# Supplementary material for: The copy number and mutational landscape of recurrent ovarian high-grade serous carcinoma
Source: Nat Commun. 2023 Jul 20;14:4387. doi: 10.1038/s41467-023-39867-7 (PMC10359414; doi:10.1038/s41467-023-39867-7)
Supplement: Supplementary file 4 — Supplementary Dataset 1 [file 41467_2023_39867_MOESM4_ESM.txt]

fk_britroc_number	chemotherapy_line	time_relation_to_image_guided_biopsy	overall_response	overall_response_date	overall_response_clinical	overall_response_ca125	overall_response_rad	overall_response_other	progression_date	progression_date_misc	progression_clinical	progression_ca125	progression_rad	progression_other
1	1	before	partial response	NA	FALSE	FALSE	TRUE	NA	2013-05-01	NA	FALSE	FALSE	TRUE	NA
2	1	before	partial response	NA	FALSE	FALSE	TRUE	NA	NA	jan 2013	FALSE	FALSE	TRUE	NA
3	1	before	stable disease	NA	FALSE	TRUE	TRUE	NA	NA	may 2012	FALSE	TRUE	TRUE	NA
3	2	before	progressive disease	NA	FALSE	TRUE	TRUE	NA	NA	feb 2013	FALSE	TRUE	TRUE	NA
4	1	before	stable disease	NA	TRUE	TRUE	FALSE	NA	NA	nov 2011	TRUE	TRUE	FALSE	NA
5	1	before	partial response	NA	FALSE	TRUE	TRUE	NA	2011-05-16	NA	FALSE	TRUE	TRUE	NA
5	2	before	stable disease	NA	FALSE	TRUE	TRUE	NA	2013-04-17	NA	FALSE	TRUE	TRUE	NA
6	1	before	complete response	NA	FALSE	FALSE	TRUE	NA	2013-02-15	NA	FALSE	FALSE	TRUE	NA
7	1	before	stable disease	NA	FALSE	TRUE	TRUE	NA	NA	jan 2013	FALSE	TRUE	TRUE	NA
8	1	before	partial response	NA	FALSE	FALSE	FALSE	secondary debulking	2013-04-02	NA	FALSE	FALSE	FALSE	NA
9	1	before	partial response	NA	TRUE	FALSE	TRUE	NA	2012-01-13	NA	TRUE	FALSE	TRUE	NA
10	1	before	complete response	NA	TRUE	TRUE	FALSE	NA	2013-06-11	NA	TRUE	TRUE	FALSE	NA
11	1	before	partial response	NA	FALSE	FALSE	TRUE	NA	2012-07-16	NA	FALSE	FALSE	TRUE	NA
12	1	before	partial response	NA	TRUE	TRUE	TRUE	NA	2013-05-30	NA	TRUE	TRUE	TRUE	r axillary lymph node biopsy
12	3	before	NA	NA	FALSE	FALSE	FALSE	NA	NA	NA	FALSE	FALSE	FALSE	NA
13	1	before	partial response	NA	FALSE	TRUE	TRUE	NA	2010-03-09	NA	FALSE	TRUE	TRUE	NA
13	2	before	NA	NA	FALSE	FALSE	FALSE	NA	2012-08-31	NA	FALSE	FALSE	FALSE	NA
14	1	before	partial response	NA	FALSE	FALSE	TRUE	NA	2013-09-06	NA	FALSE	FALSE	TRUE	NA
15	1	before	complete response	NA	FALSE	FALSE	TRUE	NA	2013-05-07	NA	FALSE	FALSE	TRUE	NA
16	1	before	complete response	NA	FALSE	FALSE	TRUE	NA	2007-02-27	NA	FALSE	FALSE	TRUE	NA
16	2	before	partial response	NA	FALSE	FALSE	TRUE	NA	2009-04-03	NA	FALSE	FALSE	TRUE	NA
16	3	before	NA	NA	NA	NA	NA	NA	NA	NA	NA	NA	NA	NA
17	1	before	complete response	NA	FALSE	TRUE	FALSE	NA	2013-08-15	NA	FALSE	TRUE	FALSE	NA
18	1	before	stable disease	NA	FALSE	TRUE	TRUE	NA	2013-09-16	NA	FALSE	TRUE	TRUE	NA
19	1	before	complete response	NA	TRUE	TRUE	TRUE	NA	2012-03-08	NA	TRUE	TRUE	TRUE	NA
19	2	before	partial response	NA	TRUE	TRUE	TRUE	NA	2013-04-03	NA	TRUE	TRUE	TRUE	NA
20	1	before	partial response	NA	FALSE	FALSE	TRUE	NA	2011-12-02	NA	FALSE	FALSE	TRUE	NA
20	2	before	partial response	NA	FALSE	FALSE	TRUE	NA	2012-10-09	NA	FALSE	FALSE	TRUE	NA
21	1	before	complete response	NA	FALSE	FALSE	TRUE	NA	2011-10-11	NA	FALSE	FALSE	TRUE	NA
22	1	before	partial response	NA	FALSE	FALSE	TRUE	NA	NA	sep 2013	FALSE	FALSE	TRUE	NA
22	2	before	progressive disease	NA	FALSE	TRUE	TRUE	NA	2013-10-03	NA	FALSE	TRUE	TRUE	NA
23	1	before	unevaluable	NA	TRUE	TRUE	FALSE	NA	2012-02-21	NA	TRUE	TRUE	FALSE	NA
23	2	before	partial response	NA	FALSE	FALSE	TRUE	NA	2013-09-11	NA	FALSE	FALSE	TRUE	NA
24	1	before	complete response	NA	TRUE	TRUE	TRUE	NA	2013-10-29	NA	TRUE	TRUE	TRUE	NA
25	1	before	partial response	NA	FALSE	FALSE	TRUE	NA	2010-01-21	NA	FALSE	FALSE	TRUE	NA
25	2	before	partial response	NA	FALSE	TRUE	TRUE	NA	2011-02-08	NA	FALSE	TRUE	TRUE	NA
25	3	before	partial response	NA	TRUE	TRUE	TRUE	NA	2012-06-06	NA	TRUE	TRUE	TRUE	NA
25	4	before	stable disease	NA	FALSE	FALSE	TRUE	NA	2013-03-06	NA	FALSE	FALSE	TRUE	NA
25	5	before	partial response	NA	FALSE	TRUE	TRUE	NA	2013-11-13	NA	FALSE	TRUE	TRUE	NA
25	6	before	NA	NA	FALSE	FALSE	FALSE	NA	NA	NA	FALSE	FALSE	FALSE	NA
26	1	before	partial response	NA	TRUE	TRUE	TRUE	NA	2011-10-13	NA	TRUE	TRUE	TRUE	NA
26	2	before	complete response	NA	TRUE	TRUE	TRUE	NA	2012-07-27	NA	TRUE	TRUE	TRUE	NA
26	3	before	stable disease	NA	TRUE	TRUE	TRUE	NA	2013-10-29	NA	TRUE	TRUE	TRUE	NA
27	1	before	complete response	NA	FALSE	FALSE	TRUE	NA	2013-10-18	NA	FALSE	FALSE	TRUE	NA
28	1	before	partial response	NA	FALSE	TRUE	TRUE	NA	2013-11-07	NA	FALSE	TRUE	TRUE	NA
29	1	before	partial response	NA	FALSE	TRUE	TRUE	NA	2012-01-27	NA	FALSE	TRUE	TRUE	NA
29	2	before	partial response	NA	FALSE	TRUE	TRUE	NA	2012-10-16	NA	FALSE	TRUE	TRUE	NA
29	3	before	complete response	NA	FALSE	TRUE	TRUE	NA	2013-10-16	NA	FALSE	TRUE	TRUE	NA
30	1	before	stable disease	NA	FALSE	TRUE	TRUE	NA	2013-11-06	NA	FALSE	TRUE	TRUE	NA
31	1	before	complete response	NA	TRUE	FALSE	TRUE	NA	2012-03-22	NA	TRUE	FALSE	TRUE	NA
31	2	before	complete response	NA	FALSE	FALSE	TRUE	NA	2013-01-16	NA	FALSE	FALSE	TRUE	NA
32	1	before	partial response	NA	FALSE	TRUE	TRUE	NA	2013-09-03	NA	FALSE	TRUE	TRUE	NA
33	1	before	complete response	NA	FALSE	FALSE	TRUE	NA	2013-11-13	NA	FALSE	FALSE	TRUE	NA
34	1	before	partial response	NA	FALSE	TRUE	TRUE	NA	2013-12-12	NA	FALSE	TRUE	TRUE	NA
35	1	before	complete response	NA	FALSE	FALSE	TRUE	NA	2012-10-19	NA	FALSE	FALSE	TRUE	NA
35	2	before	progressive disease	NA	FALSE	FALSE	TRUE	NA	2013-07-15	NA	FALSE	FALSE	TRUE	NA
36	1	before	complete response	NA	FALSE	FALSE	TRUE	NA	2010-05-04	NA	FALSE	FALSE	TRUE	NA
37	1	before	complete response	NA	TRUE	TRUE	TRUE	NA	2013-07-22	NA	TRUE	TRUE	TRUE	NA
38	1	before	stable disease	NA	TRUE	TRUE	TRUE	NA	2013-11-01	NA	TRUE	TRUE	TRUE	NA
39	1	before	unknown	NA	FALSE	FALSE	FALSE	NA	NA	dec 2013	FALSE	FALSE	FALSE	NA
40	1	before	stable disease	NA	FALSE	TRUE	TRUE	NA	2013-02-01	NA	FALSE	TRUE	TRUE	NA
40	2	before	progressive disease	NA	TRUE	FALSE	TRUE	NA	2013-09-25	NA	TRUE	FALSE	TRUE	NA
41	1	before	complete response	NA	TRUE	TRUE	TRUE	NA	2013-03-27	NA	TRUE	TRUE	TRUE	NA
42	1	before	stable disease	NA	FALSE	FALSE	TRUE	NA	2014-01-04	NA	FALSE	FALSE	TRUE	NA
42	2	before	stable disease	NA	FALSE	FALSE	TRUE	NA	2013-06-04	NA	FALSE	FALSE	TRUE	NA
43	1	before	partial response	NA	FALSE	FALSE	TRUE	NA	2014-01-04	NA	FALSE	FALSE	TRUE	NA
44	1	before	complete response	NA	TRUE	FALSE	TRUE	NA	2013-08-20	NA	TRUE	FALSE	TRUE	NA
44	2	before	progressive disease	NA	TRUE	FALSE	FALSE	bowel obstruction due to serosal disease	2013-12-27	NA	TRUE	FALSE	FALSE	NA
45	1	before	unknown	NA	FALSE	FALSE	FALSE	NA	NA	sep 2010	FALSE	FALSE	FALSE	pet scan
45	2	before	stable disease	NA	FALSE	TRUE	TRUE	NA	NA	mar 2011	FALSE	TRUE	TRUE	NA
45	3	before	stable disease	NA	FALSE	TRUE	TRUE	NA	2012-02-23	NA	FALSE	TRUE	TRUE	NA
45	4	before	progressive disease	NA	FALSE	TRUE	TRUE	NA	2012-08-14	NA	FALSE	TRUE	TRUE	NA
45	5	before	stable disease	NA	FALSE	FALSE	TRUE	NA	2013-02-19	NA	FALSE	FALSE	TRUE	NA
45	6	before	stable disease	NA	TRUE	FALSE	TRUE	NA	2013-11-07	NA	TRUE	FALSE	TRUE	NA
46	1	before	complete response	NA	TRUE	TRUE	TRUE	NA	2013-12-06	NA	TRUE	TRUE	TRUE	NA
47	1	before	progressive disease	NA	FALSE	FALSE	TRUE	NA	2014-01-16	NA	FALSE	FALSE	TRUE	NA
48	1	before	stable disease	NA	FALSE	FALSE	TRUE	NA	2014-01-24	NA	FALSE	FALSE	TRUE	NA
49	1	before	partial response	NA	FALSE	FALSE	TRUE	NA	2005-02-18	NA	FALSE	FALSE	TRUE	NA
49	2	before	stable disease	NA	FALSE	FALSE	TRUE	NA	2007-08-09	NA	FALSE	FALSE	TRUE	rectal biopsy
49	3	before	partial response	NA	FALSE	FALSE	TRUE	NA	2013-10-31	NA	FALSE	FALSE	TRUE	NA
50	1	before	partial response	NA	FALSE	FALSE	TRUE	NA	2014-01-20	NA	FALSE	FALSE	TRUE	NA
51	1	before	partial response	NA	FALSE	FALSE	TRUE	NA	2013-12-17	NA	FALSE	FALSE	TRUE	NA
52	1	before	complete response	NA	FALSE	FALSE	TRUE	NA	2014-01-09	NA	FALSE	FALSE	TRUE	NA
53	1	before	stable disease	NA	FALSE	TRUE	TRUE	NA	2013-02-27	NA	FALSE	TRUE	TRUE	NA
53	2	before	partial response	NA	FALSE	FALSE	TRUE	NA	2013-11-12	NA	FALSE	FALSE	TRUE	NA
54	1	before	stable disease	NA	FALSE	FALSE	TRUE	NA	2014-01-24	NA	FALSE	FALSE	TRUE	NA
55	1	before	complete response	NA	TRUE	TRUE	TRUE	NA	2011-09-16	NA	TRUE	TRUE	TRUE	NA
55	2	before	complete response	NA	TRUE	TRUE	TRUE	NA	2014-01-16	NA	TRUE	TRUE	TRUE	NA
56	1	before	complete response	NA	TRUE	TRUE	TRUE	NA	2012-10-24	NA	TRUE	TRUE	TRUE	NA
56	2	before	partial response	NA	FALSE	FALSE	TRUE	NA	2013-11-04	NA	FALSE	FALSE	TRUE	NA
57	1	before	complete response	NA	TRUE	TRUE	TRUE	NA	2012-07-07	NA	TRUE	TRUE	TRUE	pathological
57	2	before	partial response	NA	TRUE	TRUE	TRUE	NA	2013-11-19	NA	TRUE	TRUE	TRUE	NA
58	1	before	NA	NA	FALSE	FALSE	FALSE	NA	NA	NA	FALSE	FALSE	FALSE	NA
59	1	before	partial response	NA	FALSE	FALSE	TRUE	NA	2010-09-30	NA	FALSE	FALSE	TRUE	NA
59	2	before	stable disease	NA	FALSE	FALSE	TRUE	NA	2014-02-17	NA	FALSE	FALSE	TRUE	NA
60	1	before	complete response	NA	TRUE	TRUE	TRUE	NA	2010-10-08	NA	TRUE	TRUE	TRUE	NA
60	2	before	complete response	NA	TRUE	TRUE	TRUE	NA	2012-01-24	NA	TRUE	TRUE	TRUE	NA
60	3	before	partial response	NA	FALSE	TRUE	TRUE	NA	2013-02-07	NA	FALSE	TRUE	TRUE	NA
61	1	before	complete response	NA	TRUE	TRUE	TRUE	NA	2012-01-21	NA	TRUE	TRUE	TRUE	NA
61	2	before	stable disease	NA	FALSE	TRUE	TRUE	NA	2012-10-31	NA	FALSE	TRUE	TRUE	NA
62	1	before	complete response	NA	FALSE	FALSE	TRUE	NA	NA	mar 2009	FALSE	FALSE	TRUE	fna
62	2	before	complete response	NA	FALSE	FALSE	TRUE	NA	2011-04-05	NA	FALSE	FALSE	TRUE	NA
62	3	before	partial response	NA	FALSE	FALSE	TRUE	NA	2013-02-15	NA	FALSE	FALSE	TRUE	NA
62	4	before	partial response	NA	FALSE	FALSE	TRUE	NA	2014-03-01	NA	FALSE	FALSE	TRUE	NA
63	1	before	complete response	NA	FALSE	TRUE	TRUE	NA	2012-07-09	NA	FALSE	TRUE	TRUE	might have been residual disease rather than progression
63	2	before	progressive disease	NA	FALSE	FALSE	TRUE	NA	2014-02-10	NA	FALSE	FALSE	TRUE	NA
64	1	before	complete response	NA	TRUE	TRUE	TRUE	NA	2012-12-17	NA	TRUE	TRUE	TRUE	NA
64	2	before	stable disease	NA	TRUE	TRUE	TRUE	NA	2014-01-27	NA	TRUE	TRUE	TRUE	NA
65	1	before	complete response	NA	FALSE	TRUE	TRUE	NA	2014-02-03	NA	FALSE	TRUE	TRUE	NA
66	1	before	unknown	NA	FALSE	FALSE	FALSE	NA	2014-02-06	NA	FALSE	FALSE	FALSE	NA
67	1	before	complete response	NA	FALSE	FALSE	TRUE	NA	2014-02-19	NA	FALSE	FALSE	TRUE	NA
68	1	before	partial response	NA	FALSE	FALSE	TRUE	NA	2014-03-05	NA	FALSE	FALSE	TRUE	NA
69	1	before	partial response	NA	FALSE	FALSE	TRUE	NA	NA	feb 2013	FALSE	FALSE	TRUE	NA
70	1	before	unevaluable	NA	FALSE	FALSE	TRUE	NA	2014-03-10	NA	FALSE	FALSE	TRUE	NA
71	1	before	complete response	NA	TRUE	TRUE	TRUE	NA	2012-09-28	NA	TRUE	TRUE	TRUE	NA
71	2	before	partial response	NA	FALSE	FALSE	TRUE	NA	2014-03-30	NA	FALSE	FALSE	TRUE	NA
71	3	before	NA	NA	FALSE	FALSE	FALSE	NA	NA	NA	FALSE	FALSE	FALSE	NA
71	4	before	NA	NA	FALSE	FALSE	FALSE	NA	NA	NA	FALSE	FALSE	FALSE	NA
72	1	before	partial response	NA	FALSE	FALSE	TRUE	NA	2014-03-27	NA	FALSE	FALSE	TRUE	NA
73	1	before	complete response	NA	TRUE	TRUE	TRUE	NA	2011-07-19	NA	TRUE	TRUE	TRUE	NA
73	2	before	complete response	NA	FALSE	FALSE	TRUE	NA	2014-03-18	NA	FALSE	FALSE	TRUE	NA
74	1	before	complete response	NA	FALSE	FALSE	TRUE	NA	2013-03-08	NA	FALSE	FALSE	TRUE	NA
75	1	before	complete response	NA	FALSE	TRUE	TRUE	NA	2014-03-28	NA	FALSE	TRUE	TRUE	NA
76	1	before	partial response	NA	FALSE	TRUE	FALSE	NA	2013-12-30	NA	FALSE	TRUE	FALSE	NA
77	1	before	complete response	NA	FALSE	FALSE	TRUE	NA	2014-04-28	NA	FALSE	FALSE	TRUE	NA
78	1	before	partial response	NA	FALSE	FALSE	TRUE	NA	2014-04-02	NA	FALSE	FALSE	TRUE	NA
79	1	before	stable disease	NA	FALSE	FALSE	TRUE	NA	2014-04-10	NA	FALSE	FALSE	TRUE	NA
80	1	before	complete response	NA	FALSE	TRUE	TRUE	NA	2013-12-27	NA	FALSE	TRUE	TRUE	NA
81	1	before	partial response	NA	FALSE	TRUE	TRUE	NA	2013-06-11	NA	FALSE	TRUE	TRUE	NA
81	2	before	progressive disease	NA	FALSE	FALSE	TRUE	NA	2013-10-15	NA	FALSE	FALSE	TRUE	NA
81	3	before	stable disease	NA	FALSE	FALSE	TRUE	NA	2014-05-13	NA	FALSE	FALSE	TRUE	NA
82	1	before	stable disease	NA	TRUE	TRUE	TRUE	NA	2013-06-06	NA	TRUE	TRUE	TRUE	NA
83	1	before	complete response	NA	FALSE	FALSE	TRUE	NA	2014-02-19	NA	FALSE	FALSE	TRUE	NA
84	1	before	complete response	NA	FALSE	FALSE	TRUE	NA	2014-04-24	NA	FALSE	FALSE	TRUE	NA
85	1	before	stable disease	NA	TRUE	TRUE	TRUE	NA	2014-05-08	NA	TRUE	TRUE	TRUE	NA
86	1	before	stable disease	NA	FALSE	FALSE	TRUE	NA	2014-06-01	NA	FALSE	FALSE	TRUE	NA
87	1	before	unevaluable	NA	FALSE	FALSE	TRUE	NA	2014-05-13	NA	FALSE	FALSE	TRUE	NA
88	1	before	partial response	NA	TRUE	FALSE	TRUE	NA	2013-08-27	NA	TRUE	FALSE	TRUE	NA
88	2	before	progressive disease	NA	FALSE	FALSE	TRUE	NA	2014-05-27	NA	FALSE	FALSE	TRUE	NA
89	1	before	partial response	NA	TRUE	TRUE	TRUE	NA	2011-06-24	NA	TRUE	TRUE	TRUE	NA
89	2	before	partial response	NA	FALSE	FALSE	TRUE	NA	2012-05-11	NA	FALSE	FALSE	TRUE	NA
89	3	before	partial response	NA	FALSE	TRUE	TRUE	NA	2014-01-07	NA	FALSE	TRUE	TRUE	NA
89	4	before	stable disease	NA	FALSE	FALSE	TRUE	NA	2014-06-30	NA	FALSE	FALSE	TRUE	NA
90	1	before	partial response	NA	FALSE	TRUE	TRUE	NA	2006-06-23	NA	FALSE	TRUE	TRUE	NA
90	2	before	stable disease	NA	FALSE	TRUE	TRUE	NA	2010-04-14	NA	FALSE	TRUE	TRUE	NA
91	1	before	complete response	NA	TRUE	TRUE	TRUE	NA	2012-01-16	NA	TRUE	TRUE	TRUE	NA
91	2	before	partial response	NA	TRUE	FALSE	TRUE	NA	2013-10-08	NA	TRUE	FALSE	TRUE	NA
92	1	before	stable disease	NA	FALSE	FALSE	TRUE	NA	2014-07-17	NA	FALSE	FALSE	TRUE	NA
93	1	before	complete response	NA	TRUE	FALSE	TRUE	NA	2012-12-06	NA	TRUE	FALSE	TRUE	NA
93	2	before	partial response	NA	FALSE	FALSE	TRUE	NA	2014-04-30	NA	FALSE	FALSE	TRUE	NA
94	1	before	unknown	NA	FALSE	FALSE	TRUE	NA	2012-11-19	NA	FALSE	FALSE	TRUE	histological
94	2	before	partial response	NA	FALSE	FALSE	TRUE	NA	2013-09-05	NA	FALSE	FALSE	TRUE	histological
95	1	before	complete response	NA	FALSE	FALSE	TRUE	NA	2012-04-26	NA	FALSE	FALSE	TRUE	NA
95	2	before	complete response	NA	TRUE	FALSE	TRUE	NA	2014-05-29	NA	TRUE	FALSE	TRUE	NA
96	1	before	no disease from baseline to reassess	NA	FALSE	TRUE	FALSE	NA	2008-09-05	NA	FALSE	TRUE	FALSE	biopsy of axilary node
96	2	before	partial response	NA	FALSE	TRUE	TRUE	NA	NA	jan 2011	FALSE	TRUE	TRUE	NA
96	3	before	progressive disease	NA	TRUE	TRUE	TRUE	NA	2012-08-11	NA	TRUE	TRUE	TRUE	NA
96	4	before	partial response	NA	FALSE	TRUE	TRUE	NA	2014-04-28	NA	FALSE	TRUE	TRUE	NA
97	1	before	complete response	NA	FALSE	FALSE	TRUE	NA	2014-07-17	NA	FALSE	FALSE	TRUE	NA
98	1	before	complete response	NA	FALSE	FALSE	TRUE	NA	2009-06-08	NA	FALSE	FALSE	TRUE	NA
98	2	before	partial response	NA	FALSE	FALSE	TRUE	NA	2011-08-03	NA	FALSE	FALSE	TRUE	NA
98	3	before	complete response	NA	FALSE	TRUE	FALSE	NA	2012-12-17	NA	FALSE	TRUE	FALSE	NA
98	4	before	complete response	NA	FALSE	TRUE	FALSE	NA	2013-12-09	NA	FALSE	TRUE	FALSE	NA
98	5	before	partial response	NA	TRUE	FALSE	FALSE	NA	2014-01-10	NA	TRUE	FALSE	FALSE	NA
99	1	before	complete response	NA	TRUE	TRUE	TRUE	NA	2014-07-04	NA	TRUE	TRUE	TRUE	NA
100	1	before	complete response	NA	FALSE	FALSE	TRUE	NA	2013-08-31	NA	FALSE	FALSE	TRUE	NA
101	1	before	complete response	NA	TRUE	TRUE	TRUE	NA	2014-08-19	NA	TRUE	TRUE	TRUE	NA
102	1	before	complete response	NA	FALSE	FALSE	TRUE	NA	2014-05-29	NA	FALSE	FALSE	TRUE	biopsy
103	1	before	partial response	NA	FALSE	TRUE	TRUE	NA	2011-10-11	NA	FALSE	TRUE	TRUE	NA
103	2	before	stable disease	NA	FALSE	FALSE	TRUE	NA	2013-05-14	NA	FALSE	FALSE	TRUE	NA
104	1	before	complete response	NA	FALSE	FALSE	TRUE	NA	2014-03-20	NA	FALSE	FALSE	TRUE	histological
105	1	before	complete response	NA	TRUE	TRUE	TRUE	NA	2010-08-06	NA	TRUE	TRUE	TRUE	NA
105	2	before	complete response	NA	TRUE	TRUE	TRUE	NA	2011-10-13	NA	TRUE	TRUE	TRUE	NA
106	1	before	complete response	NA	FALSE	FALSE	TRUE	NA	2012-08-21	NA	FALSE	FALSE	TRUE	NA
106	2	before	partial response	NA	FALSE	FALSE	TRUE	NA	2014-05-16	NA	FALSE	FALSE	TRUE	NA
107	1	before	partial response	NA	TRUE	TRUE	TRUE	NA	2014-09-16	NA	TRUE	TRUE	TRUE	NA
108	1	before	complete response	NA	TRUE	TRUE	TRUE	NA	2013-02-15	NA	TRUE	TRUE	TRUE	NA
108	2	before	partial response	NA	FALSE	TRUE	TRUE	NA	2014-09-15	NA	FALSE	TRUE	TRUE	NA
109	1	before	complete response	NA	FALSE	FALSE	TRUE	NA	2014-08-15	NA	FALSE	FALSE	TRUE	NA
110	1	before	complete response	NA	TRUE	TRUE	TRUE	NA	2013-09-23	NA	TRUE	TRUE	TRUE	NA
110	2	before	partial response	NA	FALSE	FALSE	TRUE	NA	2014-09-22	NA	FALSE	FALSE	TRUE	NA
111	1	before	unevaluable	NA	FALSE	FALSE	TRUE	NA	2014-10-24	NA	FALSE	FALSE	TRUE	biopsy
112	1	before	complete response	NA	FALSE	FALSE	TRUE	NA	2014-06-23	NA	FALSE	FALSE	TRUE	NA
113	1	before	partial response	NA	FALSE	TRUE	TRUE	NA	2012-02-21	NA	FALSE	TRUE	TRUE	NA
113	2	before	partial response	NA	FALSE	TRUE	TRUE	NA	2013-07-01	NA	FALSE	TRUE	TRUE	NA
113	3	before	NA	NA	NA	NA	NA	NA	NA	NA	NA	NA	NA	NA
114	1	before	partial response	NA	FALSE	FALSE	TRUE	NA	2014-02-17	NA	FALSE	FALSE	TRUE	NA
114	2	before	partial response	NA	FALSE	FALSE	TRUE	NA	NA	NA	FALSE	FALSE	TRUE	NA
115	1	before	complete response	NA	FALSE	FALSE	TRUE	NA	2014-09-15	NA	FALSE	FALSE	TRUE	histological
116	1	before	complete response	NA	FALSE	FALSE	TRUE	NA	2011-11-01	NA	FALSE	FALSE	TRUE	biopsy
116	2	before	partial response	NA	FALSE	FALSE	TRUE	NA	2013-07-11	NA	FALSE	FALSE	TRUE	NA
117	1	before	partial response	NA	FALSE	TRUE	TRUE	NA	2013-02-27	NA	FALSE	TRUE	TRUE	NA
117	2	before	complete response	NA	FALSE	TRUE	TRUE	NA	2014-07-14	NA	FALSE	TRUE	TRUE	NA
118	1	before	complete response	NA	TRUE	TRUE	TRUE	NA	2014-10-03	NA	TRUE	TRUE	TRUE	NA
119	1	before	complete response	NA	FALSE	TRUE	TRUE	NA	2014-10-14	NA	FALSE	TRUE	TRUE	NA
120	1	before	partial response	NA	TRUE	TRUE	TRUE	NA	2014-07-11	NA	TRUE	TRUE	TRUE	NA
121	1	before	complete response	NA	TRUE	TRUE	TRUE	NA	2013-05-13	NA	TRUE	TRUE	TRUE	NA
121	2	before	complete response	NA	TRUE	TRUE	TRUE	NA	2014-07-02	NA	TRUE	TRUE	TRUE	NA
121	3	before	NA	NA	FALSE	FALSE	FALSE	NA	NA	NA	FALSE	FALSE	FALSE	NA
122	1	before	progressive disease	NA	FALSE	FALSE	TRUE	NA	2011-08-19	NA	FALSE	FALSE	TRUE	NA
122	2	before	stable disease	NA	FALSE	FALSE	TRUE	NA	2015-09-22	NA	FALSE	FALSE	TRUE	NA
122	3	before	NA	NA	FALSE	FALSE	FALSE	NA	NA	NA	FALSE	FALSE	FALSE	NA
123	1	before	complete response	NA	FALSE	FALSE	TRUE	NA	2014-10-01	NA	FALSE	FALSE	TRUE	NA
124	1	before	complete response	NA	FALSE	TRUE	TRUE	NA	2014-12-04	NA	FALSE	TRUE	TRUE	NA
125	1	before	complete response	NA	FALSE	FALSE	TRUE	NA	2015-05-16	NA	FALSE	FALSE	TRUE	NA
126	1	before	complete response	NA	FALSE	FALSE	TRUE	NA	2014-12-01	NA	FALSE	FALSE	TRUE	NA
127	1	before	progressive disease	NA	FALSE	FALSE	TRUE	NA	2006-04-03	NA	FALSE	FALSE	TRUE	NA
127	2	before	partial response	NA	FALSE	TRUE	TRUE	NA	2007-01-21	NA	FALSE	TRUE	TRUE	NA
127	3	before	stable disease	NA	TRUE	TRUE	TRUE	NA	2008-08-15	NA	TRUE	TRUE	TRUE	NA
127	4	before	partial response	NA	FALSE	FALSE	TRUE	NA	2009-01-04	NA	FALSE	FALSE	TRUE	NA
127	5	before	partial response	NA	FALSE	FALSE	TRUE	NA	2010-04-07	NA	FALSE	FALSE	TRUE	NA
127	6	before	progressive disease	NA	FALSE	FALSE	TRUE	NA	2011-01-20	NA	FALSE	FALSE	TRUE	NA
127	7	before	progressive disease	NA	FALSE	FALSE	TRUE	NA	2011-10-21	NA	FALSE	FALSE	TRUE	NA
127	8	before	progressive disease	NA	FALSE	FALSE	TRUE	NA	NA	may 2012	FALSE	FALSE	TRUE	NA
127	9	before	stable disease	NA	FALSE	FALSE	TRUE	NA	2012-07-20	NA	FALSE	FALSE	TRUE	NA
127	10	before	progressive disease	NA	FALSE	FALSE	TRUE	NA	2014-05-06	NA	FALSE	FALSE	TRUE	NA
127	11	before	progressive disease	NA	FALSE	FALSE	TRUE	NA	2014-08-27	NA	FALSE	FALSE	TRUE	NA
127	12	before	progressive disease	NA	FALSE	FALSE	TRUE	NA	2014-11-17	NA	FALSE	FALSE	TRUE	NA
128	1	before	complete response	NA	FALSE	TRUE	TRUE	NA	2014-11-17	NA	FALSE	TRUE	TRUE	NA
129	1	before	partial response	NA	TRUE	TRUE	TRUE	NA	2008-12-22	NA	TRUE	TRUE	TRUE	NA
129	2	before	partial response	NA	TRUE	TRUE	FALSE	NA	2010-06-02	NA	TRUE	TRUE	FALSE	NA
129	3	before	progressive disease	NA	TRUE	TRUE	FALSE	NA	2010-12-15	NA	TRUE	TRUE	FALSE	NA
129	4	before	partial response	NA	TRUE	TRUE	FALSE	NA	2012-02-23	NA	TRUE	TRUE	FALSE	NA
129	5	before	partial response	NA	TRUE	TRUE	FALSE	NA	2013-12-20	NA	TRUE	TRUE	FALSE	NA
130	1	before	partial response	NA	FALSE	TRUE	TRUE	NA	2002-06-12	NA	FALSE	TRUE	TRUE	NA
130	2	before	stable disease	NA	FALSE	TRUE	TRUE	NA	2004-01-14	NA	FALSE	TRUE	TRUE	NA
130	3	before	partial response	NA	FALSE	TRUE	TRUE	NA	2005-02-09	NA	FALSE	TRUE	TRUE	NA
130	4	before	partial response	NA	FALSE	FALSE	TRUE	NA	2006-01-07	NA	FALSE	FALSE	TRUE	NA
130	5	before	partial response	NA	FALSE	TRUE	TRUE	NA	2014-01-17	NA	FALSE	TRUE	TRUE	NA
130	6	before	partial response	NA	FALSE	FALSE	TRUE	NA	2015-01-09	NA	FALSE	FALSE	TRUE	NA
130	7	before	NA	NA	FALSE	FALSE	FALSE	NA	NA	NA	FALSE	FALSE	FALSE	NA
130	8	before	NA	NA	FALSE	FALSE	FALSE	NA	NA	NA	FALSE	FALSE	FALSE	NA
130	9	before	NA	NA	FALSE	FALSE	FALSE	NA	NA	NA	FALSE	FALSE	FALSE	NA
131	1	before	complete response	NA	TRUE	TRUE	FALSE	NA	2015-01-14	NA	TRUE	TRUE	FALSE	NA
132	1	before	complete response	NA	TRUE	TRUE	TRUE	NA	2014-11-17	NA	TRUE	TRUE	TRUE	kma
133	1	before	partial response	NA	FALSE	FALSE	TRUE	NA	2013-12-19	NA	FALSE	FALSE	TRUE	NA
133	2	before	partial response	NA	FALSE	TRUE	TRUE	NA	NA	NA	FALSE	TRUE	TRUE	NA
134	1	before	partial response	NA	FALSE	FALSE	TRUE	NA	2014-12-24	NA	FALSE	FALSE	TRUE	NA
135	1	before	partial response	NA	FALSE	TRUE	FALSE	NA	2015-02-11	NA	FALSE	TRUE	FALSE	NA
136	1	before	no disease from baseline to reassess	NA	FALSE	FALSE	TRUE	NA	2014-08-13	NA	FALSE	FALSE	TRUE	NA
137	1	before	complete response	NA	FALSE	FALSE	TRUE	NA	2014-01-31	NA	FALSE	FALSE	TRUE	biopsy
137	2	before	stable disease	NA	FALSE	FALSE	TRUE	NA	2015-02-23	NA	FALSE	FALSE	TRUE	NA
138	1	before	complete response	NA	FALSE	TRUE	TRUE	NA	2015-02-05	NA	FALSE	TRUE	TRUE	NA
139	1	before	complete response	NA	FALSE	FALSE	TRUE	NA	2014-09-04	NA	FALSE	FALSE	TRUE	NA
140	1	before	complete response	NA	FALSE	TRUE	TRUE	NA	2012-04-17	NA	FALSE	TRUE	TRUE	NA
140	2	before	complete response	NA	FALSE	FALSE	TRUE	NA	2014-12-29	NA	FALSE	FALSE	TRUE	NA
141	1	before	complete response	NA	FALSE	FALSE	TRUE	NA	2013-05-22	NA	FALSE	FALSE	TRUE	NA
141	2	before	partial response	NA	FALSE	TRUE	TRUE	NA	2014-08-28	NA	FALSE	TRUE	TRUE	NA
142	1	before	partial response	NA	TRUE	FALSE	TRUE	NA	2014-09-19	NA	TRUE	FALSE	TRUE	NA
143	1	before	partial response	NA	TRUE	TRUE	TRUE	NA	2015-04-20	NA	TRUE	TRUE	TRUE	NA
144	1	before	complete response	NA	FALSE	FALSE	TRUE	NA	2015-04-14	NA	FALSE	FALSE	TRUE	histological
144	3	before	NA	NA	FALSE	FALSE	FALSE	NA	NA	NA	FALSE	FALSE	FALSE	NA
145	1	before	complete response	NA	FALSE	TRUE	TRUE	NA	2015-01-21	NA	FALSE	TRUE	TRUE	NA
146	1	before	no disease from baseline to reassess	NA	FALSE	FALSE	TRUE	NA	2015-04-16	NA	FALSE	FALSE	TRUE	NA
147	1	before	partial response	NA	TRUE	FALSE	FALSE	NA	2015-04-29	NA	TRUE	FALSE	FALSE	NA
148	1	before	complete response	NA	FALSE	FALSE	TRUE	NA	2014-08-18	NA	FALSE	FALSE	TRUE	NA
148	2	before	stable disease	NA	FALSE	FALSE	TRUE	NA	2015-04-13	NA	FALSE	FALSE	TRUE	NA
149	1	before	complete response	NA	TRUE	TRUE	TRUE	NA	2013-12-02	NA	TRUE	TRUE	TRUE	NA
149	2	before	complete response	NA	TRUE	TRUE	TRUE	NA	2014-09-01	NA	TRUE	TRUE	TRUE	NA
149	3	before	NA	NA	NA	NA	NA	NA	NA	NA	NA	NA	NA	NA
150	1	before	partial response	NA	FALSE	FALSE	TRUE	NA	2015-05-21	NA	FALSE	FALSE	TRUE	NA
151	1	before	partial response	NA	FALSE	TRUE	TRUE	NA	2011-03-07	NA	FALSE	TRUE	TRUE	NA
151	2	before	partial response	NA	FALSE	TRUE	TRUE	NA	2012-02-16	NA	FALSE	TRUE	TRUE	NA
152	1	before	complete response	NA	TRUE	TRUE	TRUE	NA	2015-05-18	NA	TRUE	TRUE	TRUE	NA
153	1	before	complete response	NA	TRUE	TRUE	TRUE	NA	2015-05-27	NA	TRUE	TRUE	TRUE	NA
154	1	before	partial response	NA	FALSE	FALSE	TRUE	NA	2005-04-27	NA	FALSE	FALSE	TRUE	NA
154	2	before	partial response	NA	FALSE	FALSE	TRUE	NA	2013-01-16	NA	FALSE	FALSE	TRUE	NA
154	3	before	complete response	NA	FALSE	FALSE	TRUE	NA	2014-03-10	NA	FALSE	FALSE	TRUE	NA
154	4	before	partial response	NA	FALSE	FALSE	TRUE	NA	2015-02-09	NA	FALSE	FALSE	TRUE	NA
154	5	before	progressive disease	NA	FALSE	FALSE	TRUE	NA	2015-05-26	NA	FALSE	FALSE	TRUE	NA
154	6	before	NA	NA	FALSE	FALSE	FALSE	NA	NA	NA	FALSE	FALSE	FALSE	NA
155	1	before	complete response	NA	FALSE	TRUE	TRUE	NA	2013-10-16	NA	FALSE	TRUE	TRUE	NA
156	1	before	complete response	NA	FALSE	TRUE	TRUE	NA	2012-12-12	NA	FALSE	TRUE	TRUE	NA
156	2	before	stable disease	NA	FALSE	FALSE	TRUE	NA	2014-06-17	NA	FALSE	FALSE	TRUE	NA
156	3	before	stable disease	NA	FALSE	TRUE	TRUE	NA	2015-04-27	NA	FALSE	TRUE	TRUE	NA
156	4	before	NA	NA	FALSE	FALSE	FALSE	NA	NA	NA	FALSE	FALSE	FALSE	NA
157	1	before	complete response	NA	FALSE	FALSE	TRUE	NA	2015-07-07	NA	FALSE	FALSE	TRUE	NA
159	1	before	complete response	NA	TRUE	TRUE	TRUE	NA	NA	jul 2015	TRUE	TRUE	TRUE	NA
160	1	before	complete response	NA	FALSE	FALSE	TRUE	NA	2014-05-14	NA	FALSE	FALSE	TRUE	NA
161	1	before	complete response	NA	TRUE	FALSE	TRUE	NA	2015-05-17	NA	TRUE	FALSE	TRUE	NA
162	1	before	no disease from baseline to reassess	NA	FALSE	FALSE	FALSE	NA	2015-08-03	NA	FALSE	FALSE	FALSE	NA
163	1	before	partial response	NA	FALSE	TRUE	TRUE	NA	2015-07-23	NA	FALSE	TRUE	TRUE	NA
164	1	before	complete response	NA	FALSE	FALSE	TRUE	NA	2015-09-11	NA	FALSE	FALSE	TRUE	biopsy
165	1	before	complete response	NA	FALSE	FALSE	TRUE	NA	NA	jan 2011	FALSE	FALSE	TRUE	NA
165	2	before	unknown	NA	FALSE	FALSE	FALSE	NA	NA	NA	FALSE	FALSE	FALSE	NA
165	3	before	NA	NA	FALSE	FALSE	FALSE	NA	NA	NA	FALSE	FALSE	FALSE	NA
165	4	before	NA	NA	FALSE	FALSE	FALSE	NA	NA	NA	FALSE	FALSE	FALSE	NA
166	1	before	complete response	NA	FALSE	TRUE	TRUE	NA	2015-07-20	NA	FALSE	TRUE	TRUE	NA
167	1	before	partial response	NA	TRUE	FALSE	TRUE	NA	2011-05-18	NA	TRUE	FALSE	TRUE	NA
167	2	before	partial response	NA	TRUE	TRUE	TRUE	NA	2013-10-10	NA	TRUE	TRUE	TRUE	NA
168	1	before	partial response	NA	FALSE	FALSE	TRUE	NA	2015-06-29	NA	FALSE	FALSE	TRUE	NA
168	2	before	partial response	NA	FALSE	FALSE	TRUE	NA	NA	NA	FALSE	FALSE	TRUE	NA
169	1	before	complete response	NA	TRUE	TRUE	TRUE	NA	2015-10-01	NA	TRUE	TRUE	TRUE	NA
170	1	before	complete response	NA	FALSE	FALSE	TRUE	NA	2015-09-24	NA	FALSE	FALSE	TRUE	NA
171	1	before	stable disease	NA	FALSE	TRUE	TRUE	NA	2015-07-22	NA	FALSE	TRUE	TRUE	NA
172	1	before	complete response	NA	FALSE	FALSE	TRUE	NA	2015-09-11	NA	FALSE	FALSE	TRUE	NA
173	1	before	stable disease	NA	FALSE	TRUE	TRUE	NA	2015-10-17	NA	FALSE	TRUE	TRUE	NA
174	1	before	complete response	NA	TRUE	TRUE	TRUE	NA	2014-09-22	NA	TRUE	TRUE	TRUE	NA
174	2	before	partial response	NA	TRUE	TRUE	FALSE	NA	2015-10-12	NA	TRUE	TRUE	FALSE	NA
175	1	before	complete response	NA	FALSE	TRUE	TRUE	NA	2015-10-04	NA	FALSE	TRUE	TRUE	NA
176	1	before	complete response	NA	FALSE	FALSE	TRUE	NA	2015-07-16	NA	FALSE	FALSE	TRUE	NA
176	2	before	progressive disease	NA	FALSE	FALSE	TRUE	NA	2015-11-10	NA	FALSE	FALSE	TRUE	NA
177	1	before	partial response	NA	FALSE	TRUE	TRUE	NA	NA	NA	FALSE	TRUE	TRUE	NA
178	1	before	complete response	NA	FALSE	TRUE	TRUE	NA	2015-06-26	NA	FALSE	TRUE	TRUE	NA
179	1	before	complete response	NA	FALSE	TRUE	TRUE	NA	2015-11-19	NA	FALSE	TRUE	TRUE	NA
180	1	before	partial response	NA	FALSE	TRUE	TRUE	NA	2015-10-22	NA	FALSE	TRUE	TRUE	NA
181	1	before	no disease from baseline to reassess	NA	FALSE	FALSE	TRUE	NA	2015-12-31	NA	FALSE	FALSE	TRUE	NA
182	1	before	complete response	NA	FALSE	FALSE	TRUE	NA	2009-07-31	NA	FALSE	FALSE	TRUE	NA
183	1	before	complete response	NA	TRUE	TRUE	TRUE	NA	2011-09-05	NA	TRUE	TRUE	TRUE	NA
183	2	before	partial response	NA	FALSE	FALSE	TRUE	NA	2013-03-05	NA	FALSE	FALSE	TRUE	NA
184	1	before	partial response	NA	FALSE	TRUE	TRUE	NA	2016-01-21	NA	FALSE	TRUE	TRUE	NA
185	1	before	NA	NA	FALSE	TRUE	TRUE	NA	2011-06-23	NA	FALSE	TRUE	TRUE	NA
185	2	before	partial response	NA	FALSE	TRUE	TRUE	NA	NA	NA	FALSE	TRUE	TRUE	NA
185	3	before	partial response	NA	FALSE	FALSE	TRUE	NA	NA	NA	FALSE	FALSE	TRUE	NA
185	4	before	NA	NA	FALSE	FALSE	FALSE	NA	NA	NA	FALSE	FALSE	FALSE	NA
185	5	before	partial response	NA	FALSE	FALSE	TRUE	NA	2016-01-18	NA	FALSE	FALSE	TRUE	NA
186	1	before	partial response	NA	FALSE	TRUE	FALSE	NA	2016-01-11	NA	FALSE	TRUE	FALSE	NA
187	1	before	no disease from baseline to reassess	NA	FALSE	TRUE	TRUE	NA	2015-04-15	NA	FALSE	TRUE	TRUE	NA
188	1	before	complete response	NA	FALSE	FALSE	TRUE	NA	2016-01-19	NA	FALSE	FALSE	TRUE	NA
189	1	before	complete response	NA	FALSE	TRUE	TRUE	NA	2015-09-28	NA	FALSE	TRUE	TRUE	NA
189	2	before	complete response	NA	TRUE	TRUE	TRUE	NA	2017-04-16	NA	TRUE	TRUE	TRUE	NA
190	1	before	no disease from baseline to reassess	NA	TRUE	TRUE	TRUE	NA	2015-11-13	NA	TRUE	TRUE	TRUE	cytology
191	1	before	complete response	NA	FALSE	FALSE	TRUE	NA	2010-09-27	NA	FALSE	FALSE	TRUE	NA
191	2	before	stable disease	NA	FALSE	FALSE	TRUE	NA	2011-08-30	NA	FALSE	FALSE	TRUE	NA
191	3	before	stable disease	NA	FALSE	FALSE	TRUE	NA	2016-07-24	NA	FALSE	FALSE	TRUE	NA
191	4	before	stable disease	NA	FALSE	FALSE	TRUE	NA	2015-12-10	NA	FALSE	FALSE	TRUE	biopsy
192	1	before	complete response	NA	TRUE	TRUE	TRUE	NA	2016-02-23	NA	TRUE	TRUE	TRUE	NA
193	1	before	unknown	NA	TRUE	FALSE	TRUE	NA	2015-12-16	NA	TRUE	FALSE	TRUE	NA
194	1	before	partial response	NA	TRUE	TRUE	TRUE	NA	2016-03-10	NA	TRUE	TRUE	TRUE	NA
195	1	before	complete response	NA	FALSE	TRUE	TRUE	NA	2016-02-17	NA	FALSE	TRUE	TRUE	NA
196	1	before	complete response	NA	TRUE	TRUE	TRUE	NA	2014-01-10	NA	TRUE	TRUE	TRUE	NA
196	2	before	progressive disease	NA	FALSE	FALSE	TRUE	NA	2014-07-21	NA	FALSE	FALSE	TRUE	NA
197	1	before	complete response	NA	FALSE	TRUE	TRUE	NA	2014-09-16	NA	FALSE	TRUE	TRUE	NA
197	2	before	partial response	NA	FALSE	TRUE	TRUE	NA	2015-07-15	NA	FALSE	TRUE	TRUE	NA
198	1	before	stable disease	NA	FALSE	FALSE	TRUE	NA	2015-06-17	NA	FALSE	FALSE	TRUE	NA
198	2	before	stable disease	NA	FALSE	FALSE	TRUE	NA	2016-03-08	NA	FALSE	FALSE	TRUE	NA
199	1	before	partial response	NA	TRUE	TRUE	TRUE	NA	2016-03-23	NA	TRUE	TRUE	TRUE	NA
200	1	before	stable disease	NA	FALSE	FALSE	TRUE	NA	2016-04-28	NA	FALSE	FALSE	TRUE	histology on resection
201	1	before	partial response	NA	FALSE	TRUE	TRUE	NA	2016-04-11	NA	FALSE	TRUE	TRUE	NA
202	1	before	stable disease	NA	FALSE	FALSE	TRUE	NA	2016-03-16	NA	FALSE	FALSE	TRUE	NA
203	1	before	stable disease	NA	FALSE	FALSE	TRUE	NA	2013-02-07	NA	FALSE	FALSE	TRUE	NA
203	2	before	stable disease	NA	FALSE	FALSE	TRUE	NA	2016-04-05	NA	FALSE	FALSE	TRUE	NA
204	1	before	complete response	NA	FALSE	FALSE	TRUE	NA	2016-04-27	NA	FALSE	FALSE	TRUE	NA
205	1	before	stable disease	NA	FALSE	FALSE	TRUE	NA	2016-05-12	NA	FALSE	FALSE	TRUE	NA
206	1	before	partial response	NA	TRUE	TRUE	TRUE	NA	2016-01-13	NA	TRUE	TRUE	TRUE	NA
206	2	before	progressive disease	NA	FALSE	FALSE	TRUE	NA	2016-04-25	NA	FALSE	FALSE	TRUE	NA
207	1	before	partial response	NA	FALSE	FALSE	TRUE	NA	2016-05-06	NA	FALSE	FALSE	TRUE	NA
208	1	before	partial response	NA	FALSE	TRUE	TRUE	NA	2016-03-30	NA	FALSE	TRUE	TRUE	ca125 pd confirmed by enlarged right inguinal lymp nodes + external iliac nodes on u/s 06/05/2016
209	1	before	partial response	NA	FALSE	TRUE	TRUE	NA	2016-05-11	NA	FALSE	TRUE	TRUE	NA
210	1	before	complete response	NA	FALSE	FALSE	TRUE	NA	2014-05-12	NA	FALSE	FALSE	TRUE	NA
210	2	before	complete response	NA	FALSE	FALSE	TRUE	NA	2015-07-03	NA	FALSE	FALSE	TRUE	NA
210	3	before	NA	NA	NA	NA	NA	NA	NA	NA	NA	NA	NA	NA
211	1	before	complete response	NA	FALSE	FALSE	TRUE	NA	2015-06-19	NA	FALSE	FALSE	TRUE	NA
212	1	before	complete response	NA	FALSE	FALSE	TRUE	NA	2015-07-17	NA	FALSE	FALSE	TRUE	NA
212	2	before	stable disease	NA	FALSE	TRUE	TRUE	NA	2016-05-11	NA	FALSE	TRUE	TRUE	NA
213	1	before	complete response	NA	TRUE	TRUE	TRUE	NA	2016-07-22	NA	TRUE	TRUE	TRUE	NA
214	1	before	stable disease	NA	FALSE	FALSE	TRUE	NA	2008-11-13	NA	FALSE	FALSE	TRUE	NA
214	2	before	stable disease	NA	FALSE	FALSE	TRUE	NA	2010-02-24	NA	FALSE	FALSE	TRUE	NA
214	3	before	complete response	NA	TRUE	TRUE	FALSE	NA	2012-11-28	NA	TRUE	TRUE	FALSE	NA
214	4	before	partial response	NA	FALSE	TRUE	TRUE	NA	2014-11-25	NA	FALSE	TRUE	TRUE	NA
214	5	before	complete response	NA	TRUE	TRUE	TRUE	NA	2016-07-25	NA	TRUE	TRUE	TRUE	NA
215	1	before	complete response	NA	FALSE	TRUE	TRUE	NA	2015-09-16	NA	FALSE	TRUE	TRUE	NA
216	1	before	stable disease	NA	FALSE	TRUE	TRUE	NA	2016-05-02	NA	FALSE	TRUE	TRUE	NA
217	1	before	no disease from baseline to reassess	NA	TRUE	TRUE	TRUE	NA	2015-05-28	NA	TRUE	TRUE	TRUE	core biopsy
217	2	before	unknown	NA	TRUE	TRUE	TRUE	NA	2016-06-07	NA	TRUE	TRUE	TRUE	NA
218	1	before	partial response	NA	FALSE	TRUE	TRUE	NA	2016-01-05	NA	FALSE	TRUE	TRUE	NA
218	2	before	partial response	NA	FALSE	TRUE	TRUE	NA	2016-09-22	NA	FALSE	TRUE	TRUE	NA
219	1	before	progressive disease	NA	TRUE	FALSE	TRUE	NA	2015-12-29	NA	TRUE	FALSE	TRUE	NA
220	1	before	stable disease	NA	FALSE	TRUE	TRUE	NA	2016-09-07	NA	FALSE	TRUE	TRUE	NA
220	3	before	NA	NA	FALSE	FALSE	FALSE	NA	NA	NA	FALSE	FALSE	FALSE	NA
221	1	before	complete response	NA	FALSE	FALSE	TRUE	NA	2012-10-23	NA	FALSE	FALSE	TRUE	NA
221	2	before	partial response	NA	FALSE	TRUE	TRUE	NA	2014-07-14	NA	FALSE	TRUE	TRUE	NA
221	3	before	NA	NA	FALSE	FALSE	FALSE	NA	NA	NA	FALSE	FALSE	FALSE	NA
222	1	before	stable disease	NA	FALSE	FALSE	TRUE	NA	2016-02-08	NA	FALSE	FALSE	TRUE	NA
222	2	before	progressive disease	NA	FALSE	FALSE	TRUE	NA	2016-10-17	NA	FALSE	FALSE	TRUE	NA
223	1	before	complete response	NA	FALSE	FALSE	FALSE	consultant examination	2016-10-01	NA	FALSE	FALSE	FALSE	NA
224	1	before	partial response	NA	FALSE	FALSE	TRUE	NA	2016-10-25	NA	FALSE	FALSE	TRUE	NA
225	1	before	complete response	NA	FALSE	FALSE	TRUE	NA	2016-09-07	NA	FALSE	FALSE	TRUE	NA
226	1	before	unknown	NA	FALSE	TRUE	TRUE	NA	2016-10-10	NA	FALSE	TRUE	TRUE	NA
227	1	before	complete response	NA	TRUE	TRUE	FALSE	NA	NA	jun 2011	TRUE	TRUE	FALSE	NA
227	2	before	partial response	NA	FALSE	FALSE	TRUE	NA	NA	NA	FALSE	FALSE	TRUE	NA
228	1	before	unevaluable	NA	TRUE	TRUE	FALSE	NA	NA	NA	TRUE	TRUE	FALSE	NA
228	2	before	progressive disease	NA	FALSE	FALSE	TRUE	NA	2016-10-18	NA	FALSE	FALSE	TRUE	NA
229	1	before	partial response	NA	FALSE	FALSE	TRUE	NA	2016-11-17	NA	FALSE	FALSE	TRUE	NA
230	1	before	partial response	NA	FALSE	FALSE	TRUE	NA	2016-11-29	NA	FALSE	FALSE	TRUE	NA
230	2	before	partial response	NA	FALSE	FALSE	TRUE	NA	2017-01-23	NA	FALSE	FALSE	TRUE	NA
231	1	before	complete response	NA	TRUE	TRUE	FALSE	NA	2016-11-07	NA	TRUE	TRUE	FALSE	NA
232	1	before	complete response	NA	TRUE	TRUE	TRUE	NA	2016-07-01	NA	TRUE	TRUE	TRUE	NA
233	1	before	complete response	NA	FALSE	TRUE	TRUE	NA	2016-12-02	NA	FALSE	TRUE	TRUE	NA
234	1	before	progressive disease	NA	FALSE	TRUE	TRUE	NA	2017-01-12	NA	FALSE	TRUE	TRUE	NA
235	1	before	complete response	NA	TRUE	FALSE	FALSE	NA	2015-10-23	NA	TRUE	FALSE	FALSE	colonoscopy
235	2	before	complete response	NA	FALSE	TRUE	FALSE	NA	2015-10-23	NA	FALSE	TRUE	FALSE	histology splament
235	3	before	NA	NA	NA	NA	NA	NA	NA	NA	NA	NA	NA	NA
236	1	before	complete response	NA	TRUE	TRUE	TRUE	NA	2014-06-12	NA	TRUE	TRUE	TRUE	NA
236	2	before	complete response	NA	FALSE	TRUE	FALSE	NA	2015-02-27	NA	FALSE	TRUE	FALSE	NA
236	3	before	NA	NA	NA	NA	NA	NA	NA	NA	NA	NA	NA	NA
237	1	before	NA	NA	FALSE	FALSE	TRUE	NA	2017-01-27	NA	FALSE	FALSE	TRUE	NA
238	1	before	complete response	NA	TRUE	TRUE	FALSE	NA	2017-02-17	NA	TRUE	TRUE	FALSE	NA
239	1	before	complete response	NA	FALSE	TRUE	TRUE	NA	2017-01-24	NA	FALSE	TRUE	TRUE	NA
240	1	before	complete response	NA	FALSE	FALSE	TRUE	NA	2014-12-02	NA	FALSE	FALSE	TRUE	NA
240	2	before	partial response	NA	FALSE	TRUE	TRUE	NA	2016-04-01	NA	FALSE	TRUE	TRUE	NA
241	1	before	complete response	NA	TRUE	TRUE	TRUE	NA	2017-02-21	NA	TRUE	TRUE	TRUE	NA
241	3	before	NA	NA	FALSE	FALSE	FALSE	NA	NA	NA	FALSE	FALSE	FALSE	NA
242	1	before	complete response	NA	TRUE	FALSE	TRUE	NA	2017-02-01	NA	TRUE	FALSE	TRUE	NA
243	1	before	complete response	NA	TRUE	TRUE	TRUE	NA	2017-01-06	NA	TRUE	TRUE	TRUE	NA
244	1	before	progressive disease	NA	FALSE	TRUE	TRUE	NA	2016-12-01	NA	FALSE	TRUE	TRUE	NA
245	1	before	complete response	NA	TRUE	FALSE	TRUE	NA	2017-01-17	NA	TRUE	FALSE	TRUE	NA
246	1	before	complete response	NA	FALSE	FALSE	TRUE	NA	2017-02-21	NA	FALSE	FALSE	TRUE	NA
247	1	before	complete response	NA	FALSE	TRUE	TRUE	NA	2017-03-03	NA	FALSE	TRUE	TRUE	NA
248	1	before	complete response	NA	FALSE	TRUE	TRUE	NA	2016-04-01	NA	FALSE	TRUE	TRUE	NA
248	2	before	partial response	NA	FALSE	FALSE	TRUE	NA	2017-04-13	NA	FALSE	FALSE	TRUE	NA
249	1	before	partial response	NA	FALSE	FALSE	TRUE	NA	2017-03-27	NA	FALSE	FALSE	TRUE	NA
250	1	before	unevaluable	NA	FALSE	TRUE	TRUE	NA	2017-02-03	NA	FALSE	TRUE	TRUE	NA
251	1	before	unevaluable	NA	FALSE	FALSE	TRUE	NA	2017-04-07	NA	FALSE	FALSE	TRUE	NA
252	1	before	unknown	NA	FALSE	TRUE	TRUE	NA	2017-03-23	NA	FALSE	TRUE	TRUE	NA
253	1	before	complete response	NA	FALSE	FALSE	TRUE	NA	2014-05-02	NA	FALSE	FALSE	TRUE	NA
253	2	before	partial response	NA	FALSE	FALSE	TRUE	NA	2017-04-20	NA	FALSE	FALSE	TRUE	NA
254	1	before	partial response	NA	FALSE	FALSE	TRUE	NA	2016-08-29	NA	FALSE	FALSE	TRUE	NA
254	2	before	stable disease	NA	FALSE	TRUE	TRUE	NA	2017-04-12	NA	FALSE	TRUE	TRUE	NA
255	1	before	partial response	NA	FALSE	TRUE	TRUE	NA	2016-07-14	NA	FALSE	TRUE	TRUE	NA
255	2	before	progressive disease	NA	TRUE	FALSE	TRUE	NA	2017-04-23	NA	TRUE	FALSE	TRUE	NA
255	3	before	NA	NA	FALSE	FALSE	FALSE	NA	NA	NA	FALSE	FALSE	FALSE	NA
256	1	before	complete response	NA	FALSE	FALSE	TRUE	NA	2014-09-24	NA	FALSE	FALSE	TRUE	NA
256	2	before	stable disease	NA	FALSE	TRUE	TRUE	NA	2017-04-18	NA	FALSE	TRUE	TRUE	pathological
257	1	before	stable disease	NA	FALSE	FALSE	TRUE	NA	2017-03-08	NA	FALSE	FALSE	TRUE	NA
258	1	before	complete response	NA	TRUE	TRUE	TRUE	NA	2017-04-07	NA	TRUE	TRUE	TRUE	NA
259	1	before	complete response	NA	TRUE	TRUE	TRUE	NA	2014-06-10	NA	TRUE	TRUE	TRUE	NA
259	2	before	stable disease	NA	TRUE	TRUE	TRUE	NA	2015-11-11	NA	TRUE	TRUE	TRUE	NA
260	1	before	no disease from baseline to reassess	NA	FALSE	FALSE	TRUE	NA	2017-06-02	NA	FALSE	FALSE	TRUE	biopsy
261	1	before	stable disease	NA	TRUE	TRUE	TRUE	NA	2017-01-24	NA	TRUE	TRUE	TRUE	NA
262	1	before	no disease from baseline to reassess	NA	FALSE	FALSE	TRUE	NA	2017-06-01	NA	FALSE	FALSE	TRUE	NA
263	1	before	complete response	NA	FALSE	FALSE	TRUE	NA	2017-02-13	NA	FALSE	FALSE	TRUE	pathological
264	1	before	complete response	NA	FALSE	FALSE	TRUE	NA	2017-06-05	NA	FALSE	FALSE	TRUE	pathological
265	1	before	unevaluable	NA	FALSE	FALSE	TRUE	NA	2010-01-04	NA	FALSE	FALSE	TRUE	NA
265	2	before	complete response	NA	FALSE	FALSE	TRUE	NA	2018-03-03	NA	FALSE	FALSE	TRUE	NA
265	3	before	progressive disease	NA	FALSE	FALSE	TRUE	NA	2016-01-19	NA	FALSE	FALSE	TRUE	NA
265	4	before	partial response	NA	FALSE	FALSE	TRUE	NA	2016-06-13	NA	FALSE	FALSE	TRUE	NA
266	1	before	complete response	NA	TRUE	TRUE	TRUE	NA	2016-09-29	NA	TRUE	TRUE	TRUE	NA
267	1	before	partial response	NA	FALSE	TRUE	TRUE	NA	2017-06-19	NA	FALSE	TRUE	TRUE	NA
268	1	before	partial response	NA	FALSE	FALSE	TRUE	NA	NA	oct 2016	FALSE	FALSE	TRUE	NA
268	2	before	partial response	NA	FALSE	FALSE	TRUE	NA	2017-07-20	NA	FALSE	FALSE	TRUE	NA
269	1	before	partial response	NA	FALSE	FALSE	TRUE	NA	2017-07-10	NA	FALSE	FALSE	TRUE	NA
270	1	before	complete response	NA	FALSE	FALSE	TRUE	NA	NA	may 2017	FALSE	FALSE	TRUE	NA
270	2	before	unknown	NA	FALSE	FALSE	FALSE	NA	NA	NA	FALSE	FALSE	FALSE	NA
270	3	before	NA	NA	FALSE	FALSE	FALSE	NA	NA	NA	FALSE	FALSE	FALSE	NA
271	1	before	complete response	NA	FALSE	FALSE	TRUE	NA	2017-07-21	NA	FALSE	FALSE	TRUE	NA
272	1	before	partial response	NA	FALSE	FALSE	TRUE	NA	2014-07-17	NA	FALSE	FALSE	TRUE	NA
272	2	before	partial response	NA	FALSE	FALSE	TRUE	NA	2017-07-21	NA	FALSE	FALSE	TRUE	NA
273	1	before	complete response	NA	FALSE	FALSE	TRUE	NA	2017-05-17	NA	FALSE	FALSE	TRUE	NA
274	1	before	complete response	NA	FALSE	FALSE	TRUE	NA	2017-05-24	NA	FALSE	FALSE	TRUE	NA
274	2	before	progressive disease	NA	TRUE	FALSE	FALSE	NA	2017-09-12	NA	TRUE	FALSE	FALSE	NA
275	1	before	complete response	NA	FALSE	FALSE	TRUE	NA	2017-08-22	NA	FALSE	FALSE	TRUE	NA
276	1	before	complete response	NA	FALSE	FALSE	TRUE	NA	2014-05-06	NA	FALSE	FALSE	TRUE	NA
276	2	before	partial response	NA	FALSE	FALSE	TRUE	NA	2015-06-08	NA	FALSE	FALSE	TRUE	NA
276	3	before	NA	NA	NA	NA	NA	NA	NA	NA	NA	NA	NA	NA
276	4	before	NA	NA	NA	NA	NA	NA	NA	NA	NA	NA	NA	NA
276	5	before	NA	NA	NA	NA	NA	NA	NA	NA	NA	NA	NA	NA
