# Supplementary material for: The copy number and mutational landscape of recurrent ovarian high-grade serous carcinoma
Source: Nat Commun. 2023 Jul 20;14:4387. doi: 10.1038/s41467-023-39867-7 (PMC10359414; doi:10.1038/s41467-023-39867-7)
Supplement: Supplementary file 5 — Supplementary Dataset 2 [file 41467_2023_39867_MOESM5_ESM.txt]

fk_britroc_number	chemotherapy_line	drug	start_date	completion_date	number_of_cycles	dose	units	clinician_comments
1	1	Carboplatin	2011-06-10	2011-07-01	2	5	auc	NA
1	1	Carboplatin	2011-07-24	2011-07-24	1	6	auc	NA
1	1	Carboplatin	2011-08-11	2011-12-05	6	6	auc	NA
2	1	Carboplatin	2012-05-15	2012-08-16	5	5	auc	NA
2	1	Paclitaxel	2012-05-15	2012-06-26	3	175	mg/m2	NA
2	1	Paclitaxel	2012-07-24	2012-07-24	1	175	mg/m2	NA
2	1	Paclitaxel	2012-08-16	2012-09-07	2	175	mg/m2	NA
2	1	Carboplatin	2012-09-07	2012-09-07	1	6	auc	NA
3	1	Carboplatin	2011-08-19	2011-12-02	6	5	auc	NA
3	1	Paclitaxel	2011-08-19	2011-11-11	5	175	mg/m2	NA
3	1	Paclitaxel	2011-12-02	2011-12-02	1	135	mg/m2	NA
3	1	Paclitaxel	2011-12-02	2011-12-02	1	204	mg	NA
3	2	Gemcitabine	2012-06-14	2012-07-12	2	1000	mg/m2	NA
3	2	Gemcitabine	2012-08-02	2012-08-23	2	1000	mg/m2	NA
3	2	Carboplatin	2012-09-06	2012-09-06	1	4	auc	NA
3	2	Gemcitabine	2012-09-06	2012-09-06	1	1000	mg/m2	NA
3	2	Gemcitabine	2012-10-04	2012-10-04	1	1000	mg/m2	NA
4	1	Carboplatin	2007-09-27	2007-09-27	1	5	auc	NA
4	1	Paclitaxel	2007-09-27	2007-09-27	1	175	mg/m2	NA
4	1	Carboplatin	2007-10-18	2008-01-18	5	4	auc	NA
4	1	Paclitaxel	2007-10-18	2008-01-18	5	175	mg/m2	NA
5	1	Carboplatin	2009-10-09	2010-02-05	6	5	auc	NA
5	1	Paclitaxel	2009-10-09	2010-02-05	6	175	mg/m2	NA
5	1	Paclitaxel	2009-12-31	2010-02-05	2	258	mg	NA
5	2	Carboplatin	2012-01-06	2012-04-30	6	5	auc	NA
5	2	Paclitaxel	2012-01-06	2012-04-30	6	175	mg/m2	NA
6	1	Paclitaxel	2011-12-23	2012-05-10	6	175	mg/m2	NA
6	1	Carboplatin	2011-12-23	2012-05-10	6	6	auc	NA
7	1	Carboplatin	2012-08-14	2012-12-22	7	6	auc	NA
7	1	Paclitaxel	2012-08-14	2012-12-22	7	175	mg/m2	NA
8	1	Carboplatin	2005-01-17	2005-06-13	6	5	auc	NA
9	1	Paclitaxel	2010-07-22	2010-12-29	6	175	mg/m2	NA
9	1	Carboplatin	2010-07-22	2010-09-02	3	6	auc	NA
9	1	Carboplatin	2010-11-17	2010-12-29	3	6	auc	NA
10	1	Carboplatin	NA	2003-05-05	6	5	auc	NA
11	1	Paclitaxel	2011-01-20	2011-06-10	6	175	mg/m2	NA
11	1	Carboplatin	2011-01-20	2011-06-10	6	6	auc	NA
12	1	Carboplatin	2012-09-05	2013-01-04	5	5	auc	NA
12	1	Paclitaxel	2012-09-05	2013-01-04	5	5	auc	NA
12	1	Bevacizumab	2012-12-14	2013-04-12	6	7.5	mg/kg	NA
13	1	Paclitaxel	2008-02-29	2008-06-13	6	175	mg/m2	NA
13	1	Carboplatin	2008-02-29	2008-06-13	6	6	auc	NA
14	1	Paclitaxel	2012-08-22	2012-10-03	3	175	mg/m2	NA
14	1	Carboplatin	2012-08-22	2012-10-03	3	5	auc	NA
14	1	Carboplatin	2012-11-21	2012-12-12	1	2	auc	NA
14	1	Paclitaxel	2012-11-21	2012-12-22	1	70	mg/m2	NA
14	1	Bevacizumab	2012-12-12	2013-07-30	12	7.5	mg	NA
14	1	Carboplatin	2013-01-09	2013-02-19	2	4.2	auc	NA
15	1	Paclitaxel	2010-09-01	2010-12-31	6	175	mg/m2	NA
15	1	Carboplatin	2010-09-01	2010-12-31	6	5	auc	NA
15	1	Carboplatin	2010-11-03	2010-12-31	3	400	mg	NA
16	1	Paclitaxel	2003-06-12	2003-09-25	6	175	mg/m2	NA
16	1	Carboplatin	2003-06-12	2003-09-25	6	6	auc	NA
16	2	Paclitaxel	2008-05-23	2008-07-25	4	175	mg/m2	NA
16	2	Carboplatin	2008-05-23	2008-09-05	6	6	auc	NA
16	2	Paclitaxel	2008-08-15	2008-09-05	2	135	mg/m2	NA
16	3	Doxorubicin	2009-05-01	2009-06-26	NA	40	mg/m2	NA
16	3	Topotecan	2009-07-24	2009-09-24	NA	7.5	mg	NA
17	1	Paclitaxel	2011-06-08	2011-09-21	6	175	mg/m2	NA
17	1	Carboplatin	2011-06-08	2011-09-21	6	5	auc	NA
18	1	Paclitaxel	2011-04-29	2011-04-29	1	175	mg/m2	NA
18	1	Carboplatin	2011-04-29	2011-08-26	6	5	auc	NA
18	1	Paclitaxel	2011-05-20	2011-08-26	5	175	mg/m2	NA
19	1	Carboplatin	2010-12-24	2010-12-24	1	5.3	auc	NA
19	1	Carboplatin	2011-02-16	2011-02-16	1	5.3	auc	NA
19	1	Carboplatin	2011-03-11	2011-03-11	1	5.1	auc	NA
19	1	Carboplatin	2011-04-15	2011-08-09	4	5	auc	NA
19	2	Carboplatin	2012-08-20	2012-12-07	6	5	auc	NA
19	2	Paclitaxel	2012-08-20	2012-08-20	1	175	mg/m2	NA
19	2	Paclitaxel	2012-09-10	2012-09-10	1	135	mg/m2	NA
20	1	Carboplatin	2010-08-05	2010-12-02	6	5	auc	NA
20	2	Carboplatin	2012-11-29	2013-03-14	6	5	auc	NA
21	1	Carboplatin	2009-06-11	2009-06-11	1	6	auc	NA
21	1	Paclitaxel	2009-06-11	2009-06-11	1	175	mg/m2	NA
21	1	Docetaxel	2009-06-30	2009-06-30	1	75	mg/m2	NA
21	1	Carboplatin	2009-06-30	2009-06-30	1	5	auc	NA
21	1	Carboplatin	2009-07-21	2009-09-28	4	6	auc	NA
22	1	Carboplatin	2012-07-13	2012-11-08	6	650	mg	NA
22	1	Paclitaxel	2012-07-13	2012-11-08	6	300	mg	NA
22	2	Carboplatin	2013-04-19	2013-09-10	6	750	mg	NA
22	2	Doxorubicin	2013-04-19	2013-09-10	6	50	mg	NA
23	1	Carboplatin	2009-03-24	2009-03-24	1	6	auc	NA
23	1	Paclitaxel	2009-03-24	2009-07-15	6	175	mg/m2	NA
23	1	Carboplatin	2009-04-15	2009-04-15	1	6	auc	NA
23	1	Carboplatin	2009-05-13	2009-05-13	1	5	auc	NA
23	1	Carboplatin	2009-06-03	2009-07-15	3	5	auc	NA
23	2	Carboplatin	2012-03-05	2012-03-05	1	5	auc	NA
23	2	Paclitaxel	2012-03-05	2012-06-18	6	175	mg/m2	NA
23	2	Carboplatin	2012-03-26	2012-06-18	5	5	auc	NA
24	1	Carboplatin	2005-10-14	2006-02-15	6	600	mg	NA
24	1	Paclitaxel	2005-10-14	2006-02-15	6	195	mg	NA
25	1	Carboplatin	2008-08-27	2008-08-27	1	6	auc	NA
25	1	Carboplatin	2008-09-17	2008-10-08	2	6	auc	NA
25	1	Carboplatin	2008-11-26	2009-01-07	3	6	auc	NA
25	1	Carboplatin	2009-02-04	2009-02-04	1	5	auc	NA
25	1	Carboplatin	2009-02-25	2009-03-18	2	5	auc	NA
25	2	Carboplatin	2010-02-03	2010-05-19	6	6	auc	NA
25	3	Doxorubicin	2011-01-12	2012-02-09	2	30	mg/m2	NA
25	3	Doxorubicin	2011-07-06	2011-09-28	4	30	mg/m2	NA
25	3	Carboplatin	2011-07-06	2011-07-06	1	5	auc	NA
25	3	Carboplatin	2011-08-03	2012-02-09	5	5	auc	NA
25	4	Paclitaxel	2012-06-21	2012-11-22	6	80	mg/m2	NA
25	5	Carboplatin	2013-03-11	2013-03-11	1	5	auc	NA
25	5	Doxorubicin	2013-03-11	2013-04-08	2	30	mg/m2	NA
25	5	Carboplatin	2013-04-08	2013-07-25	5	5	auc	NA
25	5	Doxorubicin	2013-05-02	2013-07-25	4	30	mg/m2	NA
26	1	Carboplatin	2009-01-27	2009-09-04	1	6	auc	NA
26	1	Paclitaxel	2009-01-27	2009-02-20	2	175	mg/m2	NA
26	1	Carboplatin	2009-02-20	2009-02-20	1	5.1	auc	NA
26	1	Carboplatin	2009-03-23	2009-09-04	4	4	auc	NA
26	1	Paclitaxel	2009-03-23	2009-09-04	4	131	mg/m2	NA
26	2	Carboplatin	2011-10-31	2011-10-31	1	5	auc	NA
26	2	Carboplatin	2011-11-25	2011-11-25	1	3	auc	NA
26	2	Carboplatin	2011-12-16	2012-02-20	4	4	auc	NA
26	3	Gemcitabine	2012-08-10	2012-08-10	1	800	mg/m2	NA
26	3	Carboplatin	2012-08-10	2012-09-07	2	5	auc	NA
26	3	Carboplatin	2012-10-08	2012-12-10	4	4	auc	NA
27	1	Paclitaxel	2009-12-08	2010-01-19	3	175	mg/m2	NA
27	1	Carboplatin	2009-12-08	2010-03-30	6	6	auc	NA
27	1	Paclitaxel	2010-02-09	2010-03-30	3	175	mg/m2	NA
28	1	Carboplatin	2012-11-27	2013-04-08	6	250	mg	NA
29	1	Carboplatin	2010-04-20	2010-08-23	6	550	mg	NA
29	1	Paclitaxel	2010-04-20	2010-08-23	6	245	mg	NA
29	2	Carboplatin	2012-02-14	2012-06-18	6	550	mg	NA
29	2	Paclitaxel	2012-02-14	2012-05-07	4	245	mg	NA
29	3	Gemcitabine	2012-10-10	2013-07-15	9	1200	mg	NA
29	3	Carboplatin	2012-10-10	2013-07-15	9	350	mg	NA
30	1	Carboplatin	2013-01-08	2013-05-20	6	440	mg	NA
30	1	Paclitaxel	2013-01-08	2013-05-20	6	150	mg	NA
31	1	Carboplatin	2010-10-19	2011-02-15	4	2	auc	NA
31	1	Paclitaxel	2010-10-19	2011-03-08	6	70	mg/m2	NA
31	1	Carboplatin	2011-02-15	2011-03-08	2	2	auc	NA
31	2	Carboplatin	2012-04-20	2012-08-02	6	5	auc	NA
31	2	Paclitaxel	2012-04-20	2012-08-02	6	175	mg/m2	NA
32	1	Carboplatin	NA	NA	6	NA	NA	NA
32	1	Paclitaxel	NA	NA	6	NA	NA	NA
33	1	Paclitaxel	2011-05-05	2011-05-20	3	80	mg/m2	NA
33	1	Carboplatin	2011-05-05	2011-05-20	3	3	auc	NA
33	1	Paclitaxel	2011-06-03	2011-11-11	6	175	mg/m2	NA
33	1	Carboplatin	2011-06-03	2011-11-11	6	5	auc	NA
34	1	Carboplatin	2012-12-20	2012-12-20	1	450	mg	NA
34	1	Paclitaxel	2012-12-20	2012-12-20	1	330	mg	NA
34	1	Carboplatin	2013-01-09	2013-05-02	4	310	mg	NA
34	1	Paclitaxel	2013-01-09	2013-05-02	4	330	mg	NA
34	1	Carboplatin	2013-05-23	2013-05-23	1	248	mg	NA
34	1	Paclitaxel	2013-05-23	2013-05-23	1	330	mg	NA
35	1	Paclitaxel	2011-12-19	2012-04-02	6	175	mg/m2	NA
35	1	Carboplatin	2011-12-19	2012-04-02	6	5	auc	NA
35	2	Carboplatin	2012-10-30	2012-10-30	1	3.3	auc	NA
35	2	Gemcitabine	2012-10-30	2012-10-30	2	1000	mg/m2	NA
35	2	Bevacizumab	2012-10-30	2013-06-14	12	15	mg/kg	NA
35	2	Carboplatin	2012-11-27	2013-02-08	4	3	auc	NA
35	2	Gemcitabine	2012-11-27	2012-12-27	2	750	mg/m2	NA
35	2	Gemcitabine	2013-01-08	2013-02-08	2	650	mg/m2	NA
36	1	Carboplatin	2007-09-05	2007-09-05	1	6	auc	NA
36	1	Carboplatin	2007-09-26	2007-09-26	1	6	auc	NA
36	1	Carboplatin	2007-10-24	2008-01-09	4	5	auc	NA
37	1	Carboplatin	2012-05-29	2012-09-10	6	5	auc	NA
37	1	Paclitaxel	2012-05-29	2012-08-20	5	175	mg/m2	NA
37	1	Bevacizumab	2012-05-29	2013-07-01	NA	NA	NA	NA
37	1	Paclitaxel	2012-09-10	2012-09-10	1	131	mg/m2	NA
38	1	Carboplatin	2011-09-02	2011-10-14	3	3.8	auc	NA
38	1	Paclitaxel	2011-09-02	2011-12-16	6	175	mg/m2	NA
38	1	Carboplatin	2011-11-04	2011-11-25	2	4.3	auc	NA
38	1	Carboplatin	2011-12-16	2011-12-16	1	3.9	auc	NA
39	1	Paclitaxel	2011-05-13	2011-08-26	6	175	mg/m2	NA
39	1	Carboplatin	2011-05-13	2011-08-26	6	5	auc	NA
40	1	Carboplatin	2011-12-22	2012-02-02	3	6	auc	NA
40	1	Carboplatin	2012-02-23	2012-04-05	3	5	auc	NA
40	1	Paclitaxel	2012-02-23	2012-04-05	3	175	mg/m2	NA
40	1	Carboplatin	2012-04-26	2012-05-17	2	5	auc	NA
40	1	Paclitaxel	2012-04-26	2012-06-07	3	170.7	mg/m2	NA
40	1	Carboplatin	2012-05-17	2012-05-17	1	6	auc	NA
40	2	Doxorubicin	2013-02-14	2013-04-11	3	40	mg/m2	NA
40	2	Paclitaxel	2013-04-18	2013-09-19	6	80	mg/m2	NA
41	1	Carboplatin	2009-06-09	2009-10-12	6	6	auc	NA
41	1	Paclitaxel	2009-06-09	2009-10-12	6	175	mg/m2	NA
42	1	Paclitaxel	2013-01-09	2013-02-27	3	80	mg/m2	NA
42	1	Carboplatin	2013-01-09	2013-01-09	1	6	auc	NA
42	1	Carboplatin	2013-01-30	2013-02-27	2	5	auc	NA
42	2	Epirubicin	2013-05-03	2013-05-03	1	50	mg/m2	NA
42	2	Cisplatin	2013-05-03	2013-05-03	1	50	mg/m2	NA
42	2	Capecitabine	2013-05-03	2013-08-23	6	650	mg/m2	NA
42	2	Epirubicin	2013-05-31	2013-05-31	1	40	mg/m2	NA
42	2	Cisplatin	2013-05-31	2013-05-31	1	36	mg/kg	NA
42	2	Epirubicin	2013-06-21	2013-08-23	4	50	mg/m2	NA
42	2	Cisplatin	2013-06-21	2013-08-23	4	50	mg/m2	NA
43	1	Paclitaxel	2013-05-16	2013-09-25	6	140	mg	NA
43	1	Carboplatin	2013-05-16	2013-06-06	2	6	auc	NA
43	1	Carboplatin	2013-06-27	2013-09-25	4	5	auc	NA
44	1	Cisplatin	2012-08-07	2012-09-21	3	5	auc	NA
44	1	Paclitaxel	2012-08-07	2013-01-07	6	175	mg/m2	NA
44	1	Carboplatin	2012-10-12	2013-01-07	3	6.7041	auc	NA
44	2	Carboplatin	2013-09-19	2013-09-19	1	5	auc	NA
44	2	Doxorubicin	2013-09-19	2013-11-15	3	30	mg/m2	NA
44	2	Carboplatin	2013-10-15	2013-10-15	1	3.91	auc	NA
44	2	Carboplatin	2013-11-15	2013-11-15	1	4.6041	auc	NA
45	1	Carboplatin	NA	NA	4	NA	NA	NA
45	1	Paclitaxel	NA	NA	4	NA	NA	NA
45	2	Doxorubicin	NA	NA	NA	NA	NA	NA
45	3	Carboplatin	2011-04-29	2011-08-22	6	2.1	auc	NA
45	4	Paclitaxel	2012-03-05	2012-04-02	1	80	mg/m2	NA
45	4	Paclitaxel	2012-05-01	2012-07-31	2	70	mg/m2	NA
45	5	Topotecan	2012-09-27	2012-09-27	1	4	mg/m2	NA
45	5	Topotecan	2012-10-08	2012-11-26	2	3	mg/m2	NA
45	6	Carboplatin	2013-03-01	2013-03-15	1	1.853	auc	NA
45	6	Carboplatin	2013-03-22	2013-05-14	2	1.5029	auc	NA
45	6	Carboplatin	2013-05-21	2013-07-23	3	1.5265	auc	NA
46	1	Carboplatin	2008-07-02	2008-11-04	6	6	auc	NA
46	1	Paclitaxel	2008-07-02	2008-11-04	6	175	mg/m2	NA
47	1	Paclitaxel	2012-10-11	2012-10-25	3	80	mg/m2	NA
47	1	Carboplatin	2012-10-11	2012-10-25	3	3	auc	NA
47	1	Paclitaxel	2012-11-09	2013-03-01	5	175	mg/m2	NA
47	1	Carboplatin	2012-11-09	2013-03-01	5	6	auc	NA
48	1	Carboplatin	2013-07-04	2013-07-24	2	5	auc	NA
48	1	Carboplatin	2013-08-14	2013-10-16	4	4	auc	NA
49	1	Paclitaxel	2004-01-07	2004-05-12	7	310	mg	NA
49	1	Carboplatin	2004-01-07	2004-01-07	1	5	auc	NA
49	1	Carboplatin	2004-01-28	2004-05-12	6	6	auc	NA
49	2	Carboplatin	2005-03-02	2005-03-02	1	7	auc	NA
49	2	Capecitabine	2005-04-13	2005-07-27	6	1150	mg	NA
49	2	Epirubicin	2005-04-13	2005-07-27	6	90	mg	NA
49	2	Cisplatin	2005-04-13	2005-04-13	1	90	mg	NA
49	2	Cisplatin	2005-05-04	2005-07-27	5	70	mg	NA
49	3	Capecitabine	2007-09-12	2007-10-31	3	1150	mg	NA
49	3	Epirubicin	2007-09-12	2007-10-31	3	90	mg	NA
49	3	Cisplatin	2007-09-12	2007-10-31	3	72	mg	NA
50	1	Paclitaxel	2012-12-31	2012-12-31	1	175	mg/m2	NA
50	1	Carboplatin	2012-12-31	2012-12-31	1	5	auc	NA
50	1	Paclitaxel	2013-01-21	2013-04-15	5	70	mg/m2	NA
50	1	Carboplatin	2013-01-21	2013-04-15	5	2	auc	NA
51	1	Paclitaxel	2012-12-17	2013-04-22	6	175	mg/m2	NA
51	1	Carboplatin	2012-12-17	2013-04-22	6	5	auc	NA
52	1	Paclitaxel	2012-11-30	2013-04-26	6	175	mg/m2	NA
52	1	Carboplatin	2012-11-30	2013-04-26	6	5	auc	NA
53	1	Carboplatin	2011-11-22	2012-04-30	6	5	auc	NA
53	1	Paclitaxel	2011-11-22	2012-04-30	6	175	mg/m2	NA
53	2	Carboplatin	2013-03-15	2013-08-08	6	6	auc	NA
53	2	Gemcitabine	2013-05-03	2013-08-08	4	1000	mg/m2	NA
54	1	Carboplatin	2013-02-14	2013-02-14	1	5	auc	NA
54	1	Paclitaxel	2013-02-14	2013-05-09	5	321	mg	NA
54	1	Carboplatin	2013-03-07	2013-04-18	3	6	auc	NA
54	1	Carboplatin	2013-05-09	2013-05-09	1	5	auc	NA
54	1	Carboplatin	2013-05-30	2013-05-30	1	6	auc	NA
54	1	Paclitaxel	2013-05-30	2013-05-30	1	258	mg	NA
54	1	Carboplatin	2013-07-19	2013-09-13	3	5	auc	NA
55	1	Carboplatin	2009-09-25	2010-10-08	6	5	auc	NA
55	1	Paclitaxel	2009-09-25	2010-10-08	6	175	mg/m2	NA
55	2	Carboplatin	2011-12-21	2012-04-05	5	5	auc	NA
55	2	Paclitaxel	2011-12-21	2012-03-16	5	175	mg/m2	NA
55	2	Carboplatin	2012-04-05	2012-04-05	1	5	auc	NA
55	2	Paclitaxel	2012-04-05	2012-04-05	1	135	mg/m2	NA
56	1	Carboplatin	2007-04-30	2007-09-17	6	6	auc	NA
56	1	Paclitaxel	2007-04-30	2007-06-11	3	175	mg/m2	NA
56	1	Paclitaxel	2007-07-02	2007-09-17	3	135	mg/m2	NA
56	2	Carboplatin	2013-01-04	2013-04-19	6	5	auc	NA
56	2	Paclitaxel	2013-01-04	2013-04-19	6	175	mg/m2	NA
57	1	Paclitaxel	2010-10-25	2011-02-14	6	175	mg/m2	NA
57	1	Carboplatin	2010-10-25	2011-02-14	6	5	auc	NA
57	1	Nintedanib/Placebo	2012-10-25	2013-05-12	11	200	mg	NA
57	2	Gemcitabine	2013-01-18	2013-03-08	3	1000	mg/m2	NA
57	2	Carboplatin	2013-01-18	2013-05-03	6	4	auc	NA
57	2	Gemcitabine	2013-03-22	2013-05-10	3	800	mg/m2	NA
58	1	Carboplatin	NA	NA	NA	NA	NA	NA
58	1	Paclitaxel	NA	NA	NA	NA	NA	NA
59	1	Carboplatin	2009-09-09	2009-12-09	4	5	auc	NA
59	1	Paclitaxel	2009-09-09	2009-12-09	4	350	mg	NA
59	1	Carboplatin	2009-12-16	2010-02-13	3	4	auc	NA
59	1	Gemcitabine	2009-12-16	2009-12-16	1	2000	mg	NA
59	1	Gemcitabine	2010-01-13	2010-02-13	2	1500	mg	NA
59	2	Carboplatin	2010-11-10	2011-02-02	4	5	auc	NA
59	2	Doxorubicin	2010-11-10	2011-03-09	5	60	mg	NA
59	2	Carboplatin	2011-03-09	2011-03-09	1	4	auc	NA
59	2	Carboplatin	2011-04-06	2011-04-06	1	3.5	auc	NA
59	2	Doxorubicin	2011-04-06	2011-04-06	1	50	mg	NA
60	1	Carboplatin	2008-06-25	2008-11-04	6	6	auc	NA
60	1	Paclitaxel	2008-06-25	2008-11-04	6	175	mg/m2	NA
60	1	Bevacizumab	2008-06-25	2008-08-26	3	500	mg	NA
60	2	Carboplatin	2010-11-23	2011-04-11	6	5	auc	NA
60	3	Carboplatin	2012-09-18	2013-02-06	6	5	auc	NA
60	3	Paclitaxel	2012-09-18	2013-02-06	6	175	mg/m2	NA
61	1	Carboplatin	2010-02-02	2010-06-07	6	5	auc	NA
61	2	Carboplatin	2012-02-21	2012-07-09	6	5	auc	NA
62	1	Carboplatin	2007-06-21	2007-10-04	6	460	mg	NA
62	1	Paclitaxel	2007-06-21	2007-10-04	6	270	mg	NA
62	2	Carboplatin	2009-05-13	2009-09-02	6	470	mg	NA
62	2	Paclitaxel	2009-05-13	2009-09-02	6	210	mg	NA
62	2	Cediranib	2009-05-13	2011-04-13	99	20	mg	NA
62	3	Carboplatin	2011-05-05	2011-09-22	6	350	mg	NA
62	3	Doxorubicin	2011-05-05	2011-09-22	6	45	mg	NA
62	4	Gemcitabine	2013-03-12	2013-07-17	6	800	mg	NA
62	4	Carboplatin	2013-03-12	2013-07-17	6	340	mg	NA
63	1	Cisplatin	NA	NA	6	NA	NA	NA
63	1	Docetaxel	NA	NA	6	NA	NA	NA
63	2	Carboplatin	2012-10-05	2012-10-05	1	530	mg	NA
63	2	Paclitaxel	2012-10-05	2012-11-16	3	300	mg	NA
63	2	Carboplatin	2012-10-26	2012-11-16	2	550	mg	NA
64	1	Carboplatin	2011-02-28	2011-06-13	6	5	auc	NA
64	1	Paclitaxel	2011-02-28	2011-06-13	6	175	mg/m2	NA
64	1	Nintedanib/Placebo	2011-03-01	2012-12-20	NA	150	mg	NA
64	2	Carboplatin	2013-07-05	2013-10-24	6	4	auc	NA
64	2	Gemcitabine	2013-07-05	2013-10-24	6	1000	mg/m2	NA
65	1	Carboplatin	2011-07-11	2011-11-21	6	5	auc	NA
65	1	Paclitaxel	2011-07-11	2011-11-21	6	175	mg/m2	NA
67	1	Paclitaxel	2008-09-02	2008-11-26	5	175	mg/m2	NA
67	1	Carboplatin	2008-09-02	2008-12-17	6	5	auc	NA
68	1	Carboplatin	2012-08-13	2012-11-29	6	6	auc	NA
68	1	Paclitaxel	2012-08-13	2012-11-29	6	175	mg/m2	NA
69	1	Carboplatin	2012-10-05	2013-02-15	6	6	auc	NA
69	1	Paclitaxel	2012-10-05	2013-02-15	6	175	mg/m2	NA
70	1	Carboplatin	2012-12-12	2013-06-27	6	7	auc	NA
71	1	Carboplatin	NA	2012-02-29	6	NA	NA	NA
71	2	Carboplatin	2013-05-17	2013-09-06	6	5	auc	NA
71	2	Paclitaxel	2013-05-17	2013-08-15	5	175	mg/m2	NA
72	1	Carboplatin	2013-07-19	2013-08-02	1	2	auc	NA
72	1	Paclitaxel	2013-07-19	2013-08-02	1	70	mg/m2	NA
72	1	Carboplatin	2013-08-23	2013-12-23	5	1.6	auc	NA
72	1	Paclitaxel	2013-08-23	2013-12-23	5	50	mg/m2	NA
73	1	Carboplatin	NA	NA	8	5	auc	NA
73	2	Carboplatin	2011-10-25	2012-03-19	6	5	auc	NA
73	2	Paclitaxel	2011-12-17	2012-03-19	4	175	mg/m2	NA
74	1	Carboplatin	2008-03-27	2008-05-08	6	495	mg	NA
74	1	Paclitaxel	2008-03-27	2008-05-08	6	280	mg	NA
75	1	Carboplatin	2011-08-24	2011-12-13	6	5	auc	NA
75	1	Paclitaxel	2011-08-24	2011-12-13	6	75	mg/m2	NA
76	1	Paclitaxel	2013-01-21	2013-03-26	4	315	mg	NA
76	1	Carboplatin	2013-01-21	2013-06-12	6	5	auc	NA
76	1	Paclitaxel	2013-05-22	2013-06-12	2	240	mg	NA
77	1	Paclitaxel	2012-01-20	2012-07-27	7	175	mg/m2	NA
77	1	Carboplatin	2012-01-20	2012-07-27	7	6	auc	NA
78	1	Carboplatin	2013-03-28	2013-03-28	1	5	auc	NA
78	1	Paclitaxel	2013-03-28	2013-03-28	1	175	mg/m2	NA
78	1	Gemcitabine	2013-04-18	2013-09-19	6	1000	mg/m2	NA
78	1	Carboplatin	2013-04-18	2013-09-19	6	4	auc	NA
78	1	Bevacizumab	2013-08-29	2014-03-20	9	7.5	mg/kg	NA
79	1	Paclitaxel	2012-06-18	2012-11-23	6	175	mg/m2	NA
79	1	Carboplatin	2012-06-18	2012-11-23	6	6	auc	NA
80	1	Carboplatin	2012-12-21	2013-05-03	6	5	auc	NA
80	1	Paclitaxel	2012-12-21	2013-05-03	6	175	mg/m2	NA
81	1	Carboplatin	2012-02-02	2012-08-16	8	5	auc	NA
81	1	Paclitaxel	2012-02-02	2012-06-28	6	330	mg	NA
81	2	Carboplatin	2013-07-04	2013-08-22	2	6	auc	NA
81	2	Carboplatin	2013-09-19	2013-09-19	1	5	auc	NA
81	3	Doxorubicin	2013-10-17	2014-03-13	6	40	mg/m2	NA
82	1	Paclitaxel	2012-03-08	2012-10-17	9	330	mg	NA
82	1	Carboplatin	2012-03-08	2012-03-08	1	5	auc	NA
82	1	Carboplatin	2012-03-29	2012-04-19	2	6	auc	NA
82	1	Carboplatin	2012-05-17	2012-10-17	6	5	auc	NA
83	1	Paclitaxel	2011-12-21	2012-05-30	6	175	mg/m2	NA
83	1	Carboplatin	2011-12-21	2012-05-30	6	5	auc	NA
84	1	Paclitaxel	2013-05-20	2013-10-11	6	175	mg/m2	NA
84	1	Carboplatin	2013-05-20	2013-10-11	6	6	auc	NA
85	1	Carboplatin	2012-03-23	2012-07-13	6	450	mg	NA
85	1	Paclitaxel	2012-03-23	2012-07-13	6	280	mg	NA
86	1	Paclitaxel	2013-10-14	2013-10-14	1	175	mg/m2	NA
86	1	Carboplatin	2013-10-14	2013-10-14	1	5	auc	NA
86	1	Carboplatin	2013-11-01	2013-11-01	1	4.5	auc	NA
86	1	Carboplatin	2013-11-01	2013-11-01	1	4.5	auc	NA
86	1	Cisplatin	2013-11-11	2014-02-21	6	75	mg/m2	NA
86	1	Cisplatin	2013-11-11	2014-02-21	6	75	mg/m2	NA
87	1	Carboplatin	2012-05-21	2012-09-10	6	6	auc	NA
87	1	Paclitaxel	2012-05-21	2012-09-10	6	175	mg/m2	NA
88	1	Carboplatin	2012-05-01	2012-08-21	6	5	auc	NA
88	1	Paclitaxel	2012-05-01	2012-05-22	2	175	mg/m2	NA
88	1	Paclitaxel	2012-06-12	2012-06-12	1	140	mg/m2	NA
88	2	Carboplatin	2013-12-03	2014-05-06	6	5	auc	NA
88	2	Doxorubicin	2013-12-03	2014-05-06	6	30	mg/m2	NA
89	1	Carboplatin	2009-11-24	2010-03-09	6	5	auc	NA
89	1	Paclitaxel	2009-11-24	2010-01-05	3	175	mg/m2	NA
89	1	Paclitaxel	2010-01-26	2010-03-09	3	175	mg/m2	NA
89	1	Carboplatin	2010-10-05	2010-11-23	3	5	auc	NA
89	1	Paclitaxel	2010-10-05	2010-11-23	3	175	mg/m2	NA
89	2	Gemcitabine	2011-08-03	2011-12-14	6	1000	mg/m2	NA
89	2	Carboplatin	2011-08-03	2011-12-14	6	4	auc	NA
89	3	Paclitaxel	2012-06-20	2012-12-28	9	100	mg	NA
89	4	Tamoxifen	2014-01-14	2014-07-08	NA	20	mg	NA
90	1	Carboplatin	2004-10-26	2005-05-23	9	5	auc	NA
90	2	Carboplatin	2008-11-04	2009-03-23	6	6	auc	NA
91	1	Carboplatin	2009-06-15	2009-10-26	6	6	auc	NA
91	1	Paclitaxel	2009-06-15	2009-09-14	4	175	mg/m2	NA
91	2	Carboplatin	2012-05-04	2012-08-28	6	5	auc	NA
91	2	Paclitaxel	2012-05-04	2012-05-25	2	175	mg/m2	NA
92	1	Carboplatin	2013-07-22	2013-12-02	6	5	auc	NA
92	1	Paclitaxel	2013-07-22	2013-12-02	6	175	mg/m2	NA
93	1	Paclitaxel	2008-07-04	2008-10-24	6	175	mg/m2	NA
93	1	Carboplatin	2008-07-04	2008-10-24	6	6	auc	NA
93	1	Bevacizumab	2008-07-04	2009-07-16	12	7.5	mg	NA
93	2	Paclitaxel	2013-01-14	2013-01-14	1	175	mg/m2	NA
93	2	Carboplatin	2013-01-14	2013-04-05	5	5	auc	NA
93	2	Paclitaxel	2013-02-01	2013-04-26	5	135	mg/m2	NA
93	2	Cisplatin	2013-04-26	2013-04-26	1	60	mg/m2	NA
94	1	Paclitaxel	2007-09-21	2008-01-18	6	175	mg/m2	NA
94	1	Carboplatin	2007-09-21	2008-01-18	6	6	auc	NA
94	2	Paclitaxel	2013-02-08	2013-06-06	6	175	mg/m2	NA
94	2	Carboplatin	2013-02-08	2013-03-08	2	5	auc	NA
94	2	Cisplatin	2013-03-29	2013-04-19	2	50	mg/m2	NA
95	1	Carboplatin	2008-04-09	NA	1	7	auc	NA
95	1	Paclitaxel	2008-04-09	2008-08-27	6	175	mg/m2	NA
95	1	Carboplatin	2008-04-30	2008-08-27	5	6	auc	NA
95	2	Carboplatin	2012-09-05	2013-01-23	6	5	auc	NA
95	2	Doxorubicin	2012-09-05	2013-01-23	6	30	mg/m2	NA
96	1	Carboplatin	2001-03-02	2001-08-07	6	5	auc	NA
96	1	Paclitaxel	2001-03-02	2001-08-07	6	175	mg/m2	NA
96	2	Carboplatin	2008-10-23	NA	6	5	auc	NA
96	2	Paclitaxel	2008-10-23	NA	6	175	mg/m2	NA
96	3	Carboplatin	2011-02-07	2011-08-06	2	550	mg	palliative
96	3	Gemcitabine	2011-02-07	2011-08-06	2	1800	mg	NA
96	3	Carboplatin	2011-02-07	2011-08-06	1	425	mg	NA
96	3	Gemcitabine	2011-02-07	2011-08-06	1	1500	mg	NA
96	3	Carboplatin	2011-02-07	2011-08-06	3	350	mg	NA
96	3	Gemcitabine	2011-02-07	2011-08-06	3	1500	mg	NA
96	4	Carboplatin	2013-09-05	2014-02-28	6	4	auc	NA
96	4	Doxorubicin	2013-09-05	2014-02-28	6	30	mg/m2	NA
97	1	Paclitaxel	2012-07-13	2012-12-31	6	175	mg/m2	NA
97	1	Carboplatin	2012-07-13	2012-12-31	6	6	auc	NA
98	1	Paclitaxel	2006-11-07	2007-02-20	6	175	mg/m2	NA
98	1	Carboplatin	2006-11-07	2007-02-20	6	6	auc	NA
98	2	Carboplatin	2009-06-25	2009-10-15	6	6	auc	NA
98	3	Carboplatin	2012-03-06	2012-05-01	3	6	auc	NA
98	3	Cisplatin	2012-05-30	2012-05-30	1	80	mg/m2	NA
98	4	Paclitaxel	2013-04-25	2013-07-18	3	80	mg/m2	NA
98	5	Cisplatin	2013-12-26	2014-01-23	2	60	mg/m2	NA
99	1	Carboplatin	2013-02-19	2013-06-25	6	5	auc	NA
99	1	Paclitaxel	2013-02-19	2013-06-25	6	175	mg/m2	NA
100	1	Paclitaxel	2012-03-28	2012-08-06	6	175	mg/m2	NA
100	1	Carboplatin	2012-03-28	2012-08-06	6	5	auc	NA
101	1	Carboplatin	2013-07-19	2014-01-31	6	5	auc	NA
102	1	Paclitaxel	2007-09-05	2008-02-19	6	175	mg/m2	NA
102	1	Carboplatin	2007-09-05	2008-02-19	6	5	auc	NA
103	1	Carboplatin	2011-04-15	2011-06-19	4	505	mg	NA
103	1	Paclitaxel	2011-04-15	2011-08-30	6	175	mg/m2	NA
103	1	Carboplatin	2011-08-09	2011-08-09	1	432	mg	NA
103	1	Carboplatin	2011-08-30	2011-08-30	1	430	mg	NA
103	2	Epirubicin	2011-10-20	2012-02-02	6	50	mg/m2	NA
103	2	Cisplatin	2011-10-20	2012-02-02	6	60	mg/m2	NA
103	2	Capecitabine	2011-10-20	2012-02-02	6	650	mg/m2	NA
104	1	Carboplatin	2011-11-10	2012-01-18	3	5	auc	NA
104	1	Paclitaxel	2012-01-26	2012-03-15	3	80	mg/m2	NA
104	1	Cisplatin	2012-01-26	2012-03-15	3	75	mg/m2	NA
105	1	Carboplatin	2008-09-16	2009-01-06	6	5	auc	NA
105	1	Paclitaxel	2008-09-16	2009-01-06	6	175	mg/m2	NA
105	1	Bevacizumab	2008-09-16	2009-09-15	NA	NA	NA	NA
105	2	Doxorubicin	2010-11-12	2010-12-10	2	30	mg/m2	NA
105	2	Carboplatin	2010-11-12	2011-04-01	6	5	auc	NA
105	2	Doxorubicin	2011-01-07	2011-04-01	4	22	mg/m2	NA
106	1	Carboplatin	2011-04-27	2011-08-23	6	550	mg	NA
106	1	Paclitaxel	2011-04-27	2011-08-23	6	312	mg	NA
106	1	Carboplatin	2011-10-26	2011-12-07	3	650	mg	NA
106	2	Carboplatin	2012-09-07	2013-01-25	6	NA	NA	NA
106	2	Doxorubicin	2012-09-07	2013-01-25	6	NA	NA	NA
107	1	Carboplatin	2013-02-28	2013-08-10	6	5	auc	NA
107	1	Paclitaxel	2013-02-28	2013-08-01	6	175	mg/m2	NA
107	1	Bevacizumab	2013-06-20	2014-06-20	18	7.5	mg/kg	NA
108	1	Carboplatin	2011-10-10	2012-03-19	6	5	auc	NA
108	1	Paclitaxel	2011-10-10	2011-10-31	2	175	mg/m2	NA
108	1	Paclitaxel	2011-11-21	2012-03-19	4	135	mg/m2	NA
108	2	Carboplatin	2013-03-18	2013-07-08	6	5	auc	NA
108	2	Gemcitabine	2013-04-08	2013-04-24	2	1000	mg/m2	NA
108	2	Gemcitabine	2013-05-27	2013-07-08	3	800	mg/m2	NA
108	2	Bevacizumab	2013-05-27	2014-04-04	NA	NA	NA	NA
109	1	Carboplatin	2007-03-08	2007-06-28	6	NA	auc	NA
110	1	Carboplatin	2011-04-28	2011-09-12	6	5	auc	NA
110	1	Paclitaxel	2011-04-28	2011-06-10	3	175	mg/m2	NA
110	2	Carboplatin	2013-10-11	2014-03-07	6	5	auc	NA
110	2	Doxorubicin	2013-10-11	2014-03-07	6	30	mg/m2	NA
111	1	Carboplatin	2013-11-18	2014-04-14	7	680	auc	NA
111	1	Paclitaxel	2013-11-18	2014-04-14	7	264	mg/m2	NA
112	1	Carboplatin	NA	NA	6	NA	NA	NA
112	1	Paclitaxel	NA	NA	6	NA	NA	NA
113	1	Paclitaxel	2011-04-01	2011-07-29	6	175	mg/m2	NA
113	1	Carboplatin	2011-04-01	2011-07-29	6	5	auc	NA
113	2	Gemcitabine	2012-07-12	2012-11-08	6	1000	mg	NA
113	3	Paclitaxel	2013-09-06	2013-09-27	NA	NA	NA	NA
113	3	Carboplatin	2013-09-06	2013-09-27	NA	NA	NA	NA
113	3	Cisplatin	2013-10-18	2013-12-23	NA	NA	NA	NA
113	3	Paclitaxel	2013-10-18	2013-12-23	NA	NA	NA	NA
113	3	Cisplatin	2014-12-05	2014-12-26	2	75	mg/m2	NA
114	1	Paclitaxel	2012-12-17	2013-06-10	6	175	mg/m2	NA
114	1	Carboplatin	2012-12-17	2013-06-10	6	5	auc	NA
114	2	Doxorubicin	2014-02-19	2014-08-08	5	30	mg/m2	NA
114	2	Carboplatin	2014-02-19	2014-08-08	5	5	auc	NA
115	1	Carboplatin	2011-04-28	2011-04-28	1	5	auc	NA
115	1	Carboplatin	2011-05-19	2011-08-11	5	6	auc	NA
116	1	Carboplatin	2009-09-18	2010-01-08	6	5	auc	NA
116	1	Paclitaxel	2009-09-18	2010-01-08	6	175	mg/m2	NA
116	2	Carboplatin	NA	NA	6	NA	auc	NA
116	2	Paclitaxel	NA	NA	6	175	mg/m2	NA
117	1	Carboplatin	2012-02-08	2012-07-26	6	5	auc	NA
117	1	Paclitaxel	2012-02-08	2012-07-26	6	175	mg/m2	NA
117	2	Carboplatin	2013-03-22	2013-08-15	6	5	auc	NA
117	2	Doxorubicin	2013-03-22	2013-08-15	6	30	mg/m2	NA
118	1	Paclitaxel	2012-11-14	2012-12-24	3	175	mg/m2	NA
118	1	Carboplatin	2012-11-14	2013-02-27	5	5	auc	NA
119	1	Carboplatin	2013-04-18	2013-09-04	6	6	auc	NA
119	1	Paclitaxel	2013-04-18	2013-09-04	6	175	mg/kg	NA
120	1	Carboplatin	2011-10-03	2012-02-27	6	650	mg	NA
120	1	Paclitaxel	2011-10-03	2012-02-27	6	310	mg	NA
121	1	Carboplatin	2010-06-03	2011-01-06	8	5	auc	NA
121	1	Paclitaxel	2010-06-03	2011-01-06	8	175	mg/m2	NA
121	2	Carboplatin	2013-06-06	2013-08-12	4	5	auc	NA
121	2	Paclitaxel	2013-06-06	2013-08-12	4	175	mg/m2	NA
122	1	Carboplatin	2010-10-05	2011-04-13	5	5	auc	NA
122	1	Paclitaxel	2010-10-05	2011-04-13	5	175	mg/m2	NA
122	2	Carboplatin	2014-02-03	2014-06-23	6	5	auc	NA
122	2	Doxorubicin	2014-02-03	2014-06-23	6	30	mg/m2	NA
123	1	Paclitaxel	2011-07-28	2011-11-17	6	175	mg/m2	NA
123	1	Carboplatin	2011-07-28	2011-09-29	4	5	auc	NA
123	1	Carboplatin	2011-10-07	2011-11-17	2	4	auc	NA
124	1	Carboplatin	2013-01-09	2013-05-22	6	6	auc	NA
124	1	Paclitaxel	2013-01-09	2013-05-22	6	240	mg/m2	NA
125	1	Paclitaxel	2014-03-26	2014-08-29	7	175	mg/m2	NA
125	1	Carboplatin	2014-03-26	2014-08-29	7	5	auc	NA
126	1	Carboplatin	2012-10-02	2012-12-18	4	6	auc	NA
126	1	Paclitaxel	2012-10-02	2012-12-18	4	80	mg/m2	NA
126	1	Carboplatin	2013-01-02	2013-01-22	2	6	auc	NA
127	1	Erlotinib	2003-10-13	2006-03-08	6	45	mg/m2	NA
127	1	Docetaxel	2003-10-20	2004-03-01	6	69	mg/m2	NA
127	1	Carboplatin	2003-10-20	2004-03-01	6	5	auc	NA
127	2	Paclitaxel	2006-05-04	2006-11-11	9	165	mg/m2	NA
127	2	Carboplatin	2006-05-04	2006-08-10	5	5	auc	NA
127	3	Doxorubicin	2007-08-24	2008-01-11	6	40	mg/m2	NA
127	4	Carboplatin	2008-07-25	2008-11-14	6	5	auc	NA
127	5	Cisplatin	2009-07-10	2009-10-30	6	51	mg/m2	NA
127	5	Paclitaxel	2009-07-10	2009-10-30	6	177	mg/m2	NA
127	6	Cisplatin	2010-05-20	2010-07-08	2	51	mg/m2	NA
127	6	Etoposide	2010-05-20	2011-01-20	7	30	mg/m2	NA
127	7	Cisplatin	2011-01-10	2011-07-01	2	75	mg/m2	NA
127	7	Paclitaxel	2011-08-04	2011-10-13	10	79	mg/m2	NA
127	8	6-Mercaptopurine & Methotrexate	NA	NA	NA	NA	NA	NA
127	9	Oxaliplatin	2012-08-06	2012-08-29	6	200	mg	NA
127	10	Cyclophosphamide	2013-07-25	2014-05-29	12	50	mg	NA
127	11	Gemcitabine	2014-06-02	2014-09-04	3	1216	mg	NA
127	12	Cisplatin	2014-10-06	2014-11-14	3	60	mg/m2	NA
128	1	Carboplatin	2012-12-13	2013-03-23	6	5	auc	NA
128	1	Paclitaxel	2012-12-13	2013-03-28	6	175	mg/m2	NA
129	1	Carboplatin	2006-04-25	2006-07-27	5	5	auc	NA
129	1	Paclitaxel	2006-04-25	2006-07-27	5	175	mg/m2	NA
129	2	Carboplatin	2009-02-05	2009-02-05	1	5	auc	NA
129	2	Paclitaxel	2009-02-05	2009-02-05	1	175	mg/m2	NA
129	2	Carboplatin	2009-02-26	2009-02-26	1	5	auc	NA
129	2	Paclitaxel	2009-02-26	2009-02-26	1	175	mg/m2	NA
129	2	Cisplatin	2009-03-28	2009-03-28	1	75	mg/m2	NA
129	2	Doxorubicin	2009-04-16	2009-07-17	4	40	mg/m2	NA
129	2	Doxorubicin	2009-08-20	2009-08-20	1	40	mg/m2	NA
129	2	Doxorubicin	2009-09-17	2009-09-17	1	40	mg/m2	NA
129	3	Pacliatxel	2010-07-08	2010-12-10	6	70	mg/m2	NA
129	4	Carboplatin	2011-01-13	2011-04-28	6	6	auc	NA
129	5	Carboplatin	2012-10-04	2013-01-17	6	6	auc	NA
130	1	Paclitaxel	1999-11-02	2000-02-15	6	150	mg/m2	NA
130	1	Carboplatin	1999-11-02	2000-02-15	6	5	auc	NA
130	2	Carboplatin	2002-06-19	2002-11-26	8	330	mg/m2	NA
130	3	Carboplatin	2004-02-18	2004-06-03	6	5	auc	NA
130	4	Doxorubicin	2005-02-24	2005-08-01	6	40	mg/m2	NA
130	5	Carboplatin	2012-09-07	2014-12-27	6	5	auc	NA
130	5	Paclitaxel	2012-09-07	2014-12-27	6	175	mg/m2	NA
130	6	Carboplatin	2014-02-13	2014-05-29	5	5	auc	NA
131	1	Carboplatin	2012-04-03	2012-07-31	6	6	auc	NA
131	1	Paclitaxel	2012-04-03	2012-07-31	6	240	mg/m2	NA
132	1	Carboplatin	2012-04-02	2012-07-16	6	5	auc	NA
132	1	Paclitaxel	2012-04-02	2012-07-16	6	80	mg/m2	NA
133	1	Carboplatin	2012-02-14	2013-04-17	3	5	auc	NA
133	1	Paclitaxel	2012-02-14	2012-04-17	3	175	mg/m2	NA
133	1	Carboplatin	2012-05-29	2012-07-10	3	5	auc	NA
133	1	Paclitaxel	2012-05-29	2012-07-10	3	175	mg/m2	NA
133	2	Carboplatin	2013-12-21	2014-03-11	3	4	auc	NA
133	2	Gemcitabine	2013-12-21	2014-03-11	3	1000	mg/m2	NA
133	2	Carboplatin	2014-05-20	2014-06-17	2	4	auc	NA
133	2	Gemcitabine	2014-05-20	2014-06-17	2	1000	mg/m2	NA
134	1	Carboplatin	2012-12-17	2013-03-12	5	5	auc	NA
134	1	Paclitaxel	2012-12-17	2013-03-12	5	175	mg/m2	NA
134	1	Carboplatin	2013-05-28	2013-06-18	2	5	auc	NA
134	1	Paclitaxel	2013-05-28	2013-06-18	2	175	mg/m2	NA
135	1	Carboplatin	2014-07-31	2014-11-24	6	6	auc	NA
135	1	Paclitaxel	2014-07-31	2014-11-24	6	175	mg/m2	NA
136	1	Carboplatin	2013-06-28	2013-10-11	6	6	auc	NA
136	1	Paclitaxel	2013-06-28	2013-10-11	6	175	mg/m2	NA
137	1	Carboplatin	2010-09-02	2010-12-24	6	5	auc	NA
137	1	Paclitaxel	2010-09-02	2010-10-13	3	175	mg/m2	NA
137	1	Gemcitabine	2010-11-10	2010-11-10	1	1000	mg/m2	NA
137	1	Gemcitabine	2010-12-01	2010-12-24	2	750	mg/m2	NA
137	2	Carboplatin	2014-03-06	2014-03-06	1	5	auc	NA
137	2	Doxorubicin	2014-03-06	2014-03-06	1	30	mg/m2	NA
137	2	Carboplatin	2014-04-02	2014-06-12	3	4	auc	NA
137	2	Doxorubicin	2014-04-02	2014-04-02	1	25	mg/m2	NA
137	2	Doxorubicin	2014-05-15	2014-08-14	4	20	mg/m2	NA
137	2	Carboplatin	2014-07-17	2014-08-14	2	3.5	auc	NA
138	1	Carboplatin	2012-06-21	2012-10-25	6	6	auc	NA
138	1	Paclitaxel	2012-06-21	2012-10-25	6	240	mg/m2	NA
139	1	Carboplatin	2013-03-28	2013-08-07	6	6	auc	NA
139	1	Paclitaxel	2013-03-28	2013-08-07	6	175	mg/m2	NA
140	1	Carboplatin	2010-02-23	2010-06-08	6	5	auc	NA
140	1	Paclitaxel	2010-02-23	2010-06-08	6	175	mg/m2	NA
140	2	Carboplatin	2012-05-09	2012-08-28	6	5	auc	NA
140	2	Paclitaxel	2012-05-09	2012-08-28	6	175	mg/m2	NA
141	1	Carboplatin	2012-04-24	2012-11-23	7	175	mg/m2	NA
141	1	Paclitaxel	2012-04-24	2012-11-23	7	5	auc	NA
141	2	Carboplatin	2013-10-25	2014-05-12	6	30	mg/m2	NA
141	2	Doxorubicin	2013-10-25	2014-05-12	6	5	auc	NA
142	1	Carboplatin	2013-05-10	2013-09-27	6	6	auc	NA
142	1	Paclitaxel	2013-05-10	2013-09-27	6	175	mg/m2	NA
143	1	Carboplatin	2013-04-12	2013-09-06	6	600	auc	NA
143	1	Paclitaxel	2013-04-12	2013-09-06	6	312	mg/m2	NA
144	1	Carboplatin	2014-07-04	2014-10-19	6	5	auc	NA
144	1	Paclitaxel	2014-07-04	2014-10-19	6	80	mg/m2	NA
145	1	Carboplatin	2014-02-05	2014-05-27	6	5	auc	NA
145	1	Paclitaxel	2014-02-05	2014-05-27	6	175	mg/m2	NA
146	1	Carboplatin	2013-06-21	2013-11-08	6	175	mg/m2	NA
146	1	Paclitaxel	2013-06-21	2013-11-08	6	5	auc	NA
147	1	Carboplatin	2014-06-26	2015-01-05	6	6	auc	NA
148	1	Paclitaxel	2011-09-08	2011-09-29	2	175	mg/m2	NA
148	1	Carboplatin	2011-09-08	2012-01-10	6	5	auc	NA
148	1	Paclitaxel	2011-10-20	2012-01-10	4	135	mg/m2	NA
148	2	Paclitaxel	2014-09-12	2014-12-31	6	175	mg/m2	NA
148	2	Carboplatin	2014-09-12	2014-12-31	6	5	auc	NA
149	1	Carboplatin	2012-12-18	2013-01-28	3	6	auc	NA
149	1	Paclitaxel	2012-12-18	2013-01-28	3	80	mg/m2	NA
149	1	Carboplatin	2013-04-27	2013-06-03	3	6	auc	NA
149	1	Paclitaxel	2013-04-27	2013-06-03	3	80	mg/m2	NA
149	2	Carboplatin	2013-12-09	2014-04-28	4	6	auc	NA
149	2	Gemcitabine	2013-12-09	2014-04-28	4	800	mg/m2	NA
149	2	Bevacizumab	2013-12-09	2014-04-28	4	15	mg	NA
149	2	Bevacizumab	2014-05-19	2014-08-11	4	7.5	mg	NA
149	3	Carboplatin	2014-09-01	2015-01-26	NA	5	auc	NA
149	3	Liposomal	2014-09-01	2015-01-26	NA	30	mg/m2	NA
149	3	Liposomal	2015-02-21	2015-03-26	NA	40	mg/m2	NA
150	1	Paclitaxel	2013-07-12	2013-08-02	2	321	mg	NA
150	1	Carboplatin	2013-07-12	2014-01-02	6	5	auc	NA
151	1	Carboplatin	2009-07-09	2009-10-22	6	680	mg	NA
151	1	Paclitaxel	2009-07-09	2009-10-22	6	300	mg	NA
151	2	Carboplatin	2011-04-07	2011-06-30	5	670	mg	NA
151	2	Paclitaxel	2011-04-07	2011-05-19	3	310	mg	NA
152	1	Carboplatin	2014-02-07	2014-06-06	5	5	auc	NA
152	1	Paclitaxel	2014-02-07	2014-05-16	4	175	mg/m2	NA
153	1	Carboplatin	2011-11-15	2011-12-27	3	5	auc	NA
153	1	Paclitaxel	2011-11-15	2011-12-27	3	175	mg/m2	NA
153	1	Carboplatin	2012-02-21	2012-04-03	3	5	auc	NA
153	1	Paclitaxel	2012-02-21	2012-04-03	3	175	mg/m2	NA
154	1	Carboplatin	2004-01-02	2004-04-21	6	6	auc	NA
154	1	Paclitaxel	2004-01-07	2004-04-21	6	175	mg/m2	NA
154	2	Paclitaxel	2005-05-16	2005-09-09	6	175	mg/m2	NA
154	2	Carboplatin	2005-05-16	2005-06-27	3	6	auc	NA
154	3	Paclitaxel	2013-02-19	2013-06-01	6	175	mg/m2	NA
154	3	Cisplatin	2013-02-19	2013-06-10	5	75	mg/m2	NA
154	4	Paclitaxel	2014-03-24	2014-07-15	5	428	mg	NA
154	5	Paclitaxel	2015-03-16	2015-05-11	3	428	mg	NA
155	1	Carboplatin	2011-12-19	2012-05-16	6	6	auc	NA
155	1	Paclitaxel	2011-12-19	2012-05-16	6	240	mg/m2	NA
156	1	Carboplatin	2010-09-16	2011-01-26	6	5	auc	NA
156	1	Paclitaxel	2010-09-16	2010-12-15	4	175	mg/m2	NA
156	1	Paclitaxel	2011-01-05	2011-01-26	2	131.25	mg/m2	NA
156	2	Carboplatin	2013-01-31	2013-06-27	6	5	auc	NA
156	2	Doxorubicin	2013-01-31	2013-06-27	6	30	mg/m2	NA
156	3	Carboplatin	2014-07-03	2014-10-16	6	4	auc	NA
156	3	Gemcitabine	2014-07-03	2014-10-16	6	1000	mg/m2	NA
157	1	Carboplatin	2013-10-29	2014-05-21	8	5	auc	NA
159	1	Paclitaxel	2014-02-19	2014-07-18	6	340	mg	NA
159	1	Carboplatin	2014-02-19	2014-07-18	6	NA	NA	NA
160	1	Carboplatin	2012-08-13	2012-12-10	6	850	mg	NA
160	1	Paclitaxel	2012-08-13	2012-12-10	6	306	mg	NA
160	1	Ganitumab/Placebo	2012-08-13	2013-04-29	12	1332	mg	NA
161	1	Paclitaxel	NA	NA	2	NA	NA	NA
161	1	Carboplatin	NA	NA	6	NA	NA	NA
162	1	Paclitaxel	2006-09-29	2007-01-12	6	175	mg/m2	NA
162	1	Carboplatin	2006-09-29	2007-01-12	6	6	auc	NA
163	1	Paclitaxel	2014-10-10	2015-01-20	4	300	mg	NA
163	1	Carboplatin	2014-10-10	2015-01-30	6	350	mg	NA
164	1	Carboplatin	2011-04-11	2011-09-05	6	400	mg	NA
164	1	Paclitaxel	2011-04-11	2011-08-15	5	275	mg	NA
165	1	Carboplatin	NA	NA	6	5	auc	NA
165	1	Paclitaxel	NA	NA	6	175	mg/m2	NA
165	2	Carboplatin	NA	NA	6	NA	NA	NA
166	1	Carboplatin	2013-10-10	2013-12-20	3	6	auc	NA
166	1	Paclitaxel	2013-10-10	2013-12-20	3	6	auc	NA
166	1	Carboplatin	2014-02-04	2014-04-02	2	4	auc	NA
166	1	Paclitaxel	2014-02-04	2014-04-02	2	4	auc	NA
167	1	Carboplatin	2008-08-21	2009-02-03	6	6	auc	NA
167	1	Paclitaxel	2008-08-21	2008-12-16	4	175	mg/m2	NA
167	2	Carboplatin	2011-08-08	2011-11-21	6	5	auc	NA
168	1	Carboplatin	2012-06-11	2012-11-05	6	5	auc	NA
168	1	Paclitaxel	2012-06-11	2012-11-05	6	300	mg	NA
168	2	Paclitaxel	2015-07-20	2015-09-22	4	330	mg	NA
168	2	Carboplatin	2015-07-21	2015-09-22	4	475	auc	NA
169	1	Carboplatin	2013-11-15	2014-01-17	4	6	auc	NA
169	1	Carboplatin	2014-03-13	2014-04-03	2	6	auc	NA
170	1	Paclitaxel	2014-06-23	2014-11-02	6	294	mg	NA
170	1	Carboplatin	2014-06-23	2014-11-02	6	5	auc	NA
171	1	Paclitaxel	2013-08-16	2014-01-16	6	80	mg/m2	NA
171	1	Carboplatin	2013-08-16	2014-01-16	6	2	auc	NA
172	1	Paclitaxel	2013-09-27	2013-11-08	3	264	mg	NA
172	1	Carboplatin	2013-09-27	2014-01-10	6	5	auc	NA
172	1	Paclitaxel	2013-11-29	2014-01-10	3	195	mg	NA
173	1	Paclitaxel	2013-09-09	2013-12-27	6	294	mg	NA
173	1	Carboplatin	2013-09-09	2013-12-27	6	5	auc	NA
174	1	Carboplatin	2013-10-28	2013-12-30	4	6	auc	NA
174	1	Paclitaxel	2013-10-28	2013-12-30	4	80	mg/m2	NA
174	1	Carboplatin	2014-02-17	2014-03-31	2	6	auc	NA
174	1	Paclitaxel	2014-02-17	2014-03-31	2	80	mg/m2	NA
174	2	Carboplatin	2014-10-14	2014-12-29	6	5	auc	NA
174	2	Gemcitabine	2014-10-14	2014-10-14	1	1000	mg/m2	NA
174	2	Bevacizumab	2014-10-14	2015-07-24	14	15	mg/kg	NA
175	1	Carboplatin	2014-11-21	2014-11-21	1	6	auc	NA
175	1	Paclitaxel	2014-11-21	2015-03-06	6	175	mg/m2	NA
175	1	Carboplatin	2014-12-12	2015-03-06	5	5	auc	NA
176	1	Paclitaxel	2014-09-23	2015-02-05	6	160	mg	NA
176	1	Carboplatin	2014-09-23	2015-02-05	6	2	auc	NA
176	2	Doxorubicin	2015-08-07	2015-08-07	1	62	mg	NA
176	2	Carboplatin	2015-08-07	2015-08-07	1	5	auc	NA
176	2	Doxorubicin	2015-09-11	2015-10-09	2	41	mg	NA
176	2	Carboplatin	2015-09-11	2015-10-09	2	4	auc	NA
177	1	Carboplatin	2013-06-10	2013-09-23	6	6	auc	NA
177	1	Paclitaxel	2013-06-10	2013-07-01	2	175	mg/m2	NA
177	1	Bevacizumab	2013-09-02	2014-08-28	5	800	mg	NA
178	1	Paclitaxel	2011-12-23	2012-04-05	6	175	mg/m2	NA
178	1	Carboplatin	2011-12-23	2011-12-23	1	530	mg	NA
178	1	Carboplatin	2012-01-13	2012-04-05	5	550	mg	NA
179	1	Carboplatin	2013-11-07	2014-01-16	3	6	auc	NA
179	1	Paclitaxel	2013-11-07	2014-01-16	3	80	mg/m2	NA
179	1	Carboplatin	2014-03-20	2014-05-15	3	6	auc	NA
179	1	Paclitaxel	2014-03-20	2014-05-15	3	80	mg/m2	NA
180	1	Paclitaxel	2013-11-14	2014-04-25	6	240	mg	NA
180	1	Carboplatin	2013-11-14	2014-04-25	6	410	mg	NA
181	1	Carboplatin	2012-06-15	2012-12-10	7	6	auc	NA
181	1	Paclitaxel	2012-06-15	2013-01-14	8	175	mg/m2	NA
181	1	Trastuzumab	2012-07-26	2013-07-04	12	8	mg/kg	NA
181	1	Cisplatin	2013-01-14	2013-01-14	1	60	mg/m2	NA
182	1	Carboplatin	2008-07-24	2008-08-21	2	450	mg	NA
182	1	Carboplatin	2008-09-18	2008-12-11	4	570	mg	NA
183	1	Paclitaxel	2008-09-30	2009-03-11	6	175	mg/m2	NA
183	1	Carboplatin	2008-09-30	2009-01-28	4	4	auc	NA
183	1	Carboplatin	2009-02-18	2009-03-11	2	6	auc	NA
183	2	Carboplatin	2011-09-21	2011-09-21	1	7	auc	NA
183	2	Carboplatin	2011-10-19	2011-11-09	2	6	auc	NA
183	2	Carboplatin	2011-12-07	2012-01-05	3	5	auc	NA
184	1	Carboplatin	2014-06-30	2014-08-12	3	6	auc	NA
184	1	Paclitaxel	2014-06-30	2014-08-12	3	80	mg/m2	NA
184	1	Carboplatin	2014-09-01	2014-10-27	3	6	auc	NA
184	1	Paclitaxel	2014-09-01	2014-10-27	3	80	mg/m2	NA
184	1	Bevacizumab	2014-09-01	2015-09-14	20	7.5	mg/kg	NA
185	1	Carboplatin	NA	NA	6	6	auc	NA
185	2	Carboplatin	NA	NA	NA	6	auc	NA
185	2	Paclitaxel	NA	NA	6	175	mg/m2	NA
185	3	Carboplatin	NA	NA	8	NA	auc	NA
185	3	Paclitaxel	NA	NA	8	175	mg/m2	NA
185	4	Doxorubicin	NA	NA	2	40	mg/m2	NA
185	4	Doxorubicin	NA	NA	2	50	mg/m2	NA
185	4	Doxorubicin	NA	NA	2	40	mg/m2	NA
185	5	Cisplatin	2015-06-18	2015-08-13	8	80	mg	NA
185	5	Etoposide	2015-06-18	2015-08-13	8	15	mg	NA
186	1	Carboplatin	2015-01-02	2015-02-13	3	6	auc	NA
186	1	Paclitaxel	2015-01-02	2015-02-13	3	175	mg/m2	NA
186	1	Carboplatin	2015-04-06	2015-05-18	3	6	auc	NA
187	1	Carboplatin	2013-08-06	2013-08-06	1	680	auc	NA
187	1	Carboplatin	2013-09-03	2013-09-03	1	770	auc	NA
187	1	Carboplatin	2013-10-01	2013-10-01	1	770	auc	NA
187	1	Carboplatin	2013-10-29	2013-10-29	1	770	auc	NA
187	1	Carboplatin	2013-11-26	2013-11-26	1	770	auc	NA
187	1	Carboplatin	2013-12-24	2013-12-24	1	770	auc	NA
188	1	Paclitaxel	2013-10-28	2013-12-11	3	175	mg/m2	NA
188	1	Carboplatin	2013-10-28	2013-12-11	3	6	auc	NA
188	1	Paclitaxel	2014-02-19	2014-04-03	3	135	mg/m2	NA
188	1	Carboplatin	2014-02-19	2014-04-03	3	5	auc	NA
189	1	Carboplatin	2014-02-04	2014-03-18	3	490	mg	NA
189	1	Paclitaxel	2014-02-04	2014-03-18	3	126	mg	NA
189	1	Carboplatin	2014-05-23	2014-06-13	2	190	mg	NA
189	1	Paclitaxel	2014-05-23	2014-06-13	2	126	mg	NA
189	1	Carboplatin	2014-07-04	2014-07-04	1	490	mg	NA
189	1	Paclitaxel	2014-07-04	2014-07-04	1	126	mg	NA
189	2	Carboplatin	2015-11-12	2015-12-24	3	540	mg	NA
189	2	Paclitaxel	2015-11-12	2015-12-24	3	318	mg	NA
190	1	Carboplatin	2011-06-23	NA	6	550	mg	NA
190	1	Paclitaxel	2011-06-23	NA	6	300	mg	NA
191	1	Paclitaxel	2009-10-07	2010-01-28	6	282	mg	NA
191	1	Carboplatin	2009-10-07	2010-01-28	6	5	auc	NA
191	2	Paclitaxel	2010-11-03	2011-02-23	3	288	mg	NA
191	2	Carboplatin	2010-11-03	2011-02-23	3	6	auc	NA
191	2	Cediranib/Placebo	2010-11-03	2011-07-26	8	20	mg	NA
191	3	Doxorubicin	2014-06-17	2014-11-18	8	49	mg	NA
191	3	Trabectedin	2014-06-17	2014-07-08	2	1.8	mg	NA
191	3	Trabectedin	2014-07-29	2014-11-18	6	1.48	mg	NA
191	4	Gemcitabine	2015-07-20	2015-11-02	6	1000	mg/m2	NA
191	4	Carboplatin	2015-07-20	2015-11-02	6	4	auc	NA
192	1	Carboplatin	2014-01-10	2014-05-12	6	6	auc	NA
192	1	Paclitaxel	2014-01-10	2014-05-12	6	175	mg/m2	NA
193	1	Carboplatin	NA	NA	NA	NA	NA	NA
193	1	Paclitaxel	NA	NA	NA	NA	NA	NA
194	1	Carboplatin	2014-11-17	2015-02-09	5	6	auc	NA
194	1	Paclitaxel	2014-11-17	2015-02-09	5	80	mg/m2	NA
195	1	Carboplatin	2013-04-05	2013-08-02	6	5	auc	NA
195	1	Paclitaxel	2013-04-05	2013-08-02	6	175	mg/m2	NA
196	1	Paclitaxel	2013-01-24	2013-06-05	6	175	mg/m2	NA
196	1	Carboplatin	2013-01-24	2013-06-05	6	5	auc	NA
196	2	Carboplatin	2014-05-08	2014-05-08	1	5	auc	NA
196	2	Doxorubicin	2014-05-08	2014-07-05	3	30	mg/m2	NA
196	2	Carboplatin	2014-06-05	2014-07-05	2	5	auc	NA
197	1	Paclitaxel	2013-11-04	2014-03-31	6	294	mg	NA
197	1	Carboplatin	2013-11-04	2014-03-31	6	5	auc	NA
197	2	Doxorubicin	2014-09-25	2015-01-16	5	53	mg	NA
197	2	Carboplatin	2014-09-25	2015-01-16	5	5	auc	NA
198	1	Paclitaxel	2014-10-03	2015-01-16	5	321	mg	NA
198	1	Carboplatin	2014-10-03	2015-01-16	6	6	auc	NA
198	2	Bevacizumab	2015-09-09	2015-12-23	4	10	mg/kg	NA
198	2	Paclitaxel	2015-09-09	2015-11-25	3	80	mg/m2	NA
199	1	Carboplatin	2012-10-18	2013-03-14	18	2	auc	NA
199	1	Paclitaxel	2012-10-18	2013-03-14	18	80	mg/m2	NA
200	1	Carboplatin	2014-02-14	2014-06-06	6	5	auc	NA
200	1	Paclitaxel	2014-02-14	2014-05-16	5	80	mg/m2	NA
201	1	Paclitaxel	2015-09-10	2015-10-01	2	175	mg/m2	NA
201	1	Carboplatin	2015-09-10	2016-01-21	6	5	auc	NA
201	1	Paclitaxel	2015-10-22	2015-10-22	1	135	mg/m2	NA
201	1	Doxorubicin	2015-12-10	2016-01-21	3	30	mg/m2	NA
202	1	Carboplatin	2014-11-18	2015-05-08	6	5	auc	NA
202	1	Paclitaxel	2014-11-18	2015-05-22	6	80	mg/m2	NA
203	1	Carboplatin	2009-10-28	2010-04-18	9	5	auc	NA
203	1	Paclitaxel	2009-10-28	2010-04-28	9	178	mg/m2	NA
203	2	Carboplatin	2013-04-30	2013-08-13	6	5	auc	NA
203	2	Paclitaxel	2013-04-30	2013-08-13	6	175	mg/m2	NA
204	1	Carboplatin	2014-09-26	2015-02-06	6	5.2	auc	NA
204	1	Paclitaxel	2014-09-26	2015-02-06	6	80	mg/m2	NA
205	1	Paclitaxel	2012-10-05	2013-01-17	6	175	mg/m2	NA
205	1	Carboplatin	2012-10-05	2013-01-17	6	6	auc	NA
206	1	Paclitaxel	2015-06-22	2015-06-22	1	294	mg	NA
206	1	Carboplatin	2015-06-22	2015-10-07	6	5	auc	NA
206	1	Paclitaxel	2015-07-14	2015-07-14	1	240	mg	NA
206	2	Doxorubicin	2016-02-04	2016-03-31	3	70	mg	NA
207	1	Carboplatin	2014-12-08	2015-01-26	3	6	auc	NA
207	1	Paclitaxel	2014-12-08	2015-01-26	3	175	mg/m2	NA
207	1	Carboplatin	2015-03-16	2015-04-28	2	6	auc	NA
207	1	Paclitaxel	2015-03-16	2015-04-07	2	80	mg/m2	NA
208	1	Carboplatin	2015-05-14	2015-10-15	6	6	auc	NA
208	1	Paclitaxel	2015-05-14	2015-07-16	3	80	mg/m2	NA
209	1	Carboplatin	2014-08-20	2014-12-03	6	5	auc	NA
209	1	Paclitaxel	2014-08-20	2014-12-03	6	175	mg/m2	NA
210	1	Carboplatin	2010-12-21	2011-04-20	6	5	auc	NA
210	1	Paclitaxel	2010-12-21	2011-02-01	3	175	mg/m2	NA
210	2	Carboplatin	2014-06-03	2014-11-04	6	4	auc	NA
210	2	Gemcitabine	2014-06-03	2014-11-04	6	500	mg/m2	NA
210	2	Bevacizumab	2014-06-03	2015-06-02	15	15	mg/kg	NA
210	3	Carboplatin	2016-01-13	2016-05-05	NA	NA	NA	NA
210	3	Doxorubicin	2016-01-13	2016-05-05	NA	NA	NA	NA
210	3	Paclitaxel	2016-11-23	2017-04-06	5	80	mg/m2	NA
211	1	Carboplatin	2013-10-24	2014-02-13	6	720	mg	NA
211	1	Paclitaxel	2013-10-24	2014-01-09	4	150	mg	NA
212	1	Paclitaxel	2013-09-20	2013-11-01	3	300	mg	NA
212	1	Carboplatin	2013-09-20	2014-02-07	6	5	auc	NA
212	1	Paclitaxel	2013-12-27	2014-01-17	2	276	mg	NA
212	1	Paclitaxel	2014-02-07	2014-02-07	1	270	mg	NA
212	2	Doxorubicin	2015-09-25	2015-09-25	1	56	mg	NA
212	2	Carboplatin	2015-09-25	2016-03-11	6	5	auc	NA
212	2	Doxorubicin	2015-10-23	2016-03-11	5	40	mg	NA
213	1	Paclitaxel	2013-12-04	2014-01-20	3	175	mg/m2	NA
213	1	Carboplatin	2013-12-05	2014-01-20	3	6	auc	NA
213	1	Carboplatin	2014-04-22	2014-05-12	2	6	auc	NA
213	1	Paclitaxel	2014-04-22	2014-05-27	2	80	mg/m2	NA
214	1	Carboplatin	2007-04-19	2007-08-09	6	6	auc	NA
214	1	Paclitaxel	2007-04-19	2007-05-10	2	175	mg/m2	NA
214	1	Bevacizumab	2007-04-19	2008-03-26	17	7.5	mg/kg	NA
214	2	Carboplatin	2008-12-18	2008-12-18	1	6	auc	NA
214	2	Gemcitabine	2008-12-18	2008-12-18	1	1000	mg/m2	NA
214	2	Gemcitabine	2009-01-20	2009-05-07	5	800	mg/m2	NA
214	2	Carboplatin	2009-01-20	2009-05-07	5	4.8	auc	NA
214	3	Carboplatin	2011-10-06	2011-10-27	2	6	auc	NA
214	3	Carboplatin	2011-11-25	2011-12-15	2	6	auc	NA
214	4	Cyclophosphamide	2012-11-29	2014-10-23	NA	100	mg	NA
214	5	Carboplatin	2015-05-06	2015-05-06	1	5	auc	NA
214	5	Doxorubicin	2015-05-06	2015-05-06	1	30	mg/m2	NA
214	5	Carboplatin	2015-06-10	2015-07-01	1	5	auc	NA
214	5	Doxorubicin	2015-06-10	2015-10-06	5	24	mg/m2	NA
214	5	Carboplatin	2015-08-10	2015-10-06	5	5	auc	NA
215	1	Paclitaxel	2013-07-02	2013-10-29	6	135	mg/m2	NA
215	1	Cisplatin	2013-07-02	2013-10-29	6	100	mg/m2	NA
215	1	Paclitaxel	2013-07-09	2013-11-05	6	60	mg/m2	NA
215	1	Olaparib/Placebo	2013-12-11	2016-03-29	30	16800	mg	NA
215	1	Olaparib/Placebo	2016-03-30	2016-06-20	1	49200	mg	NA
216	1	Paclitaxel	2014-06-30	2014-10-10	6	264	mg	NA
216	1	Carboplatin	2014-06-30	2014-10-10	6	5	auc	NA
216	1	Bevacizumab	2014-10-10	2015-02-12	7	437.5	mg	NA
216	1	Bevacizumab	2015-03-05	2015-06-18	6	475	mg	NA
216	1	Bevacizumab	2015-10-01	2015-10-01	1	500	mg	NA
217	1	Carboplatin	1997-07-23	1997-12-30	6	NA	NA	NA
217	2	Carboplatin	2015-06-22	2015-12-04	7	NA	NA	NA
217	2	Paclitaxel	2015-06-22	2015-12-04	7	NA	NA	NA
218	1	Carboplatin	2014-10-07	2015-02-24	6	6	auc	NA
218	1	Paclitaxel	2014-10-07	2015-02-24	6	175	mg/m2	NA
218	1	Bevacizumab	2014-10-07	2015-12-10	19	7.5	mg/kg	NA
218	2	Gemcitabine	2016-04-28	2016-07-07	4	1000	mg/m2	NA
218	2	Carboplatin	2016-04-28	2016-06-09	1	4	auc	NA
218	2	Carboplatin	NA	2016-06-09	2	4	auc	NA
219	1	Carboplatin	2015-08-07	2015-12-04	6	5	auc	NA
219	1	Paclitaxel	2015-08-07	2015-12-04	6	175	mg/m2	NA
220	1	Paclitaxel	2014-05-16	2014-06-06	2	175	mg/m2	NA
220	1	Carboplatin	2014-05-16	2014-09-29	6	5	auc	NA
220	1	Paclitaxel	2014-06-27	2014-09-29	4	131.25	mg	NA
220	1	Bevacizumab	2014-09-29	2015-10-15	17	7	mg/kg	NA
220	1	Bevacizumab	2015-02-09	2015-02-09	1	387.5	mg	NA
220	1	Bevacizumab	2015-03-19	2015-04-09	2	375	mg	NA
220	1	Bevacizumab	2015-04-30	2015-05-21	2	362.5	mg	NA
220	1	Bevacizumab	2015-06-11	2015-06-11	1	375	mg	NA
220	1	Bevacizumab	2015-07-02	2015-07-23	2	400	mg	NA
221	1	Paclitaxel	2008-01-17	2008-02-28	3	282	mg	NA
221	1	Carboplatin	2008-01-17	2008-05-01	6	6	auc	NA
221	1	Paclitaxel	2008-03-20	2008-05-01	3	288	mg	NA
221	2	Paclitaxel	2012-11-21	2013-03-13	6	294	mg	NA
221	2	Carboplatin	2012-11-21	2013-03-13	6	5	auc	NA
222	1	Paclitaxel	2013-04-19	NA	4	NA	NA	NA
222	1	Carboplatin	2013-04-19	NA	4	NA	NA	NA
222	2	Gemcitabine	2016-03-04	2016-07-01	6	NA	NA	NA
222	2	Carboplatin	2016-03-04	2016-07-01	6	NA	NA	NA
223	1	Carboplatin	2001-11-08	2002-02-05	5	5	auc	NA
224	1	Paclitaxel	2016-01-22	2016-02-12	2	175	mg/m2	NA
224	1	Carboplatin	2016-01-22	2016-05-18	3	5	auc	NA
225	1	Carboplatin	2013-04-26	2013-08-09	6	4	auc	NA
225	1	Paclitaxel	2013-04-26	2013-08-09	6	300	mg	NA
226	1	Paclitaxel	2014-10-15	2014-11-26	3	315	mg	NA
226	1	Carboplatin	2014-10-15	2015-01-28	6	5	auc	NA
226	1	Paclitaxel	2014-12-17	2015-01-02	3	243	mg	NA
227	1	Carboplatin	NA	NA	6	NA	NA	NA
227	1	Paclitaxel	NA	NA	6	NA	NA	NA
227	2	Carboplatin	NA	NA	3	NA	NA	NA
227	2	Doxorubicin	NA	NA	3	NA	NA	NA
228	1	Carboplatin	NA	2015-09-18	6	NA	NA	NA
228	1	Paclitaxel	NA	2015-09-18	6	NA	NA	NA
228	2	Carboplatin	2016-02-10	2016-07-22	6	NA	NA	NA
228	2	Doxorubicin	2016-02-10	2016-07-22	6	NA	NA	NA
229	1	Carboplatin	2016-02-23	2016-06-07	6	290	mg	NA
230	1	Carboplatin	2015-03-19	2015-04-30	3	6	auc	NA
230	1	Paclitaxel	2015-03-19	2015-04-02	1	6	auc	NA
230	2	Carboplatin	2016-03-21	2016-07-07	3	6	auc	NA
230	2	Paclitaxel	2016-03-21	2016-07-07	3	6	auc	NA
231	1	Carboplatin	2012-06-08	2012-10-29	6	2	auc	NA
231	1	Paclitaxel	2012-06-08	2012-10-29	6	80	mg/m2	NA
232	1	Paclitaxel	2015-01-09	2015-05-04	6	175	mg/m2	NA
232	1	Carboplatin	2015-01-09	2015-05-04	6	5	auc	NA
233	1	Paclitaxel	2014-09-30	2015-03-12	6	175	mg/m2	NA
233	1	Carboplatin	2014-09-30	2015-03-12	6	6	auc	NA
234	1	Paclitaxel	2016-05-27	2016-11-25	9	80	mg/m2	NA
234	1	Carboplatin	2016-05-27	2016-11-25	9	3	auc	NA
234	1	Bevacizumab	2016-11-25	2016-11-29	3	7.5	mg/kg	NA
235	1	Carboplatin	NA	NA	6	NA	NA	NA
235	1	Paclitaxel	NA	NA	4	NA	NA	NA
235	2	Carboplatin	2016-01-11	2016-05-03	6	NA	NA	NA
235	3	Cisplatin	2017-02-21	2017-05-09	3	113	mg	NA
235	3	Doxorubicin	2017-02-21	2017-05-09	3	NA	NA	NA
236	1	Carboplatin	2011-06-23	2011-08-18	3	6	auc	NA
236	1	Paclitaxel	2011-06-23	2011-08-18	3	176	mg	NA
236	1	Carboplatin	2011-08-25	2011-08-25	1	6	auc	NA
236	2	Gemcitabine	2014-07-03	2014-09-23	4	1900	mg	NA
236	2	Carboplatin	2014-07-03	2014-09-23	4	6	auc	NA
236	2	Bevacizumab	2014-07-03	2015-07-03	6	1275	mg	NA
236	3	Carboplatin	2016-03-07	2016-07-25	6	NA	NA	NA
236	3	Doxorubicin	2016-03-07	2016-07-25	6	NA	NA	NA
236	3	Paclitaxel	2017-03-08	2017-10-12	9	80	mg/m2	NA
237	1	Paclitaxel	2012-03-01	2012-07-05	6	80	mg/m2	NA
237	1	Carboplatin	2012-03-01	2012-07-05	6	5	auc	NA
238	1	Carboplatin	2015-02-18	2015-06-17	4	596	auc	NA
238	1	Carboplatin	2015-02-18	2015-06-17	1	477	auc	NA
238	1	Carboplatin	2015-02-18	2015-06-17	1	666	auc	NA
239	1	Carboplatin	2014-03-24	2014-07-15	6	5	auc	NA
240	1	Paclitaxel	2009-02-03	2009-05-26	6	175	mg/m2	NA
240	1	Carboplatin	2009-02-03	2009-05-26	6	6	auc	NA
240	2	Paclitaxel	2015-01-06	2015-04-21	6	175	mg/m2	NA
240	2	Carboplatin	2015-01-06	2015-04-21	6	6	auc	NA
240	2	Carboplatin	2016-04-26	2016-09-13	6	5	auc	NA
240	2	Doxorubicin	2016-04-26	2016-09-13	6	30	mg/m2	NA
241	1	Carboplatin	2015-01-08	2015-06-05	6	5	auc	NA
241	1	Paclitaxel	2015-01-08	2015-06-05	6	175	mg/m2	NA
242	1	Carboplatin	2014-07-17	2014-11-27	6	390	mg	NA
242	1	Paclitaxel	2014-07-17	2014-11-27	6	110	mg	NA
243	1	Carboplatin	2014-12-04	2015-05-20	6	5	auc	NA
243	1	Paclitaxel	2014-12-04	2015-06-03	6	80	mg/m2	NA
244	1	Paclitaxel	2016-03-22	2016-05-19	3	129	mg	NA
244	1	Carboplatin	2016-03-22	2016-07-28	5	6	auc	NA
244	1	Bevacizumab	2016-07-28	2017-02-23	10	450	mg	NA
245	1	Paclitaxel	2003-12-18	2004-04-01	6	175	mg/m2	NA
245	1	Carboplatin	2003-12-18	2004-04-01	6	5	auc	NA
246	1	Carboplatin	2015-02-04	2015-05-20	6	630	mg	NA
246	1	Paclitaxel	2015-02-04	2015-05-20	6	NA	mg	NA
247	1	Carboplatin	NA	NA	6	5	auc	NA
247	1	Paclitaxel	NA	NA	6	175	mg/m2	NA
248	1	Paclitaxel	2015-04-27	2015-06-19	6	80	mg/m2	NA
248	1	Carboplatin	2015-04-27	2015-06-19	6	3	auc	NA
248	1	Paclitaxel	2015-07-01	2015-10-09	4	175	mg/m2	NA
248	1	Carboplatin	2015-07-01	2015-10-09	4	5	auc	NA
248	2	Carboplatin	2016-08-24	2017-01-20	6	5	auc	NA
248	2	Doxorubicin	2016-08-24	2017-01-20	6	30	mg/m2	NA
248	2	Olaparib	2017-03-02	2017-03-30	2	800	mg	NA
249	1	Carboplatin	2015-12-04	2016-04-15	6	5	auc	NA
249	1	Paclitaxel	2015-12-04	2016-04-15	6	80	mg/m2	NA
250	1	Carboplatin	2014-11-28	2015-03-13	6	6	auc	NA
250	1	Paclitaxel	2014-11-28	2015-03-13	6	175	mg/m2	NA
251	1	Paclitaxel	2012-10-05	2013-02-07	6	141	mg	NA
251	1	Carboplatin	2012-10-05	2012-10-02	1	210	mg	NA
251	1	Carboplatin	2012-10-05	2013-02-07	6	190	mg	NA
252	1	Bevacizumab	2014-12-10	NA	12	7.5	mg/m2	NA
252	1	Carboplatin	NA	NA	8	5	auc	NA
252	1	Paclitaxel	NA	NA	8	175	mg/m2	NA
253	1	Carboplatin	2013-09-10	2013-12-30	6	NA	NA	NA
253	1	Paclitaxel	2013-09-10	2013-12-30	6	NA	NA	NA
253	2	Carboplatin	2015-01-02	2015-03-18	4	NA	NA	NA
253	2	Gemcitabine	2015-01-02	2015-03-18	4	NA	NA	NA
253	2	Bevacizumab	2015-01-02	2016-03-30	NA	NA	NA	NA
254	1	Paclitaxel	2016-01-11	2016-05-23	6	175	mg/m2	NA
254	1	Carboplatin	2016-01-11	2016-05-23	6	5	auc	NA
254	1	Bevacizumab	2016-05-23	2016-08-11	5	7.5	mg/kg	NA
254	2	Doxorubicin	2016-10-07	2017-02-23	6	40	mg/m2	NA
255	1	Carboplatin	2015-07-31	2015-08-21	2	760	mg	NA
255	1	Carboplatin	2015-09-11	2015-10-02	1	580	mg	NA
255	1	Gemcitabine	2015-10-02	2016-01-20	6	1634	mg	NA
255	1	Treosulfan	2015-10-02	2016-01-20	6	9700	mg	NA
255	2	Paclitaxel	2016-08-15	2017-02-06	3	132	mg	NA
255	2	Carboplatin	2016-08-15	2017-02-06	3	330	mg	NA
255	2	Paclitaxel	2016-08-15	2017-02-06	3	96	mg	NA
255	2	Carboplatin	2016-08-15	2017-02-06	3	220	mg	NA
256	1	Paclitaxel	2013-07-16	2013-11-29	6	300	mg	NA
256	1	Carboplatin	2013-07-16	2013-11-29	6	780	mg	NA
256	2	Doxorubicin	2014-09-26	2015-03-06	6	40	mg/m2	NA
256	2	Carboplatin	2014-09-26	2015-03-06	6	5	auc	NA
256	2	Rucaparib/Placebo	2015-04-30	2017-03-09	25	26880	mg	NA
257	1	Carboplatin	2014-06-16	2014-10-31	6	5	auc	NA
257	1	Paclitaxel	2014-06-16	2014-10-31	6	175	mg/m2	NA
257	1	Olaparib/Placebo	2014-11-19	2016-12-14	21	300	mg	NA
258	1	Carboplatin	2006-12-28	2007-02-12	6	570	mg	NA
258	1	Carboplatin	2016-09-25	2017-02-12	6	570	auc	NA
259	1	Carboplatin	2011-01-19	2011-05-25	6	297	mg/m2	NA
259	1	Paclitaxel	2011-01-19	2011-05-25	6	570	auc	NA
259	2	Gemcitabine	2014-07-03	2014-10-23	6	1700	mg	NA
259	2	Carboplatin	2014-07-03	2014-10-23	6	475	auc	NA
259	2	Bevacizumab	2014-07-03	2014-10-23	6	1000	mg	NA
259	2	Bevacizumab	2014-11-13	2015-10-03	14	1075	mg	NA
260	1	Carboplatin	2012-03-02	2012-06-19	6	NA	NA	NA
260	1	Paclitaxel	2012-03-02	2012-04-17	3	NA	NA	NA
261	1	Carboplatin	2016-08-26	2017-01-06	6	5	auc	NA
261	1	Paclitaxel	2016-08-26	2017-01-06	6	80	mg/m2	NA
262	1	Carboplatin	2014-10-17	2015-01-30	6	NA	NA	NA
262	1	Paclitaxel	2014-10-17	2015-01-19	5	NA	NA	NA
263	1	Paclitaxel	2015-06-22	2015-12-04	6	175	mg/m2	NA
263	1	Carboplatin	2015-06-22	2015-12-04	6	5	auc	NA
264	1	Paclitaxel	2015-02-23	2015-07-10	6	175	mg/m2	NA
264	1	Carboplatin	2015-02-23	2015-07-10	6	5	auc	NA
265	1	Paclitaxel	2008-07-17	2008-10-30	6	318	mg	NA
265	1	Carboplatin	2008-07-17	2008-08-07	2	580	mg	NA
265	1	Carboplatin	2008-08-28	2008-09-19	2	540	mg	NA
265	1	Carboplatin	2008-10-09	2008-10-30	2	560	mg	NA
265	2	Cediranib/Placebo	2011-07-05	2013-05-31	19	20	mg	NA
265	2	Paclitaxel	2011-07-05	2011-10-17	6	336	mg	NA
265	2	Carboplatin	2011-07-05	2011-09-06	4	600	mg	NA
265	2	Carboplatin	2011-09-27	2011-09-27	1	510	mg	NA
265	2	Carboplatin	2011-10-17	2011-10-17	1	620	mg	NA
265	3	Trovax/Placebo	2015-10-09	2016-02-12	7	1	NA	NA
265	4	Carboplatin	2016-07-27	2016-08-17	2	533	mg	NA
265	4	Carboplatin	2016-09-14	2016-10-26	3	426	mg	NA
265	4	Carboplatin	2016-11-16	2016-11-16	1	341	mg	NA
266	1	Carboplatin	2015-01-16	2015-05-18	6	5	auc	NA
266	1	Paclitaxel	2015-01-16	2015-05-18	6	280	mg/m2	NA
267	1	Carboplatin	2016-03-22	2016-08-23	6	6	auc	NA
267	1	Paclitaxel	2016-03-22	2016-08-23	6	175	mg/m2	NA
268	1	Paclitaxel	2015-08-24	2016-01-15	6	175	mg/m2	NA
268	1	Carboplatin	2015-08-24	2016-01-15	6	5	auc	NA
268	1	Bevacizumab	2015-12-28	2016-09-29	13	7.5	mg/kg	NA
268	2	Carboplatin	2016-11-04	2017-03-23	6	5	auc	NA
268	2	Doxorubicin	2016-11-04	2017-03-23	6	30	mg/m2	NA
269	1	Carboplatin	2010-09-17	2011-01-31	6	NA	NA	NA
270	1	Paclitaxel	NA	NA	6	NA	NA	NA
270	1	Carboplatin	NA	NA	6	NA	NA	NA
270	2	Carboplatin	2017-05-24	NA	2	NA	NA	NA
271	1	Carboplatin	2012-07-13	2012-11-02	6	6	auc	NA
271	1	Paclitaxel	2012-07-13	2012-11-02	6	175	mg/m2	NA
272	1	Paclitaxel	2012-11-09	2013-03-04	6	175	mg/m2	NA
272	1	Carboplatin	2012-11-09	2013-03-04	6	6	auc	NA
272	1	Bevacizumab/Placebo	2013-07-04	2014-05-29	15	5	mg/kg	NA
272	2	Doxorubicin	2014-09-22	2015-02-05	6	30	mg/m2	NA
272	2	Carboplatin	2014-09-22	2015-02-05	6	5	auc	NA
272	2	Rucaparib/Placebo	2015-03-05	2017-06-22	31	336000	mg	NA
273	1	Carboplatin	2015-05-14	2015-09-10	6	5	auc	NA
274	1	Paclitaxel	2015-12-18	2016-04-01	6	175	mg/m2	NA
274	1	Carboplatin	2015-12-18	2016-04-01	6	5	auc	NA
274	2	Letrozole	2017-05-31	2017-06-22	1	2.5	mg	NA
275	1	Carboplatin	2009-08-13	2009-12-24	6	770	mg	NA
276	1	Paclitaxel	2013-04-16	2013-10-01	6	175	mg/m2	NA
276	1	Carboplatin	2013-04-16	2013-10-01	6	5	auc	NA
276	2	Doxorubicin	2014-05-26	2014-10-21	6	30	mg/m2	NA
276	2	Carboplatin	2014-05-26	2014-10-21	6	5	auc	NA
276	3	Gemcitabine	2015-07-27	2015-11-30	NA	NA	NA	NA
276	3	Carboplatin	2015-07-27	2015-11-30	6	NA	NA	NA
276	3	Paclitaxel	2017-09-29	2018-02-02	6	80	mg/m2	NA
276	4	Rucaparib	2016-06-30	2016-12-22	9	NA	NA	NA
276	5	Carboplatin	2017-02-06	2017-05-26	6	NA	NA	NA
