# Supplementary material for: The copy number and mutational landscape of recurrent ovarian high-grade serous carcinoma
Source: Nat Commun. 2023 Jul 20;14:4387. doi: 10.1038/s41467-023-39867-7 (PMC10359414; doi:10.1038/s41467-023-39867-7)
Supplement: Supplementary file 6 — Supplementary Dataset 3 [file 41467_2023_39867_MOESM6_ESM.txt]

patient_id	Consequence	Existing_variation	CHROM	POS	REF	ALT	SYMBOL	CLIN_SIG	gnomAD_AF	AF	HGVSc	HGVSp	sample_type	variant_caller	analysis_type	panel_id
5	splice_acceptor_variant	rs80358054,CS014607	chr17	41226540	T	C	BRCA1	likely_pathogenic,pathogenic	NA	NA	ENST00000471181.2:c.4548-2A>G	NA	whole blood	octopus	unmatched_germline	panel_6_28_intersection
10	frameshift_variant	rs80357970,CD951614	chr17	41245073	TG	T	BRCA1	pathogenic	3.985e-6	3.985e-6	ENST00000471181.2:c.2475del	ENSP00000418960.2:p.Asp825GlufsTer21	whole blood	octopus	unmatched_germline	panel_6_28_intersection
10	frameshift_variant	rs80357970,CD951614	chr17	41245073	TG	T	BRCA1	pathogenic	3.985e-6	3.985e-6	ENST00000471181.2:c.2475del	ENSP00000418960.2:p.Asp825GlufsTer21	whole blood	octopus	unmatched_germline	panel_6_28_intersection
18	splice_acceptor_variant	rs273899695,CD992490,CS125649,CS126321	chr17	41256280	CT	C	BRCA1	pathogenic	NA	NA	ENST00000471181.2:c.302-2del	NA	whole blood	octopus	unmatched_germline	panel_6_28_intersection
18	splice_acceptor_variant	rs273899695,CD992490,CS125649,CS126321	chr17	41256280	CT	C	BRCA1	pathogenic	NA	NA	ENST00000471181.2:c.302-2del	NA	whole blood	octopus	unmatched_germline	panel_6_28_intersection
22	frameshift_variant	rs80359550,CD126349,CD961857,CD994374,COSV66447676	chr13	32914438	GT	G	BRCA2	pathogenic,risk_factor	2.912e-4	0	ENST00000544455.1:c.5946del	ENSP00000439902.1:p.Ser1982ArgfsTer22	whole blood	octopus	unmatched_germline	panel_6_28_intersection
23	stop_gained	NA	chr17	41223056	A	C	BRCA1	NA	NA	NA	ENST00000471181.2:c.4938T>G	ENSP00000418960.2:p.Tyr1646Ter	whole blood	octopus	unmatched_germline	panel_6_28_intersection
31	stop_gained	rs62625308,CM940176,COSV99066407	chr17	41243941	G	A	BRCA1	pathogenic	1.195e-5	2.27e-4	ENST00000471181.2:c.3607C>T	ENSP00000418960.2:p.Arg1203Ter	whole blood	octopus	unmatched_germline	panel_6_28_intersection
31	stop_gained	rs62625308,CM940176,COSV99066407	chr17	41243941	G	A	BRCA1	pathogenic	1.195e-5	2.27e-4	ENST00000471181.2:c.3607C>T	ENSP00000418960.2:p.Arg1203Ter	whole blood	octopus	unmatched_germline	panel_6_28_intersection
33	frameshift_variant	rs80357554,CD003083	chr17	41245474	TG	T	BRCA1	pathogenic	NA	NA	ENST00000471181.2:c.2074del	ENSP00000418960.2:p.His692MetfsTer9	whole blood	octopus	unmatched_germline	panel_6_28_intersection
33	frameshift_variant	rs80357554,CD003083	chr17	41245474	TG	T	BRCA1	pathogenic	NA	NA	ENST00000471181.2:c.2074del	ENSP00000418960.2:p.His692MetfsTer9	whole blood	octopus	unmatched_germline	panel_6_28_intersection
43	missense_variant	rs80357276,CD014632,CM041684	chr17	41267755	T	C	BRCA1	pathogenic,pathogenic/likely_pathogenic,likely_pathogenic	NA	NA	ENST00000471181.2:c.122A>G	ENSP00000418960.2:p.His41Arg	whole blood	octopus	unmatched_germline	panel_6_28_intersection
44	frameshift_variant	rs80357601,CD941617	chr17	41244543	GT	G	BRCA1	pathogenic	3.987e-6	3.987e-6	ENST00000471181.2:c.3005del	ENSP00000418960.2:p.Asn1002ThrfsTer22	whole blood	octopus	unmatched_germline	panel_6_28_intersection
49	frameshift_variant	rs11571658,COSV99061623	chr13	32914767	CTT	C	BRCA2	pathogenic	3.696e-5	3.696e-5	ENST00000544455.1:c.6275_6276del	ENSP00000439902.1:p.Leu2092ProfsTer7	whole blood	octopus	unmatched_germline	panel_6_28_intersection
52	frameshift_variant	rs80359507	chr13	32913837	CAA	C	BRCA2	uncertain_significance,pathogenic	NA	NA	ENST00000544455.1:c.5350_5351del	ENSP00000439902.1:p.Asn1784HisfsTer2	whole blood	octopus	unmatched_germline	panel_6_28_intersection
52	frameshift_variant	rs80359507	chr13	32913837	CAA	C	BRCA2	uncertain_significance,pathogenic	NA	NA	ENST00000544455.1:c.5350_5351del	ENSP00000439902.1:p.Asn1784HisfsTer2	whole blood	octopus	unmatched_germline	panel_6_28_intersection
55	stop_gained,splice_region_variant	rs80359099,CM153858	chr13	32944692	C	T	BRCA2	pathogenic	NA	NA	ENST00000544455.1:c.8485C>T	ENSP00000439902.1:p.Gln2829Ter	whole blood	octopus	unmatched_germline	panel_6_28_intersection
56	stop_gained	rs80358556,CM076037,COSV66464384	chr13	32911595	G	T	BRCA2	pathogenic	4.008e-6	4.008e-6	ENST00000544455.1:c.3103G>T	ENSP00000439902.1:p.Glu1035Ter	whole blood	octopus	unmatched_germline	panel_6_28_intersection
68	stop_gained	rs397508988,CM043972	chr17	41244907	C	A	BRCA1	pathogenic	NA	NA	ENST00000471181.2:c.2641G>T	ENSP00000418960.2:p.Glu881Ter	whole blood	octopus	unmatched_germline	panel_6_28_intersection
74	frameshift_variant	rs80359454	chr13	32912965	TGAAA	T	BRCA2	NA	1.598e-5	1.598e-5	ENST00000544455.1:c.4478_4481del	ENSP00000439902.1:p.Glu1493ValfsTer10	whole blood	octopus	unmatched_germline	panel_6_28_intersection
74	frameshift_variant	rs80359454	chr13	32912965	TGAAA	T	BRCA2	NA	1.598e-5	1.598e-5	ENST00000544455.1:c.4478_4481del	ENSP00000439902.1:p.Glu1493ValfsTer10	whole blood	octopus	unmatched_germline	panel_6_28_intersection
75	frameshift_variant	rs80357670	chr17	41246652	TAC	T	BRCA1	pathogenic	3.979e-6	3.979e-6	ENST00000471181.2:c.895_896del	ENSP00000418960.2:p.Val299ArgfsTer4	whole blood	octopus	unmatched_germline	panel_6_28_intersection
75	frameshift_variant	rs80357670	chr17	41246652	TAC	T	BRCA1	pathogenic	3.979e-6	3.979e-6	ENST00000471181.2:c.895_896del	ENSP00000418960.2:p.Val299ArgfsTer4	whole blood	octopus	unmatched_germline	panel_6_28_intersection
81	frameshift_variant	rs80359464	chr13	32913200	CAG	C	BRCA2	pathogenic	NA	NA	ENST00000544455.1:c.4712_4713del	ENSP00000439902.1:p.Glu1571GlyfsTer3	whole blood	octopus	unmatched_germline	panel_6_28_intersection
90	stop_gained	rs80356885,CM107804,COSV58785115	chr17	41226499	C	T	BRCA1	pathogenic	NA	NA	ENST00000471181.2:c.4587G>A	ENSP00000418960.2:p.Trp1529Ter	whole blood	octopus	unmatched_germline	panel_6_28_intersection
93	stop_gained	rs200355697,CM1313349	chr14	68292235	C	T	RAD51B	uncertain_significance	1.472e-4	2e-4	ENST00000487270.1:c.139C>T	ENSP00000419471.1:p.Arg47Ter	whole blood	octopus	unmatched_germline	panel_6_28_intersection
93	stop_gained	rs200355697,CM1313349	chr14	68292235	C	T	RAD51B	uncertain_significance	1.472e-4	2e-4	ENST00000487270.1:c.139C>T	ENSP00000419471.1:p.Arg47Ter	whole blood	octopus	unmatched_germline	panel_6_28_intersection
108	frameshift_variant	rs80359604	chr13	32903605	CTG	C	BRCA2	pathogenic,risk_factor	4.489e-5	4.489e-5	ENST00000544455.1:c.658_659del	ENSP00000439902.1:p.Val220IlefsTer4	whole blood	octopus	unmatched_germline	panel_6_28_intersection
113	frameshift_variant	rs80359479	chr13	32913559	C	CA	BRCA2	uncertain_significance,pathogenic	1.733e-5	1.733e-5	ENST00000544455.1:c.5073dup	ENSP00000439902.1:p.Trp1692MetfsTer3	whole blood	octopus	unmatched_germline	panel_6_28_intersection
113	frameshift_variant	rs80359479	chr13	32913559	C	CA	BRCA2	uncertain_significance,pathogenic	1.733e-5	1.733e-5	ENST00000544455.1:c.5073dup	ENSP00000439902.1:p.Trp1692MetfsTer3	whole blood	octopus	unmatched_germline	panel_6_28_intersection
120	frameshift_variant	rs80357914	chr17	41276045	ACT	A	BRCA1	NA	2.27e-4	2.27e-4	ENST00000471181.2:c.68_69del	ENSP00000418960.2:p.Glu23ValfsTer17	whole blood	octopus	unmatched_germline	panel_6_28_intersection
129	stop_gained	rs750219200,CM116847	chr17	33428320	C	T	RAD51D	pathogenic/likely_pathogenic,pathogenic	7.955e-6	7.955e-6	ENST00000590016.1:c.863G>A	ENSP00000466399.1:p.Trp288Ter	whole blood	octopus	unmatched_germline	panel_6_28_intersection
129	stop_gained	rs750219200,CM116847	chr17	33428320	C	T	RAD51D	pathogenic/likely_pathogenic,pathogenic	7.955e-6	7.955e-6	ENST00000590016.1:c.863G>A	ENSP00000466399.1:p.Trp288Ter	whole blood	octopus	unmatched_germline	panel_6_28_intersection
130	frameshift_variant	rs397507331	chr13	32912896	CTGACA	C	BRCA2	pathogenic	NA	NA	ENST00000544455.1:c.4405_4409del	ENSP00000439902.1:p.Asp1469LysfsTer11	whole blood	octopus	unmatched_germline	panel_6_28_intersection
149	frameshift_variant	rs80359604	chr13	32903605	CTG	C	BRCA2	pathogenic,risk_factor	4.489e-5	4.489e-5	ENST00000544455.1:c.658_659del	ENSP00000439902.1:p.Val220IlefsTer4	whole blood	octopus	unmatched_germline	panel_6_28_intersection
167	frameshift_variant	rs886039965	chr17	41245793	GTTCAGCT	G	BRCA1	pathogenic	NA	NA	ENST00000471181.2:c.1749_1755del	ENSP00000418960.2:p.Lys583AsnfsTer3	whole blood	octopus	unmatched_germline	panel_6_28_intersection
168	frameshift_variant	rs80359646,CD119522	chr13	32929350	GA	G	BRCA2	pathogenic	NA	NA	ENST00000544455.1:c.7360del	ENSP00000439902.1:p.Ile2454PhefsTer13	whole blood	octopus	unmatched_germline	panel_6_28_intersection
169	missense_variant	rs80356862,CM074068,CM1210072	chr17	41223063	G	C	BRCA1	pathogenic/likely_pathogenic,uncertain_significance	3.978e-6	3.978e-6	ENST00000471181.2:c.4931C>G	ENSP00000418960.2:p.Ala1644Gly	whole blood	octopus	unmatched_germline	panel_6_28_intersection
172	stop_gained	rs80357426,CM044210	chr17	41245354	C	A	BRCA1	pathogenic	NA	NA	ENST00000471181.2:c.2194G>T	ENSP00000418960.2:p.Glu732Ter	whole blood	octopus	unmatched_germline	panel_6_28_intersection
181	frameshift_variant	rs80357971	chr17	41244866	GTT	G	BRCA1	pathogenic	NA	NA	ENST00000471181.2:c.2681_2682del	ENSP00000418960.2:p.Lys894ThrfsTer8	whole blood	octopus	unmatched_germline	panel_6_28_intersection
181	frameshift_variant	rs80357971	chr17	41244866	GTT	G	BRCA1	pathogenic	NA	NA	ENST00000471181.2:c.2681_2682del	ENSP00000418960.2:p.Lys894ThrfsTer8	whole blood	octopus	unmatched_germline	panel_6_28_intersection
184	frameshift_variant	rs80359343	chr13	32890622	GC	G	BRCA2	pathogenic	NA	NA	ENST00000544455.1:c.26del	ENSP00000439902.1:p.Pro9GlnfsTer16	whole blood	octopus	unmatched_germline	panel_6_28_intersection
184	frameshift_variant	rs80359343	chr13	32890622	GC	G	BRCA2	pathogenic	NA	NA	ENST00000544455.1:c.26del	ENSP00000439902.1:p.Pro9GlnfsTer16	whole blood	octopus	unmatched_germline	panel_6_28_intersection
194	stop_gained	rs80357437,CM062470	chr17	41226515	G	T	BRCA1	pathogenic	7.958e-6	7.958e-6	ENST00000471181.2:c.4571C>A	ENSP00000418960.2:p.Ser1524Ter	whole blood	octopus	unmatched_germline	panel_6_28_intersection
211	frameshift_variant	rs80357868	chr17	41243789	TAGAC	T	BRCA1	NA	2.388e-5	0.01923	ENST00000471181.2:c.3756_3759del	ENSP00000418960.2:p.Ser1253ArgfsTer10	whole blood	octopus	unmatched_germline	panel_6_28_intersection
211	frameshift_variant	rs80357868	chr17	41243789	TAGAC	T	BRCA1	NA	2.388e-5	0.01923	ENST00000471181.2:c.3756_3759del	ENSP00000418960.2:p.Ser1253ArgfsTer10	whole blood	octopus	unmatched_germline	panel_6_28_intersection
215	frameshift_variant	rs80357971	chr17	41244866	GTT	G	BRCA1	pathogenic	NA	NA	ENST00000471181.2:c.2681_2682del	ENSP00000418960.2:p.Lys894ThrfsTer8	whole blood	octopus	unmatched_germline	panel_6_28_intersection
215	frameshift_variant	rs80357971	chr17	41244866	GTT	G	BRCA1	pathogenic	NA	NA	ENST00000471181.2:c.2681_2682del	ENSP00000418960.2:p.Lys894ThrfsTer8	whole blood	octopus	unmatched_germline	panel_6_28_intersection
221	stop_gained	rs387907159,CM120332,CM159273	chr17	56772543	C	T	RAD51C	pathogenic	4.034e-6	4.034e-6	ENST00000337432.4:c.397C>T	ENSP00000336701.4:p.Gln133Ter	whole blood	octopus	unmatched_germline	panel_6_28_intersection
224	frameshift_variant	NA	chr13	32906805	C	CTTAG	BRCA2	NA	NA	NA	ENST00000544455.1:c.1189_1190insTTAG	ENSP00000439902.1:p.Gln397LeufsTer25	whole blood	octopus	unmatched_germline	panel_6_28_intersection
224	frameshift_variant	NA	chr13	32906805	C	CTTAG	BRCA2	NA	NA	NA	ENST00000544455.1:c.1189_1190insTTAG	ENSP00000439902.1:p.Gln397LeufsTer25	whole blood	octopus	unmatched_germline	panel_6_28_intersection
235	frameshift_variant	rs80357914	chr17	41276045	ACT	A	BRCA1	NA	2.27e-4	2.27e-4	ENST00000471181.2:c.68_69del	ENSP00000418960.2:p.Glu23ValfsTer17	whole blood	octopus	unmatched_germline	panel_6_28_intersection
248	missense_variant	rs45553935,CD014644,CM041712,CM165045	chr17	41209139	A	G	BRCA1	likely_pathogenic,pathogenic,pathogenic/likely_pathogenic	NA	NA	ENST00000471181.2:c.5270T>C	ENSP00000418960.2:p.Val1757Ala	whole blood	octopus	unmatched_germline	panel_6_28_intersection
253	frameshift_variant,splice_region_variant	rs180177133,CD070513	chr16	23625410	AT	A	PALB2	pathogenic,risk_factor	1.2e-5	1.2e-5	ENST00000261584.4:c.3116del	ENSP00000261584.4:p.Asn1039IlefsTer2	whole blood	octopus	unmatched_germline	panel_6_28_intersection
253	intron_variant,non_coding_transcript_variant	rs180177133,CD070513	chr16	23625410	AT	A	CTD-2196E14.3	pathogenic,risk_factor	1.2e-5	1.2e-5	ENST00000561764.1:n.186-3510del	NA	whole blood	octopus	unmatched_germline	panel_6_28_intersection
256	frameshift_variant	rs80357635	chr17	41244319	CCT	C	BRCA1	NA	3.994e-6	3.994e-6	ENST00000471181.2:c.3228_3229del	ENSP00000418960.2:p.Gly1077AlafsTer8	whole blood	octopus	unmatched_germline	panel_6_28_intersection
256	frameshift_variant	rs80357635	chr17	41244319	CCT	C	BRCA1	NA	3.994e-6	3.994e-6	ENST00000471181.2:c.3228_3229del	ENSP00000418960.2:p.Gly1077AlafsTer8	whole blood	octopus	unmatched_germline	panel_6_28_intersection
264	missense_variant	rs28897696,CM065004,CM950153,COSV58803602	chr17	41215920	G	T	BRCA1	pathogenic	1.99e-5	1.99e-5	ENST00000471181.2:c.5186C>A	ENSP00000418960.2:p.Ala1729Glu	whole blood	octopus	unmatched_germline	panel_6_28_intersection
270	frameshift_variant	rs397507230,CD993685,CX034081	chr17	41228596	AT	A	BRCA1	pathogenic	NA	NA	ENST00000471181.2:c.4456del	ENSP00000418960.2:p.Ile1486Ter	whole blood	octopus	unmatched_germline	panel_6_28_intersection
5	splice_acceptor	rs80358054, CS014607	chr17	41226540	T	C	BRCA1	likely_pathogenic,pathogenic	NA	NA	c.4548-2A>G	NA	whole blood	HaplotypeCaller	unmatched_germline	panel_6_28_intersection
10	frameshift	rs80357970, CD951614	chr17	41245072	TG	T	BRCA1	pathogenic	4.071e-6	NA	c.2475del	p.D825Efs*21	whole blood	HaplotypeCaller	unmatched_germline	panel_6_28_intersection
10	frameshift	rs80357970, CD951614	chr17	41245072	TG	T	BRCA1	pathogenic	4.071e-6	NA	c.2475del	p.D825Efs*21	whole blood	HaplotypeCaller	unmatched_germline	panel_6_28_intersection
18	splice_acceptor	rs273899695, CD992490, CS125649, CS126321	chr17	41256279	CT	C	BRCA1	pathogenic	NA	NA	c.302-2del	NA	whole blood	HaplotypeCaller	unmatched_germline	panel_6_28_intersection
18	splice_acceptor	rs273899695, CD992490, CS125649, CS126321	chr17	41256279	CT	C	BRCA1	pathogenic	NA	NA	c.302-2del	NA	whole blood	HaplotypeCaller	unmatched_germline	panel_6_28_intersection
22	frameshift	rs80359550, CD126349, CD994374, CD961857, COSM26515, COSM328000	chr13	32914437	GT	G	BRCA2	pathogenic,risk_factor	NA	NA	c.5946del	p.S1982Rfs*22	whole blood	HaplotypeCaller	unmatched_germline	panel_6_28_intersection
22	frameshift	rs80359550, CD126349, CD994374, CD961857, COSM26515, COSM328000	chr13	32914437	GT	G	BRCA2	pathogenic,risk_factor	NA	NA	c.5946del	p.S1982Rfs*22	whole blood	HaplotypeCaller	unmatched_germline	panel_6_28_intersection
23	stop_gained	NA	chr17	41223056	A	C	BRCA1	NA	NA	NA	c.4938T>G	p.Y1646*	whole blood	HaplotypeCaller	unmatched_germline	panel_6_28_intersection
31	stop_gained	rs62625308, CM940176	chr17	41243941	G	A	BRCA1	uncertain_significance,not_provided,pathogenic	1.221e-5	NA	c.3607C>T	p.R1203*	whole blood	HaplotypeCaller	unmatched_germline	panel_6_28_intersection
31	stop_gained	rs62625308, CM940176	chr17	41243941	G	A	BRCA1	uncertain_significance,not_provided,pathogenic	1.221e-5	NA	c.3607C>T	p.R1203*	whole blood	HaplotypeCaller	unmatched_germline	panel_6_28_intersection
33	frameshift	rs80357554, CD003083	chr17	41245473	TG	T	BRCA1	not_provided,pathogenic	NA	NA	c.2074del	p.H692Mfs*9	whole blood	HaplotypeCaller	unmatched_germline	panel_6_28_intersection
33	frameshift	rs80357554, CD003083	chr17	41245473	TG	T	BRCA1	not_provided,pathogenic	NA	NA	c.2074del	p.H692Mfs*9	whole blood	HaplotypeCaller	unmatched_germline	panel_6_28_intersection
43	nonsynonymous	rs80357276, CD014632, CM041684	chr17	41267755	T	C	BRCA1	uncertain_significance,likely_pathogenic,pathogenic	NA	NA	c.122A>G	p.H41R	whole blood	HaplotypeCaller	unmatched_germline	panel_6_28_intersection
44	frameshift	rs80357846, CD941617	chr17	41244542	GT	G	BRCA1	NA	NA	NA	c.3005del	p.N1002Tfs*22	whole blood	HaplotypeCaller	unmatched_germline	panel_6_28_intersection
49	frameshift	rs11571658	chr13	32914766	CTT	C	BRCA2	pathogenic	3.351e-5	NA	c.6275_6276del	p.L2092Pfs*7	whole blood	HaplotypeCaller	unmatched_germline	panel_6_28_intersection
52	frameshift	COSM5517826, COSM5517827	chr13	32913836	CAA	C	BRCA2	NA	NA	NA	c.5350_5351del	p.N1784Hfs*2	whole blood	HaplotypeCaller	unmatched_germline	panel_6_28_intersection
52	frameshift	COSM5517826, COSM5517827	chr13	32913836	CAA	C	BRCA2	NA	NA	NA	c.5350_5351del	p.N1784Hfs*2	whole blood	HaplotypeCaller	unmatched_germline	panel_6_28_intersection
55	stop_gained,splice_region	rs80359099	chr13	32944692	C	T	BRCA2	not_provided,pathogenic	NA	NA	c.8485C>T	p.Q2829*	whole blood	HaplotypeCaller	unmatched_germline	panel_6_28_intersection
56	stop_gained	rs80358556, CM076037	chr13	32911595	G	T	BRCA2	pathogenic	4.09e-6	NA	c.3103G>T	p.E1035*	whole blood	HaplotypeCaller	unmatched_germline	panel_6_28_intersection
68	stop_gained	rs397508988, CM043972	chr17	41244907	C	A	BRCA1	not_provided,pathogenic	NA	NA	c.2641G>T	p.E881*	whole blood	HaplotypeCaller	unmatched_germline	panel_6_28_intersection
74	frameshift	NA	chr13	32912964	TGAAA	T	BRCA2	NA	NA	NA	c.4478_4481del	p.E1493Vfs*10	whole blood	HaplotypeCaller	unmatched_germline	panel_6_28_intersection
74	frameshift	NA	chr13	32912964	TGAAA	T	BRCA2	NA	NA	NA	c.4478_4481del	p.E1493Vfs*10	whole blood	HaplotypeCaller	unmatched_germline	panel_6_28_intersection
75	frameshift	rs80357670	chr17	41246651	TAC	T	BRCA1	pathogenic	4.064e-6	NA	c.895_896del	p.V299Rfs*4	whole blood	HaplotypeCaller	unmatched_germline	panel_6_28_intersection
75	frameshift	rs80357670	chr17	41246651	TAC	T	BRCA1	pathogenic	4.064e-6	NA	c.895_896del	p.V299Rfs*4	whole blood	HaplotypeCaller	unmatched_germline	panel_6_28_intersection
81	frameshift	rs80359464	chr13	32913199	CAG	C	BRCA2	not_provided,pathogenic	NA	NA	c.4712_4713del	p.E1571Gfs*3	whole blood	HaplotypeCaller	unmatched_germline	panel_6_28_intersection
90	stop_gained	rs80356885, CM107804, COSV58785115	chr17	41226499	C	T	BRCA1	pathogenic	NA	NA	c.4587G>A	p.W1529*	whole blood	HaplotypeCaller	unmatched_germline	panel_6_28_intersection
93	stop_gained	rs200355697	chr14	68292235	C	T	RAD51B	uncertain_significance	1.463e-4	2e-4	c.139C>T	p.R47*	whole blood	HaplotypeCaller	unmatched_germline	panel_6_28_intersection
108	frameshift	NA	chr13	32903604	CTG	C	BRCA2	NA	NA	NA	c.658_659del	p.V220Ifs*4	whole blood	HaplotypeCaller	unmatched_germline	panel_6_28_intersection
113	frameshift	NA	chr13	32913558	C	CA	BRCA2	NA	NA	NA	c.5073dup	p.W1692Mfs*3	whole blood	HaplotypeCaller	unmatched_germline	panel_6_28_intersection
120	frameshift	rs80357914	chr17	41276044	ACT	A	BRCA1	NA	2.27e-4	NA	c.68_69del	p.E23Vfs*17	whole blood	HaplotypeCaller	unmatched_germline	panel_6_28_intersection
120	frameshift	rs397507419	chr13	32954022	CA	C	BRCA2	not_provided,pathogenic	1.22e-5	NA	c.9097del	p.T3033Lfs*29	whole blood	HaplotypeCaller	unmatched_germline	panel_6_28_intersection
121	frameshift	rs397507419	chr13	32954022	CA	C	BRCA2	not_provided,pathogenic	1.22e-5	NA	c.9097del	p.T3033Lfs*29	whole blood	HaplotypeCaller	unmatched_germline	panel_6_28_intersection
124	frameshift	rs397507419	chr13	32954022	CA	C	BRCA2	not_provided,pathogenic	1.22e-5	NA	c.9097del	p.T3033Lfs*29	whole blood	HaplotypeCaller	unmatched_germline	panel_6_28_intersection
129	stop_gained	rs750219200, CM116847	chr17	33428320	C	T	RAD51D	pathogenic	NA	NA	c.863G>A	p.W288*	whole blood	HaplotypeCaller	unmatched_germline	panel_6_28_intersection
129	stop_gained	rs750219200, CM116847	chr17	33428320	C	T	RAD51D	pathogenic	NA	NA	c.863G>A	p.W288*	whole blood	HaplotypeCaller	unmatched_germline	panel_6_28_intersection
130	frameshift	NA	chr13	32912895	CTGACA	C	BRCA2	NA	NA	NA	c.4405_4409del	p.D1469Kfs*11	whole blood	HaplotypeCaller	unmatched_germline	panel_6_28_intersection
130	frameshift	NA	chr13	32912895	CTGACA	C	BRCA2	NA	NA	NA	c.4405_4409del	p.D1469Kfs*11	whole blood	HaplotypeCaller	unmatched_germline	panel_6_28_intersection
138	frameshift	rs397507419	chr13	32954022	CA	C	BRCA2	not_provided,pathogenic	1.22e-5	NA	c.9097del	p.T3033Lfs*29	whole blood	HaplotypeCaller	unmatched_germline	panel_6_28_intersection
145	frameshift	rs397507419	chr13	32954022	CA	C	BRCA2	not_provided,pathogenic	1.22e-5	NA	c.9097del	p.T3033Lfs*29	whole blood	HaplotypeCaller	unmatched_germline	panel_6_28_intersection
145	frameshift	NA	chr17	59885981	CTGCT	C	BRIP1	NA	NA	NA	c.761_764del	p.K254Rfs*19	whole blood	HaplotypeCaller	unmatched_germline	panel_6_28_intersection
149	frameshift	NA	chr13	32903604	CTG	C	BRCA2	NA	NA	NA	c.658_659del	p.V220Ifs*4	whole blood	HaplotypeCaller	unmatched_germline	panel_6_28_intersection
155	frameshift	rs397507419	chr13	32954022	CA	C	BRCA2	not_provided,pathogenic	1.22e-5	NA	c.9097del	p.T3033Lfs*29	whole blood	HaplotypeCaller	unmatched_germline	panel_6_28_intersection
167	frameshift	rs886039965	chr17	41245792	GTTCAGCT	G	BRCA1	pathogenic	NA	NA	c.1749_1755del	p.K583Nfs*3	whole blood	HaplotypeCaller	unmatched_germline	panel_6_28_intersection
168	frameshift	rs80359646, CD119522	chr13	32929349	GA	G	BRCA2	pathogenic	NA	NA	c.7360del	p.I2454Ffs*13	whole blood	HaplotypeCaller	unmatched_germline	panel_6_28_intersection
169	nonsynonymous	rs80356862, CM074068, CM1210072	chr17	41223063	G	C	BRCA1	likely_pathogenic,pathogenic	NA	NA	c.4931C>G	p.A1644G	whole blood	HaplotypeCaller	unmatched_germline	panel_6_28_intersection
172	stop_gained	rs80357426, CM044210	chr17	41245354	C	A	BRCA1	not_provided,pathogenic	NA	NA	c.2194G>T	p.E732*	whole blood	HaplotypeCaller	unmatched_germline	panel_6_28_intersection
181	frameshift	rs80357971	chr17	41244865	GTT	G	BRCA1	pathogenic	NA	NA	c.2681_2682del	p.K894Tfs*8	whole blood	HaplotypeCaller	unmatched_germline	panel_6_28_intersection
184	frameshift	NA	chr13	32890621	GC	G	BRCA2	NA	NA	NA	c.26del	p.P9Qfs*16	whole blood	HaplotypeCaller	unmatched_germline	panel_6_28_intersection
184	frameshift	NA	chr13	32890621	GC	G	BRCA2	NA	NA	NA	c.26del	p.P9Qfs*16	whole blood	HaplotypeCaller	unmatched_germline	panel_6_28_intersection
191	frameshift	NA	chr17	41243876	G	GGGAA	BRCA1	NA	NA	NA	c.3668_3671dup	p.C1225Sfs*10	whole blood	HaplotypeCaller	unmatched_germline	panel_6_28_intersection
194	stop_gained	rs80357437, CM062470	chr17	41226515	G	T	BRCA1	not_provided,pathogenic	NA	NA	c.4571C>A	p.S1524*	whole blood	HaplotypeCaller	unmatched_germline	panel_6_28_intersection
211	frameshift	rs80357868	chr17	41243788	TAGAC	T	BRCA1	pathogenic	NA	NA	c.3756_3759del	p.S1253Rfs*10	whole blood	HaplotypeCaller	unmatched_germline	panel_6_28_intersection
211	frameshift	rs80357868	chr17	41243788	TAGAC	T	BRCA1	pathogenic	NA	NA	c.3756_3759del	p.S1253Rfs*10	whole blood	HaplotypeCaller	unmatched_germline	panel_6_28_intersection
215	frameshift	rs80357971	chr17	41244865	GTT	G	BRCA1	pathogenic	NA	NA	c.2681_2682del	p.K894Tfs*8	whole blood	HaplotypeCaller	unmatched_germline	panel_6_28_intersection
221	stop_gained	rs387907159, CM120332	chr17	56772543	C	T	RAD51C	uncertain_significance,pathogenic	NA	NA	c.397C>T	p.Q133*	whole blood	HaplotypeCaller	unmatched_germline	panel_6_28_intersection
224	frameshift	NA	chr13	32906804	C	CTTAG	BRCA2	NA	NA	NA	c.1189_1190insTTAG	p.Q397Lfs*25	whole blood	HaplotypeCaller	unmatched_germline	panel_6_28_intersection
224	frameshift	NA	chr13	32906804	C	CTTAG	BRCA2	NA	NA	NA	c.1189_1190insTTAG	p.Q397Lfs*25	whole blood	HaplotypeCaller	unmatched_germline	panel_6_28_intersection
235	frameshift	rs386833395, COSM3190162, COSM3190163	chr17	41276044	ACT	A	BRCA1	pathogenic,risk_factor	NA	NA	c.68_69del	p.E23Vfs*17	whole blood	HaplotypeCaller	unmatched_germline	panel_6_28_intersection
248	nonsynonymous	rs45553935, CM041712, CD014644	chr17	41209139	A	G	BRCA1	uncertain_significance,not_provided,likely_pathogenic,pathogenic	NA	NA	c.5270T>C	p.V1757A	whole blood	HaplotypeCaller	unmatched_germline	panel_6_28_intersection
253	frameshift	NA	chr13	32913550	ACTTG	A	BRCA2	NA	NA	NA	c.5059_5062del	p.L1687Kfs*18	whole blood	HaplotypeCaller	unmatched_germline	panel_6_28_intersection
253	frameshift,splice_region	rs180177133, CD070513	chr16	23625409	AT	A	PALB2	pathogenic,risk_factor	NA	NA	c.3116del	p.N1039Ifs*2	whole blood	HaplotypeCaller	unmatched_germline	panel_6_28_intersection
256	frameshift	rs80357635	chr17	41244318	CCT	C	BRCA1	pathogenic	NA	NA	c.3228_3229del	p.G1077Afs*8	whole blood	HaplotypeCaller	unmatched_germline	panel_6_28_intersection
264	nonsynonymous	rs28897696, CM065004, CM950153	chr17	41215920	G	T	BRCA1	uncertain_significance,pathogenic	NA	NA	c.5186C>A	p.A1729E	whole blood	HaplotypeCaller	unmatched_germline	panel_6_28_intersection
264	frameshift	COSM1366491, COSM1366492	chr13	32954022	CA	C	BRCA2	NA	NA	NA	c.9097del	p.T3033Lfs*29	whole blood	HaplotypeCaller	unmatched_germline	panel_6_28_intersection
270	frameshift	rs397507230, CD993685, CX034081	chr17	41228595	AT	A	BRCA1	not_provided,pathogenic	NA	NA	c.4456del	p.I1486*	whole blood	HaplotypeCaller	unmatched_germline	panel_6_28_intersection
274	frameshift	NA	chr13	32913556	AGC	A	BRCA2	NA	NA	NA	c.5065_5066del	p.A1689Kfs*5	whole blood	HaplotypeCaller	unmatched_germline	panel_6_28_intersection
1	frameshift_variant	NA	chr17	29684377	C	CT	NF1	NA	NA	NA	ENST00000358273.4:c.7962dup	ENSP00000351015.4:p.Pro2655SerfsTer5	tumour	octopus	unmatched_and_unpaired	panel_28
3	frameshift_variant,splice_region_variant	rs80357537,CD057384,CS1211735	chr17	41247865	CT	C	BRCA1	pathogenic	NA	NA	ENST00000471181.2:c.668del	ENSP00000418960.2:p.Lys223ArgfsTer11	tumour	octopus	unmatched_and_unpaired	panel_28
6	frameshift_variant	rs80359365	chr13	32911443	GA	G	BRCA2	pathogenic	NA	NA	ENST00000544455.1:c.2957del	ENSP00000439902.1:p.Asn986IlefsTer5	tumour	octopus	unmatched_and_unpaired	panel_28
10	frameshift_variant	rs80357970,CD951614	chr17	41245073	TG	T	BRCA1	pathogenic	3.985e-6	3.985e-6	ENST00000471181.2:c.2475del	ENSP00000418960.2:p.Asp825GlufsTer21	tumour	octopus	unmatched_and_unpaired	panel_28
11	frameshift_variant	rs80357888	chr17	41246040	CTTTAA	C	BRCA1	pathogenic,other	1.195e-5	1.195e-5	ENST00000471181.2:c.1504_1508del	ENSP00000418960.2:p.Leu502AlafsTer2	tumour	octopus	unmatched_and_unpaired	panel_28
12	frameshift_variant	rs397507419	chr13	32954023	CA	C	BRCA2	not_provided,pathogenic	1.22e-5	1.22e-5	ENST00000544455.1:c.9097del	ENSP00000439902.1:p.Thr3033LeufsTer29	tumour	octopus	unmatched_and_unpaired	panel_28
17	frameshift_variant	rs80359306	chr13	32907421	GA	G	BRCA2	pathogenic	3.447e-5	0.01243	ENST00000544455.1:c.1813del	ENSP00000439902.1:p.Ile605TyrfsTer9	tumour	octopus	unmatched_and_unpaired	panel_28
17	frameshift_variant	rs397507419	chr13	32954023	CA	C	BRCA2	not_provided,pathogenic	1.22e-5	1.22e-5	ENST00000544455.1:c.9097del	ENSP00000439902.1:p.Thr3033LeufsTer29	tumour	octopus	unmatched_and_unpaired	panel_28
20	frameshift_variant	rs397507419	chr13	32954023	CA	C	BRCA2	not_provided,pathogenic	1.22e-5	1.22e-5	ENST00000544455.1:c.9097del	ENSP00000439902.1:p.Thr3033LeufsTer29	tumour	octopus	unmatched_and_unpaired	panel_28
20	missense_variant	rs121913237,COSV54736383,COSV54736555,COSV54736974	chr1	115258747	C	A	NRAS	likely_pathogenic,pathogenic	0	0	ENST00000369535.4:c.35G>T	ENSP00000358548.4:p.Gly12Val	tumour	octopus	unmatched_and_unpaired	panel_28
22	missense_variant	rs121913529,COSV55497369,COSV55497419,COSV55497479	chr12	25398284	C	T	KRAS	likely_pathogenic,pathogenic	4.011e-6	4.011e-6	ENST00000256078.4:c.35G>A	ENSP00000256078.4:p.Gly12Asp	tumour	octopus	unmatched_and_unpaired	panel_28
22	frameshift_variant	NA	chr13	48937024	CAAAACAACTAGAA	C	RB1	NA	NA	NA	ENST00000267163.4:c.794_806del	ENSP00000267163.4:p.Lys265MetfsTer17	tumour	octopus	unmatched_and_unpaired	panel_28
24	frameshift_variant	rs397507419	chr13	32954023	CA	C	BRCA2	not_provided,pathogenic	1.22e-5	1.22e-5	ENST00000544455.1:c.9097del	ENSP00000439902.1:p.Thr3033LeufsTer29	tumour	octopus	unmatched_and_unpaired	panel_28
25	frameshift_variant	CD147527	chr16	23646981	AT	A	PALB2	NA	NA	NA	ENST00000261584.4:c.886del	ENSP00000261584.4:p.Met296Ter	tumour	octopus	unmatched_and_unpaired	panel_28
25	frameshift_variant	rs397507419	chr13	32954023	CA	C	BRCA2	not_provided,pathogenic	1.22e-5	1.22e-5	ENST00000544455.1:c.9097del	ENSP00000439902.1:p.Thr3033LeufsTer29	tumour	octopus	unmatched_and_unpaired	panel_28
26	frameshift_variant	rs80357522,CD076746,CD951610	chr17	41245587	CT	C	BRCA1	pathogenic	7.977e-6	7.977e-6	ENST00000471181.2:c.1961del	ENSP00000418960.2:p.Lys654SerfsTer47	tumour	octopus	unmatched_and_unpaired	panel_28
27	frameshift_variant	rs80359530	chr13	32914210	ACTCT	A	BRCA2	NA	NA	NA	ENST00000544455.1:c.5720_5723del	ENSP00000439902.1:p.Ser1907Ter	tumour	octopus	unmatched_and_unpaired	panel_28
31	frameshift_variant	rs80357522,CD076746,CD951610	chr17	41245587	CT	C	BRCA1	pathogenic	7.977e-6	7.977e-6	ENST00000471181.2:c.1961del	ENSP00000418960.2:p.Lys654SerfsTer47	tumour	octopus	unmatched_and_unpaired	panel_28
33	frameshift_variant	rs80357554,CD003083	chr17	41245474	TG	T	BRCA1	pathogenic	NA	NA	ENST00000471181.2:c.2074del	ENSP00000418960.2:p.His692MetfsTer9	tumour	octopus	unmatched_and_unpaired	panel_28
33	frameshift_variant	rs80359777	chr13	32906603	GA	G	BRCA2	not_provided,pathogenic	NA	NA	ENST00000544455.1:c.994del	ENSP00000439902.1:p.Ile332PhefsTer17	tumour	octopus	unmatched_and_unpaired	panel_28
33	frameshift_variant	rs80359507	chr13	32913837	CA	C	BRCA2	uncertain_significance,pathogenic	NA	NA	ENST00000544455.1:c.5351del	ENSP00000439902.1:p.Asn1784ThrfsTer7	tumour	octopus	unmatched_and_unpaired	panel_28
33	missense_variant	rs121913237,COSV54736383,COSV54736555,COSV54736974	chr1	115258747	C	A	NRAS	likely_pathogenic,pathogenic	0	0	ENST00000369535.4:c.35G>T	ENSP00000358548.4:p.Gly12Val	tumour	octopus	unmatched_and_unpaired	panel_28
34	frameshift_variant	rs80357569,CD951606	chr17	41246532	CT	C	BRCA1	pathogenic	NA	NA	ENST00000471181.2:c.1016del	ENSP00000418960.2:p.Lys339ArgfsTer2	tumour	octopus	unmatched_and_unpaired	panel_28
39	frameshift_variant	rs80359365	chr13	32911443	GA	G	BRCA2	pathogenic	NA	NA	ENST00000544455.1:c.2957del	ENSP00000439902.1:p.Asn986IlefsTer5	tumour	octopus	unmatched_and_unpaired	panel_28
39	splice_donor_variant	COSV62204754	chr17	29676271	T	C	NF1	NA	NA	NA	ENST00000358273.4:c.7321+2T>C	NA	tumour	octopus	unmatched_and_unpaired	panel_28
41	stop_gained	NA	chr17	37619004	G	A	CDK12	NA	NA	NA	ENST00000447079.4:c.680G>A	ENSP00000398880.3:p.Trp227Ter	tumour	octopus	unmatched_and_unpaired	panel_28
42	frameshift_variant	rs80357522,CD076746,CD951610	chr17	41245587	CT	C	BRCA1	pathogenic	7.977e-6	7.977e-6	ENST00000471181.2:c.1961del	ENSP00000418960.2:p.Lys654SerfsTer47	tumour	octopus	unmatched_and_unpaired	panel_28
42	missense_variant	rs121913529,COSV55497369,COSV55497419,COSV55497479	chr12	25398284	C	T	KRAS	likely_pathogenic,pathogenic	4.011e-6	4.011e-6	ENST00000256078.4:c.35G>A	ENSP00000256078.4:p.Gly12Asp	tumour	octopus	unmatched_and_unpaired	panel_28
44	frameshift_variant	rs80357601,CD941617	chr17	41244543	GT	G,*	BRCA1	pathogenic	3.987e-6	3.987e-6	ENST00000471181.2:c.3005del	ENSP00000418960.2:p.Asn1002ThrfsTer22	tumour	octopus	unmatched_and_unpaired	panel_28
50	frameshift_variant	rs80359705,CD961860,COSV66450547	chr13	32937636	AC	A	BRCA2	pathogenic	NA	NA	ENST00000544455.1:c.8297del	ENSP00000439902.1:p.Thr2766AsnfsTer11	tumour	octopus	unmatched_and_unpaired	panel_28
51	frameshift_variant	rs80359594,CI021894	chr13	32914940	T	TA	BRCA2	pathogenic	NA	NA	ENST00000544455.1:c.6450dup	ENSP00000439902.1:p.Val2151SerfsTer25	tumour	octopus	unmatched_and_unpaired	panel_28
51	frameshift_variant	rs80359732,COSV66456924	chr13	32953633	CA	C	BRCA2	pathogenic	0	0	ENST00000544455.1:c.8940del	ENSP00000439902.1:p.Glu2981LysfsTer7	tumour	octopus	unmatched_and_unpaired	panel_28
51	frameshift_variant	CM1110478,COSV57298520	chr13	49030479	TA	T	RB1	NA	NA	NA	ENST00000267163.4:c.1959del	ENSP00000267163.4:p.Val654CysfsTer4	tumour	octopus	unmatched_and_unpaired	panel_28
52	frameshift_variant	rs80359507	chr13	32913837	CAA	C	BRCA2	uncertain_significance,pathogenic	NA	NA	ENST00000544455.1:c.5350_5351del	ENSP00000439902.1:p.Asn1784HisfsTer2	tumour	octopus	unmatched_and_unpaired	panel_28
57	frameshift_variant	rs80359777	chr13	32906603	GA	G	BRCA2	not_provided,pathogenic	NA	NA	ENST00000544455.1:c.994del	ENSP00000439902.1:p.Ile332PhefsTer17	tumour	octopus	unmatched_and_unpaired	panel_28
60	frameshift_variant	NA	chr17	37619027	T	TGA	CDK12	NA	NA	NA	ENST00000447079.4:c.703_704dup	ENSP00000398880.3:p.Asp235GlufsTer104	tumour	octopus	unmatched_and_unpaired	panel_28
62	frameshift_variant	NA	chr13	32913784	CA	C	BRCA2	NA	NA	NA	ENST00000544455.1:c.5297del	ENSP00000439902.1:p.Asn1766IlefsTer11	tumour	octopus	unmatched_and_unpaired	panel_28
63	frameshift_variant	rs80359777	chr13	32906603	GA	G	BRCA2	not_provided,pathogenic	NA	NA	ENST00000544455.1:c.994del	ENSP00000439902.1:p.Ile332PhefsTer17	tumour	octopus	unmatched_and_unpaired	panel_28
63	missense_variant	rs1064794274,CM076335,CS054212,HM0703,COSV62201725	chr17	29548884	A	G	NF1	likely_pathogenic,pathogenic	0	0	ENST00000358273.4:c.1658A>G	ENSP00000351015.4:p.His553Arg	tumour	octopus	unmatched_and_unpaired	panel_28
65	frameshift_variant	CM065025,COSV61525308,COSV61526332	chr13	32890650	CG	C,*	BRCA2	NA	NA	NA	ENST00000544455.1:c.53del	ENSP00000439902.1:p.Arg18ProfsTer7	tumour	octopus	unmatched_and_unpaired	panel_28
71	frameshift_variant	rs80357522,CD076746,CD951610	chr17	41245587	CT	C	BRCA1	pathogenic	7.977e-6	7.977e-6	ENST00000471181.2:c.1961del	ENSP00000418960.2:p.Lys654SerfsTer47	tumour	octopus	unmatched_and_unpaired	panel_28
71	frameshift_variant	rs80359454	chr13	32912965	TGAAA	T	BRCA2	NA	1.598e-5	1.598e-5	ENST00000544455.1:c.4478_4481del	ENSP00000439902.1:p.Glu1493ValfsTer10	tumour	octopus	unmatched_and_unpaired	panel_28
75	frameshift_variant	rs80357522,CD076746,CD951610	chr17	41245587	CT	C	BRCA1	pathogenic	7.977e-6	7.977e-6	ENST00000471181.2:c.1961del	ENSP00000418960.2:p.Lys654SerfsTer47	tumour	octopus	unmatched_and_unpaired	panel_28
76	frameshift_variant	rs80359365	chr13	32911443	GA	G	BRCA2	pathogenic	NA	NA	ENST00000544455.1:c.2957del	ENSP00000439902.1:p.Asn986IlefsTer5	tumour	octopus	unmatched_and_unpaired	panel_28
76	missense_variant	rs121913237,COSV54736383,COSV54736555,COSV54736974	chr1	115258747	C	A	NRAS	likely_pathogenic,pathogenic	0	0	ENST00000369535.4:c.35G>T	ENSP00000358548.4:p.Gly12Val	tumour	octopus	unmatched_and_unpaired	panel_28
77	frameshift_variant	rs80359479	chr13	32913559	CA	C	BRCA2	uncertain_significance,pathogenic	NA	0.004044	ENST00000544455.1:c.5073del	ENSP00000439902.1:p.Lys1691AsnfsTer15	tumour	octopus	unmatched_and_unpaired	panel_28
77	missense_variant	rs121913237,COSV54736383,COSV54736555,COSV54736974	chr1	115258747	C	A	NRAS	likely_pathogenic,pathogenic	0	0	ENST00000369535.4:c.35G>T	ENSP00000358548.4:p.Gly12Val	tumour	octopus	unmatched_and_unpaired	panel_28
79	frameshift_variant,splice_region_variant	rs80357537,CD057384,CS1211735	chr17	41247865	CT	C	BRCA1	pathogenic	NA	NA	ENST00000471181.2:c.668del	ENSP00000418960.2:p.Lys223ArgfsTer11	tumour	octopus	unmatched_and_unpaired	panel_28
79	frameshift_variant	rs80359777	chr13	32906603	GA	G	BRCA2	not_provided,pathogenic	NA	NA	ENST00000544455.1:c.994del	ENSP00000439902.1:p.Ile332PhefsTer17	tumour	octopus	unmatched_and_unpaired	panel_28
79	frameshift_variant	rs80359406	chr13	32912346	GA	G	BRCA2	likely_benign,pathogenic	1.534e-5	1.534e-5	ENST00000544455.1:c.3860del	ENSP00000439902.1:p.Asn1287IlefsTer6	tumour	octopus	unmatched_and_unpaired	panel_28
79	missense_variant	rs121913237,COSV54736383,COSV54736555,COSV54736974	chr1	115258747	C	A	NRAS	likely_pathogenic,pathogenic	0	0	ENST00000369535.4:c.35G>T	ENSP00000358548.4:p.Gly12Val	tumour	octopus	unmatched_and_unpaired	panel_28
82	frameshift_variant	rs80359306	chr13	32907421	GA	G	BRCA2	pathogenic	3.447e-5	0.01243	ENST00000544455.1:c.1813del	ENSP00000439902.1:p.Ile605TyrfsTer9	tumour	octopus	unmatched_and_unpaired	panel_28
87	frameshift_variant	rs397507419	chr13	32954023	CA	C	BRCA2	not_provided,pathogenic	1.22e-5	1.22e-5	ENST00000544455.1:c.9097del	ENSP00000439902.1:p.Thr3033LeufsTer29	tumour	octopus	unmatched_and_unpaired	panel_28
90	stop_gained	rs80356885,CM107804,COSV58785115	chr17	41226499	C	T	BRCA1	pathogenic	NA	NA	ENST00000471181.2:c.4587G>A	ENSP00000418960.2:p.Trp1529Ter	tumour	octopus	unmatched_and_unpaired	panel_28
91	frameshift_variant	CD147169,COSV62192476	chr17	29677330	TC	T	NF1	NA	NA	NA	ENST00000358273.4:c.7452del	ENSP00000351015.4:p.Tyr2485IlefsTer4	tumour	octopus	unmatched_and_unpaired	panel_28
91	missense_variant	rs121913237,COSV54736383,COSV54736555,COSV54736974	chr1	115258747	C	A	NRAS	likely_pathogenic,pathogenic	0	0	ENST00000369535.4:c.35G>T	ENSP00000358548.4:p.Gly12Val	tumour	octopus	unmatched_and_unpaired	panel_28
92	frameshift_variant	rs80359732,COSV66456924	chr13	32953633	CA	C	BRCA2	pathogenic	0	0	ENST00000544455.1:c.8940del	ENSP00000439902.1:p.Glu2981LysfsTer7	tumour	octopus	unmatched_and_unpaired	panel_28
92	frameshift_variant	rs397507419	chr13	32954023	CA	C	BRCA2	not_provided,pathogenic	1.22e-5	1.22e-5	ENST00000544455.1:c.9097del	ENSP00000439902.1:p.Thr3033LeufsTer29	tumour	octopus	unmatched_and_unpaired	panel_28
93	missense_variant	rs121913529,COSV55497369,COSV55497419,COSV55497479	chr12	25398284	C	T	KRAS	likely_pathogenic,pathogenic	4.011e-6	4.011e-6	ENST00000256078.4:c.35G>A	ENSP00000256078.4:p.Gly12Asp	tumour	octopus	unmatched_and_unpaired	panel_28
93	stop_gained	rs200355697,CM1313349	chr14	68292235	C	T	RAD51B	uncertain_significance	1.472e-4	2e-4	ENST00000487270.1:c.139C>T	ENSP00000419471.1:p.Arg47Ter	tumour	octopus	unmatched_and_unpaired	panel_28
93	frameshift_variant	CM030911,CM061150,COSV62197311	chr17	29550473	CT	C	NF1	NA	NA	NA	ENST00000358273.4:c.1738del	ENSP00000351015.4:p.Tyr580ThrfsTer6	tumour	octopus	unmatched_and_unpaired	panel_28
93	splice_acceptor_variant	rs1555534596,CS040854,CS1512939,COSV62212605,COSV62214837	chr17	29663350	G	A	NF1	likely_pathogenic	NA	NA	ENST00000358273.4:c.6007-1G>A	NA	tumour	octopus	unmatched_and_unpaired	panel_28
93	missense_variant	rs121913237,COSV54736383,COSV54736555,COSV54736974	chr1	115258747	C	A	NRAS	likely_pathogenic,pathogenic	0	0	ENST00000369535.4:c.35G>T	ENSP00000358548.4:p.Gly12Val	tumour	octopus	unmatched_and_unpaired	panel_28
97	stop_gained	CM055103,COSV58785764	chr17	41244528	G	T	BRCA1	NA	NA	NA	ENST00000471181.2:c.3020C>A	ENSP00000418960.2:p.Ser1007Ter	tumour	octopus	unmatched_and_unpaired	panel_28
97	frameshift_variant	rs397507419	chr13	32954023	CA	C	BRCA2	not_provided,pathogenic	1.22e-5	1.22e-5	ENST00000544455.1:c.9097del	ENSP00000439902.1:p.Thr3033LeufsTer29	tumour	octopus	unmatched_and_unpaired	panel_28
98	stop_gained	rs62625308,CM940176,COSV99066407	chr17	41243941	G	A	BRCA1	pathogenic	1.195e-5	2.27e-4	ENST00000471181.2:c.3607C>T	ENSP00000418960.2:p.Arg1203Ter	tumour	octopus	unmatched_and_unpaired	panel_28
99	missense_variant	rs121913277,CM126700,COSV55874453,COSV55878564,COSV55919873	chr3	178952090	G	C	PIK3CA	likely_pathogenic	NA	NA	ENST00000263967.3:c.3145G>C	ENSP00000263967.3:p.Gly1049Arg	tumour	octopus	unmatched_and_unpaired	panel_28
101	frameshift_variant	rs397507419	chr13	32954023	CA	C	BRCA2	not_provided,pathogenic	1.22e-5	1.22e-5	ENST00000544455.1:c.9097del	ENSP00000439902.1:p.Thr3033LeufsTer29	tumour	octopus	unmatched_and_unpaired	panel_28
101	stop_gained	rs1555568293	chr17	33434024	G	A	RAD51D	pathogenic	NA	NA	ENST00000590016.1:c.523C>T	ENSP00000466399.1:p.Gln175Ter	tumour	octopus	unmatched_and_unpaired	panel_28
101	intron_variant	rs1555568293	chr17	33434024	G	A	RAD51L3-RFFL	pathogenic	NA	NA	ENST00000593039.1:c.4-524C>T	NA	tumour	octopus	unmatched_and_unpaired	panel_28
103	frameshift_variant	rs80359777	chr13	32906603	GA	G	BRCA2	not_provided,pathogenic	NA	NA	ENST00000544455.1:c.994del	ENSP00000439902.1:p.Ile332PhefsTer17	tumour	octopus	unmatched_and_unpaired	panel_28
103	frameshift_variant	NA	chr17	29653062	AG	A	NF1	NA	NA	NA	ENST00000358273.4:c.5062del	ENSP00000351015.4:p.Glu1688SerfsTer10	tumour	octopus	unmatched_and_unpaired	panel_28
105	frameshift_variant	rs80359406	chr13	32912346	GA	G	BRCA2	likely_benign,pathogenic	1.534e-5	1.534e-5	ENST00000544455.1:c.3860del	ENSP00000439902.1:p.Asn1287IlefsTer6	tumour	octopus	unmatched_and_unpaired	panel_28
107	frameshift_variant	rs775735278,CD1512644,COSV52002650	chr17	59861749	AT	A	BRIP1	likely_pathogenic,pathogenic	NA	NA	ENST00000259008.2:c.1510del	ENSP00000259008.2:p.Ile504SerfsTer22	tumour	octopus	unmatched_and_unpaired	panel_28
109	frameshift_variant	rs80357522,CD076746,CD951610	chr17	41245587	CT	C	BRCA1	pathogenic	7.977e-6	7.977e-6	ENST00000471181.2:c.1961del	ENSP00000418960.2:p.Lys654SerfsTer47	tumour	octopus	unmatched_and_unpaired	panel_28
112	stop_gained	rs397507828,CM128953	chr13	32914577	G	T	BRCA2	pathogenic	NA	NA	ENST00000544455.1:c.6085G>T	ENSP00000439902.1:p.Glu2029Ter	tumour	octopus	unmatched_and_unpaired	panel_28
112	frameshift_variant,splice_region_variant	NA	chr13	49051491	G	GT	RB1	NA	NA	NA	ENST00000267163.4:c.2664dup	ENSP00000267163.4:p.Lys889Ter	tumour	octopus	unmatched_and_unpaired	panel_28
112	missense_variant	rs121913237,COSV54736383,COSV54736555,COSV54736974	chr1	115258747	C	A	NRAS	likely_pathogenic,pathogenic	0	0	ENST00000369535.4:c.35G>T	ENSP00000358548.4:p.Gly12Val	tumour	octopus	unmatched_and_unpaired	panel_28
113	frameshift_variant	NA	chr13	32913550	T	TAAAAA	BRCA2	NA	NA	NA	ENST00000544455.1:c.5058_5059insAAAAA	ENSP00000439902.1:p.Leu1687LysfsTer21	tumour	octopus	unmatched_and_unpaired	panel_28
114	frameshift_variant	rs80359507	chr13	32913837	CA	C	BRCA2	uncertain_significance,pathogenic	NA	NA	ENST00000544455.1:c.5351del	ENSP00000439902.1:p.Asn1784ThrfsTer7	tumour	octopus	unmatched_and_unpaired	panel_28
115	missense_variant	rs121913237,COSV54736383,COSV54736555,COSV54736974	chr1	115258747	C	A	NRAS	likely_pathogenic,pathogenic	0	0	ENST00000369535.4:c.35G>T	ENSP00000358548.4:p.Gly12Val	tumour	octopus	unmatched_and_unpaired	panel_28
116	frameshift_variant	rs397507419	chr13	32954023	CA	C	BRCA2	not_provided,pathogenic	1.22e-5	1.22e-5	ENST00000544455.1:c.9097del	ENSP00000439902.1:p.Thr3033LeufsTer29	tumour	octopus	unmatched_and_unpaired	panel_28
122	missense_variant	rs121913529,COSV55497369,COSV55497419,COSV55497479	chr12	25398284	C	A	KRAS	pathogenic,likely_pathogenic	0	0	ENST00000256078.4:c.35G>T	ENSP00000256078.4:p.Gly12Val	tumour	octopus	unmatched_and_unpaired	panel_28
123	frameshift_variant	rs80359365	chr13	32911443	GA	G	BRCA2	pathogenic	NA	NA	ENST00000544455.1:c.2957del	ENSP00000439902.1:p.Asn986IlefsTer5	tumour	octopus	unmatched_and_unpaired	panel_28
123	missense_variant	rs121913237,COSV54736383,COSV54736555,COSV54736974	chr1	115258747	C	A	NRAS	likely_pathogenic,pathogenic	0	0	ENST00000369535.4:c.35G>T	ENSP00000358548.4:p.Gly12Val	tumour	octopus	unmatched_and_unpaired	panel_28
124	frameshift_variant	rs1281993806	chr13	32913551	ACTTG	A	BRCA2	NA	4.239e-6	4.239e-6	ENST00000544455.1:c.5059_5062del	ENSP00000439902.1:p.Leu1687LysfsTer18	tumour	octopus	unmatched_and_unpaired	panel_28
125	frameshift_variant	rs80359365	chr13	32911443	GA	G	BRCA2	pathogenic	NA	NA	ENST00000544455.1:c.2957del	ENSP00000439902.1:p.Asn986IlefsTer5	tumour	octopus	unmatched_and_unpaired	panel_28
129	stop_gained	rs750219200,CM116847	chr17	33428320	C	T	RAD51D	pathogenic/likely_pathogenic,pathogenic	7.955e-6	7.955e-6	ENST00000590016.1:c.863G>A	ENSP00000466399.1:p.Trp288Ter	tumour	octopus	unmatched_and_unpaired	panel_28
129	stop_gained	rs750219200,CM116847	chr17	33428320	C	T	RAD51L3-RFFL	pathogenic/likely_pathogenic,pathogenic	7.955e-6	7.955e-6	ENST00000593039.1:c.326G>A	ENSP00000466834.1:p.Trp109Ter	tumour	octopus	unmatched_and_unpaired	panel_28
130	frameshift_variant	rs397507419	chr13	32954023	CA	C	BRCA2	not_provided,pathogenic	1.22e-5	1.22e-5	ENST00000544455.1:c.9097del	ENSP00000439902.1:p.Thr3033LeufsTer29	tumour	octopus	unmatched_and_unpaired	panel_28
131	frameshift_variant	rs397507419	chr13	32954023	CA	C	BRCA2	not_provided,pathogenic	1.22e-5	1.22e-5	ENST00000544455.1:c.9097del	ENSP00000439902.1:p.Thr3033LeufsTer29	tumour	octopus	unmatched_and_unpaired	panel_28
137	frameshift_variant	rs80357522,CD076746,CD951610	chr17	41245587	CT	C	BRCA1	pathogenic	7.977e-6	7.977e-6	ENST00000471181.2:c.1961del	ENSP00000418960.2:p.Lys654SerfsTer47	tumour	octopus	unmatched_and_unpaired	panel_28
139	missense_variant	rs1064794274,CM076335,CS054212,HM0703,COSV62201725	chr17	29548884	A	G	NF1	likely_pathogenic,pathogenic	0	0	ENST00000358273.4:c.1658A>G	ENSP00000351015.4:p.His553Arg	tumour	octopus	unmatched_and_unpaired	panel_28
140	missense_variant	rs121913529,COSV55497369,COSV55497419,COSV55497479	chr12	25398284	C	A	KRAS	pathogenic,likely_pathogenic	0	0	ENST00000256078.4:c.35G>T	ENSP00000256078.4:p.Gly12Val	tumour	octopus	unmatched_and_unpaired	panel_28
141	frameshift_variant	rs80359777	chr13	32906603	GA	G	BRCA2	not_provided,pathogenic	NA	NA	ENST00000544455.1:c.994del	ENSP00000439902.1:p.Ile332PhefsTer17	tumour	octopus	unmatched_and_unpaired	panel_28
141	frameshift_variant	rs80359365	chr13	32911443	GA	G	BRCA2	pathogenic	NA	NA	ENST00000544455.1:c.2957del	ENSP00000439902.1:p.Asn986IlefsTer5	tumour	octopus	unmatched_and_unpaired	panel_28
142	frameshift_variant	rs397507419	chr13	32954023	CA	C	BRCA2	not_provided,pathogenic	1.22e-5	1.22e-5	ENST00000544455.1:c.9097del	ENSP00000439902.1:p.Thr3033LeufsTer29	tumour	octopus	unmatched_and_unpaired	panel_28
145	frameshift_variant	NA	chr17	59885982	CTGCT	C	BRIP1	NA	NA	NA	ENST00000259008.2:c.761_764del	ENSP00000259008.2:p.Lys254ArgfsTer19	tumour	octopus	unmatched_and_unpaired	panel_28
146	frameshift_variant	rs80359406	chr13	32912346	GA	G	BRCA2	likely_benign,pathogenic	1.534e-5	1.534e-5	ENST00000544455.1:c.3860del	ENSP00000439902.1:p.Asn1287IlefsTer6	tumour	octopus	unmatched_and_unpaired	panel_28
146	missense_variant	rs1064794274,CM076335,CS054212,HM0703,COSV62201725	chr17	29548884	A	G	NF1	likely_pathogenic,pathogenic	0	0	ENST00000358273.4:c.1658A>G	ENSP00000351015.4:p.His553Arg	tumour	octopus	unmatched_and_unpaired	panel_28
148	frameshift_variant	rs587781807,CX1511110	chr17	29553478	AC	A	NF1	pathogenic	0	0	ENST00000358273.4:c.2033del	ENSP00000351015.4:p.Pro678ArgfsTer10	tumour	octopus	unmatched_and_unpaired	panel_28
149	frameshift_variant	NA	chr13	32900669	TCTAGGAGCTGAGGTGGATC	T	BRCA2	NA	NA	NA	ENST00000544455.1:c.552_570del	ENSP00000439902.1:p.Gly185IlefsTer8	tumour	octopus	unmatched_and_unpaired	panel_28
152	frameshift_variant	rs80359406	chr13	32912346	GA	G	BRCA2	likely_benign,pathogenic	1.534e-5	1.534e-5	ENST00000544455.1:c.3860del	ENSP00000439902.1:p.Asn1287IlefsTer6	tumour	octopus	unmatched_and_unpaired	panel_28
156	frameshift_variant	rs397507419	chr13	32954023	CA	C	BRCA2	not_provided,pathogenic	1.22e-5	1.22e-5	ENST00000544455.1:c.9097del	ENSP00000439902.1:p.Thr3033LeufsTer29	tumour	octopus	unmatched_and_unpaired	panel_28
157	frameshift_variant	rs80359479	chr13	32913559	CA	C	BRCA2	uncertain_significance,pathogenic	NA	0.004044	ENST00000544455.1:c.5073del	ENSP00000439902.1:p.Lys1691AsnfsTer15	tumour	octopus	unmatched_and_unpaired	panel_28
165	frameshift_variant	rs80359777	chr13	32906603	GA	G	BRCA2	not_provided,pathogenic	NA	NA	ENST00000544455.1:c.994del	ENSP00000439902.1:p.Ile332PhefsTer17	tumour	octopus	unmatched_and_unpaired	panel_28
166	frameshift_variant	rs80357522,CD076746,CD951610	chr17	41245587	CT	C	BRCA1	pathogenic	7.977e-6	7.977e-6	ENST00000471181.2:c.1961del	ENSP00000418960.2:p.Lys654SerfsTer47	tumour	octopus	unmatched_and_unpaired	panel_28
172	stop_gained	rs80357426,CM044210	chr17	41245354	C	A	BRCA1	pathogenic	NA	NA	ENST00000471181.2:c.2194G>T	ENSP00000418960.2:p.Glu732Ter	tumour	octopus	unmatched_and_unpaired	panel_28
173	stop_gained,splice_region_variant	rs80357011,CM024467	chr17	41234592	G	A	BRCA1	pathogenic	NA	NA	ENST00000471181.2:c.4186C>T	ENSP00000418960.2:p.Gln1396Ter	tumour	octopus	unmatched_and_unpaired	panel_28
176	frameshift_variant	rs80359479	chr13	32913559	CA	C	BRCA2	uncertain_significance,pathogenic	NA	0.004044	ENST00000544455.1:c.5073del	ENSP00000439902.1:p.Lys1691AsnfsTer15	tumour	octopus	unmatched_and_unpaired	panel_28
177	frameshift_variant	rs80359777	chr13	32906603	GA	G	BRCA2	not_provided,pathogenic	NA	NA	ENST00000544455.1:c.994del	ENSP00000439902.1:p.Ile332PhefsTer17	tumour	octopus	unmatched_and_unpaired	panel_28
181	frameshift_variant	rs80357971	chr17	41244866	GTT	G	BRCA1	pathogenic	NA	NA	ENST00000471181.2:c.2681_2682del	ENSP00000418960.2:p.Lys894ThrfsTer8	tumour	octopus	unmatched_and_unpaired	panel_28
184	frameshift_variant	rs80357569,CD951606	chr17	41246532	CT	C	BRCA1	pathogenic	NA	NA	ENST00000471181.2:c.1016del	ENSP00000418960.2:p.Lys339ArgfsTer2	tumour	octopus	unmatched_and_unpaired	panel_28
190	frameshift_variant	rs80359306	chr13	32907421	GA	G	BRCA2	pathogenic	3.447e-5	0.01243	ENST00000544455.1:c.1813del	ENSP00000439902.1:p.Ile605TyrfsTer9	tumour	octopus	unmatched_and_unpaired	panel_28
191	frameshift_variant	rs80359306	chr13	32907421	GA	G	BRCA2	pathogenic	3.447e-5	0.01243	ENST00000544455.1:c.1813del	ENSP00000439902.1:p.Ile605TyrfsTer9	tumour	octopus	unmatched_and_unpaired	panel_28
195	stop_gained	NA	chr17	41246839	C	A	BRCA1	NA	NA	NA	ENST00000471181.2:c.709G>T	ENSP00000418960.2:p.Glu237Ter	tumour	octopus	unmatched_and_unpaired	panel_28
195	frameshift_variant	rs80359777	chr13	32906603	GA	G	BRCA2	not_provided,pathogenic	NA	NA	ENST00000544455.1:c.994del	ENSP00000439902.1:p.Ile332PhefsTer17	tumour	octopus	unmatched_and_unpaired	panel_28
199	stop_gained	rs786202457,CD000998,CM000818,COSV62193225	chr17	29677227	C	T	NF1	pathogenic	NA	NA	ENST00000358273.4:c.7348C>T	ENSP00000351015.4:p.Arg2450Ter	tumour	octopus	unmatched_and_unpaired	panel_28
200	frameshift_variant	rs397507419	chr13	32954023	CA	C	BRCA2	not_provided,pathogenic	1.22e-5	1.22e-5	ENST00000544455.1:c.9097del	ENSP00000439902.1:p.Thr3033LeufsTer29	tumour	octopus	unmatched_and_unpaired	panel_28
203	frameshift_variant	NA	chr17	41226374	TGTTTCCGTCAAATC	T	BRCA1	NA	NA	NA	ENST00000471181.2:c.4699_4712del	ENSP00000418960.2:p.Asp1567IlefsTer23	tumour	octopus	unmatched_and_unpaired	panel_28
205	missense_variant	rs121913237,COSV54736383,COSV54736555,COSV54736974	chr1	115258747	C	A	NRAS	likely_pathogenic,pathogenic	0	0	ENST00000369535.4:c.35G>T	ENSP00000358548.4:p.Gly12Val	tumour	octopus	unmatched_and_unpaired	panel_28
207	frameshift_variant	rs1281993806	chr13	32913551	ACTTG	A	BRCA2	NA	4.239e-6	4.239e-6	ENST00000544455.1:c.5059_5062del	ENSP00000439902.1:p.Leu1687LysfsTer18	tumour	octopus	unmatched_and_unpaired	panel_28
207	frameshift_variant	rs1555284054	chr13	32913557	AGC	A	BRCA2	NA	4.239e-6	4.239e-6	ENST00000544455.1:c.5065_5066del	ENSP00000439902.1:p.Ala1689LysfsTer5	tumour	octopus	unmatched_and_unpaired	panel_28
214	frameshift_variant	rs80357522,CD076746,CD951610	chr17	41245587	CT	C	BRCA1	pathogenic	7.977e-6	7.977e-6	ENST00000471181.2:c.1961del	ENSP00000418960.2:p.Lys654SerfsTer47	tumour	octopus	unmatched_and_unpaired	panel_28
215	frameshift_variant	rs80357971	chr17	41244866	GTT	G	BRCA1	pathogenic	NA	NA	ENST00000471181.2:c.2681_2682del	ENSP00000418960.2:p.Lys894ThrfsTer8	tumour	octopus	unmatched_and_unpaired	panel_28
215	frameshift_variant	rs397507419	chr13	32954023	CA	C	BRCA2	not_provided,pathogenic	1.22e-5	1.22e-5	ENST00000544455.1:c.9097del	ENSP00000439902.1:p.Thr3033LeufsTer29	tumour	octopus	unmatched_and_unpaired	panel_28
216	frameshift_variant	rs397507419	chr13	32954023	CA	C	BRCA2	not_provided,pathogenic	1.22e-5	1.22e-5	ENST00000544455.1:c.9097del	ENSP00000439902.1:p.Thr3033LeufsTer29	tumour	octopus	unmatched_and_unpaired	panel_28
223	frameshift_variant	rs587781807,CX1511110	chr17	29553478	AC	A	NF1	pathogenic	0	0	ENST00000358273.4:c.2033del	ENSP00000351015.4:p.Pro678ArgfsTer10	tumour	octopus	unmatched_and_unpaired	panel_28
231	frameshift_variant	rs80359306	chr13	32907421	GA	G	BRCA2	pathogenic	3.447e-5	0.01243	ENST00000544455.1:c.1813del	ENSP00000439902.1:p.Ile605TyrfsTer9	tumour	octopus	unmatched_and_unpaired	panel_28
237	frameshift_variant	rs587781807,CX1511110	chr17	29553478	AC	A	NF1	pathogenic	0	0	ENST00000358273.4:c.2033del	ENSP00000351015.4:p.Pro678ArgfsTer10	tumour	octopus	unmatched_and_unpaired	panel_28
238	missense_variant	rs121913529,COSV55497369,COSV55497419,COSV55497479	chr12	25398284	C	A	KRAS	pathogenic,likely_pathogenic	0	0	ENST00000256078.4:c.35G>T	ENSP00000256078.4:p.Gly12Val	tumour	octopus	unmatched_and_unpaired	panel_28
240	frameshift_variant	rs80357522,CD076746,CD951610	chr17	41245587	CT	C	BRCA1	pathogenic	7.977e-6	7.977e-6	ENST00000471181.2:c.1961del	ENSP00000418960.2:p.Lys654SerfsTer47	tumour	octopus	unmatched_and_unpaired	panel_28
248	missense_variant	rs45553935,CD014644,CM041712,CM165045	chr17	41209139	A	G	BRCA1	likely_pathogenic,pathogenic,pathogenic/likely_pathogenic	NA	NA	ENST00000471181.2:c.5270T>C	ENSP00000418960.2:p.Val1757Ala	tumour	octopus	unmatched_and_unpaired	panel_28
249	frameshift_variant	rs397507419	chr13	32954023	CA	C	BRCA2	not_provided,pathogenic	1.22e-5	1.22e-5	ENST00000544455.1:c.9097del	ENSP00000439902.1:p.Thr3033LeufsTer29	tumour	octopus	unmatched_and_unpaired	panel_28
251	frameshift_variant	NA	chr17	37627305	GC	G	CDK12	NA	NA	NA	ENST00000447079.4:c.1220del	ENSP00000398880.3:p.Ala407GlufsTer29	tumour	octopus	unmatched_and_unpaired	panel_28
253	frameshift_variant,splice_region_variant	rs180177133,CD070513	chr16	23625410	AT	A	PALB2	pathogenic,risk_factor	1.2e-5	1.2e-5	ENST00000261584.4:c.3116del	ENSP00000261584.4:p.Asn1039IlefsTer2	tumour	octopus	unmatched_and_unpaired	panel_28
253	intron_variant,non_coding_transcript_variant	rs180177133,CD070513	chr16	23625410	AT	A	CTD-2196E14.3	pathogenic,risk_factor	1.2e-5	1.2e-5	ENST00000561764.1:n.186-3510del	NA	tumour	octopus	unmatched_and_unpaired	panel_28
254	frameshift_variant	rs80359365	chr13	32911443	GA	G	BRCA2	pathogenic	NA	NA	ENST00000544455.1:c.2957del	ENSP00000439902.1:p.Asn986IlefsTer5	tumour	octopus	unmatched_and_unpaired	panel_28
254	frameshift_variant	rs397507419	chr13	32954023	CA	C	BRCA2	not_provided,pathogenic	1.22e-5	1.22e-5	ENST00000544455.1:c.9097del	ENSP00000439902.1:p.Thr3033LeufsTer29	tumour	octopus	unmatched_and_unpaired	panel_28
255	frameshift_variant	rs80357522,CD076746,CD951610	chr17	41245587	CT	C	BRCA1	pathogenic	7.977e-6	7.977e-6	ENST00000471181.2:c.1961del	ENSP00000418960.2:p.Lys654SerfsTer47	tumour	octopus	unmatched_and_unpaired	panel_28
255	missense_variant	rs121913237,COSV54736383,COSV54736555,COSV54736974	chr1	115258747	C	A	NRAS	likely_pathogenic,pathogenic	0	0	ENST00000369535.4:c.35G>T	ENSP00000358548.4:p.Gly12Val	tumour	octopus	unmatched_and_unpaired	panel_28
256	frameshift_variant	rs80357635	chr17	41244319	CCT	C	BRCA1	NA	3.994e-6	3.994e-6	ENST00000471181.2:c.3228_3229del	ENSP00000418960.2:p.Gly1077AlafsTer8	tumour	octopus	unmatched_and_unpaired	panel_28
259	stop_gained,splice_region_variant	NA	chr17	29562788	A	T	NF1	NA	NA	NA	ENST00000358273.4:c.3868A>T	ENSP00000351015.4:p.Lys1290Ter	tumour	octopus	unmatched_and_unpaired	panel_28
261	frameshift_variant	NA	chr17	41256217	CTTCATCTTTTAGATGTTCAGGAGAGTTAT	C	BRCA1	NA	NA	NA	ENST00000471181.2:c.335_363del	ENSP00000418960.2:p.Asn112SerfsTer20	tumour	octopus	unmatched_and_unpaired	panel_28
264	stop_gained	NA	chr17	29556352	G	T	NF1	NA	NA	NA	ENST00000358273.4:c.2719G>T	ENSP00000351015.4:p.Glu907Ter	tumour	octopus	unmatched_and_unpaired	panel_28
266	frameshift_variant	rs80357522,CD076746,CD951610	chr17	41245587	CT	C	BRCA1	pathogenic	7.977e-6	7.977e-6	ENST00000471181.2:c.1961del	ENSP00000418960.2:p.Lys654SerfsTer47	tumour	octopus	unmatched_and_unpaired	panel_28
270	stop_gained	CM145433,COSV57295755,COSV99031794	chr13	49027203	T	A	RB1	NA	NA	NA	ENST00000267163.4:c.1770T>A	ENSP00000267163.4:p.Cys590Ter	tumour	octopus	unmatched_and_unpaired	panel_28
275	frameshift_variant	NA	chr17	29541473	CT	C	NF1	NA	NA	NA	ENST00000358273.4:c.1398del	ENSP00000351015.4:p.Thr467HisfsTer6	tumour	octopus	unmatched_and_unpaired	panel_28
1	frameshift_variant	rs80359365	chr13	32911443	GA	G	BRCA2	pathogenic	NA	NA	ENST00000544455.1:c.2957del	ENSP00000439902.1:p.Asn986IlefsTer5	tumour	octopus	matched_and_unpaired	panel_6_28_intersection
39	frameshift_variant	rs80359365	chr13	32911443	GA	G	BRCA2	pathogenic	NA	NA	ENST00000544455.1:c.2957del	ENSP00000439902.1:p.Asn986IlefsTer5	tumour	octopus	matched_and_unpaired	panel_6_28_intersection
77	frameshift_variant	rs80359479	chr13	32913559	CA	C	BRCA2	uncertain_significance,pathogenic	NA	0.004044	ENST00000544455.1:c.5073del	ENSP00000439902.1:p.Lys1691AsnfsTer15	tumour	octopus	matched_and_unpaired	panel_6_28_intersection
92	frameshift_variant	rs80359732,COSV66456924	chr13	32953633	CA	C	BRCA2	pathogenic	0	0	ENST00000544455.1:c.8940del	ENSP00000439902.1:p.Glu2981LysfsTer7	tumour	octopus	matched_and_unpaired	panel_6_28_intersection
92	frameshift_variant	rs397507419	chr13	32954023	CA	C	BRCA2	not_provided,pathogenic	1.22e-5	1.22e-5	ENST00000544455.1:c.9097del	ENSP00000439902.1:p.Thr3033LeufsTer29	tumour	octopus	matched_and_unpaired	panel_6_28_intersection
95	frameshift_variant	rs397507419	chr13	32954023	CA	C	BRCA2	not_provided,pathogenic	1.22e-5	1.22e-5	ENST00000544455.1:c.9097del	ENSP00000439902.1:p.Thr3033LeufsTer29	tumour	octopus	matched_and_unpaired	panel_6_28_intersection
97	frameshift_variant	rs80359365	chr13	32911443	GA	G	BRCA2	pathogenic	NA	NA	ENST00000544455.1:c.2957del	ENSP00000439902.1:p.Asn986IlefsTer5	tumour	octopus	matched_and_unpaired	panel_6_28_intersection
98	stop_gained	rs62625308,CM940176,COSV99066407	chr17	41243941	G	A	BRCA1	pathogenic	1.195e-5	2.27e-4	ENST00000471181.2:c.3607C>T	ENSP00000418960.2:p.Arg1203Ter	tumour	octopus	matched_and_unpaired	panel_6_28_intersection
103	frameshift_variant	rs80359479	chr13	32913559	CA	C	BRCA2	uncertain_significance,pathogenic	NA	0.004044	ENST00000544455.1:c.5073del	ENSP00000439902.1:p.Lys1691AsnfsTer15	tumour	octopus	matched_and_unpaired	panel_6_28_intersection
107	frameshift_variant	NA	chr2	215646085	CT	C	BARD1	NA	NA	NA	ENST00000260947.4:c.513del	ENSP00000260947.4:p.Asp172MetfsTer40	tumour	octopus	matched_and_unpaired	panel_6_28_intersection
112	stop_gained	rs397507828,CM128953	chr13	32914577	G	T	BRCA2	pathogenic	NA	NA	ENST00000544455.1:c.6085G>T	ENSP00000439902.1:p.Glu2029Ter	tumour	octopus	matched_and_unpaired	panel_6_28_intersection
114	frameshift_variant	rs80359507	chr13	32913837	CA	C	BRCA2	uncertain_significance,pathogenic	NA	NA	ENST00000544455.1:c.5351del	ENSP00000439902.1:p.Asn1784ThrfsTer7	tumour	octopus	matched_and_unpaired	panel_6_28_intersection
141	frameshift_variant	rs80357522,CD076746,CD951610	chr17	41245587	CT	C	BRCA1	pathogenic	7.977e-6	7.977e-6	ENST00000471181.2:c.1961del	ENSP00000418960.2:p.Lys654SerfsTer47	tumour	octopus	matched_and_unpaired	panel_6_28_intersection
141	frameshift_variant	rs80359732,COSV66456924	chr13	32953633	CA	C	BRCA2	pathogenic	0	0	ENST00000544455.1:c.8940del	ENSP00000439902.1:p.Glu2981LysfsTer7	tumour	octopus	matched_and_unpaired	panel_6_28_intersection
147	frameshift_variant	rs80359306	chr13	32907421	GA	G	BRCA2	pathogenic	3.447e-5	0.01243	ENST00000544455.1:c.1813del	ENSP00000439902.1:p.Ile605TyrfsTer9	tumour	octopus	matched_and_unpaired	panel_6_28_intersection
149	frameshift_variant	NA	chr13	32900669	TCTAGGAGCTGAGGTGGATC	T	BRCA2	NA	NA	NA	ENST00000544455.1:c.552_570del	ENSP00000439902.1:p.Gly185IlefsTer8	tumour	octopus	matched_and_unpaired	panel_6_28_intersection
173	stop_gained,splice_region_variant	rs80357011,CM024467	chr17	41234592	G	A	BRCA1	pathogenic	NA	NA	ENST00000471181.2:c.4186C>T	ENSP00000418960.2:p.Gln1396Ter	tumour	octopus	matched_and_unpaired	panel_6_28_intersection
195	stop_gained	NA	chr17	41246839	C	A	BRCA1	NA	NA	NA	ENST00000471181.2:c.709G>T	ENSP00000418960.2:p.Glu237Ter	tumour	octopus	matched_and_unpaired	panel_6_28_intersection
195	frameshift_variant	rs397507419	chr13	32954023	CA	C	BRCA2	not_provided,pathogenic	1.22e-5	1.22e-5	ENST00000544455.1:c.9097del	ENSP00000439902.1:p.Thr3033LeufsTer29	tumour	octopus	matched_and_unpaired	panel_6_28_intersection
208	frameshift_variant	NA	chr17	41244133	CTTCCCATAGGCTG	C	BRCA1	NA	NA	NA	ENST00000471181.2:c.3403_3415del	ENSP00000418960.2:p.Gln1135ValfsTer16	tumour	octopus	matched_and_unpaired	panel_6_28_intersection
210	frameshift_variant	rs886039996	chr17	41245458	GA	G	BRCA1	pathogenic	NA	NA	ENST00000471181.2:c.2090del	ENSP00000418960.2:p.Phe697SerfsTer4	tumour	octopus	matched_and_unpaired	panel_6_28_intersection
254	frameshift_variant	rs397507419	chr13	32954023	CA	C	BRCA2	not_provided,pathogenic	1.22e-5	1.22e-5	ENST00000544455.1:c.9097del	ENSP00000439902.1:p.Thr3033LeufsTer29	tumour	octopus	matched_and_unpaired	panel_6_28_intersection
95	frameshift_variant	rs397507419	chr13	32954023	CA	C	BRCA2	not_provided,pathogenic	1.22e-5	1.22e-5	ENST00000544455.1:c.9097del	ENSP00000439902.1:p.Thr3033LeufsTer29	diagnosis tumour	octopus	matched_paired	panel_6_28_intersection
95	upstream_gene_variant	rs397507419	chr13	32954023	CA	C	IFIT1P1	not_provided,pathogenic	1.22e-5	1.22e-5	NA	NA	diagnosis tumour	octopus	matched_paired	panel_6_28_intersection
97	frameshift_variant	rs80359365	chr13	32911443	GA	G	BRCA2	pathogenic	NA	NA	ENST00000544455.1:c.2957del	ENSP00000439902.1:p.Asn986IlefsTer5	diagnosis tumour	octopus	matched_paired	panel_6_28_intersection
107	frameshift_variant	NA	chr2	215646085	CT	C	BARD1	NA	NA	NA	ENST00000260947.4:c.513del	ENSP00000260947.4:p.Asp172MetfsTer40	diagnosis tumour	octopus	matched_paired	panel_6_28_intersection
112	stop_gained	rs397507828,CM128953	chr13	32914577	G	T	BRCA2	pathogenic	NA	NA	ENST00000544455.1:c.6085G>T	ENSP00000439902.1:p.Glu2029Ter	diagnosis tumour	octopus	matched_paired	panel_6_28_intersection
141	frameshift_variant	rs80357522,CD076746,CD951610	chr17	41245587	CT	C	BRCA1	pathogenic	7.977e-6	7.977e-6	ENST00000471181.2:c.1961del	ENSP00000418960.2:p.Lys654SerfsTer47	diagnosis tumour	octopus	matched_paired	panel_6_28_intersection
147	frameshift_variant	rs80359306	chr13	32907421	GA	G	BRCA2	pathogenic	3.447e-5	0.01243	ENST00000544455.1:c.1813del	ENSP00000439902.1:p.Ile605TyrfsTer9	diagnosis tumour	octopus	matched_paired	panel_6_28_intersection
254	frameshift_variant	rs397507419	chr13	32954023	CA	C	BRCA2	not_provided,pathogenic	1.22e-5	1.22e-5	ENST00000544455.1:c.9097del	ENSP00000439902.1:p.Thr3033LeufsTer29	diagnosis tumour	octopus	matched_paired	panel_6_28_intersection
254	upstream_gene_variant	rs397507419	chr13	32954023	CA	C	IFIT1P1	not_provided,pathogenic	1.22e-5	1.22e-5	NA	NA	diagnosis tumour	octopus	matched_paired	panel_6_28_intersection
1	frameshift_variant	rs80359365	chr13	32911443	GA	G	BRCA2	pathogenic	NA	NA	ENST00000544455.1:c.2957del	ENSP00000439902.1:p.Asn986IlefsTer5	relapse tumour	octopus	matched_paired	panel_6_28_intersection
39	frameshift_variant	rs80359365	chr13	32911443	GA	G	BRCA2	pathogenic	NA	NA	ENST00000544455.1:c.2957del	ENSP00000439902.1:p.Asn986IlefsTer5	relapse tumour	octopus	matched_paired	panel_6_28_intersection
77	frameshift_variant	rs80359479	chr13	32913559	CA	C	BRCA2	uncertain_significance,pathogenic	NA	0.004044	ENST00000544455.1:c.5073del	ENSP00000439902.1:p.Lys1691AsnfsTer15	relapse tumour	octopus	matched_paired	panel_6_28_intersection
95	frameshift_variant	rs397507419	chr13	32954023	CA	C	BRCA2	not_provided,pathogenic	1.22e-5	1.22e-5	ENST00000544455.1:c.9097del	ENSP00000439902.1:p.Thr3033LeufsTer29	relapse tumour	octopus	matched_paired	panel_6_28_intersection
95	upstream_gene_variant	rs397507419	chr13	32954023	CA	C	IFIT1P1	not_provided,pathogenic	1.22e-5	1.22e-5	NA	NA	relapse tumour	octopus	matched_paired	panel_6_28_intersection
97	frameshift_variant	rs80359365	chr13	32911443	GA	G	BRCA2	pathogenic	NA	NA	ENST00000544455.1:c.2957del	ENSP00000439902.1:p.Asn986IlefsTer5	relapse tumour	octopus	matched_paired	panel_6_28_intersection
103	frameshift_variant	rs80359479	chr13	32913559	CA	C	BRCA2	uncertain_significance,pathogenic	NA	0.004044	ENST00000544455.1:c.5073del	ENSP00000439902.1:p.Lys1691AsnfsTer15	relapse tumour	octopus	matched_paired	panel_6_28_intersection
114	frameshift_variant	rs80359507	chr13	32913837	CA	C	BRCA2	uncertain_significance,pathogenic	NA	NA	ENST00000544455.1:c.5351del	ENSP00000439902.1:p.Asn1784ThrfsTer7	relapse tumour	octopus	matched_paired	panel_6_28_intersection
141	frameshift_variant	rs80357522,CD076746,CD951610	chr17	41245587	CT	C	BRCA1	pathogenic	7.977e-6	7.977e-6	ENST00000471181.2:c.1961del	ENSP00000418960.2:p.Lys654SerfsTer47	relapse tumour	octopus	matched_paired	panel_6_28_intersection
141	frameshift_variant	rs80359732,COSV66456924	chr13	32953633	CA	C	BRCA2	pathogenic	0	0	ENST00000544455.1:c.8940del	ENSP00000439902.1:p.Glu2981LysfsTer7	relapse tumour	octopus	matched_paired	panel_6_28_intersection
147	frameshift_variant	rs80359306	chr13	32907421	GA	G	BRCA2	pathogenic	3.447e-5	0.01243	ENST00000544455.1:c.1813del	ENSP00000439902.1:p.Ile605TyrfsTer9	relapse tumour	octopus	matched_paired	panel_6_28_intersection
208	frameshift_variant	NA	chr17	41244133	CTTCCCATAGGCTG	C	BRCA1	NA	NA	NA	ENST00000471181.2:c.3403_3415del	ENSP00000418960.2:p.Gln1135ValfsTer16	relapse tumour	octopus	matched_paired	panel_6_28_intersection
254	frameshift_variant	rs397507419	chr13	32954023	CA	C	BRCA2	not_provided,pathogenic	1.22e-5	1.22e-5	ENST00000544455.1:c.9097del	ENSP00000439902.1:p.Thr3033LeufsTer29	relapse tumour	octopus	matched_paired	panel_6_28_intersection
254	upstream_gene_variant	rs397507419	chr13	32954023	CA	C	IFIT1P1	not_provided,pathogenic	1.22e-5	1.22e-5	NA	NA	relapse tumour	octopus	matched_paired	panel_6_28_intersection
2	frameshift_variant	rs80357522,CD076746,CD951610	chr17	41245587	CT	C	BRCA1	pathogenic	7.977e-6	7.977e-6	ENST00000471181.2:c.1961del	ENSP00000418960.2:p.Lys654SerfsTer47	diagnosis tumour	octopus	unmatched_paired	panel_28
11	frameshift_variant	rs80357522,CD076746,CD951610	chr17	41245587	CT	C	BRCA1	pathogenic	7.977e-6	7.977e-6	ENST00000471181.2:c.1961del	ENSP00000418960.2:p.Lys654SerfsTer47	diagnosis tumour	octopus	unmatched_paired	panel_28
11	frameshift_variant	rs80357888	chr17	41246040	CTTTAA	C	BRCA1	pathogenic,other	1.195e-5	1.195e-5	ENST00000471181.2:c.1504_1508del	ENSP00000418960.2:p.Leu502AlafsTer2	diagnosis tumour	octopus	unmatched_paired	panel_28
17	frameshift_variant	rs80357522,CD076746,CD951610	chr17	41245587	CT	C	BRCA1	pathogenic	7.977e-6	7.977e-6	ENST00000471181.2:c.1961del	ENSP00000418960.2:p.Lys654SerfsTer47	diagnosis tumour	octopus	unmatched_paired	panel_28
24	frameshift_variant	rs80357522,CD076746,CD951610	chr17	41245587	CT	C	BRCA1	pathogenic	7.977e-6	7.977e-6	ENST00000471181.2:c.1961del	ENSP00000418960.2:p.Lys654SerfsTer47	diagnosis tumour	octopus	unmatched_paired	panel_28
33	frameshift_variant	rs80357554,CD003083	chr17	41245474	TG	T	BRCA1	pathogenic	NA	NA	ENST00000471181.2:c.2074del	ENSP00000418960.2:p.His692MetfsTer9	diagnosis tumour	octopus	unmatched_paired	panel_28
34	frameshift_variant	rs80357569,CD951606	chr17	41246532	CT	C	BRCA1	pathogenic	NA	NA	ENST00000471181.2:c.1016del	ENSP00000418960.2:p.Lys339ArgfsTer2	diagnosis tumour	octopus	unmatched_paired	panel_28
36	frameshift_variant	rs80357522,CD076746,CD951610	chr17	41245587	CT	C	BRCA1	pathogenic	7.977e-6	7.977e-6	ENST00000471181.2:c.1961del	ENSP00000418960.2:p.Lys654SerfsTer47	diagnosis tumour	octopus	unmatched_paired	panel_28
42	frameshift_variant	rs80357522,CD076746,CD951610	chr17	41245587	CT	C	BRCA1	pathogenic	7.977e-6	7.977e-6	ENST00000471181.2:c.1961del	ENSP00000418960.2:p.Lys654SerfsTer47	diagnosis tumour	octopus	unmatched_paired	panel_28
90	stop_gained	rs80356885,CM107804,COSV58785115	chr17	41226499	C	T	BRCA1	pathogenic	NA	NA	ENST00000471181.2:c.4587G>A	ENSP00000418960.2:p.Trp1529Ter	diagnosis tumour	octopus	unmatched_paired	panel_28
102	frameshift_variant	rs80357522,CD076746,CD951610	chr17	41245587	CT	C	BRCA1	pathogenic	7.977e-6	7.977e-6	ENST00000471181.2:c.1961del	ENSP00000418960.2:p.Lys654SerfsTer47	diagnosis tumour	octopus	unmatched_paired	panel_28
107	frameshift_variant	rs80357522,CD076746,CD951610	chr17	41245587	CT	C	BRCA1	pathogenic	7.977e-6	7.977e-6	ENST00000471181.2:c.1961del	ENSP00000418960.2:p.Lys654SerfsTer47	diagnosis tumour	octopus	unmatched_paired	panel_28
124	frameshift_variant	rs80357522,CD076746,CD951610	chr17	41245587	CT	C	BRCA1	pathogenic	7.977e-6	7.977e-6	ENST00000471181.2:c.1961del	ENSP00000418960.2:p.Lys654SerfsTer47	diagnosis tumour	octopus	unmatched_paired	panel_28
151	frameshift_variant	rs80357522,CD076746,CD951610	chr17	41245587	CT	C	BRCA1	pathogenic	7.977e-6	7.977e-6	ENST00000471181.2:c.1961del	ENSP00000418960.2:p.Lys654SerfsTer47	diagnosis tumour	octopus	unmatched_paired	panel_28
172	stop_gained	rs80357426,CM044210	chr17	41245354	C	A	BRCA1	pathogenic	NA	NA	ENST00000471181.2:c.2194G>T	ENSP00000418960.2:p.Glu732Ter	diagnosis tumour	octopus	unmatched_paired	panel_28
186	frameshift_variant	rs80357522,CD076746,CD951610	chr17	41245587	CT	C	BRCA1	pathogenic	7.977e-6	7.977e-6	ENST00000471181.2:c.1961del	ENSP00000418960.2:p.Lys654SerfsTer47	diagnosis tumour	octopus	unmatched_paired	panel_28
201	frameshift_variant	rs80357522,CD076746,CD951610	chr17	41245587	CT	C	BRCA1	pathogenic	7.977e-6	7.977e-6	ENST00000471181.2:c.1961del	ENSP00000418960.2:p.Lys654SerfsTer47	diagnosis tumour	octopus	unmatched_paired	panel_28
203	frameshift_variant	NA	chr17	41226374	TGTTTCCGTCAAATC	T	BRCA1	NA	NA	NA	ENST00000471181.2:c.4699_4712del	ENSP00000418960.2:p.Asp1567IlefsTer23	diagnosis tumour	octopus	unmatched_paired	panel_28
215	frameshift_variant	rs80357971	chr17	41244866	GTT	G	BRCA1	pathogenic	NA	NA	ENST00000471181.2:c.2681_2682del	ENSP00000418960.2:p.Lys894ThrfsTer8	diagnosis tumour	octopus	unmatched_paired	panel_28
226	frameshift_variant	rs80357522,CD076746,CD951610	chr17	41245587	CT	C	BRCA1	pathogenic	7.977e-6	7.977e-6	ENST00000471181.2:c.1961del	ENSP00000418960.2:p.Lys654SerfsTer47	diagnosis tumour	octopus	unmatched_paired	panel_28
248	missense_variant	rs45553935,CD014644,CM041712,CM165045	chr17	41209139	A	G	BRCA1	likely_pathogenic,pathogenic,pathogenic/likely_pathogenic	NA	NA	ENST00000471181.2:c.5270T>C	ENSP00000418960.2:p.Val1757Ala	diagnosis tumour	octopus	unmatched_paired	panel_28
256	frameshift_variant	rs80357635	chr17	41244319	CCT	C	BRCA1	NA	3.994e-6	3.994e-6	ENST00000471181.2:c.3228_3229del	ENSP00000418960.2:p.Gly1077AlafsTer8	diagnosis tumour	octopus	unmatched_paired	panel_28
259	frameshift_variant	rs80357653,CD021409	chr17	41222995	AC	A	BRCA1	pathogenic	7.961e-6	7.961e-6	ENST00000471181.2:c.4999del	ENSP00000418960.2:p.Val1667SerfsTer12	diagnosis tumour	octopus	unmatched_paired	panel_28
261	frameshift_variant	NA	chr17	41256217	CTTCATCTTTTAGATGTTCAGGAGAGTTAT	C	BRCA1	NA	NA	NA	ENST00000471181.2:c.335_363del	ENSP00000418960.2:p.Asn112SerfsTer20	diagnosis tumour	octopus	unmatched_paired	panel_28
264	missense_variant	rs28897696,CM065004,CM950153,COSV58803602	chr17	41215920	G	T	BRCA1	pathogenic	1.99e-5	1.99e-5	ENST00000471181.2:c.5186C>A	ENSP00000418960.2:p.Ala1729Glu	diagnosis tumour	octopus	unmatched_paired	panel_28
79	frameshift_variant	rs515726065,CD109030	chr16	23646553	CT	C	PALB2	pathogenic	NA	NA	ENST00000261584.4:c.1314del	ENSP00000261584.4:p.Phe440LeufsTer12	diagnosis tumour	octopus	unmatched_paired	panel_28
99	missense_variant	rs121913277,CM126700,COSV55874453,COSV55878564,COSV55919873	chr3	178952090	G	C	PIK3CA	likely_pathogenic	NA	NA	ENST00000263967.3:c.3145G>C	ENSP00000263967.3:p.Gly1049Arg	diagnosis tumour	octopus	unmatched_paired	panel_28
140	missense_variant	rs121913529,COSV55497369,COSV55497419,COSV55497479	chr12	25398284	C	A	KRAS	pathogenic,likely_pathogenic	0	0	ENST00000256078.4:c.35G>T	ENSP00000256078.4:p.Gly12Val	diagnosis tumour	octopus	unmatched_paired	panel_28
36	splice_region_variant,intron_variant	NA	chr17	59820499	T	TAAAAAA	BRIP1	NA	NA	NA	ENST00000259008.2:c.2258-4_2258-3insTTTTTT	NA	diagnosis tumour	octopus	unmatched_paired	panel_28
36	splice_region_variant,intron_variant	NA	chr17	59820500	AAACAAC	A	BRIP1	NA	NA	NA	ENST00000259008.2:c.2258-10_2258-5del	NA	diagnosis tumour	octopus	unmatched_paired	panel_28
95	splice_region_variant,intron_variant	NA	chr17	59820499	T	TAAAAAA	BRIP1	NA	NA	NA	ENST00000259008.2:c.2258-4_2258-3insTTTTTT	NA	diagnosis tumour	octopus	unmatched_paired	panel_28
95	splice_region_variant,intron_variant	NA	chr17	59820500	AAACAAC	A	BRIP1	NA	NA	NA	ENST00000259008.2:c.2258-10_2258-5del	NA	diagnosis tumour	octopus	unmatched_paired	panel_28
106	splice_region_variant,intron_variant	NA	chr17	59820499	T	TAAAAAA	BRIP1	NA	NA	NA	ENST00000259008.2:c.2258-4_2258-3insTTTTTT	NA	diagnosis tumour	octopus	unmatched_paired	panel_28
106	splice_region_variant,intron_variant	NA	chr17	59820500	AAACAAC	A	BRIP1	NA	NA	NA	ENST00000259008.2:c.2258-10_2258-5del	NA	diagnosis tumour	octopus	unmatched_paired	panel_28
117	splice_region_variant,intron_variant	NA	chr17	59820499	T	TAAAAAA	BRIP1	NA	NA	NA	ENST00000259008.2:c.2258-4_2258-3insTTTTTT	NA	diagnosis tumour	octopus	unmatched_paired	panel_28
117	splice_region_variant,intron_variant	NA	chr17	59820500	AAACAAC	A	BRIP1	NA	NA	NA	ENST00000259008.2:c.2258-10_2258-5del	NA	diagnosis tumour	octopus	unmatched_paired	panel_28
165	splice_region_variant,intron_variant	NA	chr17	59820499	T	TAAAAAA	BRIP1	NA	NA	NA	ENST00000259008.2:c.2258-4_2258-3insTTTTTT	NA	diagnosis tumour	octopus	unmatched_paired	panel_28
165	splice_region_variant,intron_variant	NA	chr17	59820500	AAACAAC	A	BRIP1	NA	NA	NA	ENST00000259008.2:c.2258-10_2258-5del	NA	diagnosis tumour	octopus	unmatched_paired	panel_28
180	splice_region_variant,intron_variant	NA	chr17	59820499	T	TAAAAAA	BRIP1	NA	NA	NA	ENST00000259008.2:c.2258-4_2258-3insTTTTTT	NA	diagnosis tumour	octopus	unmatched_paired	panel_28
180	splice_region_variant,intron_variant	NA	chr17	59820500	AAACAAC	A	BRIP1	NA	NA	NA	ENST00000259008.2:c.2258-10_2258-5del	NA	diagnosis tumour	octopus	unmatched_paired	panel_28
199	splice_region_variant,intron_variant	NA	chr17	59820499	T	TAAAAAA	BRIP1	NA	NA	NA	ENST00000259008.2:c.2258-4_2258-3insTTTTTT	NA	diagnosis tumour	octopus	unmatched_paired	panel_28
199	splice_region_variant,intron_variant	NA	chr17	59820500	AAACAAC	A	BRIP1	NA	NA	NA	ENST00000259008.2:c.2258-10_2258-5del	NA	diagnosis tumour	octopus	unmatched_paired	panel_28
200	splice_region_variant,intron_variant	NA	chr17	59820499	T	TAAAAAA	BRIP1	NA	NA	NA	ENST00000259008.2:c.2258-4_2258-3insTTTTTT	NA	diagnosis tumour	octopus	unmatched_paired	panel_28
200	splice_region_variant,intron_variant	NA	chr17	59820500	AAACAAC	A	BRIP1	NA	NA	NA	ENST00000259008.2:c.2258-10_2258-5del	NA	diagnosis tumour	octopus	unmatched_paired	panel_28
234	frameshift_variant	NA	chr17	59760967	AT	A	BRIP1	NA	NA	NA	ENST00000259008.2:c.3440del	ENSP00000259008.2:p.Asn1147MetfsTer3	diagnosis tumour	octopus	unmatched_paired	panel_28
256	splice_region_variant,intron_variant	NA	chr17	59820499	T	TAAAAAA	BRIP1	NA	NA	NA	ENST00000259008.2:c.2258-4_2258-3insTTTTTT	NA	diagnosis tumour	octopus	unmatched_paired	panel_28
256	splice_region_variant,intron_variant	NA	chr17	59820500	AAACAAC	A	BRIP1	NA	NA	NA	ENST00000259008.2:c.2258-10_2258-5del	NA	diagnosis tumour	octopus	unmatched_paired	panel_28
33	missense_variant	NA	chr2	215593684	T	C	BARD1	NA	NA	NA	ENST00000260947.4:c.2050A>G	ENSP00000260947.4:p.Lys684Glu	diagnosis tumour	octopus	unmatched_paired	panel_28
74	missense_variant	NA	chr2	215674184	C	A	BARD1	NA	NA	NA	ENST00000260947.4:c.110G>T	ENSP00000260947.4:p.Ser37Ile	diagnosis tumour	octopus	unmatched_paired	panel_28
163	missense_variant	CD1512622,COSV53619342	chr2	215593434	A	G	BARD1	NA	NA	NA	ENST00000260947.4:c.2300T>C	ENSP00000260947.4:p.Val767Ala	diagnosis tumour	octopus	unmatched_paired	panel_28
7	frameshift_variant	rs80359306	chr13	32907421	GA	G	BRCA2	pathogenic	3.447e-5	0.01243	ENST00000544455.1:c.1813del	ENSP00000439902.1:p.Ile605TyrfsTer9	diagnosis tumour	octopus	unmatched_paired	panel_28
21	frameshift_variant	rs80359306	chr13	32907421	GA	G	BRCA2	pathogenic	3.447e-5	0.01243	ENST00000544455.1:c.1813del	ENSP00000439902.1:p.Ile605TyrfsTer9	diagnosis tumour	octopus	unmatched_paired	panel_28
24	missense_variant	rs786203814	chr13	32910935	A	G	BRCA2	uncertain_significance	4.108e-6	4.108e-6	ENST00000544455.1:c.2443A>G	ENSP00000439902.1:p.Met815Val	diagnosis tumour	octopus	unmatched_paired	panel_28
24	frameshift_variant	rs397507419	chr13	32954023	CA	C	BRCA2	not_provided,pathogenic	1.22e-5	1.22e-5	ENST00000544455.1:c.9097del	ENSP00000439902.1:p.Thr3033LeufsTer29	diagnosis tumour	octopus	unmatched_paired	panel_28
33	frameshift_variant	rs80359777	chr13	32906603	GA	G	BRCA2	not_provided,pathogenic	NA	NA	ENST00000544455.1:c.994del	ENSP00000439902.1:p.Ile332PhefsTer17	diagnosis tumour	octopus	unmatched_paired	panel_28
33	frameshift_variant	rs80359507	chr13	32913837	CA	C	BRCA2	uncertain_significance,pathogenic	NA	NA	ENST00000544455.1:c.5351del	ENSP00000439902.1:p.Asn1784ThrfsTer7	diagnosis tumour	octopus	unmatched_paired	panel_28
34	missense_variant	NA	chr13	32913558	C	A	BRCA2	NA	NA	NA	ENST00000544455.1:c.5066C>A	ENSP00000439902.1:p.Ala1689Glu	diagnosis tumour	octopus	unmatched_paired	panel_28
51	frameshift_variant	rs80359594,CI021894	chr13	32914940	T	TA	BRCA2	pathogenic	NA	NA	ENST00000544455.1:c.6450dup	ENSP00000439902.1:p.Val2151SerfsTer25	diagnosis tumour	octopus	unmatched_paired	panel_28
51	frameshift_variant	rs80359732,COSV66456924	chr13	32953633	CA	C	BRCA2	pathogenic	0	0	ENST00000544455.1:c.8940del	ENSP00000439902.1:p.Glu2981LysfsTer7	diagnosis tumour	octopus	unmatched_paired	panel_28
52	frameshift_variant	rs80359507	chr13	32913837	CAA	C	BRCA2	uncertain_significance,pathogenic	NA	NA	ENST00000544455.1:c.5350_5351del	ENSP00000439902.1:p.Asn1784HisfsTer2	diagnosis tumour	octopus	unmatched_paired	panel_28
79	frameshift_variant	rs80359777	chr13	32906603	GA	G	BRCA2	not_provided,pathogenic	NA	NA	ENST00000544455.1:c.994del	ENSP00000439902.1:p.Ile332PhefsTer17	diagnosis tumour	octopus	unmatched_paired	panel_28
83	missense_variant	NA	chr13	32913558	C	A	BRCA2	NA	NA	NA	ENST00000544455.1:c.5066C>A	ENSP00000439902.1:p.Ala1689Glu	diagnosis tumour	octopus	unmatched_paired	panel_28
112	stop_gained	rs397507828,CM128953	chr13	32914577	G	T	BRCA2	pathogenic	NA	NA	ENST00000544455.1:c.6085G>T	ENSP00000439902.1:p.Glu2029Ter	diagnosis tumour	octopus	unmatched_paired	panel_28
113	frameshift_variant	NA	chr13	32913550	T	TAAAAA	BRCA2	NA	NA	NA	ENST00000544455.1:c.5058_5059insAAAAA	ENSP00000439902.1:p.Leu1687LysfsTer21	diagnosis tumour	octopus	unmatched_paired	panel_28
113	frameshift_variant	rs1281993806	chr13	32913551	ACTTG	A	BRCA2	NA	4.239e-6	4.239e-6	ENST00000544455.1:c.5059_5062del	ENSP00000439902.1:p.Leu1687LysfsTer18	diagnosis tumour	octopus	unmatched_paired	panel_28
130	frameshift_variant	rs397507331	chr13	32912896	CTGACA	C	BRCA2	pathogenic	NA	NA	ENST00000544455.1:c.4405_4409del	ENSP00000439902.1:p.Asp1469LysfsTer11	diagnosis tumour	octopus	unmatched_paired	panel_28
130	frameshift_variant	rs397507419	chr13	32954023	CA	C	BRCA2	not_provided,pathogenic	1.22e-5	1.22e-5	ENST00000544455.1:c.9097del	ENSP00000439902.1:p.Thr3033LeufsTer29	diagnosis tumour	octopus	unmatched_paired	panel_28
141	frameshift_variant	rs80359777	chr13	32906603	GA	G	BRCA2	not_provided,pathogenic	NA	NA	ENST00000544455.1:c.994del	ENSP00000439902.1:p.Ile332PhefsTer17	diagnosis tumour	octopus	unmatched_paired	panel_28
141	frameshift_variant	rs80359365	chr13	32911443	GA	G	BRCA2	pathogenic	NA	NA	ENST00000544455.1:c.2957del	ENSP00000439902.1:p.Asn986IlefsTer5	diagnosis tumour	octopus	unmatched_paired	panel_28
146	frameshift_variant	rs80359777	chr13	32906603	GA	G	BRCA2	not_provided,pathogenic	NA	NA	ENST00000544455.1:c.994del	ENSP00000439902.1:p.Ile332PhefsTer17	diagnosis tumour	octopus	unmatched_paired	panel_28
156	missense_variant	NA	chr13	32929204	T	C	BRCA2	NA	NA	NA	ENST00000544455.1:c.7214T>C	ENSP00000439902.1:p.Val2405Ala	diagnosis tumour	octopus	unmatched_paired	panel_28
157	frameshift_variant	rs80359479	chr13	32913559	CA	C	BRCA2	uncertain_significance,pathogenic	NA	0.004044	ENST00000544455.1:c.5073del	ENSP00000439902.1:p.Lys1691AsnfsTer15	diagnosis tumour	octopus	unmatched_paired	panel_28
157	missense_variant	NA	chr13	32913558	C	A	BRCA2	NA	NA	NA	ENST00000544455.1:c.5066C>A	ENSP00000439902.1:p.Ala1689Glu	diagnosis tumour	octopus	unmatched_paired	panel_28
159	frameshift_variant	rs397507419	chr13	32954023	CA	C	BRCA2	not_provided,pathogenic	1.22e-5	1.22e-5	ENST00000544455.1:c.9097del	ENSP00000439902.1:p.Thr3033LeufsTer29	diagnosis tumour	octopus	unmatched_paired	panel_28
165	frameshift_variant	rs80359479	chr13	32913559	CA	C	BRCA2	uncertain_significance,pathogenic	NA	0.004044	ENST00000544455.1:c.5073del	ENSP00000439902.1:p.Lys1691AsnfsTer15	diagnosis tumour	octopus	unmatched_paired	panel_28
200	frameshift_variant	rs397507419	chr13	32954023	CA	C	BRCA2	not_provided,pathogenic	1.22e-5	1.22e-5	ENST00000544455.1:c.9097del	ENSP00000439902.1:p.Thr3033LeufsTer29	diagnosis tumour	octopus	unmatched_paired	panel_28
203	missense_variant	NA	chr13	32913558	C	A	BRCA2	NA	NA	NA	ENST00000544455.1:c.5066C>A	ENSP00000439902.1:p.Ala1689Glu	diagnosis tumour	octopus	unmatched_paired	panel_28
216	frameshift_variant	rs397507419	chr13	32954023	CA	C	BRCA2	not_provided,pathogenic	1.22e-5	1.22e-5	ENST00000544455.1:c.9097del	ENSP00000439902.1:p.Thr3033LeufsTer29	diagnosis tumour	octopus	unmatched_paired	panel_28
248	missense_variant	NA	chr13	32913558	C	A	BRCA2	NA	NA	NA	ENST00000544455.1:c.5066C>A	ENSP00000439902.1:p.Ala1689Glu	diagnosis tumour	octopus	unmatched_paired	panel_28
249	frameshift_variant	rs397507419	chr13	32954023	CA	C	BRCA2	not_provided,pathogenic	1.22e-5	1.22e-5	ENST00000544455.1:c.9097del	ENSP00000439902.1:p.Thr3033LeufsTer29	diagnosis tumour	octopus	unmatched_paired	panel_28
254	missense_variant	NA	chr13	32906765	T	C	BRCA2	NA	NA	NA	ENST00000544455.1:c.1150T>C	ENSP00000439902.1:p.Ser384Pro	diagnosis tumour	octopus	unmatched_paired	panel_28
254	frameshift_variant	rs80359365	chr13	32911443	GA	G	BRCA2	pathogenic	NA	NA	ENST00000544455.1:c.2957del	ENSP00000439902.1:p.Asn986IlefsTer5	diagnosis tumour	octopus	unmatched_paired	panel_28
254	frameshift_variant	rs397507419	chr13	32954023	CA	C	BRCA2	not_provided,pathogenic	1.22e-5	1.22e-5	ENST00000544455.1:c.9097del	ENSP00000439902.1:p.Thr3033LeufsTer29	diagnosis tumour	octopus	unmatched_paired	panel_28
259	missense_variant	NA	chr13	32913558	C	A	BRCA2	NA	NA	NA	ENST00000544455.1:c.5066C>A	ENSP00000439902.1:p.Ala1689Glu	diagnosis tumour	octopus	unmatched_paired	panel_28
264	frameshift_variant	rs80359479	chr13	32913559	CA	C	BRCA2	uncertain_significance,pathogenic	NA	0.004044	ENST00000544455.1:c.5073del	ENSP00000439902.1:p.Lys1691AsnfsTer15	diagnosis tumour	octopus	unmatched_paired	panel_28
264	missense_variant	NA	chr13	32913558	C	A	BRCA2	NA	NA	NA	ENST00000544455.1:c.5066C>A	ENSP00000439902.1:p.Ala1689Glu	diagnosis tumour	octopus	unmatched_paired	panel_28
22	frameshift_variant	NA	chr13	48937024	CAAAACAACTAGAA	C	RB1	NA	NA	NA	ENST00000267163.4:c.794_806del	ENSP00000267163.4:p.Lys265MetfsTer17	diagnosis tumour	octopus	unmatched_paired	panel_28
112	frameshift_variant,splice_region_variant	NA	chr13	49051491	G	GT	RB1	NA	NA	NA	ENST00000267163.4:c.2664dup	ENSP00000267163.4:p.Lys889Ter	diagnosis tumour	octopus	unmatched_paired	panel_28
241	frameshift_variant	CM1110478,COSV57298520	chr13	49030479	TA	T	RB1	NA	NA	NA	ENST00000267163.4:c.1959del	ENSP00000267163.4:p.Val654CysfsTer4	diagnosis tumour	octopus	unmatched_paired	panel_28
4	splice_acceptor_variant	rs878854073,CS011061,COSV52662773,COSV52705331,COSV52707963,COSV53154363	chr17	7577609	C	A	TP53	pathogenic	NA	NA	ENST00000269305.4:c.673-1G>T	NA	diagnosis tumour	octopus	unmatched_paired	panel_28
8	missense_variant	rs786201838,CM083194,CM951225,COSV52662414,COSV52663304,COSV52681707	chr17	7578271	T	C	TP53	likely_pathogenic	NA	NA	ENST00000269305.4:c.578A>G	ENSP00000269305.4:p.His193Arg	diagnosis tumour	octopus	unmatched_paired	panel_28
9	splice_acceptor_variant	CS1313555,COSV52688618,COSV52749979,COSV52994579,COSV52996344	chr17	7578555	C	G	TP53	NA	NA	NA	ENST00000269305.4:c.376-1G>C	NA	diagnosis tumour	octopus	unmatched_paired	panel_28
14	missense_variant	rs876660754,CM070299,COSV52676535,COSV52677795,COSV52695723,COSV52823354	chr17	7578413	C	A	TP53	pathogenic,likely_pathogenic	NA	NA	ENST00000269305.4:c.517G>T	ENSP00000269305.4:p.Val173Leu	diagnosis tumour	octopus	unmatched_paired	panel_28
17	missense_variant	rs28934574,CM056413,CM920678,COSV52662048,COSV52662222,COSV52701296	chr17	7577094	G	A	TP53	pathogenic/likely_pathogenic,likely_pathogenic,pathogenic	3.978e-6	0	ENST00000269305.4:c.844C>T	ENSP00000269305.4:p.Arg282Trp	diagnosis tumour	octopus	unmatched_paired	panel_28
22	missense_variant	rs1057519986,COSV52661272,COSV52676663,COSV52688116	chr17	7577129	A	G	TP53	likely_pathogenic,pathogenic	NA	NA	ENST00000269305.4:c.809T>C	ENSP00000269305.4:p.Phe270Ser	diagnosis tumour	octopus	unmatched_paired	panel_28
28	frameshift_variant	NA	chr17	7579349	G	GA	TP53	NA	NA	NA	ENST00000269305.4:c.338dup	ENSP00000269305.4:p.His115AlafsTer34	diagnosis tumour	octopus	unmatched_paired	panel_28
29	frameshift_variant	COSV53283607	chr17	7578547	AG	A	TP53	NA	NA	NA	ENST00000269305.4:c.383del	ENSP00000269305.4:p.Pro128LeufsTer42	diagnosis tumour	octopus	unmatched_paired	panel_28
33	inframe_insertion	NA	chr17	7578453	T	TGGCGCGGACGCG	TP53	NA	NA	NA	ENST00000269305.4:c.466_477dup	ENSP00000269305.4:p.Arg156_Ala159dup	diagnosis tumour	octopus	unmatched_paired	panel_28
33	inframe_insertion	NA	chr17	7578466	G	GGCGCGGACGCGA	TP53	NA	NA	NA	ENST00000269305.4:c.464_465insTCGCGTCCGCGC	ENSP00000269305.4:p.Arg156_Ala159dup	diagnosis tumour	octopus	unmatched_paired	panel_28
34	missense_variant	rs747342068,CM086989,CM973641,COSV52689323,COSV52708494,COSV52979406,COSV53353999	chr17	7578536	T	C	TP53	likely_pathogenic,uncertain_significance	3.989e-6	3.989e-6	ENST00000269305.4:c.394A>G	ENSP00000269305.4:p.Lys132Glu	diagnosis tumour	octopus	unmatched_paired	panel_28
37	missense_variant	rs730882027,COSV52728902,COSV52741592,COSV52816233,COSV53108676	chr17	7577529	A	T	TP53	uncertain_significance	NA	NA	ENST00000269305.4:c.752T>A	ENSP00000269305.4:p.Ile251Asn	diagnosis tumour	octopus	unmatched_paired	panel_28
39	missense_variant	rs985033810,CM056069,CM070298,COSV52661058,COSV52724858,COSV52839584	chr17	7577550	C	T	TP53	likely_pathogenic,pathogenic	NA	NA	ENST00000269305.4:c.731G>A	ENSP00000269305.4:p.Gly244Asp	diagnosis tumour	octopus	unmatched_paired	panel_28
41	frameshift_variant	NA	chr17	7577086	CTG	C	TP53	NA	NA	NA	ENST00000269305.4:c.851_852del	ENSP00000269305.4:p.Thr284ArgfsTer21	diagnosis tumour	octopus	unmatched_paired	panel_28
42	missense_variant	rs942158624,COSV52677568,COSV52809310,COSV53233300	chr17	7578266	T	A	TP53	likely_pathogenic	NA	NA	ENST00000269305.4:c.583A>T	ENSP00000269305.4:p.Ile195Phe	diagnosis tumour	octopus	unmatched_paired	panel_28
51	missense_variant	rs483352697,CM984587,COSV52667931,COSV52674826,COSV52678297	chr17	7578262	C	G	TP53	likely_pathogenic	NA	NA	ENST00000269305.4:c.587G>C	ENSP00000269305.4:p.Arg196Pro	diagnosis tumour	octopus	unmatched_paired	panel_28
52	frameshift_variant	COSV53283607	chr17	7578547	AG	A	TP53	NA	NA	NA	ENST00000269305.4:c.383del	ENSP00000269305.4:p.Pro128LeufsTer42	diagnosis tumour	octopus	unmatched_paired	panel_28
72	frameshift_variant	COSV52661564,COSV53188691	chr17	7577109	CA	C	TP53	NA	NA	NA	ENST00000269305.4:c.829del	ENSP00000269305.4:p.Cys277ValfsTer68	diagnosis tumour	octopus	unmatched_paired	panel_28
79	missense_variant	rs28934874,CM012662,CM120847,CM941326,COSV52661698,COSV52676321,COSV52676982,COSV52701855	chr17	7578479	G	A	TP53	likely_pathogenic,pathogenic	NA	NA	ENST00000269305.4:c.451C>T	ENSP00000269305.4:p.Pro151Ser	diagnosis tumour	octopus	unmatched_paired	panel_28
83	stop_gained	rs1555525970,COSV52662121,COSV52858115,COSV53050787,COSV53082360	chr17	7578382	G	C	TP53	pathogenic	NA	NA	ENST00000269305.4:c.548C>G	ENSP00000269305.4:p.Ser183Ter	diagnosis tumour	octopus	unmatched_paired	panel_28
88	missense_variant	rs1057519985,CM920679,COSV52661405,COSV52748431,COSV53044704	chr17	7577081	T	A	TP53	likely_pathogenic	NA	NA	ENST00000269305.4:c.857A>T	ENSP00000269305.4:p.Glu286Val	diagnosis tumour	octopus	unmatched_paired	panel_28
88	missense_variant	rs121912660,CM153865,CM993218,COSV52666248,COSV52677783,COSV52687987	chr17	7577099	C	T	TP53	uncertain_significance,likely_pathogenic	NA	NA	ENST00000269305.4:c.839G>A	ENSP00000269305.4:p.Arg280Lys	diagnosis tumour	octopus	unmatched_paired	panel_28
89	missense_variant	rs786202962,COSV52660760,COSV52661329,COSV52678029	chr17	7578403	C	T	TP53	pathogenic,likely_pathogenic	NA	NA	ENST00000269305.4:c.527G>A	ENSP00000269305.4:p.Cys176Tyr	diagnosis tumour	octopus	unmatched_paired	panel_28
94	splice_acceptor_variant	rs1555525585,CS109519,COSV52669186,COSV52682653,COSV52687702	chr17	7577610	T	C	TP53	likely_pathogenic,not_provided,pathogenic	NA	NA	ENST00000269305.4:c.673-2A>G	NA	diagnosis tumour	octopus	unmatched_paired	panel_28
99	missense_variant	rs760043106,CM092575,COSV52661172,COSV52664264,COSV52684176,COSV52720899	chr17	7578265	A	G	TP53	pathogenic,likely_pathogenic	0	0	ENST00000269305.4:c.584T>C	ENSP00000269305.4:p.Ile195Thr	diagnosis tumour	octopus	unmatched_paired	panel_28
103	missense_variant	rs121912654,CM137621,COSV52667015,COSV52676009,COSV52752314,COSV53205488	chr17	7578461	C	A	TP53	likely_pathogenic,pathogenic,uncertain_significance	NA	NA	ENST00000269305.4:c.469G>T	ENSP00000269305.4:p.Val157Phe	diagnosis tumour	octopus	unmatched_paired	panel_28
105	stop_gained	rs876660548,CM065495,COSV52673580	chr17	7579414	C	T	TP53	pathogenic	NA	NA	ENST00000269305.4:c.273G>A	ENSP00000269305.4:p.Trp91Ter	diagnosis tumour	octopus	unmatched_paired	panel_28
110	missense_variant	rs28934576,CM004342,CM010472,CM920677,COSV52660980,COSV52664805,COSV52676050,COSV52728930	chr17	7577120	C	T	TP53	pathogenic/likely_pathogenic,likely_pathogenic,pathogenic	1.593e-5	2e-4	ENST00000269305.4:c.818G>A	ENSP00000269305.4:p.Arg273His	diagnosis tumour	octopus	unmatched_paired	panel_28
112	frameshift_variant	COSV53025058,COSV53153033,COSV53211006	chr17	7577558	AG	A	TP53	NA	NA	NA	ENST00000269305.4:c.723del	ENSP00000269305.4:p.Cys242AlafsTer5	diagnosis tumour	octopus	unmatched_paired	panel_28
113	missense_variant	rs28934576,CM004342,CM010472,CM920677,COSV52660980,COSV52664805,COSV52676050,COSV52728930	chr17	7577120	C	T	TP53	pathogenic/likely_pathogenic,likely_pathogenic,pathogenic	1.593e-5	2e-4	ENST00000269305.4:c.818G>A	ENSP00000269305.4:p.Arg273His	diagnosis tumour	octopus	unmatched_paired	panel_28
116	missense_variant	rs786203436,COSV52661160,COSV52676168,COSV52853225,COSV53025600	chr17	7578443	A	G	TP53	likely_pathogenic	NA	NA	ENST00000269305.4:c.487T>C	ENSP00000269305.4:p.Tyr163His	diagnosis tumour	octopus	unmatched_paired	panel_28
132	frameshift_variant	COSV53025058,COSV53153033,COSV53211006	chr17	7577558	AG	A	TP53	NA	NA	NA	ENST00000269305.4:c.723del	ENSP00000269305.4:p.Cys242AlafsTer5	diagnosis tumour	octopus	unmatched_paired	panel_28
135	missense_variant	rs587782289,CM1411658,COSV52672888,COSV52675514,COSV52783032	chr17	7577575	A	G	TP53	uncertain_significance,pathogenic	NA	NA	ENST00000269305.4:c.706T>C	ENSP00000269305.4:p.Tyr236His	diagnosis tumour	octopus	unmatched_paired	panel_28
137	missense_variant	rs28934576,CM004342,CM010472,CM920677,COSV52660980,COSV52664805,COSV52676050,COSV52728930	chr17	7577120	C	T	TP53	pathogenic/likely_pathogenic,likely_pathogenic,pathogenic	1.593e-5	2e-4	ENST00000269305.4:c.818G>A	ENSP00000269305.4:p.Arg273His	diagnosis tumour	octopus	unmatched_paired	panel_28
141	missense_variant	rs587781288,CM993216,COSV52664953,COSV52926626,COSV53155598	chr17	7578508	C	T	TP53	likely_pathogenic,pathogenic	NA	NA	ENST00000269305.4:c.422G>A	ENSP00000269305.4:p.Cys141Tyr	diagnosis tumour	octopus	unmatched_paired	panel_28
143	missense_variant	rs587780073,CM035576,COSV52661201,COSV52686167,COSV53142556	chr17	7577580	T	C	TP53	pathogenic,likely_pathogenic	3.976e-6	3.976e-6	ENST00000269305.4:c.701A>G	ENSP00000269305.4:p.Tyr234Cys	diagnosis tumour	octopus	unmatched_paired	panel_28
146	missense_variant	rs148924904,CM942135,COSV52663142,COSV52676381	chr17	7578442	T	C	TP53	pathogenic,likely_pathogenic	NA	NA	ENST00000269305.4:c.488A>G	ENSP00000269305.4:p.Tyr163Cys	diagnosis tumour	octopus	unmatched_paired	panel_28
147	frameshift_variant	NA	chr17	7579373	G	GC	TP53	NA	NA	NA	ENST00000269305.4:c.314dup	ENSP00000269305.4:p.Ser106GlnfsTer43	diagnosis tumour	octopus	unmatched_paired	panel_28
156	missense_variant	rs587781525,CM004343,CM056068,CM114008,COSV52694391,COSV52729448,COSV52815868	chr17	7577096	T	A	TP53	likely_pathogenic,pathogenic	NA	NA	ENST00000269305.4:c.842A>T	ENSP00000269305.4:p.Asp281Val	diagnosis tumour	octopus	unmatched_paired	panel_28
161	missense_variant	rs587780073,CM035576,COSV52661201,COSV52686167,COSV53142556	chr17	7577580	T	C	TP53	pathogenic,likely_pathogenic	3.976e-6	3.976e-6	ENST00000269305.4:c.701A>G	ENSP00000269305.4:p.Tyr234Cys	diagnosis tumour	octopus	unmatched_paired	panel_28
165	missense_variant	rs28934576,CM004342,CM010472,CM920677,COSV52660980,COSV52664805,COSV52676050,COSV52728930	chr17	7577120	C	T	TP53	pathogenic/likely_pathogenic,likely_pathogenic,pathogenic	1.593e-5	2e-4	ENST00000269305.4:c.818G>A	ENSP00000269305.4:p.Arg273His	diagnosis tumour	octopus	unmatched_paired	panel_28
172	missense_variant	rs193920774,CM1414506,COSV52664019,COSV52666760,COSV53585299	chr17	7577141	C	A	TP53	likely_pathogenic,uncertain_significance	0	0	ENST00000269305.4:c.797G>T	ENSP00000269305.4:p.Gly266Val	diagnosis tumour	octopus	unmatched_paired	panel_28
187	inframe_insertion	NA	chr17	7577542	T	TTCA	TP53	NA	NA	NA	ENST00000269305.4:c.737_739dup	ENSP00000269305.4:p.Met246dup	diagnosis tumour	octopus	unmatched_paired	panel_28
198	stop_gained	rs397516435,CM941329,COSV52663748,COSV53125285,COSV53128268	chr17	7578263	G	A	TP53	pathogenic	3.977e-6	3.977e-6	ENST00000269305.4:c.586C>T	ENSP00000269305.4:p.Arg196Ter	diagnosis tumour	octopus	unmatched_paired	panel_28
201	missense_variant	rs121912651,CM010465,CM900211,COSV52662035,COSV52797251,COSV53097881	chr17	7577539	G	C	TP53	likely_pathogenic	NA	NA	ENST00000269305.4:c.742C>G	ENSP00000269305.4:p.Arg248Gly	diagnosis tumour	octopus	unmatched_paired	panel_28
205	frameshift_variant	rs587783062	chr17	7579420	AG	A	TP53	likely_pathogenic,pathogenic	NA	NA	ENST00000269305.4:c.267del	ENSP00000269305.4:p.Ser90ProfsTer33	diagnosis tumour	octopus	unmatched_paired	panel_28
206	splice_acceptor_variant	rs587781702,CS0910927,CS114009,COSV52664150,COSV52690279,COSV52737535	chr17	7576927	C	T	TP53	pathogenic,likely_pathogenic	NA	NA	ENST00000269305.4:c.920-1G>A	NA	diagnosis tumour	octopus	unmatched_paired	panel_28
209	frameshift_variant	NA	chr17	7578183	CGGCTCATAGGGCACCACCACACTAT	TGGTGCCCTA	TP53	NA	NA	NA	ENST00000269305.4:c.641_666delinsTAGGGCACCA	ENSP00000269305.4:p.His214LeufsTer28	diagnosis tumour	octopus	unmatched_paired	panel_28
212	frameshift_variant	rs1555525539	chr17	7577567	TAC	T	TP53	NA	NA	NA	ENST00000269305.4:c.713_714del	ENSP00000269305.4:p.Cys238Ter	diagnosis tumour	octopus	unmatched_paired	panel_28
212	missense_variant	COSV52701833,COSV52875518,COSV53198341	chr17	7577572	T	G	TP53	NA	NA	NA	ENST00000269305.4:c.709A>C	ENSP00000269305.4:p.Met237Leu	diagnosis tumour	octopus	unmatched_paired	panel_28
216	frameshift_variant	COSV52717910,COSV53118583,COSV53205177	chr17	7579317	C	CAA	TP53	NA	NA	NA	ENST00000269305.4:c.369_370dup	ENSP00000269305.4:p.Cys124PhefsTer47	diagnosis tumour	octopus	unmatched_paired	panel_28
226	missense_variant	rs28934578,CM062017,CM951224,COSV52661038,COSV52677601,COSV52731306,COSV53801286	chr17	7578406	C	T	TP53	likely_pathogenic,pathogenic,not_provided	3.98e-6	3.98e-6	ENST00000269305.4:c.524G>A	ENSP00000269305.4:p.Arg175His	diagnosis tumour	octopus	unmatched_paired	panel_28
234	missense_variant	rs876660754,CM070299,COSV52676535,COSV52677795,COSV52695723,COSV52823354	chr17	7578413	C	A	TP53	pathogenic,likely_pathogenic	NA	NA	ENST00000269305.4:c.517G>T	ENSP00000269305.4:p.Val173Leu	diagnosis tumour	octopus	unmatched_paired	panel_28
242	missense_variant	rs587782177,COSV52679681,COSV52686793,COSV52700292,COSV52891297	chr17	7578205	C	A	TP53	likely_pathogenic	NA	NA	ENST00000269305.4:c.644G>T	ENSP00000269305.4:p.Ser215Ile	diagnosis tumour	octopus	unmatched_paired	panel_28
246	missense_variant	rs730882005,CM034930,COSV52661646,COSV52706816,COSV52804264	chr17	7577568	C	A	TP53	likely_pathogenic,pathogenic	NA	NA	ENST00000269305.4:c.713G>T	ENSP00000269305.4:p.Cys238Phe	diagnosis tumour	octopus	unmatched_paired	panel_28
248	splice_acceptor_variant	CS1313555,COSV52688618,COSV52749979,COSV52994579,COSV52996344	chr17	7578555	C	G	TP53	NA	NA	NA	ENST00000269305.4:c.376-1G>C	NA	diagnosis tumour	octopus	unmatched_paired	panel_28
249	frameshift_variant	COSV52837759,COSV53037685	chr17	7578247	CA	C	TP53	NA	NA	NA	ENST00000269305.4:c.602del	ENSP00000269305.4:p.Leu201CysfsTer46	diagnosis tumour	octopus	unmatched_paired	panel_28
254	missense_variant	rs28934576,CM004342,CM010472,CM920677,COSV52660980,COSV52664805,COSV52676050,COSV52728930	chr17	7577120	C	T	TP53	pathogenic/likely_pathogenic,likely_pathogenic,pathogenic	1.593e-5	2e-4	ENST00000269305.4:c.818G>A	ENSP00000269305.4:p.Arg273His	diagnosis tumour	octopus	unmatched_paired	panel_28
255	missense_variant	rs11540652,CM920675,COSV52661091,COSV52661580,COSV52675468,COSV52802300	chr17	7577538	C	T	TP53	pathogenic,likely_pathogenic,pathogenic/likely_pathogenic	1.193e-5	0	ENST00000269305.4:c.743G>A	ENSP00000269305.4:p.Arg248Gln	diagnosis tumour	octopus	unmatched_paired	panel_28
256	missense_variant	rs1057520000,COSV52677206,COSV52707835,COSV52811105	chr17	7578478	G	T	TP53	uncertain_significance,likely_pathogenic	NA	NA	ENST00000269305.4:c.452C>A	ENSP00000269305.4:p.Pro151His	diagnosis tumour	octopus	unmatched_paired	panel_28
261	stop_gained	rs121912652,CM900213,COSV52684909,COSV52740428,COSV52828352	chr17	7577509	C	A	TP53	pathogenic	NA	NA	ENST00000269305.4:c.772G>T	ENSP00000269305.4:p.Glu258Ter	diagnosis tumour	octopus	unmatched_paired	panel_28
264	frameshift_variant	NA	chr17	7576873	CCA	C	TP53	NA	NA	NA	ENST00000269305.4:c.972_973del	ENSP00000269305.4:p.Asp324GlufsTer12	diagnosis tumour	octopus	unmatched_paired	panel_28
267	frameshift_variant	COSV53023337	chr17	7578247	C	CA	TP53	NA	NA	NA	ENST00000269305.4:c.602dup	ENSP00000269305.4:p.Leu201PhefsTer8	diagnosis tumour	octopus	unmatched_paired	panel_28
101	missense_variant	COSV51809790	chr7	55259443	T	C	EGFR	NA	NA	NA	ENST00000275493.2:c.2501T>C	ENSP00000275493.2:p.Val834Ala	diagnosis tumour	octopus	unmatched_paired	panel_28
198	splice_region_variant,intron_variant	rs372917735	chr7	55269052	T	G	EGFR	NA	1.994e-5	0	ENST00000275493.2:c.3114+4T>G	NA	diagnosis tumour	octopus	unmatched_paired	panel_28
9	stop_gained	NA	chr17	37619281	C	A	CDK12	NA	NA	NA	ENST00000447079.4:c.957C>A	ENSP00000398880.3:p.Tyr319Ter	diagnosis tumour	octopus	unmatched_paired	panel_28
41	stop_gained	NA	chr17	37619004	G	A	CDK12	NA	NA	NA	ENST00000447079.4:c.680G>A	ENSP00000398880.3:p.Trp227Ter	diagnosis tumour	octopus	unmatched_paired	panel_28
60	frameshift_variant	NA	chr17	37619027	T	TGA	CDK12	NA	NA	NA	ENST00000447079.4:c.703_704dup	ENSP00000398880.3:p.Asp235GlufsTer104	diagnosis tumour	octopus	unmatched_paired	panel_28
69	missense_variant	NA	chr17	37646880	G	T	CDK12	NA	NA	NA	ENST00000447079.4:c.2002G>T	ENSP00000398880.3:p.Asp668Tyr	diagnosis tumour	octopus	unmatched_paired	panel_28
101	missense_variant	NA	chr17	37646880	G	A	CDK12	NA	NA	NA	ENST00000447079.4:c.2002G>A	ENSP00000398880.3:p.Asp668Asn	diagnosis tumour	octopus	unmatched_paired	panel_28
110	missense_variant	NA	chr17	37667875	G	T	CDK12	NA	NA	NA	ENST00000447079.4:c.2760G>T	ENSP00000398880.3:p.Trp920Cys	diagnosis tumour	octopus	unmatched_paired	panel_28
28	missense_variant	rs867171992,COSV64298151,COSV64304002	chr10	89720683	C	G	PTEN	NA	NA	NA	ENST00000371953.3:c.834C>G	ENSP00000361021.3:p.Phe278Leu	diagnosis tumour	octopus	unmatched_paired	panel_28
152	missense_variant	rs867171992,COSV64298151,COSV64304002	chr10	89720683	C	G	PTEN	NA	NA	NA	ENST00000371953.3:c.834C>G	ENSP00000361021.3:p.Phe278Leu	diagnosis tumour	octopus	unmatched_paired	panel_28
33	missense_variant	NA	chr17	33434077	G	A	RAD51D	NA	NA	NA	ENST00000590016.1:c.470C>T	ENSP00000466399.1:p.Ser157Phe	diagnosis tumour	octopus	unmatched_paired	panel_28
101	stop_gained	rs1555568293	chr17	33434024	G	A	RAD51D	pathogenic	NA	NA	ENST00000590016.1:c.523C>T	ENSP00000466399.1:p.Gln175Ter	diagnosis tumour	octopus	unmatched_paired	panel_28
101	splice_region_variant,intron_variant	NA	chr17	33446545	G	A	RAD51D	NA	NA	NA	ENST00000590016.1:c.82+6C>T	NA	diagnosis tumour	octopus	unmatched_paired	panel_28
5	frameshift_variant	rs746983128	chr14	45645955	CA	C	FANCM	NA	3.375e-5	3.375e-5	ENST00000267430.5:c.4005del	ENSP00000267430.5:p.Val1336LeufsTer2	diagnosis tumour	octopus	unmatched_paired	panel_28
7	frameshift_variant	rs746983128	chr14	45645955	CA	C	FANCM	NA	3.375e-5	3.375e-5	ENST00000267430.5:c.4005del	ENSP00000267430.5:p.Val1336LeufsTer2	diagnosis tumour	octopus	unmatched_paired	panel_28
8	frameshift_variant	rs746983128	chr14	45645955	CA	C	FANCM	NA	3.375e-5	3.375e-5	ENST00000267430.5:c.4005del	ENSP00000267430.5:p.Val1336LeufsTer2	diagnosis tumour	octopus	unmatched_paired	panel_28
9	missense_variant	rs138225703	chr14	45623953	T	C	FANCM	NA	6.867e-4	2e-4	ENST00000267430.5:c.1237T>C	ENSP00000267430.5:p.Tyr413His	diagnosis tumour	octopus	unmatched_paired	panel_28
15	frameshift_variant	rs746983128	chr14	45645955	CA	C	FANCM	NA	3.375e-5	3.375e-5	ENST00000267430.5:c.4005del	ENSP00000267430.5:p.Val1336LeufsTer2	diagnosis tumour	octopus	unmatched_paired	panel_28
21	frameshift_variant	rs746983128	chr14	45645955	CA	C	FANCM	NA	3.375e-5	3.375e-5	ENST00000267430.5:c.4005del	ENSP00000267430.5:p.Val1336LeufsTer2	diagnosis tumour	octopus	unmatched_paired	panel_28
24	frameshift_variant	rs746983128	chr14	45645955	CA	C	FANCM	NA	3.375e-5	3.375e-5	ENST00000267430.5:c.4005del	ENSP00000267430.5:p.Val1336LeufsTer2	diagnosis tumour	octopus	unmatched_paired	panel_28
28	frameshift_variant	rs746983128	chr14	45645955	CA	C	FANCM	NA	3.375e-5	3.375e-5	ENST00000267430.5:c.4005del	ENSP00000267430.5:p.Val1336LeufsTer2	diagnosis tumour	octopus	unmatched_paired	panel_28
30	frameshift_variant	rs746983128	chr14	45645955	CA	C	FANCM	NA	3.375e-5	3.375e-5	ENST00000267430.5:c.4005del	ENSP00000267430.5:p.Val1336LeufsTer2	diagnosis tumour	octopus	unmatched_paired	panel_28
36	frameshift_variant	rs746983128	chr14	45645955	CA	C	FANCM	NA	3.375e-5	3.375e-5	ENST00000267430.5:c.4005del	ENSP00000267430.5:p.Val1336LeufsTer2	diagnosis tumour	octopus	unmatched_paired	panel_28
42	frameshift_variant	rs746983128	chr14	45645955	CA	C	FANCM	NA	3.375e-5	3.375e-5	ENST00000267430.5:c.4005del	ENSP00000267430.5:p.Val1336LeufsTer2	diagnosis tumour	octopus	unmatched_paired	panel_28
52	frameshift_variant	rs746983128	chr14	45645955	CA	C	FANCM	NA	3.375e-5	3.375e-5	ENST00000267430.5:c.4005del	ENSP00000267430.5:p.Val1336LeufsTer2	diagnosis tumour	octopus	unmatched_paired	panel_28
63	frameshift_variant	rs762570903	chr14	45642288	ACT	A	FANCM	NA	0	0	ENST00000267430.5:c.2201_2202del	ENSP00000267430.5:p.Ser734Ter	diagnosis tumour	octopus	unmatched_paired	panel_28
63	frameshift_variant	rs746983128	chr14	45645955	CA	C	FANCM	NA	3.375e-5	3.375e-5	ENST00000267430.5:c.4005del	ENSP00000267430.5:p.Val1336LeufsTer2	diagnosis tumour	octopus	unmatched_paired	panel_28
69	frameshift_variant	rs746983128	chr14	45645955	CA	C	FANCM	NA	3.375e-5	3.375e-5	ENST00000267430.5:c.4005del	ENSP00000267430.5:p.Val1336LeufsTer2	diagnosis tumour	octopus	unmatched_paired	panel_28
74	frameshift_variant	rs746983128	chr14	45645955	CA	C	FANCM	NA	3.375e-5	3.375e-5	ENST00000267430.5:c.4005del	ENSP00000267430.5:p.Val1336LeufsTer2	diagnosis tumour	octopus	unmatched_paired	panel_28
81	frameshift_variant	rs762570903	chr14	45642288	ACT	A	FANCM	NA	0	0	ENST00000267430.5:c.2201_2202del	ENSP00000267430.5:p.Ser734Ter	diagnosis tumour	octopus	unmatched_paired	panel_28
81	frameshift_variant	rs746983128	chr14	45645955	CA	C	FANCM	NA	3.375e-5	3.375e-5	ENST00000267430.5:c.4005del	ENSP00000267430.5:p.Val1336LeufsTer2	diagnosis tumour	octopus	unmatched_paired	panel_28
89	frameshift_variant	rs762570903	chr14	45642288	ACT	A	FANCM	NA	0	0	ENST00000267430.5:c.2201_2202del	ENSP00000267430.5:p.Ser734Ter	diagnosis tumour	octopus	unmatched_paired	panel_28
90	frameshift_variant	rs746983128	chr14	45645955	CA	C	FANCM	NA	3.375e-5	3.375e-5	ENST00000267430.5:c.4005del	ENSP00000267430.5:p.Val1336LeufsTer2	diagnosis tumour	octopus	unmatched_paired	panel_28
95	frameshift_variant	rs746983128	chr14	45645955	CA	C	FANCM	NA	3.375e-5	3.375e-5	ENST00000267430.5:c.4005del	ENSP00000267430.5:p.Val1336LeufsTer2	diagnosis tumour	octopus	unmatched_paired	panel_28
102	frameshift_variant	rs746983128	chr14	45645955	CA	C	FANCM	NA	3.375e-5	3.375e-5	ENST00000267430.5:c.4005del	ENSP00000267430.5:p.Val1336LeufsTer2	diagnosis tumour	octopus	unmatched_paired	panel_28
103	frameshift_variant	rs746983128	chr14	45645955	CA	C	FANCM	NA	3.375e-5	3.375e-5	ENST00000267430.5:c.4005del	ENSP00000267430.5:p.Val1336LeufsTer2	diagnosis tumour	octopus	unmatched_paired	panel_28
112	frameshift_variant	rs746983128	chr14	45645955	CA	C	FANCM	NA	3.375e-5	3.375e-5	ENST00000267430.5:c.4005del	ENSP00000267430.5:p.Val1336LeufsTer2	diagnosis tumour	octopus	unmatched_paired	panel_28
116	frameshift_variant	rs762570903	chr14	45642288	ACT	A	FANCM	NA	0	0	ENST00000267430.5:c.2201_2202del	ENSP00000267430.5:p.Ser734Ter	diagnosis tumour	octopus	unmatched_paired	panel_28
116	frameshift_variant	rs746983128	chr14	45645955	CA	C	FANCM	NA	3.375e-5	3.375e-5	ENST00000267430.5:c.4005del	ENSP00000267430.5:p.Val1336LeufsTer2	diagnosis tumour	octopus	unmatched_paired	panel_28
117	frameshift_variant	rs746983128	chr14	45645955	CA	C	FANCM	NA	3.375e-5	3.375e-5	ENST00000267430.5:c.4005del	ENSP00000267430.5:p.Val1336LeufsTer2	diagnosis tumour	octopus	unmatched_paired	panel_28
120	frameshift_variant	rs746983128	chr14	45645955	CA	C	FANCM	NA	3.375e-5	3.375e-5	ENST00000267430.5:c.4005del	ENSP00000267430.5:p.Val1336LeufsTer2	diagnosis tumour	octopus	unmatched_paired	panel_28
146	frameshift_variant	rs746983128	chr14	45645955	CA	C	FANCM	NA	3.375e-5	3.375e-5	ENST00000267430.5:c.4005del	ENSP00000267430.5:p.Val1336LeufsTer2	diagnosis tumour	octopus	unmatched_paired	panel_28
151	frameshift_variant	rs746983128	chr14	45645955	CA	C	FANCM	NA	3.375e-5	3.375e-5	ENST00000267430.5:c.4005del	ENSP00000267430.5:p.Val1336LeufsTer2	diagnosis tumour	octopus	unmatched_paired	panel_28
152	frameshift_variant	rs746983128	chr14	45645955	CA	C	FANCM	NA	3.375e-5	3.375e-5	ENST00000267430.5:c.4005del	ENSP00000267430.5:p.Val1336LeufsTer2	diagnosis tumour	octopus	unmatched_paired	panel_28
169	missense_variant	rs148017562	chr14	45605397	G	A	FANCM	NA	3.261e-4	0	ENST00000267430.5:c.163G>A	ENSP00000267430.5:p.Asp55Asn	diagnosis tumour	octopus	unmatched_paired	panel_28
169	frameshift_variant	rs746983128	chr14	45645955	CA	C	FANCM	NA	3.375e-5	3.375e-5	ENST00000267430.5:c.4005del	ENSP00000267430.5:p.Val1336LeufsTer2	diagnosis tumour	octopus	unmatched_paired	panel_28
180	frameshift_variant	rs746983128	chr14	45645955	CA	C	FANCM	NA	3.375e-5	3.375e-5	ENST00000267430.5:c.4005del	ENSP00000267430.5:p.Val1336LeufsTer2	diagnosis tumour	octopus	unmatched_paired	panel_28
192	frameshift_variant	rs746983128	chr14	45645955	CA	C	FANCM	NA	3.375e-5	3.375e-5	ENST00000267430.5:c.4005del	ENSP00000267430.5:p.Val1336LeufsTer2	diagnosis tumour	octopus	unmatched_paired	panel_28
194	frameshift_variant	rs746983128	chr14	45645955	CA	C	FANCM	NA	3.375e-5	3.375e-5	ENST00000267430.5:c.4005del	ENSP00000267430.5:p.Val1336LeufsTer2	diagnosis tumour	octopus	unmatched_paired	panel_28
198	frameshift_variant	rs746983128	chr14	45645955	CA	C	FANCM	NA	3.375e-5	3.375e-5	ENST00000267430.5:c.4005del	ENSP00000267430.5:p.Val1336LeufsTer2	diagnosis tumour	octopus	unmatched_paired	panel_28
199	frameshift_variant	rs746983128	chr14	45645955	CA	C	FANCM	NA	3.375e-5	3.375e-5	ENST00000267430.5:c.4005del	ENSP00000267430.5:p.Val1336LeufsTer2	diagnosis tumour	octopus	unmatched_paired	panel_28
201	frameshift_variant	rs746983128	chr14	45645955	CA	C	FANCM	NA	3.375e-5	3.375e-5	ENST00000267430.5:c.4005del	ENSP00000267430.5:p.Val1336LeufsTer2	diagnosis tumour	octopus	unmatched_paired	panel_28
203	frameshift_variant	rs746983128	chr14	45645955	CA	C	FANCM	NA	3.375e-5	3.375e-5	ENST00000267430.5:c.4005del	ENSP00000267430.5:p.Val1336LeufsTer2	diagnosis tumour	octopus	unmatched_paired	panel_28
205	frameshift_variant	rs746983128	chr14	45645955	CA	C	FANCM	NA	3.375e-5	3.375e-5	ENST00000267430.5:c.4005del	ENSP00000267430.5:p.Val1336LeufsTer2	diagnosis tumour	octopus	unmatched_paired	panel_28
216	frameshift_variant	NA	chr14	45644540	TA	T	FANCM	NA	NA	NA	ENST00000267430.5:c.2589del	ENSP00000267430.5:p.Asp864IlefsTer12	diagnosis tumour	octopus	unmatched_paired	panel_28
216	frameshift_variant	rs746983128	chr14	45645955	CA	C	FANCM	NA	3.375e-5	3.375e-5	ENST00000267430.5:c.4005del	ENSP00000267430.5:p.Val1336LeufsTer2	diagnosis tumour	octopus	unmatched_paired	panel_28
234	splice_region_variant,intron_variant	rs747887646	chr14	45653112	CT	C	FANCM	NA	1.397e-4	0.001642	ENST00000267430.5:c.4515+14del	NA	diagnosis tumour	octopus	unmatched_paired	panel_28
246	frameshift_variant	rs746983128	chr14	45645955	CA	C	FANCM	NA	3.375e-5	3.375e-5	ENST00000267430.5:c.4005del	ENSP00000267430.5:p.Val1336LeufsTer2	diagnosis tumour	octopus	unmatched_paired	panel_28
254	missense_variant	rs142904668	chr14	45605503	C	T	FANCM	uncertain_significance	2.903e-4	4.539e-4	ENST00000267430.5:c.269C>T	ENSP00000267430.5:p.Pro90Leu	diagnosis tumour	octopus	unmatched_paired	panel_28
255	splice_region_variant,intron_variant	rs747887646	chr14	45653112	CT	C	FANCM	NA	1.397e-4	0.001642	ENST00000267430.5:c.4515+14del	NA	diagnosis tumour	octopus	unmatched_paired	panel_28
267	frameshift_variant	rs746983128	chr14	45645955	CA	C	FANCM	NA	3.375e-5	3.375e-5	ENST00000267430.5:c.4005del	ENSP00000267430.5:p.Val1336LeufsTer2	diagnosis tumour	octopus	unmatched_paired	panel_28
270	frameshift_variant	rs746983128	chr14	45645955	CA	C	FANCM	NA	3.375e-5	3.375e-5	ENST00000267430.5:c.4005del	ENSP00000267430.5:p.Val1336LeufsTer2	diagnosis tumour	octopus	unmatched_paired	panel_28
273	frameshift_variant	rs746983128	chr14	45645955	CA	C	FANCM	NA	3.375e-5	3.375e-5	ENST00000267430.5:c.4005del	ENSP00000267430.5:p.Val1336LeufsTer2	diagnosis tumour	octopus	unmatched_paired	panel_28
29	missense_variant	CM087524,COSV62197770	chr17	29541476	C	T	NF1	NA	NA	NA	ENST00000358273.4:c.1400C>T	ENSP00000351015.4:p.Thr467Ile	diagnosis tumour	octopus	unmatched_paired	panel_28
33	missense_variant	NA	chr17	29509592	T	C	NF1	NA	NA	NA	ENST00000358273.4:c.797T>C	ENSP00000351015.4:p.Val266Ala	diagnosis tumour	octopus	unmatched_paired	panel_28
38	missense_variant	rs557875547,COSV62191686	chr17	29556923	A	G	NF1	uncertain_significance	1.635e-4	4e-4	ENST00000358273.4:c.2921A>G	ENSP00000351015.4:p.Asn974Ser	diagnosis tumour	octopus	unmatched_paired	panel_28
39	missense_variant	NA	chr17	29509592	T	C	NF1	NA	NA	NA	ENST00000358273.4:c.797T>C	ENSP00000351015.4:p.Val266Ala	diagnosis tumour	octopus	unmatched_paired	panel_28
39	splice_donor_variant	COSV62204754	chr17	29676271	T	C	NF1	NA	NA	NA	ENST00000358273.4:c.7321+2T>C	NA	diagnosis tumour	octopus	unmatched_paired	panel_28
46	missense_variant	CM087528	chr17	29557886	A	T	NF1	NA	NA	NA	ENST00000358273.4:c.3140A>T	ENSP00000351015.4:p.Asp1047Val	diagnosis tumour	octopus	unmatched_paired	panel_28
51	missense_variant	COSV62211502	chr17	29556974	T	G	NF1	NA	NA	NA	ENST00000358273.4:c.2972T>G	ENSP00000351015.4:p.Met991Arg	diagnosis tumour	octopus	unmatched_paired	panel_28
51	splice_region_variant,intron_variant	COSV62198710	chr17	29664829	CT	C	NF1	NA	NA	NA	ENST00000358273.4:c.6643-3del	NA	diagnosis tumour	octopus	unmatched_paired	panel_28
76	missense_variant	NA	chr17	29664511	A	T	NF1	NA	NA	NA	ENST00000358273.4:c.6553A>T	ENSP00000351015.4:p.Arg2185Trp	diagnosis tumour	octopus	unmatched_paired	panel_28
79	missense_variant	NA	chr17	29509592	T	C	NF1	NA	NA	NA	ENST00000358273.4:c.797T>C	ENSP00000351015.4:p.Val266Ala	diagnosis tumour	octopus	unmatched_paired	panel_28
81	frameshift_variant	rs1567859802	chr17	29579996	GA	G	NF1	NA	NA	NA	ENST00000358273.4:c.4157del	ENSP00000351015.4:p.Lys1386ArgfsTer20	diagnosis tumour	octopus	unmatched_paired	panel_28
101	missense_variant	CD154081,CM1311467	chr17	29560179	G	A	NF1	NA	NA	NA	ENST00000358273.4:c.3656G>A	ENSP00000351015.4:p.Gly1219Glu	diagnosis tumour	octopus	unmatched_paired	panel_28
103	frameshift_variant	NA	chr17	29653062	AG	A	NF1	NA	NA	NA	ENST00000358273.4:c.5062del	ENSP00000351015.4:p.Glu1688SerfsTer10	diagnosis tumour	octopus	unmatched_paired	panel_28
112	missense_variant	rs1555534429	chr17	29662041	C	G	NF1	uncertain_significance	NA	NA	ENST00000358273.4:c.5998C>G	ENSP00000351015.4:p.Leu2000Val	diagnosis tumour	octopus	unmatched_paired	panel_28
114	missense_variant	NA	chr17	29509592	T	C	NF1	NA	NA	NA	ENST00000358273.4:c.797T>C	ENSP00000351015.4:p.Val266Ala	diagnosis tumour	octopus	unmatched_paired	panel_28
124	missense_variant	CM087524,COSV62197770	chr17	29541476	C	T	NF1	NA	NA	NA	ENST00000358273.4:c.1400C>T	ENSP00000351015.4:p.Thr467Ile	diagnosis tumour	octopus	unmatched_paired	panel_28
124	missense_variant	NA	chr17	29556140	A	C	NF1	NA	NA	NA	ENST00000358273.4:c.2507A>C	ENSP00000351015.4:p.Glu836Ala	diagnosis tumour	octopus	unmatched_paired	panel_28
130	missense_variant	CM087524,COSV62197770	chr17	29541476	C	T	NF1	NA	NA	NA	ENST00000358273.4:c.1400C>T	ENSP00000351015.4:p.Thr467Ile	diagnosis tumour	octopus	unmatched_paired	panel_28
141	missense_variant	NA	chr17	29509592	T	C	NF1	NA	NA	NA	ENST00000358273.4:c.797T>C	ENSP00000351015.4:p.Val266Ala	diagnosis tumour	octopus	unmatched_paired	panel_28
141	splice_region_variant,intron_variant	NA	chr17	29541611	AT	A	NF1	NA	NA	NA	ENST00000358273.4:c.1527+14del	NA	diagnosis tumour	octopus	unmatched_paired	panel_28
146	missense_variant	NA	chr17	29562972	C	G	NF1	NA	NA	NA	ENST00000358273.4:c.3907C>G	ENSP00000351015.4:p.Pro1303Ala	diagnosis tumour	octopus	unmatched_paired	panel_28
152	missense_variant	NA	chr17	29509592	T	C	NF1	NA	NA	NA	ENST00000358273.4:c.797T>C	ENSP00000351015.4:p.Val266Ala	diagnosis tumour	octopus	unmatched_paired	panel_28
163	frameshift_variant	rs1567859802	chr17	29579996	GA	G	NF1	NA	NA	NA	ENST00000358273.4:c.4157del	ENSP00000351015.4:p.Lys1386ArgfsTer20	diagnosis tumour	octopus	unmatched_paired	panel_28
198	splice_region_variant,intron_variant	rs374014162,CS072262,CS086429	chr17	29664383	C	T	NF1	uncertain_significance	6.373e-5	4.539e-4	ENST00000358273.4:c.6428-3C>T	NA	diagnosis tumour	octopus	unmatched_paired	panel_28
232	missense_variant	CM087524,COSV62197770	chr17	29541476	C	T	NF1	NA	NA	NA	ENST00000358273.4:c.1400C>T	ENSP00000351015.4:p.Thr467Ile	diagnosis tumour	octopus	unmatched_paired	panel_28
242	missense_variant	CM087524,COSV62197770	chr17	29541476	C	T	NF1	NA	NA	NA	ENST00000358273.4:c.1400C>T	ENSP00000351015.4:p.Thr467Ile	diagnosis tumour	octopus	unmatched_paired	panel_28
256	missense_variant	CM087524,COSV62197770	chr17	29541476	C	T	NF1	NA	NA	NA	ENST00000358273.4:c.1400C>T	ENSP00000351015.4:p.Thr467Ile	diagnosis tumour	octopus	unmatched_paired	panel_28
264	stop_gained	NA	chr17	29556352	G	T	NF1	NA	NA	NA	ENST00000358273.4:c.2719G>T	ENSP00000351015.4:p.Glu907Ter	diagnosis tumour	octopus	unmatched_paired	panel_28
267	missense_variant	CM087524,COSV62197770	chr17	29541476	C	T	NF1	NA	NA	NA	ENST00000358273.4:c.1400C>T	ENSP00000351015.4:p.Thr467Ile	diagnosis tumour	octopus	unmatched_paired	panel_28
95	splice_region_variant,intron_variant	rs200604652	chr1	115256605	G	C	NRAS	NA	8.051e-6	2e-4	ENST00000369535.4:c.112-6C>G	NA	diagnosis tumour	octopus	unmatched_paired	panel_28
110	missense_variant	rs121913237,COSV54736383,COSV54736555,COSV54736974	chr1	115258747	C	A	NRAS	likely_pathogenic,pathogenic	0	0	ENST00000369535.4:c.35G>T	ENSP00000358548.4:p.Gly12Val	diagnosis tumour	octopus	unmatched_paired	panel_28
112	missense_variant	rs121913237,COSV54736383,COSV54736555,COSV54736974	chr1	115258747	C	A	NRAS	likely_pathogenic,pathogenic	0	0	ENST00000369535.4:c.35G>T	ENSP00000358548.4:p.Gly12Val	diagnosis tumour	octopus	unmatched_paired	panel_28
139	missense_variant	rs121913237,COSV54736383,COSV54736555,COSV54736974	chr1	115258747	C	A	NRAS	likely_pathogenic,pathogenic	0	0	ENST00000369535.4:c.35G>T	ENSP00000358548.4:p.Gly12Val	diagnosis tumour	octopus	unmatched_paired	panel_28
2	frameshift_variant	rs80357522,CD076746,CD951610	chr17	41245587	CT	C	BRCA1	pathogenic	7.977e-6	7.977e-6	ENST00000471181.2:c.1961del	ENSP00000418960.2:p.Lys654SerfsTer47	relapse tumour	octopus	unmatched_paired	panel_28
11	frameshift_variant	rs80357522,CD076746,CD951610	chr17	41245587	CT	C	BRCA1	pathogenic	7.977e-6	7.977e-6	ENST00000471181.2:c.1961del	ENSP00000418960.2:p.Lys654SerfsTer47	relapse tumour	octopus	unmatched_paired	panel_28
11	frameshift_variant	rs80357888	chr17	41246040	CTTTAA	C	BRCA1	pathogenic,other	1.195e-5	1.195e-5	ENST00000471181.2:c.1504_1508del	ENSP00000418960.2:p.Leu502AlafsTer2	relapse tumour	octopus	unmatched_paired	panel_28
17	frameshift_variant	rs80357522,CD076746,CD951610	chr17	41245587	CT	C	BRCA1	pathogenic	7.977e-6	7.977e-6	ENST00000471181.2:c.1961del	ENSP00000418960.2:p.Lys654SerfsTer47	relapse tumour	octopus	unmatched_paired	panel_28
24	frameshift_variant	rs80357522,CD076746,CD951610	chr17	41245587	CT	C	BRCA1	pathogenic	7.977e-6	7.977e-6	ENST00000471181.2:c.1961del	ENSP00000418960.2:p.Lys654SerfsTer47	relapse tumour	octopus	unmatched_paired	panel_28
33	frameshift_variant	rs80357554,CD003083	chr17	41245474	TG	T	BRCA1	pathogenic	NA	NA	ENST00000471181.2:c.2074del	ENSP00000418960.2:p.His692MetfsTer9	relapse tumour	octopus	unmatched_paired	panel_28
34	frameshift_variant	rs80357569,CD951606	chr17	41246532	CT	C	BRCA1	pathogenic	NA	NA	ENST00000471181.2:c.1016del	ENSP00000418960.2:p.Lys339ArgfsTer2	relapse tumour	octopus	unmatched_paired	panel_28
35	frameshift_variant	rs80357522,CD076746,CD951610	chr17	41245587	CT	C	BRCA1	pathogenic	7.977e-6	7.977e-6	ENST00000471181.2:c.1961del	ENSP00000418960.2:p.Lys654SerfsTer47	relapse tumour	octopus	unmatched_paired	panel_28
36	frameshift_variant	rs80357522,CD076746,CD951610	chr17	41245587	CT	C	BRCA1	pathogenic	7.977e-6	7.977e-6	ENST00000471181.2:c.1961del	ENSP00000418960.2:p.Lys654SerfsTer47	relapse tumour	octopus	unmatched_paired	panel_28
42	frameshift_variant	rs80357522,CD076746,CD951610	chr17	41245587	CT	C	BRCA1	pathogenic	7.977e-6	7.977e-6	ENST00000471181.2:c.1961del	ENSP00000418960.2:p.Lys654SerfsTer47	relapse tumour	octopus	unmatched_paired	panel_28
65	frameshift_variant	rs80357522,CD076746,CD951610	chr17	41245587	CT	C	BRCA1	pathogenic	7.977e-6	7.977e-6	ENST00000471181.2:c.1961del	ENSP00000418960.2:p.Lys654SerfsTer47	relapse tumour	octopus	unmatched_paired	panel_28
87	frameshift_variant	rs80357522,CD076746,CD951610	chr17	41245587	CT	C	BRCA1	pathogenic	7.977e-6	7.977e-6	ENST00000471181.2:c.1961del	ENSP00000418960.2:p.Lys654SerfsTer47	relapse tumour	octopus	unmatched_paired	panel_28
90	stop_gained	rs80356885,CM107804,COSV58785115	chr17	41226499	C	T	BRCA1	pathogenic	NA	NA	ENST00000471181.2:c.4587G>A	ENSP00000418960.2:p.Trp1529Ter	relapse tumour	octopus	unmatched_paired	panel_28
100	frameshift_variant	rs80357522,CD076746,CD951610	chr17	41245587	CT	C	BRCA1	pathogenic	7.977e-6	7.977e-6	ENST00000471181.2:c.1961del	ENSP00000418960.2:p.Lys654SerfsTer47	relapse tumour	octopus	unmatched_paired	panel_28
102	frameshift_variant	rs80357522,CD076746,CD951610	chr17	41245587	CT	C	BRCA1	pathogenic	7.977e-6	7.977e-6	ENST00000471181.2:c.1961del	ENSP00000418960.2:p.Lys654SerfsTer47	relapse tumour	octopus	unmatched_paired	panel_28
107	frameshift_variant	rs80357522,CD076746,CD951610	chr17	41245587	CT	C	BRCA1	pathogenic	7.977e-6	7.977e-6	ENST00000471181.2:c.1961del	ENSP00000418960.2:p.Lys654SerfsTer47	relapse tumour	octopus	unmatched_paired	panel_28
124	frameshift_variant	rs80357522,CD076746,CD951610	chr17	41245587	CT	C	BRCA1	pathogenic	7.977e-6	7.977e-6	ENST00000471181.2:c.1961del	ENSP00000418960.2:p.Lys654SerfsTer47	relapse tumour	octopus	unmatched_paired	panel_28
137	frameshift_variant	rs80357522,CD076746,CD951610	chr17	41245587	CT	C	BRCA1	pathogenic	7.977e-6	7.977e-6	ENST00000471181.2:c.1961del	ENSP00000418960.2:p.Lys654SerfsTer47	relapse tumour	octopus	unmatched_paired	panel_28
151	frameshift_variant	rs80357522,CD076746,CD951610	chr17	41245587	CT	C	BRCA1	pathogenic	7.977e-6	7.977e-6	ENST00000471181.2:c.1961del	ENSP00000418960.2:p.Lys654SerfsTer47	relapse tumour	octopus	unmatched_paired	panel_28
172	stop_gained	rs80357426,CM044210	chr17	41245354	C	A	BRCA1	pathogenic	NA	NA	ENST00000471181.2:c.2194G>T	ENSP00000418960.2:p.Glu732Ter	relapse tumour	octopus	unmatched_paired	panel_28
186	frameshift_variant	rs80357522,CD076746,CD951610	chr17	41245587	CT	C	BRCA1	pathogenic	7.977e-6	7.977e-6	ENST00000471181.2:c.1961del	ENSP00000418960.2:p.Lys654SerfsTer47	relapse tumour	octopus	unmatched_paired	panel_28
201	frameshift_variant	rs80357522,CD076746,CD951610	chr17	41245587	CT	C	BRCA1	pathogenic	7.977e-6	7.977e-6	ENST00000471181.2:c.1961del	ENSP00000418960.2:p.Lys654SerfsTer47	relapse tumour	octopus	unmatched_paired	panel_28
203	frameshift_variant	NA	chr17	41226374	TGTTTCCGTCAAATC	T	BRCA1	NA	NA	NA	ENST00000471181.2:c.4699_4712del	ENSP00000418960.2:p.Asp1567IlefsTer23	relapse tumour	octopus	unmatched_paired	panel_28
215	frameshift_variant	rs80357971	chr17	41244866	GTT	G	BRCA1	pathogenic	NA	NA	ENST00000471181.2:c.2681_2682del	ENSP00000418960.2:p.Lys894ThrfsTer8	relapse tumour	octopus	unmatched_paired	panel_28
226	frameshift_variant	rs80357522,CD076746,CD951610	chr17	41245587	CT	C	BRCA1	pathogenic	7.977e-6	7.977e-6	ENST00000471181.2:c.1961del	ENSP00000418960.2:p.Lys654SerfsTer47	relapse tumour	octopus	unmatched_paired	panel_28
248	missense_variant	rs45553935,CD014644,CM041712,CM165045	chr17	41209139	A	G	BRCA1	likely_pathogenic,pathogenic,pathogenic/likely_pathogenic	NA	NA	ENST00000471181.2:c.5270T>C	ENSP00000418960.2:p.Val1757Ala	relapse tumour	octopus	unmatched_paired	panel_28
256	frameshift_variant	rs80357635	chr17	41244319	CCT	C	BRCA1	NA	3.994e-6	3.994e-6	ENST00000471181.2:c.3228_3229del	ENSP00000418960.2:p.Gly1077AlafsTer8	relapse tumour	octopus	unmatched_paired	panel_28
259	frameshift_variant	rs80357653,CD021409	chr17	41222995	AC	A	BRCA1	pathogenic	7.961e-6	7.961e-6	ENST00000471181.2:c.4999del	ENSP00000418960.2:p.Val1667SerfsTer12	relapse tumour	octopus	unmatched_paired	panel_28
261	frameshift_variant	NA	chr17	41256217	CTTCATCTTTTAGATGTTCAGGAGAGTTAT	C	BRCA1	NA	NA	NA	ENST00000471181.2:c.335_363del	ENSP00000418960.2:p.Asn112SerfsTer20	relapse tumour	octopus	unmatched_paired	panel_28
264	missense_variant	rs28897696,CM065004,CM950153,COSV58803602	chr17	41215920	G	T	BRCA1	pathogenic	1.99e-5	1.99e-5	ENST00000471181.2:c.5186C>A	ENSP00000418960.2:p.Ala1729Glu	relapse tumour	octopus	unmatched_paired	panel_28
266	frameshift_variant	rs80357522,CD076746,CD951610	chr17	41245587	CT	C	BRCA1	pathogenic	7.977e-6	7.977e-6	ENST00000471181.2:c.1961del	ENSP00000418960.2:p.Lys654SerfsTer47	relapse tumour	octopus	unmatched_paired	panel_28
6	missense_variant	COSV55166005	chr16	23649235	C	G	PALB2	NA	NA	NA	ENST00000261584.4:c.147G>C	ENSP00000261584.4:p.Lys49Asn	relapse tumour	octopus	unmatched_paired	panel_28
79	frameshift_variant	rs515726065,CD109030	chr16	23646553	CT	C	PALB2	pathogenic	NA	NA	ENST00000261584.4:c.1314del	ENSP00000261584.4:p.Phe440LeufsTer12	relapse tumour	octopus	unmatched_paired	panel_28
139	missense_variant	rs145369260	chr16	23614854	T	C	PALB2	NA	3.976e-6	2.276e-4	ENST00000261584.4:c.3487A>G	ENSP00000261584.4:p.Lys1163Glu	relapse tumour	octopus	unmatched_paired	panel_28
99	missense_variant	rs121913277,CM126700,COSV55874453,COSV55878564,COSV55919873	chr3	178952090	G	C	PIK3CA	likely_pathogenic	NA	NA	ENST00000263967.3:c.3145G>C	ENSP00000263967.3:p.Gly1049Arg	relapse tumour	octopus	unmatched_paired	panel_28
22	missense_variant	rs121913529,COSV55497369,COSV55497419,COSV55497479	chr12	25398284	C	T	KRAS	likely_pathogenic,pathogenic	4.011e-6	4.011e-6	ENST00000256078.4:c.35G>A	ENSP00000256078.4:p.Gly12Asp	relapse tumour	octopus	unmatched_paired	panel_28
42	missense_variant	rs121913529,COSV55497369,COSV55497419,COSV55497479	chr12	25398284	C	T	KRAS	likely_pathogenic,pathogenic	4.011e-6	4.011e-6	ENST00000256078.4:c.35G>A	ENSP00000256078.4:p.Gly12Asp	relapse tumour	octopus	unmatched_paired	panel_28
140	missense_variant	rs121913529,COSV55497369,COSV55497419,COSV55497479	chr12	25398284	C	A	KRAS	pathogenic,likely_pathogenic	0	0	ENST00000256078.4:c.35G>T	ENSP00000256078.4:p.Gly12Val	relapse tumour	octopus	unmatched_paired	panel_28
36	splice_region_variant,intron_variant	NA	chr17	59820499	T	TAAAAAA	BRIP1	NA	NA	NA	ENST00000259008.2:c.2258-4_2258-3insTTTTTT	NA	relapse tumour	octopus	unmatched_paired	panel_28
36	splice_region_variant,intron_variant	NA	chr17	59820500	AAACAAC	A	BRIP1	NA	NA	NA	ENST00000259008.2:c.2258-10_2258-5del	NA	relapse tumour	octopus	unmatched_paired	panel_28
95	splice_region_variant,intron_variant	NA	chr17	59820499	T	TAAAAAA	BRIP1	NA	NA	NA	ENST00000259008.2:c.2258-4_2258-3insTTTTTT	NA	relapse tumour	octopus	unmatched_paired	panel_28
95	splice_region_variant,intron_variant	NA	chr17	59820500	AAACAAC	A	BRIP1	NA	NA	NA	ENST00000259008.2:c.2258-10_2258-5del	NA	relapse tumour	octopus	unmatched_paired	panel_28
105	missense_variant	NA	chr17	59857677	A	G	BRIP1	NA	NA	NA	ENST00000259008.2:c.1880T>C	ENSP00000259008.2:p.Leu627Pro	relapse tumour	octopus	unmatched_paired	panel_28
106	splice_region_variant,intron_variant	NA	chr17	59820499	T	TAAAAAA	BRIP1	NA	NA	NA	ENST00000259008.2:c.2258-4_2258-3insTTTTTT	NA	relapse tumour	octopus	unmatched_paired	panel_28
106	splice_region_variant,intron_variant	NA	chr17	59820500	AAACAAC	A	BRIP1	NA	NA	NA	ENST00000259008.2:c.2258-10_2258-5del	NA	relapse tumour	octopus	unmatched_paired	panel_28
117	splice_region_variant,intron_variant	NA	chr17	59820499	T	TAAAAAA	BRIP1	NA	NA	NA	ENST00000259008.2:c.2258-4_2258-3insTTTTTT	NA	relapse tumour	octopus	unmatched_paired	panel_28
117	splice_region_variant,intron_variant	NA	chr17	59820500	AAACAAC	A	BRIP1	NA	NA	NA	ENST00000259008.2:c.2258-10_2258-5del	NA	relapse tumour	octopus	unmatched_paired	panel_28
165	splice_region_variant,intron_variant	NA	chr17	59820499	T	TAAAAAA	BRIP1	NA	NA	NA	ENST00000259008.2:c.2258-4_2258-3insTTTTTT	NA	relapse tumour	octopus	unmatched_paired	panel_28
165	splice_region_variant,intron_variant	NA	chr17	59820500	AAACAAC	A	BRIP1	NA	NA	NA	ENST00000259008.2:c.2258-10_2258-5del	NA	relapse tumour	octopus	unmatched_paired	panel_28
180	splice_region_variant,intron_variant	NA	chr17	59820499	T	TAAAAAA	BRIP1	NA	NA	NA	ENST00000259008.2:c.2258-4_2258-3insTTTTTT	NA	relapse tumour	octopus	unmatched_paired	panel_28
180	splice_region_variant,intron_variant	NA	chr17	59820500	AAACAAC	A	BRIP1	NA	NA	NA	ENST00000259008.2:c.2258-10_2258-5del	NA	relapse tumour	octopus	unmatched_paired	panel_28
199	splice_region_variant,intron_variant	NA	chr17	59820499	T	TAAAAAA	BRIP1	NA	NA	NA	ENST00000259008.2:c.2258-4_2258-3insTTTTTT	NA	relapse tumour	octopus	unmatched_paired	panel_28
199	splice_region_variant,intron_variant	NA	chr17	59820500	AAACAAC	A	BRIP1	NA	NA	NA	ENST00000259008.2:c.2258-10_2258-5del	NA	relapse tumour	octopus	unmatched_paired	panel_28
200	splice_region_variant,intron_variant	NA	chr17	59820499	T	TAAAAAA	BRIP1	NA	NA	NA	ENST00000259008.2:c.2258-4_2258-3insTTTTTT	NA	relapse tumour	octopus	unmatched_paired	panel_28
200	splice_region_variant,intron_variant	NA	chr17	59820500	AAACAAC	A	BRIP1	NA	NA	NA	ENST00000259008.2:c.2258-10_2258-5del	NA	relapse tumour	octopus	unmatched_paired	panel_28
234	frameshift_variant	NA	chr17	59760967	AT	A	BRIP1	NA	NA	NA	ENST00000259008.2:c.3440del	ENSP00000259008.2:p.Asn1147MetfsTer3	relapse tumour	octopus	unmatched_paired	panel_28
256	splice_region_variant,intron_variant	NA	chr17	59820499	T	TAAAAAA	BRIP1	NA	NA	NA	ENST00000259008.2:c.2258-4_2258-3insTTTTTT	NA	relapse tumour	octopus	unmatched_paired	panel_28
256	splice_region_variant,intron_variant	NA	chr17	59820500	AAACAAC	A	BRIP1	NA	NA	NA	ENST00000259008.2:c.2258-10_2258-5del	NA	relapse tumour	octopus	unmatched_paired	panel_28
74	missense_variant	NA	chr2	215674184	C	A	BARD1	NA	NA	NA	ENST00000260947.4:c.110G>T	ENSP00000260947.4:p.Ser37Ile	relapse tumour	octopus	unmatched_paired	panel_28
6	frameshift_variant	rs80359365	chr13	32911443	GA	G	BRCA2	pathogenic	NA	NA	ENST00000544455.1:c.2957del	ENSP00000439902.1:p.Asn986IlefsTer5	relapse tumour	octopus	unmatched_paired	panel_28
7	missense_variant	rs41293469,CS118468,COSV66463658	chr13	32900639	C	T	BRCA2	uncertain_significance	3.978e-6	3.978e-6	ENST00000544455.1:c.520C>T	ENSP00000439902.1:p.Arg174Cys	relapse tumour	octopus	unmatched_paired	panel_28
7	frameshift_variant	rs80359306	chr13	32907421	GA	G	BRCA2	pathogenic	3.447e-5	0.01243	ENST00000544455.1:c.1813del	ENSP00000439902.1:p.Ile605TyrfsTer9	relapse tumour	octopus	unmatched_paired	panel_28
17	frameshift_variant	rs80359306	chr13	32907421	GA	G	BRCA2	pathogenic	3.447e-5	0.01243	ENST00000544455.1:c.1813del	ENSP00000439902.1:p.Ile605TyrfsTer9	relapse tumour	octopus	unmatched_paired	panel_28
17	frameshift_variant	rs397507419	chr13	32954023	CA	C	BRCA2	not_provided,pathogenic	1.22e-5	1.22e-5	ENST00000544455.1:c.9097del	ENSP00000439902.1:p.Thr3033LeufsTer29	relapse tumour	octopus	unmatched_paired	panel_28
21	frameshift_variant	rs80359306	chr13	32907421	GA	G	BRCA2	pathogenic	3.447e-5	0.01243	ENST00000544455.1:c.1813del	ENSP00000439902.1:p.Ile605TyrfsTer9	relapse tumour	octopus	unmatched_paired	panel_28
24	frameshift_variant	rs397507419	chr13	32954023	CA	C	BRCA2	not_provided,pathogenic	1.22e-5	1.22e-5	ENST00000544455.1:c.9097del	ENSP00000439902.1:p.Thr3033LeufsTer29	relapse tumour	octopus	unmatched_paired	panel_28
51	frameshift_variant	rs80359594,CI021894	chr13	32914940	T	TA	BRCA2	pathogenic	NA	NA	ENST00000544455.1:c.6450dup	ENSP00000439902.1:p.Val2151SerfsTer25	relapse tumour	octopus	unmatched_paired	panel_28
52	frameshift_variant	rs80359507	chr13	32913837	CAA	C	BRCA2	uncertain_significance,pathogenic	NA	NA	ENST00000544455.1:c.5350_5351del	ENSP00000439902.1:p.Asn1784HisfsTer2	relapse tumour	octopus	unmatched_paired	panel_28
57	frameshift_variant	rs80359777	chr13	32906603	GA	G	BRCA2	not_provided,pathogenic	NA	NA	ENST00000544455.1:c.994del	ENSP00000439902.1:p.Ile332PhefsTer17	relapse tumour	octopus	unmatched_paired	panel_28
62	frameshift_variant	NA	chr13	32913784	CA	C	BRCA2	NA	NA	NA	ENST00000544455.1:c.5297del	ENSP00000439902.1:p.Asn1766IlefsTer11	relapse tumour	octopus	unmatched_paired	panel_28
79	frameshift_variant	rs397507952	chr13	32937355	TA	T	BRCA2	pathogenic	NA	NA	ENST00000544455.1:c.8021del	ENSP00000439902.1:p.Lys2674ArgfsTer2	relapse tumour	octopus	unmatched_paired	panel_28
87	frameshift_variant	rs397507419	chr13	32954023	CA	C	BRCA2	not_provided,pathogenic	1.22e-5	1.22e-5	ENST00000544455.1:c.9097del	ENSP00000439902.1:p.Thr3033LeufsTer29	relapse tumour	octopus	unmatched_paired	panel_28
113	frameshift_variant	NA	chr13	32913550	T	TAAAAA	BRCA2	NA	NA	NA	ENST00000544455.1:c.5058_5059insAAAAA	ENSP00000439902.1:p.Leu1687LysfsTer21	relapse tumour	octopus	unmatched_paired	panel_28
113	frameshift_variant	rs1281993806	chr13	32913551	ACTTG	A	BRCA2	NA	4.239e-6	4.239e-6	ENST00000544455.1:c.5059_5062del	ENSP00000439902.1:p.Leu1687LysfsTer18	relapse tumour	octopus	unmatched_paired	panel_28
114	missense_variant	NA	chr13	32913558	C	A	BRCA2	NA	NA	NA	ENST00000544455.1:c.5066C>A	ENSP00000439902.1:p.Ala1689Glu	relapse tumour	octopus	unmatched_paired	panel_28
116	frameshift_variant	rs397507419	chr13	32954023	CA	C	BRCA2	not_provided,pathogenic	1.22e-5	1.22e-5	ENST00000544455.1:c.9097del	ENSP00000439902.1:p.Thr3033LeufsTer29	relapse tumour	octopus	unmatched_paired	panel_28
123	frameshift_variant	rs80359365	chr13	32911443	GA	G	BRCA2	pathogenic	NA	NA	ENST00000544455.1:c.2957del	ENSP00000439902.1:p.Asn986IlefsTer5	relapse tumour	octopus	unmatched_paired	panel_28
123	missense_variant	NA	chr13	32913558	C	A	BRCA2	NA	NA	NA	ENST00000544455.1:c.5066C>A	ENSP00000439902.1:p.Ala1689Glu	relapse tumour	octopus	unmatched_paired	panel_28
130	frameshift_variant	rs397507331	chr13	32912896	CTGACA	C	BRCA2	pathogenic	NA	NA	ENST00000544455.1:c.4405_4409del	ENSP00000439902.1:p.Asp1469LysfsTer11	relapse tumour	octopus	unmatched_paired	panel_28
130	frameshift_variant	rs397507419	chr13	32954023	CA	C	BRCA2	not_provided,pathogenic	1.22e-5	1.22e-5	ENST00000544455.1:c.9097del	ENSP00000439902.1:p.Thr3033LeufsTer29	relapse tumour	octopus	unmatched_paired	panel_28
141	frameshift_variant	rs80359777	chr13	32906603	GA	G	BRCA2	not_provided,pathogenic	NA	NA	ENST00000544455.1:c.994del	ENSP00000439902.1:p.Ile332PhefsTer17	relapse tumour	octopus	unmatched_paired	panel_28
146	frameshift_variant	rs80359777	chr13	32906603	GA	G	BRCA2	not_provided,pathogenic	NA	NA	ENST00000544455.1:c.994del	ENSP00000439902.1:p.Ile332PhefsTer17	relapse tumour	octopus	unmatched_paired	panel_28
156	frameshift_variant	rs397507419	chr13	32954023	CA	C	BRCA2	not_provided,pathogenic	1.22e-5	1.22e-5	ENST00000544455.1:c.9097del	ENSP00000439902.1:p.Thr3033LeufsTer29	relapse tumour	octopus	unmatched_paired	panel_28
157	frameshift_variant	rs80359479	chr13	32913559	CA	C	BRCA2	uncertain_significance,pathogenic	NA	0.004044	ENST00000544455.1:c.5073del	ENSP00000439902.1:p.Lys1691AsnfsTer15	relapse tumour	octopus	unmatched_paired	panel_28
159	frameshift_variant	rs397507419	chr13	32954023	CA	C	BRCA2	not_provided,pathogenic	1.22e-5	1.22e-5	ENST00000544455.1:c.9097del	ENSP00000439902.1:p.Thr3033LeufsTer29	relapse tumour	octopus	unmatched_paired	panel_28
165	frameshift_variant	rs80359479	chr13	32913559	CA	C	BRCA2	uncertain_significance,pathogenic	NA	0.004044	ENST00000544455.1:c.5073del	ENSP00000439902.1:p.Lys1691AsnfsTer15	relapse tumour	octopus	unmatched_paired	panel_28
165	missense_variant	NA	chr13	32913558	C	A	BRCA2	NA	NA	NA	ENST00000544455.1:c.5066C>A	ENSP00000439902.1:p.Ala1689Glu	relapse tumour	octopus	unmatched_paired	panel_28
200	frameshift_variant	rs397507419	chr13	32954023	CA	C	BRCA2	not_provided,pathogenic	1.22e-5	1.22e-5	ENST00000544455.1:c.9097del	ENSP00000439902.1:p.Thr3033LeufsTer29	relapse tumour	octopus	unmatched_paired	panel_28
203	missense_variant	NA	chr13	32913558	C	A	BRCA2	NA	NA	NA	ENST00000544455.1:c.5066C>A	ENSP00000439902.1:p.Ala1689Glu	relapse tumour	octopus	unmatched_paired	panel_28
215	frameshift_variant	rs397507419	chr13	32954023	CA	C	BRCA2	not_provided,pathogenic	1.22e-5	1.22e-5	ENST00000544455.1:c.9097del	ENSP00000439902.1:p.Thr3033LeufsTer29	relapse tumour	octopus	unmatched_paired	panel_28
216	frameshift_variant	rs397507419	chr13	32954023	CA	C	BRCA2	not_provided,pathogenic	1.22e-5	1.22e-5	ENST00000544455.1:c.9097del	ENSP00000439902.1:p.Thr3033LeufsTer29	relapse tumour	octopus	unmatched_paired	panel_28
249	frameshift_variant	rs397507419	chr13	32954023	CA	C	BRCA2	not_provided,pathogenic	1.22e-5	1.22e-5	ENST00000544455.1:c.9097del	ENSP00000439902.1:p.Thr3033LeufsTer29	relapse tumour	octopus	unmatched_paired	panel_28
254	frameshift_variant	rs397507419	chr13	32954023	CA	C	BRCA2	not_provided,pathogenic	1.22e-5	1.22e-5	ENST00000544455.1:c.9097del	ENSP00000439902.1:p.Thr3033LeufsTer29	relapse tumour	octopus	unmatched_paired	panel_28
255	missense_variant	NA	chr13	32913558	C	A	BRCA2	NA	NA	NA	ENST00000544455.1:c.5066C>A	ENSP00000439902.1:p.Ala1689Glu	relapse tumour	octopus	unmatched_paired	panel_28
259	missense_variant	NA	chr13	32913558	C	A	BRCA2	NA	NA	NA	ENST00000544455.1:c.5066C>A	ENSP00000439902.1:p.Ala1689Glu	relapse tumour	octopus	unmatched_paired	panel_28
264	frameshift_variant	rs80359479	chr13	32913559	CA	C	BRCA2	uncertain_significance,pathogenic	NA	0.004044	ENST00000544455.1:c.5073del	ENSP00000439902.1:p.Lys1691AsnfsTer15	relapse tumour	octopus	unmatched_paired	panel_28
264	missense_variant	NA	chr13	32913558	C	A	BRCA2	NA	NA	NA	ENST00000544455.1:c.5066C>A	ENSP00000439902.1:p.Ala1689Glu	relapse tumour	octopus	unmatched_paired	panel_28
22	frameshift_variant	NA	chr13	48937024	CAAAACAACTAGAA	C	RB1	NA	NA	NA	ENST00000267163.4:c.794_806del	ENSP00000267163.4:p.Lys265MetfsTer17	relapse tumour	octopus	unmatched_paired	panel_28
112	frameshift_variant,splice_region_variant	NA	chr13	49051491	G	GT	RB1	NA	NA	NA	ENST00000267163.4:c.2664dup	ENSP00000267163.4:p.Lys889Ter	relapse tumour	octopus	unmatched_paired	panel_28
241	frameshift_variant	CM1110478,COSV57298520	chr13	49030479	TA	T	RB1	NA	NA	NA	ENST00000267163.4:c.1959del	ENSP00000267163.4:p.Val654CysfsTer4	relapse tumour	octopus	unmatched_paired	panel_28
270	stop_gained	CM145433,COSV57295755,COSV99031794	chr13	49027203	T	A	RB1	NA	NA	NA	ENST00000267163.4:c.1770T>A	ENSP00000267163.4:p.Cys590Ter	relapse tumour	octopus	unmatched_paired	panel_28
4	splice_acceptor_variant	rs878854073,CS011061,COSV52662773,COSV52705331,COSV52707963,COSV53154363	chr17	7577609	C	A	TP53	pathogenic	NA	NA	ENST00000269305.4:c.673-1G>T	NA	relapse tumour	octopus	unmatched_paired	panel_28
6	inframe_deletion	rs1064794309	chr17	7577515	GTGA	G	TP53	NA	NA	NA	ENST00000269305.4:c.764_766del	ENSP00000269305.4:p.Ile255del	relapse tumour	octopus	unmatched_paired	panel_28
8	missense_variant	rs786201838,CM083194,CM951225,COSV52662414,COSV52663304,COSV52681707	chr17	7578271	T	C	TP53	likely_pathogenic	NA	NA	ENST00000269305.4:c.578A>G	ENSP00000269305.4:p.His193Arg	relapse tumour	octopus	unmatched_paired	panel_28
9	splice_acceptor_variant	CS1313555,COSV52688618,COSV52749979,COSV52994579,COSV52996344	chr17	7578555	C	G	TP53	NA	NA	NA	ENST00000269305.4:c.376-1G>C	NA	relapse tumour	octopus	unmatched_paired	panel_28
14	missense_variant	rs876660754,CM070299,COSV52676535,COSV52677795,COSV52695723,COSV52823354	chr17	7578413	C	A	TP53	pathogenic,likely_pathogenic	NA	NA	ENST00000269305.4:c.517G>T	ENSP00000269305.4:p.Val173Leu	relapse tumour	octopus	unmatched_paired	panel_28
17	missense_variant	rs28934574,CM056413,CM920678,COSV52662048,COSV52662222,COSV52701296	chr17	7577094	G	A	TP53	pathogenic/likely_pathogenic,likely_pathogenic,pathogenic	3.978e-6	0	ENST00000269305.4:c.844C>T	ENSP00000269305.4:p.Arg282Trp	relapse tumour	octopus	unmatched_paired	panel_28
22	missense_variant	rs1057519986,COSV52661272,COSV52676663,COSV52688116	chr17	7577129	A	G	TP53	likely_pathogenic,pathogenic	NA	NA	ENST00000269305.4:c.809T>C	ENSP00000269305.4:p.Phe270Ser	relapse tumour	octopus	unmatched_paired	panel_28
28	frameshift_variant	NA	chr17	7579349	G	GA	TP53	NA	NA	NA	ENST00000269305.4:c.338dup	ENSP00000269305.4:p.His115AlafsTer34	relapse tumour	octopus	unmatched_paired	panel_28
29	frameshift_variant	COSV53283607	chr17	7578547	AG	A	TP53	NA	NA	NA	ENST00000269305.4:c.383del	ENSP00000269305.4:p.Pro128LeufsTer42	relapse tumour	octopus	unmatched_paired	panel_28
33	inframe_insertion	NA	chr17	7578453	T	TGGCGCGGACGCG	TP53	NA	NA	NA	ENST00000269305.4:c.466_477dup	ENSP00000269305.4:p.Arg156_Ala159dup	relapse tumour	octopus	unmatched_paired	panel_28
33	inframe_insertion	NA	chr17	7578466	G	GGCGCGGACGCGA	TP53	NA	NA	NA	ENST00000269305.4:c.464_465insTCGCGTCCGCGC	ENSP00000269305.4:p.Arg156_Ala159dup	relapse tumour	octopus	unmatched_paired	panel_28
34	missense_variant	rs747342068,CM086989,CM973641,COSV52689323,COSV52708494,COSV52979406,COSV53353999	chr17	7578536	T	C	TP53	likely_pathogenic,uncertain_significance	3.989e-6	3.989e-6	ENST00000269305.4:c.394A>G	ENSP00000269305.4:p.Lys132Glu	relapse tumour	octopus	unmatched_paired	panel_28
37	missense_variant	rs730882027,COSV52728902,COSV52741592,COSV52816233,COSV53108676	chr17	7577529	A	T	TP53	uncertain_significance	NA	NA	ENST00000269305.4:c.752T>A	ENSP00000269305.4:p.Ile251Asn	relapse tumour	octopus	unmatched_paired	panel_28
39	missense_variant	rs985033810,CM056069,CM070298,COSV52661058,COSV52724858,COSV52839584	chr17	7577550	C	T	TP53	likely_pathogenic,pathogenic	NA	NA	ENST00000269305.4:c.731G>A	ENSP00000269305.4:p.Gly244Asp	relapse tumour	octopus	unmatched_paired	panel_28
41	frameshift_variant	NA	chr17	7577086	CTG	C	TP53	NA	NA	NA	ENST00000269305.4:c.851_852del	ENSP00000269305.4:p.Thr284ArgfsTer21	relapse tumour	octopus	unmatched_paired	panel_28
42	missense_variant	rs942158624,COSV52677568,COSV52809310,COSV53233300	chr17	7578266	T	A	TP53	likely_pathogenic	NA	NA	ENST00000269305.4:c.583A>T	ENSP00000269305.4:p.Ile195Phe	relapse tumour	octopus	unmatched_paired	panel_28
46	frameshift_variant	COSV53184559,COSV53577802	chr17	7578475	CGG	C	TP53	NA	NA	NA	ENST00000269305.4:c.454_455del	ENSP00000269305.4:p.Pro152AlafsTer28	relapse tumour	octopus	unmatched_paired	panel_28
51	missense_variant	rs483352697,CM984587,COSV52667931,COSV52674826,COSV52678297	chr17	7578262	C	G	TP53	likely_pathogenic	NA	NA	ENST00000269305.4:c.587G>C	ENSP00000269305.4:p.Arg196Pro	relapse tumour	octopus	unmatched_paired	panel_28
52	frameshift_variant	COSV53283607	chr17	7578547	AG	A	TP53	NA	NA	NA	ENST00000269305.4:c.383del	ENSP00000269305.4:p.Pro128LeufsTer42	relapse tumour	octopus	unmatched_paired	panel_28
61	missense_variant	rs1057519991,COSV52661025,COSV52661712,COSV52690692,COSV52937418	chr17	7578394	T	C	TP53	uncertain_significance,likely_pathogenic	3.979e-6	3.979e-6	ENST00000269305.4:c.536A>G	ENSP00000269305.4:p.His179Arg	relapse tumour	octopus	unmatched_paired	panel_28
65	stop_gained	rs730882029,CM004908,COSV52665487	chr17	7574003	G	A	TP53	pathogenic	NA	NA	ENST00000269305.4:c.1024C>T	ENSP00000269305.4:p.Arg342Ter	relapse tumour	octopus	unmatched_paired	panel_28
72	frameshift_variant	COSV52661564,COSV53188691	chr17	7577109	CA	C	TP53	NA	NA	NA	ENST00000269305.4:c.829del	ENSP00000269305.4:p.Cys277ValfsTer68	relapse tumour	octopus	unmatched_paired	panel_28
76	missense_variant	rs121912666,CM015378,CM951227,COSV52661282,COSV52677517	chr17	7578190	T	C	TP53	likely_pathogenic,pathogenic	7.955e-6	7.955e-6	ENST00000269305.4:c.659A>G	ENSP00000269305.4:p.Tyr220Cys	relapse tumour	octopus	unmatched_paired	panel_28
77	missense_variant	rs28934574,CM056413,CM920678,COSV52662048,COSV52662222,COSV52701296	chr17	7577094	G	A	TP53	pathogenic/likely_pathogenic,likely_pathogenic,pathogenic	3.978e-6	0	ENST00000269305.4:c.844C>T	ENSP00000269305.4:p.Arg282Trp	relapse tumour	octopus	unmatched_paired	panel_28
79	missense_variant	rs28934874,CM012662,CM120847,CM941326,COSV52661698,COSV52676321,COSV52676982,COSV52701855	chr17	7578479	G	A	TP53	likely_pathogenic,pathogenic	NA	NA	ENST00000269305.4:c.451C>T	ENSP00000269305.4:p.Pro151Ser	relapse tumour	octopus	unmatched_paired	panel_28
83	stop_gained	rs1555525970,COSV52662121,COSV52858115,COSV53050787,COSV53082360	chr17	7578382	G	C	TP53	pathogenic	NA	NA	ENST00000269305.4:c.548C>G	ENSP00000269305.4:p.Ser183Ter	relapse tumour	octopus	unmatched_paired	panel_28
85	missense_variant	rs1057519991,COSV52661025,COSV52661712,COSV52690692,COSV52937418	chr17	7578394	T	A	TP53	likely_pathogenic,uncertain_significance	NA	NA	ENST00000269305.4:c.536A>T	ENSP00000269305.4:p.His179Leu	relapse tumour	octopus	unmatched_paired	panel_28
87	missense_variant	rs11540652,CM920675,COSV52661091,COSV52661580,COSV52675468,COSV52802300	chr17	7577538	C	T	TP53	pathogenic,likely_pathogenic,pathogenic/likely_pathogenic	1.193e-5	0	ENST00000269305.4:c.743G>A	ENSP00000269305.4:p.Arg248Gln	relapse tumour	octopus	unmatched_paired	panel_28
88	missense_variant	rs1057519985,CM920679,COSV52661405,COSV52748431,COSV53044704	chr17	7577081	T	A	TP53	likely_pathogenic	NA	NA	ENST00000269305.4:c.857A>T	ENSP00000269305.4:p.Glu286Val	relapse tumour	octopus	unmatched_paired	panel_28
89	missense_variant	rs786202962,COSV52660760,COSV52661329,COSV52678029	chr17	7578403	C	T	TP53	pathogenic,likely_pathogenic	NA	NA	ENST00000269305.4:c.527G>A	ENSP00000269305.4:p.Cys176Tyr	relapse tumour	octopus	unmatched_paired	panel_28
94	splice_acceptor_variant	rs1555525585,CS109519,COSV52669186,COSV52682653,COSV52687702	chr17	7577610	T	C	TP53	likely_pathogenic,not_provided,pathogenic	NA	NA	ENST00000269305.4:c.673-2A>G	NA	relapse tumour	octopus	unmatched_paired	panel_28
99	missense_variant	rs760043106,CM092575,COSV52661172,COSV52664264,COSV52684176,COSV52720899	chr17	7578265	A	G	TP53	pathogenic,likely_pathogenic	0	0	ENST00000269305.4:c.584T>C	ENSP00000269305.4:p.Ile195Thr	relapse tumour	octopus	unmatched_paired	panel_28
101	splice_acceptor_variant	rs1555525367,CS137625,COSV52668714,COSV52729930,COSV53769335	chr17	7577156	C	A	TP53	likely_pathogenic,not_provided	NA	NA	ENST00000269305.4:c.783-1G>T	NA	relapse tumour	octopus	unmatched_paired	panel_28
103	missense_variant	rs121912654,CM137621,COSV52667015,COSV52676009,COSV52752314,COSV53205488	chr17	7578461	C	A	TP53	likely_pathogenic,pathogenic,uncertain_significance	NA	NA	ENST00000269305.4:c.469G>T	ENSP00000269305.4:p.Val157Phe	relapse tumour	octopus	unmatched_paired	panel_28
105	stop_gained	rs876660548,CM065495,COSV52673580	chr17	7579414	C	T	TP53	pathogenic	NA	NA	ENST00000269305.4:c.273G>A	ENSP00000269305.4:p.Trp91Ter	relapse tumour	octopus	unmatched_paired	panel_28
107	missense_variant	rs17849781,CM011015,CM052927,CM120850,CX0910928,COSV52668132,COSV52679740,COSV52684662,COSV52950563	chr17	7577106	G	C	TP53	uncertain_significance,likely_pathogenic	NA	NA	ENST00000269305.4:c.832C>G	ENSP00000269305.4:p.Pro278Ala	relapse tumour	octopus	unmatched_paired	panel_28
110	missense_variant	rs28934576,CM004342,CM010472,CM920677,COSV52660980,COSV52664805,COSV52676050,COSV52728930	chr17	7577120	C	T	TP53	pathogenic/likely_pathogenic,likely_pathogenic,pathogenic	1.593e-5	2e-4	ENST00000269305.4:c.818G>A	ENSP00000269305.4:p.Arg273His	relapse tumour	octopus	unmatched_paired	panel_28
112	frameshift_variant	COSV53025058,COSV53153033,COSV53211006	chr17	7577558	AG	A	TP53	NA	NA	NA	ENST00000269305.4:c.723del	ENSP00000269305.4:p.Cys242AlafsTer5	relapse tumour	octopus	unmatched_paired	panel_28
113	missense_variant	rs28934576,CM004342,CM010472,CM920677,COSV52660980,COSV52664805,COSV52676050,COSV52728930	chr17	7577120	C	T	TP53	pathogenic/likely_pathogenic,likely_pathogenic,pathogenic	1.593e-5	2e-4	ENST00000269305.4:c.818G>A	ENSP00000269305.4:p.Arg273His	relapse tumour	octopus	unmatched_paired	panel_28
116	missense_variant	rs786203436,COSV52661160,COSV52676168,COSV52853225,COSV53025600	chr17	7578443	A	G	TP53	likely_pathogenic	NA	NA	ENST00000269305.4:c.487T>C	ENSP00000269305.4:p.Tyr163His	relapse tumour	octopus	unmatched_paired	panel_28
117	missense_variant	rs28934576,CM004342,CM010472,CM920677,COSV52660980,COSV52664805,COSV52676050,COSV52728930	chr17	7577120	C	T	TP53	pathogenic/likely_pathogenic,likely_pathogenic,pathogenic	1.593e-5	2e-4	ENST00000269305.4:c.818G>A	ENSP00000269305.4:p.Arg273His	relapse tumour	octopus	unmatched_paired	panel_28
132	frameshift_variant	COSV53025058,COSV53153033,COSV53211006	chr17	7577558	AG	A	TP53	NA	NA	NA	ENST00000269305.4:c.723del	ENSP00000269305.4:p.Cys242AlafsTer5	relapse tumour	octopus	unmatched_paired	panel_28
135	missense_variant	rs587782289,CM1411658,COSV52672888,COSV52675514,COSV52783032	chr17	7577575	A	G	TP53	uncertain_significance,pathogenic	NA	NA	ENST00000269305.4:c.706T>C	ENSP00000269305.4:p.Tyr236His	relapse tumour	octopus	unmatched_paired	panel_28
137	missense_variant	rs28934576,CM004342,CM010472,CM920677,COSV52660980,COSV52664805,COSV52676050,COSV52728930	chr17	7577120	C	T	TP53	pathogenic/likely_pathogenic,likely_pathogenic,pathogenic	1.593e-5	2e-4	ENST00000269305.4:c.818G>A	ENSP00000269305.4:p.Arg273His	relapse tumour	octopus	unmatched_paired	panel_28
138	splice_donor_variant	COSV52703680,COSV52798259,COSV52814192	chr17	7576851	A	C	TP53	NA	NA	NA	ENST00000269305.4:c.993+2T>G	NA	relapse tumour	octopus	unmatched_paired	panel_28
143	missense_variant	rs587780073,CM035576,COSV52661201,COSV52686167,COSV53142556	chr17	7577580	T	C	TP53	pathogenic,likely_pathogenic	3.976e-6	3.976e-6	ENST00000269305.4:c.701A>G	ENSP00000269305.4:p.Tyr234Cys	relapse tumour	octopus	unmatched_paired	panel_28
146	missense_variant	rs148924904,CM942135,COSV52663142,COSV52676381	chr17	7578442	T	C	TP53	pathogenic,likely_pathogenic	NA	NA	ENST00000269305.4:c.488A>G	ENSP00000269305.4:p.Tyr163Cys	relapse tumour	octopus	unmatched_paired	panel_28
147	frameshift_variant	NA	chr17	7579373	G	GC	TP53	NA	NA	NA	ENST00000269305.4:c.314dup	ENSP00000269305.4:p.Ser106GlnfsTer43	relapse tumour	octopus	unmatched_paired	panel_28
156	missense_variant	rs587781525,CM004343,CM056068,CM114008,COSV52694391,COSV52729448,COSV52815868	chr17	7577096	T	A	TP53	likely_pathogenic,pathogenic	NA	NA	ENST00000269305.4:c.842A>T	ENSP00000269305.4:p.Asp281Val	relapse tumour	octopus	unmatched_paired	panel_28
159	missense_variant	rs28934576,CM004342,CM010472,CM920677,COSV52660980,COSV52664805,COSV52676050,COSV52728930	chr17	7577120	C	T	TP53	pathogenic/likely_pathogenic,likely_pathogenic,pathogenic	1.593e-5	2e-4	ENST00000269305.4:c.818G>A	ENSP00000269305.4:p.Arg273His	relapse tumour	octopus	unmatched_paired	panel_28
161	missense_variant	rs587780073,CM035576,COSV52661201,COSV52686167,COSV53142556	chr17	7577580	T	C	TP53	pathogenic,likely_pathogenic	3.976e-6	3.976e-6	ENST00000269305.4:c.701A>G	ENSP00000269305.4:p.Tyr234Cys	relapse tumour	octopus	unmatched_paired	panel_28
163	missense_variant	COSV52661859,COSV52688126,COSV52771856,COSV52796404	chr17	7577533	G	A	TP53	NA	NA	NA	ENST00000269305.4:c.748C>T	ENSP00000269305.4:p.Pro250Ser	relapse tumour	octopus	unmatched_paired	panel_28
163	missense_variant	rs28934571,COSV52661594,COSV52668882,COSV52827572	chr17	7577534	C	A	TP53	pathogenic,likely_pathogenic,uncertain_significance,conflicting_interpretations_of_pathogenicity	NA	NA	ENST00000269305.4:c.747G>T	ENSP00000269305.4:p.Arg249Ser	relapse tumour	octopus	unmatched_paired	panel_28
165	missense_variant	rs28934576,CM004342,CM010472,CM920677,COSV52660980,COSV52664805,COSV52676050,COSV52728930	chr17	7577120	C	T	TP53	pathogenic/likely_pathogenic,likely_pathogenic,pathogenic	1.593e-5	2e-4	ENST00000269305.4:c.818G>A	ENSP00000269305.4:p.Arg273His	relapse tumour	octopus	unmatched_paired	panel_28
172	missense_variant	rs193920774,CM1414506,COSV52664019,COSV52666760,COSV53585299	chr17	7577141	C	A	TP53	likely_pathogenic,uncertain_significance	0	0	ENST00000269305.4:c.797G>T	ENSP00000269305.4:p.Gly266Val	relapse tumour	octopus	unmatched_paired	panel_28
187	inframe_insertion	NA	chr17	7577542	T	TTCA	TP53	NA	NA	NA	ENST00000269305.4:c.737_739dup	ENSP00000269305.4:p.Met246dup	relapse tumour	octopus	unmatched_paired	panel_28
198	stop_gained	rs397516435,CM941329,COSV52663748,COSV53125285,COSV53128268	chr17	7578263	G	A	TP53	pathogenic	3.977e-6	3.977e-6	ENST00000269305.4:c.586C>T	ENSP00000269305.4:p.Arg196Ter	relapse tumour	octopus	unmatched_paired	panel_28
201	missense_variant	rs121912651,CM010465,CM900211,COSV52662035,COSV52797251,COSV53097881	chr17	7577539	G	C	TP53	likely_pathogenic	NA	NA	ENST00000269305.4:c.742C>G	ENSP00000269305.4:p.Arg248Gly	relapse tumour	octopus	unmatched_paired	panel_28
205	frameshift_variant	rs587783062	chr17	7579420	AG	A	TP53	likely_pathogenic,pathogenic	NA	NA	ENST00000269305.4:c.267del	ENSP00000269305.4:p.Ser90ProfsTer33	relapse tumour	octopus	unmatched_paired	panel_28
206	splice_acceptor_variant	rs587781702,CS0910927,CS114009,COSV52664150,COSV52690279,COSV52737535	chr17	7576927	C	T	TP53	pathogenic,likely_pathogenic	NA	NA	ENST00000269305.4:c.920-1G>A	NA	relapse tumour	octopus	unmatched_paired	panel_28
209	frameshift_variant	NA	chr17	7578183	CGGCTCATAGGGCACCACCACACTAT	TGGTGCCCTA	TP53	NA	NA	NA	ENST00000269305.4:c.641_666delinsTAGGGCACCA	ENSP00000269305.4:p.His214LeufsTer28	relapse tumour	octopus	unmatched_paired	panel_28
212	frameshift_variant	rs1555525539	chr17	7577567	TAC	T	TP53	NA	NA	NA	ENST00000269305.4:c.713_714del	ENSP00000269305.4:p.Cys238Ter	relapse tumour	octopus	unmatched_paired	panel_28
212	missense_variant	COSV52701833,COSV52875518,COSV53198341	chr17	7577572	T	G	TP53	NA	NA	NA	ENST00000269305.4:c.709A>C	ENSP00000269305.4:p.Met237Leu	relapse tumour	octopus	unmatched_paired	panel_28
216	frameshift_variant	COSV52717910,COSV53118583,COSV53205177	chr17	7579317	C	CAA	TP53	NA	NA	NA	ENST00000269305.4:c.369_370dup	ENSP00000269305.4:p.Cys124PhefsTer47	relapse tumour	octopus	unmatched_paired	panel_28
226	missense_variant	rs28934578,CM062017,CM951224,COSV52661038,COSV52677601,COSV52731306,COSV53801286	chr17	7578406	C	T	TP53	likely_pathogenic,pathogenic,not_provided	3.98e-6	3.98e-6	ENST00000269305.4:c.524G>A	ENSP00000269305.4:p.Arg175His	relapse tumour	octopus	unmatched_paired	panel_28
234	missense_variant	rs876660754,CM070299,COSV52676535,COSV52677795,COSV52695723,COSV52823354	chr17	7578413	C	A	TP53	pathogenic,likely_pathogenic	NA	NA	ENST00000269305.4:c.517G>T	ENSP00000269305.4:p.Val173Leu	relapse tumour	octopus	unmatched_paired	panel_28
242	missense_variant	rs587782177,COSV52679681,COSV52686793,COSV52700292,COSV52891297	chr17	7578205	C	A	TP53	likely_pathogenic	NA	NA	ENST00000269305.4:c.644G>T	ENSP00000269305.4:p.Ser215Ile	relapse tumour	octopus	unmatched_paired	panel_28
246	missense_variant	rs730882005,CM034930,COSV52661646,COSV52706816,COSV52804264	chr17	7577568	C	A	TP53	likely_pathogenic,pathogenic	NA	NA	ENST00000269305.4:c.713G>T	ENSP00000269305.4:p.Cys238Phe	relapse tumour	octopus	unmatched_paired	panel_28
248	splice_acceptor_variant	CS1313555,COSV52688618,COSV52749979,COSV52994579,COSV52996344	chr17	7578555	C	G	TP53	NA	NA	NA	ENST00000269305.4:c.376-1G>C	NA	relapse tumour	octopus	unmatched_paired	panel_28
249	frameshift_variant	COSV52837759,COSV53037685	chr17	7578247	CA	C	TP53	NA	NA	NA	ENST00000269305.4:c.602del	ENSP00000269305.4:p.Leu201CysfsTer46	relapse tumour	octopus	unmatched_paired	panel_28
254	missense_variant	rs28934576,CM004342,CM010472,CM920677,COSV52660980,COSV52664805,COSV52676050,COSV52728930	chr17	7577120	C	T	TP53	pathogenic/likely_pathogenic,likely_pathogenic,pathogenic	1.593e-5	2e-4	ENST00000269305.4:c.818G>A	ENSP00000269305.4:p.Arg273His	relapse tumour	octopus	unmatched_paired	panel_28
255	missense_variant	rs11540652,CM920675,COSV52661091,COSV52661580,COSV52675468,COSV52802300	chr17	7577538	C	T	TP53	pathogenic,likely_pathogenic,pathogenic/likely_pathogenic	1.193e-5	0	ENST00000269305.4:c.743G>A	ENSP00000269305.4:p.Arg248Gln	relapse tumour	octopus	unmatched_paired	panel_28
256	missense_variant	rs1057520000,COSV52677206,COSV52707835,COSV52811105	chr17	7578478	G	T	TP53	uncertain_significance,likely_pathogenic	NA	NA	ENST00000269305.4:c.452C>A	ENSP00000269305.4:p.Pro151His	relapse tumour	octopus	unmatched_paired	panel_28
259	missense_variant	rs28934578,CM062017,CM951224,COSV52661038,COSV52677601,COSV52731306,COSV53801286	chr17	7578406	C	T	TP53	likely_pathogenic,pathogenic,not_provided	3.98e-6	3.98e-6	ENST00000269305.4:c.524G>A	ENSP00000269305.4:p.Arg175His	relapse tumour	octopus	unmatched_paired	panel_28
261	stop_gained	rs121912652,CM900213,COSV52684909,COSV52740428,COSV52828352	chr17	7577509	C	A	TP53	pathogenic	NA	NA	ENST00000269305.4:c.772G>T	ENSP00000269305.4:p.Glu258Ter	relapse tumour	octopus	unmatched_paired	panel_28
264	frameshift_variant	NA	chr17	7576873	CCA	C	TP53	NA	NA	NA	ENST00000269305.4:c.972_973del	ENSP00000269305.4:p.Asp324GlufsTer12	relapse tumour	octopus	unmatched_paired	panel_28
267	frameshift_variant	COSV53023337	chr17	7578247	C	CA	TP53	NA	NA	NA	ENST00000269305.4:c.602dup	ENSP00000269305.4:p.Leu201PhefsTer8	relapse tumour	octopus	unmatched_paired	panel_28
270	missense_variant	rs28934578,CM062017,CM951224,COSV52661038,COSV52677601,COSV52731306,COSV53801286	chr17	7578406	C	T	TP53	likely_pathogenic,pathogenic,not_provided	3.98e-6	3.98e-6	ENST00000269305.4:c.524G>A	ENSP00000269305.4:p.Arg175His	relapse tumour	octopus	unmatched_paired	panel_28
198	splice_region_variant,intron_variant	rs372917735	chr7	55269052	T	G	EGFR	NA	1.994e-5	0	ENST00000275493.2:c.3114+4T>G	NA	relapse tumour	octopus	unmatched_paired	panel_28
9	stop_gained	NA	chr17	37619281	C	A	CDK12	NA	NA	NA	ENST00000447079.4:c.957C>A	ENSP00000398880.3:p.Tyr319Ter	relapse tumour	octopus	unmatched_paired	panel_28
41	stop_gained	NA	chr17	37619004	G	A	CDK12	NA	NA	NA	ENST00000447079.4:c.680G>A	ENSP00000398880.3:p.Trp227Ter	relapse tumour	octopus	unmatched_paired	panel_28
60	frameshift_variant	NA	chr17	37619027	T	TGA	CDK12	NA	NA	NA	ENST00000447079.4:c.703_704dup	ENSP00000398880.3:p.Asp235GlufsTer104	relapse tumour	octopus	unmatched_paired	panel_28
69	missense_variant	NA	chr17	37646880	G	T	CDK12	NA	NA	NA	ENST00000447079.4:c.2002G>T	ENSP00000398880.3:p.Asp668Tyr	relapse tumour	octopus	unmatched_paired	panel_28
110	missense_variant	NA	chr17	37667875	G	T	CDK12	NA	NA	NA	ENST00000447079.4:c.2760G>T	ENSP00000398880.3:p.Trp920Cys	relapse tumour	octopus	unmatched_paired	panel_28
180	missense_variant	NA	chr17	37686932	C	T	CDK12	NA	NA	NA	ENST00000447079.4:c.3836C>T	ENSP00000398880.3:p.Pro1279Leu	relapse tumour	octopus	unmatched_paired	panel_28
28	missense_variant	rs867171992,COSV64298151,COSV64304002	chr10	89720683	C	G	PTEN	NA	NA	NA	ENST00000371953.3:c.834C>G	ENSP00000361021.3:p.Phe278Leu	relapse tumour	octopus	unmatched_paired	panel_28
152	missense_variant	rs867171992,COSV64298151,COSV64304002	chr10	89720683	C	G	PTEN	NA	NA	NA	ENST00000371953.3:c.834C>G	ENSP00000361021.3:p.Phe278Leu	relapse tumour	octopus	unmatched_paired	panel_28
5	frameshift_variant	rs746983128	chr14	45645955	CA	C	FANCM	NA	3.375e-5	3.375e-5	ENST00000267430.5:c.4005del	ENSP00000267430.5:p.Val1336LeufsTer2	relapse tumour	octopus	unmatched_paired	panel_28
7	frameshift_variant	rs746983128	chr14	45645955	CA	C	FANCM	NA	3.375e-5	3.375e-5	ENST00000267430.5:c.4005del	ENSP00000267430.5:p.Val1336LeufsTer2	relapse tumour	octopus	unmatched_paired	panel_28
8	frameshift_variant	rs746983128	chr14	45645955	CA	C	FANCM	NA	3.375e-5	3.375e-5	ENST00000267430.5:c.4005del	ENSP00000267430.5:p.Val1336LeufsTer2	relapse tumour	octopus	unmatched_paired	panel_28
9	missense_variant	rs138225703	chr14	45623953	T	C	FANCM	NA	6.867e-4	2e-4	ENST00000267430.5:c.1237T>C	ENSP00000267430.5:p.Tyr413His	relapse tumour	octopus	unmatched_paired	panel_28
15	frameshift_variant	rs746983128	chr14	45645955	CA	C	FANCM	NA	3.375e-5	3.375e-5	ENST00000267430.5:c.4005del	ENSP00000267430.5:p.Val1336LeufsTer2	relapse tumour	octopus	unmatched_paired	panel_28
21	frameshift_variant	rs746983128	chr14	45645955	CA	C	FANCM	NA	3.375e-5	3.375e-5	ENST00000267430.5:c.4005del	ENSP00000267430.5:p.Val1336LeufsTer2	relapse tumour	octopus	unmatched_paired	panel_28
24	frameshift_variant	rs746983128	chr14	45645955	CA	C	FANCM	NA	3.375e-5	3.375e-5	ENST00000267430.5:c.4005del	ENSP00000267430.5:p.Val1336LeufsTer2	relapse tumour	octopus	unmatched_paired	panel_28
28	frameshift_variant	rs746983128	chr14	45645955	CA	C	FANCM	NA	3.375e-5	3.375e-5	ENST00000267430.5:c.4005del	ENSP00000267430.5:p.Val1336LeufsTer2	relapse tumour	octopus	unmatched_paired	panel_28
30	frameshift_variant	rs746983128	chr14	45645955	CA	C	FANCM	NA	3.375e-5	3.375e-5	ENST00000267430.5:c.4005del	ENSP00000267430.5:p.Val1336LeufsTer2	relapse tumour	octopus	unmatched_paired	panel_28
36	frameshift_variant	rs746983128	chr14	45645955	CA	C	FANCM	NA	3.375e-5	3.375e-5	ENST00000267430.5:c.4005del	ENSP00000267430.5:p.Val1336LeufsTer2	relapse tumour	octopus	unmatched_paired	panel_28
42	frameshift_variant	rs746983128	chr14	45645955	CA	C	FANCM	NA	3.375e-5	3.375e-5	ENST00000267430.5:c.4005del	ENSP00000267430.5:p.Val1336LeufsTer2	relapse tumour	octopus	unmatched_paired	panel_28
52	frameshift_variant	rs746983128	chr14	45645955	CA	C	FANCM	NA	3.375e-5	3.375e-5	ENST00000267430.5:c.4005del	ENSP00000267430.5:p.Val1336LeufsTer2	relapse tumour	octopus	unmatched_paired	panel_28
63	frameshift_variant	rs762570903	chr14	45642288	ACT	A	FANCM	NA	0	0	ENST00000267430.5:c.2201_2202del	ENSP00000267430.5:p.Ser734Ter	relapse tumour	octopus	unmatched_paired	panel_28
63	frameshift_variant	rs746983128	chr14	45645955	CA	C	FANCM	NA	3.375e-5	3.375e-5	ENST00000267430.5:c.4005del	ENSP00000267430.5:p.Val1336LeufsTer2	relapse tumour	octopus	unmatched_paired	panel_28
67	frameshift_variant	rs746983128	chr14	45645955	CA	C	FANCM	NA	3.375e-5	3.375e-5	ENST00000267430.5:c.4005del	ENSP00000267430.5:p.Val1336LeufsTer2	relapse tumour	octopus	unmatched_paired	panel_28
68	frameshift_variant	rs746983128	chr14	45645955	CA	C	FANCM	NA	3.375e-5	3.375e-5	ENST00000267430.5:c.4005del	ENSP00000267430.5:p.Val1336LeufsTer2	relapse tumour	octopus	unmatched_paired	panel_28
69	frameshift_variant	rs746983128	chr14	45645955	CA	C	FANCM	NA	3.375e-5	3.375e-5	ENST00000267430.5:c.4005del	ENSP00000267430.5:p.Val1336LeufsTer2	relapse tumour	octopus	unmatched_paired	panel_28
74	frameshift_variant	rs746983128	chr14	45645955	CA	C	FANCM	NA	3.375e-5	3.375e-5	ENST00000267430.5:c.4005del	ENSP00000267430.5:p.Val1336LeufsTer2	relapse tumour	octopus	unmatched_paired	panel_28
81	frameshift_variant	rs762570903	chr14	45642288	ACT	A	FANCM	NA	0	0	ENST00000267430.5:c.2201_2202del	ENSP00000267430.5:p.Ser734Ter	relapse tumour	octopus	unmatched_paired	panel_28
81	frameshift_variant	rs746983128	chr14	45645955	CA	C	FANCM	NA	3.375e-5	3.375e-5	ENST00000267430.5:c.4005del	ENSP00000267430.5:p.Val1336LeufsTer2	relapse tumour	octopus	unmatched_paired	panel_28
89	frameshift_variant	rs762570903	chr14	45642288	ACT	A	FANCM	NA	0	0	ENST00000267430.5:c.2201_2202del	ENSP00000267430.5:p.Ser734Ter	relapse tumour	octopus	unmatched_paired	panel_28
90	frameshift_variant	rs746983128	chr14	45645955	CA	C	FANCM	NA	3.375e-5	3.375e-5	ENST00000267430.5:c.4005del	ENSP00000267430.5:p.Val1336LeufsTer2	relapse tumour	octopus	unmatched_paired	panel_28
95	frameshift_variant	rs746983128	chr14	45645955	CA	C	FANCM	NA	3.375e-5	3.375e-5	ENST00000267430.5:c.4005del	ENSP00000267430.5:p.Val1336LeufsTer2	relapse tumour	octopus	unmatched_paired	panel_28
102	frameshift_variant	rs746983128	chr14	45645955	CA	C	FANCM	NA	3.375e-5	3.375e-5	ENST00000267430.5:c.4005del	ENSP00000267430.5:p.Val1336LeufsTer2	relapse tumour	octopus	unmatched_paired	panel_28
103	frameshift_variant	rs746983128	chr14	45645955	CA	C	FANCM	NA	3.375e-5	3.375e-5	ENST00000267430.5:c.4005del	ENSP00000267430.5:p.Val1336LeufsTer2	relapse tumour	octopus	unmatched_paired	panel_28
112	frameshift_variant	rs746983128	chr14	45645955	CA	C	FANCM	NA	3.375e-5	3.375e-5	ENST00000267430.5:c.4005del	ENSP00000267430.5:p.Val1336LeufsTer2	relapse tumour	octopus	unmatched_paired	panel_28
116	frameshift_variant	rs762570903	chr14	45642288	ACT	A	FANCM	NA	0	0	ENST00000267430.5:c.2201_2202del	ENSP00000267430.5:p.Ser734Ter	relapse tumour	octopus	unmatched_paired	panel_28
116	frameshift_variant	rs746983128	chr14	45645955	CA	C	FANCM	NA	3.375e-5	3.375e-5	ENST00000267430.5:c.4005del	ENSP00000267430.5:p.Val1336LeufsTer2	relapse tumour	octopus	unmatched_paired	panel_28
117	frameshift_variant	rs746983128	chr14	45645955	CA	C	FANCM	NA	3.375e-5	3.375e-5	ENST00000267430.5:c.4005del	ENSP00000267430.5:p.Val1336LeufsTer2	relapse tumour	octopus	unmatched_paired	panel_28
120	frameshift_variant	rs746983128	chr14	45645955	CA	C	FANCM	NA	3.375e-5	3.375e-5	ENST00000267430.5:c.4005del	ENSP00000267430.5:p.Val1336LeufsTer2	relapse tumour	octopus	unmatched_paired	panel_28
138	frameshift_variant	rs746983128	chr14	45645955	CA	C	FANCM	NA	3.375e-5	3.375e-5	ENST00000267430.5:c.4005del	ENSP00000267430.5:p.Val1336LeufsTer2	relapse tumour	octopus	unmatched_paired	panel_28
141	missense_variant	NA	chr14	45665685	T	C	FANCM	NA	NA	NA	ENST00000267430.5:c.5651T>C	ENSP00000267430.5:p.Ile1884Thr	relapse tumour	octopus	unmatched_paired	panel_28
146	frameshift_variant	rs746983128	chr14	45645955	CA	C	FANCM	NA	3.375e-5	3.375e-5	ENST00000267430.5:c.4005del	ENSP00000267430.5:p.Val1336LeufsTer2	relapse tumour	octopus	unmatched_paired	panel_28
151	frameshift_variant	rs746983128	chr14	45645955	CA	C	FANCM	NA	3.375e-5	3.375e-5	ENST00000267430.5:c.4005del	ENSP00000267430.5:p.Val1336LeufsTer2	relapse tumour	octopus	unmatched_paired	panel_28
152	frameshift_variant	rs746983128	chr14	45645955	CA	C	FANCM	NA	3.375e-5	3.375e-5	ENST00000267430.5:c.4005del	ENSP00000267430.5:p.Val1336LeufsTer2	relapse tumour	octopus	unmatched_paired	panel_28
169	missense_variant	rs148017562	chr14	45605397	G	A	FANCM	NA	3.261e-4	0	ENST00000267430.5:c.163G>A	ENSP00000267430.5:p.Asp55Asn	relapse tumour	octopus	unmatched_paired	panel_28
169	frameshift_variant	rs746983128	chr14	45645955	CA	C	FANCM	NA	3.375e-5	3.375e-5	ENST00000267430.5:c.4005del	ENSP00000267430.5:p.Val1336LeufsTer2	relapse tumour	octopus	unmatched_paired	panel_28
180	frameshift_variant	rs746983128	chr14	45645955	CA	C	FANCM	NA	3.375e-5	3.375e-5	ENST00000267430.5:c.4005del	ENSP00000267430.5:p.Val1336LeufsTer2	relapse tumour	octopus	unmatched_paired	panel_28
192	frameshift_variant	rs746983128	chr14	45645955	CA	C	FANCM	NA	3.375e-5	3.375e-5	ENST00000267430.5:c.4005del	ENSP00000267430.5:p.Val1336LeufsTer2	relapse tumour	octopus	unmatched_paired	panel_28
194	frameshift_variant	rs746983128	chr14	45645955	CA	C	FANCM	NA	3.375e-5	3.375e-5	ENST00000267430.5:c.4005del	ENSP00000267430.5:p.Val1336LeufsTer2	relapse tumour	octopus	unmatched_paired	panel_28
198	frameshift_variant	rs746983128	chr14	45645955	CA	C	FANCM	NA	3.375e-5	3.375e-5	ENST00000267430.5:c.4005del	ENSP00000267430.5:p.Val1336LeufsTer2	relapse tumour	octopus	unmatched_paired	panel_28
199	frameshift_variant	rs746983128	chr14	45645955	CA	C	FANCM	NA	3.375e-5	3.375e-5	ENST00000267430.5:c.4005del	ENSP00000267430.5:p.Val1336LeufsTer2	relapse tumour	octopus	unmatched_paired	panel_28
201	frameshift_variant	rs746983128	chr14	45645955	CA	C	FANCM	NA	3.375e-5	3.375e-5	ENST00000267430.5:c.4005del	ENSP00000267430.5:p.Val1336LeufsTer2	relapse tumour	octopus	unmatched_paired	panel_28
203	frameshift_variant	rs746983128	chr14	45645955	CA	C	FANCM	NA	3.375e-5	3.375e-5	ENST00000267430.5:c.4005del	ENSP00000267430.5:p.Val1336LeufsTer2	relapse tumour	octopus	unmatched_paired	panel_28
205	frameshift_variant	rs746983128	chr14	45645955	CA	C	FANCM	NA	3.375e-5	3.375e-5	ENST00000267430.5:c.4005del	ENSP00000267430.5:p.Val1336LeufsTer2	relapse tumour	octopus	unmatched_paired	panel_28
216	frameshift_variant	rs746983128	chr14	45645955	CA	C	FANCM	NA	3.375e-5	3.375e-5	ENST00000267430.5:c.4005del	ENSP00000267430.5:p.Val1336LeufsTer2	relapse tumour	octopus	unmatched_paired	panel_28
234	splice_region_variant,intron_variant	rs747887646	chr14	45653112	CT	C	FANCM	NA	1.397e-4	0.001642	ENST00000267430.5:c.4515+14del	NA	relapse tumour	octopus	unmatched_paired	panel_28
246	frameshift_variant	rs746983128	chr14	45645955	CA	C	FANCM	NA	3.375e-5	3.375e-5	ENST00000267430.5:c.4005del	ENSP00000267430.5:p.Val1336LeufsTer2	relapse tumour	octopus	unmatched_paired	panel_28
254	missense_variant	rs142904668	chr14	45605503	C	T	FANCM	uncertain_significance	2.903e-4	4.539e-4	ENST00000267430.5:c.269C>T	ENSP00000267430.5:p.Pro90Leu	relapse tumour	octopus	unmatched_paired	panel_28
255	splice_region_variant,intron_variant	rs747887646	chr14	45653112	CT	C	FANCM	NA	1.397e-4	0.001642	ENST00000267430.5:c.4515+14del	NA	relapse tumour	octopus	unmatched_paired	panel_28
267	frameshift_variant	rs746983128	chr14	45645955	CA	C	FANCM	NA	3.375e-5	3.375e-5	ENST00000267430.5:c.4005del	ENSP00000267430.5:p.Val1336LeufsTer2	relapse tumour	octopus	unmatched_paired	panel_28
270	frameshift_variant	rs746983128	chr14	45645955	CA	C	FANCM	NA	3.375e-5	3.375e-5	ENST00000267430.5:c.4005del	ENSP00000267430.5:p.Val1336LeufsTer2	relapse tumour	octopus	unmatched_paired	panel_28
273	frameshift_variant	rs746983128	chr14	45645955	CA	C	FANCM	NA	3.375e-5	3.375e-5	ENST00000267430.5:c.4005del	ENSP00000267430.5:p.Val1336LeufsTer2	relapse tumour	octopus	unmatched_paired	panel_28
14	missense_variant	CM087524,COSV62197770	chr17	29541476	C	T	NF1	NA	NA	NA	ENST00000358273.4:c.1400C>T	ENSP00000351015.4:p.Thr467Ile	relapse tumour	octopus	unmatched_paired	panel_28
33	missense_variant	NA	chr17	29509592	T	C	NF1	NA	NA	NA	ENST00000358273.4:c.797T>C	ENSP00000351015.4:p.Val266Ala	relapse tumour	octopus	unmatched_paired	panel_28
38	missense_variant	rs557875547,COSV62191686	chr17	29556923	A	G	NF1	uncertain_significance	1.635e-4	4e-4	ENST00000358273.4:c.2921A>G	ENSP00000351015.4:p.Asn974Ser	relapse tumour	octopus	unmatched_paired	panel_28
39	missense_variant	NA	chr17	29509592	T	C	NF1	NA	NA	NA	ENST00000358273.4:c.797T>C	ENSP00000351015.4:p.Val266Ala	relapse tumour	octopus	unmatched_paired	panel_28
39	splice_donor_variant	COSV62204754	chr17	29676271	T	C	NF1	NA	NA	NA	ENST00000358273.4:c.7321+2T>C	NA	relapse tumour	octopus	unmatched_paired	panel_28
46	missense_variant	CM087528	chr17	29557886	A	T	NF1	NA	NA	NA	ENST00000358273.4:c.3140A>T	ENSP00000351015.4:p.Asp1047Val	relapse tumour	octopus	unmatched_paired	panel_28
51	missense_variant	CM087524,COSV62197770	chr17	29541476	C	T	NF1	NA	NA	NA	ENST00000358273.4:c.1400C>T	ENSP00000351015.4:p.Thr467Ile	relapse tumour	octopus	unmatched_paired	panel_28
65	frameshift_variant	rs1131691084	chr17	29664535	TGA	T	NF1	NA	NA	NA	ENST00000358273.4:c.6585_6586del	ENSP00000351015.4:p.Glu2195AspfsTer46	relapse tumour	octopus	unmatched_paired	panel_28
76	missense_variant	NA	chr17	29664511	A	T	NF1	NA	NA	NA	ENST00000358273.4:c.6553A>T	ENSP00000351015.4:p.Arg2185Trp	relapse tumour	octopus	unmatched_paired	panel_28
79	missense_variant	NA	chr17	29509592	T	C	NF1	NA	NA	NA	ENST00000358273.4:c.797T>C	ENSP00000351015.4:p.Val266Ala	relapse tumour	octopus	unmatched_paired	panel_28
81	frameshift_variant	rs1567859802	chr17	29579996	GA	G	NF1	NA	NA	NA	ENST00000358273.4:c.4157del	ENSP00000351015.4:p.Lys1386ArgfsTer20	relapse tumour	octopus	unmatched_paired	panel_28
84	missense_variant	CM087524,COSV62197770	chr17	29541476	C	T	NF1	NA	NA	NA	ENST00000358273.4:c.1400C>T	ENSP00000351015.4:p.Thr467Ile	relapse tumour	octopus	unmatched_paired	panel_28
103	frameshift_variant	NA	chr17	29653062	AG	A	NF1	NA	NA	NA	ENST00000358273.4:c.5062del	ENSP00000351015.4:p.Glu1688SerfsTer10	relapse tumour	octopus	unmatched_paired	panel_28
110	missense_variant	CM087524,COSV62197770	chr17	29541476	C	T	NF1	NA	NA	NA	ENST00000358273.4:c.1400C>T	ENSP00000351015.4:p.Thr467Ile	relapse tumour	octopus	unmatched_paired	panel_28
112	missense_variant	CM087524,COSV62197770	chr17	29541476	C	T	NF1	NA	NA	NA	ENST00000358273.4:c.1400C>T	ENSP00000351015.4:p.Thr467Ile	relapse tumour	octopus	unmatched_paired	panel_28
112	missense_variant	rs1555534429	chr17	29662041	C	G	NF1	uncertain_significance	NA	NA	ENST00000358273.4:c.5998C>G	ENSP00000351015.4:p.Leu2000Val	relapse tumour	octopus	unmatched_paired	panel_28
114	missense_variant	NA	chr17	29509592	T	C	NF1	NA	NA	NA	ENST00000358273.4:c.797T>C	ENSP00000351015.4:p.Val266Ala	relapse tumour	octopus	unmatched_paired	panel_28
114	missense_variant	CM087524,COSV62197770	chr17	29541476	C	T	NF1	NA	NA	NA	ENST00000358273.4:c.1400C>T	ENSP00000351015.4:p.Thr467Ile	relapse tumour	octopus	unmatched_paired	panel_28
141	missense_variant	NA	chr17	29509592	T	C	NF1	NA	NA	NA	ENST00000358273.4:c.797T>C	ENSP00000351015.4:p.Val266Ala	relapse tumour	octopus	unmatched_paired	panel_28
141	splice_region_variant,intron_variant	NA	chr17	29541611	AT	A	NF1	NA	NA	NA	ENST00000358273.4:c.1527+14del	NA	relapse tumour	octopus	unmatched_paired	panel_28
146	missense_variant	NA	chr17	29562972	C	G	NF1	NA	NA	NA	ENST00000358273.4:c.3907C>G	ENSP00000351015.4:p.Pro1303Ala	relapse tumour	octopus	unmatched_paired	panel_28
152	missense_variant	NA	chr17	29509592	T	C	NF1	NA	NA	NA	ENST00000358273.4:c.797T>C	ENSP00000351015.4:p.Val266Ala	relapse tumour	octopus	unmatched_paired	panel_28
163	frameshift_variant	rs1567859802	chr17	29579996	GA	G	NF1	NA	NA	NA	ENST00000358273.4:c.4157del	ENSP00000351015.4:p.Lys1386ArgfsTer20	relapse tumour	octopus	unmatched_paired	panel_28
165	missense_variant	CM087524,COSV62197770	chr17	29541476	C	T	NF1	NA	NA	NA	ENST00000358273.4:c.1400C>T	ENSP00000351015.4:p.Thr467Ile	relapse tumour	octopus	unmatched_paired	panel_28
169	missense_variant	CM087524,COSV62197770	chr17	29541476	C	T	NF1	NA	NA	NA	ENST00000358273.4:c.1400C>T	ENSP00000351015.4:p.Thr467Ile	relapse tumour	octopus	unmatched_paired	panel_28
186	missense_variant	CM087524,COSV62197770	chr17	29541476	C	T	NF1	NA	NA	NA	ENST00000358273.4:c.1400C>T	ENSP00000351015.4:p.Thr467Ile	relapse tumour	octopus	unmatched_paired	panel_28
199	stop_gained	rs786202457,CD000998,CM000818,COSV62193225	chr17	29677227	C	T	NF1	pathogenic	NA	NA	ENST00000358273.4:c.7348C>T	ENSP00000351015.4:p.Arg2450Ter	relapse tumour	octopus	unmatched_paired	panel_28
232	missense_variant	CM087524,COSV62197770	chr17	29541476	C	T	NF1	NA	NA	NA	ENST00000358273.4:c.1400C>T	ENSP00000351015.4:p.Thr467Ile	relapse tumour	octopus	unmatched_paired	panel_28
242	missense_variant	CM087524,COSV62197770	chr17	29541476	C	T	NF1	NA	NA	NA	ENST00000358273.4:c.1400C>T	ENSP00000351015.4:p.Thr467Ile	relapse tumour	octopus	unmatched_paired	panel_28
259	missense_variant	CM087524,COSV62197770	chr17	29541476	C	T	NF1	NA	NA	NA	ENST00000358273.4:c.1400C>T	ENSP00000351015.4:p.Thr467Ile	relapse tumour	octopus	unmatched_paired	panel_28
259	stop_gained,splice_region_variant	NA	chr17	29562788	A	T	NF1	NA	NA	NA	ENST00000358273.4:c.3868A>T	ENSP00000351015.4:p.Lys1290Ter	relapse tumour	octopus	unmatched_paired	panel_28
264	stop_gained	NA	chr17	29556352	G	T	NF1	NA	NA	NA	ENST00000358273.4:c.2719G>T	ENSP00000351015.4:p.Glu907Ter	relapse tumour	octopus	unmatched_paired	panel_28
267	missense_variant	CM087524,COSV62197770	chr17	29541476	C	T	NF1	NA	NA	NA	ENST00000358273.4:c.1400C>T	ENSP00000351015.4:p.Thr467Ile	relapse tumour	octopus	unmatched_paired	panel_28
270	missense_variant	CM087524,COSV62197770	chr17	29541476	C	T	NF1	NA	NA	NA	ENST00000358273.4:c.1400C>T	ENSP00000351015.4:p.Thr467Ile	relapse tumour	octopus	unmatched_paired	panel_28
271	missense_variant	CM087524,COSV62197770	chr17	29541476	C	T	NF1	NA	NA	NA	ENST00000358273.4:c.1400C>T	ENSP00000351015.4:p.Thr467Ile	relapse tumour	octopus	unmatched_paired	panel_28
95	splice_region_variant,intron_variant	rs200604652	chr1	115256605	G	C	NRAS	NA	8.051e-6	2e-4	ENST00000369535.4:c.112-6C>G	NA	relapse tumour	octopus	unmatched_paired	panel_28
110	missense_variant	rs121913237,COSV54736383,COSV54736555,COSV54736974	chr1	115258747	C	A	NRAS	likely_pathogenic,pathogenic	0	0	ENST00000369535.4:c.35G>T	ENSP00000358548.4:p.Gly12Val	relapse tumour	octopus	unmatched_paired	panel_28
112	missense_variant	rs121913237,COSV54736383,COSV54736555,COSV54736974	chr1	115258747	C	A	NRAS	likely_pathogenic,pathogenic	0	0	ENST00000369535.4:c.35G>T	ENSP00000358548.4:p.Gly12Val	relapse tumour	octopus	unmatched_paired	panel_28
2	missense_variant	rs28934576,CM004342,CM010472,CM920677,COSV52660980,COSV52664805,COSV52676050,COSV52728930	chr17	7577120	C	T	TP53	pathogenic/likely_pathogenic,likely_pathogenic,pathogenic	1.593e-5	2e-4	NA	p.Arg273His	diagnosis tumour	octopus	TP53	panel_1_10_28_union
3	missense_variant	rs1057519996,COSV52666637,COSV52701687,COSV52759171	chr17	7578535	T	A	TP53	uncertain_significance,likely_pathogenic	NA	NA	NA	p.Lys132Met	diagnosis tumour	octopus	TP53	panel_1_10_28_union
4	splice_acceptor_variant	rs878854073,CS011061,COSV52662773,COSV52705331,COSV52707963,COSV53154363	chr17	7577609	C	A	TP53	pathogenic	NA	NA	NA	NA	diagnosis tumour	octopus	TP53	panel_1_10_28_union
5	missense_variant	rs28934574,CM056413,CM920678,COSV52662048,COSV52662222,COSV52701296	chr17	7577094	G	A	TP53	pathogenic/likely_pathogenic,likely_pathogenic,pathogenic	3.978e-6	0	NA	p.Arg282Trp	diagnosis tumour	octopus	TP53	panel_1_10_28_union
6	inframe_deletion	rs1064794309	chr17	7577515-7577517	TGA	-	TP53	NA	NA	NA	NA	p.Ile255del	diagnosis tumour	octopus	TP53	panel_1_10_28_union
8	missense_variant	rs786201838,CM083194,CM951225,COSV52662414,COSV52663304,COSV52681707	chr17	7578271	T	C	TP53	likely_pathogenic	NA	NA	NA	p.His193Arg	diagnosis tumour	octopus	TP53	panel_1_10_28_union
9	splice_acceptor_variant	CS1313555,COSV52688618,COSV52749979,COSV52994579,COSV52996344	chr17	7578555	C	G	TP53	NA	NA	NA	NA	NA	diagnosis tumour	octopus	TP53	panel_1_10_28_union
11	missense_variant	rs760043106,CM092575,COSV52661172,COSV52664264,COSV52684176,COSV52720899	chr17	7578265	A	G	TP53	pathogenic,likely_pathogenic	0	0	NA	p.Ile195Thr	diagnosis tumour	octopus	TP53	panel_1_10_28_union
13	stop_gained	rs876660548,CM065495,COSV52673580	chr17	7579414	C	T	TP53	pathogenic	NA	NA	NA	p.Trp91Ter	diagnosis tumour	octopus	TP53	panel_1_10_28_union
14	missense_variant	rs876660754,CM070299,COSV52676535,COSV52677795,COSV52695723,COSV52823354	chr17	7578413	C	A	TP53	pathogenic,likely_pathogenic	NA	NA	NA	p.Val173Leu	diagnosis tumour	octopus	TP53	panel_1_10_28_union
15	missense_variant	rs121912651,CM010465,CM900211,COSV52662035,COSV52797251,COSV53097881	chr17	7577539	G	A	TP53	pathogenic,likely_pathogenic	3.977e-6	3.977e-6	NA	p.Arg248Trp	diagnosis tumour	octopus	TP53	panel_1_10_28_union
17	missense_variant	rs28934574,CM056413,CM920678,COSV52662048,COSV52662222,COSV52701296	chr17	7577094	G	A	TP53	pathogenic/likely_pathogenic,likely_pathogenic,pathogenic	3.978e-6	0	NA	p.Arg282Trp	diagnosis tumour	octopus	TP53	panel_1_10_28_union
20	missense_variant	rs28934576,CM004342,CM010472,CM920677,COSV52660980,COSV52664805,COSV52676050,COSV52728930	chr17	7577120	C	A	TP53	pathogenic,likely_pathogenic	3.983e-6	3.983e-6	NA	p.Arg273Leu	diagnosis tumour	octopus	TP53	panel_1_10_28_union
21	frameshift_variant	NA	chr17	7576866-7576867	-	A	TP53	NA	NA	NA	c.979dup	NA	diagnosis tumour	octopus	TP53	panel_1_10_28_union
22	missense_variant	rs1057519986,COSV52661272,COSV52676663,COSV52688116	chr17	7577129	A	G	TP53	likely_pathogenic,pathogenic	NA	NA	NA	p.Phe270Ser	diagnosis tumour	octopus	TP53	panel_1_10_28_union
23	missense_variant	rs764342812,COSV52783209,COSV52795438,COSV52891634,COSV53135249	chr17	7577561	A	C	TP53	uncertain_significance	NA	NA	NA	p.Ser240Arg	diagnosis tumour	octopus	TP53	panel_1_10_28_union
24	frameshift_variant	COSV52689560	chr17	7579494	T	-	TP53	NA	NA	NA	c.193del	p.Arg65GlufsTer58	diagnosis tumour	octopus	TP53	panel_1_10_28_union
25	stop_gained	rs397516435,CM941329,COSV52663748,COSV53125285,COSV53128268	chr17	7578263	G	A	TP53	pathogenic	3.977e-6	3.977e-6	NA	p.Arg196Ter	diagnosis tumour	octopus	TP53	panel_1_10_28_union
26	stop_gained,splice_region_variant	CM1414507,COSV52662583,COSV52757878,COSV52964885,COSV53125652	chr17	7578552	G	T	TP53	NA	NA	NA	NA	p.Tyr126Ter	diagnosis tumour	octopus	TP53	panel_1_10_28_union
28	frameshift_variant	NA	chr17	7579348-7579349	-	A	TP53	NA	NA	NA	c.338dup	NA	diagnosis tumour	octopus	TP53	panel_1_10_28_union
29	frameshift_variant	COSV53283607	chr17	7578547	G	-	TP53	NA	NA	NA	c.383del	p.Pro128LeufsTer42	diagnosis tumour	octopus	TP53	panel_1_10_28_union
30	splice_donor_variant	rs11575997,CD002536,COSV52663229,COSV52699909,COSV52752826	chr17	7576852	C	A	TP53	not_provided,likely_pathogenic	NA	NA	NA	NA	diagnosis tumour	octopus	TP53	panel_1_10_28_union
33	inframe_insertion	NA	chr17	7578452-7578453	-	GGCGCGGACGCG	TP53	NA	NA	NA	NA	NA	diagnosis tumour	octopus	TP53	panel_1_10_28_union
34	missense_variant	rs747342068,CM086989,CM973641,COSV52689323,COSV52708494,COSV52979406,COSV53353999	chr17	7578536	T	C	TP53	likely_pathogenic,uncertain_significance	3.989e-6	3.989e-6	NA	p.Lys132Glu	diagnosis tumour	octopus	TP53	panel_1_10_28_union
35	frameshift_variant	NA	chr17	7579467	C	-	TP53	NA	NA	NA	c.220del	NA	diagnosis tumour	octopus	TP53	panel_1_10_28_union
36	inframe_deletion	NA	chr17	7578392-7578412	CATGGTGGGGGCAGCGCCTCA	-	TP53	NA	NA	NA	NA	NA	diagnosis tumour	octopus	TP53	panel_1_10_28_union
37	missense_variant	rs730882027,COSV52728902,COSV52741592,COSV52816233,COSV53108676	chr17	7577529	A	T	TP53	uncertain_significance	NA	NA	NA	p.Ile251Asn	diagnosis tumour	octopus	TP53	panel_1_10_28_union
38	missense_variant	rs587780074,CM157012,COSV52668375,COSV52693504,COSV52778210	chr17	7577544	A	G	TP53	likely_pathogenic,uncertain_significance	NA	NA	NA	p.Met246Thr	diagnosis tumour	octopus	TP53	panel_1_10_28_union
39	missense_variant	rs985033810,CM056069,CM070298,COSV52661058,COSV52724858,COSV52839584	chr17	7577550	C	T	TP53	likely_pathogenic,pathogenic	NA	NA	NA	p.Gly244Asp	diagnosis tumour	octopus	TP53	panel_1_10_28_union
41	frameshift_variant	NA	chr17	7577086-7577087	TG	-	TP53	NA	NA	NA	NA	NA	diagnosis tumour	octopus	TP53	panel_1_10_28_union
42	missense_variant	rs942158624,COSV52677568,COSV52809310,COSV53233300	chr17	7578266	T	A	TP53	likely_pathogenic	NA	NA	NA	p.Ile195Phe	diagnosis tumour	octopus	TP53	panel_1_10_28_union
51	missense_variant	rs483352697,CM984587,COSV52667931,COSV52674826,COSV52678297	chr17	7578262	C	G	TP53	likely_pathogenic	NA	NA	NA	p.Arg196Pro	diagnosis tumour	octopus	TP53	panel_1_10_28_union
52	frameshift_variant	COSV53283607	chr17	7578547	G	-	TP53	NA	NA	NA	c.383del	p.Pro128LeufsTer42	diagnosis tumour	octopus	TP53	panel_1_10_28_union
53	missense_variant	rs121912666,CM015378,CM951227,COSV52661282,COSV52677517	chr17	7578190	T	C	TP53	likely_pathogenic,pathogenic	7.955e-6	7.955e-6	NA	p.Tyr220Cys	diagnosis tumour	octopus	TP53	panel_1_10_28_union
54	missense_variant	rs587780070,CM067054,COSV52662617,COSV52668276,COSV52699993	chr17	7578395	G	A	TP53	likely_pathogenic,pathogenic	NA	NA	NA	p.His179Tyr	diagnosis tumour	octopus	TP53	panel_1_10_28_union
55	frameshift_variant	NA	chr17	7577071-7577072	GA	-	TP53	NA	NA	NA	NA	NA	diagnosis tumour	octopus	TP53	panel_1_10_28_union
56	missense_variant	rs1057520000,COSV52677206,COSV52707835,COSV52811105	chr17	7578478	G	T	TP53	uncertain_significance,likely_pathogenic	NA	NA	NA	p.Pro151His	diagnosis tumour	octopus	TP53	panel_1_10_28_union
57	missense_variant	rs587781991,COSV52675774,COSV52680475,COSV52702460,COSV53452020	chr17	7578526	C	T	TP53	likely_pathogenic	0	0	NA	p.Cys135Tyr	diagnosis tumour	octopus	TP53	panel_1_10_28_union
60	missense_variant	rs1131691037,CM087281,CM159290,COSV52670715,COSV52718021,COSV53252418	chr17	7578538	T	A	TP53	likely_pathogenic,uncertain_significance	NA	NA	NA	p.Asn131Ile	diagnosis tumour	octopus	TP53	panel_1_10_28_union
61	missense_variant	rs1057519991,COSV52661025,COSV52661712,COSV52690692,COSV52937418	chr17	7578394	T	C	TP53	uncertain_significance,likely_pathogenic	3.979e-6	3.979e-6	NA	p.His179Arg	diagnosis tumour	octopus	TP53	panel_1_10_28_union
62	stop_gained	rs730882029,CM004908,COSV52665487	chr17	7574003	G	A	TP53	pathogenic	NA	NA	NA	p.Arg342Ter	diagnosis tumour	octopus	TP53	panel_1_10_28_union
63	missense_variant	rs121912651,CM010465,CM900211,COSV52662035,COSV52797251,COSV53097881	chr17	7577539	G	A	TP53	pathogenic,likely_pathogenic	3.977e-6	3.977e-6	NA	p.Arg248Trp	diagnosis tumour	octopus	TP53	panel_1_10_28_union
64	missense_variant	rs1057519990,COSV52670619,COSV52672762,COSV52751844	chr17	7577142	C	T	TP53	uncertain_significance,likely_pathogenic	NA	NA	NA	p.Gly266Arg	diagnosis tumour	octopus	TP53	panel_1_10_28_union
65	stop_gained	rs730882029,CM004908,COSV52665487	chr17	7574003	G	A	TP53	pathogenic	NA	NA	NA	p.Arg342Ter	diagnosis tumour	octopus	TP53	panel_1_10_28_union
69	frameshift_variant	rs1567555939,COSV52694629	chr17	7579377	G	-	TP53	pathogenic	NA	NA	c.310del	p.Gln104ArgfsTer19	diagnosis tumour	octopus	TP53	panel_1_10_28_union
70	missense_variant	rs876660754,CM070299,COSV52676535,COSV52677795,COSV52695723,COSV52823354	chr17	7578413	C	T	TP53	likely_pathogenic,pathogenic	NA	NA	NA	p.Val173Met	diagnosis tumour	octopus	TP53	panel_1_10_28_union
72	frameshift_variant	COSV52661564,COSV53188691	chr17	7577109	A	-	TP53	NA	NA	NA	c.829del	p.Cys277ValfsTer68	diagnosis tumour	octopus	TP53	panel_1_10_28_union
74	missense_variant	rs28934571,COSV52661594,COSV52668882,COSV52827572	chr17	7577534	C	A	TP53	pathogenic,likely_pathogenic,uncertain_significance,conflicting_interpretations_of_pathogenicity	NA	NA	NA	p.Arg249Ser	diagnosis tumour	octopus	TP53	panel_1_10_28_union
75	missense_variant	rs1555526268,CM971503,COSV52676850,COSV52715987,COSV52740951	chr17	7578524	G	C	TP53	uncertain_significance	NA	NA	NA	p.Gln136Glu	diagnosis tumour	octopus	TP53	panel_1_10_28_union
76	missense_variant	rs121912666,CM015378,CM951227,COSV52661282,COSV52677517	chr17	7578190	T	C	TP53	likely_pathogenic,pathogenic	7.955e-6	7.955e-6	NA	p.Tyr220Cys	diagnosis tumour	octopus	TP53	panel_1_10_28_union
79	missense_variant	rs28934874,CM012662,CM120847,CM941326,COSV52661698,COSV52676321,COSV52676982,COSV52701855	chr17	7578479	G	A	TP53	likely_pathogenic,pathogenic	NA	NA	NA	p.Pro151Ser	diagnosis tumour	octopus	TP53	panel_1_10_28_union
80	frameshift_variant	COSV52875466,COSV52908808,COSV53164619	chr17	7578284	C	-	TP53	NA	NA	NA	c.565del	p.Ala189ProfsTer58	diagnosis tumour	octopus	TP53	panel_1_10_28_union
81	missense_variant	rs863224683,CM016206,COSV52686543,COSV52692226	chr17	7578542	G	C	TP53	uncertain_significance	NA	NA	NA	p.Leu130Val	diagnosis tumour	octopus	TP53	panel_1_10_28_union
82	missense_variant	rs1057519998,COSV52663681,COSV52677924,COSV52679257,COSV52713187	chr17	7578268	A	C	TP53	likely_pathogenic,uncertain_significance	3.976e-6	3.976e-6	NA	p.Leu194Arg	diagnosis tumour	octopus	TP53	panel_1_10_28_union
83	stop_gained	rs1555525970,COSV52662121,COSV52858115,COSV53050787,COSV53082360	chr17	7578382	G	C	TP53	pathogenic	NA	NA	NA	p.Ser183Ter	diagnosis tumour	octopus	TP53	panel_1_10_28_union
84	missense_variant	rs1555526004,COSV52689182,COSV53235050,COSV53281657	chr17	7578397	T	G	TP53	likely_pathogenic	NA	NA	NA	p.His178Pro	diagnosis tumour	octopus	TP53	panel_1_10_28_union
85	missense_variant	rs1057519991,COSV52661025,COSV52661712,COSV52690692,COSV52937418	chr17	7578394	T	A	TP53	likely_pathogenic,uncertain_significance	NA	NA	NA	p.His179Leu	diagnosis tumour	octopus	TP53	panel_1_10_28_union
86	missense_variant	rs764146326,CD137626,CM076566,CM153816,COSV52671054,COSV52674651,COSV52678614	chr17	7577097	C	A	TP53	pathogenic,likely_pathogenic	NA	NA	NA	p.Asp281Tyr	diagnosis tumour	octopus	TP53	panel_1_10_28_union
87	missense_variant	rs11540652,CM920675,COSV52661091,COSV52661580,COSV52675468,COSV52802300	chr17	7577538	C	T	TP53	pathogenic,likely_pathogenic,pathogenic/likely_pathogenic	1.193e-5	0	NA	p.Arg248Gln	diagnosis tumour	octopus	TP53	panel_1_10_28_union
88	missense_variant	rs1057519985,CM920679,COSV52661405,COSV52748431,COSV53044704	chr17	7577081	T	A	TP53	likely_pathogenic	NA	NA	NA	p.Glu286Val	diagnosis tumour	octopus	TP53	panel_1_10_28_union
89	missense_variant	rs786202962,COSV52660760,COSV52661329,COSV52678029	chr17	7578403	C	T	TP53	pathogenic,likely_pathogenic	NA	NA	NA	p.Cys176Tyr	diagnosis tumour	octopus	TP53	panel_1_10_28_union
90	stop_gained,splice_region_variant	CM1511153,COSV52664188	chr17	7576855	G	A	TP53	NA	NA	NA	NA	p.Gln331Ter	diagnosis tumour	octopus	TP53	panel_1_10_28_union
92	frameshift_variant	NA	chr17	7579354-7579367	CAGACGGAAACCGT	-	TP53	NA	NA	NA	NA	NA	diagnosis tumour	octopus	TP53	panel_1_10_28_union
93	missense_variant	COSV52740649,COSV52756528,COSV52999219	chr17	7577592	G	A	TP53	NA	NA	NA	NA	p.Thr230Ile	diagnosis tumour	octopus	TP53	panel_1_10_28_union
94	splice_acceptor_variant	rs1555525585,CS109519,COSV52669186,COSV52682653,COSV52687702	chr17	7577610	T	C	TP53	likely_pathogenic,not_provided,pathogenic	NA	NA	NA	NA	diagnosis tumour	octopus	TP53	panel_1_10_28_union
95	splice_acceptor_variant	rs868137297,CS1313555,COSV52688618,COSV52749979,COSV52994579,COSV52996344	chr17	7578555	C	T	TP53	likely_pathogenic,not_provided	NA	NA	NA	NA	diagnosis tumour	octopus	TP53	panel_1_10_28_union
96	missense_variant	rs28934575,CM010463,CM900210,CM920674,COSV52661744,COSV52661877,COSV52713951,COSV52839866	chr17	7577548	C	T	TP53	pathogenic,likely_pathogenic	0	0	NA	p.Gly245Ser	diagnosis tumour	octopus	TP53	panel_1_10_28_union
98	missense_variant	rs763098116,CM078491,COSV52693726,COSV52826087,COSV53107923	chr17	7577108	C	A	TP53	uncertain_significance	3.979e-6	3.979e-6	NA	p.Cys277Phe	diagnosis tumour	octopus	TP53	panel_1_10_28_union
99	missense_variant	rs760043106,CM092575,COSV52661172,COSV52664264,COSV52684176,COSV52720899	chr17	7578265	A	G	TP53	pathogenic,likely_pathogenic	0	0	NA	p.Ile195Thr	diagnosis tumour	octopus	TP53	panel_1_10_28_union
101	splice_acceptor_variant	rs1555525367,CS137625,COSV52668714,COSV52729930,COSV53769335	chr17	7577156	C	A	TP53	likely_pathogenic,not_provided	NA	NA	NA	NA	diagnosis tumour	octopus	TP53	panel_1_10_28_union
103	missense_variant	rs121912654,CM137621,COSV52667015,COSV52676009,COSV52752314,COSV53205488	chr17	7578461	C	A	TP53	likely_pathogenic,pathogenic,uncertain_significance	NA	NA	NA	p.Val157Phe	diagnosis tumour	octopus	TP53	panel_1_10_28_union
104	stop_gained	rs397516436,CM951226,COSV52665560,COSV52740638,COSV52746781,COSV52782151	chr17	7578212	G	A	TP53	pathogenic	0	0	NA	p.Arg213Ter	diagnosis tumour	octopus	TP53	panel_1_10_28_union
105	stop_gained	rs876660548,CM065495,COSV52673580	chr17	7579414	C	T	TP53	pathogenic	NA	NA	NA	p.Trp91Ter	diagnosis tumour	octopus	TP53	panel_1_10_28_union
106	frameshift_variant	rs1057517840	chr17	7578222-7578223	TC	-	TP53	pathogenic	NA	NA	NA	p.Arg209LysfsTer6	diagnosis tumour	octopus	TP53	panel_1_10_28_union
107	missense_variant	rs17849781,CM011015,CM052927,CM120850,CX0910928,COSV52668132,COSV52679740,COSV52684662,COSV52950563	chr17	7577106	G	C	TP53	uncertain_significance,likely_pathogenic	NA	NA	NA	p.Pro278Ala	diagnosis tumour	octopus	TP53	panel_1_10_28_union
110	missense_variant	rs28934576,CM004342,CM010472,CM920677,COSV52660980,COSV52664805,COSV52676050,COSV52728930	chr17	7577120	C	T	TP53	pathogenic/likely_pathogenic,likely_pathogenic,pathogenic	1.593e-5	2e-4	NA	p.Arg273His	diagnosis tumour	octopus	TP53	panel_1_10_28_union
112	frameshift_variant	COSV53025058,COSV53153033,COSV53211006	chr17	7577558	G	-	TP53	NA	NA	NA	c.723del	p.Cys242AlafsTer5	diagnosis tumour	octopus	TP53	panel_1_10_28_union
113	missense_variant	rs28934576,CM004342,CM010472,CM920677,COSV52660980,COSV52664805,COSV52676050,COSV52728930	chr17	7577120	C	T	TP53	pathogenic/likely_pathogenic,likely_pathogenic,pathogenic	1.593e-5	2e-4	NA	p.Arg273His	diagnosis tumour	octopus	TP53	panel_1_10_28_union
114	missense_variant	rs587781288,CM993216,COSV52664953,COSV52926626,COSV53155598	chr17	7578508	C	T	TP53	likely_pathogenic,pathogenic	NA	NA	NA	p.Cys141Tyr	diagnosis tumour	octopus	TP53	panel_1_10_28_union
115	missense_variant	rs483352697,CM984587,COSV52667931,COSV52674826,COSV52678297	chr17	7578262	C	G	TP53	likely_pathogenic	NA	NA	NA	p.Arg196Pro	diagnosis tumour	octopus	TP53	panel_1_10_28_union
116	missense_variant	rs786203436,COSV52661160,COSV52676168,COSV52853225,COSV53025600	chr17	7578443	A	G	TP53	likely_pathogenic	NA	NA	NA	p.Tyr163His	diagnosis tumour	octopus	TP53	panel_1_10_28_union
117	missense_variant	rs28934576,CM004342,CM010472,CM920677,COSV52660980,COSV52664805,COSV52676050,COSV52728930	chr17	7577120	C	T	TP53	pathogenic/likely_pathogenic,likely_pathogenic,pathogenic	1.593e-5	2e-4	NA	p.Arg273His	diagnosis tumour	octopus	TP53	panel_1_10_28_union
120	missense_variant	rs121912651,CM010465,CM900211,COSV52662035,COSV52797251,COSV53097881	chr17	7577539	G	A	TP53	pathogenic,likely_pathogenic	3.977e-6	3.977e-6	NA	p.Arg248Trp	diagnosis tumour	octopus	TP53	panel_1_10_28_union
123	frameshift_variant	COSV52736786,COSV53616806	chr17	7574013-7574014	-	A	TP53	NA	NA	NA	c.1013dup	p.Glu339ArgfsTer8	diagnosis tumour	octopus	TP53	panel_1_10_28_union
124	missense_variant	rs876660754,CM070299,COSV52676535,COSV52677795,COSV52695723,COSV52823354	chr17	7578413	C	T	TP53	likely_pathogenic,pathogenic	NA	NA	NA	p.Val173Met	diagnosis tumour	octopus	TP53	panel_1_10_28_union
125	missense_variant	rs1567555667,COSV52680942,COSV52985275	chr17	7579349	A	C	TP53	likely_pathogenic	NA	NA	NA	p.Phe113Cys	diagnosis tumour	octopus	TP53	panel_1_10_28_union
126	stop_gained	rs1555526097,CM942118,COSV52735517,COSV53025177,COSV53136193,COSV53312374	chr17	7578431	G	A	TP53	likely_pathogenic,pathogenic	0	0	NA	p.Gln167Ter	diagnosis tumour	octopus	TP53	panel_1_10_28_union
128	frameshift_variant	rs1567549129,COSV52677640	chr17	7577522	G	-	TP53	pathogenic	NA	NA	c.759del	p.Ile254SerfsTer91	diagnosis tumour	octopus	TP53	panel_1_10_28_union
130	inframe_insertion	NA	chr17	7577562-7577563	-	TGT	TP53	NA	NA	NA	NA	NA	diagnosis tumour	octopus	TP53	panel_1_10_28_union
132	frameshift_variant	COSV53025058,COSV53153033,COSV53211006	chr17	7577558	G	-	TP53	NA	NA	NA	c.723del	p.Cys242AlafsTer5	diagnosis tumour	octopus	TP53	panel_1_10_28_union
133	missense_variant	rs730882025,CM159291,CX952222,COSV52671096,COSV52751864,COSV53384298	chr17	7578203	C	T	TP53	pathogenic,uncertain_significance,likely_pathogenic	NA	NA	NA	p.Val216Met	diagnosis tumour	octopus	TP53	panel_1_10_28_union
135	missense_variant	rs587782289,CM1411658,COSV52672888,COSV52675514,COSV52783032	chr17	7577575	A	G	TP53	uncertain_significance,pathogenic	NA	NA	NA	p.Tyr236His	diagnosis tumour	octopus	TP53	panel_1_10_28_union
136	stop_gained,frameshift_variant	COSV53171085,COSV53298337	chr17	7579366-7579367	-	T	TP53	NA	NA	NA	c.320dup	p.Tyr107Ter	diagnosis tumour	octopus	TP53	panel_1_10_28_union
137	missense_variant	rs28934576,CM004342,CM010472,CM920677,COSV52660980,COSV52664805,COSV52676050,COSV52728930	chr17	7577120	C	T	TP53	pathogenic/likely_pathogenic,likely_pathogenic,pathogenic	1.593e-5	2e-4	NA	p.Arg273His	diagnosis tumour	octopus	TP53	panel_1_10_28_union
138	splice_donor_variant	COSV52703680,COSV52798259,COSV52814192	chr17	7576851	A	C	TP53	NA	NA	NA	NA	NA	diagnosis tumour	octopus	TP53	panel_1_10_28_union
139	missense_variant	rs985033810,CM056069,CM070298,COSV52661058,COSV52724858,COSV52839584	chr17	7577550	C	A	TP53	likely_pathogenic	NA	NA	NA	p.Gly244Val	diagnosis tumour	octopus	TP53	panel_1_10_28_union
140	frameshift_variant	rs1567555939,COSV52694629	chr17	7579377	G	-	TP53	pathogenic	NA	NA	c.310del	p.Gln104ArgfsTer19	diagnosis tumour	octopus	TP53	panel_1_10_28_union
141	missense_variant	rs121912657,CM130241,CM920676,COSV52661812,COSV52677483,COSV52701127	chr17	7577124	C	T	TP53	uncertain_significance,likely_pathogenic	3.986e-6	3.986e-6	NA	p.Val272Met	diagnosis tumour	octopus	TP53	panel_1_10_28_union
142	missense_variant	rs1131691023,CM138009,CM161671,COSV52675572,COSV52699845,COSV52722122	chr17	7578460	A	T	TP53	uncertain_significance,likely_pathogenic	NA	NA	NA	p.Val157Asp	diagnosis tumour	octopus	TP53	panel_1_10_28_union
143	missense_variant	rs587780073,CM035576,COSV52661201,COSV52686167,COSV53142556	chr17	7577580	T	C	TP53	pathogenic,likely_pathogenic	3.976e-6	3.976e-6	NA	p.Tyr234Cys	diagnosis tumour	octopus	TP53	panel_1_10_28_union
145	frameshift_variant	NA	chr17	7578441-7578463	GTAGATGGCCATGGCGCGGACGC	-	TP53	NA	NA	NA	NA	NA	diagnosis tumour	octopus	TP53	panel_1_10_28_union
146	missense_variant	rs148924904,CM942135,COSV52663142,COSV52676381	chr17	7578442	T	C	TP53	pathogenic,likely_pathogenic	NA	NA	NA	p.Tyr163Cys	diagnosis tumour	octopus	TP53	panel_1_10_28_union
147	frameshift_variant	NA	chr17	7579372-7579373	-	C	TP53	NA	NA	NA	c.314dup	NA	diagnosis tumour	octopus	TP53	panel_1_10_28_union
149	splice_acceptor_variant	rs587781702,CS0910927,CS114009,COSV52664150,COSV52690279,COSV52737535	chr17	7576927	C	T	TP53	pathogenic,likely_pathogenic	NA	NA	NA	NA	diagnosis tumour	octopus	TP53	panel_1_10_28_union
151	missense_variant	rs121912666,CM015378,CM951227,COSV52661282,COSV52677517	chr17	7578190	T	C	TP53	likely_pathogenic,pathogenic	7.955e-6	7.955e-6	NA	p.Tyr220Cys	diagnosis tumour	octopus	TP53	panel_1_10_28_union
152	missense_variant	rs121913343,CM010471,CM010473,CM951233,COSV52662066,COSV52670856,COSV52707054,COSV53164203	chr17	7577121	G	A	TP53	pathogenic/likely_pathogenic,likely_pathogenic,pathogenic,not_provided,uncertain_significance	1.196e-5	1.196e-5	NA	p.Arg273Cys	diagnosis tumour	octopus	TP53	panel_1_10_28_union
153	missense_variant	rs587782664,CM011014,COSV52661887,COSV52681050,COSV52751406	chr17	7577570	C	T	TP53	uncertain_significance,likely_pathogenic	3.976e-6	3.976e-6	NA	p.Met237Ile	diagnosis tumour	octopus	TP53	panel_1_10_28_union
154	splice_region_variant,intron_variant	rs1555526466,COSV52944494,COSV53057829,COSV53328358	chr17	7579307	C	T	TP53	likely_pathogenic,not_provided,uncertain_significance	NA	NA	NA	NA	diagnosis tumour	octopus	TP53	panel_1_10_28_union
156	missense_variant	rs587781525,CM004343,CM056068,CM114008,COSV52694391,COSV52729448,COSV52815868	chr17	7577096	T	A	TP53	likely_pathogenic,pathogenic	NA	NA	NA	p.Asp281Val	diagnosis tumour	octopus	TP53	panel_1_10_28_union
157	missense_variant	rs121912656,CM010464,CM900209,COSV52666323,COSV52667838,COSV52745465	chr17	7577547	C	T	TP53	pathogenic,likely_pathogenic	3.977e-6	3.977e-6	NA	p.Gly245Asp	diagnosis tumour	octopus	TP53	panel_1_10_28_union
159	missense_variant	rs28934576,CM004342,CM010472,CM920677,COSV52660980,COSV52664805,COSV52676050,COSV52728930	chr17	7577120	C	T	TP53	pathogenic/likely_pathogenic,likely_pathogenic,pathogenic	1.593e-5	2e-4	NA	p.Arg273His	diagnosis tumour	octopus	TP53	panel_1_10_28_union
161	missense_variant	rs587780073,CM035576,COSV52661201,COSV52686167,COSV53142556	chr17	7577580	T	C	TP53	pathogenic,likely_pathogenic	3.976e-6	3.976e-6	NA	p.Tyr234Cys	diagnosis tumour	octopus	TP53	panel_1_10_28_union
162	inframe_deletion	NA	chr17	7577131-7577133	GCT	-	TP53	NA	NA	NA	NA	NA	diagnosis tumour	octopus	TP53	panel_1_10_28_union
163	missense_variant	COSV52661859,COSV52688126,COSV52771856,COSV52796404	chr17	7577533	G	A	TP53	NA	NA	NA	NA	p.Pro250Ser	diagnosis tumour	octopus	TP53	panel_1_10_28_union
165	missense_variant	rs28934576,CM004342,CM010472,CM920677,COSV52660980,COSV52664805,COSV52676050,COSV52728930	chr17	7577120	C	T	TP53	pathogenic/likely_pathogenic,likely_pathogenic,pathogenic	1.593e-5	2e-4	NA	p.Arg273His	diagnosis tumour	octopus	TP53	panel_1_10_28_union
169	missense_variant	rs121913343,CM010471,CM010473,CM951233,COSV52662066,COSV52670856,COSV52707054,COSV53164203	chr17	7577121	G	A	TP53	pathogenic/likely_pathogenic,likely_pathogenic,pathogenic,not_provided,uncertain_significance	1.196e-5	1.196e-5	NA	p.Arg273Cys	diagnosis tumour	octopus	TP53	panel_1_10_28_union
170	missense_variant	rs1057519996,COSV52666637,COSV52701687,COSV52759171	chr17	7578535	T	C	TP53	likely_pathogenic,uncertain_significance	0	0	NA	p.Lys132Arg	diagnosis tumour	octopus	TP53	panel_1_10_28_union
172	missense_variant	rs193920774,CM1414506,COSV52664019,COSV52666760,COSV53585299	chr17	7577141	C	A	TP53	likely_pathogenic,uncertain_significance	0	0	NA	p.Gly266Val	diagnosis tumour	octopus	TP53	panel_1_10_28_union
173	missense_variant	rs11540654,CM115383,CM134053,CM984590,COSV52662399,COSV52668419,COSV52680444,COSV53132492	chr17	7579358	C	A	TP53	likely_pathogenic,pathogenic	0	0	NA	p.Arg110Leu	diagnosis tumour	octopus	TP53	panel_1_10_28_union
174	missense_variant	rs121913343,CM010471,CM010473,CM951233,COSV52662066,COSV52670856,COSV52707054,COSV53164203	chr17	7577121	G	A	TP53	pathogenic/likely_pathogenic,likely_pathogenic,pathogenic,not_provided,uncertain_significance	1.196e-5	1.196e-5	NA	p.Arg273Cys	diagnosis tumour	octopus	TP53	panel_1_10_28_union
177	splice_acceptor_variant,coding_sequence_variant,intron_variant	NA	chr17	7578268-7578360	AGATGCTGAGGAGGGGCCAGACCTAAGAGCAATCAGTGAGGAATCAGAGGCCTGGGGACCCTGGGCAACCAGCCCTGTCGTCTCTCCAGCCCC	-	TP53	NA	NA	NA	NA	NA	diagnosis tumour	octopus	TP53	panel_1_10_28_union
178	missense_variant	rs760043106,CM092575,COSV52661172,COSV52664264,COSV52684176,COSV52720899	chr17	7578265	A	G	TP53	pathogenic,likely_pathogenic	0	0	NA	p.Ile195Thr	diagnosis tumour	octopus	TP53	panel_1_10_28_union
180	splice_donor_variant	CS951538,COSV52663569,COSV52668477,COSV52702628	chr17	7579311	C	-	TP53	NA	NA	NA	NA	NA	diagnosis tumour	octopus	TP53	panel_1_10_28_union
182	frameshift_variant	COSV52965002,COSV53107694,COSV53515706	chr17	7578192	G	-	TP53	NA	NA	NA	c.657del	p.Tyr220MetfsTer27	diagnosis tumour	octopus	TP53	panel_1_10_28_union
185	missense_variant	rs1057519989,CM144215,COSV52668392,COSV52676997,COSV52808251	chr17	7577551	C	T	TP53	pathogenic,likely_pathogenic	NA	NA	NA	p.Gly244Ser	diagnosis tumour	octopus	TP53	panel_1_10_28_union
186	frameshift_variant	CM951223,COSV52667239,COSV52783646,COSV53625267	chr17	7578469	C	-	TP53	NA	NA	NA	c.461del	p.Gly154AlafsTer16	diagnosis tumour	octopus	TP53	panel_1_10_28_union
187	inframe_insertion	NA	chr17	7577541-7577542	-	TCA	TP53	NA	NA	NA	NA	NA	diagnosis tumour	octopus	TP53	panel_1_10_28_union
190	missense_variant	rs121912651,CM010465,CM900211,COSV52662035,COSV52797251,COSV53097881	chr17	7577539	G	A	TP53	pathogenic,likely_pathogenic	3.977e-6	3.977e-6	NA	p.Arg248Trp	diagnosis tumour	octopus	TP53	panel_1_10_28_union
191	missense_variant,splice_region_variant	rs746504075,COSV52863714,COSV52950260	chr17	7577608	C	T	TP53	uncertain_significance	NA	NA	NA	p.Val225Ile	diagnosis tumour	octopus	TP53	panel_1_10_28_union
192	missense_variant	rs121912666,CM015378,CM951227,COSV52661282,COSV52677517	chr17	7578190	T	C	TP53	likely_pathogenic,pathogenic	7.955e-6	7.955e-6	NA	p.Tyr220Cys	diagnosis tumour	octopus	TP53	panel_1_10_28_union
194	stop_gained	CM103214,COSV52683572	chr17	7574000	C	A	TP53	NA	NA	NA	NA	p.Glu343Ter	diagnosis tumour	octopus	TP53	panel_1_10_28_union
195	missense_variant	rs1057519990,COSV52670619,COSV52672762,COSV52751844	chr17	7577142	C	T	TP53	uncertain_significance,likely_pathogenic	NA	NA	NA	p.Gly266Arg	diagnosis tumour	octopus	TP53	panel_1_10_28_union
196	splice_region_variant,intron_variant	COSV52760439	chr17	7578557	G	C	TP53	NA	NA	NA	NA	NA	diagnosis tumour	octopus	TP53	panel_1_10_28_union
198	stop_gained	rs397516435,CM941329,COSV52663748,COSV53125285,COSV53128268	chr17	7578263	G	A	TP53	pathogenic	3.977e-6	3.977e-6	NA	p.Arg196Ter	diagnosis tumour	octopus	TP53	panel_1_10_28_union
199	missense_variant	rs587782664,CM011014,COSV52661887,COSV52681050,COSV52751406	chr17	7577570	C	A	TP53	likely_pathogenic	NA	NA	NA	p.Met237Ile	diagnosis tumour	octopus	TP53	panel_1_10_28_union
200	missense_variant	rs121912655,CM910618,COSV52661189,COSV52677418,COSV52689710	chr17	7577556	C	A	TP53	likely_pathogenic,uncertain_significance	NA	NA	NA	p.Cys242Phe	diagnosis tumour	octopus	TP53	panel_1_10_28_union
201	missense_variant	rs121912651,CM010465,CM900211,COSV52662035,COSV52797251,COSV53097881	chr17	7577539	G	C	TP53	likely_pathogenic	NA	NA	NA	p.Arg248Gly	diagnosis tumour	octopus	TP53	panel_1_10_28_union
203	missense_variant	rs1057519991,COSV52661025,COSV52661712,COSV52690692,COSV52937418	chr17	7578394	T	C	TP53	uncertain_significance,likely_pathogenic	3.979e-6	3.979e-6	NA	p.His179Arg	diagnosis tumour	octopus	TP53	panel_1_10_28_union
205	frameshift_variant	rs587783062	chr17	7579420	G	-	TP53	likely_pathogenic,pathogenic	NA	NA	c.267del	p.Ser90ProfsTer33	diagnosis tumour	octopus	TP53	panel_1_10_28_union
206	splice_acceptor_variant	rs587781702,CS0910927,CS114009,COSV52664150,COSV52690279,COSV52737535	chr17	7576927	C	T	TP53	pathogenic,likely_pathogenic	NA	NA	NA	NA	diagnosis tumour	octopus	TP53	panel_1_10_28_union
207	missense_variant	rs121912666,CM015378,CM951227,COSV52661282,COSV52677517	chr17	7578190	T	C	TP53	likely_pathogenic,pathogenic	7.955e-6	7.955e-6	NA	p.Tyr220Cys	diagnosis tumour	octopus	TP53	panel_1_10_28_union
209	frameshift_variant	NA	chr17	7578183-7578208	CGGCTCATAGGGCACCACCACACTAT	TGGTGCCCTA	TP53	NA	NA	NA	NA	NA	diagnosis tumour	octopus	TP53	panel_1_10_28_union
212	frameshift_variant	rs1555525539	chr17	7577567-7577568	AC	-	TP53	NA	NA	NA	NA	p.Cys238Ter	diagnosis tumour	octopus	TP53	panel_1_10_28_union
214	stop_gained	rs397516436,CM951226,COSV52665560,COSV52740638,COSV52746781,COSV52782151	chr17	7578212	G	A	TP53	pathogenic	0	0	NA	p.Arg213Ter	diagnosis tumour	octopus	TP53	panel_1_10_28_union
215	stop_gained	rs730882029,CM004908,COSV52665487	chr17	7574003	G	A	TP53	pathogenic	NA	NA	NA	p.Arg342Ter	diagnosis tumour	octopus	TP53	panel_1_10_28_union
216	frameshift_variant	COSV52717910,COSV53118583,COSV53205177	chr17	7579316-7579317	-	AA	TP53	NA	NA	NA	NA	p.Cys124PhefsTer47	diagnosis tumour	octopus	TP53	panel_1_10_28_union
217	stop_gained	rs397516435,CM941329,COSV52663748,COSV53125285,COSV53128268	chr17	7578263	G	A	TP53	pathogenic	3.977e-6	3.977e-6	NA	p.Arg196Ter	diagnosis tumour	octopus	TP53	panel_1_10_28_union
218	missense_variant	rs375338359,CM098494,COSV52690857,COSV52980226,COSV53438718	chr17	7574002	C	G	TP53	pathogenic,likely_pathogenic	NA	NA	NA	p.Arg342Pro	diagnosis tumour	octopus	TP53	panel_1_10_28_union
220	stop_gained	COSV52679869,COSV53267121,COSV53424574	chr17	7578239	C	A	TP53	NA	NA	NA	NA	p.Glu204Ter	diagnosis tumour	octopus	TP53	panel_1_10_28_union
221	missense_variant	rs876658468,COSV52675896,COSV52688299,COSV52757395	chr17	7578272	G	A	TP53	likely_pathogenic	NA	NA	NA	p.His193Tyr	diagnosis tumour	octopus	TP53	panel_1_10_28_union
223	missense_variant	rs28934578,CM062017,CM951224,COSV52661038,COSV52677601,COSV52731306,COSV53801286	chr17	7578406	C	T	TP53	likely_pathogenic,pathogenic,not_provided	3.98e-6	3.98e-6	NA	p.Arg175His	diagnosis tumour	octopus	TP53	panel_1_10_28_union
224	missense_variant	rs786201059,CM076567,CM1212545,COSV52664318,COSV52687201,COSV52688214	chr17	7577082	C	T	TP53	likely_pathogenic,pathogenic	NA	NA	NA	p.Glu286Lys	diagnosis tumour	octopus	TP53	panel_1_10_28_union
225	missense_variant	rs1567548929,COSV52662086,COSV52675732,COSV52773165,COSV52962390	chr17	7577506	C	A	TP53	likely_pathogenic	NA	NA	NA	p.Asp259Tyr	diagnosis tumour	octopus	TP53	panel_1_10_28_union
226	missense_variant	rs28934578,CM062017,CM951224,COSV52661038,COSV52677601,COSV52731306,COSV53801286	chr17	7578406	C	T	TP53	likely_pathogenic,pathogenic,not_provided	3.98e-6	3.98e-6	NA	p.Arg175His	diagnosis tumour	octopus	TP53	panel_1_10_28_union
228	missense_variant	rs28934573,CM1212186,CM920673,COSV52661688,COSV52662386,COSV52713934,COSV52760886	chr17	7577559	G	T	TP53	likely_pathogenic	NA	NA	NA	p.Ser241Tyr	diagnosis tumour	octopus	TP53	panel_1_10_28_union
229	frameshift_variant	CM137619,COSV52774724	chr17	7574030	G	-	TP53	NA	NA	NA	c.997del	p.Arg333ValfsTer12	diagnosis tumour	octopus	TP53	panel_1_10_28_union
231	missense_variant	rs985033810,CM056069,CM070298,COSV52661058,COSV52724858,COSV52839584	chr17	7577550	C	T	TP53	likely_pathogenic,pathogenic	NA	NA	NA	p.Gly244Asp	diagnosis tumour	octopus	TP53	panel_1_10_28_union
232	missense_variant	rs1057519990,COSV52670619,COSV52672762,COSV52751844	chr17	7577142	C	T	TP53	uncertain_significance,likely_pathogenic	NA	NA	NA	p.Gly266Arg	diagnosis tumour	octopus	TP53	panel_1_10_28_union
234	missense_variant	rs876660754,CM070299,COSV52676535,COSV52677795,COSV52695723,COSV52823354	chr17	7578413	C	A	TP53	pathogenic,likely_pathogenic	NA	NA	NA	p.Val173Leu	diagnosis tumour	octopus	TP53	panel_1_10_28_union
237	frameshift_variant	NA	chr17	7578496-7578506	AGCTGCACAGG	-	TP53	NA	NA	NA	NA	NA	diagnosis tumour	octopus	TP53	panel_1_10_28_union
240	stop_gained	rs730882029,CM004908,COSV52665487	chr17	7574003	G	A	TP53	pathogenic	NA	NA	NA	p.Arg342Ter	diagnosis tumour	octopus	TP53	panel_1_10_28_union
241	missense_variant	rs864622237,CM137618,COSV52694920,COSV52730114,COSV52730255	chr17	7577581	A	T	TP53	likely_pathogenic,uncertain_significance	NA	NA	NA	p.Tyr234Asn	diagnosis tumour	octopus	TP53	panel_1_10_28_union
242	missense_variant	rs587782177,COSV52679681,COSV52686793,COSV52700292,COSV52891297	chr17	7578205	C	A	TP53	likely_pathogenic	NA	NA	NA	p.Ser215Ile	diagnosis tumour	octopus	TP53	panel_1_10_28_union
246	missense_variant	rs730882005,CM034930,COSV52661646,COSV52706816,COSV52804264	chr17	7577568	C	A	TP53	likely_pathogenic,pathogenic	NA	NA	NA	p.Cys238Phe	diagnosis tumour	octopus	TP53	panel_1_10_28_union
247	missense_variant	rs121912656,CM010464,CM900209,COSV52666323,COSV52667838,COSV52745465	chr17	7577547	C	A	TP53	likely_pathogenic	3.977e-6	3.977e-6	NA	p.Gly245Val	diagnosis tumour	octopus	TP53	panel_1_10_28_union
248	splice_acceptor_variant	CS1313555,COSV52688618,COSV52749979,COSV52994579,COSV52996344	chr17	7578555	C	G	TP53	NA	NA	NA	NA	NA	diagnosis tumour	octopus	TP53	panel_1_10_28_union
249	frameshift_variant	COSV52837759,COSV53037685	chr17	7578247	A	-	TP53	NA	NA	NA	c.602del	p.Leu201CysfsTer46	diagnosis tumour	octopus	TP53	panel_1_10_28_union
252	missense_variant	rs121912666,CM015378,CM951227,COSV52661282,COSV52677517	chr17	7578190	T	C	TP53	likely_pathogenic,pathogenic	7.955e-6	7.955e-6	NA	p.Tyr220Cys	diagnosis tumour	octopus	TP53	panel_1_10_28_union
254	missense_variant	rs28934576,CM004342,CM010472,CM920677,COSV52660980,COSV52664805,COSV52676050,COSV52728930	chr17	7577120	C	T	TP53	pathogenic/likely_pathogenic,likely_pathogenic,pathogenic	1.593e-5	2e-4	NA	p.Arg273His	diagnosis tumour	octopus	TP53	panel_1_10_28_union
255	missense_variant	rs11540652,CM920675,COSV52661091,COSV52661580,COSV52675468,COSV52802300	chr17	7577538	C	T	TP53	pathogenic,likely_pathogenic,pathogenic/likely_pathogenic	1.193e-5	0	NA	p.Arg248Gln	diagnosis tumour	octopus	TP53	panel_1_10_28_union
256	missense_variant	rs1057520000,COSV52677206,COSV52707835,COSV52811105	chr17	7578478	G	T	TP53	uncertain_significance,likely_pathogenic	NA	NA	NA	p.Pro151His	diagnosis tumour	octopus	TP53	panel_1_10_28_union
259	missense_variant	rs28934578,CM062017,CM951224,COSV52661038,COSV52677601,COSV52731306,COSV53801286	chr17	7578406	C	T	TP53	likely_pathogenic,pathogenic,not_provided	3.98e-6	3.98e-6	NA	p.Arg175His	diagnosis tumour	octopus	TP53	panel_1_10_28_union
260	missense_variant	rs1057519986,COSV52661272,COSV52676663,COSV52688116	chr17	7577129	A	G	TP53	likely_pathogenic,pathogenic	NA	NA	NA	p.Phe270Ser	diagnosis tumour	octopus	TP53	panel_1_10_28_union
261	stop_gained	rs121912652,CM900213,COSV52684909,COSV52740428,COSV52828352	chr17	7577509	C	A	TP53	pathogenic	NA	NA	NA	p.Glu258Ter	diagnosis tumour	octopus	TP53	panel_1_10_28_union
262	missense_variant	rs28934571,COSV52661594,COSV52668882,COSV52827572	chr17	7577534	C	G	TP53	uncertain_significance	NA	NA	NA	p.Arg249Ser	diagnosis tumour	octopus	TP53	panel_1_10_28_union
264	frameshift_variant	NA	chr17	7576873-7576874	CA	-	TP53	NA	NA	NA	NA	NA	diagnosis tumour	octopus	TP53	panel_1_10_28_union
266	missense_variant	rs1057520008,CD100447,COSV52760580,COSV52806341,COSV52877975,COSV52979708	chr17	7578236	A	C	TP53	likely_pathogenic,uncertain_significance	NA	NA	NA	p.Tyr205Asp	diagnosis tumour	octopus	TP53	panel_1_10_28_union
267	frameshift_variant	COSV53023337	chr17	7578246-7578247	-	A	TP53	NA	NA	NA	c.602dup	p.Leu201PhefsTer8	diagnosis tumour	octopus	TP53	panel_1_10_28_union
268	missense_variant	rs1131691043,CM115637,COSV52672812,COSV52700410	chr17	7578416	C	A	TP53	likely_pathogenic	NA	NA	NA	p.Val172Phe	diagnosis tumour	octopus	TP53	panel_1_10_28_union
271	missense_variant	rs1057519992,CM103210,COSV52670202,COSV52732998,COSV52834506,COSV52887765	chr17	7578208	T	C	TP53	likely_pathogenic,uncertain_significance	NA	NA	NA	p.His214Arg	diagnosis tumour	octopus	TP53	panel_1_10_28_union
274	splice_donor_variant	CS034998,CS0910926,COSV52677962,COSV52797769,COSV53179168	chr17	7578175	A	C	TP53	NA	NA	NA	NA	NA	diagnosis tumour	octopus	TP53	panel_1_10_28_union
1	missense_variant	rs587780070,CM067054,COSV52662617,COSV52668276,COSV52699993	chr17	7578395	G	A	TP53	likely_pathogenic,pathogenic	NA	NA	NA	p.His179Tyr	relapse tumour	octopus	TP53	panel_1_10_28_union
2	missense_variant	rs28934576,CM004342,CM010472,CM920677,COSV52660980,COSV52664805,COSV52676050,COSV52728930	chr17	7577120	C	T	TP53	pathogenic/likely_pathogenic,likely_pathogenic,pathogenic	1.593e-5	2e-4	NA	p.Arg273His	relapse tumour	octopus	TP53	panel_1_10_28_union
4	splice_acceptor_variant	rs878854073,CS011061,COSV52662773,COSV52705331,COSV52707963,COSV53154363	chr17	7577609	C	A	TP53	pathogenic	NA	NA	NA	NA	relapse tumour	octopus	TP53	panel_1_10_28_union
5	missense_variant	rs28934574,CM056413,CM920678,COSV52662048,COSV52662222,COSV52701296	chr17	7577094	G	A	TP53	pathogenic/likely_pathogenic,likely_pathogenic,pathogenic	3.978e-6	0	NA	p.Arg282Trp	relapse tumour	octopus	TP53	panel_1_10_28_union
6	inframe_deletion	rs1064794309	chr17	7577515-7577517	TGA	-	TP53	NA	NA	NA	NA	p.Ile255del	relapse tumour	octopus	TP53	panel_1_10_28_union
8	missense_variant	rs786201838,CM083194,CM951225,COSV52662414,COSV52663304,COSV52681707	chr17	7578271	T	C	TP53	likely_pathogenic	NA	NA	NA	p.His193Arg	relapse tumour	octopus	TP53	panel_1_10_28_union
9	splice_acceptor_variant	CS1313555,COSV52688618,COSV52749979,COSV52994579,COSV52996344	chr17	7578555	C	G	TP53	NA	NA	NA	NA	NA	relapse tumour	octopus	TP53	panel_1_10_28_union
11	missense_variant	rs760043106,CM092575,COSV52661172,COSV52664264,COSV52684176,COSV52720899	chr17	7578265	A	G	TP53	pathogenic,likely_pathogenic	0	0	NA	p.Ile195Thr	relapse tumour	octopus	TP53	panel_1_10_28_union
12	missense_variant	rs28934576,CM004342,CM010472,CM920677,COSV52660980,COSV52664805,COSV52676050,COSV52728930	chr17	7577120	C	T	TP53	pathogenic/likely_pathogenic,likely_pathogenic,pathogenic	1.593e-5	2e-4	NA	p.Arg273His	relapse tumour	octopus	TP53	panel_1_10_28_union
14	missense_variant	rs876660754,CM070299,COSV52676535,COSV52677795,COSV52695723,COSV52823354	chr17	7578413	C	A	TP53	pathogenic,likely_pathogenic	NA	NA	NA	p.Val173Leu	relapse tumour	octopus	TP53	panel_1_10_28_union
16	missense_variant	rs28934576,CM004342,CM010472,CM920677,COSV52660980,COSV52664805,COSV52676050,COSV52728930	chr17	7577120	C	T	TP53	pathogenic/likely_pathogenic,likely_pathogenic,pathogenic	1.593e-5	2e-4	NA	p.Arg273His	relapse tumour	octopus	TP53	panel_1_10_28_union
17	missense_variant	rs28934574,CM056413,CM920678,COSV52662048,COSV52662222,COSV52701296	chr17	7577094	G	A	TP53	pathogenic/likely_pathogenic,likely_pathogenic,pathogenic	3.978e-6	0	NA	p.Arg282Trp	relapse tumour	octopus	TP53	panel_1_10_28_union
18	missense_variant	rs1057519990,COSV52670619,COSV52672762,COSV52751844	chr17	7577142	C	T	TP53	uncertain_significance,likely_pathogenic	NA	NA	NA	p.Gly266Arg	relapse tumour	octopus	TP53	panel_1_10_28_union
19	frameshift_variant	COSV52676241,COSV52783767	chr17	7578246	C	-	TP53	NA	NA	NA	c.603del	p.Leu201PhefsTer46	relapse tumour	octopus	TP53	panel_1_10_28_union
21	frameshift_variant	NA	chr17	7576866-7576867	-	A	TP53	NA	NA	NA	c.979dup	NA	relapse tumour	octopus	TP53	panel_1_10_28_union
22	missense_variant	rs1057519986,COSV52661272,COSV52676663,COSV52688116	chr17	7577129	A	G	TP53	likely_pathogenic,pathogenic	NA	NA	NA	p.Phe270Ser	relapse tumour	octopus	TP53	panel_1_10_28_union
23	missense_variant	rs764342812,COSV52783209,COSV52795438,COSV52891634,COSV53135249	chr17	7577561	A	C	TP53	uncertain_significance	NA	NA	NA	p.Ser240Arg	relapse tumour	octopus	TP53	panel_1_10_28_union
24	frameshift_variant	COSV52689560	chr17	7579494	T	-	TP53	NA	NA	NA	c.193del	p.Arg65GlufsTer58	relapse tumour	octopus	TP53	panel_1_10_28_union
28	frameshift_variant	NA	chr17	7579348-7579349	-	A	TP53	NA	NA	NA	c.338dup	NA	relapse tumour	octopus	TP53	panel_1_10_28_union
29	frameshift_variant	COSV53283607	chr17	7578547	G	-	TP53	NA	NA	NA	c.383del	p.Pro128LeufsTer42	relapse tumour	octopus	TP53	panel_1_10_28_union
30	splice_donor_variant	rs11575997,CD002536,COSV52663229,COSV52699909,COSV52752826	chr17	7576852	C	A	TP53	not_provided,likely_pathogenic	NA	NA	NA	NA	relapse tumour	octopus	TP53	panel_1_10_28_union
31	missense_variant	rs1057519996,COSV52666637,COSV52701687,COSV52759171	chr17	7578535	T	C	TP53	likely_pathogenic,uncertain_significance	0	0	NA	p.Lys132Arg	relapse tumour	octopus	TP53	panel_1_10_28_union
32	frameshift_variant	rs730882019,COSV53156065,COSV53468298	chr17	7578474-7578475	-	G	TP53	pathogenic	0	0	c.455dup	p.Pro153AlafsTer28	relapse tumour	octopus	TP53	panel_1_10_28_union
33	inframe_insertion	NA	chr17	7578452-7578453	-	GGCGCGGACGCG	TP53	NA	NA	NA	NA	NA	relapse tumour	octopus	TP53	panel_1_10_28_union
34	missense_variant	rs747342068,CM086989,CM973641,COSV52689323,COSV52708494,COSV52979406,COSV53353999	chr17	7578536	T	C	TP53	likely_pathogenic,uncertain_significance	3.989e-6	3.989e-6	NA	p.Lys132Glu	relapse tumour	octopus	TP53	panel_1_10_28_union
35	frameshift_variant	NA	chr17	7579467	C	-	TP53	NA	NA	NA	c.220del	NA	relapse tumour	octopus	TP53	panel_1_10_28_union
36	inframe_deletion	NA	chr17	7578392-7578412	CATGGTGGGGGCAGCGCCTCA	-	TP53	NA	NA	NA	NA	NA	relapse tumour	octopus	TP53	panel_1_10_28_union
37	missense_variant	rs730882027,COSV52728902,COSV52741592,COSV52816233,COSV53108676	chr17	7577529	A	T	TP53	uncertain_significance	NA	NA	NA	p.Ile251Asn	relapse tumour	octopus	TP53	panel_1_10_28_union
38	missense_variant	rs587780074,CM157012,COSV52668375,COSV52693504,COSV52778210	chr17	7577544	A	G	TP53	likely_pathogenic,uncertain_significance	NA	NA	NA	p.Met246Thr	relapse tumour	octopus	TP53	panel_1_10_28_union
39	missense_variant	rs985033810,CM056069,CM070298,COSV52661058,COSV52724858,COSV52839584	chr17	7577550	C	T	TP53	likely_pathogenic,pathogenic	NA	NA	NA	p.Gly244Asp	relapse tumour	octopus	TP53	panel_1_10_28_union
40	missense_variant	rs1057520002,CD984149,CM942121,COSV52670786,COSV52675302,COSV53004514	chr17	7577560	A	C	TP53	likely_pathogenic	NA	NA	NA	p.Ser241Ala	relapse tumour	octopus	TP53	panel_1_10_28_union
41	frameshift_variant	NA	chr17	7577086-7577087	TG	-	TP53	NA	NA	NA	NA	NA	relapse tumour	octopus	TP53	panel_1_10_28_union
42	missense_variant	rs942158624,COSV52677568,COSV52809310,COSV53233300	chr17	7578266	T	A	TP53	likely_pathogenic	NA	NA	NA	p.Ile195Phe	relapse tumour	octopus	TP53	panel_1_10_28_union
44	splice_donor_variant	rs11575997,CD002536,COSV52663229,COSV52699909,COSV52752826	chr17	7576852	C	T	TP53	pathogenic,likely_pathogenic,not_provided	0	0	NA	NA	relapse tumour	octopus	TP53	panel_1_10_28_union
45	splice_donor_variant	rs863224499,CS071266,CS123101,COSV52670407,COSV52712339,COSV52751788	chr17	7578176	C	T	TP53	pathogenic,not_provided	NA	NA	NA	NA	relapse tumour	octopus	TP53	panel_1_10_28_union
46	frameshift_variant	COSV53184559,COSV53577802	chr17	7578475-7578476	GG	-	TP53	NA	NA	NA	NA	p.Pro152AlafsTer28	relapse tumour	octopus	TP53	panel_1_10_28_union
47	missense_variant	rs1057519989,CM144215,COSV52668392,COSV52676997,COSV52808251	chr17	7577551	C	A	TP53	likely_pathogenic,uncertain_significance	NA	NA	NA	p.Gly244Cys	relapse tumour	octopus	TP53	panel_1_10_28_union
48	splice_acceptor_variant	CS109519,COSV52669186,COSV52682653,COSV52687702	chr17	7577610	T	G	TP53	NA	NA	NA	NA	NA	relapse tumour	octopus	TP53	panel_1_10_28_union
49	missense_variant	rs1057519975,COSV52674321,COSV52706302,COSV52827707	chr17	7578527	A	C	TP53	likely_pathogenic,uncertain_significance	NA	NA	NA	p.Cys135Gly	relapse tumour	octopus	TP53	panel_1_10_28_union
50	frameshift_variant	CM961376,COSV52661225,COSV52665769,COSV52678063	chr17	7577105	G	-	TP53	NA	NA	NA	c.833del	p.Pro278LeufsTer67	relapse tumour	octopus	TP53	panel_1_10_28_union
51	missense_variant	rs483352697,CM984587,COSV52667931,COSV52674826,COSV52678297	chr17	7578262	C	G	TP53	likely_pathogenic	NA	NA	NA	p.Arg196Pro	relapse tumour	octopus	TP53	panel_1_10_28_union
52	frameshift_variant	COSV53283607	chr17	7578547	G	-	TP53	NA	NA	NA	c.383del	p.Pro128LeufsTer42	relapse tumour	octopus	TP53	panel_1_10_28_union
53	missense_variant	rs121912666,CM015378,CM951227,COSV52661282,COSV52677517	chr17	7578190	T	C	TP53	likely_pathogenic,pathogenic	7.955e-6	7.955e-6	NA	p.Tyr220Cys	relapse tumour	octopus	TP53	panel_1_10_28_union
55	frameshift_variant	NA	chr17	7577071-7577072	GA	-	TP53	NA	NA	NA	NA	NA	relapse tumour	octopus	TP53	panel_1_10_28_union
57	missense_variant	rs587781991,COSV52675774,COSV52680475,COSV52702460,COSV53452020	chr17	7578526	C	T	TP53	likely_pathogenic	0	0	NA	p.Cys135Tyr	relapse tumour	octopus	TP53	panel_1_10_28_union
60	missense_variant	rs1131691037,CM087281,CM159290,COSV52670715,COSV52718021,COSV53252418	chr17	7578538	T	A	TP53	likely_pathogenic,uncertain_significance	NA	NA	NA	p.Asn131Ile	relapse tumour	octopus	TP53	panel_1_10_28_union
61	missense_variant	rs1057519991,COSV52661025,COSV52661712,COSV52690692,COSV52937418	chr17	7578394	T	C	TP53	uncertain_significance,likely_pathogenic	3.979e-6	3.979e-6	NA	p.His179Arg	relapse tumour	octopus	TP53	panel_1_10_28_union
62	stop_gained	rs730882029,CM004908,COSV52665487	chr17	7574003	G	A	TP53	pathogenic	NA	NA	NA	p.Arg342Ter	relapse tumour	octopus	TP53	panel_1_10_28_union
63	missense_variant	rs121912651,CM010465,CM900211,COSV52662035,COSV52797251,COSV53097881	chr17	7577539	G	A	TP53	pathogenic,likely_pathogenic	3.977e-6	3.977e-6	NA	p.Arg248Trp	relapse tumour	octopus	TP53	panel_1_10_28_union
65	stop_gained	rs730882029,CM004908,COSV52665487	chr17	7574003	G	A	TP53	pathogenic	NA	NA	NA	p.Arg342Ter	relapse tumour	octopus	TP53	panel_1_10_28_union
66	inframe_deletion	NA	chr17	7578376-7578393	CTATCTGAGCAGCGCTCA	-	TP53	NA	NA	NA	NA	NA	relapse tumour	octopus	TP53	panel_1_10_28_union
67	missense_variant	rs121912666,CM015378,CM951227,COSV52661282,COSV52677517	chr17	7578190	T	C	TP53	likely_pathogenic,pathogenic	7.955e-6	7.955e-6	NA	p.Tyr220Cys	relapse tumour	octopus	TP53	panel_1_10_28_union
68	missense_variant	rs1064793881,COSV52677880,COSV52851240	chr17	7577102	C	T	TP53	pathogenic,likely_pathogenic,uncertain_significance	NA	NA	NA	p.Gly279Glu	relapse tumour	octopus	TP53	panel_1_10_28_union
69	frameshift_variant	rs1567555939,COSV52694629	chr17	7579377	G	-	TP53	pathogenic	NA	NA	c.310del	p.Gln104ArgfsTer19	relapse tumour	octopus	TP53	panel_1_10_28_union
71	missense_variant	rs121913343,CM010471,CM010473,CM951233,COSV52662066,COSV52670856,COSV52707054,COSV53164203	chr17	7577121	G	A	TP53	pathogenic/likely_pathogenic,likely_pathogenic,pathogenic,not_provided,uncertain_significance	1.196e-5	1.196e-5	NA	p.Arg273Cys	relapse tumour	octopus	TP53	panel_1_10_28_union
72	frameshift_variant	COSV52661564,COSV53188691	chr17	7577109	A	-	TP53	NA	NA	NA	c.829del	p.Cys277ValfsTer68	relapse tumour	octopus	TP53	panel_1_10_28_union
74	missense_variant	rs28934571,COSV52661594,COSV52668882,COSV52827572	chr17	7577534	C	A	TP53	pathogenic,likely_pathogenic,uncertain_significance,conflicting_interpretations_of_pathogenicity	NA	NA	NA	p.Arg249Ser	relapse tumour	octopus	TP53	panel_1_10_28_union
76	missense_variant	rs121912666,CM015378,CM951227,COSV52661282,COSV52677517	chr17	7578190	T	C	TP53	likely_pathogenic,pathogenic	7.955e-6	7.955e-6	NA	p.Tyr220Cys	relapse tumour	octopus	TP53	panel_1_10_28_union
77	missense_variant	rs28934574,CM056413,CM920678,COSV52662048,COSV52662222,COSV52701296	chr17	7577094	G	A	TP53	pathogenic/likely_pathogenic,likely_pathogenic,pathogenic	3.978e-6	0	NA	p.Arg282Trp	relapse tumour	octopus	TP53	panel_1_10_28_union
78	stop_gained	rs397516436,CM951226,COSV52665560,COSV52740638,COSV52746781,COSV52782151	chr17	7578212	G	A	TP53	pathogenic	0	0	NA	p.Arg213Ter	relapse tumour	octopus	TP53	panel_1_10_28_union
79	missense_variant	rs28934874,CM012662,CM120847,CM941326,COSV52661698,COSV52676321,COSV52676982,COSV52701855	chr17	7578479	G	A	TP53	likely_pathogenic,pathogenic	NA	NA	NA	p.Pro151Ser	relapse tumour	octopus	TP53	panel_1_10_28_union
81	missense_variant	rs863224683,CM016206,COSV52686543,COSV52692226	chr17	7578542	G	C	TP53	uncertain_significance	NA	NA	NA	p.Leu130Val	relapse tumour	octopus	TP53	panel_1_10_28_union
82	missense_variant	rs1057519998,COSV52663681,COSV52677924,COSV52679257,COSV52713187	chr17	7578268	A	C	TP53	likely_pathogenic,uncertain_significance	3.976e-6	3.976e-6	NA	p.Leu194Arg	relapse tumour	octopus	TP53	panel_1_10_28_union
83	stop_gained	rs1555525970,COSV52662121,COSV52858115,COSV53050787,COSV53082360	chr17	7578382	G	C	TP53	pathogenic	NA	NA	NA	p.Ser183Ter	relapse tumour	octopus	TP53	panel_1_10_28_union
84	missense_variant	rs1555526004,COSV52689182,COSV53235050,COSV53281657	chr17	7578397	T	G	TP53	likely_pathogenic	NA	NA	NA	p.His178Pro	relapse tumour	octopus	TP53	panel_1_10_28_union
86	missense_variant	rs764146326,CD137626,CM076566,CM153816,COSV52671054,COSV52674651,COSV52678614	chr17	7577097	C	A	TP53	pathogenic,likely_pathogenic	NA	NA	NA	p.Asp281Tyr	relapse tumour	octopus	TP53	panel_1_10_28_union
87	missense_variant	rs11540652,CM920675,COSV52661091,COSV52661580,COSV52675468,COSV52802300	chr17	7577538	C	T	TP53	pathogenic,likely_pathogenic,pathogenic/likely_pathogenic	1.193e-5	0	NA	p.Arg248Gln	relapse tumour	octopus	TP53	panel_1_10_28_union
88	missense_variant	rs1057519985,CM920679,COSV52661405,COSV52748431,COSV53044704	chr17	7577081	T	A	TP53	likely_pathogenic	NA	NA	NA	p.Glu286Val	relapse tumour	octopus	TP53	panel_1_10_28_union
89	missense_variant	rs786202962,COSV52660760,COSV52661329,COSV52678029	chr17	7578403	C	T	TP53	pathogenic,likely_pathogenic	NA	NA	NA	p.Cys176Tyr	relapse tumour	octopus	TP53	panel_1_10_28_union
90	stop_gained,splice_region_variant	CM1511153,COSV52664188	chr17	7576855	G	A	TP53	NA	NA	NA	NA	p.Gln331Ter	relapse tumour	octopus	TP53	panel_1_10_28_union
91	missense_variant	CM043949,COSV52726068,COSV52741717,COSV53015551	chr17	7579374	C	A	TP53	NA	NA	NA	NA	p.Gly105Cys	relapse tumour	octopus	TP53	panel_1_10_28_union
94	splice_acceptor_variant	rs1555525585,CS109519,COSV52669186,COSV52682653,COSV52687702	chr17	7577610	T	C	TP53	likely_pathogenic,not_provided,pathogenic	NA	NA	NA	NA	relapse tumour	octopus	TP53	panel_1_10_28_union
95	splice_acceptor_variant	rs868137297,CS1313555,COSV52688618,COSV52749979,COSV52994579,COSV52996344	chr17	7578555	C	T	TP53	likely_pathogenic,not_provided	NA	NA	NA	NA	relapse tumour	octopus	TP53	panel_1_10_28_union
96	missense_variant	rs28934575,CM010463,CM900210,CM920674,COSV52661744,COSV52661877,COSV52713951,COSV52839866	chr17	7577548	C	T	TP53	pathogenic,likely_pathogenic	0	0	NA	p.Gly245Ser	relapse tumour	octopus	TP53	panel_1_10_28_union
99	missense_variant	rs760043106,CM092575,COSV52661172,COSV52664264,COSV52684176,COSV52720899	chr17	7578265	A	G	TP53	pathogenic,likely_pathogenic	0	0	NA	p.Ile195Thr	relapse tumour	octopus	TP53	panel_1_10_28_union
100	missense_variant	rs11540652,CM920675,COSV52661091,COSV52661580,COSV52675468,COSV52802300	chr17	7577538	C	T	TP53	pathogenic,likely_pathogenic,pathogenic/likely_pathogenic	1.193e-5	0	NA	p.Arg248Gln	relapse tumour	octopus	TP53	panel_1_10_28_union
101	splice_acceptor_variant	rs1555525367,CS137625,COSV52668714,COSV52729930,COSV53769335	chr17	7577156	C	A	TP53	likely_pathogenic,not_provided	NA	NA	NA	NA	relapse tumour	octopus	TP53	panel_1_10_28_union
103	missense_variant	rs121912654,CM137621,COSV52667015,COSV52676009,COSV52752314,COSV53205488	chr17	7578461	C	A	TP53	likely_pathogenic,pathogenic,uncertain_significance	NA	NA	NA	p.Val157Phe	relapse tumour	octopus	TP53	panel_1_10_28_union
105	stop_gained	rs876660548,CM065495,COSV52673580	chr17	7579414	C	T	TP53	pathogenic	NA	NA	NA	p.Trp91Ter	relapse tumour	octopus	TP53	panel_1_10_28_union
106	frameshift_variant	rs1057517840	chr17	7578222-7578223	TC	-	TP53	pathogenic	NA	NA	NA	p.Arg209LysfsTer6	relapse tumour	octopus	TP53	panel_1_10_28_union
107	missense_variant	rs17849781,CM011015,CM052927,CM120850,CX0910928,COSV52668132,COSV52679740,COSV52684662,COSV52950563	chr17	7577106	G	C	TP53	uncertain_significance,likely_pathogenic	NA	NA	NA	p.Pro278Ala	relapse tumour	octopus	TP53	panel_1_10_28_union
108	missense_variant	rs1064795691,COSV52678014,COSV52747111,COSV52839912,COSV53772942	chr17	7578448	G	T	TP53	uncertain_significance,likely_pathogenic	NA	NA	NA	p.Ala161Asp	relapse tumour	octopus	TP53	panel_1_10_28_union
109	missense_variant	rs730882025,CM159291,CX952222,COSV52671096,COSV52751864,COSV53384298	chr17	7578203	C	T	TP53	pathogenic,uncertain_significance,likely_pathogenic	NA	NA	NA	p.Val216Met	relapse tumour	octopus	TP53	panel_1_10_28_union
110	missense_variant	rs28934576,CM004342,CM010472,CM920677,COSV52660980,COSV52664805,COSV52676050,COSV52728930	chr17	7577120	C	T	TP53	pathogenic/likely_pathogenic,likely_pathogenic,pathogenic	1.593e-5	2e-4	NA	p.Arg273His	relapse tumour	octopus	TP53	panel_1_10_28_union
112	frameshift_variant	COSV53025058,COSV53153033,COSV53211006	chr17	7577558	G	-	TP53	NA	NA	NA	c.723del	p.Cys242AlafsTer5	relapse tumour	octopus	TP53	panel_1_10_28_union
113	missense_variant	rs28934576,CM004342,CM010472,CM920677,COSV52660980,COSV52664805,COSV52676050,COSV52728930	chr17	7577120	C	T	TP53	pathogenic/likely_pathogenic,likely_pathogenic,pathogenic	1.593e-5	2e-4	NA	p.Arg273His	relapse tumour	octopus	TP53	panel_1_10_28_union
114	missense_variant	rs587781288,CM993216,COSV52664953,COSV52926626,COSV53155598	chr17	7578508	C	T	TP53	likely_pathogenic,pathogenic	NA	NA	NA	p.Cys141Tyr	relapse tumour	octopus	TP53	panel_1_10_28_union
116	missense_variant	rs786203436,COSV52661160,COSV52676168,COSV52853225,COSV53025600	chr17	7578443	A	G	TP53	likely_pathogenic	NA	NA	NA	p.Tyr163His	relapse tumour	octopus	TP53	panel_1_10_28_union
117	missense_variant	rs28934576,CM004342,CM010472,CM920677,COSV52660980,COSV52664805,COSV52676050,COSV52728930	chr17	7577120	C	T	TP53	pathogenic/likely_pathogenic,likely_pathogenic,pathogenic	1.593e-5	2e-4	NA	p.Arg273His	relapse tumour	octopus	TP53	panel_1_10_28_union
118	frameshift_variant	COSV52717910,COSV53118583,COSV53205177	chr17	7579316-7579317	-	A	TP53	NA	NA	NA	c.370dup	p.Cys124LeufsTer25	relapse tumour	octopus	TP53	panel_1_10_28_union
119	inframe_deletion	NA	chr17	7578231-7578236	CAAATA	-	TP53	NA	NA	NA	NA	NA	relapse tumour	octopus	TP53	panel_1_10_28_union
120	missense_variant	rs121912651,CM010465,CM900211,COSV52662035,COSV52797251,COSV53097881	chr17	7577539	G	A	TP53	pathogenic,likely_pathogenic	3.977e-6	3.977e-6	NA	p.Arg248Trp	relapse tumour	octopus	TP53	panel_1_10_28_union
121	stop_gained,splice_region_variant	CM1511153,COSV52664188	chr17	7576855	G	A	TP53	NA	NA	NA	NA	p.Gln331Ter	relapse tumour	octopus	TP53	panel_1_10_28_union
123	frameshift_variant	COSV52736786,COSV53616806	chr17	7574013-7574014	-	A	TP53	NA	NA	NA	c.1013dup	p.Glu339ArgfsTer8	relapse tumour	octopus	TP53	panel_1_10_28_union
124	missense_variant	rs876660754,CM070299,COSV52676535,COSV52677795,COSV52695723,COSV52823354	chr17	7578413	C	T	TP53	likely_pathogenic,pathogenic	NA	NA	NA	p.Val173Met	relapse tumour	octopus	TP53	panel_1_10_28_union
127	missense_variant	rs760043106,CM092575,COSV52661172,COSV52664264,COSV52684176,COSV52720899	chr17	7578265	A	T	TP53	likely_pathogenic,uncertain_significance	NA	NA	NA	p.Ile195Asn	relapse tumour	octopus	TP53	panel_1_10_28_union
128	frameshift_variant	rs1567549129,COSV52677640	chr17	7577522	G	-	TP53	pathogenic	NA	NA	c.759del	p.Ile254SerfsTer91	relapse tumour	octopus	TP53	panel_1_10_28_union
129	splice_acceptor_variant	COSV52693974,COSV52706655,COSV52945558,COSV53066011	chr17	7576928	T	A	TP53	NA	NA	NA	NA	NA	relapse tumour	octopus	TP53	panel_1_10_28_union
130	inframe_insertion	NA	chr17	7577562-7577563	-	TGT	TP53	NA	NA	NA	NA	NA	relapse tumour	octopus	TP53	panel_1_10_28_union
131	missense_variant	rs121912655,CM910618,COSV52661189,COSV52677418,COSV52689710	chr17	7577556	C	A	TP53	likely_pathogenic,uncertain_significance	NA	NA	NA	p.Cys242Phe	relapse tumour	octopus	TP53	panel_1_10_28_union
132	frameshift_variant	COSV53025058,COSV53153033,COSV53211006	chr17	7577558	G	-	TP53	NA	NA	NA	c.723del	p.Cys242AlafsTer5	relapse tumour	octopus	TP53	panel_1_10_28_union
133	missense_variant	rs730882025,CM159291,CX952222,COSV52671096,COSV52751864,COSV53384298	chr17	7578203	C	T	TP53	pathogenic,uncertain_significance,likely_pathogenic	NA	NA	NA	p.Val216Met	relapse tumour	octopus	TP53	panel_1_10_28_union
134	missense_variant	rs1057519991,COSV52661025,COSV52661712,COSV52690692,COSV52937418	chr17	7578394	T	C	TP53	uncertain_significance,likely_pathogenic	3.979e-6	3.979e-6	NA	p.His179Arg	relapse tumour	octopus	TP53	panel_1_10_28_union
135	missense_variant	rs587782289,CM1411658,COSV52672888,COSV52675514,COSV52783032	chr17	7577575	A	G	TP53	uncertain_significance,pathogenic	NA	NA	NA	p.Tyr236His	relapse tumour	octopus	TP53	panel_1_10_28_union
136	stop_gained,frameshift_variant	COSV53171085,COSV53298337	chr17	7579366-7579367	-	T	TP53	NA	NA	NA	c.320dup	p.Tyr107Ter	relapse tumour	octopus	TP53	panel_1_10_28_union
137	missense_variant	rs28934576,CM004342,CM010472,CM920677,COSV52660980,COSV52664805,COSV52676050,COSV52728930	chr17	7577120	C	T	TP53	pathogenic/likely_pathogenic,likely_pathogenic,pathogenic	1.593e-5	2e-4	NA	p.Arg273His	relapse tumour	octopus	TP53	panel_1_10_28_union
138	splice_donor_variant	COSV52703680,COSV52798259,COSV52814192	chr17	7576851	A	C	TP53	NA	NA	NA	NA	NA	relapse tumour	octopus	TP53	panel_1_10_28_union
139	missense_variant	rs985033810,CM056069,CM070298,COSV52661058,COSV52724858,COSV52839584	chr17	7577550	C	A	TP53	likely_pathogenic	NA	NA	NA	p.Gly244Val	relapse tumour	octopus	TP53	panel_1_10_28_union
140	frameshift_variant	rs1567555939,COSV52694629	chr17	7579377	G	-	TP53	pathogenic	NA	NA	c.310del	p.Gln104ArgfsTer19	relapse tumour	octopus	TP53	panel_1_10_28_union
141	missense_variant	rs121912657,CM130241,CM920676,COSV52661812,COSV52677483,COSV52701127	chr17	7577124	C	T	TP53	uncertain_significance,likely_pathogenic	3.986e-6	3.986e-6	NA	p.Val272Met	relapse tumour	octopus	TP53	panel_1_10_28_union
143	missense_variant	rs587780073,CM035576,COSV52661201,COSV52686167,COSV53142556	chr17	7577580	T	C	TP53	pathogenic,likely_pathogenic	3.976e-6	3.976e-6	NA	p.Tyr234Cys	relapse tumour	octopus	TP53	panel_1_10_28_union
146	missense_variant	rs148924904,CM942135,COSV52663142,COSV52676381	chr17	7578442	T	C	TP53	pathogenic,likely_pathogenic	NA	NA	NA	p.Tyr163Cys	relapse tumour	octopus	TP53	panel_1_10_28_union
147	frameshift_variant	NA	chr17	7579372-7579373	-	C	TP53	NA	NA	NA	c.314dup	NA	relapse tumour	octopus	TP53	panel_1_10_28_union
148	missense_variant	rs11540652,CM920675,COSV52661091,COSV52661580,COSV52675468,COSV52802300	chr17	7577538	C	T	TP53	pathogenic,likely_pathogenic,pathogenic/likely_pathogenic	1.193e-5	0	NA	p.Arg248Gln	relapse tumour	octopus	TP53	panel_1_10_28_union
149	splice_acceptor_variant	rs587781702,CS0910927,CS114009,COSV52664150,COSV52690279,COSV52737535	chr17	7576927	C	T	TP53	pathogenic,likely_pathogenic	NA	NA	NA	NA	relapse tumour	octopus	TP53	panel_1_10_28_union
150	stop_gained	rs1567541975,COSV52696505	chr17	7573982	C	A	TP53	pathogenic	NA	NA	NA	p.Glu349Ter	relapse tumour	octopus	TP53	panel_1_10_28_union
151	missense_variant	rs121912666,CM015378,CM951227,COSV52661282,COSV52677517	chr17	7578190	T	C	TP53	likely_pathogenic,pathogenic	7.955e-6	7.955e-6	NA	p.Tyr220Cys	relapse tumour	octopus	TP53	panel_1_10_28_union
152	missense_variant	rs121913343,CM010471,CM010473,CM951233,COSV52662066,COSV52670856,COSV52707054,COSV53164203	chr17	7577121	G	A	TP53	pathogenic/likely_pathogenic,likely_pathogenic,pathogenic,not_provided,uncertain_significance	1.196e-5	1.196e-5	NA	p.Arg273Cys	relapse tumour	octopus	TP53	panel_1_10_28_union
156	missense_variant	rs587781525,CM004343,CM056068,CM114008,COSV52694391,COSV52729448,COSV52815868	chr17	7577096	T	A	TP53	likely_pathogenic,pathogenic	NA	NA	NA	p.Asp281Val	relapse tumour	octopus	TP53	panel_1_10_28_union
157	missense_variant	rs121912656,CM010464,CM900209,COSV52666323,COSV52667838,COSV52745465	chr17	7577547	C	T	TP53	pathogenic,likely_pathogenic	3.977e-6	3.977e-6	NA	p.Gly245Asp	relapse tumour	octopus	TP53	panel_1_10_28_union
159	missense_variant	rs28934576,CM004342,CM010472,CM920677,COSV52660980,COSV52664805,COSV52676050,COSV52728930	chr17	7577120	C	T	TP53	pathogenic/likely_pathogenic,likely_pathogenic,pathogenic	1.593e-5	2e-4	NA	p.Arg273His	relapse tumour	octopus	TP53	panel_1_10_28_union
160	missense_variant	rs28934578,CM062017,CM951224,COSV52661038,COSV52677601,COSV52731306,COSV53801286	chr17	7578406	C	T	TP53	likely_pathogenic,pathogenic,not_provided	3.98e-6	3.98e-6	NA	p.Arg175His	relapse tumour	octopus	TP53	panel_1_10_28_union
161	missense_variant	rs587780073,CM035576,COSV52661201,COSV52686167,COSV53142556	chr17	7577580	T	C	TP53	pathogenic,likely_pathogenic	3.976e-6	3.976e-6	NA	p.Tyr234Cys	relapse tumour	octopus	TP53	panel_1_10_28_union
163	missense_variant	COSV52661859,COSV52688126,COSV52771856,COSV52796404	chr17	7577533	G	A	TP53	NA	NA	NA	NA	p.Pro250Ser	relapse tumour	octopus	TP53	panel_1_10_28_union
164	frameshift_variant	CM137619,COSV52774724	chr17	7574030	G	-	TP53	NA	NA	NA	c.997del	p.Arg333ValfsTer12	relapse tumour	octopus	TP53	panel_1_10_28_union
165	missense_variant	rs28934576,CM004342,CM010472,CM920677,COSV52660980,COSV52664805,COSV52676050,COSV52728930	chr17	7577120	C	T	TP53	pathogenic/likely_pathogenic,likely_pathogenic,pathogenic	1.593e-5	2e-4	NA	p.Arg273His	relapse tumour	octopus	TP53	panel_1_10_28_union
166	missense_variant	rs28934576,CM004342,CM010472,CM920677,COSV52660980,COSV52664805,COSV52676050,COSV52728930	chr17	7577120	C	T	TP53	pathogenic/likely_pathogenic,likely_pathogenic,pathogenic	1.593e-5	2e-4	NA	p.Arg273His	relapse tumour	octopus	TP53	panel_1_10_28_union
167	missense_variant	rs28934575,CM010463,CM900210,CM920674,COSV52661744,COSV52661877,COSV52713951,COSV52839866	chr17	7577548	C	T	TP53	pathogenic,likely_pathogenic	0	0	NA	p.Gly245Ser	relapse tumour	octopus	TP53	panel_1_10_28_union
169	missense_variant	rs121913343,CM010471,CM010473,CM951233,COSV52662066,COSV52670856,COSV52707054,COSV53164203	chr17	7577121	G	A	TP53	pathogenic/likely_pathogenic,likely_pathogenic,pathogenic,not_provided,uncertain_significance	1.196e-5	1.196e-5	NA	p.Arg273Cys	relapse tumour	octopus	TP53	panel_1_10_28_union
172	missense_variant	rs193920774,CM1414506,COSV52664019,COSV52666760,COSV53585299	chr17	7577141	C	A	TP53	likely_pathogenic,uncertain_significance	0	0	NA	p.Gly266Val	relapse tumour	octopus	TP53	panel_1_10_28_union
175	frameshift_variant	COSV52742379	chr17	7579480	A	-	TP53	NA	NA	NA	c.207del	p.Ala70LeufsTer53	relapse tumour	octopus	TP53	panel_1_10_28_union
177	splice_acceptor_variant,coding_sequence_variant,intron_variant	NA	chr17	7578268-7578360	AGATGCTGAGGAGGGGCCAGACCTAAGAGCAATCAGTGAGGAATCAGAGGCCTGGGGACCCTGGGCAACCAGCCCTGTCGTCTCTCCAGCCCC	-	TP53	NA	NA	NA	NA	NA	relapse tumour	octopus	TP53	panel_1_10_28_union
179	missense_variant	rs28934578,CM062017,CM951224,COSV52661038,COSV52677601,COSV52731306,COSV53801286	chr17	7578406	C	T	TP53	likely_pathogenic,pathogenic,not_provided	3.98e-6	3.98e-6	NA	p.Arg175His	relapse tumour	octopus	TP53	panel_1_10_28_union
180	splice_donor_variant	CS951538,COSV52663569,COSV52668477,COSV52702628	chr17	7579311	C	-	TP53	NA	NA	NA	NA	NA	relapse tumour	octopus	TP53	panel_1_10_28_union
181	missense_variant	rs876660754,CM070299,COSV52676535,COSV52677795,COSV52695723,COSV52823354	chr17	7578413	C	T	TP53	likely_pathogenic,pathogenic	NA	NA	NA	p.Val173Met	relapse tumour	octopus	TP53	panel_1_10_28_union
183	frameshift_variant	NA	chr17	7577118-7577119	-	A	TP53	NA	NA	NA	c.819dup	NA	relapse tumour	octopus	TP53	panel_1_10_28_union
184	frameshift_variant	rs1057517840	chr17	7578222-7578223	TC	-	TP53	pathogenic	NA	NA	NA	p.Arg209LysfsTer6	relapse tumour	octopus	TP53	panel_1_10_28_union
186	frameshift_variant	CM951223,COSV52667239,COSV52783646,COSV53625267	chr17	7578469	C	-	TP53	NA	NA	NA	c.461del	p.Gly154AlafsTer16	relapse tumour	octopus	TP53	panel_1_10_28_union
187	inframe_insertion	NA	chr17	7577541-7577542	-	TCA	TP53	NA	NA	NA	NA	NA	relapse tumour	octopus	TP53	panel_1_10_28_union
188	missense_variant	rs587782664,CM011014,COSV52661887,COSV52681050,COSV52751406	chr17	7577570	C	T	TP53	uncertain_significance,likely_pathogenic	3.976e-6	3.976e-6	NA	p.Met237Ile	relapse tumour	octopus	TP53	panel_1_10_28_union
189	missense_variant	rs730882005,CM034930,COSV52661646,COSV52706816,COSV52804264	chr17	7577568	C	A	TP53	likely_pathogenic,pathogenic	NA	NA	NA	p.Cys238Phe	relapse tumour	octopus	TP53	panel_1_10_28_union
192	missense_variant	rs121912666,CM015378,CM951227,COSV52661282,COSV52677517	chr17	7578190	T	C	TP53	likely_pathogenic,pathogenic	7.955e-6	7.955e-6	NA	p.Tyr220Cys	relapse tumour	octopus	TP53	panel_1_10_28_union
194	stop_gained	CM103214,COSV52683572	chr17	7574000	C	A	TP53	NA	NA	NA	NA	p.Glu343Ter	relapse tumour	octopus	TP53	panel_1_10_28_union
197	missense_variant	rs11540652,CM920675,COSV52661091,COSV52661580,COSV52675468,COSV52802300	chr17	7577538	C	T	TP53	pathogenic,likely_pathogenic,pathogenic/likely_pathogenic	1.193e-5	0	NA	p.Arg248Gln	relapse tumour	octopus	TP53	panel_1_10_28_union
198	stop_gained	rs397516435,CM941329,COSV52663748,COSV53125285,COSV53128268	chr17	7578263	G	A	TP53	pathogenic	3.977e-6	3.977e-6	NA	p.Arg196Ter	relapse tumour	octopus	TP53	panel_1_10_28_union
199	missense_variant	rs587782664,CM011014,COSV52661887,COSV52681050,COSV52751406	chr17	7577570	C	A	TP53	likely_pathogenic	NA	NA	NA	p.Met237Ile	relapse tumour	octopus	TP53	panel_1_10_28_union
200	missense_variant	rs121912655,CM910618,COSV52661189,COSV52677418,COSV52689710	chr17	7577556	C	A	TP53	likely_pathogenic,uncertain_significance	NA	NA	NA	p.Cys242Phe	relapse tumour	octopus	TP53	panel_1_10_28_union
201	missense_variant	rs121912651,CM010465,CM900211,COSV52662035,COSV52797251,COSV53097881	chr17	7577539	G	C	TP53	likely_pathogenic	NA	NA	NA	p.Arg248Gly	relapse tumour	octopus	TP53	panel_1_10_28_union
203	missense_variant	rs1057519991,COSV52661025,COSV52661712,COSV52690692,COSV52937418	chr17	7578394	T	C	TP53	uncertain_significance,likely_pathogenic	3.979e-6	3.979e-6	NA	p.His179Arg	relapse tumour	octopus	TP53	panel_1_10_28_union
204	missense_variant	rs28934571,COSV52661594,COSV52668882,COSV52827572	chr17	7577534	C	A	TP53	pathogenic,likely_pathogenic,uncertain_significance,conflicting_interpretations_of_pathogenicity	NA	NA	NA	p.Arg249Ser	relapse tumour	octopus	TP53	panel_1_10_28_union
205	frameshift_variant	rs587783062	chr17	7579420	G	-	TP53	likely_pathogenic,pathogenic	NA	NA	c.267del	p.Ser90ProfsTer33	relapse tumour	octopus	TP53	panel_1_10_28_union
206	splice_acceptor_variant	rs587781702,CS0910927,CS114009,COSV52664150,COSV52690279,COSV52737535	chr17	7576927	C	T	TP53	pathogenic,likely_pathogenic	NA	NA	NA	NA	relapse tumour	octopus	TP53	panel_1_10_28_union
208	stop_gained	rs730882029,CM004908,COSV52665487	chr17	7574003	G	A	TP53	pathogenic	NA	NA	NA	p.Arg342Ter	relapse tumour	octopus	TP53	panel_1_10_28_union
209	frameshift_variant	NA	chr17	7578183-7578208	CGGCTCATAGGGCACCACCACACTAT	TGGTGCCCTA	TP53	NA	NA	NA	NA	NA	relapse tumour	octopus	TP53	panel_1_10_28_union
212	frameshift_variant	rs1555525539	chr17	7577567-7577568	AC	-	TP53	NA	NA	NA	NA	p.Cys238Ter	relapse tumour	octopus	TP53	panel_1_10_28_union
215	stop_gained	rs730882029,CM004908,COSV52665487	chr17	7574003	G	A	TP53	pathogenic	NA	NA	NA	p.Arg342Ter	relapse tumour	octopus	TP53	panel_1_10_28_union
216	frameshift_variant	COSV52717910,COSV53118583,COSV53205177	chr17	7579316-7579317	-	AA	TP53	NA	NA	NA	NA	p.Cys124PhefsTer47	relapse tumour	octopus	TP53	panel_1_10_28_union
218	missense_variant	rs375338359,CM098494,COSV52690857,COSV52980226,COSV53438718	chr17	7574002	C	G	TP53	pathogenic,likely_pathogenic	NA	NA	NA	p.Arg342Pro	relapse tumour	octopus	TP53	panel_1_10_28_union
219	missense_variant	rs121912656,CM010464,CM900209,COSV52666323,COSV52667838,COSV52745465	chr17	7577547	C	A	TP53	likely_pathogenic	3.977e-6	3.977e-6	NA	p.Gly245Val	relapse tumour	octopus	TP53	panel_1_10_28_union
220	stop_gained	COSV52679869,COSV53267121,COSV53424574	chr17	7578239	C	A	TP53	NA	NA	NA	NA	p.Glu204Ter	relapse tumour	octopus	TP53	panel_1_10_28_union
221	missense_variant	rs876658468,COSV52675896,COSV52688299,COSV52757395	chr17	7578272	G	A	TP53	likely_pathogenic	NA	NA	NA	p.His193Tyr	relapse tumour	octopus	TP53	panel_1_10_28_union
222	missense_variant	rs876659802,CM961376,COSV52661225,COSV52665769,COSV52678063	chr17	7577105	G	C	TP53	likely_pathogenic,uncertain_significance	NA	NA	NA	p.Pro278Arg	relapse tumour	octopus	TP53	panel_1_10_28_union
223	missense_variant	rs28934578,CM062017,CM951224,COSV52661038,COSV52677601,COSV52731306,COSV53801286	chr17	7578406	C	T	TP53	likely_pathogenic,pathogenic,not_provided	3.98e-6	3.98e-6	NA	p.Arg175His	relapse tumour	octopus	TP53	panel_1_10_28_union
224	missense_variant	rs786201059,CM076567,CM1212545,COSV52664318,COSV52687201,COSV52688214	chr17	7577082	C	T	TP53	likely_pathogenic,pathogenic	NA	NA	NA	p.Glu286Lys	relapse tumour	octopus	TP53	panel_1_10_28_union
225	missense_variant	rs1567548929,COSV52662086,COSV52675732,COSV52773165,COSV52962390	chr17	7577506	C	A	TP53	likely_pathogenic	NA	NA	NA	p.Asp259Tyr	relapse tumour	octopus	TP53	panel_1_10_28_union
226	missense_variant	rs28934578,CM062017,CM951224,COSV52661038,COSV52677601,COSV52731306,COSV53801286	chr17	7578406	C	T	TP53	likely_pathogenic,pathogenic,not_provided	3.98e-6	3.98e-6	NA	p.Arg175His	relapse tumour	octopus	TP53	panel_1_10_28_union
228	missense_variant	rs28934573,CM1212186,CM920673,COSV52661688,COSV52662386,COSV52713934,COSV52760886	chr17	7577559	G	T	TP53	likely_pathogenic	NA	NA	NA	p.Ser241Tyr	relapse tumour	octopus	TP53	panel_1_10_28_union
229	frameshift_variant	CM137619,COSV52774724	chr17	7574030	G	-	TP53	NA	NA	NA	c.997del	p.Arg333ValfsTer12	relapse tumour	octopus	TP53	panel_1_10_28_union
230	missense_variant	CM138009,CM161671,COSV52675572,COSV52699845,COSV52722122	chr17	7578460	A	C	TP53	NA	NA	NA	NA	p.Val157Gly	relapse tumour	octopus	TP53	panel_1_10_28_union
231	missense_variant	rs985033810,CM056069,CM070298,COSV52661058,COSV52724858,COSV52839584	chr17	7577550	C	T	TP53	likely_pathogenic,pathogenic	NA	NA	NA	p.Gly244Asp	relapse tumour	octopus	TP53	panel_1_10_28_union
232	missense_variant	rs1057519990,COSV52670619,COSV52672762,COSV52751844	chr17	7577142	C	T	TP53	uncertain_significance,likely_pathogenic	NA	NA	NA	p.Gly266Arg	relapse tumour	octopus	TP53	panel_1_10_28_union
233	missense_variant	rs1464727668,COSV52685550,COSV52708074,COSV52744439	chr17	7578226	T	A	TP53	NA	NA	NA	NA	p.Asp208Val	relapse tumour	octopus	TP53	panel_1_10_28_union
234	missense_variant	rs876660754,CM070299,COSV52676535,COSV52677795,COSV52695723,COSV52823354	chr17	7578413	C	A	TP53	pathogenic,likely_pathogenic	NA	NA	NA	p.Val173Leu	relapse tumour	octopus	TP53	panel_1_10_28_union
235	missense_variant	rs786202962,COSV52660760,COSV52661329,COSV52678029	chr17	7578403	C	T	TP53	pathogenic,likely_pathogenic	NA	NA	NA	p.Cys176Tyr	relapse tumour	octopus	TP53	panel_1_10_28_union
236	missense_variant	rs121912651,CM010465,CM900211,COSV52662035,COSV52797251,COSV53097881	chr17	7577539	G	A	TP53	pathogenic,likely_pathogenic	3.977e-6	3.977e-6	NA	p.Arg248Trp	relapse tumour	octopus	TP53	panel_1_10_28_union
239	missense_variant	rs786202962,COSV52660760,COSV52661329,COSV52678029	chr17	7578403	C	A	TP53	likely_pathogenic	3.98e-6	3.98e-6	NA	p.Cys176Phe	relapse tumour	octopus	TP53	panel_1_10_28_union
240	stop_gained	rs730882029,CM004908,COSV52665487	chr17	7574003	G	A	TP53	pathogenic	NA	NA	NA	p.Arg342Ter	relapse tumour	octopus	TP53	panel_1_10_28_union
241	missense_variant	rs864622237,CM137618,COSV52694920,COSV52730114,COSV52730255	chr17	7577581	A	T	TP53	likely_pathogenic,uncertain_significance	NA	NA	NA	p.Tyr234Asn	relapse tumour	octopus	TP53	panel_1_10_28_union
242	missense_variant	rs587782177,COSV52679681,COSV52686793,COSV52700292,COSV52891297	chr17	7578205	C	A	TP53	likely_pathogenic	NA	NA	NA	p.Ser215Ile	relapse tumour	octopus	TP53	panel_1_10_28_union
243	missense_variant	rs28934573,CM1212186,CM920673,COSV52661688,COSV52662386,COSV52713934,COSV52760886	chr17	7577559	G	C	TP53	likely_pathogenic	0	0	NA	p.Ser241Cys	relapse tumour	octopus	TP53	panel_1_10_28_union
245	splice_donor_variant	rs1131691042,CS137624,COSV52670017,COSV52686439,COSV52695669	chr17	7578370	C	T	TP53	not_provided,pathogenic,likely_pathogenic	0	0	NA	NA	relapse tumour	octopus	TP53	panel_1_10_28_union
246	missense_variant	rs730882005,CM034930,COSV52661646,COSV52706816,COSV52804264	chr17	7577568	C	A	TP53	likely_pathogenic,pathogenic	NA	NA	NA	p.Cys238Phe	relapse tumour	octopus	TP53	panel_1_10_28_union
248	splice_acceptor_variant	CS1313555,COSV52688618,COSV52749979,COSV52994579,COSV52996344	chr17	7578555	C	G	TP53	NA	NA	NA	NA	NA	relapse tumour	octopus	TP53	panel_1_10_28_union
249	frameshift_variant	COSV52837759,COSV53037685	chr17	7578247	A	-	TP53	NA	NA	NA	c.602del	p.Leu201CysfsTer46	relapse tumour	octopus	TP53	panel_1_10_28_union
250	missense_variant	rs121912657,CM130241,CM920676,COSV52661812,COSV52677483,COSV52701127	chr17	7577124	C	T	TP53	uncertain_significance,likely_pathogenic	3.986e-6	3.986e-6	NA	p.Val272Met	relapse tumour	octopus	TP53	panel_1_10_28_union
251	splice_donor_variant	rs1131691039,CD920913,CS107068,CS120864,COSV52683145,COSV52775982,COSV52814989	chr17	7577018	C	A	TP53	likely_pathogenic,not_provided	NA	NA	NA	NA	relapse tumour	octopus	TP53	panel_1_10_28_union
254	missense_variant	rs28934576,CM004342,CM010472,CM920677,COSV52660980,COSV52664805,COSV52676050,COSV52728930	chr17	7577120	C	T	TP53	pathogenic/likely_pathogenic,likely_pathogenic,pathogenic	1.593e-5	2e-4	NA	p.Arg273His	relapse tumour	octopus	TP53	panel_1_10_28_union
255	missense_variant	rs11540652,CM920675,COSV52661091,COSV52661580,COSV52675468,COSV52802300	chr17	7577538	C	T	TP53	pathogenic,likely_pathogenic,pathogenic/likely_pathogenic	1.193e-5	0	NA	p.Arg248Gln	relapse tumour	octopus	TP53	panel_1_10_28_union
256	missense_variant	rs1057520000,COSV52677206,COSV52707835,COSV52811105	chr17	7578478	G	T	TP53	uncertain_significance,likely_pathogenic	NA	NA	NA	p.Pro151His	relapse tumour	octopus	TP53	panel_1_10_28_union
259	missense_variant	rs28934578,CM062017,CM951224,COSV52661038,COSV52677601,COSV52731306,COSV53801286	chr17	7578406	C	T	TP53	likely_pathogenic,pathogenic,not_provided	3.98e-6	3.98e-6	NA	p.Arg175His	relapse tumour	octopus	TP53	panel_1_10_28_union
260	missense_variant	rs1057519986,COSV52661272,COSV52676663,COSV52688116	chr17	7577129	A	G	TP53	likely_pathogenic,pathogenic	NA	NA	NA	p.Phe270Ser	relapse tumour	octopus	TP53	panel_1_10_28_union
261	stop_gained	rs121912652,CM900213,COSV52684909,COSV52740428,COSV52828352	chr17	7577509	C	A	TP53	pathogenic	NA	NA	NA	p.Glu258Ter	relapse tumour	octopus	TP53	panel_1_10_28_union
263	missense_variant	rs28934578,CM062017,CM951224,COSV52661038,COSV52677601,COSV52731306,COSV53801286	chr17	7578406	C	T	TP53	likely_pathogenic,pathogenic,not_provided	3.98e-6	3.98e-6	NA	p.Arg175His	relapse tumour	octopus	TP53	panel_1_10_28_union
264	frameshift_variant	NA	chr17	7576873-7576874	CA	-	TP53	NA	NA	NA	NA	NA	relapse tumour	octopus	TP53	panel_1_10_28_union
265	missense_variant	rs11540652,CM920675,COSV52661091,COSV52661580,COSV52675468,COSV52802300	chr17	7577538	C	T	TP53	pathogenic,likely_pathogenic,pathogenic/likely_pathogenic	1.193e-5	0	NA	p.Arg248Gln	relapse tumour	octopus	TP53	panel_1_10_28_union
266	missense_variant	rs1057520008,CD100447,COSV52760580,COSV52806341,COSV52877975,COSV52979708	chr17	7578236	A	C	TP53	likely_pathogenic,uncertain_significance	NA	NA	NA	p.Tyr205Asp	relapse tumour	octopus	TP53	panel_1_10_28_union
267	frameshift_variant	COSV53023337	chr17	7578246-7578247	-	A	TP53	NA	NA	NA	c.602dup	p.Leu201PhefsTer8	relapse tumour	octopus	TP53	panel_1_10_28_union
268	missense_variant	rs1131691043,CM115637,COSV52672812,COSV52700410	chr17	7578416	C	A	TP53	likely_pathogenic	NA	NA	NA	p.Val172Phe	relapse tumour	octopus	TP53	panel_1_10_28_union
269	missense_variant	rs587781288,CM993216,COSV52664953,COSV52926626,COSV53155598	chr17	7578508	C	T	TP53	likely_pathogenic,pathogenic	NA	NA	NA	p.Cys141Tyr	relapse tumour	octopus	TP53	panel_1_10_28_union
270	missense_variant	rs28934578,CM062017,CM951224,COSV52661038,COSV52677601,COSV52731306,COSV53801286	chr17	7578406	C	T	TP53	likely_pathogenic,pathogenic,not_provided	3.98e-6	3.98e-6	NA	p.Arg175His	relapse tumour	octopus	TP53	panel_1_10_28_union
271	missense_variant	rs1057519992,CM103210,COSV52670202,COSV52732998,COSV52834506,COSV52887765	chr17	7578208	T	C	TP53	likely_pathogenic,uncertain_significance	NA	NA	NA	p.His214Arg	relapse tumour	octopus	TP53	panel_1_10_28_union
272	missense_variant	rs730882005,CM034930,COSV52661646,COSV52706816,COSV52804264	chr17	7577568	C	T	TP53	likely_pathogenic,conflicting_interpretations_of_pathogenicity	7.953e-6	7.953e-6	NA	p.Cys238Tyr	relapse tumour	octopus	TP53	panel_1_10_28_union
274	splice_donor_variant	CS034998,CS0910926,COSV52677962,COSV52797769,COSV53179168	chr17	7578175	A	C	TP53	NA	NA	NA	NA	NA	relapse tumour	octopus	TP53	panel_1_10_28_union
275	stop_gained	CM971503,COSV52676850,COSV52715987,COSV52740951	chr17	7578524	G	A	TP53	NA	NA	NA	NA	p.Gln136Ter	relapse tumour	octopus	TP53	panel_1_10_28_union
276	missense_variant	rs1060501202,COSV53097157	chr17	7577033	C	T	TP53	uncertain_significance	NA	NA	NA	p.Gly302Glu	relapse tumour	octopus	TP53	panel_1_10_28_union
