# Supplementary material for: The copy number and mutational landscape of recurrent ovarian high-grade serous carcinoma
Source: Nat Commun. 2023 Jul 20;14:4387. doi: 10.1038/s41467-023-39867-7 (PMC10359414; doi:10.1038/s41467-023-39867-7)
Supplement: Supplementary file 10 — Source Data [file 41467_2023_39867_MOESM10_ESM.zip]

Archive with 76 entries (76 files):
- source_data/figure_S26A.tsv
- source_data/figure_S18B.tsv
- source_data/figure_S16B.tsv
- source_data/figure_S15B.tsv
- source_data/figure_SM2.tsv
- source_data/figure_S16A.tsv
- source_data/figure_S22B.tsv
- source_data/figure_S16C.tsv
- source_data/figure_S22C.tsv
- source_data/figure_S3.tsv
- source_data/figure_S22A.tsv
- source_data/figure_S18C.tsv
- source_data/figure_S17.tsv
- source_data/figure_S19C.tsv
- source_data/figure_S26B.tsv
- source_data/figure_S23.tsv
- source_data/figure_S16D.tsv
- source_data/figure_S15A.tsv
- source_data/figure_SM3.tsv
- source_data/figure_S19B.tsv
- source_data/figure_S21.tsv
- source_data/figure_2.tsv
- source_data/figure_S18D.tsv
- source_data/figure_SM1.tsv
- source_data/figure_S11.tsv
- source_data/figure_SM4A.tsv
- source_data/figure_S2.tsv
- source_data/figure_S19A.tsv
- source_data/figure_S8.tsv
- source_data/figure_S26C.tsv
- source_data/figure_S12A.tsv
- source_data/figure_S6B.tsv
- source_data/figure_S7B.tsv
- source_data/figure_S6D.tsv
- source_data/figure_S10A.tsv
- source_data/figure_8D_layer_2.tsv
- source_data/figure_S7A.tsv
- source_data/figure_8B.tsv
- source_data/figure_S6A.tsv
- source_data/figure_8D_layer_1.tsv
- source_data/figure_S5C.tsv
- source_data/figure_S6C.tsv
- source_data/figure_S5A.tsv
- source_data/figure_S10B.tsv
- source_data/figure_S5D.tsv
- source_data/figure_S5B.tsv
- source_data/figure_8A.tsv
- source_data/figure_6A.tsv
- source_data/figure_S14.tsv
- source_data/figure_8C.tsv
- source_data/figure_S7C.tsv
- source_data/figure_5B.tsv
- source_data/figure_3B.tsv
- source_data/figure_6C_layer_2.tsv
- source_data/figure_S18A.tsv
- source_data/figure_4B.tsv
- source_data/figure_3A_layer2.tsv
- source_data/figure_6B.tsv
- source_data/figure_4A.tsv
- source_data/figure_6C_layer_1.tsv
- source_data/figure_7A.tsv
- source_data/figure_5A.tsv
- source_data/figure_7B.tsv
- source_data/figure_S20.tsv
- source_data/figure_5C_layer_1.tsv
- source_data/figure_S9.tsv
- source_data/figure_1B_layer_1.tsv
- source_data/figure_S12B.tsv
- source_data/figure_4C.tsv
- source_data/figure_1B_layer_2.tsv
- source_data/figure_1C.tsv
- source_data/figure_S4.tsv
- source_data/figure_3A_layer1.tsv
- source_data/figure_S13.tsv
- source_data/figure_SM4B_D.tsv
- source_data/figure_S25.tsv
