# Supplementary material for: The copy number and mutational landscape of recurrent ovarian high-grade serous carcinoma
Source: Nat Commun. 2023 Jul 20;14:4387. doi: 10.1038/s41467-023-39867-7 (PMC10359414; doi:10.1038/s41467-023-39867-7)
Supplement: Supplementary file 10 — Source Data [file 41467_2023_39867_MOESM10_ESM.zip › source_data/figure_S18B.tsv]

gene	rate	group	tissue
AKT2	4.22535211267606	amplification	abdominal
BRCA2	1.40845070422535	amplification	abdominal
MECOM	8.45070422535211	amplification	abdominal
CDKN2A	1.40845070422535	amplification	abdominal
CDKN2B	1.40845070422535	amplification	abdominal
PIK3CA	5.63380281690141	amplification	abdominal
PTEN	0	amplification	abdominal
CCND3	0	amplification	abdominal
RB1	0	amplification	abdominal
CCNE1	18.3098591549296	amplification	abdominal
CCND1	2.8169014084507	amplification	abdominal
NF1	0	amplification	abdominal
AKT3	0	amplification	abdominal
BRCA1	0	amplification	abdominal
CCND2	0	amplification	abdominal
AKT1	1.40845070422535	amplification	abdominal
MYC	12.6760563380282	amplification	abdominal
KRAS	4.22535211267606	amplification	abdominal
AKT2	0	deletion	abdominal
BRCA2	0	deletion	abdominal
MECOM	0	deletion	abdominal
CDKN2A	1.40845070422535	deletion	abdominal
CDKN2B	1.40845070422535	deletion	abdominal
PIK3CA	0	deletion	abdominal
PTEN	1.40845070422535	deletion	abdominal
CCND3	0	deletion	abdominal
RB1	1.40845070422535	deletion	abdominal
CCNE1	0	deletion	abdominal
CCND1	0	deletion	abdominal
NF1	0	deletion	abdominal
AKT3	0	deletion	abdominal
BRCA1	0	deletion	abdominal
CCND2	1.40845070422535	deletion	abdominal
AKT1	0	deletion	abdominal
MYC	0	deletion	abdominal
KRAS	0	deletion	abdominal
AKT2	6.89655172413793	amplification	lymph_node
BRCA2	0	amplification	lymph_node
MECOM	24.1379310344828	amplification	lymph_node
CDKN2A	0	amplification	lymph_node
CDKN2B	0	amplification	lymph_node
PIK3CA	17.2413793103448	amplification	lymph_node
PTEN	0	amplification	lymph_node
CCND3	0	amplification	lymph_node
RB1	0	amplification	lymph_node
CCNE1	17.2413793103448	amplification	lymph_node
CCND1	0	amplification	lymph_node
NF1	0	amplification	lymph_node
AKT3	3.44827586206897	amplification	lymph_node
BRCA1	0	amplification	lymph_node
CCND2	6.89655172413793	amplification	lymph_node
AKT1	6.89655172413793	amplification	lymph_node
MYC	13.7931034482759	amplification	lymph_node
KRAS	13.7931034482759	amplification	lymph_node
AKT2	0	deletion	lymph_node
BRCA2	0	deletion	lymph_node
MECOM	0	deletion	lymph_node
CDKN2A	0	deletion	lymph_node
CDKN2B	0	deletion	lymph_node
PIK3CA	0	deletion	lymph_node
PTEN	0	deletion	lymph_node
CCND3	0	deletion	lymph_node
RB1	6.89655172413793	deletion	lymph_node
CCNE1	0	deletion	lymph_node
CCND1	0	deletion	lymph_node
NF1	0	deletion	lymph_node
AKT3	0	deletion	lymph_node
BRCA1	0	deletion	lymph_node
CCND2	0	deletion	lymph_node
AKT1	0	deletion	lymph_node
MYC	0	deletion	lymph_node
KRAS	0	deletion	lymph_node
AKT2	0	amplification	other
BRCA2	0	amplification	other
MECOM	21.4285714285714	amplification	other
CDKN2A	0	amplification	other
CDKN2B	0	amplification	other
PIK3CA	21.4285714285714	amplification	other
PTEN	0	amplification	other
CCND3	0	amplification	other
RB1	0	amplification	other
CCNE1	7.14285714285714	amplification	other
CCND1	7.14285714285714	amplification	other
NF1	0	amplification	other
AKT3	0	amplification	other
BRCA1	0	amplification	other
CCND2	0	amplification	other
AKT1	14.2857142857143	amplification	other
MYC	21.4285714285714	amplification	other
KRAS	14.2857142857143	amplification	other
AKT2	0	deletion	other
BRCA2	0	deletion	other
MECOM	0	deletion	other
CDKN2A	0	deletion	other
CDKN2B	0	deletion	other
PIK3CA	0	deletion	other
PTEN	0	deletion	other
CCND3	0	deletion	other
RB1	7.14285714285714	deletion	other
CCNE1	0	deletion	other
CCND1	0	deletion	other
NF1	0	deletion	other
AKT3	0	deletion	other
BRCA1	0	deletion	other
CCND2	0	deletion	other
AKT1	0	deletion	other
MYC	0	deletion	other
KRAS	0	deletion	other
AKT2	2.12765957446809	amplification	pelvic
BRCA2	0	amplification	pelvic
MECOM	6.38297872340426	amplification	pelvic
CDKN2A	1.06382978723404	amplification	pelvic
CDKN2B	1.06382978723404	amplification	pelvic
PIK3CA	5.31914893617021	amplification	pelvic
PTEN	3.19148936170213	amplification	pelvic
CCND3	2.12765957446809	amplification	pelvic
RB1	0	amplification	pelvic
CCNE1	10.6382978723404	amplification	pelvic
CCND1	0	amplification	pelvic
NF1	0	amplification	pelvic
AKT3	0	amplification	pelvic
BRCA1	0	amplification	pelvic
CCND2	0	amplification	pelvic
AKT1	0	amplification	pelvic
MYC	9.57446808510638	amplification	pelvic
KRAS	3.19148936170213	amplification	pelvic
AKT2	0	deletion	pelvic
BRCA2	0	deletion	pelvic
MECOM	0	deletion	pelvic
CDKN2A	0	deletion	pelvic
CDKN2B	0	deletion	pelvic
PIK3CA	0	deletion	pelvic
PTEN	0	deletion	pelvic
CCND3	0	deletion	pelvic
RB1	0	deletion	pelvic
CCNE1	0	deletion	pelvic
CCND1	0	deletion	pelvic
NF1	1.06382978723404	deletion	pelvic
AKT3	0	deletion	pelvic
BRCA1	0	deletion	pelvic
CCND2	0	deletion	pelvic
AKT1	0	deletion	pelvic
MYC	0	deletion	pelvic
KRAS	0	deletion	pelvic
AKT2	2.5	amplification	peritoneum
BRCA2	0	amplification	peritoneum
MECOM	10	amplification	peritoneum
CDKN2A	0	amplification	peritoneum
CDKN2B	0	amplification	peritoneum
PIK3CA	0	amplification	peritoneum
PTEN	0	amplification	peritoneum
CCND3	0	amplification	peritoneum
RB1	0	amplification	peritoneum
CCNE1	10	amplification	peritoneum
CCND1	0	amplification	peritoneum
NF1	0	amplification	peritoneum
AKT3	0	amplification	peritoneum
BRCA1	0	amplification	peritoneum
CCND2	2.5	amplification	peritoneum
AKT1	2.5	amplification	peritoneum
MYC	15	amplification	peritoneum
KRAS	5	amplification	peritoneum
AKT2	0	deletion	peritoneum
BRCA2	0	deletion	peritoneum
MECOM	0	deletion	peritoneum
CDKN2A	0	deletion	peritoneum
CDKN2B	0	deletion	peritoneum
PIK3CA	0	deletion	peritoneum
PTEN	0	deletion	peritoneum
CCND3	0	deletion	peritoneum
RB1	0	deletion	peritoneum
CCNE1	0	deletion	peritoneum
CCND1	0	deletion	peritoneum
NF1	2.5	deletion	peritoneum
AKT3	0	deletion	peritoneum
BRCA1	0	deletion	peritoneum
CCND2	0	deletion	peritoneum
AKT1	0	deletion	peritoneum
MYC	0	deletion	peritoneum
KRAS	0	deletion	peritoneum
