# Supplementary material for: The copy number and mutational landscape of recurrent ovarian high-grade serous carcinoma
Source: Nat Commun. 2023 Jul 20;14:4387. doi: 10.1038/s41467-023-39867-7 (PMC10359414; doi:10.1038/s41467-023-39867-7)
Supplement: Supplementary file 10 — Source Data [file 41467_2023_39867_MOESM10_ESM.zip › source_data/figure_S16B.tsv]

patient	ith_change
BRITROC-1	0.0628461563168095
BRITROC-106	-0.00939510274413104
BRITROC-11	0.00459726488953362
BRITROC-124	0.000446216057044091
BRITROC-132	0.0126313720399823
BRITROC-147	-0.121099632275216
BRITROC-148	-0.0516756785846265
BRITROC-157	-0.071578233740631
BRITROC-187	-0.0414612189264353
BRITROC-192	-0.035475699172138
BRITROC-2	-0.0439503721635191
BRITROC-204	-0.00906349393057458
BRITROC-205	-0.0858419195188906
BRITROC-209	-0.0286928274140204
BRITROC-216	0.0562430418901634
BRITROC-225	-0.03320871225888
BRITROC-226	0.0270704572783573
BRITROC-229	-0.0311033293665628
BRITROC-23	0.0357841219420952
BRITROC-232	0.0340521364125742
BRITROC-234	0.00659399131860379
BRITROC-241	0.0473904913347014
BRITROC-242	0.0383692325711403
BRITROC-246	-0.0305649731233772
BRITROC-248	-0.0436314696620925
BRITROC-256	-0.0136519345500077
BRITROC-259	0.0347170888889771
BRITROC-260	0.0349633642303357
BRITROC-267	0.10372665193413
BRITROC-268	-0.00172454641287129
BRITROC-271	-0.0254325845065537
BRITROC-274	0.00849092922701219
BRITROC-32	0.00372411677670149
BRITROC-34	-0.0668278381986572
BRITROC-36	-0.0148036705679639
BRITROC-37	-0.0341104850455575
BRITROC-39	-0.00419526780313825
BRITROC-5	-0.0908222915624735
BRITROC-55	-0.0480349914505231
BRITROC-67	-0.0296676654256549
BRITROC-74	0.0496859490685635
BRITROC-8	-0.00144623068789932
BRITROC-9	-0.0167341133390069
BRITROC-94	0.0924682158292902
BRITROC-96	-0.0916865175186938
BRITROC-99	0.0190447747315894
