# Supplementary material for: The copy number and mutational landscape of recurrent ovarian high-grade serous carcinoma
Source: Nat Commun. 2023 Jul 20;14:4387. doi: 10.1038/s41467-023-39867-7 (PMC10359414; doi:10.1038/s41467-023-39867-7)
Supplement: Supplementary file 10 — Source Data [file 41467_2023_39867_MOESM10_ESM.zip › source_data/figure_SM2.tsv]

patient_id	pt_sensitivity_at_reg	gene_symbol_tumour_type	variant_type
2	Pt resistant	BRCA2 relapse	frameshift
2	Pt resistant	TP53 diagnosis	missense
2	Pt resistant	TP53 relapse	missense
2	Pt resistant	BRCA2 diagnosis	no mutation
2	Pt resistant	BARD1 diagnosis	no mutation
2	Pt resistant	BRCA1 diagnosis	no mutation
2	Pt resistant	BRCA1 relapse	no mutation
4	Pt sensitive	TP53 diagnosis	splice region SNV
4	Pt sensitive	TP53 relapse	splice region SNV
4	Pt sensitive	BRCA2 relapse	no mutation
4	Pt sensitive	BRCA2 diagnosis	no mutation
4	Pt sensitive	BARD1 diagnosis	no mutation
4	Pt sensitive	BRCA1 diagnosis	no mutation
4	Pt sensitive	BRCA1 relapse	no mutation
5	Pt sensitive	TP53 diagnosis	missense
5	Pt sensitive	TP53 relapse	missense
5	Pt sensitive	BRCA2 relapse	no mutation
5	Pt sensitive	BRCA2 diagnosis	no mutation
5	Pt sensitive	BARD1 diagnosis	no mutation
5	Pt sensitive	BRCA1 diagnosis	no mutation
5	Pt sensitive	BRCA1 relapse	no mutation
6	Pt sensitive	TP53 diagnosis	inframe indel
6	Pt sensitive	TP53 relapse	inframe indel
6	Pt sensitive	BRCA2 relapse	no mutation
6	Pt sensitive	BRCA2 diagnosis	no mutation
6	Pt sensitive	BARD1 diagnosis	no mutation
6	Pt sensitive	BRCA1 diagnosis	no mutation
6	Pt sensitive	BRCA1 relapse	no mutation
8	Pt sensitive	TP53 diagnosis	missense
8	Pt sensitive	TP53 relapse	missense
8	Pt sensitive	BRCA2 relapse	no mutation
8	Pt sensitive	BRCA2 diagnosis	no mutation
8	Pt sensitive	BARD1 diagnosis	no mutation
8	Pt sensitive	BRCA1 diagnosis	no mutation
8	Pt sensitive	BRCA1 relapse	no mutation
9	Pt sensitive	TP53 diagnosis	splice region SNV
9	Pt sensitive	TP53 relapse	splice region SNV
9	Pt sensitive	BRCA2 relapse	no mutation
9	Pt sensitive	BRCA2 diagnosis	no mutation
9	Pt sensitive	BARD1 diagnosis	no mutation
9	Pt sensitive	BRCA1 diagnosis	no mutation
9	Pt sensitive	BRCA1 relapse	no mutation
11	Pt sensitive	TP53 diagnosis	missense
11	Pt sensitive	TP53 relapse	missense
11	Pt sensitive	BRCA2 relapse	no mutation
11	Pt sensitive	BRCA2 diagnosis	no mutation
11	Pt sensitive	BARD1 diagnosis	no mutation
11	Pt sensitive	BRCA1 diagnosis	no mutation
11	Pt sensitive	BRCA1 relapse	no mutation
14	Pt sensitive	TP53 diagnosis	missense
14	Pt sensitive	TP53 relapse	missense
14	Pt sensitive	BRCA2 relapse	no mutation
14	Pt sensitive	BRCA2 diagnosis	no mutation
14	Pt sensitive	BARD1 diagnosis	no mutation
14	Pt sensitive	BRCA1 diagnosis	no mutation
14	Pt sensitive	BRCA1 relapse	no mutation
17	Pt sensitive	TP53 diagnosis	missense
17	Pt sensitive	TP53 relapse	missense
17	Pt sensitive	BRCA2 relapse	no mutation
17	Pt sensitive	BRCA2 diagnosis	no mutation
17	Pt sensitive	BARD1 diagnosis	no mutation
17	Pt sensitive	BRCA1 diagnosis	no mutation
17	Pt sensitive	BRCA1 relapse	no mutation
18	Pt sensitive	TP53 relapse	missense
18	Pt sensitive	TP53 diagnosis	missense
18	Pt sensitive	BRCA2 relapse	no mutation
18	Pt sensitive	BRCA2 diagnosis	no mutation
18	Pt sensitive	BARD1 diagnosis	no mutation
18	Pt sensitive	BRCA1 diagnosis	no mutation
18	Pt sensitive	BRCA1 relapse	no mutation
21	Pt sensitive	TP53 diagnosis	frameshift
21	Pt sensitive	TP53 relapse	frameshift
21	Pt sensitive	BRCA2 relapse	no mutation
21	Pt sensitive	BRCA2 diagnosis	no mutation
21	Pt sensitive	BARD1 diagnosis	no mutation
21	Pt sensitive	BRCA1 diagnosis	no mutation
21	Pt sensitive	BRCA1 relapse	no mutation
22	Pt resistant	TP53 diagnosis	missense
22	Pt resistant	TP53 relapse	missense
22	Pt resistant	BRCA2 relapse	no mutation
22	Pt resistant	BRCA2 diagnosis	no mutation
22	Pt resistant	BARD1 diagnosis	no mutation
22	Pt resistant	BRCA1 diagnosis	no mutation
22	Pt resistant	BRCA1 relapse	no mutation
23	Pt sensitive	TP53 diagnosis	missense
23	Pt sensitive	TP53 relapse	missense
23	Pt sensitive	BRCA2 relapse	no mutation
23	Pt sensitive	BRCA2 diagnosis	no mutation
23	Pt sensitive	BARD1 diagnosis	no mutation
23	Pt sensitive	BRCA1 diagnosis	no mutation
23	Pt sensitive	BRCA1 relapse	no mutation
24	Pt sensitive	TP53 diagnosis	frameshift
24	Pt sensitive	TP53 relapse	frameshift
24	Pt sensitive	BRCA2 relapse	no mutation
24	Pt sensitive	BRCA2 diagnosis	no mutation
24	Pt sensitive	BARD1 diagnosis	no mutation
24	Pt sensitive	BRCA1 diagnosis	no mutation
24	Pt sensitive	BRCA1 relapse	no mutation
28	Pt sensitive	TP53 diagnosis	frameshift
28	Pt sensitive	TP53 relapse	frameshift
28	Pt sensitive	BRCA2 relapse	no mutation
28	Pt sensitive	BRCA2 diagnosis	no mutation
28	Pt sensitive	BARD1 diagnosis	no mutation
28	Pt sensitive	BRCA1 diagnosis	no mutation
28	Pt sensitive	BRCA1 relapse	no mutation
29	Pt sensitive	TP53 diagnosis	frameshift
29	Pt sensitive	TP53 relapse	frameshift
29	Pt sensitive	BRCA2 relapse	no mutation
29	Pt sensitive	BRCA2 diagnosis	no mutation
29	Pt sensitive	BARD1 diagnosis	no mutation
29	Pt sensitive	BRCA1 diagnosis	no mutation
29	Pt sensitive	BRCA1 relapse	no mutation
30	Pt sensitive	TP53 diagnosis	splice region SNV
30	Pt sensitive	TP53 relapse	splice region SNV
30	Pt sensitive	BRCA2 relapse	no mutation
30	Pt sensitive	BRCA2 diagnosis	no mutation
30	Pt sensitive	BARD1 diagnosis	no mutation
30	Pt sensitive	BRCA1 diagnosis	no mutation
30	Pt sensitive	BRCA1 relapse	no mutation
33	Pt sensitive	BRCA2 diagnosis	frameshift
33	Pt sensitive	TP53 diagnosis	inframe indel
33	Pt sensitive	TP53 relapse	inframe indel
33	Pt sensitive	BRCA2 relapse	no mutation
33	Pt sensitive	BARD1 diagnosis	no mutation
33	Pt sensitive	BRCA1 diagnosis	no mutation
33	Pt sensitive	BRCA1 relapse	no mutation
34	Pt sensitive	TP53 diagnosis	missense
34	Pt sensitive	TP53 relapse	missense
34	Pt sensitive	BRCA2 relapse	no mutation
34	Pt sensitive	BRCA2 diagnosis	no mutation
34	Pt sensitive	BARD1 diagnosis	no mutation
34	Pt sensitive	BRCA1 diagnosis	no mutation
34	Pt sensitive	BRCA1 relapse	no mutation
35	Pt sensitive	TP53 diagnosis	frameshift
35	Pt sensitive	TP53 relapse	frameshift
35	Pt sensitive	BRCA2 relapse	no mutation
35	Pt sensitive	BRCA2 diagnosis	no mutation
35	Pt sensitive	BARD1 diagnosis	no mutation
35	Pt sensitive	BRCA1 diagnosis	no mutation
35	Pt sensitive	BRCA1 relapse	no mutation
36	Pt sensitive	TP53 diagnosis	inframe indel
36	Pt sensitive	TP53 relapse	inframe indel
36	Pt sensitive	BRCA2 relapse	no mutation
36	Pt sensitive	BRCA2 diagnosis	no mutation
36	Pt sensitive	BARD1 diagnosis	no mutation
36	Pt sensitive	BRCA1 diagnosis	no mutation
36	Pt sensitive	BRCA1 relapse	no mutation
37	Pt sensitive	TP53 diagnosis	missense
37	Pt sensitive	TP53 relapse	missense
37	Pt sensitive	BRCA2 relapse	no mutation
37	Pt sensitive	BRCA2 diagnosis	no mutation
37	Pt sensitive	BARD1 diagnosis	no mutation
37	Pt sensitive	BRCA1 diagnosis	no mutation
37	Pt sensitive	BRCA1 relapse	no mutation
38	Pt sensitive	TP53 diagnosis	missense
38	Pt sensitive	TP53 relapse	missense
38	Pt sensitive	BRCA2 relapse	no mutation
38	Pt sensitive	BRCA2 diagnosis	no mutation
38	Pt sensitive	BARD1 diagnosis	no mutation
38	Pt sensitive	BRCA1 diagnosis	no mutation
38	Pt sensitive	BRCA1 relapse	no mutation
39	Pt sensitive	BRCA2 diagnosis	frameshift
39	Pt sensitive	BRCA2 relapse	frameshift
39	Pt sensitive	TP53 diagnosis	missense
39	Pt sensitive	TP53 relapse	missense
39	Pt sensitive	BARD1 diagnosis	no mutation
39	Pt sensitive	BRCA1 diagnosis	no mutation
39	Pt sensitive	BRCA1 relapse	no mutation
41	Pt sensitive	TP53 diagnosis	frameshift
41	Pt sensitive	TP53 relapse	frameshift
41	Pt sensitive	BRCA2 relapse	no mutation
41	Pt sensitive	BRCA2 diagnosis	no mutation
41	Pt sensitive	BARD1 diagnosis	no mutation
41	Pt sensitive	BRCA1 diagnosis	no mutation
41	Pt sensitive	BRCA1 relapse	no mutation
42	Pt resistant	TP53 diagnosis	missense
42	Pt resistant	TP53 relapse	missense
42	Pt resistant	BRCA2 relapse	no mutation
42	Pt resistant	BRCA2 diagnosis	no mutation
42	Pt resistant	BARD1 diagnosis	no mutation
42	Pt resistant	BRCA1 diagnosis	no mutation
42	Pt resistant	BRCA1 relapse	no mutation
51	Pt sensitive	BRCA2 diagnosis	frameshift
51	Pt sensitive	TP53 diagnosis	missense
51	Pt sensitive	TP53 relapse	missense
51	Pt sensitive	BRCA2 relapse	no mutation
51	Pt sensitive	BARD1 diagnosis	no mutation
51	Pt sensitive	BRCA1 diagnosis	no mutation
51	Pt sensitive	BRCA1 relapse	no mutation
52	Pt sensitive	TP53 diagnosis	frameshift
52	Pt sensitive	TP53 relapse	frameshift
52	Pt sensitive	BRCA2 relapse	no mutation
52	Pt sensitive	BRCA2 diagnosis	no mutation
52	Pt sensitive	BARD1 diagnosis	no mutation
52	Pt sensitive	BRCA1 diagnosis	no mutation
52	Pt sensitive	BRCA1 relapse	no mutation
53	Pt resistant	TP53 diagnosis	missense
53	Pt resistant	TP53 relapse	missense
53	Pt resistant	BRCA2 relapse	no mutation
53	Pt resistant	BRCA2 diagnosis	no mutation
53	Pt resistant	BARD1 diagnosis	no mutation
53	Pt resistant	BRCA1 diagnosis	no mutation
53	Pt resistant	BRCA1 relapse	no mutation
55	Pt sensitive	TP53 diagnosis	frameshift
55	Pt sensitive	TP53 relapse	frameshift
55	Pt sensitive	BRCA2 relapse	no mutation
55	Pt sensitive	BRCA2 diagnosis	no mutation
55	Pt sensitive	BARD1 diagnosis	no mutation
55	Pt sensitive	BRCA1 diagnosis	no mutation
55	Pt sensitive	BRCA1 relapse	no mutation
57	Pt sensitive	TP53 diagnosis	missense
57	Pt sensitive	TP53 relapse	missense
57	Pt sensitive	BRCA2 relapse	no mutation
57	Pt sensitive	BRCA2 diagnosis	no mutation
57	Pt sensitive	BARD1 diagnosis	no mutation
57	Pt sensitive	BRCA1 diagnosis	no mutation
57	Pt sensitive	BRCA1 relapse	no mutation
60	Pt sensitive	TP53 diagnosis	missense
60	Pt sensitive	TP53 relapse	missense
60	Pt sensitive	BRCA2 relapse	no mutation
60	Pt sensitive	BRCA2 diagnosis	no mutation
60	Pt sensitive	BARD1 diagnosis	no mutation
60	Pt sensitive	BRCA1 diagnosis	no mutation
60	Pt sensitive	BRCA1 relapse	no mutation
61	Pt sensitive	TP53 diagnosis	missense
61	Pt sensitive	TP53 relapse	missense
61	Pt sensitive	BRCA2 relapse	no mutation
61	Pt sensitive	BRCA2 diagnosis	no mutation
61	Pt sensitive	BARD1 diagnosis	no mutation
61	Pt sensitive	BRCA1 diagnosis	no mutation
61	Pt sensitive	BRCA1 relapse	no mutation
62	Pt sensitive	TP53 diagnosis	stop gained
62	Pt sensitive	TP53 relapse	stop gained
62	Pt sensitive	BRCA2 relapse	no mutation
62	Pt sensitive	BRCA2 diagnosis	no mutation
62	Pt sensitive	BARD1 diagnosis	no mutation
62	Pt sensitive	BRCA1 diagnosis	no mutation
62	Pt sensitive	BRCA1 relapse	no mutation
65	Pt sensitive	TP53 diagnosis	stop gained
65	Pt sensitive	TP53 relapse	stop gained
65	Pt sensitive	BRCA2 relapse	no mutation
65	Pt sensitive	BRCA2 diagnosis	no mutation
65	Pt sensitive	BARD1 diagnosis	no mutation
65	Pt sensitive	BRCA1 diagnosis	no mutation
65	Pt sensitive	BRCA1 relapse	no mutation
69	Pt sensitive	TP53 diagnosis	frameshift
69	Pt sensitive	TP53 relapse	frameshift
69	Pt sensitive	BRCA2 relapse	no mutation
69	Pt sensitive	BRCA2 diagnosis	no mutation
69	Pt sensitive	BARD1 diagnosis	no mutation
69	Pt sensitive	BRCA1 diagnosis	no mutation
69	Pt sensitive	BRCA1 relapse	no mutation
74	Pt sensitive	TP53 diagnosis	missense
74	Pt sensitive	TP53 relapse	missense
74	Pt sensitive	BRCA2 relapse	no mutation
74	Pt sensitive	BRCA2 diagnosis	no mutation
74	Pt sensitive	BARD1 diagnosis	no mutation
74	Pt sensitive	BRCA1 diagnosis	no mutation
74	Pt sensitive	BRCA1 relapse	no mutation
76	Pt sensitive	BRCA2 diagnosis	frameshift
76	Pt sensitive	BRCA2 relapse	frameshift
76	Pt sensitive	TP53 diagnosis	missense
76	Pt sensitive	TP53 relapse	missense
76	Pt sensitive	BARD1 diagnosis	no mutation
76	Pt sensitive	BRCA1 diagnosis	no mutation
76	Pt sensitive	BRCA1 relapse	no mutation
77	Pt sensitive	TP53 relapse	missense
77	Pt sensitive	TP53 diagnosis	missense
77	Pt sensitive	BRCA2 relapse	no mutation
77	Pt sensitive	BRCA2 diagnosis	no mutation
77	Pt sensitive	BARD1 diagnosis	no mutation
77	Pt sensitive	BRCA1 diagnosis	no mutation
77	Pt sensitive	BRCA1 relapse	no mutation
79	Pt sensitive	TP53 diagnosis	missense
79	Pt sensitive	TP53 relapse	missense
79	Pt sensitive	BRCA2 relapse	no mutation
79	Pt sensitive	BRCA2 diagnosis	no mutation
79	Pt sensitive	BARD1 diagnosis	no mutation
79	Pt sensitive	BRCA1 diagnosis	no mutation
79	Pt sensitive	BRCA1 relapse	no mutation
81	Pt resistant	TP53 diagnosis	missense
81	Pt resistant	TP53 relapse	missense
81	Pt resistant	BRCA2 relapse	no mutation
81	Pt resistant	BRCA2 diagnosis	no mutation
81	Pt resistant	BARD1 diagnosis	no mutation
81	Pt resistant	BRCA1 diagnosis	no mutation
81	Pt resistant	BRCA1 relapse	no mutation
82	Pt sensitive	TP53 diagnosis	missense
82	Pt sensitive	TP53 relapse	missense
82	Pt sensitive	BRCA2 relapse	no mutation
82	Pt sensitive	BRCA2 diagnosis	no mutation
82	Pt sensitive	BARD1 diagnosis	no mutation
82	Pt sensitive	BRCA1 diagnosis	no mutation
82	Pt sensitive	BRCA1 relapse	no mutation
83	Pt sensitive	TP53 diagnosis	stop gained
83	Pt sensitive	TP53 relapse	stop gained
83	Pt sensitive	BRCA2 relapse	no mutation
83	Pt sensitive	BRCA2 diagnosis	no mutation
83	Pt sensitive	BARD1 diagnosis	no mutation
83	Pt sensitive	BRCA1 diagnosis	no mutation
83	Pt sensitive	BRCA1 relapse	no mutation
84	Pt sensitive	TP53 diagnosis	missense
84	Pt sensitive	TP53 relapse	missense
84	Pt sensitive	BRCA2 relapse	no mutation
84	Pt sensitive	BRCA2 diagnosis	no mutation
84	Pt sensitive	BARD1 diagnosis	no mutation
84	Pt sensitive	BRCA1 diagnosis	no mutation
84	Pt sensitive	BRCA1 relapse	no mutation
86	Pt resistant	TP53 diagnosis	missense
86	Pt resistant	TP53 relapse	missense
86	Pt resistant	BRCA2 relapse	no mutation
86	Pt resistant	BRCA2 diagnosis	no mutation
86	Pt resistant	BARD1 diagnosis	no mutation
86	Pt resistant	BRCA1 diagnosis	no mutation
86	Pt resistant	BRCA1 relapse	no mutation
87	Pt sensitive	TP53 diagnosis	missense
87	Pt sensitive	TP53 relapse	missense
87	Pt sensitive	BRCA2 relapse	no mutation
87	Pt sensitive	BRCA2 diagnosis	no mutation
87	Pt sensitive	BARD1 diagnosis	no mutation
87	Pt sensitive	BRCA1 diagnosis	no mutation
87	Pt sensitive	BRCA1 relapse	no mutation
88	Pt sensitive	TP53 diagnosis	missense
88	Pt sensitive	TP53 relapse	missense
88	Pt sensitive	BRCA2 relapse	no mutation
88	Pt sensitive	BRCA2 diagnosis	no mutation
88	Pt sensitive	BARD1 diagnosis	no mutation
88	Pt sensitive	BRCA1 diagnosis	no mutation
88	Pt sensitive	BRCA1 relapse	no mutation
89	Pt sensitive	TP53 diagnosis	missense
89	Pt sensitive	TP53 relapse	missense
89	Pt sensitive	BRCA2 relapse	no mutation
89	Pt sensitive	BRCA2 diagnosis	no mutation
89	Pt sensitive	BARD1 diagnosis	no mutation
89	Pt sensitive	BRCA1 diagnosis	no mutation
89	Pt sensitive	BRCA1 relapse	no mutation
90	Pt sensitive	TP53 diagnosis	stop gained
90	Pt sensitive	TP53 relapse	stop gained
90	Pt sensitive	BRCA2 relapse	no mutation
90	Pt sensitive	BRCA2 diagnosis	no mutation
90	Pt sensitive	BARD1 diagnosis	no mutation
90	Pt sensitive	BRCA1 diagnosis	no mutation
90	Pt sensitive	BRCA1 relapse	no mutation
94	Pt sensitive	TP53 diagnosis	splice region SNV
94	Pt sensitive	TP53 relapse	splice region SNV
94	Pt sensitive	BRCA2 relapse	no mutation
94	Pt sensitive	BRCA2 diagnosis	no mutation
94	Pt sensitive	BARD1 diagnosis	no mutation
94	Pt sensitive	BRCA1 diagnosis	no mutation
94	Pt sensitive	BRCA1 relapse	no mutation
95	Pt sensitive	BRCA2 diagnosis	frameshift
95	Pt sensitive	BRCA2 relapse	frameshift
95	Pt sensitive	TP53 diagnosis	splice region SNV
95	Pt sensitive	TP53 relapse	splice region SNV
95	Pt sensitive	BARD1 diagnosis	no mutation
95	Pt sensitive	BRCA1 diagnosis	no mutation
95	Pt sensitive	BRCA1 relapse	no mutation
96	Pt resistant	TP53 diagnosis	missense
96	Pt resistant	TP53 relapse	missense
96	Pt resistant	BRCA2 relapse	no mutation
96	Pt resistant	BRCA2 diagnosis	no mutation
96	Pt resistant	BARD1 diagnosis	no mutation
96	Pt resistant	BRCA1 diagnosis	no mutation
96	Pt resistant	BRCA1 relapse	no mutation
99	Pt sensitive	TP53 diagnosis	missense
99	Pt sensitive	TP53 relapse	missense
99	Pt sensitive	BRCA2 relapse	no mutation
99	Pt sensitive	BRCA2 diagnosis	no mutation
99	Pt sensitive	BARD1 diagnosis	no mutation
99	Pt sensitive	BRCA1 diagnosis	no mutation
99	Pt sensitive	BRCA1 relapse	no mutation
100	Pt sensitive	TP53 relapse	missense
100	Pt sensitive	TP53 diagnosis	missense
100	Pt sensitive	BRCA2 relapse	no mutation
100	Pt sensitive	BRCA2 diagnosis	no mutation
100	Pt sensitive	BARD1 diagnosis	no mutation
100	Pt sensitive	BRCA1 diagnosis	no mutation
100	Pt sensitive	BRCA1 relapse	no mutation
102	Pt sensitive	TP53 relapse	frameshift
102	Pt sensitive	TP53 diagnosis	frameshift
102	Pt sensitive	BRCA2 relapse	no mutation
102	Pt sensitive	BRCA2 diagnosis	no mutation
102	Pt sensitive	BARD1 diagnosis	no mutation
102	Pt sensitive	BRCA1 diagnosis	no mutation
102	Pt sensitive	BRCA1 relapse	no mutation
103	Pt sensitive	BRCA2 relapse	frameshift
103	Pt sensitive	BRCA2 diagnosis	frameshift
103	Pt sensitive	TP53 diagnosis	missense
103	Pt sensitive	TP53 relapse	missense
103	Pt sensitive	BARD1 diagnosis	no mutation
103	Pt sensitive	BRCA1 diagnosis	no mutation
103	Pt sensitive	BRCA1 relapse	no mutation
105	Pt sensitive	TP53 diagnosis	stop gained
105	Pt sensitive	TP53 relapse	stop gained
105	Pt sensitive	BRCA2 relapse	no mutation
105	Pt sensitive	BRCA2 diagnosis	no mutation
105	Pt sensitive	BARD1 diagnosis	no mutation
105	Pt sensitive	BRCA1 diagnosis	no mutation
105	Pt sensitive	BRCA1 relapse	no mutation
106	Pt sensitive	TP53 diagnosis	frameshift
106	Pt sensitive	TP53 relapse	frameshift
106	Pt sensitive	BRCA2 relapse	no mutation
106	Pt sensitive	BRCA2 diagnosis	no mutation
106	Pt sensitive	BARD1 diagnosis	no mutation
106	Pt sensitive	BRCA1 diagnosis	no mutation
106	Pt sensitive	BRCA1 relapse	no mutation
107	Pt sensitive	BARD1 diagnosis	frameshift
107	Pt sensitive	TP53 diagnosis	missense
107	Pt sensitive	TP53 relapse	missense
107	Pt sensitive	BRCA2 relapse	no mutation
107	Pt sensitive	BRCA2 diagnosis	no mutation
107	Pt sensitive	BRCA1 diagnosis	no mutation
107	Pt sensitive	BRCA1 relapse	no mutation
110	Pt sensitive	TP53 diagnosis	missense
110	Pt sensitive	TP53 relapse	missense
110	Pt sensitive	BRCA2 relapse	no mutation
110	Pt sensitive	BRCA2 diagnosis	no mutation
110	Pt sensitive	BARD1 diagnosis	no mutation
110	Pt sensitive	BRCA1 diagnosis	no mutation
110	Pt sensitive	BRCA1 relapse	no mutation
112	Pt sensitive	TP53 diagnosis	frameshift
112	Pt sensitive	TP53 relapse	frameshift
112	Pt sensitive	BRCA2 relapse	no mutation
112	Pt sensitive	BRCA2 diagnosis	no mutation
112	Pt sensitive	BARD1 diagnosis	no mutation
112	Pt sensitive	BRCA1 diagnosis	no mutation
112	Pt sensitive	BRCA1 relapse	no mutation
113	Pt sensitive	TP53 diagnosis	missense
113	Pt sensitive	TP53 relapse	missense
113	Pt sensitive	BRCA2 relapse	no mutation
113	Pt sensitive	BRCA2 diagnosis	no mutation
113	Pt sensitive	BARD1 diagnosis	no mutation
113	Pt sensitive	BRCA1 diagnosis	no mutation
113	Pt sensitive	BRCA1 relapse	no mutation
114	Pt resistant	TP53 diagnosis	missense
114	Pt resistant	TP53 relapse	missense
114	Pt resistant	BRCA2 relapse	no mutation
114	Pt resistant	BRCA2 diagnosis	no mutation
114	Pt resistant	BARD1 diagnosis	no mutation
114	Pt resistant	BRCA1 diagnosis	no mutation
114	Pt resistant	BRCA1 relapse	no mutation
116	Pt sensitive	TP53 diagnosis	missense
116	Pt sensitive	TP53 relapse	missense
116	Pt sensitive	BRCA2 relapse	no mutation
116	Pt sensitive	BRCA2 diagnosis	no mutation
116	Pt sensitive	BARD1 diagnosis	no mutation
116	Pt sensitive	BRCA1 diagnosis	no mutation
116	Pt sensitive	BRCA1 relapse	no mutation
117	Pt sensitive	TP53 diagnosis	missense
117	Pt sensitive	TP53 relapse	missense
117	Pt sensitive	BRCA2 relapse	no mutation
117	Pt sensitive	BRCA2 diagnosis	no mutation
117	Pt sensitive	BARD1 diagnosis	no mutation
117	Pt sensitive	BRCA1 diagnosis	no mutation
117	Pt sensitive	BRCA1 relapse	no mutation
120	Pt sensitive	TP53 diagnosis	missense
120	Pt sensitive	TP53 relapse	missense
120	Pt sensitive	BRCA2 relapse	no mutation
120	Pt sensitive	BRCA2 diagnosis	no mutation
120	Pt sensitive	BARD1 diagnosis	no mutation
120	Pt sensitive	BRCA1 diagnosis	no mutation
120	Pt sensitive	BRCA1 relapse	no mutation
123	Pt sensitive	TP53 diagnosis	frameshift
123	Pt sensitive	TP53 relapse	frameshift
123	Pt sensitive	BRCA2 relapse	no mutation
123	Pt sensitive	BRCA2 diagnosis	no mutation
123	Pt sensitive	BARD1 diagnosis	no mutation
123	Pt sensitive	BRCA1 diagnosis	no mutation
123	Pt sensitive	BRCA1 relapse	no mutation
124	Pt sensitive	TP53 diagnosis	missense
124	Pt sensitive	TP53 relapse	missense
124	Pt sensitive	BRCA2 relapse	no mutation
124	Pt sensitive	BRCA2 diagnosis	no mutation
124	Pt sensitive	BARD1 diagnosis	no mutation
124	Pt sensitive	BRCA1 diagnosis	no mutation
124	Pt sensitive	BRCA1 relapse	no mutation
128	Pt sensitive	TP53 diagnosis	frameshift
128	Pt sensitive	TP53 relapse	frameshift
128	Pt sensitive	BRCA2 relapse	no mutation
128	Pt sensitive	BRCA2 diagnosis	no mutation
128	Pt sensitive	BARD1 diagnosis	no mutation
128	Pt sensitive	BRCA1 diagnosis	no mutation
128	Pt sensitive	BRCA1 relapse	no mutation
130	Pt resistant	TP53 diagnosis	inframe indel
130	Pt resistant	TP53 relapse	inframe indel
130	Pt resistant	BRCA2 relapse	no mutation
130	Pt resistant	BRCA2 diagnosis	no mutation
130	Pt resistant	BARD1 diagnosis	no mutation
130	Pt resistant	BRCA1 diagnosis	no mutation
130	Pt resistant	BRCA1 relapse	no mutation
132	Pt sensitive	TP53 diagnosis	frameshift
132	Pt sensitive	TP53 relapse	frameshift
132	Pt sensitive	BRCA2 relapse	no mutation
132	Pt sensitive	BRCA2 diagnosis	no mutation
132	Pt sensitive	BARD1 diagnosis	no mutation
132	Pt sensitive	BRCA1 diagnosis	no mutation
132	Pt sensitive	BRCA1 relapse	no mutation
133	Pt sensitive	TP53 diagnosis	missense
133	Pt sensitive	TP53 relapse	missense
133	Pt sensitive	BRCA2 relapse	no mutation
133	Pt sensitive	BRCA2 diagnosis	no mutation
133	Pt sensitive	BARD1 diagnosis	no mutation
133	Pt sensitive	BRCA1 diagnosis	no mutation
133	Pt sensitive	BRCA1 relapse	no mutation
135	Pt resistant	TP53 diagnosis	missense
135	Pt resistant	TP53 relapse	missense
135	Pt resistant	BRCA2 relapse	no mutation
135	Pt resistant	BRCA2 diagnosis	no mutation
135	Pt resistant	BARD1 diagnosis	no mutation
135	Pt resistant	BRCA1 diagnosis	no mutation
135	Pt resistant	BRCA1 relapse	no mutation
136	Pt sensitive	TP53 diagnosis	frameshift
136	Pt sensitive	TP53 relapse	frameshift
136	Pt sensitive	BRCA2 relapse	no mutation
136	Pt sensitive	BRCA2 diagnosis	no mutation
136	Pt sensitive	BARD1 diagnosis	no mutation
136	Pt sensitive	BRCA1 diagnosis	no mutation
136	Pt sensitive	BRCA1 relapse	no mutation
137	Pt sensitive	TP53 diagnosis	missense
137	Pt sensitive	TP53 relapse	missense
137	Pt sensitive	BRCA2 relapse	no mutation
137	Pt sensitive	BRCA2 diagnosis	no mutation
137	Pt sensitive	BARD1 diagnosis	no mutation
137	Pt sensitive	BRCA1 diagnosis	no mutation
137	Pt sensitive	BRCA1 relapse	no mutation
138	Pt sensitive	TP53 diagnosis	splice region SNV
138	Pt sensitive	TP53 relapse	splice region SNV
138	Pt sensitive	BRCA2 relapse	no mutation
138	Pt sensitive	BRCA2 diagnosis	no mutation
138	Pt sensitive	BARD1 diagnosis	no mutation
138	Pt sensitive	BRCA1 diagnosis	no mutation
138	Pt sensitive	BRCA1 relapse	no mutation
139	Pt sensitive	TP53 diagnosis	missense
139	Pt sensitive	TP53 relapse	missense
139	Pt sensitive	BRCA2 relapse	no mutation
139	Pt sensitive	BRCA2 diagnosis	no mutation
139	Pt sensitive	BARD1 diagnosis	no mutation
139	Pt sensitive	BRCA1 diagnosis	no mutation
139	Pt sensitive	BRCA1 relapse	no mutation
140	Pt sensitive	TP53 diagnosis	frameshift
140	Pt sensitive	TP53 relapse	frameshift
140	Pt sensitive	BRCA2 relapse	no mutation
140	Pt sensitive	BRCA2 diagnosis	no mutation
140	Pt sensitive	BARD1 diagnosis	no mutation
140	Pt sensitive	BRCA1 diagnosis	no mutation
140	Pt sensitive	BRCA1 relapse	no mutation
141	Pt resistant	BRCA2 diagnosis	frameshift
141	Pt resistant	BRCA1 diagnosis	frameshift
141	Pt resistant	BRCA2 relapse	frameshift
141	Pt resistant	BRCA1 relapse	frameshift
141	Pt resistant	TP53 diagnosis	missense
141	Pt resistant	TP53 relapse	missense
141	Pt resistant	BARD1 diagnosis	no mutation
143	Pt sensitive	TP53 diagnosis	missense
143	Pt sensitive	TP53 relapse	missense
143	Pt sensitive	BRCA2 relapse	no mutation
143	Pt sensitive	BRCA2 diagnosis	no mutation
143	Pt sensitive	BARD1 diagnosis	no mutation
143	Pt sensitive	BRCA1 diagnosis	no mutation
143	Pt sensitive	BRCA1 relapse	no mutation
146	Pt sensitive	TP53 diagnosis	missense
146	Pt sensitive	TP53 relapse	missense
146	Pt sensitive	BRCA2 relapse	no mutation
146	Pt sensitive	BRCA2 diagnosis	no mutation
146	Pt sensitive	BARD1 diagnosis	no mutation
146	Pt sensitive	BRCA1 diagnosis	no mutation
146	Pt sensitive	BRCA1 relapse	no mutation
147	Pt resistant	TP53 diagnosis	frameshift
147	Pt resistant	TP53 relapse	frameshift
147	Pt resistant	BRCA2 diagnosis	frameshift
147	Pt resistant	BRCA2 relapse	frameshift
147	Pt resistant	BARD1 diagnosis	no mutation
147	Pt resistant	BRCA1 diagnosis	no mutation
147	Pt resistant	BRCA1 relapse	no mutation
149	Pt resistant	TP53 diagnosis	splice region SNV
149	Pt resistant	TP53 relapse	splice region SNV
149	Pt resistant	BRCA2 relapse	no mutation
149	Pt resistant	BRCA2 diagnosis	no mutation
149	Pt resistant	BARD1 diagnosis	no mutation
149	Pt resistant	BRCA1 diagnosis	no mutation
149	Pt resistant	BRCA1 relapse	no mutation
156	Pt sensitive	TP53 diagnosis	missense
156	Pt sensitive	TP53 relapse	missense
156	Pt sensitive	BRCA2 relapse	no mutation
156	Pt sensitive	BRCA2 diagnosis	no mutation
156	Pt sensitive	BARD1 diagnosis	no mutation
156	Pt sensitive	BRCA1 diagnosis	no mutation
156	Pt sensitive	BRCA1 relapse	no mutation
157	Pt sensitive	BRCA2 diagnosis	frameshift
157	Pt sensitive	TP53 diagnosis	missense
157	Pt sensitive	TP53 relapse	missense
157	Pt sensitive	BRCA2 relapse	no mutation
157	Pt sensitive	BARD1 diagnosis	no mutation
157	Pt sensitive	BRCA1 diagnosis	no mutation
157	Pt sensitive	BRCA1 relapse	no mutation
163	Pt sensitive	TP53 diagnosis	missense
163	Pt sensitive	TP53 relapse	missense
163	Pt sensitive	BRCA2 relapse	no mutation
163	Pt sensitive	BRCA2 diagnosis	no mutation
163	Pt sensitive	BARD1 diagnosis	no mutation
163	Pt sensitive	BRCA1 diagnosis	no mutation
163	Pt sensitive	BRCA1 relapse	no mutation
165	Pt resistant	TP53 diagnosis	missense
165	Pt resistant	TP53 relapse	missense
165	Pt resistant	BRCA2 relapse	no mutation
165	Pt resistant	BRCA2 diagnosis	no mutation
165	Pt resistant	BARD1 diagnosis	no mutation
165	Pt resistant	BRCA1 diagnosis	no mutation
165	Pt resistant	BRCA1 relapse	no mutation
169	Pt sensitive	TP53 diagnosis	missense
169	Pt sensitive	TP53 relapse	missense
169	Pt sensitive	BRCA2 relapse	no mutation
169	Pt sensitive	BRCA2 diagnosis	no mutation
169	Pt sensitive	BARD1 diagnosis	no mutation
169	Pt sensitive	BRCA1 diagnosis	no mutation
169	Pt sensitive	BRCA1 relapse	no mutation
172	Pt sensitive	TP53 diagnosis	missense
172	Pt sensitive	TP53 relapse	missense
172	Pt sensitive	BRCA2 relapse	no mutation
172	Pt sensitive	BRCA2 diagnosis	no mutation
172	Pt sensitive	BARD1 diagnosis	no mutation
172	Pt sensitive	BRCA1 diagnosis	no mutation
172	Pt sensitive	BRCA1 relapse	no mutation
186	Pt resistant	TP53 diagnosis	frameshift
186	Pt resistant	TP53 relapse	frameshift
186	Pt resistant	BRCA2 relapse	no mutation
186	Pt resistant	BRCA2 diagnosis	no mutation
186	Pt resistant	BARD1 diagnosis	no mutation
186	Pt resistant	BRCA1 diagnosis	no mutation
186	Pt resistant	BRCA1 relapse	no mutation
187	Pt sensitive	TP53 diagnosis	inframe indel
187	Pt sensitive	TP53 relapse	inframe indel
187	Pt sensitive	BRCA2 relapse	no mutation
187	Pt sensitive	BRCA2 diagnosis	no mutation
187	Pt sensitive	BARD1 diagnosis	no mutation
187	Pt sensitive	BRCA1 diagnosis	no mutation
187	Pt sensitive	BRCA1 relapse	no mutation
192	Pt sensitive	TP53 diagnosis	missense
192	Pt sensitive	TP53 relapse	missense
192	Pt sensitive	BRCA2 relapse	no mutation
192	Pt sensitive	BRCA2 diagnosis	no mutation
192	Pt sensitive	BARD1 diagnosis	no mutation
192	Pt sensitive	BRCA1 diagnosis	no mutation
192	Pt sensitive	BRCA1 relapse	no mutation
194	Pt sensitive	TP53 diagnosis	stop gained
194	Pt sensitive	TP53 relapse	stop gained
194	Pt sensitive	BRCA2 relapse	no mutation
194	Pt sensitive	BRCA2 diagnosis	no mutation
194	Pt sensitive	BARD1 diagnosis	no mutation
194	Pt sensitive	BRCA1 diagnosis	no mutation
194	Pt sensitive	BRCA1 relapse	no mutation
198	Pt resistant	TP53 diagnosis	stop gained
198	Pt resistant	TP53 relapse	stop gained
198	Pt resistant	BRCA2 relapse	no mutation
198	Pt resistant	BRCA2 diagnosis	no mutation
198	Pt resistant	BARD1 diagnosis	no mutation
198	Pt resistant	BRCA1 diagnosis	no mutation
198	Pt resistant	BRCA1 relapse	no mutation
199	Pt sensitive	TP53 diagnosis	missense
199	Pt sensitive	TP53 relapse	missense
199	Pt sensitive	BRCA2 relapse	no mutation
199	Pt sensitive	BRCA2 diagnosis	no mutation
199	Pt sensitive	BARD1 diagnosis	no mutation
199	Pt sensitive	BRCA1 diagnosis	no mutation
199	Pt sensitive	BRCA1 relapse	no mutation
200	Pt sensitive	TP53 diagnosis	missense
200	Pt sensitive	TP53 relapse	missense
200	Pt sensitive	BRCA2 relapse	no mutation
200	Pt sensitive	BRCA2 diagnosis	no mutation
200	Pt sensitive	BARD1 diagnosis	no mutation
200	Pt sensitive	BRCA1 diagnosis	no mutation
200	Pt sensitive	BRCA1 relapse	no mutation
201	Pt resistant	TP53 diagnosis	missense
201	Pt resistant	TP53 relapse	missense
201	Pt resistant	BRCA2 relapse	no mutation
201	Pt resistant	BRCA2 diagnosis	no mutation
201	Pt resistant	BARD1 diagnosis	no mutation
201	Pt resistant	BRCA1 diagnosis	no mutation
201	Pt resistant	BRCA1 relapse	no mutation
203	Pt sensitive	TP53 diagnosis	missense
203	Pt sensitive	TP53 relapse	missense
203	Pt sensitive	BRCA2 relapse	no mutation
203	Pt sensitive	BRCA2 diagnosis	no mutation
203	Pt sensitive	BARD1 diagnosis	no mutation
203	Pt sensitive	BRCA1 diagnosis	no mutation
203	Pt sensitive	BRCA1 relapse	no mutation
205	Pt sensitive	TP53 diagnosis	frameshift
205	Pt sensitive	TP53 relapse	frameshift
205	Pt sensitive	BRCA2 relapse	no mutation
205	Pt sensitive	BRCA2 diagnosis	no mutation
205	Pt sensitive	BARD1 diagnosis	no mutation
205	Pt sensitive	BRCA1 diagnosis	no mutation
205	Pt sensitive	BRCA1 relapse	no mutation
206	Pt resistant	TP53 diagnosis	splice region SNV
206	Pt resistant	TP53 relapse	splice region SNV
206	Pt resistant	BRCA2 relapse	no mutation
206	Pt resistant	BRCA2 diagnosis	no mutation
206	Pt resistant	BARD1 diagnosis	no mutation
206	Pt resistant	BRCA1 diagnosis	no mutation
206	Pt resistant	BRCA1 relapse	no mutation
209	Pt sensitive	TP53 diagnosis	frameshift
209	Pt sensitive	TP53 relapse	frameshift
209	Pt sensitive	BRCA2 relapse	no mutation
209	Pt sensitive	BRCA2 diagnosis	no mutation
209	Pt sensitive	BARD1 diagnosis	no mutation
209	Pt sensitive	BRCA1 diagnosis	no mutation
209	Pt sensitive	BRCA1 relapse	no mutation
212	Pt resistant	TP53 diagnosis	frameshift
212	Pt resistant	TP53 relapse	frameshift
212	Pt resistant	BRCA2 relapse	no mutation
212	Pt resistant	BRCA2 diagnosis	no mutation
212	Pt resistant	BARD1 diagnosis	no mutation
212	Pt resistant	BRCA1 diagnosis	no mutation
212	Pt resistant	BRCA1 relapse	no mutation
215	Pt sensitive	TP53 diagnosis	stop gained
215	Pt sensitive	TP53 relapse	stop gained
215	Pt sensitive	BRCA2 relapse	no mutation
215	Pt sensitive	BRCA2 diagnosis	no mutation
215	Pt sensitive	BARD1 diagnosis	no mutation
215	Pt sensitive	BRCA1 diagnosis	no mutation
215	Pt sensitive	BRCA1 relapse	no mutation
216	Pt sensitive	TP53 diagnosis	frameshift
216	Pt sensitive	TP53 relapse	frameshift
216	Pt sensitive	BRCA2 relapse	no mutation
216	Pt sensitive	BRCA2 diagnosis	no mutation
216	Pt sensitive	BARD1 diagnosis	no mutation
216	Pt sensitive	BRCA1 diagnosis	no mutation
216	Pt sensitive	BRCA1 relapse	no mutation
218	Pt resistant	TP53 diagnosis	missense
218	Pt resistant	TP53 relapse	missense
218	Pt resistant	BRCA2 relapse	no mutation
218	Pt resistant	BRCA2 diagnosis	no mutation
218	Pt resistant	BARD1 diagnosis	no mutation
218	Pt resistant	BRCA1 diagnosis	no mutation
218	Pt resistant	BRCA1 relapse	no mutation
220	Pt sensitive	TP53 diagnosis	stop gained
220	Pt sensitive	TP53 relapse	stop gained
220	Pt sensitive	BRCA2 relapse	no mutation
220	Pt sensitive	BRCA2 diagnosis	no mutation
220	Pt sensitive	BARD1 diagnosis	no mutation
220	Pt sensitive	BRCA1 diagnosis	no mutation
220	Pt sensitive	BRCA1 relapse	no mutation
221	Pt resistant	TP53 diagnosis	missense
221	Pt resistant	TP53 relapse	missense
221	Pt resistant	BRCA2 relapse	no mutation
221	Pt resistant	BRCA2 diagnosis	no mutation
221	Pt resistant	BARD1 diagnosis	no mutation
221	Pt resistant	BRCA1 diagnosis	no mutation
221	Pt resistant	BRCA1 relapse	no mutation
223	Pt sensitive	TP53 diagnosis	missense
223	Pt sensitive	TP53 relapse	missense
223	Pt sensitive	BRCA2 relapse	no mutation
223	Pt sensitive	BRCA2 diagnosis	no mutation
223	Pt sensitive	BARD1 diagnosis	no mutation
223	Pt sensitive	BRCA1 diagnosis	no mutation
223	Pt sensitive	BRCA1 relapse	no mutation
224	Pt sensitive	TP53 diagnosis	missense
224	Pt sensitive	TP53 relapse	missense
224	Pt sensitive	BRCA2 relapse	no mutation
224	Pt sensitive	BRCA2 diagnosis	no mutation
224	Pt sensitive	BARD1 diagnosis	no mutation
224	Pt sensitive	BRCA1 diagnosis	no mutation
224	Pt sensitive	BRCA1 relapse	no mutation
231	Pt sensitive	TP53 diagnosis	missense
231	Pt sensitive	TP53 relapse	missense
231	Pt sensitive	BRCA2 relapse	no mutation
231	Pt sensitive	BRCA2 diagnosis	no mutation
231	Pt sensitive	BARD1 diagnosis	no mutation
231	Pt sensitive	BRCA1 diagnosis	no mutation
231	Pt sensitive	BRCA1 relapse	no mutation
232	Pt sensitive	TP53 diagnosis	missense
232	Pt sensitive	TP53 relapse	missense
232	Pt sensitive	BRCA2 relapse	no mutation
232	Pt sensitive	BRCA2 diagnosis	no mutation
232	Pt sensitive	BARD1 diagnosis	no mutation
232	Pt sensitive	BRCA1 diagnosis	no mutation
232	Pt sensitive	BRCA1 relapse	no mutation
234	Pt resistant	TP53 diagnosis	missense
234	Pt resistant	TP53 relapse	missense
234	Pt resistant	BRCA2 relapse	no mutation
234	Pt resistant	BRCA2 diagnosis	no mutation
234	Pt resistant	BARD1 diagnosis	no mutation
234	Pt resistant	BRCA1 diagnosis	no mutation
234	Pt resistant	BRCA1 relapse	no mutation
236	Pt resistant	TP53 relapse	missense
236	Pt resistant	TP53 diagnosis	missense
236	Pt resistant	BRCA2 relapse	no mutation
236	Pt resistant	BRCA2 diagnosis	no mutation
236	Pt resistant	BARD1 diagnosis	no mutation
236	Pt resistant	BRCA1 diagnosis	no mutation
236	Pt resistant	BRCA1 relapse	no mutation
240	Pt resistant	TP53 diagnosis	stop gained
240	Pt resistant	TP53 relapse	stop gained
240	Pt resistant	BRCA2 relapse	no mutation
240	Pt resistant	BRCA2 diagnosis	no mutation
240	Pt resistant	BARD1 diagnosis	no mutation
240	Pt resistant	BRCA1 diagnosis	no mutation
240	Pt resistant	BRCA1 relapse	no mutation
248	Pt resistant	TP53 diagnosis	splice region SNV
248	Pt resistant	TP53 relapse	splice region SNV
248	Pt resistant	BRCA2 relapse	no mutation
248	Pt resistant	BRCA2 diagnosis	no mutation
248	Pt resistant	BARD1 diagnosis	no mutation
248	Pt resistant	BRCA1 diagnosis	no mutation
248	Pt resistant	BRCA1 relapse	no mutation
254	Pt resistant	BRCA2 diagnosis	frameshift
254	Pt resistant	BRCA2 relapse	frameshift
254	Pt resistant	TP53 diagnosis	missense
254	Pt resistant	TP53 relapse	missense
254	Pt resistant	BARD1 diagnosis	no mutation
254	Pt resistant	BRCA1 diagnosis	no mutation
254	Pt resistant	BRCA1 relapse	no mutation
256	Pt sensitive	TP53 diagnosis	missense
256	Pt sensitive	TP53 relapse	missense
256	Pt sensitive	BRCA2 relapse	no mutation
256	Pt sensitive	BRCA2 diagnosis	no mutation
256	Pt sensitive	BARD1 diagnosis	no mutation
256	Pt sensitive	BRCA1 diagnosis	no mutation
256	Pt sensitive	BRCA1 relapse	no mutation
260	Pt sensitive	TP53 diagnosis	missense
260	Pt sensitive	TP53 relapse	missense
260	Pt sensitive	BRCA2 relapse	no mutation
260	Pt sensitive	BRCA2 diagnosis	no mutation
260	Pt sensitive	BARD1 diagnosis	no mutation
260	Pt sensitive	BRCA1 diagnosis	no mutation
260	Pt sensitive	BRCA1 relapse	no mutation
264	Pt sensitive	TP53 diagnosis	frameshift
264	Pt sensitive	TP53 relapse	frameshift
264	Pt sensitive	BRCA2 relapse	no mutation
264	Pt sensitive	BRCA2 diagnosis	no mutation
264	Pt sensitive	BARD1 diagnosis	no mutation
264	Pt sensitive	BRCA1 diagnosis	no mutation
264	Pt sensitive	BRCA1 relapse	no mutation
268	Pt resistant	TP53 diagnosis	missense
268	Pt resistant	TP53 relapse	missense
268	Pt resistant	BRCA2 relapse	no mutation
268	Pt resistant	BRCA2 diagnosis	no mutation
268	Pt resistant	BARD1 diagnosis	no mutation
268	Pt resistant	BRCA1 diagnosis	no mutation
268	Pt resistant	BRCA1 relapse	no mutation
273	Pt sensitive	TP53 diagnosis	frameshift
273	Pt sensitive	TP53 relapse	frameshift
273	Pt sensitive	BRCA2 relapse	no mutation
273	Pt sensitive	BRCA2 diagnosis	no mutation
273	Pt sensitive	BARD1 diagnosis	no mutation
273	Pt sensitive	BRCA1 diagnosis	no mutation
273	Pt sensitive	BRCA1 relapse	no mutation
274	Pt sensitive	TP53 diagnosis	splice region SNV
274	Pt sensitive	TP53 relapse	splice region SNV
274	Pt sensitive	BRCA2 relapse	no mutation
274	Pt sensitive	BRCA2 diagnosis	no mutation
274	Pt sensitive	BARD1 diagnosis	no mutation
274	Pt sensitive	BRCA1 diagnosis	no mutation
274	Pt sensitive	BRCA1 relapse	no mutation
191	Pt resistant	TP53 diagnosis	no mutation
191	Pt resistant	TP53 relapse	no mutation
191	Pt resistant	BRCA2 relapse	no mutation
191	Pt resistant	BRCA2 diagnosis	no mutation
191	Pt resistant	BARD1 diagnosis	no mutation
191	Pt resistant	BRCA1 diagnosis	no mutation
191	Pt resistant	BRCA1 relapse	no mutation
