# Supplementary material for: The copy number and mutational landscape of recurrent ovarian high-grade serous carcinoma
Source: Nat Commun. 2023 Jul 20;14:4387. doi: 10.1038/s41467-023-39867-7 (PMC10359414; doi:10.1038/s41467-023-39867-7)
Supplement: Supplementary file 10 — Source Data [file 41467_2023_39867_MOESM10_ESM.zip › source_data/figure_S22B.tsv]

clusters	tot.withinss
1	257569.497732314
2	167623.22499167
3	134103.382287912
4	112237.955672141
5	92600.9575744477
6	75048.509820603
7	69336.3223579384
8	59155.8649574193
9	49562.301804766
10	49070.7900725606
