# Supplementary material for: The copy number and mutational landscape of recurrent ovarian high-grade serous carcinoma
Source: Nat Commun. 2023 Jul 20;14:4387. doi: 10.1038/s41467-023-39867-7 (PMC10359414; doi:10.1038/s41467-023-39867-7)
Supplement: Supplementary file 10 — Source Data [file 41467_2023_39867_MOESM10_ESM.zip › source_data/figure_S22C.tsv]

V1	V2
0.942011819620734	0.103565658893761
0.826429495799602	-1.05044446791045
-0.255957887252224	-0.243920889112541
-1.00839894441867	-0.292384078247025
-0.306521620381873	0.279462436656808
-0.918371341354562	0.592829600676302
-1.3619184254097	-0.832000161389886
0.140975139384415	-0.707236269768934
0.648656529257093	1.17990996067343
1.20795863222319	-1.64328255451382
1.21618068945729	-0.894764308665009
0.521560112453511	0.0612732864449631
1.10445534322761	-1.85249580465996
-0.765829816084864	-1.1307679205619
-0.580079886066525	1.02414901960563
0.636229619073846	0.62555837095715
-0.136401501765086	1.04537013667754
0.182842748600747	-0.2853045397008
-0.565096399606619	0.498598173552338
-1.27998027473088	1.00235414633884
-0.766639643101101	0.0665741666288809
0.404989255078638	0.0278185586050351
-0.56254274107733	-0.500761345461169
0.209335440363927	0.879892009733515
-0.800429842743331	1.21203295659425
0.566988210910301	-1.30653233968667
0.187953494873851	0.46511042618898
0.420214112564086	-1.67638083386498
-0.0192595441595831	-1.49186522030787
1.38576677363388	-0.171392407003226
-0.443383924954972	1.53177094359514
-1.73958297288736	0.611910051794556
-1.60482460954594	0.261966746696661
0.901892405447347	-0.689530666781345
0.315412743596406	1.48486075827665
1.13781652159466	1.09017563478676
1.33846267351289	0.447737936600711
-1.1809123851334	0.276142827657671
