# Supplementary material for: The copy number and mutational landscape of recurrent ovarian high-grade serous carcinoma
Source: Nat Commun. 2023 Jul 20;14:4387. doi: 10.1038/s41467-023-39867-7 (PMC10359414; doi:10.1038/s41467-023-39867-7)
Supplement: Supplementary file 10 — Source Data [file 41467_2023_39867_MOESM10_ESM.zip › source_data/figure_S3.tsv]

patient_id	gene_symbol	variant_type	pt_sensitivity_at_reg
1	TP53	missense	Pt resistant
2	BRIP1	frameshift	Pt resistant
2	TP53	missense	Pt resistant
2	NF1	splice region SNV	Pt resistant
3	TP53	missense	Pt resistant
4	TP53	splice region SNV	Pt sensitive
5	TP53	missense	Pt sensitive
6	BRCA2	frameshift	Pt sensitive
6	TP53	inframe indel	Pt sensitive
7	TP53	missense	Pt sensitive
8	TP53	missense	Pt sensitive
9	TP53	splice region SNV	Pt sensitive
10	BRCA1	frameshift	Pt sensitive
11	BRCA1	frameshift	Pt sensitive
11	TP53	missense	Pt sensitive
12	BRCA2	frameshift	Pt sensitive
12	TP53	missense	Pt sensitive
13	TP53	stop gained	Pt sensitive
14	TP53	missense	Pt sensitive
15	TP53	missense	Pt sensitive
16	TP53	missense	Pt sensitive
17	BRCA2	frameshift	Pt sensitive
17	TP53	missense	Pt sensitive
18	TP53	missense	Pt sensitive
19	TP53	frameshift	Pt sensitive
20	BRCA2	frameshift	Pt sensitive
20	TP53	missense	Pt sensitive
20	NRAS	missense	Pt sensitive
21	TP53	frameshift	Pt sensitive
22	RB1	frameshift	Pt resistant
22	TP53	missense	Pt resistant
22	KRAS	missense	Pt resistant
23	TP53	missense	Pt sensitive
24	TP53	frameshift	Pt sensitive
24	BRCA2	frameshift	Pt sensitive
25	PALB2	frameshift	Pt resistant
25	BRCA2	frameshift	Pt resistant
25	TP53	stop gained	Pt resistant
26	BRCA1	frameshift	Pt sensitive
26	TP53	stop gained	Pt sensitive
27	BRCA2	frameshift	Pt sensitive
27	TP53	missense	Pt sensitive
28	TP53	frameshift	Pt sensitive
29	TP53	frameshift	Pt sensitive
30	TP53	splice region SNV	Pt sensitive
31	BRCA1	frameshift	Pt resistant
31	TP53	missense	Pt resistant
32	TP53	frameshift	Pt resistant
33	BRCA1	frameshift	Pt sensitive
33	TP53	inframe indel	Pt sensitive
34	BRCA1	frameshift	Pt sensitive
34	TP53	missense	Pt sensitive
35	TP53	frameshift	Pt sensitive
36	TP53	inframe indel	Pt sensitive
37	TP53	missense	Pt sensitive
38	TP53	missense	Pt sensitive
39	BRCA2	frameshift	Pt sensitive
39	TP53	missense	Pt sensitive
39	NF1	missense	Pt sensitive
40	TP53	missense	Pt sensitive
41	TP53	frameshift	Pt sensitive
41	CDK12	stop gained	Pt sensitive
42	BRCA1	frameshift	Pt resistant
42	TP53	missense	Pt resistant
42	KRAS	missense	Pt resistant
44	BRCA1	frameshift	Pt resistant
44	NF1	missense	Pt resistant
44	TP53	splice region SNV	Pt resistant
45	TP53	splice region SNV	Pt resistant
46	TP53	frameshift	Pt sensitive
47	TP53	missense	Pt sensitive
48	TP53	splice region SNV	Pt resistant
49	TP53	missense	Pt sensitive
50	TP53	frameshift	Pt sensitive
50	BRCA2	frameshift	Pt sensitive
51	RB1	frameshift	Pt sensitive
51	TP53	missense	Pt sensitive
52	TP53	frameshift	Pt sensitive
52	BRCA2	frameshift	Pt sensitive
53	TP53	missense	Pt resistant
54	TP53	missense	Pt resistant
55	TP53	frameshift	Pt sensitive
56	TP53	missense	Pt sensitive
57	TP53	missense	Pt sensitive
57	NF1	missense	Pt sensitive
60	TP53	missense	Pt sensitive
61	TP53	missense	Pt sensitive
62	TP53	stop gained	Pt sensitive
63	BRCA2	frameshift	Pt sensitive
63	TP53	missense	Pt sensitive
64	TP53	missense	Pt resistant
65	BRCA2	frameshift	Pt sensitive
65	TP53	stop gained	Pt sensitive
66	TP53	inframe indel	Pt sensitive
67	TP53	missense	Pt sensitive
68	TP53	missense	Pt sensitive
69	TP53	frameshift	Pt sensitive
70	TP53	missense	Pt sensitive
71	BRCA1	frameshift	Pt sensitive
71	BRCA2	frameshift	Pt sensitive
71	TP53	missense	Pt sensitive
72	TP53	frameshift	Pt resistant
74	TP53	missense	Pt sensitive
74	BARD1	missense	Pt sensitive
75	BRCA1	frameshift	Pt sensitive
75	TP53	missense	Pt sensitive
76	TP53	missense	Pt sensitive
76	NRAS	missense	Pt sensitive
77	BRCA2	frameshift	Pt sensitive
77	TP53	missense	Pt sensitive
78	TP53	stop gained	Pt sensitive
79	TP53	missense	Pt sensitive
79	NRAS	missense	Pt sensitive
80	TP53	frameshift	Pt sensitive
81	TP53	missense	Pt resistant
82	BRCA2	frameshift	Pt sensitive
82	TP53	missense	Pt sensitive
83	TP53	stop gained	Pt sensitive
84	TP53	missense	Pt sensitive
85	TP53	missense	Pt sensitive
86	TP53	missense	Pt resistant
87	BRCA2	frameshift	Pt sensitive
87	TP53	missense	Pt sensitive
88	TP53	missense	Pt sensitive
89	TP53	missense	Pt sensitive
90	BRCA1	stop gained	Pt sensitive
90	TP53	stop gained	Pt sensitive
91	NF1	frameshift	Pt resistant
91	TP53	missense	Pt resistant
92	TP53	frameshift	Pt sensitive
92	BRCA2	frameshift	Pt sensitive
92	BRIP1	missense	Pt sensitive
93	NF1	frameshift	Pt sensitive
93	RAD51B	stop gained	Pt sensitive
93	TP53	missense	Pt sensitive
93	KRAS	missense	Pt sensitive
93	NRAS	missense	Pt sensitive
94	TP53	splice region SNV	Pt sensitive
95	TP53	splice region SNV	Pt sensitive
96	TP53	missense	Pt resistant
97	BRCA2	frameshift	Pt sensitive
97	BRCA1	stop gained	Pt sensitive
97	TP53	missense	Pt sensitive
98	BRCA1	stop gained	Pt resistant
98	TP53	missense	Pt resistant
99	TP53	missense	Pt sensitive
99	PIK3CA	missense	Pt sensitive
100	TP53	missense	Pt sensitive
101	BRCA2	frameshift	Pt sensitive
101	RAD51D	stop gained	Pt sensitive
101	TP53	splice region SNV	Pt sensitive
102	TP53	frameshift	Pt sensitive
103	NF1	frameshift	Pt sensitive
103	TP53	missense	Pt sensitive
104	TP53	stop gained	Pt sensitive
105	TP53	stop gained	Pt sensitive
106	TP53	frameshift	Pt sensitive
106	BRIP1	splice region SNV	Pt sensitive
107	BRIP1	frameshift	Pt sensitive
107	TP53	missense	Pt sensitive
108	TP53	missense	Pt resistant
109	BRCA1	frameshift	Pt sensitive
109	TP53	missense	Pt sensitive
110	TP53	missense	Pt sensitive
111	CDK12	frameshift	Pt resistant
112	TP53	frameshift	Pt sensitive
112	BRCA2	stop gained	Pt sensitive
112	NRAS	missense	Pt sensitive
113	BRCA2	frameshift	Pt sensitive
113	TP53	missense	Pt sensitive
113	BRIP1	splice region SNV	Pt sensitive
114	BRCA2	frameshift	Pt resistant
114	TP53	missense	Pt resistant
114	NF1	missense	Pt resistant
115	TP53	missense	Pt sensitive
115	NRAS	missense	Pt sensitive
116	BRCA2	frameshift	Pt sensitive
116	TP53	missense	Pt sensitive
117	TP53	missense	Pt sensitive
118	TP53	frameshift	Pt sensitive
119	TP53	inframe indel	Pt sensitive
120	TP53	missense	Pt sensitive
121	TP53	stop gained	Pt sensitive
122	TP53	frameshift	Pt resistant
122	KRAS	missense	Pt resistant
123	TP53	frameshift	Pt sensitive
123	NRAS	missense	Pt sensitive
124	BRCA2	frameshift	Pt sensitive
124	TP53	missense	Pt sensitive
125	TP53	missense	Pt resistant
126	TP53	stop gained	Pt sensitive
127	TP53	missense	Pt resistant
128	TP53	frameshift	Pt sensitive
129	RAD51D	stop gained	Pt sensitive
129	TP53	splice region SNV	Pt sensitive
130	BRCA2	frameshift	Pt resistant
130	TP53	inframe indel	Pt resistant
131	BRCA2	frameshift	Pt sensitive
131	TP53	missense	Pt sensitive
132	TP53	frameshift	Pt sensitive
133	TP53	missense	Pt sensitive
134	TP53	missense	Pt sensitive
135	TP53	missense	Pt resistant
136	TP53	frameshift	Pt sensitive
137	BRCA1	frameshift	Pt sensitive
137	TP53	missense	Pt sensitive
138	TP53	splice region SNV	Pt sensitive
138	PTEN	splice region SNV	Pt sensitive
139	TP53	missense	Pt sensitive
140	TP53	frameshift	Pt sensitive
140	KRAS	missense	Pt sensitive
141	BRCA2	frameshift	Pt resistant
141	CDK12	frameshift	Pt resistant
141	TP53	missense	Pt resistant
142	BRCA2	frameshift	Pt sensitive
142	TP53	missense	Pt sensitive
143	TP53	missense	Pt sensitive
144	NF1	missense	Pt resistant
145	TP53	frameshift	Pt sensitive
145	BRIP1	frameshift	Pt sensitive
146	TP53	missense	Pt sensitive
147	TP53	frameshift	Pt resistant
148	NF1	frameshift	Pt resistant
148	TP53	missense	Pt resistant
149	BRCA2	frameshift	Pt resistant
149	TP53	splice region SNV	Pt resistant
150	TP53	stop gained	Pt sensitive
151	TP53	missense	Pt resistant
152	TP53	missense	Pt sensitive
153	TP53	missense	Pt sensitive
154	TP53	splice region SNV	Pt sensitive
156	BRCA2	frameshift	Pt sensitive
156	TP53	missense	Pt sensitive
157	BRCA2	frameshift	Pt sensitive
157	TP53	missense	Pt sensitive
159	TP53	missense	Pt sensitive
160	TP53	missense	Pt sensitive
161	TP53	missense	Pt sensitive
162	TP53	inframe indel	Pt sensitive
163	NF1	frameshift	Pt sensitive
163	TP53	missense	Pt sensitive
164	TP53	frameshift	Pt sensitive
165	TP53	missense	Pt resistant
166	BRCA1	frameshift	Pt sensitive
166	TP53	missense	Pt sensitive
167	TP53	missense	Pt resistant
169	TP53	missense	Pt sensitive
170	TP53	missense	Pt sensitive
171	TP53	frameshift	Pt sensitive
171	KRAS	missense	Pt sensitive
172	BRCA1	stop gained	Pt sensitive
172	TP53	missense	Pt sensitive
173	BRCA1	stop gained	Pt sensitive
173	TP53	missense	Pt sensitive
174	TP53	missense	Pt sensitive
175	TP53	frameshift	Pt sensitive
176	BRCA2	frameshift	Pt resistant
176	TP53	missense	Pt resistant
177	BRCA2	frameshift	Pt resistant
178	TP53	missense	Pt sensitive
179	TP53	missense	Pt sensitive
180	TP53	splice region SNV	Pt sensitive
180	BRIP1	splice region SNV	Pt sensitive
181	BRCA1	frameshift	Pt sensitive
181	TP53	missense	Pt sensitive
182	TP53	frameshift	Pt sensitive
182	CDK12	frameshift	Pt sensitive
183	TP53	frameshift	Pt sensitive
184	TP53	frameshift	Pt sensitive
184	BRCA1	frameshift	Pt sensitive
185	TP53	missense	Pt resistant
185	BRIP1	splice region SNV	Pt resistant
186	TP53	frameshift	Pt resistant
187	TP53	inframe indel	Pt sensitive
187	BRIP1	splice region SNV	Pt sensitive
188	TP53	missense	Pt sensitive
189	TP53	missense	Pt sensitive
190	BRCA2	frameshift	Pt sensitive
190	TP53	missense	Pt sensitive
191	BRCA2	frameshift	Pt resistant
191	BRIP1	splice region SNV	Pt resistant
192	TP53	missense	Pt sensitive
194	TP53	stop gained	Pt sensitive
195	BRCA1	stop gained	Pt sensitive
195	TP53	missense	Pt sensitive
196	TP53	splice region SNV	Pt sensitive
197	TP53	missense	Pt resistant
198	TP53	stop gained	Pt resistant
199	NF1	stop gained	Pt sensitive
199	TP53	missense	Pt sensitive
200	BRCA2	frameshift	Pt sensitive
200	TP53	missense	Pt sensitive
201	TP53	missense	Pt resistant
203	BRCA1	frameshift	Pt sensitive
203	TP53	missense	Pt sensitive
204	TP53	missense	Pt sensitive
205	TP53	frameshift	Pt sensitive
206	TP53	splice region SNV	Pt resistant
207	BRCA2	frameshift	Pt sensitive
207	TP53	missense	Pt sensitive
208	TP53	stop gained	Pt sensitive
209	TP53	frameshift	Pt sensitive
210	BRCA1	frameshift	Pt sensitive
212	TP53	frameshift	Pt resistant
214	BRCA1	frameshift	Pt sensitive
214	CDK12	frameshift	Pt sensitive
214	TP53	stop gained	Pt sensitive
215	BRCA1	frameshift	Pt sensitive
215	BRCA2	frameshift	Pt sensitive
215	TP53	stop gained	Pt sensitive
216	TP53	frameshift	Pt sensitive
216	BRCA2	frameshift	Pt sensitive
217	TP53	stop gained	Pt sensitive
217	CDK12	stop gained	Pt sensitive
218	TP53	missense	Pt resistant
219	TP53	missense	Pt resistant
220	TP53	stop gained	Pt sensitive
221	TP53	missense	Pt resistant
222	TP53	missense	Pt resistant
223	NF1	frameshift	Pt sensitive
223	TP53	missense	Pt sensitive
224	TP53	missense	Pt sensitive
225	TP53	missense	Pt sensitive
226	TP53	missense	Pt sensitive
227	TP53	frameshift	Pt resistant
228	TP53	missense	Pt resistant
229	TP53	frameshift	Pt resistant
230	TP53	missense	Pt resistant
231	BRCA2	frameshift	Pt sensitive
231	TP53	missense	Pt sensitive
232	TP53	missense	Pt sensitive
233	TP53	missense	Pt sensitive
234	TP53	missense	Pt resistant
235	TP53	missense	Pt sensitive
237	TP53	frameshift	Pt sensitive
237	NF1	frameshift	Pt sensitive
238	TP53	frameshift	Pt sensitive
238	KRAS	missense	Pt sensitive
239	TP53	missense	Pt sensitive
240	BRCA1	frameshift	Pt resistant
240	TP53	stop gained	Pt resistant
241	TP53	missense	Pt sensitive
242	TP53	missense	Pt sensitive
243	TP53	missense	Pt sensitive
244	TP53	frameshift	Pt resistant
245	TP53	splice region SNV	Pt sensitive
246	TP53	missense	Pt sensitive
247	TP53	missense	Pt sensitive
248	BRCA1	missense	Pt resistant
248	TP53	splice region SNV	Pt resistant
249	TP53	frameshift	Pt sensitive
249	BRCA2	frameshift	Pt sensitive
250	TP53	missense	Pt sensitive
251	CDK12	frameshift	Pt sensitive
251	TP53	splice region SNV	Pt sensitive
252	TP53	missense	Pt sensitive
253	TP53	frameshift	Pt resistant
254	BRCA2	frameshift	Pt resistant
254	TP53	missense	Pt resistant
255	BRCA1	frameshift	Pt resistant
255	TP53	missense	Pt resistant
255	NRAS	missense	Pt resistant
256	BRCA1	frameshift	Pt sensitive
256	TP53	missense	Pt sensitive
259	RB1	frameshift	Pt sensitive
259	NF1	stop gained	Pt sensitive
259	TP53	missense	Pt sensitive
260	TP53	missense	Pt sensitive
261	BRCA1	frameshift	Pt resistant
261	TP53	stop gained	Pt resistant
262	TP53	missense	Pt sensitive
263	TP53	missense	Pt sensitive
264	TP53	frameshift	Pt sensitive
264	NF1	stop gained	Pt sensitive
264	BRIP1	splice region SNV	Pt sensitive
265	TP53	missense	Pt sensitive
266	BRCA1	frameshift	Pt sensitive
266	TP53	missense	Pt sensitive
267	TP53	frameshift	Pt sensitive
268	TP53	missense	Pt resistant
269	TP53	missense	Pt sensitive
270	RB1	stop gained	Pt resistant
270	TP53	missense	Pt resistant
271	TP53	missense	Pt sensitive
272	TP53	missense	Pt sensitive
273	TP53	frameshift	Pt sensitive
274	TP53	splice region SNV	Pt sensitive
275	NF1	frameshift	Pt sensitive
275	TP53	stop gained	Pt sensitive
276	TP53	missense	Pt resistant
1	BRIP1	no mutation	Pt resistant
1	NF1	no mutation	Pt resistant
1	BRCA2	no mutation	Pt resistant
1	BRCA1	no mutation	Pt resistant
1	NRAS	no mutation	Pt resistant
1	RB1	no mutation	Pt resistant
1	KRAS	no mutation	Pt resistant
1	PALB2	no mutation	Pt resistant
1	CDK12	no mutation	Pt resistant
1	BARD1	no mutation	Pt resistant
1	RAD51B	no mutation	Pt resistant
1	PIK3CA	no mutation	Pt resistant
1	RAD51D	no mutation	Pt resistant
1	PTEN	no mutation	Pt resistant
2	BRCA2	no mutation	Pt resistant
2	BRCA1	no mutation	Pt resistant
2	NRAS	no mutation	Pt resistant
2	RB1	no mutation	Pt resistant
2	KRAS	no mutation	Pt resistant
2	PALB2	no mutation	Pt resistant
2	CDK12	no mutation	Pt resistant
2	BARD1	no mutation	Pt resistant
2	RAD51B	no mutation	Pt resistant
2	PIK3CA	no mutation	Pt resistant
2	RAD51D	no mutation	Pt resistant
2	PTEN	no mutation	Pt resistant
3	BRIP1	no mutation	Pt resistant
3	NF1	no mutation	Pt resistant
3	BRCA2	no mutation	Pt resistant
3	BRCA1	no mutation	Pt resistant
3	NRAS	no mutation	Pt resistant
3	RB1	no mutation	Pt resistant
3	KRAS	no mutation	Pt resistant
3	PALB2	no mutation	Pt resistant
3	CDK12	no mutation	Pt resistant
3	BARD1	no mutation	Pt resistant
3	RAD51B	no mutation	Pt resistant
3	PIK3CA	no mutation	Pt resistant
3	RAD51D	no mutation	Pt resistant
3	PTEN	no mutation	Pt resistant
4	BRIP1	no mutation	Pt sensitive
4	NF1	no mutation	Pt sensitive
4	BRCA2	no mutation	Pt sensitive
4	BRCA1	no mutation	Pt sensitive
4	NRAS	no mutation	Pt sensitive
4	RB1	no mutation	Pt sensitive
4	KRAS	no mutation	Pt sensitive
4	PALB2	no mutation	Pt sensitive
4	CDK12	no mutation	Pt sensitive
4	BARD1	no mutation	Pt sensitive
4	RAD51B	no mutation	Pt sensitive
4	PIK3CA	no mutation	Pt sensitive
4	RAD51D	no mutation	Pt sensitive
4	PTEN	no mutation	Pt sensitive
5	BRIP1	no mutation	Pt sensitive
5	NF1	no mutation	Pt sensitive
5	BRCA2	no mutation	Pt sensitive
5	BRCA1	no mutation	Pt sensitive
5	NRAS	no mutation	Pt sensitive
5	RB1	no mutation	Pt sensitive
5	KRAS	no mutation	Pt sensitive
5	PALB2	no mutation	Pt sensitive
5	CDK12	no mutation	Pt sensitive
5	BARD1	no mutation	Pt sensitive
5	RAD51B	no mutation	Pt sensitive
5	PIK3CA	no mutation	Pt sensitive
5	RAD51D	no mutation	Pt sensitive
5	PTEN	no mutation	Pt sensitive
6	BRIP1	no mutation	Pt sensitive
6	NF1	no mutation	Pt sensitive
6	BRCA1	no mutation	Pt sensitive
6	NRAS	no mutation	Pt sensitive
6	RB1	no mutation	Pt sensitive
6	KRAS	no mutation	Pt sensitive
6	PALB2	no mutation	Pt sensitive
6	CDK12	no mutation	Pt sensitive
6	BARD1	no mutation	Pt sensitive
6	RAD51B	no mutation	Pt sensitive
6	PIK3CA	no mutation	Pt sensitive
6	RAD51D	no mutation	Pt sensitive
6	PTEN	no mutation	Pt sensitive
7	BRIP1	no mutation	Pt sensitive
7	NF1	no mutation	Pt sensitive
7	BRCA2	no mutation	Pt sensitive
7	BRCA1	no mutation	Pt sensitive
7	NRAS	no mutation	Pt sensitive
7	RB1	no mutation	Pt sensitive
7	KRAS	no mutation	Pt sensitive
7	PALB2	no mutation	Pt sensitive
7	CDK12	no mutation	Pt sensitive
7	BARD1	no mutation	Pt sensitive
7	RAD51B	no mutation	Pt sensitive
7	PIK3CA	no mutation	Pt sensitive
7	RAD51D	no mutation	Pt sensitive
7	PTEN	no mutation	Pt sensitive
8	BRIP1	no mutation	Pt sensitive
8	NF1	no mutation	Pt sensitive
8	BRCA2	no mutation	Pt sensitive
8	BRCA1	no mutation	Pt sensitive
8	NRAS	no mutation	Pt sensitive
8	RB1	no mutation	Pt sensitive
8	KRAS	no mutation	Pt sensitive
8	PALB2	no mutation	Pt sensitive
8	CDK12	no mutation	Pt sensitive
8	BARD1	no mutation	Pt sensitive
8	RAD51B	no mutation	Pt sensitive
8	PIK3CA	no mutation	Pt sensitive
8	RAD51D	no mutation	Pt sensitive
8	PTEN	no mutation	Pt sensitive
9	BRIP1	no mutation	Pt sensitive
9	NF1	no mutation	Pt sensitive
9	BRCA2	no mutation	Pt sensitive
9	BRCA1	no mutation	Pt sensitive
9	NRAS	no mutation	Pt sensitive
9	RB1	no mutation	Pt sensitive
9	KRAS	no mutation	Pt sensitive
9	PALB2	no mutation	Pt sensitive
9	CDK12	no mutation	Pt sensitive
9	BARD1	no mutation	Pt sensitive
9	RAD51B	no mutation	Pt sensitive
9	PIK3CA	no mutation	Pt sensitive
9	RAD51D	no mutation	Pt sensitive
9	PTEN	no mutation	Pt sensitive
10	TP53	no mutation	Pt sensitive
10	BRIP1	no mutation	Pt sensitive
10	NF1	no mutation	Pt sensitive
10	BRCA2	no mutation	Pt sensitive
10	NRAS	no mutation	Pt sensitive
10	RB1	no mutation	Pt sensitive
10	KRAS	no mutation	Pt sensitive
10	PALB2	no mutation	Pt sensitive
10	CDK12	no mutation	Pt sensitive
10	BARD1	no mutation	Pt sensitive
10	RAD51B	no mutation	Pt sensitive
10	PIK3CA	no mutation	Pt sensitive
10	RAD51D	no mutation	Pt sensitive
10	PTEN	no mutation	Pt sensitive
11	BRIP1	no mutation	Pt sensitive
11	NF1	no mutation	Pt sensitive
11	BRCA2	no mutation	Pt sensitive
11	NRAS	no mutation	Pt sensitive
11	RB1	no mutation	Pt sensitive
11	KRAS	no mutation	Pt sensitive
11	PALB2	no mutation	Pt sensitive
11	CDK12	no mutation	Pt sensitive
11	BARD1	no mutation	Pt sensitive
11	RAD51B	no mutation	Pt sensitive
11	PIK3CA	no mutation	Pt sensitive
11	RAD51D	no mutation	Pt sensitive
11	PTEN	no mutation	Pt sensitive
12	BRIP1	no mutation	Pt sensitive
12	NF1	no mutation	Pt sensitive
12	BRCA1	no mutation	Pt sensitive
12	NRAS	no mutation	Pt sensitive
12	RB1	no mutation	Pt sensitive
12	KRAS	no mutation	Pt sensitive
12	PALB2	no mutation	Pt sensitive
12	CDK12	no mutation	Pt sensitive
12	BARD1	no mutation	Pt sensitive
12	RAD51B	no mutation	Pt sensitive
12	PIK3CA	no mutation	Pt sensitive
12	RAD51D	no mutation	Pt sensitive
12	PTEN	no mutation	Pt sensitive
13	BRIP1	no mutation	Pt sensitive
13	NF1	no mutation	Pt sensitive
13	BRCA2	no mutation	Pt sensitive
13	BRCA1	no mutation	Pt sensitive
13	NRAS	no mutation	Pt sensitive
13	RB1	no mutation	Pt sensitive
13	KRAS	no mutation	Pt sensitive
13	PALB2	no mutation	Pt sensitive
13	CDK12	no mutation	Pt sensitive
13	BARD1	no mutation	Pt sensitive
13	RAD51B	no mutation	Pt sensitive
13	PIK3CA	no mutation	Pt sensitive
13	RAD51D	no mutation	Pt sensitive
13	PTEN	no mutation	Pt sensitive
14	BRIP1	no mutation	Pt sensitive
14	NF1	no mutation	Pt sensitive
14	BRCA2	no mutation	Pt sensitive
14	BRCA1	no mutation	Pt sensitive
14	NRAS	no mutation	Pt sensitive
14	RB1	no mutation	Pt sensitive
14	KRAS	no mutation	Pt sensitive
14	PALB2	no mutation	Pt sensitive
14	CDK12	no mutation	Pt sensitive
14	BARD1	no mutation	Pt sensitive
14	RAD51B	no mutation	Pt sensitive
14	PIK3CA	no mutation	Pt sensitive
14	RAD51D	no mutation	Pt sensitive
14	PTEN	no mutation	Pt sensitive
15	BRIP1	no mutation	Pt sensitive
15	NF1	no mutation	Pt sensitive
15	BRCA2	no mutation	Pt sensitive
15	BRCA1	no mutation	Pt sensitive
15	NRAS	no mutation	Pt sensitive
15	RB1	no mutation	Pt sensitive
15	KRAS	no mutation	Pt sensitive
15	PALB2	no mutation	Pt sensitive
15	CDK12	no mutation	Pt sensitive
15	BARD1	no mutation	Pt sensitive
15	RAD51B	no mutation	Pt sensitive
15	PIK3CA	no mutation	Pt sensitive
15	RAD51D	no mutation	Pt sensitive
15	PTEN	no mutation	Pt sensitive
16	BRIP1	no mutation	Pt sensitive
16	NF1	no mutation	Pt sensitive
16	BRCA2	no mutation	Pt sensitive
16	BRCA1	no mutation	Pt sensitive
16	NRAS	no mutation	Pt sensitive
16	RB1	no mutation	Pt sensitive
16	KRAS	no mutation	Pt sensitive
16	PALB2	no mutation	Pt sensitive
16	CDK12	no mutation	Pt sensitive
16	BARD1	no mutation	Pt sensitive
16	RAD51B	no mutation	Pt sensitive
16	PIK3CA	no mutation	Pt sensitive
16	RAD51D	no mutation	Pt sensitive
16	PTEN	no mutation	Pt sensitive
17	BRIP1	no mutation	Pt sensitive
17	NF1	no mutation	Pt sensitive
17	BRCA1	no mutation	Pt sensitive
17	NRAS	no mutation	Pt sensitive
17	RB1	no mutation	Pt sensitive
17	KRAS	no mutation	Pt sensitive
17	PALB2	no mutation	Pt sensitive
17	CDK12	no mutation	Pt sensitive
17	BARD1	no mutation	Pt sensitive
17	RAD51B	no mutation	Pt sensitive
17	PIK3CA	no mutation	Pt sensitive
17	RAD51D	no mutation	Pt sensitive
17	PTEN	no mutation	Pt sensitive
18	BRIP1	no mutation	Pt sensitive
18	NF1	no mutation	Pt sensitive
18	BRCA2	no mutation	Pt sensitive
18	BRCA1	no mutation	Pt sensitive
18	NRAS	no mutation	Pt sensitive
18	RB1	no mutation	Pt sensitive
18	KRAS	no mutation	Pt sensitive
18	PALB2	no mutation	Pt sensitive
18	CDK12	no mutation	Pt sensitive
18	BARD1	no mutation	Pt sensitive
18	RAD51B	no mutation	Pt sensitive
18	PIK3CA	no mutation	Pt sensitive
18	RAD51D	no mutation	Pt sensitive
18	PTEN	no mutation	Pt sensitive
19	BRIP1	no mutation	Pt sensitive
19	NF1	no mutation	Pt sensitive
19	BRCA2	no mutation	Pt sensitive
19	BRCA1	no mutation	Pt sensitive
19	NRAS	no mutation	Pt sensitive
19	RB1	no mutation	Pt sensitive
19	KRAS	no mutation	Pt sensitive
19	PALB2	no mutation	Pt sensitive
19	CDK12	no mutation	Pt sensitive
19	BARD1	no mutation	Pt sensitive
19	RAD51B	no mutation	Pt sensitive
19	PIK3CA	no mutation	Pt sensitive
19	RAD51D	no mutation	Pt sensitive
19	PTEN	no mutation	Pt sensitive
20	BRIP1	no mutation	Pt sensitive
20	NF1	no mutation	Pt sensitive
20	BRCA1	no mutation	Pt sensitive
20	RB1	no mutation	Pt sensitive
20	KRAS	no mutation	Pt sensitive
20	PALB2	no mutation	Pt sensitive
20	CDK12	no mutation	Pt sensitive
20	BARD1	no mutation	Pt sensitive
20	RAD51B	no mutation	Pt sensitive
20	PIK3CA	no mutation	Pt sensitive
20	RAD51D	no mutation	Pt sensitive
20	PTEN	no mutation	Pt sensitive
21	BRIP1	no mutation	Pt sensitive
21	NF1	no mutation	Pt sensitive
21	BRCA2	no mutation	Pt sensitive
21	BRCA1	no mutation	Pt sensitive
21	NRAS	no mutation	Pt sensitive
21	RB1	no mutation	Pt sensitive
21	KRAS	no mutation	Pt sensitive
21	PALB2	no mutation	Pt sensitive
21	CDK12	no mutation	Pt sensitive
21	BARD1	no mutation	Pt sensitive
21	RAD51B	no mutation	Pt sensitive
21	PIK3CA	no mutation	Pt sensitive
21	RAD51D	no mutation	Pt sensitive
21	PTEN	no mutation	Pt sensitive
22	BRIP1	no mutation	Pt resistant
22	NF1	no mutation	Pt resistant
22	BRCA2	no mutation	Pt resistant
22	BRCA1	no mutation	Pt resistant
22	NRAS	no mutation	Pt resistant
22	PALB2	no mutation	Pt resistant
22	CDK12	no mutation	Pt resistant
22	BARD1	no mutation	Pt resistant
22	RAD51B	no mutation	Pt resistant
22	PIK3CA	no mutation	Pt resistant
22	RAD51D	no mutation	Pt resistant
22	PTEN	no mutation	Pt resistant
23	BRIP1	no mutation	Pt sensitive
23	NF1	no mutation	Pt sensitive
23	BRCA2	no mutation	Pt sensitive
23	BRCA1	no mutation	Pt sensitive
23	NRAS	no mutation	Pt sensitive
23	RB1	no mutation	Pt sensitive
23	KRAS	no mutation	Pt sensitive
23	PALB2	no mutation	Pt sensitive
23	CDK12	no mutation	Pt sensitive
23	BARD1	no mutation	Pt sensitive
23	RAD51B	no mutation	Pt sensitive
23	PIK3CA	no mutation	Pt sensitive
23	RAD51D	no mutation	Pt sensitive
23	PTEN	no mutation	Pt sensitive
24	BRIP1	no mutation	Pt sensitive
24	NF1	no mutation	Pt sensitive
24	BRCA1	no mutation	Pt sensitive
24	NRAS	no mutation	Pt sensitive
24	RB1	no mutation	Pt sensitive
24	KRAS	no mutation	Pt sensitive
24	PALB2	no mutation	Pt sensitive
24	CDK12	no mutation	Pt sensitive
24	BARD1	no mutation	Pt sensitive
24	RAD51B	no mutation	Pt sensitive
24	PIK3CA	no mutation	Pt sensitive
24	RAD51D	no mutation	Pt sensitive
24	PTEN	no mutation	Pt sensitive
25	BRIP1	no mutation	Pt resistant
25	NF1	no mutation	Pt resistant
25	BRCA1	no mutation	Pt resistant
25	NRAS	no mutation	Pt resistant
25	RB1	no mutation	Pt resistant
25	KRAS	no mutation	Pt resistant
25	CDK12	no mutation	Pt resistant
25	BARD1	no mutation	Pt resistant
25	RAD51B	no mutation	Pt resistant
25	PIK3CA	no mutation	Pt resistant
25	RAD51D	no mutation	Pt resistant
25	PTEN	no mutation	Pt resistant
26	BRIP1	no mutation	Pt sensitive
26	NF1	no mutation	Pt sensitive
26	BRCA2	no mutation	Pt sensitive
26	NRAS	no mutation	Pt sensitive
26	RB1	no mutation	Pt sensitive
26	KRAS	no mutation	Pt sensitive
26	PALB2	no mutation	Pt sensitive
26	CDK12	no mutation	Pt sensitive
26	BARD1	no mutation	Pt sensitive
26	RAD51B	no mutation	Pt sensitive
26	PIK3CA	no mutation	Pt sensitive
26	RAD51D	no mutation	Pt sensitive
26	PTEN	no mutation	Pt sensitive
27	BRIP1	no mutation	Pt sensitive
27	NF1	no mutation	Pt sensitive
27	BRCA1	no mutation	Pt sensitive
27	NRAS	no mutation	Pt sensitive
27	RB1	no mutation	Pt sensitive
27	KRAS	no mutation	Pt sensitive
27	PALB2	no mutation	Pt sensitive
27	CDK12	no mutation	Pt sensitive
27	BARD1	no mutation	Pt sensitive
27	RAD51B	no mutation	Pt sensitive
27	PIK3CA	no mutation	Pt sensitive
27	RAD51D	no mutation	Pt sensitive
27	PTEN	no mutation	Pt sensitive
28	BRIP1	no mutation	Pt sensitive
28	NF1	no mutation	Pt sensitive
28	BRCA2	no mutation	Pt sensitive
28	BRCA1	no mutation	Pt sensitive
28	NRAS	no mutation	Pt sensitive
28	RB1	no mutation	Pt sensitive
28	KRAS	no mutation	Pt sensitive
28	PALB2	no mutation	Pt sensitive
28	CDK12	no mutation	Pt sensitive
28	BARD1	no mutation	Pt sensitive
28	RAD51B	no mutation	Pt sensitive
28	PIK3CA	no mutation	Pt sensitive
28	RAD51D	no mutation	Pt sensitive
28	PTEN	no mutation	Pt sensitive
29	BRIP1	no mutation	Pt sensitive
29	NF1	no mutation	Pt sensitive
29	BRCA2	no mutation	Pt sensitive
29	BRCA1	no mutation	Pt sensitive
29	NRAS	no mutation	Pt sensitive
29	RB1	no mutation	Pt sensitive
29	KRAS	no mutation	Pt sensitive
29	PALB2	no mutation	Pt sensitive
29	CDK12	no mutation	Pt sensitive
29	BARD1	no mutation	Pt sensitive
29	RAD51B	no mutation	Pt sensitive
29	PIK3CA	no mutation	Pt sensitive
29	RAD51D	no mutation	Pt sensitive
29	PTEN	no mutation	Pt sensitive
30	BRIP1	no mutation	Pt sensitive
30	NF1	no mutation	Pt sensitive
30	BRCA2	no mutation	Pt sensitive
30	BRCA1	no mutation	Pt sensitive
30	NRAS	no mutation	Pt sensitive
30	RB1	no mutation	Pt sensitive
30	KRAS	no mutation	Pt sensitive
30	PALB2	no mutation	Pt sensitive
30	CDK12	no mutation	Pt sensitive
30	BARD1	no mutation	Pt sensitive
30	RAD51B	no mutation	Pt sensitive
30	PIK3CA	no mutation	Pt sensitive
30	RAD51D	no mutation	Pt sensitive
30	PTEN	no mutation	Pt sensitive
31	BRIP1	no mutation	Pt resistant
31	NF1	no mutation	Pt resistant
31	BRCA2	no mutation	Pt resistant
31	NRAS	no mutation	Pt resistant
31	RB1	no mutation	Pt resistant
31	KRAS	no mutation	Pt resistant
31	PALB2	no mutation	Pt resistant
31	CDK12	no mutation	Pt resistant
31	BARD1	no mutation	Pt resistant
31	RAD51B	no mutation	Pt resistant
31	PIK3CA	no mutation	Pt resistant
31	RAD51D	no mutation	Pt resistant
31	PTEN	no mutation	Pt resistant
32	BRIP1	no mutation	Pt resistant
32	NF1	no mutation	Pt resistant
32	BRCA2	no mutation	Pt resistant
32	BRCA1	no mutation	Pt resistant
32	NRAS	no mutation	Pt resistant
32	RB1	no mutation	Pt resistant
32	KRAS	no mutation	Pt resistant
32	PALB2	no mutation	Pt resistant
32	CDK12	no mutation	Pt resistant
32	BARD1	no mutation	Pt resistant
32	RAD51B	no mutation	Pt resistant
32	PIK3CA	no mutation	Pt resistant
32	RAD51D	no mutation	Pt resistant
32	PTEN	no mutation	Pt resistant
33	BRIP1	no mutation	Pt sensitive
33	NF1	no mutation	Pt sensitive
33	BRCA2	no mutation	Pt sensitive
33	NRAS	no mutation	Pt sensitive
33	RB1	no mutation	Pt sensitive
33	KRAS	no mutation	Pt sensitive
33	PALB2	no mutation	Pt sensitive
33	CDK12	no mutation	Pt sensitive
33	BARD1	no mutation	Pt sensitive
33	RAD51B	no mutation	Pt sensitive
33	PIK3CA	no mutation	Pt sensitive
33	RAD51D	no mutation	Pt sensitive
33	PTEN	no mutation	Pt sensitive
34	BRIP1	no mutation	Pt sensitive
34	NF1	no mutation	Pt sensitive
34	BRCA2	no mutation	Pt sensitive
34	NRAS	no mutation	Pt sensitive
34	RB1	no mutation	Pt sensitive
34	KRAS	no mutation	Pt sensitive
34	PALB2	no mutation	Pt sensitive
34	CDK12	no mutation	Pt sensitive
34	BARD1	no mutation	Pt sensitive
34	RAD51B	no mutation	Pt sensitive
34	PIK3CA	no mutation	Pt sensitive
34	RAD51D	no mutation	Pt sensitive
34	PTEN	no mutation	Pt sensitive
35	BRIP1	no mutation	Pt sensitive
35	NF1	no mutation	Pt sensitive
35	BRCA2	no mutation	Pt sensitive
35	BRCA1	no mutation	Pt sensitive
35	NRAS	no mutation	Pt sensitive
35	RB1	no mutation	Pt sensitive
35	KRAS	no mutation	Pt sensitive
35	PALB2	no mutation	Pt sensitive
35	CDK12	no mutation	Pt sensitive
35	BARD1	no mutation	Pt sensitive
35	RAD51B	no mutation	Pt sensitive
35	PIK3CA	no mutation	Pt sensitive
35	RAD51D	no mutation	Pt sensitive
35	PTEN	no mutation	Pt sensitive
36	BRIP1	no mutation	Pt sensitive
36	NF1	no mutation	Pt sensitive
36	BRCA2	no mutation	Pt sensitive
36	BRCA1	no mutation	Pt sensitive
36	NRAS	no mutation	Pt sensitive
36	RB1	no mutation	Pt sensitive
36	KRAS	no mutation	Pt sensitive
36	PALB2	no mutation	Pt sensitive
36	CDK12	no mutation	Pt sensitive
36	BARD1	no mutation	Pt sensitive
36	RAD51B	no mutation	Pt sensitive
36	PIK3CA	no mutation	Pt sensitive
36	RAD51D	no mutation	Pt sensitive
36	PTEN	no mutation	Pt sensitive
37	BRIP1	no mutation	Pt sensitive
37	NF1	no mutation	Pt sensitive
37	BRCA2	no mutation	Pt sensitive
37	BRCA1	no mutation	Pt sensitive
37	NRAS	no mutation	Pt sensitive
37	RB1	no mutation	Pt sensitive
37	KRAS	no mutation	Pt sensitive
37	PALB2	no mutation	Pt sensitive
37	CDK12	no mutation	Pt sensitive
37	BARD1	no mutation	Pt sensitive
37	RAD51B	no mutation	Pt sensitive
37	PIK3CA	no mutation	Pt sensitive
37	RAD51D	no mutation	Pt sensitive
37	PTEN	no mutation	Pt sensitive
38	BRIP1	no mutation	Pt sensitive
38	NF1	no mutation	Pt sensitive
38	BRCA2	no mutation	Pt sensitive
38	BRCA1	no mutation	Pt sensitive
38	NRAS	no mutation	Pt sensitive
38	RB1	no mutation	Pt sensitive
38	KRAS	no mutation	Pt sensitive
38	PALB2	no mutation	Pt sensitive
38	CDK12	no mutation	Pt sensitive
38	BARD1	no mutation	Pt sensitive
38	RAD51B	no mutation	Pt sensitive
38	PIK3CA	no mutation	Pt sensitive
38	RAD51D	no mutation	Pt sensitive
38	PTEN	no mutation	Pt sensitive
39	BRIP1	no mutation	Pt sensitive
39	BRCA1	no mutation	Pt sensitive
39	NRAS	no mutation	Pt sensitive
39	RB1	no mutation	Pt sensitive
39	KRAS	no mutation	Pt sensitive
39	PALB2	no mutation	Pt sensitive
39	CDK12	no mutation	Pt sensitive
39	BARD1	no mutation	Pt sensitive
39	RAD51B	no mutation	Pt sensitive
39	PIK3CA	no mutation	Pt sensitive
39	RAD51D	no mutation	Pt sensitive
39	PTEN	no mutation	Pt sensitive
40	BRIP1	no mutation	Pt sensitive
40	NF1	no mutation	Pt sensitive
40	BRCA2	no mutation	Pt sensitive
40	BRCA1	no mutation	Pt sensitive
40	NRAS	no mutation	Pt sensitive
40	RB1	no mutation	Pt sensitive
40	KRAS	no mutation	Pt sensitive
40	PALB2	no mutation	Pt sensitive
40	CDK12	no mutation	Pt sensitive
40	BARD1	no mutation	Pt sensitive
40	RAD51B	no mutation	Pt sensitive
40	PIK3CA	no mutation	Pt sensitive
40	RAD51D	no mutation	Pt sensitive
40	PTEN	no mutation	Pt sensitive
41	BRIP1	no mutation	Pt sensitive
41	NF1	no mutation	Pt sensitive
41	BRCA2	no mutation	Pt sensitive
41	BRCA1	no mutation	Pt sensitive
41	NRAS	no mutation	Pt sensitive
41	RB1	no mutation	Pt sensitive
41	KRAS	no mutation	Pt sensitive
41	PALB2	no mutation	Pt sensitive
41	BARD1	no mutation	Pt sensitive
41	RAD51B	no mutation	Pt sensitive
41	PIK3CA	no mutation	Pt sensitive
41	RAD51D	no mutation	Pt sensitive
41	PTEN	no mutation	Pt sensitive
42	BRIP1	no mutation	Pt resistant
42	NF1	no mutation	Pt resistant
42	BRCA2	no mutation	Pt resistant
42	NRAS	no mutation	Pt resistant
42	RB1	no mutation	Pt resistant
42	PALB2	no mutation	Pt resistant
42	CDK12	no mutation	Pt resistant
42	BARD1	no mutation	Pt resistant
42	RAD51B	no mutation	Pt resistant
42	PIK3CA	no mutation	Pt resistant
42	RAD51D	no mutation	Pt resistant
42	PTEN	no mutation	Pt resistant
44	BRIP1	no mutation	Pt resistant
44	BRCA2	no mutation	Pt resistant
44	NRAS	no mutation	Pt resistant
44	RB1	no mutation	Pt resistant
44	KRAS	no mutation	Pt resistant
44	PALB2	no mutation	Pt resistant
44	CDK12	no mutation	Pt resistant
44	BARD1	no mutation	Pt resistant
44	RAD51B	no mutation	Pt resistant
44	PIK3CA	no mutation	Pt resistant
44	RAD51D	no mutation	Pt resistant
44	PTEN	no mutation	Pt resistant
45	BRIP1	no mutation	Pt resistant
45	NF1	no mutation	Pt resistant
45	BRCA2	no mutation	Pt resistant
45	BRCA1	no mutation	Pt resistant
45	NRAS	no mutation	Pt resistant
45	RB1	no mutation	Pt resistant
45	KRAS	no mutation	Pt resistant
45	PALB2	no mutation	Pt resistant
45	CDK12	no mutation	Pt resistant
45	BARD1	no mutation	Pt resistant
45	RAD51B	no mutation	Pt resistant
45	PIK3CA	no mutation	Pt resistant
45	RAD51D	no mutation	Pt resistant
45	PTEN	no mutation	Pt resistant
46	BRIP1	no mutation	Pt sensitive
46	NF1	no mutation	Pt sensitive
46	BRCA2	no mutation	Pt sensitive
46	BRCA1	no mutation	Pt sensitive
46	NRAS	no mutation	Pt sensitive
46	RB1	no mutation	Pt sensitive
46	KRAS	no mutation	Pt sensitive
46	PALB2	no mutation	Pt sensitive
46	CDK12	no mutation	Pt sensitive
46	BARD1	no mutation	Pt sensitive
46	RAD51B	no mutation	Pt sensitive
46	PIK3CA	no mutation	Pt sensitive
46	RAD51D	no mutation	Pt sensitive
46	PTEN	no mutation	Pt sensitive
47	BRIP1	no mutation	Pt sensitive
47	NF1	no mutation	Pt sensitive
47	BRCA2	no mutation	Pt sensitive
47	BRCA1	no mutation	Pt sensitive
47	NRAS	no mutation	Pt sensitive
47	RB1	no mutation	Pt sensitive
47	KRAS	no mutation	Pt sensitive
47	PALB2	no mutation	Pt sensitive
47	CDK12	no mutation	Pt sensitive
47	BARD1	no mutation	Pt sensitive
47	RAD51B	no mutation	Pt sensitive
47	PIK3CA	no mutation	Pt sensitive
47	RAD51D	no mutation	Pt sensitive
47	PTEN	no mutation	Pt sensitive
48	BRIP1	no mutation	Pt resistant
48	NF1	no mutation	Pt resistant
48	BRCA2	no mutation	Pt resistant
48	BRCA1	no mutation	Pt resistant
48	NRAS	no mutation	Pt resistant
48	RB1	no mutation	Pt resistant
48	KRAS	no mutation	Pt resistant
48	PALB2	no mutation	Pt resistant
48	CDK12	no mutation	Pt resistant
48	BARD1	no mutation	Pt resistant
48	RAD51B	no mutation	Pt resistant
48	PIK3CA	no mutation	Pt resistant
48	RAD51D	no mutation	Pt resistant
48	PTEN	no mutation	Pt resistant
49	BRIP1	no mutation	Pt sensitive
49	NF1	no mutation	Pt sensitive
49	BRCA2	no mutation	Pt sensitive
49	BRCA1	no mutation	Pt sensitive
49	NRAS	no mutation	Pt sensitive
49	RB1	no mutation	Pt sensitive
49	KRAS	no mutation	Pt sensitive
49	PALB2	no mutation	Pt sensitive
49	CDK12	no mutation	Pt sensitive
49	BARD1	no mutation	Pt sensitive
49	RAD51B	no mutation	Pt sensitive
49	PIK3CA	no mutation	Pt sensitive
49	RAD51D	no mutation	Pt sensitive
49	PTEN	no mutation	Pt sensitive
50	BRIP1	no mutation	Pt sensitive
50	NF1	no mutation	Pt sensitive
50	BRCA1	no mutation	Pt sensitive
50	NRAS	no mutation	Pt sensitive
50	RB1	no mutation	Pt sensitive
50	KRAS	no mutation	Pt sensitive
50	PALB2	no mutation	Pt sensitive
50	CDK12	no mutation	Pt sensitive
50	BARD1	no mutation	Pt sensitive
50	RAD51B	no mutation	Pt sensitive
50	PIK3CA	no mutation	Pt sensitive
50	RAD51D	no mutation	Pt sensitive
50	PTEN	no mutation	Pt sensitive
51	BRIP1	no mutation	Pt sensitive
51	NF1	no mutation	Pt sensitive
51	BRCA2	no mutation	Pt sensitive
51	BRCA1	no mutation	Pt sensitive
51	NRAS	no mutation	Pt sensitive
51	KRAS	no mutation	Pt sensitive
51	PALB2	no mutation	Pt sensitive
51	CDK12	no mutation	Pt sensitive
51	BARD1	no mutation	Pt sensitive
51	RAD51B	no mutation	Pt sensitive
51	PIK3CA	no mutation	Pt sensitive
51	RAD51D	no mutation	Pt sensitive
51	PTEN	no mutation	Pt sensitive
52	BRIP1	no mutation	Pt sensitive
52	NF1	no mutation	Pt sensitive
52	BRCA1	no mutation	Pt sensitive
52	NRAS	no mutation	Pt sensitive
52	RB1	no mutation	Pt sensitive
52	KRAS	no mutation	Pt sensitive
52	PALB2	no mutation	Pt sensitive
52	CDK12	no mutation	Pt sensitive
52	BARD1	no mutation	Pt sensitive
52	RAD51B	no mutation	Pt sensitive
52	PIK3CA	no mutation	Pt sensitive
52	RAD51D	no mutation	Pt sensitive
52	PTEN	no mutation	Pt sensitive
53	BRIP1	no mutation	Pt resistant
53	NF1	no mutation	Pt resistant
53	BRCA2	no mutation	Pt resistant
53	BRCA1	no mutation	Pt resistant
53	NRAS	no mutation	Pt resistant
53	RB1	no mutation	Pt resistant
53	KRAS	no mutation	Pt resistant
53	PALB2	no mutation	Pt resistant
53	CDK12	no mutation	Pt resistant
53	BARD1	no mutation	Pt resistant
53	RAD51B	no mutation	Pt resistant
53	PIK3CA	no mutation	Pt resistant
53	RAD51D	no mutation	Pt resistant
53	PTEN	no mutation	Pt resistant
54	BRIP1	no mutation	Pt resistant
54	NF1	no mutation	Pt resistant
54	BRCA2	no mutation	Pt resistant
54	BRCA1	no mutation	Pt resistant
54	NRAS	no mutation	Pt resistant
54	RB1	no mutation	Pt resistant
54	KRAS	no mutation	Pt resistant
54	PALB2	no mutation	Pt resistant
54	CDK12	no mutation	Pt resistant
54	BARD1	no mutation	Pt resistant
54	RAD51B	no mutation	Pt resistant
54	PIK3CA	no mutation	Pt resistant
54	RAD51D	no mutation	Pt resistant
54	PTEN	no mutation	Pt resistant
55	BRIP1	no mutation	Pt sensitive
55	NF1	no mutation	Pt sensitive
55	BRCA2	no mutation	Pt sensitive
55	BRCA1	no mutation	Pt sensitive
55	NRAS	no mutation	Pt sensitive
55	RB1	no mutation	Pt sensitive
55	KRAS	no mutation	Pt sensitive
55	PALB2	no mutation	Pt sensitive
55	CDK12	no mutation	Pt sensitive
55	BARD1	no mutation	Pt sensitive
55	RAD51B	no mutation	Pt sensitive
55	PIK3CA	no mutation	Pt sensitive
55	RAD51D	no mutation	Pt sensitive
55	PTEN	no mutation	Pt sensitive
56	BRIP1	no mutation	Pt sensitive
56	NF1	no mutation	Pt sensitive
56	BRCA2	no mutation	Pt sensitive
56	BRCA1	no mutation	Pt sensitive
56	NRAS	no mutation	Pt sensitive
56	RB1	no mutation	Pt sensitive
56	KRAS	no mutation	Pt sensitive
56	PALB2	no mutation	Pt sensitive
56	CDK12	no mutation	Pt sensitive
56	BARD1	no mutation	Pt sensitive
56	RAD51B	no mutation	Pt sensitive
56	PIK3CA	no mutation	Pt sensitive
56	RAD51D	no mutation	Pt sensitive
56	PTEN	no mutation	Pt sensitive
57	BRIP1	no mutation	Pt sensitive
57	BRCA2	no mutation	Pt sensitive
57	BRCA1	no mutation	Pt sensitive
57	NRAS	no mutation	Pt sensitive
57	RB1	no mutation	Pt sensitive
57	KRAS	no mutation	Pt sensitive
57	PALB2	no mutation	Pt sensitive
57	CDK12	no mutation	Pt sensitive
57	BARD1	no mutation	Pt sensitive
57	RAD51B	no mutation	Pt sensitive
57	PIK3CA	no mutation	Pt sensitive
57	RAD51D	no mutation	Pt sensitive
57	PTEN	no mutation	Pt sensitive
60	BRIP1	no mutation	Pt sensitive
60	NF1	no mutation	Pt sensitive
60	BRCA2	no mutation	Pt sensitive
60	BRCA1	no mutation	Pt sensitive
60	NRAS	no mutation	Pt sensitive
60	RB1	no mutation	Pt sensitive
60	KRAS	no mutation	Pt sensitive
60	PALB2	no mutation	Pt sensitive
60	CDK12	no mutation	Pt sensitive
60	BARD1	no mutation	Pt sensitive
60	RAD51B	no mutation	Pt sensitive
60	PIK3CA	no mutation	Pt sensitive
60	RAD51D	no mutation	Pt sensitive
60	PTEN	no mutation	Pt sensitive
61	BRIP1	no mutation	Pt sensitive
61	NF1	no mutation	Pt sensitive
61	BRCA2	no mutation	Pt sensitive
61	BRCA1	no mutation	Pt sensitive
61	NRAS	no mutation	Pt sensitive
61	RB1	no mutation	Pt sensitive
61	KRAS	no mutation	Pt sensitive
61	PALB2	no mutation	Pt sensitive
61	CDK12	no mutation	Pt sensitive
61	BARD1	no mutation	Pt sensitive
61	RAD51B	no mutation	Pt sensitive
61	PIK3CA	no mutation	Pt sensitive
61	RAD51D	no mutation	Pt sensitive
61	PTEN	no mutation	Pt sensitive
62	BRIP1	no mutation	Pt sensitive
62	NF1	no mutation	Pt sensitive
62	BRCA2	no mutation	Pt sensitive
62	BRCA1	no mutation	Pt sensitive
62	NRAS	no mutation	Pt sensitive
62	RB1	no mutation	Pt sensitive
62	KRAS	no mutation	Pt sensitive
62	PALB2	no mutation	Pt sensitive
62	CDK12	no mutation	Pt sensitive
62	BARD1	no mutation	Pt sensitive
62	RAD51B	no mutation	Pt sensitive
62	PIK3CA	no mutation	Pt sensitive
62	RAD51D	no mutation	Pt sensitive
62	PTEN	no mutation	Pt sensitive
63	BRIP1	no mutation	Pt sensitive
63	NF1	no mutation	Pt sensitive
63	BRCA1	no mutation	Pt sensitive
63	NRAS	no mutation	Pt sensitive
63	RB1	no mutation	Pt sensitive
63	KRAS	no mutation	Pt sensitive
63	PALB2	no mutation	Pt sensitive
63	CDK12	no mutation	Pt sensitive
63	BARD1	no mutation	Pt sensitive
63	RAD51B	no mutation	Pt sensitive
63	PIK3CA	no mutation	Pt sensitive
63	RAD51D	no mutation	Pt sensitive
63	PTEN	no mutation	Pt sensitive
64	BRIP1	no mutation	Pt resistant
64	NF1	no mutation	Pt resistant
64	BRCA2	no mutation	Pt resistant
64	BRCA1	no mutation	Pt resistant
64	NRAS	no mutation	Pt resistant
64	RB1	no mutation	Pt resistant
64	KRAS	no mutation	Pt resistant
64	PALB2	no mutation	Pt resistant
64	CDK12	no mutation	Pt resistant
64	BARD1	no mutation	Pt resistant
64	RAD51B	no mutation	Pt resistant
64	PIK3CA	no mutation	Pt resistant
64	RAD51D	no mutation	Pt resistant
64	PTEN	no mutation	Pt resistant
65	BRIP1	no mutation	Pt sensitive
65	NF1	no mutation	Pt sensitive
65	BRCA1	no mutation	Pt sensitive
65	NRAS	no mutation	Pt sensitive
65	RB1	no mutation	Pt sensitive
65	KRAS	no mutation	Pt sensitive
65	PALB2	no mutation	Pt sensitive
65	CDK12	no mutation	Pt sensitive
65	BARD1	no mutation	Pt sensitive
65	RAD51B	no mutation	Pt sensitive
65	PIK3CA	no mutation	Pt sensitive
65	RAD51D	no mutation	Pt sensitive
65	PTEN	no mutation	Pt sensitive
66	BRIP1	no mutation	Pt sensitive
66	NF1	no mutation	Pt sensitive
66	BRCA2	no mutation	Pt sensitive
66	BRCA1	no mutation	Pt sensitive
66	NRAS	no mutation	Pt sensitive
66	RB1	no mutation	Pt sensitive
66	KRAS	no mutation	Pt sensitive
66	PALB2	no mutation	Pt sensitive
66	CDK12	no mutation	Pt sensitive
66	BARD1	no mutation	Pt sensitive
66	RAD51B	no mutation	Pt sensitive
66	PIK3CA	no mutation	Pt sensitive
66	RAD51D	no mutation	Pt sensitive
66	PTEN	no mutation	Pt sensitive
67	BRIP1	no mutation	Pt sensitive
67	NF1	no mutation	Pt sensitive
67	BRCA2	no mutation	Pt sensitive
67	BRCA1	no mutation	Pt sensitive
67	NRAS	no mutation	Pt sensitive
67	RB1	no mutation	Pt sensitive
67	KRAS	no mutation	Pt sensitive
67	PALB2	no mutation	Pt sensitive
67	CDK12	no mutation	Pt sensitive
67	BARD1	no mutation	Pt sensitive
67	RAD51B	no mutation	Pt sensitive
67	PIK3CA	no mutation	Pt sensitive
67	RAD51D	no mutation	Pt sensitive
67	PTEN	no mutation	Pt sensitive
68	BRIP1	no mutation	Pt sensitive
68	NF1	no mutation	Pt sensitive
68	BRCA2	no mutation	Pt sensitive
68	BRCA1	no mutation	Pt sensitive
68	NRAS	no mutation	Pt sensitive
68	RB1	no mutation	Pt sensitive
68	KRAS	no mutation	Pt sensitive
68	PALB2	no mutation	Pt sensitive
68	CDK12	no mutation	Pt sensitive
68	BARD1	no mutation	Pt sensitive
68	RAD51B	no mutation	Pt sensitive
68	PIK3CA	no mutation	Pt sensitive
68	RAD51D	no mutation	Pt sensitive
68	PTEN	no mutation	Pt sensitive
69	BRIP1	no mutation	Pt sensitive
69	NF1	no mutation	Pt sensitive
69	BRCA2	no mutation	Pt sensitive
69	BRCA1	no mutation	Pt sensitive
69	NRAS	no mutation	Pt sensitive
69	RB1	no mutation	Pt sensitive
69	KRAS	no mutation	Pt sensitive
69	PALB2	no mutation	Pt sensitive
69	CDK12	no mutation	Pt sensitive
69	BARD1	no mutation	Pt sensitive
69	RAD51B	no mutation	Pt sensitive
69	PIK3CA	no mutation	Pt sensitive
69	RAD51D	no mutation	Pt sensitive
69	PTEN	no mutation	Pt sensitive
70	BRIP1	no mutation	Pt sensitive
70	NF1	no mutation	Pt sensitive
70	BRCA2	no mutation	Pt sensitive
70	BRCA1	no mutation	Pt sensitive
70	NRAS	no mutation	Pt sensitive
70	RB1	no mutation	Pt sensitive
70	KRAS	no mutation	Pt sensitive
70	PALB2	no mutation	Pt sensitive
70	CDK12	no mutation	Pt sensitive
70	BARD1	no mutation	Pt sensitive
70	RAD51B	no mutation	Pt sensitive
70	PIK3CA	no mutation	Pt sensitive
70	RAD51D	no mutation	Pt sensitive
70	PTEN	no mutation	Pt sensitive
71	BRIP1	no mutation	Pt sensitive
71	NF1	no mutation	Pt sensitive
71	NRAS	no mutation	Pt sensitive
71	RB1	no mutation	Pt sensitive
71	KRAS	no mutation	Pt sensitive
71	PALB2	no mutation	Pt sensitive
71	CDK12	no mutation	Pt sensitive
71	BARD1	no mutation	Pt sensitive
71	RAD51B	no mutation	Pt sensitive
71	PIK3CA	no mutation	Pt sensitive
71	RAD51D	no mutation	Pt sensitive
71	PTEN	no mutation	Pt sensitive
72	BRIP1	no mutation	Pt resistant
72	NF1	no mutation	Pt resistant
72	BRCA2	no mutation	Pt resistant
72	BRCA1	no mutation	Pt resistant
72	NRAS	no mutation	Pt resistant
72	RB1	no mutation	Pt resistant
72	KRAS	no mutation	Pt resistant
72	PALB2	no mutation	Pt resistant
72	CDK12	no mutation	Pt resistant
72	BARD1	no mutation	Pt resistant
72	RAD51B	no mutation	Pt resistant
72	PIK3CA	no mutation	Pt resistant
72	RAD51D	no mutation	Pt resistant
72	PTEN	no mutation	Pt resistant
74	BRIP1	no mutation	Pt sensitive
74	NF1	no mutation	Pt sensitive
74	BRCA2	no mutation	Pt sensitive
74	BRCA1	no mutation	Pt sensitive
74	NRAS	no mutation	Pt sensitive
74	RB1	no mutation	Pt sensitive
74	KRAS	no mutation	Pt sensitive
74	PALB2	no mutation	Pt sensitive
74	CDK12	no mutation	Pt sensitive
74	RAD51B	no mutation	Pt sensitive
74	PIK3CA	no mutation	Pt sensitive
74	RAD51D	no mutation	Pt sensitive
74	PTEN	no mutation	Pt sensitive
75	BRIP1	no mutation	Pt sensitive
75	NF1	no mutation	Pt sensitive
75	BRCA2	no mutation	Pt sensitive
75	NRAS	no mutation	Pt sensitive
75	RB1	no mutation	Pt sensitive
75	KRAS	no mutation	Pt sensitive
75	PALB2	no mutation	Pt sensitive
75	CDK12	no mutation	Pt sensitive
75	BARD1	no mutation	Pt sensitive
75	RAD51B	no mutation	Pt sensitive
75	PIK3CA	no mutation	Pt sensitive
75	RAD51D	no mutation	Pt sensitive
75	PTEN	no mutation	Pt sensitive
76	BRIP1	no mutation	Pt sensitive
76	NF1	no mutation	Pt sensitive
76	BRCA2	no mutation	Pt sensitive
76	BRCA1	no mutation	Pt sensitive
76	RB1	no mutation	Pt sensitive
76	KRAS	no mutation	Pt sensitive
76	PALB2	no mutation	Pt sensitive
76	CDK12	no mutation	Pt sensitive
76	BARD1	no mutation	Pt sensitive
76	RAD51B	no mutation	Pt sensitive
76	PIK3CA	no mutation	Pt sensitive
76	RAD51D	no mutation	Pt sensitive
76	PTEN	no mutation	Pt sensitive
77	BRIP1	no mutation	Pt sensitive
77	NF1	no mutation	Pt sensitive
77	BRCA1	no mutation	Pt sensitive
77	NRAS	no mutation	Pt sensitive
77	RB1	no mutation	Pt sensitive
77	KRAS	no mutation	Pt sensitive
77	PALB2	no mutation	Pt sensitive
77	CDK12	no mutation	Pt sensitive
77	BARD1	no mutation	Pt sensitive
77	RAD51B	no mutation	Pt sensitive
77	PIK3CA	no mutation	Pt sensitive
77	RAD51D	no mutation	Pt sensitive
77	PTEN	no mutation	Pt sensitive
78	BRIP1	no mutation	Pt sensitive
78	NF1	no mutation	Pt sensitive
78	BRCA2	no mutation	Pt sensitive
78	BRCA1	no mutation	Pt sensitive
78	NRAS	no mutation	Pt sensitive
78	RB1	no mutation	Pt sensitive
78	KRAS	no mutation	Pt sensitive
78	PALB2	no mutation	Pt sensitive
78	CDK12	no mutation	Pt sensitive
78	BARD1	no mutation	Pt sensitive
78	RAD51B	no mutation	Pt sensitive
78	PIK3CA	no mutation	Pt sensitive
78	RAD51D	no mutation	Pt sensitive
78	PTEN	no mutation	Pt sensitive
79	BRIP1	no mutation	Pt sensitive
79	NF1	no mutation	Pt sensitive
79	BRCA2	no mutation	Pt sensitive
79	BRCA1	no mutation	Pt sensitive
79	RB1	no mutation	Pt sensitive
79	KRAS	no mutation	Pt sensitive
79	PALB2	no mutation	Pt sensitive
79	CDK12	no mutation	Pt sensitive
79	BARD1	no mutation	Pt sensitive
79	RAD51B	no mutation	Pt sensitive
79	PIK3CA	no mutation	Pt sensitive
79	RAD51D	no mutation	Pt sensitive
79	PTEN	no mutation	Pt sensitive
80	BRIP1	no mutation	Pt sensitive
80	NF1	no mutation	Pt sensitive
80	BRCA2	no mutation	Pt sensitive
80	BRCA1	no mutation	Pt sensitive
80	NRAS	no mutation	Pt sensitive
80	RB1	no mutation	Pt sensitive
80	KRAS	no mutation	Pt sensitive
80	PALB2	no mutation	Pt sensitive
80	CDK12	no mutation	Pt sensitive
80	BARD1	no mutation	Pt sensitive
80	RAD51B	no mutation	Pt sensitive
80	PIK3CA	no mutation	Pt sensitive
80	RAD51D	no mutation	Pt sensitive
80	PTEN	no mutation	Pt sensitive
81	BRIP1	no mutation	Pt resistant
81	NF1	no mutation	Pt resistant
81	BRCA2	no mutation	Pt resistant
81	BRCA1	no mutation	Pt resistant
81	NRAS	no mutation	Pt resistant
81	RB1	no mutation	Pt resistant
81	KRAS	no mutation	Pt resistant
81	PALB2	no mutation	Pt resistant
81	CDK12	no mutation	Pt resistant
81	BARD1	no mutation	Pt resistant
81	RAD51B	no mutation	Pt resistant
81	PIK3CA	no mutation	Pt resistant
81	RAD51D	no mutation	Pt resistant
81	PTEN	no mutation	Pt resistant
82	BRIP1	no mutation	Pt sensitive
82	NF1	no mutation	Pt sensitive
82	BRCA1	no mutation	Pt sensitive
82	NRAS	no mutation	Pt sensitive
82	RB1	no mutation	Pt sensitive
82	KRAS	no mutation	Pt sensitive
82	PALB2	no mutation	Pt sensitive
82	CDK12	no mutation	Pt sensitive
82	BARD1	no mutation	Pt sensitive
82	RAD51B	no mutation	Pt sensitive
82	PIK3CA	no mutation	Pt sensitive
82	RAD51D	no mutation	Pt sensitive
82	PTEN	no mutation	Pt sensitive
83	BRIP1	no mutation	Pt sensitive
83	NF1	no mutation	Pt sensitive
83	BRCA2	no mutation	Pt sensitive
83	BRCA1	no mutation	Pt sensitive
83	NRAS	no mutation	Pt sensitive
83	RB1	no mutation	Pt sensitive
83	KRAS	no mutation	Pt sensitive
83	PALB2	no mutation	Pt sensitive
83	CDK12	no mutation	Pt sensitive
83	BARD1	no mutation	Pt sensitive
83	RAD51B	no mutation	Pt sensitive
83	PIK3CA	no mutation	Pt sensitive
83	RAD51D	no mutation	Pt sensitive
83	PTEN	no mutation	Pt sensitive
84	BRIP1	no mutation	Pt sensitive
84	NF1	no mutation	Pt sensitive
84	BRCA2	no mutation	Pt sensitive
84	BRCA1	no mutation	Pt sensitive
84	NRAS	no mutation	Pt sensitive
84	RB1	no mutation	Pt sensitive
84	KRAS	no mutation	Pt sensitive
84	PALB2	no mutation	Pt sensitive
84	CDK12	no mutation	Pt sensitive
84	BARD1	no mutation	Pt sensitive
84	RAD51B	no mutation	Pt sensitive
84	PIK3CA	no mutation	Pt sensitive
84	RAD51D	no mutation	Pt sensitive
84	PTEN	no mutation	Pt sensitive
85	BRIP1	no mutation	Pt sensitive
85	NF1	no mutation	Pt sensitive
85	BRCA2	no mutation	Pt sensitive
85	BRCA1	no mutation	Pt sensitive
85	NRAS	no mutation	Pt sensitive
85	RB1	no mutation	Pt sensitive
85	KRAS	no mutation	Pt sensitive
85	PALB2	no mutation	Pt sensitive
85	CDK12	no mutation	Pt sensitive
85	BARD1	no mutation	Pt sensitive
85	RAD51B	no mutation	Pt sensitive
85	PIK3CA	no mutation	Pt sensitive
85	RAD51D	no mutation	Pt sensitive
85	PTEN	no mutation	Pt sensitive
86	BRIP1	no mutation	Pt resistant
86	NF1	no mutation	Pt resistant
86	BRCA2	no mutation	Pt resistant
86	BRCA1	no mutation	Pt resistant
86	NRAS	no mutation	Pt resistant
86	RB1	no mutation	Pt resistant
86	KRAS	no mutation	Pt resistant
86	PALB2	no mutation	Pt resistant
86	CDK12	no mutation	Pt resistant
86	BARD1	no mutation	Pt resistant
86	RAD51B	no mutation	Pt resistant
86	PIK3CA	no mutation	Pt resistant
86	RAD51D	no mutation	Pt resistant
86	PTEN	no mutation	Pt resistant
87	BRIP1	no mutation	Pt sensitive
87	NF1	no mutation	Pt sensitive
87	BRCA1	no mutation	Pt sensitive
87	NRAS	no mutation	Pt sensitive
87	RB1	no mutation	Pt sensitive
87	KRAS	no mutation	Pt sensitive
87	PALB2	no mutation	Pt sensitive
87	CDK12	no mutation	Pt sensitive
87	BARD1	no mutation	Pt sensitive
87	RAD51B	no mutation	Pt sensitive
87	PIK3CA	no mutation	Pt sensitive
87	RAD51D	no mutation	Pt sensitive
87	PTEN	no mutation	Pt sensitive
88	BRIP1	no mutation	Pt sensitive
88	NF1	no mutation	Pt sensitive
88	BRCA2	no mutation	Pt sensitive
88	BRCA1	no mutation	Pt sensitive
88	NRAS	no mutation	Pt sensitive
88	RB1	no mutation	Pt sensitive
88	KRAS	no mutation	Pt sensitive
88	PALB2	no mutation	Pt sensitive
88	CDK12	no mutation	Pt sensitive
88	BARD1	no mutation	Pt sensitive
88	RAD51B	no mutation	Pt sensitive
88	PIK3CA	no mutation	Pt sensitive
88	RAD51D	no mutation	Pt sensitive
88	PTEN	no mutation	Pt sensitive
89	BRIP1	no mutation	Pt sensitive
89	NF1	no mutation	Pt sensitive
89	BRCA2	no mutation	Pt sensitive
89	BRCA1	no mutation	Pt sensitive
89	NRAS	no mutation	Pt sensitive
89	RB1	no mutation	Pt sensitive
89	KRAS	no mutation	Pt sensitive
89	PALB2	no mutation	Pt sensitive
89	CDK12	no mutation	Pt sensitive
89	BARD1	no mutation	Pt sensitive
89	RAD51B	no mutation	Pt sensitive
89	PIK3CA	no mutation	Pt sensitive
89	RAD51D	no mutation	Pt sensitive
89	PTEN	no mutation	Pt sensitive
90	BRIP1	no mutation	Pt sensitive
90	NF1	no mutation	Pt sensitive
90	BRCA2	no mutation	Pt sensitive
90	NRAS	no mutation	Pt sensitive
90	RB1	no mutation	Pt sensitive
90	KRAS	no mutation	Pt sensitive
90	PALB2	no mutation	Pt sensitive
90	CDK12	no mutation	Pt sensitive
90	BARD1	no mutation	Pt sensitive
90	RAD51B	no mutation	Pt sensitive
90	PIK3CA	no mutation	Pt sensitive
90	RAD51D	no mutation	Pt sensitive
90	PTEN	no mutation	Pt sensitive
91	BRIP1	no mutation	Pt resistant
91	BRCA2	no mutation	Pt resistant
91	BRCA1	no mutation	Pt resistant
91	NRAS	no mutation	Pt resistant
91	RB1	no mutation	Pt resistant
91	KRAS	no mutation	Pt resistant
91	PALB2	no mutation	Pt resistant
91	CDK12	no mutation	Pt resistant
91	BARD1	no mutation	Pt resistant
91	RAD51B	no mutation	Pt resistant
91	PIK3CA	no mutation	Pt resistant
91	RAD51D	no mutation	Pt resistant
91	PTEN	no mutation	Pt resistant
92	NF1	no mutation	Pt sensitive
92	BRCA1	no mutation	Pt sensitive
92	NRAS	no mutation	Pt sensitive
92	RB1	no mutation	Pt sensitive
92	KRAS	no mutation	Pt sensitive
92	PALB2	no mutation	Pt sensitive
92	CDK12	no mutation	Pt sensitive
92	BARD1	no mutation	Pt sensitive
92	RAD51B	no mutation	Pt sensitive
92	PIK3CA	no mutation	Pt sensitive
92	RAD51D	no mutation	Pt sensitive
92	PTEN	no mutation	Pt sensitive
93	BRIP1	no mutation	Pt sensitive
93	BRCA2	no mutation	Pt sensitive
93	BRCA1	no mutation	Pt sensitive
93	RB1	no mutation	Pt sensitive
93	PALB2	no mutation	Pt sensitive
93	CDK12	no mutation	Pt sensitive
93	BARD1	no mutation	Pt sensitive
93	PIK3CA	no mutation	Pt sensitive
93	RAD51D	no mutation	Pt sensitive
93	PTEN	no mutation	Pt sensitive
94	BRIP1	no mutation	Pt sensitive
94	NF1	no mutation	Pt sensitive
94	BRCA2	no mutation	Pt sensitive
94	BRCA1	no mutation	Pt sensitive
94	NRAS	no mutation	Pt sensitive
94	RB1	no mutation	Pt sensitive
94	KRAS	no mutation	Pt sensitive
94	PALB2	no mutation	Pt sensitive
94	CDK12	no mutation	Pt sensitive
94	BARD1	no mutation	Pt sensitive
94	RAD51B	no mutation	Pt sensitive
94	PIK3CA	no mutation	Pt sensitive
94	RAD51D	no mutation	Pt sensitive
94	PTEN	no mutation	Pt sensitive
95	BRIP1	no mutation	Pt sensitive
95	NF1	no mutation	Pt sensitive
95	BRCA2	no mutation	Pt sensitive
95	BRCA1	no mutation	Pt sensitive
95	NRAS	no mutation	Pt sensitive
95	RB1	no mutation	Pt sensitive
95	KRAS	no mutation	Pt sensitive
95	PALB2	no mutation	Pt sensitive
95	CDK12	no mutation	Pt sensitive
95	BARD1	no mutation	Pt sensitive
95	RAD51B	no mutation	Pt sensitive
95	PIK3CA	no mutation	Pt sensitive
95	RAD51D	no mutation	Pt sensitive
95	PTEN	no mutation	Pt sensitive
96	BRIP1	no mutation	Pt resistant
96	NF1	no mutation	Pt resistant
96	BRCA2	no mutation	Pt resistant
96	BRCA1	no mutation	Pt resistant
96	NRAS	no mutation	Pt resistant
96	RB1	no mutation	Pt resistant
96	KRAS	no mutation	Pt resistant
96	PALB2	no mutation	Pt resistant
96	CDK12	no mutation	Pt resistant
96	BARD1	no mutation	Pt resistant
96	RAD51B	no mutation	Pt resistant
96	PIK3CA	no mutation	Pt resistant
96	RAD51D	no mutation	Pt resistant
96	PTEN	no mutation	Pt resistant
97	BRIP1	no mutation	Pt sensitive
97	NF1	no mutation	Pt sensitive
97	NRAS	no mutation	Pt sensitive
97	RB1	no mutation	Pt sensitive
97	KRAS	no mutation	Pt sensitive
97	PALB2	no mutation	Pt sensitive
97	CDK12	no mutation	Pt sensitive
97	BARD1	no mutation	Pt sensitive
97	RAD51B	no mutation	Pt sensitive
97	PIK3CA	no mutation	Pt sensitive
97	RAD51D	no mutation	Pt sensitive
97	PTEN	no mutation	Pt sensitive
98	BRIP1	no mutation	Pt resistant
98	NF1	no mutation	Pt resistant
98	BRCA2	no mutation	Pt resistant
98	NRAS	no mutation	Pt resistant
98	RB1	no mutation	Pt resistant
98	KRAS	no mutation	Pt resistant
98	PALB2	no mutation	Pt resistant
98	CDK12	no mutation	Pt resistant
98	BARD1	no mutation	Pt resistant
98	RAD51B	no mutation	Pt resistant
98	PIK3CA	no mutation	Pt resistant
98	RAD51D	no mutation	Pt resistant
98	PTEN	no mutation	Pt resistant
99	BRIP1	no mutation	Pt sensitive
99	NF1	no mutation	Pt sensitive
99	BRCA2	no mutation	Pt sensitive
99	BRCA1	no mutation	Pt sensitive
99	NRAS	no mutation	Pt sensitive
99	RB1	no mutation	Pt sensitive
99	KRAS	no mutation	Pt sensitive
99	PALB2	no mutation	Pt sensitive
99	CDK12	no mutation	Pt sensitive
99	BARD1	no mutation	Pt sensitive
99	RAD51B	no mutation	Pt sensitive
99	RAD51D	no mutation	Pt sensitive
99	PTEN	no mutation	Pt sensitive
100	BRIP1	no mutation	Pt sensitive
100	NF1	no mutation	Pt sensitive
100	BRCA2	no mutation	Pt sensitive
100	BRCA1	no mutation	Pt sensitive
100	NRAS	no mutation	Pt sensitive
100	RB1	no mutation	Pt sensitive
100	KRAS	no mutation	Pt sensitive
100	PALB2	no mutation	Pt sensitive
100	CDK12	no mutation	Pt sensitive
100	BARD1	no mutation	Pt sensitive
100	RAD51B	no mutation	Pt sensitive
100	PIK3CA	no mutation	Pt sensitive
100	RAD51D	no mutation	Pt sensitive
100	PTEN	no mutation	Pt sensitive
101	BRIP1	no mutation	Pt sensitive
101	NF1	no mutation	Pt sensitive
101	BRCA1	no mutation	Pt sensitive
101	NRAS	no mutation	Pt sensitive
101	RB1	no mutation	Pt sensitive
101	KRAS	no mutation	Pt sensitive
101	PALB2	no mutation	Pt sensitive
101	CDK12	no mutation	Pt sensitive
101	BARD1	no mutation	Pt sensitive
101	RAD51B	no mutation	Pt sensitive
101	PIK3CA	no mutation	Pt sensitive
101	PTEN	no mutation	Pt sensitive
102	BRIP1	no mutation	Pt sensitive
102	NF1	no mutation	Pt sensitive
102	BRCA2	no mutation	Pt sensitive
102	BRCA1	no mutation	Pt sensitive
102	NRAS	no mutation	Pt sensitive
102	RB1	no mutation	Pt sensitive
102	KRAS	no mutation	Pt sensitive
102	PALB2	no mutation	Pt sensitive
102	CDK12	no mutation	Pt sensitive
102	BARD1	no mutation	Pt sensitive
102	RAD51B	no mutation	Pt sensitive
102	PIK3CA	no mutation	Pt sensitive
102	RAD51D	no mutation	Pt sensitive
102	PTEN	no mutation	Pt sensitive
103	BRIP1	no mutation	Pt sensitive
103	BRCA2	no mutation	Pt sensitive
103	BRCA1	no mutation	Pt sensitive
103	NRAS	no mutation	Pt sensitive
103	RB1	no mutation	Pt sensitive
103	KRAS	no mutation	Pt sensitive
103	PALB2	no mutation	Pt sensitive
103	CDK12	no mutation	Pt sensitive
103	BARD1	no mutation	Pt sensitive
103	RAD51B	no mutation	Pt sensitive
103	PIK3CA	no mutation	Pt sensitive
103	RAD51D	no mutation	Pt sensitive
103	PTEN	no mutation	Pt sensitive
104	BRIP1	no mutation	Pt sensitive
104	NF1	no mutation	Pt sensitive
104	BRCA2	no mutation	Pt sensitive
104	BRCA1	no mutation	Pt sensitive
104	NRAS	no mutation	Pt sensitive
104	RB1	no mutation	Pt sensitive
104	KRAS	no mutation	Pt sensitive
104	PALB2	no mutation	Pt sensitive
104	CDK12	no mutation	Pt sensitive
104	BARD1	no mutation	Pt sensitive
104	RAD51B	no mutation	Pt sensitive
104	PIK3CA	no mutation	Pt sensitive
104	RAD51D	no mutation	Pt sensitive
104	PTEN	no mutation	Pt sensitive
105	BRIP1	no mutation	Pt sensitive
105	NF1	no mutation	Pt sensitive
105	BRCA2	no mutation	Pt sensitive
105	BRCA1	no mutation	Pt sensitive
105	NRAS	no mutation	Pt sensitive
105	RB1	no mutation	Pt sensitive
105	KRAS	no mutation	Pt sensitive
105	PALB2	no mutation	Pt sensitive
105	CDK12	no mutation	Pt sensitive
105	BARD1	no mutation	Pt sensitive
105	RAD51B	no mutation	Pt sensitive
105	PIK3CA	no mutation	Pt sensitive
105	RAD51D	no mutation	Pt sensitive
105	PTEN	no mutation	Pt sensitive
106	NF1	no mutation	Pt sensitive
106	BRCA2	no mutation	Pt sensitive
106	BRCA1	no mutation	Pt sensitive
106	NRAS	no mutation	Pt sensitive
106	RB1	no mutation	Pt sensitive
106	KRAS	no mutation	Pt sensitive
106	PALB2	no mutation	Pt sensitive
106	CDK12	no mutation	Pt sensitive
106	BARD1	no mutation	Pt sensitive
106	RAD51B	no mutation	Pt sensitive
106	PIK3CA	no mutation	Pt sensitive
106	RAD51D	no mutation	Pt sensitive
106	PTEN	no mutation	Pt sensitive
107	NF1	no mutation	Pt sensitive
107	BRCA2	no mutation	Pt sensitive
107	BRCA1	no mutation	Pt sensitive
107	NRAS	no mutation	Pt sensitive
107	RB1	no mutation	Pt sensitive
107	KRAS	no mutation	Pt sensitive
107	PALB2	no mutation	Pt sensitive
107	CDK12	no mutation	Pt sensitive
107	BARD1	no mutation	Pt sensitive
107	RAD51B	no mutation	Pt sensitive
107	PIK3CA	no mutation	Pt sensitive
107	RAD51D	no mutation	Pt sensitive
107	PTEN	no mutation	Pt sensitive
108	BRIP1	no mutation	Pt resistant
108	NF1	no mutation	Pt resistant
108	BRCA2	no mutation	Pt resistant
108	BRCA1	no mutation	Pt resistant
108	NRAS	no mutation	Pt resistant
108	RB1	no mutation	Pt resistant
108	KRAS	no mutation	Pt resistant
108	PALB2	no mutation	Pt resistant
108	CDK12	no mutation	Pt resistant
108	BARD1	no mutation	Pt resistant
108	RAD51B	no mutation	Pt resistant
108	PIK3CA	no mutation	Pt resistant
108	RAD51D	no mutation	Pt resistant
108	PTEN	no mutation	Pt resistant
109	BRIP1	no mutation	Pt sensitive
109	NF1	no mutation	Pt sensitive
109	BRCA2	no mutation	Pt sensitive
109	NRAS	no mutation	Pt sensitive
109	RB1	no mutation	Pt sensitive
109	KRAS	no mutation	Pt sensitive
109	PALB2	no mutation	Pt sensitive
109	CDK12	no mutation	Pt sensitive
109	BARD1	no mutation	Pt sensitive
109	RAD51B	no mutation	Pt sensitive
109	PIK3CA	no mutation	Pt sensitive
109	RAD51D	no mutation	Pt sensitive
109	PTEN	no mutation	Pt sensitive
110	BRIP1	no mutation	Pt sensitive
110	NF1	no mutation	Pt sensitive
110	BRCA2	no mutation	Pt sensitive
110	BRCA1	no mutation	Pt sensitive
110	NRAS	no mutation	Pt sensitive
110	RB1	no mutation	Pt sensitive
110	KRAS	no mutation	Pt sensitive
110	PALB2	no mutation	Pt sensitive
110	CDK12	no mutation	Pt sensitive
110	BARD1	no mutation	Pt sensitive
110	RAD51B	no mutation	Pt sensitive
110	PIK3CA	no mutation	Pt sensitive
110	RAD51D	no mutation	Pt sensitive
110	PTEN	no mutation	Pt sensitive
111	TP53	no mutation	Pt resistant
111	BRIP1	no mutation	Pt resistant
111	NF1	no mutation	Pt resistant
111	BRCA2	no mutation	Pt resistant
111	BRCA1	no mutation	Pt resistant
111	NRAS	no mutation	Pt resistant
111	RB1	no mutation	Pt resistant
111	KRAS	no mutation	Pt resistant
111	PALB2	no mutation	Pt resistant
111	BARD1	no mutation	Pt resistant
111	RAD51B	no mutation	Pt resistant
111	PIK3CA	no mutation	Pt resistant
111	RAD51D	no mutation	Pt resistant
111	PTEN	no mutation	Pt resistant
112	BRIP1	no mutation	Pt sensitive
112	NF1	no mutation	Pt sensitive
112	BRCA1	no mutation	Pt sensitive
112	RB1	no mutation	Pt sensitive
112	KRAS	no mutation	Pt sensitive
112	PALB2	no mutation	Pt sensitive
112	CDK12	no mutation	Pt sensitive
112	BARD1	no mutation	Pt sensitive
112	RAD51B	no mutation	Pt sensitive
112	PIK3CA	no mutation	Pt sensitive
112	RAD51D	no mutation	Pt sensitive
112	PTEN	no mutation	Pt sensitive
113	NF1	no mutation	Pt sensitive
113	BRCA1	no mutation	Pt sensitive
113	NRAS	no mutation	Pt sensitive
113	RB1	no mutation	Pt sensitive
113	KRAS	no mutation	Pt sensitive
113	PALB2	no mutation	Pt sensitive
113	CDK12	no mutation	Pt sensitive
113	BARD1	no mutation	Pt sensitive
113	RAD51B	no mutation	Pt sensitive
113	PIK3CA	no mutation	Pt sensitive
113	RAD51D	no mutation	Pt sensitive
113	PTEN	no mutation	Pt sensitive
114	BRIP1	no mutation	Pt resistant
114	BRCA1	no mutation	Pt resistant
114	NRAS	no mutation	Pt resistant
114	RB1	no mutation	Pt resistant
114	KRAS	no mutation	Pt resistant
114	PALB2	no mutation	Pt resistant
114	CDK12	no mutation	Pt resistant
114	BARD1	no mutation	Pt resistant
114	RAD51B	no mutation	Pt resistant
114	PIK3CA	no mutation	Pt resistant
114	RAD51D	no mutation	Pt resistant
114	PTEN	no mutation	Pt resistant
115	BRIP1	no mutation	Pt sensitive
115	NF1	no mutation	Pt sensitive
115	BRCA2	no mutation	Pt sensitive
115	BRCA1	no mutation	Pt sensitive
115	RB1	no mutation	Pt sensitive
115	KRAS	no mutation	Pt sensitive
115	PALB2	no mutation	Pt sensitive
115	CDK12	no mutation	Pt sensitive
115	BARD1	no mutation	Pt sensitive
115	RAD51B	no mutation	Pt sensitive
115	PIK3CA	no mutation	Pt sensitive
115	RAD51D	no mutation	Pt sensitive
115	PTEN	no mutation	Pt sensitive
116	BRIP1	no mutation	Pt sensitive
116	NF1	no mutation	Pt sensitive
116	BRCA1	no mutation	Pt sensitive
116	NRAS	no mutation	Pt sensitive
116	RB1	no mutation	Pt sensitive
116	KRAS	no mutation	Pt sensitive
116	PALB2	no mutation	Pt sensitive
116	CDK12	no mutation	Pt sensitive
116	BARD1	no mutation	Pt sensitive
116	RAD51B	no mutation	Pt sensitive
116	PIK3CA	no mutation	Pt sensitive
116	RAD51D	no mutation	Pt sensitive
116	PTEN	no mutation	Pt sensitive
117	BRIP1	no mutation	Pt sensitive
117	NF1	no mutation	Pt sensitive
117	BRCA2	no mutation	Pt sensitive
117	BRCA1	no mutation	Pt sensitive
117	NRAS	no mutation	Pt sensitive
117	RB1	no mutation	Pt sensitive
117	KRAS	no mutation	Pt sensitive
117	PALB2	no mutation	Pt sensitive
117	CDK12	no mutation	Pt sensitive
117	BARD1	no mutation	Pt sensitive
117	RAD51B	no mutation	Pt sensitive
117	PIK3CA	no mutation	Pt sensitive
117	RAD51D	no mutation	Pt sensitive
117	PTEN	no mutation	Pt sensitive
118	BRIP1	no mutation	Pt sensitive
118	NF1	no mutation	Pt sensitive
118	BRCA2	no mutation	Pt sensitive
118	BRCA1	no mutation	Pt sensitive
118	NRAS	no mutation	Pt sensitive
118	RB1	no mutation	Pt sensitive
118	KRAS	no mutation	Pt sensitive
118	PALB2	no mutation	Pt sensitive
118	CDK12	no mutation	Pt sensitive
118	BARD1	no mutation	Pt sensitive
118	RAD51B	no mutation	Pt sensitive
118	PIK3CA	no mutation	Pt sensitive
118	RAD51D	no mutation	Pt sensitive
118	PTEN	no mutation	Pt sensitive
119	BRIP1	no mutation	Pt sensitive
119	NF1	no mutation	Pt sensitive
119	BRCA2	no mutation	Pt sensitive
119	BRCA1	no mutation	Pt sensitive
119	NRAS	no mutation	Pt sensitive
119	RB1	no mutation	Pt sensitive
119	KRAS	no mutation	Pt sensitive
119	PALB2	no mutation	Pt sensitive
119	CDK12	no mutation	Pt sensitive
119	BARD1	no mutation	Pt sensitive
119	RAD51B	no mutation	Pt sensitive
119	PIK3CA	no mutation	Pt sensitive
119	RAD51D	no mutation	Pt sensitive
119	PTEN	no mutation	Pt sensitive
120	BRIP1	no mutation	Pt sensitive
120	NF1	no mutation	Pt sensitive
120	BRCA2	no mutation	Pt sensitive
120	BRCA1	no mutation	Pt sensitive
120	NRAS	no mutation	Pt sensitive
120	RB1	no mutation	Pt sensitive
120	KRAS	no mutation	Pt sensitive
120	PALB2	no mutation	Pt sensitive
120	CDK12	no mutation	Pt sensitive
120	BARD1	no mutation	Pt sensitive
120	RAD51B	no mutation	Pt sensitive
120	PIK3CA	no mutation	Pt sensitive
120	RAD51D	no mutation	Pt sensitive
120	PTEN	no mutation	Pt sensitive
121	BRIP1	no mutation	Pt sensitive
121	NF1	no mutation	Pt sensitive
121	BRCA2	no mutation	Pt sensitive
121	BRCA1	no mutation	Pt sensitive
121	NRAS	no mutation	Pt sensitive
121	RB1	no mutation	Pt sensitive
121	KRAS	no mutation	Pt sensitive
121	PALB2	no mutation	Pt sensitive
121	CDK12	no mutation	Pt sensitive
121	BARD1	no mutation	Pt sensitive
121	RAD51B	no mutation	Pt sensitive
121	PIK3CA	no mutation	Pt sensitive
121	RAD51D	no mutation	Pt sensitive
121	PTEN	no mutation	Pt sensitive
122	BRIP1	no mutation	Pt resistant
122	NF1	no mutation	Pt resistant
122	BRCA2	no mutation	Pt resistant
122	BRCA1	no mutation	Pt resistant
122	NRAS	no mutation	Pt resistant
122	RB1	no mutation	Pt resistant
122	PALB2	no mutation	Pt resistant
122	CDK12	no mutation	Pt resistant
122	BARD1	no mutation	Pt resistant
122	RAD51B	no mutation	Pt resistant
122	PIK3CA	no mutation	Pt resistant
122	RAD51D	no mutation	Pt resistant
122	PTEN	no mutation	Pt resistant
123	BRIP1	no mutation	Pt sensitive
123	NF1	no mutation	Pt sensitive
123	BRCA2	no mutation	Pt sensitive
123	BRCA1	no mutation	Pt sensitive
123	RB1	no mutation	Pt sensitive
123	KRAS	no mutation	Pt sensitive
123	PALB2	no mutation	Pt sensitive
123	CDK12	no mutation	Pt sensitive
123	BARD1	no mutation	Pt sensitive
123	RAD51B	no mutation	Pt sensitive
123	PIK3CA	no mutation	Pt sensitive
123	RAD51D	no mutation	Pt sensitive
123	PTEN	no mutation	Pt sensitive
124	BRIP1	no mutation	Pt sensitive
124	NF1	no mutation	Pt sensitive
124	BRCA1	no mutation	Pt sensitive
124	NRAS	no mutation	Pt sensitive
124	RB1	no mutation	Pt sensitive
124	KRAS	no mutation	Pt sensitive
124	PALB2	no mutation	Pt sensitive
124	CDK12	no mutation	Pt sensitive
124	BARD1	no mutation	Pt sensitive
124	RAD51B	no mutation	Pt sensitive
124	PIK3CA	no mutation	Pt sensitive
[truncated: 1,961 more rows]
