# Supplementary material for: The copy number and mutational landscape of recurrent ovarian high-grade serous carcinoma
Source: Nat Commun. 2023 Jul 20;14:4387. doi: 10.1038/s41467-023-39867-7 (PMC10359414; doi:10.1038/s41467-023-39867-7)
Supplement: Supplementary file 10 — Source Data [file 41467_2023_39867_MOESM10_ESM.zip › source_data/figure_S18C.tsv]

sample	ith	group	patient	ploidy	paired	purity	tissue
IM_101	0.0833345541955106	diagnosis	BRITROC-55	1.8	TRUE	0.91	pelvic
IM_11	0.157647309982798	diagnosis	BRITROC-3	3	FALSE	0.44	lymph_node
IM_112	0.117887107404658	diagnosis	BRITROC-64	2.8	FALSE	0.76	pelvic
IM_115	0.124604194971493	diagnosis	BRITROC-67	2.9	TRUE	1	pelvic
IM_116	0.20284631144327	diagnosis	BRITROC-68	4.4	FALSE	0.55	pelvic
IM_117	0.149313475651299	diagnosis	BRITROC-69	3.2	FALSE	0.6	abdominal
IM_118	0.156644320438446	diagnosis	BRITROC-69	3.1	FALSE	0.78	abdominal
IM_119	0.186444434873093	diagnosis	BRITROC-69	3.1	FALSE	0.44	abdominal
IM_124	0.109539077195111	diagnosis	BRITROC-74	1.9	TRUE	0.9	peritoneum
IM_143	0.168912704137566	diagnosis	BRITROC-92	4.4	FALSE	0.83	abdominal
IM_146	0.174946530701266	diagnosis	BRITROC-96	3.4	TRUE	0.78	pelvic
IM_149	0.0372534785563554	diagnosis	BRITROC-99	1.9	TRUE	0.78	pelvic
IM_152	0.134950337102503	diagnosis	BRITROC-104	3.1	FALSE	0.42	pelvic
IM_153	0.13338686919069	diagnosis	BRITROC-107	2.8	FALSE	0.82	abdominal
IM_154	0.088453824980735	diagnosis	BRITROC-111	2.9	FALSE	1	peritoneum
IM_155	0.169228194640053	diagnosis	BRITROC-113	3.4	FALSE	0.67	abdominal
IM_165	0.0544273082763186	diagnosis	BRITROC-140	1.8	FALSE	0.45	pelvic
IM_169	0.152720003995519	diagnosis	BRITROC-141	3.2	FALSE	0.87	peritoneum
IM_171	0.170119402167916	diagnosis	BRITROC-141	3.2	FALSE	0.84	pelvic
IM_18	0.140808878185654	diagnosis	BRITROC-5	1.8	TRUE	0.92	pelvic
IM_180	0.0658417616714065	diagnosis	BRITROC-115	2.6	FALSE	0.98	pelvic
IM_182	0.0803241916759755	diagnosis	BRITROC-115	2.7	FALSE	0.82	pelvic
IM_190	0.0845509537290381	diagnosis	BRITROC-17	1.9	FALSE	0.9	pelvic
IM_196	0.153881597364874	diagnosis	BRITROC-139	3.3	FALSE	0.75	abdominal
IM_198	0.160796720054746	diagnosis	BRITROC-147	2.6	TRUE	0.56	pelvic
IM_202	0.0707282570984622	diagnosis	BRITROC-101	3.3	FALSE	0.83	pelvic
IM_205	0.153086283794945	diagnosis	BRITROC-128	2.8	FALSE	0.78	pelvic
IM_207	0.0704849640095463	diagnosis	BRITROC-138	2.1	FALSE	0.8	pelvic
IM_208	0.112586683029263	diagnosis	BRITROC-145	3.4	FALSE	0.71	pelvic
IM_21	0.113767550207692	diagnosis	BRITROC-7	2	FALSE	0.42	peritoneum
IM_211	0.0650249412815116	diagnosis	BRITROC-105	1.9	FALSE	0.8	pelvic
IM_214	0.0874850911115156	diagnosis	BRITROC-124	1.9	TRUE	0.88	peritoneum
IM_218	0.112739034752467	diagnosis	BRITROC-153	2.9	FALSE	0.44	pelvic
IM_22	0.0516435567754491	diagnosis	BRITROC-8	1.9	TRUE	0.72	pelvic
IM_220	0.0576067032911698	diagnosis	BRITROC-156	2.6	FALSE	0.64	pelvic
IM_222	0.0763937062612962	diagnosis	BRITROC-162	1.9	FALSE	0.67	pelvic
IM_223	0.145133249245626	diagnosis	BRITROC-162	2	FALSE	0.72	pelvic
IM_229	0.121555926005095	diagnosis	BRITROC-115	2.7	FALSE	0.99	pelvic
IM_23	0.107616730986036	diagnosis	BRITROC-9	2.1	TRUE	0.82	pelvic
IM_243	0.0768920145422622	diagnosis	BRITROC-170	1.9	FALSE	0.43	pelvic
IM_25	0.114759169697805	diagnosis	BRITROC-11	3.2	TRUE	0.53	abdominal
IM_252	0.0245386601853389	diagnosis	BRITROC-132	1.8	TRUE	0.91	pelvic
IM_255	0.106660715516067	diagnosis	BRITROC-146	3	FALSE	0.74	abdominal
IM_256	0.0864851235267683	diagnosis	BRITROC-146	3	FALSE	0.8	abdominal
IM_257	0.108346809060865	diagnosis	BRITROC-146	3	FALSE	0.78	pelvic
IM_258	0.107695755222273	diagnosis	BRITROC-146	3	FALSE	0.87	peritoneum
IM_259	0.104497268291206	diagnosis	BRITROC-146	3	FALSE	0.88	lymph_node
IM_260	0.108734132399444	diagnosis	BRITROC-157	2.1	TRUE	0.75	abdominal
IM_269	0.102587410919067	diagnosis	BRITROC-172	1.9	FALSE	0.69	pelvic
IM_277	0.143587268289586	diagnosis	BRITROC-187	2	TRUE	0.5	pelvic
IM_282	0.07183776662957	diagnosis	BRITROC-103	1.9	FALSE	0.84	abdominal
IM_295	0.0866586916529289	diagnosis	BRITROC-209	1.7	TRUE	0.56	pelvic
IM_299	0.112083683345064	diagnosis	BRITROC-32	3	TRUE	0.71	abdominal
IM_3	0.0399291414307544	diagnosis	BRITROC-1	2	TRUE	0.75	abdominal
IM_311	0.066601637172677	diagnosis	BRITROC-94	3.5	TRUE	0.67	pelvic
IM_312	0.0677572116488523	diagnosis	BRITROC-94	3.5	TRUE	0.68	pelvic
IM_319	0.0362268297149754	diagnosis	BRITROC-199	3.7	FALSE	0.79	pelvic
IM_321	0.126259853939998	diagnosis	BRITROC-205	3.1	TRUE	0.79	pelvic
IM_323	0.135621880621041	diagnosis	BRITROC-34	2	TRUE	0.7	abdominal
IM_326	0.0992020953769584	diagnosis	BRITROC-106	3.6	TRUE	0.68	pelvic
IM_329	0.072085936795389	diagnosis	BRITROC-175	2.8	FALSE	0.69	pelvic
IM_332	0.164916778709649	diagnosis	BRITROC-218	2.2	FALSE	0.71	abdominal
IM_340	0.0779600671824827	diagnosis	BRITROC-216	1.9	TRUE	0.83	pelvic
IM_341	0.0709480448856038	diagnosis	BRITROC-216	1.8	TRUE	0.84	pelvic
IM_348	0.112478408860579	diagnosis	BRITROC-224	3.6	FALSE	0.6	abdominal
IM_349	0.0442165848907298	diagnosis	BRITROC-232	3.3	TRUE	0.92	pelvic
IM_350	0.0570751153934263	diagnosis	BRITROC-232	3.2	TRUE	0.89	pelvic
IM_351	0.0631351520024189	diagnosis	BRITROC-232	3.2	TRUE	0.93	pelvic
IM_352	0.188112417971108	diagnosis	BRITROC-161	4.5	FALSE	0.59	pelvic
IM_354	0.188825407787251	diagnosis	BRITROC-161	4.4	FALSE	0.68	pelvic
IM_357	0.0940941933561025	diagnosis	BRITROC-185	3.7	FALSE	0.74	abdominal
IM_358	0.118954364254985	diagnosis	BRITROC-185	3.7	FALSE	0.64	pelvic
IM_360	0.0899261983654889	diagnosis	BRITROC-192	1.8	TRUE	0.74	pelvic
IM_361	0.111116185659907	diagnosis	BRITROC-194	4.1	FALSE	0.52	pelvic
IM_364	0.0341028896247099	diagnosis	BRITROC-226	1.8	TRUE	0.8	pelvic
IM_367	0.0574862872920947	diagnosis	BRITROC-237	1.9	FALSE	0.8	pelvic
IM_381	0.0887465768869474	diagnosis	BRITROC-256	1.7	TRUE	0.44	pelvic
IM_383	0.0460637038689538	diagnosis	BRITROC-267	1.8	TRUE	0.63	pelvic
IM_385	0.0820862152025613	diagnosis	BRITROC-255	3.3	FALSE	0.71	abdominal
IM_387	0.177799193165654	diagnosis	BRITROC-247	2.6	FALSE	0.92	pelvic
IM_388	0.116512563204584	diagnosis	BRITROC-252	1.9	FALSE	0.66	pelvic
IM_390	0.17998478143723	diagnosis	BRITROC-271	3	TRUE	0.69	pelvic
IM_394	0.0909521415062696	diagnosis	BRITROC-259	2	TRUE	0.81	pelvic
IM_395	0.0916807386287949	diagnosis	BRITROC-274	1.8	TRUE	0.63	pelvic
IM_396	0.0763739236096195	diagnosis	BRITROC-274	1.8	TRUE	0.7	pelvic
IM_399	0.137835994281984	diagnosis	BRITROC-234	3.3	TRUE	0.54	pelvic
IM_400	0.137200446379228	diagnosis	BRITROC-234	3.4	TRUE	0.76	pelvic
IM_401	0.0727376213578947	diagnosis	BRITROC-234	3.4	TRUE	0.71	abdominal
IM_402	0.0886016141100277	diagnosis	BRITROC-234	3.4	TRUE	0.72	abdominal
IM_403	0.169393385777777	diagnosis	BRITROC-248	5.3	TRUE	0.48	abdominal
IM_411	0.0496508469658604	diagnosis	BRITROC-268	1.6	TRUE	0.7	abdominal
IM_412	0.0540961508742835	diagnosis	BRITROC-268	1.6	TRUE	0.69	abdominal
IM_414	0.0551197902513476	diagnosis	BRITROC-273	2.9	FALSE	0.65	pelvic
IM_415	0.148547528910855	diagnosis	BRITROC-273	2.8	FALSE	0.5	pelvic
IM_422	0.13586146532575	diagnosis	BRITROC-229	3	TRUE	0.59	peritoneum
IM_423	0.0564178995710619	diagnosis	BRITROC-241	1.8	TRUE	0.7	pelvic
IM_426	0.118071841691927	diagnosis	BRITROC-260	1.9	TRUE	0.6	pelvic
IM_430	0.155878532394523	diagnosis	BRITROC-246	3	TRUE	0.57	pelvic
IM_431	0.064331583968043	diagnosis	BRITROC-242	2.7	TRUE	0.78	pelvic
IM_434	0.0408943085369791	diagnosis	BRITROC-266	2.1	FALSE	0.92	pelvic
IM_435	0.0695994593782721	diagnosis	BRITROC-204	1.8	TRUE	0.84	pelvic
IM_449	0.143282009984016	diagnosis	BRITROC-240	2.8	FALSE	0.65	abdominal
IM_5	0.0837574026708536	diagnosis	BRITROC-2	2.5	TRUE	0.93	pelvic
IM_56	0.127683957845698	diagnosis	BRITROC-23	1.9	TRUE	0.56	pelvic
IM_6	0.0934217749837222	diagnosis	BRITROC-2	2.5	TRUE	0.94	pelvic
IM_66	0.0571542645282938	diagnosis	BRITROC-29	1.8	FALSE	0.9	pelvic
IM_7	0.141988005401061	diagnosis	BRITROC-3	3.1	FALSE	0.46	lymph_node
IM_80	0.113955202461544	diagnosis	BRITROC-36	3.2	TRUE	0.74	pelvic
IM_81	0.0761378406719069	diagnosis	BRITROC-37	1.9	TRUE	0.81	pelvic
IM_82	0.175803260533763	diagnosis	BRITROC-38	2.6	FALSE	0.79	pelvic
IM_84	0.0919431541063181	diagnosis	BRITROC-39	2	TRUE	0.59	pelvic
IM_85	0.096727646034188	diagnosis	BRITROC-39	1.9	TRUE	0.48	abdominal
IM_9	0.110288350179542	diagnosis	BRITROC-3	3.1	FALSE	0.33	lymph_node
IM_92	0.0851763116358164	diagnosis	BRITROC-46	1.9	FALSE	0.68	pelvic
JBLAB-19302	0.111183962661594	relapse	BRITROC-248	2.7	TRUE	0.44	lymph_node
JBLAB-19303	0.140339869569776	relapse	BRITROC-248	2.6	TRUE	0.47	lymph_node
JBLAB-19304	0.0698671345760259	relapse	BRITROC-249	1.9	FALSE	0.49	lymph_node
JBLAB-19305	0.107904074630387	relapse	BRITROC-250	3.6	FALSE	0.57	abdominal
JBLAB-19311	0.0381829870277596	relapse	BRITROC-228	1.8	FALSE	0.78	lymph_node
JBLAB-19312	0.063166500227889	relapse	BRITROC-245	2.2	FALSE	0.78	abdominal
JBLAB-19313	0.0795686648959757	relapse	BRITROC-245	2.1	FALSE	0.81	lymph_node
JBLAB-19316	0.0597227899115295	relapse	BRITROC-256	1.7	TRUE	0.43	abdominal
JBLAB-19317	0.0884114711700067	relapse	BRITROC-256	1.7	TRUE	0.56	peritoneum
JBLAB-19318	0.0771496659292828	relapse	BRITROC-256	1.7	TRUE	0.5	lymph_node
JBLAB-19321	0.140470570906464	relapse	BRITROC-259	2	TRUE	0.87	abdominal
JBLAB-19322	0.110867889884029	relapse	BRITROC-259	2	TRUE	0.76	abdominal
JBLAB-19323	0.153035205922263	relapse	BRITROC-260	1.8	TRUE	0.64	abdominal
JBLAB-19325	0.0575484627707782	relapse	BRITROC-263	2.1	FALSE	0.84	other
JBLAB-19326	0.11204130879329	relapse	BRITROC-264	3.5	FALSE	0.42	other
JBLAB-19330	0.149790355803083	relapse	BRITROC-267	3.4	TRUE	0.65	lymph_node
JBLAB-19331	0.0501489525072007	relapse	BRITROC-268	1.6	TRUE	0.71	peritoneum
JBLAB-19332	0.120259925368478	relapse	BRITROC-269	2.7	FALSE	0.79	peritoneum
JBLAB-19333	0.0829751647358514	relapse	BRITROC-270	3.4	FALSE	0.55	other
JBLAB-19334	0.154552196930676	relapse	BRITROC-271	3.2	TRUE	0.63	abdominal
JBLAB-19335	0.0930266768741667	relapse	BRITROC-272	2	FALSE	0.75	other
JBLAB-19337	0.0902053236452581	relapse	BRITROC-274	1.9	TRUE	0.67	peritoneum
JBLAB-19338	0.0948311970471807	relapse	BRITROC-274	3.9	TRUE	1	peritoneum
JBLAB-4102	0.108579130993379	relapse	BRITROC-1	1.9	TRUE	0.71	abdominal
JBLAB-4103	0.0969714645017484	relapse	BRITROC-1	1.9	TRUE	0.74	abdominal
JBLAB-4104	0.0425363693952711	relapse	BRITROC-2	2.5	TRUE	0.81	peritoneum
JBLAB-4105	0.0467420639322665	relapse	BRITROC-2	2.5	TRUE	0.78	peritoneum
JBLAB-4106	0.111653899181602	relapse	BRITROC-4	2.7	FALSE	0.56	lymph_node
JBLAB-4108	0.0497716506758581	relapse	BRITROC-5	1.9	TRUE	0.89	abdominal
JBLAB-4109	0.0502015225705027	relapse	BRITROC-5	1.9	TRUE	0.8	abdominal
JBLAB-4112	0.0501973260875498	relapse	BRITROC-8	1.8	TRUE	0.78	other
JBLAB-4113	0.0908826176470293	relapse	BRITROC-9	2.1	TRUE	0.58	lymph_node
JBLAB-4115	0.119356434587339	relapse	BRITROC-11	3.2	TRUE	0.69	abdominal
JBLAB-4116	0.152743933301382	relapse	BRITROC-12	3.2	FALSE	0.49	lymph_node
JBLAB-4120	0.0492546094378505	relapse	BRITROC-16	2	FALSE	0.81	lymph_node
JBLAB-4123	0.127867804417071	relapse	BRITROC-19	2.6	FALSE	0.61	abdominal
JBLAB-4128	0.163468079787793	relapse	BRITROC-23	3.6	TRUE	0.82	abdominal
JBLAB-4136	0.15103624786679	relapse	BRITROC-30	2.7	FALSE	1	peritoneum
JBLAB-4139	0.13535131547704	relapse	BRITROC-32	2.9	TRUE	0.64	pelvic
JBLAB-4141	0.0687940424223837	relapse	BRITROC-34	2.1	TRUE	0.72	peritoneum
JBLAB-4143	0.0991515318935803	relapse	BRITROC-36	2.7	TRUE	0.91	peritoneum
JBLAB-4144	0.0347662200505366	relapse	BRITROC-37	1.9	TRUE	0.79	abdominal
JBLAB-4147	0.0901401322671148	relapse	BRITROC-39	1.9	TRUE	0.58	peritoneum
JBLAB-4148	0.169546531695164	relapse	BRITROC-40	3.3	FALSE	0.65	abdominal
JBLAB-4149	0.189998366432303	relapse	BRITROC-41	3	FALSE	0.73	lymph_node
JBLAB-4150	0.16036910122368	relapse	BRITROC-41	3.1	FALSE	0.7	lymph_node
JBLAB-4151	0.0591991556436502	relapse	BRITROC-42	2.8	FALSE	0.66	peritoneum
JBLAB-4152	0.0486491506513018	relapse	BRITROC-45	3.5	FALSE	0.66	peritoneum
JBLAB-4157	0.0513457939223782	relapse	BRITROC-47	1.7	FALSE	0.61	peritoneum
JBLAB-4159	0.169444071962862	relapse	BRITROC-49	3	FALSE	0.86	peritoneum
JBLAB-4163	0.0552040373542636	relapse	BRITROC-53	1.9	FALSE	0.8	lymph_node
JBLAB-4165	0.0398416157605086	relapse	BRITROC-55	1.9	TRUE	0.94	abdominal
JBLAB-4166	0.0307575097294665	relapse	BRITROC-55	1.9	TRUE	0.96	abdominal
JBLAB-4173	0.0531389726311651	relapse	BRITROC-62	1.8	FALSE	0.92	peritoneum
JBLAB-4174	0.148869478742093	relapse	BRITROC-63	2.8	FALSE	0.89	peritoneum
JBLAB-4175	0.120515609870772	relapse	BRITROC-63	2.8	FALSE	0.9	peritoneum
JBLAB-4177	0.0845311326339546	relapse	BRITROC-65	3	TRUE	0.4	lymph_node
JBLAB-4178	0.0937455926991227	relapse	BRITROC-66	2.6	FALSE	0.69	abdominal
JBLAB-4179	0.094936529545838	relapse	BRITROC-67	1.9	TRUE	0.88	peritoneum
JBLAB-4186	0.161823875492424	relapse	BRITROC-74	3.2	TRUE	0.57	abdominal
JBLAB-4187	0.171918098829197	relapse	BRITROC-74	3.2	TRUE	0.64	abdominal
JBLAB-4188	0.166983986273707	relapse	BRITROC-74	3.1	TRUE	0.75	abdominal
JBLAB-4189	0.136174144459371	relapse	BRITROC-74	3.1	TRUE	0.64	abdominal
JBLAB-4191	0.103068512474126	relapse	BRITROC-76	2	FALSE	0.45	lymph_node
JBLAB-4193	0.0602758040851479	relapse	BRITROC-78	3	FALSE	0.65	abdominal
JBLAB-4195	0.0710842031768184	relapse	BRITROC-81	1.8	FALSE	0.94	other
JBLAB-4196	0.105399494941034	relapse	BRITROC-81	1.8	FALSE	0.89	other
JBLAB-4199	0.15283159338886	relapse	BRITROC-84	3	FALSE	0.87	abdominal
JBLAB-4200	0.097860452511999	relapse	BRITROC-85	3.4	FALSE	0.82	abdominal
JBLAB-4213	0.0832600131825722	relapse	BRITROC-96	2.7	TRUE	0.83	lymph_node
JBLAB-4217	0.0562982532879448	relapse	BRITROC-99	1.9	TRUE	0.76	abdominal
JBLAB-4218	0.0674628563838526	relapse	BRITROC-100	2.8	FALSE	0.67	lymph_node
JBLAB-4223	0.0898069926328273	relapse	BRITROC-106	3.5	TRUE	0.85	peritoneum
JBLAB-4236	0.0866734290606378	relapse	BRITROC-32	2.9	TRUE	0.78	lymph_node
JBLAB-4245	0.0879313071685597	relapse	BRITROC-124	1.9	TRUE	0.87	abdominal
JBLAB-4251	0.0705650292745764	relapse	BRITROC-131	3.2	FALSE	0.77	abdominal
JBLAB-4253	0.127593112149053	relapse	BRITROC-133	4	FALSE	0.61	abdominal
JBLAB-4254	0.128830894811748	relapse	BRITROC-134	2.8	FALSE	0.73	abdominal
JBLAB-4274	0.0396970877795294	relapse	BRITROC-147	2.7	TRUE	0.57	other
JBLAB-4275	0.0595780229221362	relapse	BRITROC-148	2.8	TRUE	0.72	abdominal
JBLAB-4277	0.14151400955008	relapse	BRITROC-150	2.1	FALSE	0.8	pelvic
JBLAB-4278	0.138309327029931	relapse	BRITROC-150	2	FALSE	0.82	pelvic
JBLAB-4282	0.0371558986588134	relapse	BRITROC-157	2.1	TRUE	0.9	pelvic
JBLAB-4287	0.137208408510679	relapse	BRITROC-120	3.4	FALSE	0.65	lymph_node
JBLAB-4290	0.0492884912021622	relapse	BRITROC-37	1.9	TRUE	0.89	abdominal
JBLAB-4295	0.0580843346741715	relapse	BRITROC-91	2.9	FALSE	0.6	pelvic
JBLAB-4299	0.0946030325186168	relapse	BRITROC-112	2.4	FALSE	0.56	other
JBLAB-4908	0.133640217079328	relapse	BRITROC-159	2.9	FALSE	0.71	peritoneum
JBLAB-4913	0.160046989920621	relapse	BRITROC-165	2.9	FALSE	0.61	other
JBLAB-4914	0.149976790358716	relapse	BRITROC-165	2.8	FALSE	0.68	other
JBLAB-4915	0.104158229541889	relapse	BRITROC-166	3.2	FALSE	0.6	abdominal
JBLAB-4920	0.108109907188971	relapse	BRITROC-167	3.1	FALSE	0.71	peritoneum
JBLAB-4921	0.0970372834148579	relapse	BRITROC-169	3.7	FALSE	0.64	abdominal
JBLAB-4927	0.0376436799410886	relapse	BRITROC-176	1.8	FALSE	0.69	other
JBLAB-4932	0.105010500946386	relapse	BRITROC-180	3.1	FALSE	0.54	abdominal
JBLAB-4933	0.0809272645808665	relapse	BRITROC-181	2.1	FALSE	0.57	peritoneum
JBLAB-4936	0.0885364491981237	relapse	BRITROC-184	1.8	FALSE	0.65	peritoneum
JBLAB-4938	0.152869271231936	relapse	BRITROC-186	5.2	FALSE	0.82	peritoneum
JBLAB-4939	0.10212604936315	relapse	BRITROC-187	2	TRUE	0.83	peritoneum
JBLAB-4940	0.112395101619626	relapse	BRITROC-188	3.2	FALSE	0.72	pelvic
JBLAB-4941	0.100805293246691	relapse	BRITROC-188	3.2	FALSE	0.68	pelvic
JBLAB-4945	0.0544504991933508	relapse	BRITROC-192	1.7	TRUE	0.81	pelvic
JBLAB-4953	0.143973246223723	relapse	BRITROC-201	3.1	FALSE	0.55	peritoneum
JBLAB-4955	0.115474349876306	relapse	BRITROC-203	2.3	FALSE	0.61	peritoneum
JBLAB-4956	0.0605359654476975	relapse	BRITROC-204	1.8	TRUE	0.77	lymph_node
JBLAB-4957	0.0404179344211077	relapse	BRITROC-205	2.7	TRUE	0.73	peritoneum
JBLAB-4960	0.0579658642389085	relapse	BRITROC-209	2.7	TRUE	0.6	lymph_node
JBLAB-4962	0.0694538766456316	relapse	BRITROC-212	1.8	FALSE	0.71	abdominal
JBLAB-4965	0.130697097924207	relapse	BRITROC-216	3.5	TRUE	0.78	peritoneum
JBLAB-4969	0.178640772674199	relapse	BRITROC-219	2.6	FALSE	0.39	lymph_node
JBLAB-4971	0.123933674061375	relapse	BRITROC-221	3.2	FALSE	0.58	peritoneum
JBLAB-4972	0.11434047470027	relapse	BRITROC-222	3	FALSE	0.46	abdominal
JBLAB-4973	0.0399334146991391	relapse	BRITROC-223	3.2	FALSE	0.59	abdominal
JBLAB-4975	0.0523961597276495	relapse	BRITROC-225	1.9	TRUE	0.82	abdominal
JBLAB-4981	0.104758135959187	relapse	BRITROC-229	3	TRUE	0.42	pelvic
JBLAB-4985	0.0890360731622714	relapse	BRITROC-232	3	TRUE	0.8	pelvic
JBLAB-4986	0.0906020855334897	relapse	BRITROC-232	3.2	TRUE	0.82	pelvic
JBLAB-4987	0.0869451028285367	relapse	BRITROC-232	3.2	TRUE	0.75	lymph_node
JBLAB-4989	0.115687910350887	relapse	BRITROC-234	3.4	TRUE	0.77	abdominal
JBLAB-4990	0.0576405666801774	relapse	BRITROC-235	1.8	FALSE	0.8	abdominal
JBLAB-4993	0.048058078629765	relapse	BRITROC-238	3.2	FALSE	0.94	other
JBLAB-4996	0.103808390905763	relapse	BRITROC-241	3	TRUE	0.76	abdominal
JBLAB-4997	0.102700816539183	relapse	BRITROC-242	2.7	TRUE	0.64	abdominal
JBLAB-4998	0.12772843676071	relapse	BRITROC-243	3.1	FALSE	0.87	abdominal
JBLAB-4999	0.125313559271146	relapse	BRITROC-246	3.1	TRUE	0.68	peritoneum
