# Supplementary material for: The copy number and mutational landscape of recurrent ovarian high-grade serous carcinoma
Source: Nat Commun. 2023 Jul 20;14:4387. doi: 10.1038/s41467-023-39867-7 (PMC10359414; doi:10.1038/s41467-023-39867-7)
Supplement: Supplementary file 10 — Source Data [file 41467_2023_39867_MOESM10_ESM.zip › source_data/figure_S17.tsv]

rowname	name	value	group	natgen_value
IM_101	s1	0.397508949126639	britroc	0.116007246390435
IM_101	s2	0.0255735921559522	britroc	0
IM_101	s3	0.358683098902467	britroc	0.358428993827697
IM_101	s4	0	britroc	0
IM_101	s5	0.0439610142019648	britroc	0.336559746626757
IM_101	s6	0	britroc	0.0230173464734977
IM_101	s7	0.174273345612977	britroc	0.165986666681613
IM_108	s1	0.378551687985202	britroc	0.172361888394346
IM_108	s2	0.112601955792809	britroc	0.297214853483386
IM_108	s3	0.135681018660891	britroc	0.134721362949068
IM_108	s4	0.212522853812677	britroc	0.284561535717876
IM_108	s5	0	britroc	0.0286014859233211
IM_108	s6	0.132496332609754	britroc	0.060105715957396
IM_108	s7	0.0281461511386662	britroc	0.0224331575746064
IM_11	s1	0.281526301460482	britroc	0.479884548280978
IM_11	s2	0.188485065781246	britroc	0.184249196861677
IM_11	s3	0.0247987219720073	britroc	0.0213834787116516
IM_11	s4	0.0977712722697389	britroc	0.0687482865457881
IM_11	s5	0.047480989188884	britroc	0.0640087683799912
IM_11	s6	0.0986501439275717	britroc	0
IM_11	s7	0.26128750540007	britroc	0.181725721219914
IM_112	s1	0.450263279099021	britroc	0.120089077541481
IM_112	s2	0.158134643385071	britroc	0.182726501589598
IM_112	s3	0.0289659032933352	britroc	0.0930951377870973
IM_112	s4	0.0726965628279138	britroc	0.373915809715813
IM_112	s5	0.0973009200523819	britroc	0
IM_112	s6	0	britroc	0.142104080190389
IM_112	s7	0.192638691342277	britroc	0.0880693931756219
IM_113	s1	0.200793672254852	britroc	0.293406618251441
IM_113	s2	0	britroc	0.369187420045549
IM_113	s3	0.102415967302192	britroc	0
IM_113	s4	0.472173082309424	britroc	0
IM_113	s5	0	britroc	0.0206255195228513
IM_113	s6	0.172937497975278	britroc	0.0158661129156171
IM_113	s7	0.0516797801582544	britroc	0.300914329264542
IM_115	s1	0.390200439164333	britroc	0.0525693853589427
IM_115	s2	0.292752806422902	britroc	0.155481928170325
IM_115	s3	0	britroc	0.110110165566855
IM_115	s4	0	britroc	0.357523727994566
IM_115	s5	0	britroc	0.060179427358013
IM_115	s6	0	britroc	0.114010897812323
IM_115	s7	0.317046754412764	britroc	0.150124467738975
IM_117	s1	0.034384409005129	britroc	0.0803648475317006
IM_117	s2	0.174822148138735	britroc	0.126131128182463
IM_117	s3	0.0803018930751843	britroc	0.130318457113842
IM_117	s4	0.321221327701904	britroc	0.381180722887621
IM_117	s5	0.0864256453059808	britroc	0
IM_117	s6	0.119585547836714	britroc	0.104785424644171
IM_117	s7	0.183259028936353	britroc	0.177219419640203
IM_118	s1	0.073874160796054	britroc	0.167530406029857
IM_118	s2	0.193833296305666	britroc	0
IM_118	s3	0.103551545694514	britroc	0.115264252675618
IM_118	s4	0.314021778486162	britroc	0.477180076927295
IM_118	s5	0.03464608529991	britroc	0
IM_118	s6	0.0749757910955825	britroc	0.142271961496139
IM_118	s7	0.205097342322111	britroc	0.0977533028710912
IM_119	s1	0.203552746849415	britroc	0.341477541091808
IM_119	s2	0	britroc	0.0998229313221811
IM_119	s3	0.0747365261521123	britroc	0.0687870876659051
IM_119	s4	0.484875970103459	britroc	0.198684478995608
IM_119	s5	0	britroc	0
IM_119	s6	0.183223840348849	britroc	0.0786969684449677
IM_119	s7	0.0536109165461647	britroc	0.21253099247953
IM_124	s1	0.222961620145451	britroc	0.389825246318086
IM_124	s2	0.283626869120527	britroc	0.120069029551272
IM_124	s3	0.307808121506715	britroc	0.323400015425776
IM_124	s4	0	britroc	0.0662042167738675
IM_124	s5	0.115934862053237	britroc	0
IM_124	s6	0	britroc	0
IM_124	s7	0.0696685271740699	britroc	0.100501491930998
IM_146	s1	0.225575889645561	britroc	0.2372170618736
IM_146	s2	0.0839861393209876	britroc	0.0469155440314112
IM_146	s3	0.0466797877469534	britroc	0.0630762911548482
IM_146	s4	0.215561335319043	britroc	0.0942998309400252
IM_146	s5	0.0115203122089997	britroc	0.0976742982750372
IM_146	s6	0	britroc	0
IM_146	s7	0.416676535758455	britroc	0.460816973725078
IM_149	s1	0.847131253498583	britroc	0.697109085625793
IM_149	s2	0	britroc	0
IM_149	s3	0.0869129600743905	britroc	0.15687468300783
IM_149	s4	0.0659557864270268	britroc	0.0603786951763306
IM_149	s5	0	britroc	0.0856375361900466
IM_149	s6	0	britroc	0
IM_149	s7	0	britroc	0
IM_152	s1	0.403369687420902	britroc	0.367296895785917
IM_152	s2	0.0403588556826408	britroc	0.0306594468425715
IM_152	s3	0.0936467717090883	britroc	0.0883840407260183
IM_152	s4	0.37170769130471	britroc	0.381800679394961
IM_152	s5	0	britroc	0
IM_152	s6	0.0472110137962469	britroc	0.0560506322966103
IM_152	s7	0.0437059800864123	britroc	0.0758083049539219
IM_153	s1	0.220620083065876	britroc	0.310998067260317
IM_153	s2	0.398405247037464	britroc	0.302248490971285
IM_153	s3	0.139370395410525	britroc	0.0855342370250585
IM_153	s4	0.193603079920114	britroc	0.30121920474334
IM_153	s5	0.0327074993276905	britroc	0
IM_153	s6	0	britroc	0
IM_153	s7	0.0152936952383306	britroc	0
IM_154	s1	0.275341090869785	britroc	0.190182181184206
IM_154	s2	0.306073161880084	britroc	0.315727847452169
IM_154	s3	0.0323062036853053	britroc	0.314421017298865
IM_154	s4	0.201198255236879	britroc	0.0440312170462086
IM_154	s5	0	britroc	0.135637737018551
IM_154	s6	0	britroc	0
IM_154	s7	0.185081288327946	britroc	0
IM_155	s1	0.0275859964493521	britroc	0.0126284892730105
IM_155	s2	0.177481851776754	britroc	0.151326166909563
IM_155	s3	0.0326203314804781	britroc	0
IM_155	s4	0.233785520505679	britroc	0.15498587548261
IM_155	s5	0.140903459358105	britroc	0.36859279138816
IM_155	s6	0.0724298324897461	britroc	0.0132358548919708
IM_155	s7	0.315193007939886	britroc	0.299230822054686
IM_158	s1	0.175178881669198	britroc	0.251571735837276
IM_158	s2	0.182717183361791	britroc	0.0866133442960781
IM_158	s3	0.0297001692437523	britroc	0.0971569556789591
IM_158	s4	0.277302036595083	britroc	0.242398247967094
IM_158	s5	0	britroc	0
IM_158	s6	0.0779095841101826	britroc	0.129287118246754
IM_158	s7	0.257192145019994	britroc	0.192972597973839
IM_169	s1	0.0824818697904228	britroc	0.10260510391085
IM_169	s2	0.251828799989423	britroc	0.312972084490993
IM_169	s3	0	britroc	0.0585106282483808
IM_169	s4	0.128370360404307	britroc	0.138108111794282
IM_169	s5	0.158211860259925	britroc	0.0728412607357217
IM_169	s6	0	britroc	0.0114274627217078
IM_169	s7	0.379107109555923	britroc	0.303535348098065
IM_171	s1	0.136759436941224	britroc	0.209908835144161
IM_171	s2	0.257981192539848	britroc	0.141986718862393
IM_171	s3	0.0921729245881403	britroc	0.123997471273645
IM_171	s4	0.233443687302816	britroc	0.348626852761591
IM_171	s5	0.0252010889681405	britroc	0
IM_171	s6	0	britroc	0
IM_171	s7	0.254441669659832	britroc	0.17548012195821
IM_18	s1	0.325605584946514	britroc	0.517770735384051
IM_18	s2	0.105605471158013	britroc	0.128126779602971
IM_18	s3	0.32732502752163	britroc	0.126625020678865
IM_18	s4	0.157257403308419	britroc	0.0462392938894356
IM_18	s5	0	britroc	0.0558389283050409
IM_18	s6	0	britroc	0.0545415598255951
IM_18	s7	0.0842065130654237	britroc	0.0708576823140417
IM_180	s1	0.591802264978036	britroc	0.314323940925444
IM_180	s2	0.120538568431359	britroc	0.126094128517978
IM_180	s3	0.121904958968551	britroc	0.16603488755962
IM_180	s4	0.018066036781556	britroc	0.116939732189477
IM_180	s5	0.0348329380144225	britroc	0.0392629698257069
IM_180	s6	0.0434963135580464	britroc	0.0805657398946256
IM_180	s7	0.0693589192680291	britroc	0.156778601087149
IM_182	s1	0.33643486529571	britroc	0.711439125756933
IM_182	s2	0.115464203416365	britroc	0.0866303437736053
IM_182	s3	0.150418094371266	britroc	0.0206797697374154
IM_182	s4	0.141768469651312	britroc	0.119186341494832
IM_182	s5	0.0267114536724484	britroc	0
IM_182	s6	0.0786203713492126	britroc	0.0620644192372138
IM_182	s7	0.150582542243686	britroc	0
IM_186	s1	0.501612687720946	britroc	0.246503064492325
IM_186	s2	0.1231756047492	britroc	0.115490090800885
IM_186	s3	0.0487063944194294	britroc	0.342919460945434
IM_186	s4	0.131336271793647	britroc	0.246668163231183
IM_186	s5	0.0480774327446265	britroc	0
IM_186	s6	0.0790171604972242	britroc	0
IM_186	s7	0.068074448074926	britroc	0.0484192205301722
IM_190	s1	0.750216204077848	britroc	0.373891957742439
IM_190	s2	0.0415250334766336	britroc	0.0287958598224032
IM_190	s3	0.152048203364427	britroc	0
IM_190	s4	0	britroc	0.167029435821524
IM_190	s5	0.0240149316290943	britroc	0.212611357045921
IM_190	s6	0.0321956274519972	britroc	0
IM_190	s7	0	britroc	0.217671389567713
IM_193	s1	0.349861756659976	britroc	0.110158419942083
IM_193	s2	0.0161922372523265	britroc	0.262666351596259
IM_193	s3	0	britroc	0
IM_193	s4	0.451147056031624	britroc	0
IM_193	s5	0	britroc	0.305573879122258
IM_193	s6	0.182798950056073	britroc	0.0403747644267748
IM_193	s7	0	britroc	0.281226584912625
IM_195	s1	0.0643812210173685	britroc	0.0196083209885141
IM_195	s2	0.168971185882597	britroc	0.281252830779071
IM_195	s3	0	britroc	0
IM_195	s4	0.22672064906263	britroc	0.222677057136888
IM_195	s5	0.0776338994443406	britroc	0.102233543292606
IM_195	s6	0.21046257009923	britroc	0.158441133144326
IM_195	s7	0.251830474493834	britroc	0.215787114658595
IM_196	s1	0.208233674149714	britroc	0.215413243636006
IM_196	s2	0.170374842294244	britroc	0.137750233611655
IM_196	s3	0.059820046350862	britroc	0.0872795802672166
IM_196	s4	0.230534254037732	britroc	0.265613340083326
IM_196	s5	0.0127755959428162	britroc	0
IM_196	s6	0.0863989427537873	britroc	0.0817186989877944
IM_196	s7	0.231862644470845	britroc	0.212224903414002
IM_198	s1	0.721696834337821	britroc	0.771649031619477
IM_198	s2	0.031003178976207	britroc	0
IM_198	s3	0.0798315187353808	britroc	0.0543653804632409
IM_198	s4	0.0751472746460113	britroc	0.0997554586286933
IM_198	s5	0.0164226071062233	britroc	0
IM_198	s6	0.0758985861983566	britroc	0.0742301292885892
IM_198	s7	0	britroc	0
IM_22	s1	0.506713013130071	britroc	0.399421245452499
IM_22	s2	0.029934580708502	britroc	0.0362916707049831
IM_22	s3	0.3008675085128	britroc	0.34903215083669
IM_22	s4	0.108371777753275	britroc	0.0443142673206225
IM_22	s5	0.0420007930856599	britroc	0.112264436197918
IM_22	s6	0.0121123268096919	britroc	0
IM_22	s7	0	britroc	0.0586762294872872
IM_23	s1	0.111639973470463	britroc	0
IM_23	s2	0.242600352630019	britroc	0.342229250849866
IM_23	s3	0.381799185350792	britroc	0.188661062961563
IM_23	s4	0.0499262337069729	britroc	0.0704040527227189
IM_23	s5	0	britroc	0.337668009422512
IM_23	s6	0	britroc	0
IM_23	s7	0.214034254841754	britroc	0.0610376240433399
IM_25	s1	0.0621569011597582	britroc	0.0694839625609661
IM_25	s2	0.145351203793287	britroc	0.129567982815252
IM_25	s3	0.114868856617438	britroc	0.111908864489633
IM_25	s4	0.228813510665952	britroc	0.279384453079387
IM_25	s5	0.0665077669690493	britroc	0.0506477243149282
IM_25	s6	0.0226407097084363	britroc	0.0278352147194588
IM_25	s7	0.359661051086079	britroc	0.331171798020375
IM_33	s1	0.112975625780659	britroc	0.115229645700825
IM_33	s2	0	britroc	0
IM_33	s3	0	britroc	0
IM_33	s4	0.459137212825632	britroc	0.483771475568459
IM_33	s5	0	britroc	0
IM_33	s6	0.339208784409123	britroc	0.32333839988791
IM_33	s7	0.0886783769845861	britroc	0.0776604788428063
IM_56	s1	0.267421434637045	britroc	0.241882658390641
IM_56	s2	0.0574780633016879	britroc	0.0109210922403987
IM_56	s3	0.25826827296401	britroc	0.269203067900972
IM_56	s4	0.029323860704964	britroc	0
IM_56	s5	0.142386984699162	britroc	0.223786103404831
IM_56	s6	0	britroc	0
IM_56	s7	0.245121383693132	britroc	0.254207078063158
IM_6	s1	0.790425763249664	britroc	0.770354414921962
IM_6	s2	0.0193314564646694	britroc	0.0279404579948408
IM_6	s3	0.0167416820520973	britroc	0.0279749155611749
IM_6	s4	0	britroc	0
IM_6	s5	0.0254458471847166	britroc	0.0227323184093723
IM_6	s6	0.148055251048852	britroc	0.15099789311265
IM_6	s7	0	britroc	0
IM_80	s1	0.0782264677943946	britroc	0.0499167121895921
IM_80	s2	0.237539088709388	britroc	0.291219580753579
IM_80	s3	0.0770447930418147	britroc	0
IM_80	s4	0.156004237005359	britroc	0.111971303474513
IM_80	s5	0.109996490850463	britroc	0.200471035322367
IM_80	s6	0.223600032420241	britroc	0.173653498137787
IM_80	s7	0.11758889017834	britroc	0.172767870122162
IM_81	s1	0.507971872951989	britroc	0.443584741744382
IM_81	s2	0.0688626678223048	britroc	0.0689937950432454
IM_81	s3	0.18293542711055	britroc	0.176000886526053
IM_81	s4	0.0551009425916087	britroc	0.0856084024676629
IM_81	s5	0.0775969142928714	britroc	0.131812827636296
IM_81	s6	0.107532175230677	britroc	0.0939993465823604
IM_81	s7	0	britroc	0
IM_82	s1	0.0820866492604436	britroc	0.179069865917004
IM_82	s2	0.247024685265558	britroc	0
IM_82	s3	0.13251905676856	britroc	0
IM_82	s4	0	britroc	0.652163311371872
IM_82	s5	0.134331076086675	britroc	0
IM_82	s6	0	britroc	0
IM_82	s7	0.404038532618762	britroc	0.168766822711124
IM_84	s1	0.247972528090498	britroc	0.22978992039355
IM_84	s2	0.148943317767826	britroc	0.159952159439288
IM_84	s3	0.341967962064141	britroc	0.352758720380532
IM_84	s4	0.0189783207048194	britroc	0
IM_84	s5	0.0645238427784711	britroc	0.0834641437067698
IM_84	s6	0	britroc	0
IM_84	s7	0.177614028594244	britroc	0.17403505607986
IM_85	s1	0.161989025768217	britroc	0.1605668063172
IM_85	s2	0.0701554385803959	britroc	0.0168717838272336
IM_85	s3	0.227970268640297	britroc	0.233185583164762
IM_85	s4	0	britroc	0
IM_85	s5	0.358320312922992	britroc	0.365557649118837
IM_85	s6	0	britroc	0
IM_85	s7	0.181564954088098	britroc	0.223818177571967
JBLAB-4102	s1	0.779344376233313	britroc	0.675311838179909
JBLAB-4102	s2	0	britroc	0
JBLAB-4102	s3	0.194336060270217	britroc	0.197809770561436
JBLAB-4102	s4	0	britroc	0
JBLAB-4102	s5	0.02631956349647	britroc	0.126878391258655
JBLAB-4102	s6	0	britroc	0
JBLAB-4102	s7	0	britroc	0
JBLAB-4103	s1	0.665591618416765	britroc	0.482448185680645
JBLAB-4103	s2	0.0153369534599067	britroc	0.0270503993429951
JBLAB-4103	s3	0.211073498942075	britroc	0.24209593491403
JBLAB-4103	s4	0	britroc	0
JBLAB-4103	s5	0.0819178899582174	britroc	0.169100474073321
JBLAB-4103	s6	0	britroc	0
JBLAB-4103	s7	0.0260800392230366	britroc	0.0793050059890093
JBLAB-4104	s1	0.864378541156935	britroc	0.896931828258999
JBLAB-4104	s2	0.044609658564533	britroc	0.0588479820621624
JBLAB-4104	s3	0.0145279913781266	britroc	0
JBLAB-4104	s4	0	britroc	0
JBLAB-4104	s5	0	britroc	0
JBLAB-4104	s6	0.0764838089004056	britroc	0.0442201896788387
JBLAB-4104	s7	0	britroc	0
JBLAB-4105	s1	0.828500387181351	britroc	0.78822513970933
JBLAB-4105	s2	0.0645009070840652	britroc	0.077169407730033
JBLAB-4105	s3	0	britroc	0.0203371582641615
JBLAB-4105	s4	0	britroc	0
JBLAB-4105	s5	0	britroc	0.0181938157749698
JBLAB-4105	s6	0.106998705734583	britroc	0.096074478521506
JBLAB-4105	s7	0	britroc	0
JBLAB-4106	s1	0.146473924394753	britroc	0.157172232141249
JBLAB-4106	s2	0.217649724582712	britroc	0.184615711160119
JBLAB-4106	s3	0.0944654635646298	britroc	0.146263045771954
JBLAB-4106	s4	0.226673529841227	britroc	0.223812279990326
JBLAB-4106	s5	0.103494403337047	britroc	0.0897313405389558
JBLAB-4106	s6	0.0701619188848809	britroc	0.0572259715965182
JBLAB-4106	s7	0.141081035394751	britroc	0.141179418800879
JBLAB-4108	s1	0.223902775330157	britroc	0.139472347920029
JBLAB-4108	s2	0.0930131927800994	britroc	0.111072515624389
JBLAB-4108	s3	0.449040741136682	britroc	0.424839023533734
JBLAB-4108	s4	0.0305539832203702	britroc	0.0177105429196913
JBLAB-4108	s5	0	britroc	0.0923990285476781
JBLAB-4108	s6	0	britroc	0.0213997826385469
JBLAB-4108	s7	0.203489307532692	britroc	0.193106758815932
JBLAB-4109	s1	0.259846423103337	britroc	0.20048574317237
JBLAB-4109	s2	0.0716543495190314	britroc	0.0770388244906559
JBLAB-4109	s3	0.419035821803327	britroc	0.40008838850732
JBLAB-4109	s4	0	britroc	0.0296984488004382
JBLAB-4109	s5	0.012524399912396	britroc	0.043212618510382
JBLAB-4109	s6	0	britroc	0
JBLAB-4109	s7	0.236939005661909	britroc	0.249475976518834
JBLAB-4112	s1	0.43479944075372	britroc	0.429318665971705
JBLAB-4112	s2	0.0854272049394686	britroc	0.0801259790530928
JBLAB-4112	s3	0.37584707514995	britroc	0.392124402699452
JBLAB-4112	s4	0.0546695836556721	britroc	0.037243729960376
JBLAB-4112	s5	0.016164096678853	britroc	0.0134317532135159
JBLAB-4112	s6	0.0101432594357709	britroc	0.010334816400415
JBLAB-4112	s7	0.0229493393865659	britroc	0.0374206527014429
JBLAB-4113	s1	0.0207870705304259	britroc	0.0255802367984142
JBLAB-4113	s2	0.412014746148732	britroc	0.429700267369859
JBLAB-4113	s3	0.36804853800745	britroc	0.388729899789087
JBLAB-4113	s4	0	britroc	0
JBLAB-4113	s5	0.0334187593129412	britroc	0
JBLAB-4113	s6	0	britroc	0
JBLAB-4113	s7	0.165730886000451	britroc	0.15598959604264
JBLAB-4115	s1	0.0804369755515924	britroc	0.0711290096101025
JBLAB-4115	s2	0.134778936859293	britroc	0.129725435675462
JBLAB-4115	s3	0.128266400896927	britroc	0.123570374682499
JBLAB-4115	s4	0.186984413381282	britroc	0.229936635723309
JBLAB-4115	s5	0.0340445630864342	britroc	0.0220609795553321
JBLAB-4115	s6	0.0288767642444532	britroc	0.0371311660385396
JBLAB-4115	s7	0.406611945980019	britroc	0.386446398714757
JBLAB-4116	s1	0.0718645734881306	britroc	0.0904580552996795
JBLAB-4116	s2	0.282078016417345	britroc	0.273711334211162
JBLAB-4116	s3	0.038110101711212	britroc	0.0454296809501267
JBLAB-4116	s4	0.274746483433078	britroc	0.268905945650651
JBLAB-4116	s5	0.074054072058541	britroc	0.0586801466327522
JBLAB-4116	s6	0.0661873837451906	britroc	0.083141100756756
JBLAB-4116	s7	0.192959369146504	britroc	0.179673736498872
JBLAB-4120	s1	0.0600899235864719	britroc	0
JBLAB-4120	s2	0.190515806836651	britroc	0.246204878186568
JBLAB-4120	s3	0.503491052865346	britroc	0.458591228302124
JBLAB-4120	s4	0.081448562620759	britroc	0.016668891151963
JBLAB-4120	s5	0.0134714932076439	britroc	0.114460150503084
JBLAB-4120	s6	0.0339304947791732	britroc	0.07001067497831
JBLAB-4120	s7	0.117052666103954	britroc	0.0940641768779513
JBLAB-4123	s1	0.0386152566610379	britroc	0
JBLAB-4123	s2	0.271461389340867	britroc	0.337467001686746
JBLAB-4123	s3	0.137797977026834	britroc	0.103888380658774
JBLAB-4123	s4	0.0626959429780101	britroc	0.0662072990101818
JBLAB-4123	s5	0.170629728961559	britroc	0.260557561068157
JBLAB-4123	s6	0	britroc	0
JBLAB-4123	s7	0.318799705031692	britroc	0.23187975757614
JBLAB-4127	s1	0.582598862844826	britroc	0.499355192637076
JBLAB-4127	s2	0	britroc	0
JBLAB-4127	s3	0.309168538996345	britroc	0.294385641302669
JBLAB-4127	s4	0.052068663064365	britroc	0.0230281785511266
JBLAB-4127	s5	0	britroc	0.109167912857812
JBLAB-4127	s6	0.0205984571584342	britroc	0.0128535323702668
JBLAB-4127	s7	0.0355654779360291	britroc	0.0612095422810495
JBLAB-4128	s1	0.170225897993601	britroc	0.161127674908751
JBLAB-4128	s2	0.0904559045542369	britroc	0.108603525165054
JBLAB-4128	s3	0.105626111776568	britroc	0.071628412334769
JBLAB-4128	s4	0.358635502143011	britroc	0.346835927374082
JBLAB-4128	s5	0.0128022440445316	britroc	0.0229109087713581
JBLAB-4128	s6	0	britroc	0
JBLAB-4128	s7	0.262254339488051	britroc	0.288893551445987
JBLAB-4136	s1	0.254788967852753	britroc	0
JBLAB-4136	s2	0.0114447642354372	britroc	0.479725010112285
JBLAB-4136	s3	0.250458623232484	britroc	0
JBLAB-4136	s4	0.438554441256405	britroc	0.14784789406742
JBLAB-4136	s5	0	britroc	0.347215118875616
JBLAB-4136	s6	0.0154747903284035	britroc	0.0252119769446791
JBLAB-4136	s7	0.0292784130945173	britroc	0
JBLAB-4139	s1	0.373769960544128	britroc	0.312620786272751
JBLAB-4139	s2	0.0412594593770179	britroc	0.0489519490476765
JBLAB-4139	s3	0.018476953895608	britroc	0.028656188285631
JBLAB-4139	s4	0.181568115112931	britroc	0.19086772411698
JBLAB-4139	s5	0.0950602300408366	britroc	0.101173355920828
JBLAB-4139	s6	0.0902113029657913	britroc	0.0760373335389099
JBLAB-4139	s7	0.199653978063688	britroc	0.241692662817224
JBLAB-4141	s1	0.0224680407849771	britroc	0
JBLAB-4141	s2	0.5081103849125	britroc	0.545515240891268
JBLAB-4141	s3	0.408359263324628	britroc	0.411740957152087
JBLAB-4141	s4	0	britroc	0
JBLAB-4141	s5	0	britroc	0.0138300151114921
JBLAB-4141	s6	0	britroc	0.0130903472208222
JBLAB-4141	s7	0.0610623109778955	britroc	0.0158234396243311
JBLAB-4143	s1	0.13307404401485	britroc	0
JBLAB-4143	s2	0.212085210580766	britroc	0.170476023016168
JBLAB-4143	s3	0.2424941189091	britroc	0.125783703986851
JBLAB-4143	s4	0.0656253916409976	britroc	0.0745338756909817
JBLAB-4143	s5	0.0177708801431663	britroc	0.423609842040661
JBLAB-4143	s6	0.22951145883533	britroc	0.0885211756564814
JBLAB-4143	s7	0.099438895875789	britroc	0.117075379608856
JBLAB-4144	s1	0.512346059805206	britroc	0.441763423401375
JBLAB-4144	s2	0.0820234157042249	britroc	0.1420085079462
JBLAB-4144	s3	0.203918256340524	britroc	0.22275615702271
JBLAB-4144	s4	0.0349647197163269	britroc	0
JBLAB-4144	s5	0.0119393833858182	britroc	0.0314543432035007
JBLAB-4144	s6	0.1548081650479	britroc	0.162017568426215
JBLAB-4144	s7	0	britroc	0
JBLAB-4147	s1	0.243490156638329	britroc	0.225966113907996
JBLAB-4147	s2	0.207740205155195	britroc	0.21087990455394
JBLAB-4147	s3	0.363723293542787	britroc	0.397363421145719
JBLAB-4147	s4	0	britroc	0
JBLAB-4147	s5	0.053851972964164	britroc	0.048298117668467
JBLAB-4147	s6	0	britroc	0
JBLAB-4147	s7	0.131194371699526	britroc	0.117492442723878
JBLAB-4148	s1	0.0670928538410932	britroc	0.0403677173404292
JBLAB-4148	s2	0.176548654812875	britroc	0.148108002446033
JBLAB-4148	s3	0.021958791476384	britroc	0.0224803272026516
JBLAB-4148	s4	0.199228924161396	britroc	0.254082419465411
JBLAB-4148	s5	0.145365888642832	britroc	0.11332292217526
JBLAB-4148	s6	0.0889481692321936	britroc	0.112957709687724
JBLAB-4148	s7	0.300856717833225	britroc	0.308680901682491
JBLAB-4149	s1	0.0147386063695234	britroc	0.0246599502368159
JBLAB-4149	s2	0.28000139413824	britroc	0.229288858492551
JBLAB-4149	s3	0.107737540082811	britroc	0.153066776909774
JBLAB-4149	s4	0.392175032337092	britroc	0.475956602155751
JBLAB-4149	s5	0.0279334430451282	britroc	0
JBLAB-4149	s6	0	britroc	0
JBLAB-4149	s7	0.177413984027206	britroc	0.117027812205109
JBLAB-4150	s1	0.0112774612010164	britroc	0.0201609274855734
JBLAB-4150	s2	0.2830354270446	britroc	0.249025581031152
JBLAB-4150	s3	0.127670422722978	britroc	0.149241640193451
JBLAB-4150	s4	0.433111862482886	britroc	0.462784089652314
JBLAB-4150	s5	0	britroc	0
JBLAB-4150	s6	0	britroc	0
JBLAB-4150	s7	0.144904826548519	britroc	0.118787761637509
JBLAB-4151	s1	0.80341312636683	britroc	0.759519851940288
JBLAB-4151	s2	0.0714302301862047	britroc	0.0718391922158225
JBLAB-4151	s3	0.108876659305016	britroc	0.11222935355983
JBLAB-4151	s4	0	britroc	0
JBLAB-4151	s5	0.0162799841419493	britroc	0.0382702210456187
JBLAB-4151	s6	0	britroc	0
JBLAB-4151	s7	0	britroc	0.0181413812384411
JBLAB-4152	s1	0.462001883906523	britroc	0.418590731699357
JBLAB-4152	s2	0.126870202940859	britroc	0.117022991541906
JBLAB-4152	s3	0.0349413452367124	britroc	0.0651756900719411
JBLAB-4152	s4	0.124596846582872	britroc	0.143321129294876
JBLAB-4152	s5	0	britroc	0
JBLAB-4152	s6	0.0986020199334452	britroc	0.105501418337731
JBLAB-4152	s7	0.152987701399589	britroc	0.150388039054189
JBLAB-4157	s1	0.260105413655397	britroc	0.232716648343337
JBLAB-4157	s2	0.118841506204258	britroc	0
JBLAB-4157	s3	0.391390174140669	britroc	0.138925379643844
JBLAB-4157	s4	0.168154572649545	britroc	0.45445030155163
JBLAB-4157	s5	0	britroc	0
JBLAB-4157	s6	0.061508333350132	britroc	0.173907670461188
JBLAB-4157	s7	0	britroc	0
JBLAB-4159	s1	0.0684314117159699	britroc	0.0667898861110486
JBLAB-4159	s2	0.0546664026551207	britroc	0.0405791982122024
JBLAB-4159	s3	0.129156351742287	britroc	0.130157466960096
JBLAB-4159	s4	0.123958667506289	britroc	0.154250714420668
JBLAB-4159	s5	0.0615431422415325	britroc	0.048309462619087
JBLAB-4159	s6	0	britroc	0
JBLAB-4159	s7	0.562244024138801	britroc	0.559913271676898
JBLAB-4163	s1	0.271002916927678	britroc	0.241241508744242
JBLAB-4163	s2	0.103029079117842	britroc	0.115594024473432
JBLAB-4163	s3	0.372690008909874	britroc	0.248251677319537
JBLAB-4163	s4	0	britroc	0.0246061005688578
JBLAB-4163	s5	0	britroc	0.047925011387745
JBLAB-4163	s6	0	britroc	0
JBLAB-4163	s7	0.253277995044605	britroc	0.322381677506185
JBLAB-4165	s1	0.382550074858487	britroc	0.245127653248102
JBLAB-4165	s2	0.0296593293511829	britroc	0.0263017598472404
JBLAB-4165	s3	0.390265480414929	britroc	0.361903637639319
JBLAB-4165	s4	0	britroc	0
JBLAB-4165	s5	0	britroc	0.101465474365614
JBLAB-4165	s6	0	britroc	0
JBLAB-4165	s7	0.197525115375401	britroc	0.265201474899724
JBLAB-4166	s1	0.38325890515377	britroc	0.315586926777921
JBLAB-4166	s2	0.0280473278147875	britroc	0.0723994639549392
JBLAB-4166	s3	0.392823593565406	britroc	0.355817908400735
JBLAB-4166	s4	0	britroc	0
JBLAB-4166	s5	0	britroc	0.016781264838062
JBLAB-4166	s6	0	britroc	0
JBLAB-4166	s7	0.195870173466037	britroc	0.239414436028342
JBLAB-4173	s1	0.227960322941389	britroc	0.16214032968214
JBLAB-4173	s2	0.116761829527435	britroc	0.140995699270863
JBLAB-4173	s3	0.460821090685737	britroc	0.428744447561641
JBLAB-4173	s4	0	britroc	0
JBLAB-4173	s5	0	britroc	0.0529972856595774
JBLAB-4173	s6	0	britroc	0.0151895410468913
JBLAB-4173	s7	0.194456756845439	britroc	0.199932696778887
JBLAB-4174	s1	0.121392329914405	britroc	0
JBLAB-4174	s2	0.0615209129193892	britroc	0.0972846971854254
JBLAB-4174	s3	0.189876602489468	britroc	0
JBLAB-4174	s4	0.152448845001636	britroc	0.145914248998769
JBLAB-4174	s5	0.0753708079555413	britroc	0.350306389158437
JBLAB-4174	s6	0	britroc	0
JBLAB-4174	s7	0.399390501719561	britroc	0.406494664657368
JBLAB-4175	s1	0.14712556865515	britroc	0.0995378902868462
JBLAB-4175	s2	0.0685676719804204	britroc	0.0891555378394513
JBLAB-4175	s3	0.204196097457989	britroc	0.207033769313211
JBLAB-4175	s4	0.137712411617867	britroc	0.137956041690568
JBLAB-4175	s5	0.0487258176002444	britroc	0.0916425375988422
JBLAB-4175	s6	0.0158694202366319	britroc	0.0297474165826204
JBLAB-4175	s7	0.377803012451698	britroc	0.344926806688462
JBLAB-4177	s1	0.0920961252184598	britroc	0.110222045265004
JBLAB-4177	s2	0.176898488773473	britroc	0.173017005567892
JBLAB-4177	s3	0.124969867613119	britroc	0.161605199215875
JBLAB-4177	s4	0.29364730177558	britroc	0.287275715142377
JBLAB-4177	s5	0.0556688489758728	britroc	0.0343663732461169
JBLAB-4177	s6	0.136018841610352	britroc	0.140585432391312
JBLAB-4177	s7	0.120700526033144	britroc	0.0929282291714232
JBLAB-4178	s1	0.16847421964115	britroc	0.134731905430566
JBLAB-4178	s2	0.0716698353205747	britroc	0.167428012287848
JBLAB-4178	s3	0.290295728174765	britroc	0.224257571093996
JBLAB-4178	s4	0.258427021291007	britroc	0.182546705830026
JBLAB-4178	s5	0	britroc	0.056166216881843
JBLAB-4178	s6	0.0705051172350925	britroc	0.0499829080359507
JBLAB-4178	s7	0.140628078337411	britroc	0.184886680439771
JBLAB-4179	s1	0.621073154380811	britroc	0.236134376966489
JBLAB-4179	s2	0	britroc	0
JBLAB-4179	s3	0.188759884468611	britroc	0.196120011290103
JBLAB-4179	s4	0	britroc	0
JBLAB-4179	s5	0.116102528797386	britroc	0.403883614535628
JBLAB-4179	s6	0	britroc	0
JBLAB-4179	s7	0.0740644323531922	britroc	0.16386199720778
JBLAB-4186	s1	0.100179993970061	britroc	0.0884859584654057
JBLAB-4186	s2	0.0413895512189549	britroc	0.0488741295918005
JBLAB-4186	s3	0.0650570330648333	britroc	0.0556008151050911
JBLAB-4186	s4	0.245060952672921	britroc	0.23136764709248
JBLAB-4186	s5	0.0849967909388867	britroc	0.111935226307322
JBLAB-4186	s6	0.0195823147561001	britroc	0.0221593939124391
JBLAB-4186	s7	0.443733363378242	britroc	0.441576829525461
JBLAB-4187	s1	0.111686528089798	britroc	0.0994968282293055
JBLAB-4187	s2	0.0432614512510208	britroc	0.0272581000323562
JBLAB-4187	s3	0.0747592427017217	britroc	0.0694696208566702
JBLAB-4187	s4	0.248949964269899	britroc	0.257324501830993
JBLAB-4187	s5	0.0708560619377169	britroc	0.0929301559991405
JBLAB-4187	s6	0.0113313448929694	britroc	0.0291378610661
JBLAB-4187	s7	0.439155406856874	britroc	0.424382931985435
JBLAB-4188	s1	0.165495807802226	britroc	0.159988461216363
JBLAB-4188	s2	0	britroc	0
JBLAB-4188	s3	0.115948721419775	britroc	0
JBLAB-4188	s4	0.239510829010085	britroc	0.287991570264988
JBLAB-4188	s5	0.0255986458192027	britroc	0.0304239490346952
JBLAB-4188	s6	0	britroc	0.0194274093940788
JBLAB-4188	s7	0.45344599594871	britroc	0.502168610089875
JBLAB-4189	s1	0.111599097705867	britroc	0.1003484400721
JBLAB-4189	s2	0	britroc	0.0194124470591189
JBLAB-4189	s3	0.139684418533597	britroc	0
JBLAB-4189	s4	0.260415251462561	britroc	0.298476594972981
JBLAB-4189	s5	0.0354079039131887	britroc	0.0593727324261979
JBLAB-4189	s6	0.0340928875944062	britroc	0
JBLAB-4189	s7	0.41880044079038	britroc	0.522389785469602
JBLAB-4191	s1	0.181377707587262	britroc	0.185518720980536
JBLAB-4191	s2	0.0983355182078767	britroc	0.117913965581901
JBLAB-4191	s3	0.422308024314825	britroc	0.42097391092377
JBLAB-4191	s4	0.158498320892532	britroc	0.130591016385201
JBLAB-4191	s5	0	britroc	0.0100869539171605
JBLAB-4191	s6	0	britroc	0
JBLAB-4191	s7	0.139480428997505	britroc	0.134915432211431
JBLAB-4193	s1	0.657009781442772	britroc	0.394029933683585
JBLAB-4193	s2	0.0415089575123633	britroc	0.117747805766167
JBLAB-4193	s3	0.122465586627585	britroc	0.0555340523769847
JBLAB-4193	s4	0.17901567441728	britroc	0.187420788531383
JBLAB-4193	s5	0	britroc	0.152132718312997
JBLAB-4193	s6	0	britroc	0
JBLAB-4193	s7	0	britroc	0.0931347013288834
JBLAB-4195	s1	0.384388041575557	britroc	0.066813581345937
JBLAB-4195	s2	0	britroc	0
JBLAB-4195	s3	0.359921725335311	britroc	0.295003753295738
JBLAB-4195	s4	0	britroc	0
JBLAB-4195	s5	0.0475578232887229	britroc	0.532567624324562
JBLAB-4195	s6	0	britroc	0
JBLAB-4195	s7	0.208132409800409	britroc	0.105615041033764
JBLAB-4196	s1	0.320354188875957	britroc	0.0713059330860289
JBLAB-4196	s2	0.0135279242017471	britroc	0
JBLAB-4196	s3	0.295112023263799	britroc	0.216814034637097
JBLAB-4196	s4	0.0330870798340017	britroc	0
JBLAB-4196	s5	0.118720951303208	britroc	0.51656448395896
JBLAB-4196	s6	0	britroc	0
JBLAB-4196	s7	0.219197832521287	britroc	0.195315548317914
JBLAB-4199	s1	0.032028383170828	britroc	0
JBLAB-4199	s2	0.244018896280088	britroc	0.250523595245984
JBLAB-4199	s3	0.0831894565195301	britroc	0.0523843048082616
JBLAB-4199	s4	0.265671120074677	britroc	0.267447475930537
JBLAB-4199	s5	0.0776845097506005	britroc	0.149619225388744
JBLAB-4199	s6	0.105807771722675	britroc	0.0977516493512035
JBLAB-4199	s7	0.191599862481601	britroc	0.18227374927527
JBLAB-4200	s1	0.218795901276335	britroc	0.166678194684161
JBLAB-4200	s2	0.065280706484911	britroc	0.0879365418730324
JBLAB-4200	s3	0.086976658139418	britroc	0.0705815815624553
JBLAB-4200	s4	0.101927877833372	britroc	0.134995410893404
JBLAB-4200	s5	0	britroc	0.0552067567809572
JBLAB-4200	s6	0.0124973325248816	britroc	0
JBLAB-4200	s7	0.514521523741082	britroc	0.48460151420599
JBLAB-4208	s1	0.621363459113645	britroc	0.59979532067736
JBLAB-4208	s2	0.0205799838930331	britroc	0.0682731960922813
JBLAB-4208	s3	0.0351480642574295	britroc	0.0490592958669965
JBLAB-4208	s4	0.106819174464253	britroc	0.0896652906060567
JBLAB-4208	s5	0	britroc	0
JBLAB-4208	s6	0.162776330968615	britroc	0.134815113159875
JBLAB-4208	s7	0.0533129873030241	britroc	0.0583917835974299
JBLAB-4213	s1	0.0545575293541685	britroc	0.0168536967459893
JBLAB-4213	s2	0.240233368445631	britroc	0.272651787642461
JBLAB-4213	s3	0.214941038395477	britroc	0.139266864539556
JBLAB-4213	s4	0.188057707525428	britroc	0.166826481515515
JBLAB-4213	s5	0.0370004990836038	britroc	0.145102158313528
JBLAB-4213	s6	0.0131129505412221	britroc	0.0333638780567937
JBLAB-4213	s7	0.252096906654469	britroc	0.225935133186156
JBLAB-4217	s1	0.45544359008812	britroc	0.416500393095137
JBLAB-4217	s2	0.0248448486213076	britroc	0
JBLAB-4217	s3	0.354102300775631	britroc	0.336808233400019
JBLAB-4217	s4	0.165609260514941	britroc	0.227623880443047
JBLAB-4217	s5	0	britroc	0.0190674930617965
JBLAB-4217	s6	0	britroc	0
JBLAB-4217	s7	0	britroc	0
JBLAB-4218	s1	0.192591185619658	britroc	0.0902689717714314
JBLAB-4218	s2	0.11169520207795	britroc	0.187407257830662
JBLAB-4218	s3	0.372614387649858	britroc	0.339871037480609
JBLAB-4218	s4	0.27336218683556	britroc	0.205837053134113
JBLAB-4218	s5	0	britroc	0.0860788727567506
JBLAB-4218	s6	0.0306700198070004	britroc	0.0608268601366587
JBLAB-4218	s7	0.0190670180099737	britroc	0.0297099468897764
JBLAB-4223	s1	0.122957917252282	britroc	0.0874422635296857
JBLAB-4223	s2	0.20356041403485	britroc	0.227222392368274
JBLAB-4223	s3	0.0423608109109839	britroc	0.029607946253992
JBLAB-4223	s4	0.335040599957352	britroc	0.345993634872712
JBLAB-4223	s5	0	britroc	0
JBLAB-4223	s6	0.0959319685438172	britroc	0.11434018567151
JBLAB-4223	s7	0.200148289300715	britroc	0.195393577303826
JBLAB-4236	s1	0.36596864126226	britroc	0.219888197867099
JBLAB-4236	s2	0.117808595735023	britroc	0.158167667218843
JBLAB-4236	s3	0.0585460634954957	britroc	0.053050960081778
JBLAB-4236	s4	0.18051532636638	britroc	0.158702977988975
JBLAB-4236	s5	0.0409277325047313	britroc	0.115016541187514
JBLAB-4236	s6	0.075933223985737	britroc	0.0900582468625471
JBLAB-4236	s7	0.160300416650373	britroc	0.205115408793244
JBLAB-4238	s1	0.258933908707359	britroc	0.12287082933415
JBLAB-4238	s2	0.180394016594776	britroc	0.205654158414822
JBLAB-4238	s3	0.0274371641901927	britroc	0
JBLAB-4238	s4	0.179500038642843	britroc	0.126088542694817
JBLAB-4238	s5	0.085222762602669	britroc	0.243416652925954
JBLAB-4238	s6	0.0362860652933721	britroc	0.0585135764134417
JBLAB-4238	s7	0.232226043968789	britroc	0.243456240216815
JBLAB-4245	s1	0.137739846198453	britroc	0
JBLAB-4245	s2	0.182368063955925	britroc	0.183402430093928
JBLAB-4245	s3	0.359627101733617	britroc	0.220985504650483
JBLAB-4245	s4	0.0868565610845274	britroc	0
JBLAB-4245	s5	0.146255766577547	britroc	0.582786816732994
JBLAB-4245	s6	0	britroc	0.0128252485225949
JBLAB-4245	s7	0.0871526604499304	britroc	0
JBLAB-4251	s1	0.303664634375786	britroc	0.261158267909173
JBLAB-4251	s2	0.203158790360925	britroc	0.240928401516651
JBLAB-4251	s3	0.0417378901407842	britroc	0.0260878831343453
JBLAB-4251	s4	0.257685035514686	britroc	0.219693351104145
JBLAB-4251	s5	0.0143832626011402	britroc	0.019143034319868
JBLAB-4251	s6	0.15494395923556	britroc	0.184868213951776
JBLAB-4251	s7	0.0244264277711191	britroc	0.0481208480640413
JBLAB-4253	s1	0.0516143466442124	britroc	0.0416972316081471
JBLAB-4253	s2	0.154005987176027	britroc	0.145282413914171
JBLAB-4253	s3	0	britroc	0
JBLAB-4253	s4	0.28735728259122	britroc	0.299853915557274
JBLAB-4253	s5	0.0635382544677799	britroc	0.0653676167973197
JBLAB-4253	s6	0.23330639662621	britroc	0.242259465771321
JBLAB-4253	s7	0.210177732494551	britroc	0.205539356351767
JBLAB-4254	s1	0.125230988997637	britroc	0.138546272872746
JBLAB-4254	s2	0.0400886702390623	britroc	0.0193019416936912
JBLAB-4254	s3	0.215648573425333	britroc	0.228218511327741
JBLAB-4254	s4	0.265856256453416	britroc	0.263659698459893
JBLAB-4254	s5	0.0221541566005408	britroc	0.0349198176038897
JBLAB-4254	s6	0	britroc	0
JBLAB-4254	s7	0.331021354284011	britroc	0.315353758042039
JBLAB-4263	s1	0.0797814727127684	britroc	0.122262567192276
JBLAB-4263	s2	0.230008599259159	britroc	0.166300352024744
JBLAB-4263	s3	0	britroc	0.0220890148969471
JBLAB-4263	s4	0.233414131926263	britroc	0.218396773371543
JBLAB-4263	s5	0.128700756363707	britroc	0.132133001052344
JBLAB-4263	s6	0	britroc	0
JBLAB-4263	s7	0.328095039738103	britroc	0.338818291462146
JBLAB-4264	s1	0.111976718369037	britroc	0.116244439235273
JBLAB-4264	s2	0.162869000722619	britroc	0.142937233556761
JBLAB-4264	s3	0	britroc	0.0324359193348744
JBLAB-4264	s4	0.248440214985934	britroc	0.223510660438021
JBLAB-4264	s5	0.150266369751547	britroc	0.149275109623588
JBLAB-4264	s6	0	britroc	0
JBLAB-4264	s7	0.326447696170863	britroc	0.335596637811484
JBLAB-4274	s1	0.381714223727992	britroc	0.387779149128329
JBLAB-4274	s2	0.182102630622305	britroc	0.176737334491095
JBLAB-4274	s3	0.204051650657148	britroc	0.204077819450221
JBLAB-4274	s4	0.0539468130295709	britroc	0.0836643592348843
JBLAB-4274	s5	0.0111499884375594	britroc	0
JBLAB-4274	s6	0.102276644180122	britroc	0.101683340426214
JBLAB-4274	s7	0.0647580493453039	britroc	0.0460579972692569
JBLAB-4275	s1	0.423480888834086	britroc	0.411136316878232
JBLAB-4275	s2	0.191499726343029	britroc	0.198048932807656
JBLAB-4275	s3	0.173699336057564	britroc	0.17143522295101
JBLAB-4275	s4	0.0785777460605175	britroc	0.0443253167658023
JBLAB-4275	s5	0.0230882636589987	britroc	0.0277500091765413
JBLAB-4275	s6	0.109654039045805	britroc	0.115403689400808
JBLAB-4275	s7	0	britroc	0.0319005120199501
JBLAB-4277	s1	0.300810610371805	britroc	0
JBLAB-4277	s2	0.0143701004386655	britroc	0.571844789494112
JBLAB-4277	s3	0.398545079362362	britroc	0.415677231022644
JBLAB-4277	s4	0.242457702334169	britroc	0
JBLAB-4277	s5	0	britroc	0
JBLAB-4277	s6	0	britroc	0
JBLAB-4277	s7	0.0438165074929994	britroc	0.0124779794832436
JBLAB-4278	s1	0.0795376011344326	britroc	0
JBLAB-4278	s2	0.298498906507054	britroc	0.57568752455782
JBLAB-4278	s3	0.469216557528383	britroc	0.261367842563244
JBLAB-4278	s4	0.019135824663234	britroc	0.0147685081276499
JBLAB-4278	s5	0	britroc	0.0162492382392392
JBLAB-4278	s6	0	britroc	0
JBLAB-4278	s7	0.133611110166897	britroc	0.131926886512047
JBLAB-4282	s1	0.390988317859008	britroc	0.299020004571392
JBLAB-4282	s2	0.0742128673743396	britroc	0.124475230135053
JBLAB-4282	s3	0.394980758893967	britroc	0.43123811614352
JBLAB-4282	s4	0.0884429864267402	britroc	0.0597999097417674
JBLAB-4282	s5	0	britroc	0.0156183644991291
JBLAB-4282	s6	0	britroc	0.0322843294512417
JBLAB-4282	s7	0.0513750694459447	britroc	0.0375640454578957
