# Supplementary material for: The copy number and mutational landscape of recurrent ovarian high-grade serous carcinoma
Source: Nat Commun. 2023 Jul 20;14:4387. doi: 10.1038/s41467-023-39867-7 (PMC10359414; doi:10.1038/s41467-023-39867-7)
Supplement: Supplementary file 10 — Source Data [file 41467_2023_39867_MOESM10_ESM.zip › source_data/figure_S26B.tsv]

PATIENT_ID	SAMPLE_ID	group	gene	value	platinum_resistance
BRITROC-1	IM_3	diagnosis	AKT2	1.87541442775138	primary platinum resistant
BRITROC-1	IM_3	diagnosis	BRCA2	2.00336101674606	primary platinum resistant
BRITROC-1	IM_3	diagnosis	MECOM	3.53946425189179	primary platinum resistant
BRITROC-1	IM_3	diagnosis	CDKN2A	1.97492710741575	primary platinum resistant
BRITROC-1	IM_3	diagnosis	CDKN2B	1.97492710741575	primary platinum resistant
BRITROC-1	IM_3	diagnosis	PIK3CA	3.08125447213513	primary platinum resistant
BRITROC-1	IM_3	diagnosis	PTEN	0.976191373725145	primary platinum resistant
BRITROC-1	IM_3	diagnosis	CCND3	2.05062390696072	primary platinum resistant
BRITROC-1	IM_3	diagnosis	RB1	2.00336101674606	primary platinum resistant
BRITROC-1	IM_3	diagnosis	CCNE1	1.87541442775138	primary platinum resistant
BRITROC-1	IM_3	diagnosis	CCND1	4.03299765824843	primary platinum resistant
BRITROC-1	IM_3	diagnosis	NF1	1.9410918885608	primary platinum resistant
BRITROC-1	IM_3	diagnosis	AKT3	2.02161333589742	primary platinum resistant
BRITROC-1	IM_3	diagnosis	BRCA1	2.98370563996387	primary platinum resistant
BRITROC-1	IM_3	diagnosis	CCND2	1.96804917066006	primary platinum resistant
BRITROC-1	IM_3	diagnosis	AKT1	1.9683010844588	primary platinum resistant
BRITROC-1	IM_3	diagnosis	MYC	5.06945619024081	primary platinum resistant
BRITROC-1	IM_3	diagnosis	KRAS	1.96804917066006	primary platinum resistant
BRITROC-106	IM_326	diagnosis	AKT2	6.75939098296867	others
BRITROC-106	IM_326	diagnosis	BRCA2	2.03684615705748	others
BRITROC-106	IM_326	diagnosis	MECOM	4.27711364212582	others
BRITROC-106	IM_326	diagnosis	CDKN2A	4.04701463821295	others
BRITROC-106	IM_326	diagnosis	CDKN2B	4.04701463821295	others
BRITROC-106	IM_326	diagnosis	PIK3CA	4.28577930800879	others
BRITROC-106	IM_326	diagnosis	PTEN	3.05179775800118	others
BRITROC-106	IM_326	diagnosis	CCND3	3.00688948927011	others
BRITROC-106	IM_326	diagnosis	RB1	2.03684615705748	others
BRITROC-106	IM_326	diagnosis	CCNE1	8.13548982008843	others
BRITROC-106	IM_326	diagnosis	CCND1	4.00869575437722	others
BRITROC-106	IM_326	diagnosis	NF1	2.0679636856042	others
BRITROC-106	IM_326	diagnosis	AKT3	6.01491770573752	others
BRITROC-106	IM_326	diagnosis	BRCA1	3.2894697075167	others
BRITROC-106	IM_326	diagnosis	CCND2	3.8747668295961	others
BRITROC-106	IM_326	diagnosis	AKT1	2.00401595310676	others
BRITROC-106	IM_326	diagnosis	MYC	5.27316505812326	others
BRITROC-106	IM_326	diagnosis	KRAS	4.22831558773103	others
BRITROC-11	IM_25	diagnosis	AKT2	2.68561634332335	others
BRITROC-11	IM_25	diagnosis	BRCA2	2.9218120626713	others
BRITROC-11	IM_25	diagnosis	MECOM	3.0796790143943	others
BRITROC-11	IM_25	diagnosis	CDKN2A	1.0820856551942	others
BRITROC-11	IM_25	diagnosis	CDKN2B	1.0820856551942	others
BRITROC-11	IM_25	diagnosis	PIK3CA	3.0796790143943	others
BRITROC-11	IM_25	diagnosis	PTEN	2.9529672114827	others
BRITROC-11	IM_25	diagnosis	CCND3	3.81240405648437	others
BRITROC-11	IM_25	diagnosis	RB1	2.98602560729113	others
BRITROC-11	IM_25	diagnosis	CCNE1	4.27580293777207	others
BRITROC-11	IM_25	diagnosis	CCND1	3.894090753307	others
BRITROC-11	IM_25	diagnosis	NF1	1.92991363497521	others
BRITROC-11	IM_25	diagnosis	AKT3	3.72866450471185	others
BRITROC-11	IM_25	diagnosis	BRCA1	2.91034597646392	others
BRITROC-11	IM_25	diagnosis	CCND2	3.94451273690405	others
BRITROC-11	IM_25	diagnosis	AKT1	2.8897596207499	others
BRITROC-11	IM_25	diagnosis	MYC	11.6573342604497	others
BRITROC-11	IM_25	diagnosis	KRAS	3.20105503170914	others
BRITROC-124	IM_214	diagnosis	AKT2	1.80658057773327	others
BRITROC-124	IM_214	diagnosis	BRCA2	0.988772823204714	others
BRITROC-124	IM_214	diagnosis	MECOM	5.46279520776301	others
BRITROC-124	IM_214	diagnosis	CDKN2A	2.04507041769226	others
BRITROC-124	IM_214	diagnosis	CDKN2B	2.04507041769226	others
BRITROC-124	IM_214	diagnosis	PIK3CA	3.96150259561623	others
BRITROC-124	IM_214	diagnosis	PTEN	2.2748483334128	others
BRITROC-124	IM_214	diagnosis	CCND3	1.97959638517096	others
BRITROC-124	IM_214	diagnosis	RB1	0.988772823204714	others
BRITROC-124	IM_214	diagnosis	CCNE1	1.80658057773327	others
BRITROC-124	IM_214	diagnosis	CCND1	2.29826775171898	others
BRITROC-124	IM_214	diagnosis	NF1	0.674162164945312	others
BRITROC-124	IM_214	diagnosis	AKT3	3.58244353139716	others
BRITROC-124	IM_214	diagnosis	BRCA1	0.991105701445426	others
BRITROC-124	IM_214	diagnosis	CCND2	0.985223325172821	others
BRITROC-124	IM_214	diagnosis	AKT1	1.96262682498347	others
BRITROC-124	IM_214	diagnosis	MYC	2.9717969388164	others
BRITROC-124	IM_214	diagnosis	KRAS	1.9692125434768	others
BRITROC-132	IM_252	diagnosis	AKT2	1.05434147772234	others
BRITROC-132	IM_252	diagnosis	BRCA2	1.01301986143096	others
BRITROC-132	IM_252	diagnosis	MECOM	2.01617467957786	others
BRITROC-132	IM_252	diagnosis	CDKN2A	0.961820782137901	others
BRITROC-132	IM_252	diagnosis	CDKN2B	0.961820782137901	others
BRITROC-132	IM_252	diagnosis	PIK3CA	2.01617467957786	others
BRITROC-132	IM_252	diagnosis	PTEN	1.99672729835001	others
BRITROC-132	IM_252	diagnosis	CCND3	2.01348331669077	others
BRITROC-132	IM_252	diagnosis	RB1	1.01301986143096	others
BRITROC-132	IM_252	diagnosis	CCNE1	1.05434147772234	others
BRITROC-132	IM_252	diagnosis	CCND1	1.97706408741357	others
BRITROC-132	IM_252	diagnosis	NF1	1.02813467113593	others
BRITROC-132	IM_252	diagnosis	AKT3	3.03063218788301	others
BRITROC-132	IM_252	diagnosis	BRCA1	1.02813467113593	others
BRITROC-132	IM_252	diagnosis	CCND2	2.00780266277737	others
BRITROC-132	IM_252	diagnosis	AKT1	1.1475536665978	others
BRITROC-132	IM_252	diagnosis	MYC	3.95333271775937	others
BRITROC-132	IM_252	diagnosis	KRAS	2.00780266277737	others
BRITROC-147	IM_198	diagnosis	AKT2	4.48897910732951	primary platinum resistant
BRITROC-147	IM_198	diagnosis	BRCA2	2.15108130239043	primary platinum resistant
BRITROC-147	IM_198	diagnosis	MECOM	4.20952319794743	primary platinum resistant
BRITROC-147	IM_198	diagnosis	CDKN2A	2.13133984140982	primary platinum resistant
BRITROC-147	IM_198	diagnosis	CDKN2B	2.13133984140982	primary platinum resistant
BRITROC-147	IM_198	diagnosis	PIK3CA	4.20952319794743	primary platinum resistant
BRITROC-147	IM_198	diagnosis	PTEN	2.05384926982318	primary platinum resistant
BRITROC-147	IM_198	diagnosis	CCND3	2.90103051575148	primary platinum resistant
BRITROC-147	IM_198	diagnosis	RB1	2.15108130239043	primary platinum resistant
BRITROC-147	IM_198	diagnosis	CCNE1	4.48897910732951	primary platinum resistant
BRITROC-147	IM_198	diagnosis	CCND1	2.77330255822645	primary platinum resistant
BRITROC-147	IM_198	diagnosis	NF1	2.00588414221983	primary platinum resistant
BRITROC-147	IM_198	diagnosis	AKT3	3.60589561310605	primary platinum resistant
BRITROC-147	IM_198	diagnosis	BRCA1	2.00588414221983	primary platinum resistant
BRITROC-147	IM_198	diagnosis	CCND2	2.19635100318493	primary platinum resistant
BRITROC-147	IM_198	diagnosis	AKT1	2.08596447440333	primary platinum resistant
BRITROC-147	IM_198	diagnosis	MYC	4.57255244339103	primary platinum resistant
BRITROC-147	IM_198	diagnosis	KRAS	11.3698424268246	primary platinum resistant
BRITROC-148	IM_300	diagnosis	AKT2	2.83729630470891	others
BRITROC-148	IM_300	diagnosis	BRCA2	2.70483342067411	others
BRITROC-148	IM_300	diagnosis	MECOM	11.8420382760116	others
BRITROC-148	IM_300	diagnosis	CDKN2A	1.93491427328065	others
BRITROC-148	IM_300	diagnosis	CDKN2B	1.93491427328065	others
BRITROC-148	IM_300	diagnosis	PIK3CA	10.6263314612613	others
BRITROC-148	IM_300	diagnosis	PTEN	3.13510421877597	others
BRITROC-148	IM_300	diagnosis	CCND3	3.13171152701857	others
BRITROC-148	IM_300	diagnosis	RB1	2.70483342067411	others
BRITROC-148	IM_300	diagnosis	CCNE1	2.69025712995342	others
BRITROC-148	IM_300	diagnosis	CCND1	2.97542754003309	others
BRITROC-148	IM_300	diagnosis	NF1	3.13077431540728	others
BRITROC-148	IM_300	diagnosis	AKT3	3.7572439132259	others
BRITROC-148	IM_300	diagnosis	BRCA1	3.13077431540728	others
BRITROC-148	IM_300	diagnosis	CCND2	6.03064740663672	others
BRITROC-148	IM_300	diagnosis	AKT1	1.93695066551527	others
BRITROC-148	IM_300	diagnosis	MYC	4.05847452398157	others
BRITROC-148	IM_300	diagnosis	KRAS	6.03064740663672	others
BRITROC-157	IM_260	diagnosis	AKT2	1.06369600406024	others
BRITROC-157	IM_260	diagnosis	BRCA2	0.954359316499056	others
BRITROC-157	IM_260	diagnosis	MECOM	3.03407310714401	others
BRITROC-157	IM_260	diagnosis	CDKN2A	4.25717626627006	others
BRITROC-157	IM_260	diagnosis	CDKN2B	4.25717626627006	others
BRITROC-157	IM_260	diagnosis	PIK3CA	3.28302032566622	others
BRITROC-157	IM_260	diagnosis	PTEN	2.03259432993013	others
BRITROC-157	IM_260	diagnosis	CCND3	1.93783707368391	others
BRITROC-157	IM_260	diagnosis	RB1	0.954359316499056	others
BRITROC-157	IM_260	diagnosis	CCNE1	1.69301594821127	others
BRITROC-157	IM_260	diagnosis	CCND1	2.07492370514	others
BRITROC-157	IM_260	diagnosis	NF1	1.01183286644964	others
BRITROC-157	IM_260	diagnosis	AKT3	2.13396434386576	others
BRITROC-157	IM_260	diagnosis	BRCA1	2.07052453902868	others
BRITROC-157	IM_260	diagnosis	CCND2	2.14271710232304	others
BRITROC-157	IM_260	diagnosis	AKT1	2.20977988511566	others
BRITROC-157	IM_260	diagnosis	MYC	7.03421296993191	others
BRITROC-157	IM_260	diagnosis	KRAS	2.14271710232304	others
BRITROC-187	IM_277	diagnosis	AKT2	1.60759896458095	others
BRITROC-187	IM_277	diagnosis	BRCA2	1.98943403661558	others
BRITROC-187	IM_277	diagnosis	MECOM	6.0804474181977	others
BRITROC-187	IM_277	diagnosis	CDKN2A	1.82520325320934	others
BRITROC-187	IM_277	diagnosis	CDKN2B	1.82520325320934	others
BRITROC-187	IM_277	diagnosis	PIK3CA	4.62878793341926	others
BRITROC-187	IM_277	diagnosis	PTEN	2.01032492445747	others
BRITROC-187	IM_277	diagnosis	CCND3	2.03251866550239	others
BRITROC-187	IM_277	diagnosis	RB1	1.91062905920174	others
BRITROC-187	IM_277	diagnosis	CCNE1	1.60759896458095	others
BRITROC-187	IM_277	diagnosis	CCND1	2.90058459328223	others
BRITROC-187	IM_277	diagnosis	NF1	1.06456248162242	others
BRITROC-187	IM_277	diagnosis	AKT3	2.76766636738086	others
BRITROC-187	IM_277	diagnosis	BRCA1	1.05641639398481	others
BRITROC-187	IM_277	diagnosis	CCND2	1.18009025831823	others
BRITROC-187	IM_277	diagnosis	AKT1	1.49632634355675	others
BRITROC-187	IM_277	diagnosis	MYC	3.58525802147184	others
BRITROC-187	IM_277	diagnosis	KRAS	1.18009025831823	others
BRITROC-192	IM_360	diagnosis	AKT2	1.02097038289594	others
BRITROC-192	IM_360	diagnosis	BRCA2	0.991268410913289	others
BRITROC-192	IM_360	diagnosis	MECOM	2.06937899996218	others
BRITROC-192	IM_360	diagnosis	CDKN2A	0.9732787714746	others
BRITROC-192	IM_360	diagnosis	CDKN2B	0.9732787714746	others
BRITROC-192	IM_360	diagnosis	PIK3CA	2.06937899996218	others
BRITROC-192	IM_360	diagnosis	PTEN	1.97823855225129	others
BRITROC-192	IM_360	diagnosis	CCND3	3.12259510878123	others
BRITROC-192	IM_360	diagnosis	RB1	0.991268410913289	others
BRITROC-192	IM_360	diagnosis	CCNE1	1.66442041355856	others
BRITROC-192	IM_360	diagnosis	CCND1	1.98209129806271	others
BRITROC-192	IM_360	diagnosis	NF1	0.980508101156516	others
BRITROC-192	IM_360	diagnosis	AKT3	2.39201372658914	others
BRITROC-192	IM_360	diagnosis	BRCA1	0.980508101156516	others
BRITROC-192	IM_360	diagnosis	CCND2	2.99510708836728	others
BRITROC-192	IM_360	diagnosis	AKT1	2.09963800666141	others
BRITROC-192	IM_360	diagnosis	MYC	3.9189173057133	others
BRITROC-192	IM_360	diagnosis	KRAS	2.07038500359637	others
BRITROC-2	IM_5	diagnosis	AKT2	2.14041690684123	primary platinum resistant
BRITROC-2	IM_5	diagnosis	BRCA2	2.04696694306146	primary platinum resistant
BRITROC-2	IM_5	diagnosis	MECOM	3.04045929200685	primary platinum resistant
BRITROC-2	IM_5	diagnosis	CDKN2A	2.02508444114233	primary platinum resistant
BRITROC-2	IM_5	diagnosis	CDKN2B	2.02508444114233	primary platinum resistant
BRITROC-2	IM_5	diagnosis	PIK3CA	3.04045929200685	primary platinum resistant
BRITROC-2	IM_5	diagnosis	PTEN	2.45334442468138	primary platinum resistant
BRITROC-2	IM_5	diagnosis	CCND3	2.03808358853254	primary platinum resistant
BRITROC-2	IM_5	diagnosis	RB1	2.04696694306146	primary platinum resistant
BRITROC-2	IM_5	diagnosis	CCNE1	2.14041690684123	primary platinum resistant
BRITROC-2	IM_5	diagnosis	CCND1	2.96478415870626	primary platinum resistant
BRITROC-2	IM_5	diagnosis	NF1	2.0006188839214	primary platinum resistant
BRITROC-2	IM_5	diagnosis	AKT3	3.02928443437687	primary platinum resistant
BRITROC-2	IM_5	diagnosis	BRCA1	2.0006188839214	primary platinum resistant
BRITROC-2	IM_5	diagnosis	CCND2	2.132172027595	primary platinum resistant
BRITROC-2	IM_5	diagnosis	AKT1	2.96626959998167	primary platinum resistant
BRITROC-2	IM_5	diagnosis	MYC	3.0574132032375	primary platinum resistant
BRITROC-2	IM_5	diagnosis	KRAS	2.132172027595	primary platinum resistant
BRITROC-2	IM_6	diagnosis	AKT2	2.10596854207709	primary platinum resistant
BRITROC-2	IM_6	diagnosis	BRCA2	2.0723062411716	primary platinum resistant
BRITROC-2	IM_6	diagnosis	MECOM	3.05756897818226	primary platinum resistant
BRITROC-2	IM_6	diagnosis	CDKN2A	2.04253803629108	primary platinum resistant
BRITROC-2	IM_6	diagnosis	CDKN2B	2.04253803629108	primary platinum resistant
BRITROC-2	IM_6	diagnosis	PIK3CA	3.05756897818226	primary platinum resistant
BRITROC-2	IM_6	diagnosis	PTEN	2.45244575650243	primary platinum resistant
BRITROC-2	IM_6	diagnosis	CCND3	2.05438359509536	primary platinum resistant
BRITROC-2	IM_6	diagnosis	RB1	2.0723062411716	primary platinum resistant
BRITROC-2	IM_6	diagnosis	CCNE1	2.10596854207709	primary platinum resistant
BRITROC-2	IM_6	diagnosis	CCND1	2.94016952062539	primary platinum resistant
BRITROC-2	IM_6	diagnosis	NF1	2.02084794365896	primary platinum resistant
BRITROC-2	IM_6	diagnosis	AKT3	3.03132634870395	primary platinum resistant
BRITROC-2	IM_6	diagnosis	BRCA1	2.02073584030812	primary platinum resistant
BRITROC-2	IM_6	diagnosis	CCND2	2.16636401205132	primary platinum resistant
BRITROC-2	IM_6	diagnosis	AKT1	2.99447985514399	primary platinum resistant
BRITROC-2	IM_6	diagnosis	MYC	3.02264791551362	primary platinum resistant
BRITROC-2	IM_6	diagnosis	KRAS	2.16636401205132	primary platinum resistant
BRITROC-204	IM_435	diagnosis	AKT2	2.2743862854996	others
BRITROC-204	IM_435	diagnosis	BRCA2	0.927919242215963	others
BRITROC-204	IM_435	diagnosis	MECOM	2.04430215843322	others
BRITROC-204	IM_435	diagnosis	CDKN2A	1.91635184614573	others
BRITROC-204	IM_435	diagnosis	CDKN2B	1.91635184614573	others
BRITROC-204	IM_435	diagnosis	PIK3CA	2.04430215843322	others
BRITROC-204	IM_435	diagnosis	PTEN	1.95887323285142	others
BRITROC-204	IM_435	diagnosis	CCND3	1.95395692348371	others
BRITROC-204	IM_435	diagnosis	RB1	0.927919242215963	others
BRITROC-204	IM_435	diagnosis	CCNE1	2.2743862854996	others
BRITROC-204	IM_435	diagnosis	CCND1	2.03102934418862	others
BRITROC-204	IM_435	diagnosis	NF1	1.04018388466575	others
BRITROC-204	IM_435	diagnosis	AKT3	1.9924473312975	others
BRITROC-204	IM_435	diagnosis	BRCA1	1.04018388466575	others
BRITROC-204	IM_435	diagnosis	CCND2	3.01644602800585	others
BRITROC-204	IM_435	diagnosis	AKT1	2.10602348576718	others
BRITROC-204	IM_435	diagnosis	MYC	2.934812678824	others
BRITROC-204	IM_435	diagnosis	KRAS	3.01644602800585	others
BRITROC-205	IM_321	diagnosis	AKT2	1.77689018030126	others
BRITROC-205	IM_321	diagnosis	BRCA2	1.99198190488356	others
BRITROC-205	IM_321	diagnosis	MECOM	4.74924046171373	others
BRITROC-205	IM_321	diagnosis	CDKN2A	2.02089326606407	others
BRITROC-205	IM_321	diagnosis	CDKN2B	2.02089326606407	others
BRITROC-205	IM_321	diagnosis	PIK3CA	3.9964940181447	others
BRITROC-205	IM_321	diagnosis	PTEN	3.87792310055449	others
BRITROC-205	IM_321	diagnosis	CCND3	1.91736991897168	others
BRITROC-205	IM_321	diagnosis	RB1	1.99198190488356	others
BRITROC-205	IM_321	diagnosis	CCNE1	3.40460361383792	others
BRITROC-205	IM_321	diagnosis	CCND1	3.76497037469306	others
BRITROC-205	IM_321	diagnosis	NF1	1.7895695763502	others
BRITROC-205	IM_321	diagnosis	AKT3	5.87029977964864	others
BRITROC-205	IM_321	diagnosis	BRCA1	2.01708674788905	others
BRITROC-205	IM_321	diagnosis	CCND2	4.07058108304661	others
BRITROC-205	IM_321	diagnosis	AKT1	6.93025339057257	others
BRITROC-205	IM_321	diagnosis	MYC	7.79141641604589	others
BRITROC-205	IM_321	diagnosis	KRAS	4.07058108304661	others
BRITROC-209	IM_295	diagnosis	AKT2	1.78780576581203	others
BRITROC-209	IM_295	diagnosis	BRCA2	1.95431842323022	others
BRITROC-209	IM_295	diagnosis	MECOM	3.10682583313454	others
BRITROC-209	IM_295	diagnosis	CDKN2A	0.912082059368664	others
BRITROC-209	IM_295	diagnosis	CDKN2B	0.912082059368664	others
BRITROC-209	IM_295	diagnosis	PIK3CA	3.10682583313454	others
BRITROC-209	IM_295	diagnosis	PTEN	0.993772292748296	others
BRITROC-209	IM_295	diagnosis	CCND3	1.93705111470724	others
BRITROC-209	IM_295	diagnosis	RB1	1.95431842323022	others
BRITROC-209	IM_295	diagnosis	CCNE1	0.688159615597359	others
BRITROC-209	IM_295	diagnosis	CCND1	2.59663318577106	others
BRITROC-209	IM_295	diagnosis	NF1	0.945884726263179	others
BRITROC-209	IM_295	diagnosis	AKT3	1.89667498790889	others
BRITROC-209	IM_295	diagnosis	BRCA1	0.945884726263179	others
BRITROC-209	IM_295	diagnosis	CCND2	2.0145839992879	others
BRITROC-209	IM_295	diagnosis	AKT1	1.74302911060794	others
BRITROC-209	IM_295	diagnosis	MYC	3.76079301241686	others
BRITROC-209	IM_295	diagnosis	KRAS	2.0145839992879	others
BRITROC-216	IM_341	diagnosis	AKT2	1.68542948853258	others
BRITROC-216	IM_341	diagnosis	BRCA2	1.94600410807897	others
BRITROC-216	IM_341	diagnosis	MECOM	2.01336550849922	others
BRITROC-216	IM_341	diagnosis	CDKN2A	0.926932083594865	others
BRITROC-216	IM_341	diagnosis	CDKN2B	0.926932083594865	others
BRITROC-216	IM_341	diagnosis	PIK3CA	2.01336550849922	others
BRITROC-216	IM_341	diagnosis	PTEN	1.95913296243305	others
BRITROC-216	IM_341	diagnosis	CCND3	0.988671934724231	others
BRITROC-216	IM_341	diagnosis	RB1	1.94600410807897	others
BRITROC-216	IM_341	diagnosis	CCNE1	1.68542948853258	others
BRITROC-216	IM_341	diagnosis	CCND1	1.9667320865992	others
BRITROC-216	IM_341	diagnosis	NF1	0.924454798182639	others
BRITROC-216	IM_341	diagnosis	AKT3	1.82986845271729	others
BRITROC-216	IM_341	diagnosis	BRCA1	0.924454798182639	others
BRITROC-216	IM_341	diagnosis	CCND2	2.80757202694853	others
BRITROC-216	IM_341	diagnosis	AKT1	0.989966919134966	others
BRITROC-216	IM_341	diagnosis	MYC	4.90596616682345	others
BRITROC-216	IM_341	diagnosis	KRAS	2.0387824283042	others
BRITROC-216	IM_340	diagnosis	AKT2	1.86329528093533	others
BRITROC-216	IM_340	diagnosis	BRCA2	2.078138571089	others
BRITROC-216	IM_340	diagnosis	MECOM	2.17727361637063	others
BRITROC-216	IM_340	diagnosis	CDKN2A	0.960705830298296	others
BRITROC-216	IM_340	diagnosis	CDKN2B	0.960705830298296	others
BRITROC-216	IM_340	diagnosis	PIK3CA	2.17727361637063	others
BRITROC-216	IM_340	diagnosis	PTEN	2.06868059585515	others
BRITROC-216	IM_340	diagnosis	CCND3	1.05779425769469	others
BRITROC-216	IM_340	diagnosis	RB1	2.078138571089	others
BRITROC-216	IM_340	diagnosis	CCNE1	1.86329528093533	others
BRITROC-216	IM_340	diagnosis	CCND1	2.11731432344915	others
BRITROC-216	IM_340	diagnosis	NF1	1.00364584341893	others
BRITROC-216	IM_340	diagnosis	AKT3	1.93902336245132	others
BRITROC-216	IM_340	diagnosis	BRCA1	1.00364584341893	others
BRITROC-216	IM_340	diagnosis	CCND2	3.27956246541556	others
BRITROC-216	IM_340	diagnosis	AKT1	0.990972609504644	others
BRITROC-216	IM_340	diagnosis	MYC	5.15941289348925	others
BRITROC-216	IM_340	diagnosis	KRAS	2.13760099570482	others
BRITROC-225	IM_445	diagnosis	AKT2	1.92286688098771	others
BRITROC-225	IM_445	diagnosis	BRCA2	1.00369811235786	others
BRITROC-225	IM_445	diagnosis	MECOM	5.50778059409672	others
BRITROC-225	IM_445	diagnosis	CDKN2A	3.12597953438738	others
BRITROC-225	IM_445	diagnosis	CDKN2B	3.12597953438738	others
BRITROC-225	IM_445	diagnosis	PIK3CA	3.1415537719255	others
BRITROC-225	IM_445	diagnosis	PTEN	2.02287364393912	others
BRITROC-225	IM_445	diagnosis	CCND3	2.09240301021776	others
BRITROC-225	IM_445	diagnosis	RB1	1.00369811235786	others
BRITROC-225	IM_445	diagnosis	CCNE1	1.92286688098771	others
BRITROC-225	IM_445	diagnosis	CCND1	2.05276272578196	others
BRITROC-225	IM_445	diagnosis	NF1	2.17649228376289	others
BRITROC-225	IM_445	diagnosis	AKT3	1.97585885428322	others
BRITROC-225	IM_445	diagnosis	BRCA1	0.970893598185893	others
BRITROC-225	IM_445	diagnosis	CCND2	4.00924422264466	others
BRITROC-225	IM_445	diagnosis	AKT1	3.44774965295562	others
BRITROC-225	IM_445	diagnosis	MYC	4.93869011698561	others
BRITROC-225	IM_445	diagnosis	KRAS	1.06469518252261	others
BRITROC-226	IM_364	diagnosis	AKT2	1.92901952124836	others
BRITROC-226	IM_364	diagnosis	BRCA2	1.00888840460878	others
BRITROC-226	IM_364	diagnosis	MECOM	2.02184393546492	others
BRITROC-226	IM_364	diagnosis	CDKN2A	2.01104112975317	others
BRITROC-226	IM_364	diagnosis	CDKN2B	2.01104112975317	others
BRITROC-226	IM_364	diagnosis	PIK3CA	2.02184393546492	others
BRITROC-226	IM_364	diagnosis	PTEN	2.00356469317656	others
BRITROC-226	IM_364	diagnosis	CCND3	1.97762720915621	others
BRITROC-226	IM_364	diagnosis	RB1	1.00888840460878	others
BRITROC-226	IM_364	diagnosis	CCNE1	2.87456261576765	others
BRITROC-226	IM_364	diagnosis	CCND1	1.99416300159563	others
BRITROC-226	IM_364	diagnosis	NF1	0.957501073836668	others
BRITROC-226	IM_364	diagnosis	AKT3	1.90406752883177	others
BRITROC-226	IM_364	diagnosis	BRCA1	0.957501073836668	others
BRITROC-226	IM_364	diagnosis	CCND2	2.0575475650325	others
BRITROC-226	IM_364	diagnosis	AKT1	1.95666058724596	others
BRITROC-226	IM_364	diagnosis	MYC	3.03254049650827	others
BRITROC-226	IM_364	diagnosis	KRAS	2.12940765537018	others
BRITROC-229	IM_422	diagnosis	AKT2	3.05914348159941	primary platinum resistant
BRITROC-229	IM_422	diagnosis	BRCA2	2.01340125490485	primary platinum resistant
BRITROC-229	IM_422	diagnosis	MECOM	5.48720155835229	primary platinum resistant
BRITROC-229	IM_422	diagnosis	CDKN2A	2.85528739209636	primary platinum resistant
BRITROC-229	IM_422	diagnosis	CDKN2B	2.85528739209636	primary platinum resistant
BRITROC-229	IM_422	diagnosis	PIK3CA	4.42612093975148	primary platinum resistant
BRITROC-229	IM_422	diagnosis	PTEN	2.82887343526941	primary platinum resistant
BRITROC-229	IM_422	diagnosis	CCND3	3.85751128207228	primary platinum resistant
BRITROC-229	IM_422	diagnosis	RB1	2.01340125490485	primary platinum resistant
BRITROC-229	IM_422	diagnosis	CCNE1	9.81860237922242	primary platinum resistant
BRITROC-229	IM_422	diagnosis	CCND1	4.16628117465178	primary platinum resistant
BRITROC-229	IM_422	diagnosis	NF1	0.0327684390336909	primary platinum resistant
BRITROC-229	IM_422	diagnosis	AKT3	3.59867903577523	primary platinum resistant
BRITROC-229	IM_422	diagnosis	BRCA1	2.31741968918825	primary platinum resistant
BRITROC-229	IM_422	diagnosis	CCND2	4.53834935845138	primary platinum resistant
BRITROC-229	IM_422	diagnosis	AKT1	1.86560331425717	primary platinum resistant
BRITROC-229	IM_422	diagnosis	MYC	2.34672941422541	primary platinum resistant
BRITROC-229	IM_422	diagnosis	KRAS	4.57725867094924	primary platinum resistant
BRITROC-23	IM_56	diagnosis	AKT2	2.09944135123308	others
BRITROC-23	IM_56	diagnosis	BRCA2	1.07114646759965	others
BRITROC-23	IM_56	diagnosis	MECOM	4.25387052902331	others
BRITROC-23	IM_56	diagnosis	CDKN2A	2.71365893044267	others
BRITROC-23	IM_56	diagnosis	CDKN2B	2.71365893044267	others
BRITROC-23	IM_56	diagnosis	PIK3CA	4.94316537801384	others
BRITROC-23	IM_56	diagnosis	PTEN	1.9327617726566	others
BRITROC-23	IM_56	diagnosis	CCND3	2.99882499097521	others
BRITROC-23	IM_56	diagnosis	RB1	1.07114646759965	others
BRITROC-23	IM_56	diagnosis	CCNE1	2.09944135123308	others
BRITROC-23	IM_56	diagnosis	CCND1	2.06820283674156	others
BRITROC-23	IM_56	diagnosis	NF1	0.976789102893432	others
BRITROC-23	IM_56	diagnosis	AKT3	2.05063882615366	others
BRITROC-23	IM_56	diagnosis	BRCA1	1.78368371355001	others
BRITROC-23	IM_56	diagnosis	CCND2	1.5230795230242	others
BRITROC-23	IM_56	diagnosis	AKT1	1.90043114879013	others
BRITROC-23	IM_56	diagnosis	MYC	2.83986653703814	others
BRITROC-23	IM_56	diagnosis	KRAS	3.01866862477012	others
BRITROC-232	IM_351	diagnosis	AKT2	3.17558567831326	others
BRITROC-232	IM_351	diagnosis	BRCA2	1.96781496035318	others
BRITROC-232	IM_351	diagnosis	MECOM	3.05657819704129	others
BRITROC-232	IM_351	diagnosis	CDKN2A	1.93339319233321	others
BRITROC-232	IM_351	diagnosis	CDKN2B	1.93339319233321	others
BRITROC-232	IM_351	diagnosis	PIK3CA	3.05657819704129	others
BRITROC-232	IM_351	diagnosis	PTEN	2.98482830527978	others
BRITROC-232	IM_351	diagnosis	CCND3	3.01052134404808	others
BRITROC-232	IM_351	diagnosis	RB1	1.96781496035318	others
BRITROC-232	IM_351	diagnosis	CCNE1	3.04890126222725	others
BRITROC-232	IM_351	diagnosis	CCND1	4.07548601355034	others
BRITROC-232	IM_351	diagnosis	NF1	1.97324118068897	others
BRITROC-232	IM_351	diagnosis	AKT3	3.01008051886568	others
BRITROC-232	IM_351	diagnosis	BRCA1	1.97324118068897	others
BRITROC-232	IM_351	diagnosis	CCND2	4.11136222191592	others
BRITROC-232	IM_351	diagnosis	AKT1	4.95719246206721	others
BRITROC-232	IM_351	diagnosis	MYC	4.59994881507163	others
BRITROC-232	IM_351	diagnosis	KRAS	4.11136222191592	others
BRITROC-232	IM_350	diagnosis	AKT2	3.0524788294311	others
BRITROC-232	IM_350	diagnosis	BRCA2	1.98862301145364	others
BRITROC-232	IM_350	diagnosis	MECOM	3.0362962939812	others
BRITROC-232	IM_350	diagnosis	CDKN2A	1.98851321889148	others
BRITROC-232	IM_350	diagnosis	CDKN2B	1.98851321889148	others
BRITROC-232	IM_350	diagnosis	PIK3CA	3.0362962939812	others
BRITROC-232	IM_350	diagnosis	PTEN	2.9598703673656	others
BRITROC-232	IM_350	diagnosis	CCND3	3.01441324383341	others
BRITROC-232	IM_350	diagnosis	RB1	1.98862301145364	others
BRITROC-232	IM_350	diagnosis	CCNE1	2.92412489594341	others
BRITROC-232	IM_350	diagnosis	CCND1	4.04818974633586	others
BRITROC-232	IM_350	diagnosis	NF1	2.00501193222675	others
BRITROC-232	IM_350	diagnosis	AKT3	3.01189804332412	others
BRITROC-232	IM_350	diagnosis	BRCA1	2.00501193222675	others
BRITROC-232	IM_350	diagnosis	CCND2	4.09772358107768	others
BRITROC-232	IM_350	diagnosis	AKT1	4.9950877671661	others
BRITROC-232	IM_350	diagnosis	MYC	4.69086859063342	others
BRITROC-232	IM_350	diagnosis	KRAS	4.09772358107768	others
BRITROC-232	IM_349	diagnosis	AKT2	3.09104115766349	others
BRITROC-232	IM_349	diagnosis	BRCA2	1.97859201826878	others
BRITROC-232	IM_349	diagnosis	MECOM	3.11097433018507	others
BRITROC-232	IM_349	diagnosis	CDKN2A	2.02323010023977	others
BRITROC-232	IM_349	diagnosis	CDKN2B	2.02323010023977	others
BRITROC-232	IM_349	diagnosis	PIK3CA	3.11097433018507	others
BRITROC-232	IM_349	diagnosis	PTEN	2.94350620881309	others
BRITROC-232	IM_349	diagnosis	CCND3	3.01911270739801	others
BRITROC-232	IM_349	diagnosis	RB1	1.97859201826878	others
BRITROC-232	IM_349	diagnosis	CCNE1	2.99582408651268	others
BRITROC-232	IM_349	diagnosis	CCND1	4.04899266229051	others
BRITROC-232	IM_349	diagnosis	NF1	1.96650323960613	others
BRITROC-232	IM_349	diagnosis	AKT3	3.86894118602839	others
BRITROC-232	IM_349	diagnosis	BRCA1	1.96650323960613	others
BRITROC-232	IM_349	diagnosis	CCND2	4.06470833098654	others
BRITROC-232	IM_349	diagnosis	AKT1	4.99804705874876	others
BRITROC-232	IM_349	diagnosis	MYC	5.00732140702609	others
BRITROC-232	IM_349	diagnosis	KRAS	4.06470833098654	others
BRITROC-234	IM_401	diagnosis	AKT2	3.06284751708739	primary platinum resistant
BRITROC-234	IM_401	diagnosis	BRCA2	3.9816792495374	primary platinum resistant
BRITROC-234	IM_401	diagnosis	MECOM	6.62009503041221	primary platinum resistant
BRITROC-234	IM_401	diagnosis	CDKN2A	4.02333506948432	primary platinum resistant
BRITROC-234	IM_401	diagnosis	CDKN2B	4.02333506948432	primary platinum resistant
BRITROC-234	IM_401	diagnosis	PIK3CA	5.03200444326784	primary platinum resistant
BRITROC-234	IM_401	diagnosis	PTEN	2.14541259805359	primary platinum resistant
BRITROC-234	IM_401	diagnosis	CCND3	3.95717800001932	primary platinum resistant
BRITROC-234	IM_401	diagnosis	RB1	1.93965279331213	primary platinum resistant
BRITROC-234	IM_401	diagnosis	CCNE1	15.2468119116199	primary platinum resistant
BRITROC-234	IM_401	diagnosis	CCND1	3.08243972538796	primary platinum resistant
BRITROC-234	IM_401	diagnosis	NF1	2.07211039961013	primary platinum resistant
BRITROC-234	IM_401	diagnosis	AKT3	5.91473524771045	primary platinum resistant
BRITROC-234	IM_401	diagnosis	BRCA1	2.07211039961013	primary platinum resistant
BRITROC-234	IM_401	diagnosis	CCND2	5.39213547228666	primary platinum resistant
BRITROC-234	IM_401	diagnosis	AKT1	3.03003602804852	primary platinum resistant
BRITROC-234	IM_401	diagnosis	MYC	3.22469779681218	primary platinum resistant
BRITROC-234	IM_401	diagnosis	KRAS	3.79544878271189	primary platinum resistant
BRITROC-234	IM_400	diagnosis	AKT2	3.05121416404946	primary platinum resistant
BRITROC-234	IM_400	diagnosis	BRCA2	3.91250259774763	primary platinum resistant
BRITROC-234	IM_400	diagnosis	MECOM	6.54374937003608	primary platinum resistant
BRITROC-234	IM_400	diagnosis	CDKN2A	4.023950718978	primary platinum resistant
BRITROC-234	IM_400	diagnosis	CDKN2B	4.023950718978	primary platinum resistant
BRITROC-234	IM_400	diagnosis	PIK3CA	5.02142993144912	primary platinum resistant
BRITROC-234	IM_400	diagnosis	PTEN	2.49654213998082	primary platinum resistant
BRITROC-234	IM_400	diagnosis	CCND3	3.75117605119703	primary platinum resistant
BRITROC-234	IM_400	diagnosis	RB1	2.00914758289101	primary platinum resistant
BRITROC-234	IM_400	diagnosis	CCNE1	14.361842595105	primary platinum resistant
BRITROC-234	IM_400	diagnosis	CCND1	3.10810989629451	primary platinum resistant
BRITROC-234	IM_400	diagnosis	NF1	2.20777502293151	primary platinum resistant
BRITROC-234	IM_400	diagnosis	AKT3	5.29981955957896	primary platinum resistant
BRITROC-234	IM_400	diagnosis	BRCA1	2.20777502293151	primary platinum resistant
BRITROC-234	IM_400	diagnosis	CCND2	5.11283746043672	primary platinum resistant
BRITROC-234	IM_400	diagnosis	AKT1	3.07744045269915	primary platinum resistant
BRITROC-234	IM_400	diagnosis	MYC	4.00540750631457	primary platinum resistant
BRITROC-234	IM_400	diagnosis	KRAS	3.73628381055972	primary platinum resistant
BRITROC-234	IM_399	diagnosis	AKT2	2.8490573090984	primary platinum resistant
BRITROC-234	IM_399	diagnosis	BRCA2	3.84594120971551	primary platinum resistant
BRITROC-234	IM_399	diagnosis	MECOM	6.39765273151224	primary platinum resistant
BRITROC-234	IM_399	diagnosis	CDKN2A	3.89897564709866	primary platinum resistant
BRITROC-234	IM_399	diagnosis	CDKN2B	3.89897564709866	primary platinum resistant
BRITROC-234	IM_399	diagnosis	PIK3CA	5.03365243605064	primary platinum resistant
BRITROC-234	IM_399	diagnosis	PTEN	2.05545643476888	primary platinum resistant
BRITROC-234	IM_399	diagnosis	CCND3	3.92836534767528	primary platinum resistant
BRITROC-234	IM_399	diagnosis	RB1	2.52393649163548	primary platinum resistant
BRITROC-234	IM_399	diagnosis	CCNE1	13.9463563592309	primary platinum resistant
BRITROC-234	IM_399	diagnosis	CCND1	3.05449140252309	primary platinum resistant
BRITROC-234	IM_399	diagnosis	NF1	2.1719330488268	primary platinum resistant
BRITROC-234	IM_399	diagnosis	AKT3	5.70214900277097	primary platinum resistant
BRITROC-234	IM_399	diagnosis	BRCA1	2.62204697325149	primary platinum resistant
BRITROC-234	IM_399	diagnosis	CCND2	5.05083612142175	primary platinum resistant
BRITROC-234	IM_399	diagnosis	AKT1	2.95936459460199	primary platinum resistant
BRITROC-234	IM_399	diagnosis	MYC	4.00609095367012	primary platinum resistant
BRITROC-234	IM_399	diagnosis	KRAS	3.91986389536228	primary platinum resistant
BRITROC-234	IM_402	diagnosis	AKT2	2.94383817982231	primary platinum resistant
BRITROC-234	IM_402	diagnosis	BRCA2	3.98226704706416	primary platinum resistant
BRITROC-234	IM_402	diagnosis	MECOM	6.34725811836054	primary platinum resistant
BRITROC-234	IM_402	diagnosis	CDKN2A	3.94813818129628	primary platinum resistant
BRITROC-234	IM_402	diagnosis	CDKN2B	3.94813818129628	primary platinum resistant
BRITROC-234	IM_402	diagnosis	PIK3CA	4.97126254508846	primary platinum resistant
BRITROC-234	IM_402	diagnosis	PTEN	2.41889399714223	primary platinum resistant
BRITROC-234	IM_402	diagnosis	CCND3	3.92312578695038	primary platinum resistant
BRITROC-234	IM_402	diagnosis	RB1	1.95426421278239	primary platinum resistant
BRITROC-234	IM_402	diagnosis	CCNE1	15.0925773229161	primary platinum resistant
BRITROC-234	IM_402	diagnosis	CCND1	3.29879708158838	primary platinum resistant
BRITROC-234	IM_402	diagnosis	NF1	2.09561207355274	primary platinum resistant
BRITROC-234	IM_402	diagnosis	AKT3	5.58212309337429	primary platinum resistant
BRITROC-234	IM_402	diagnosis	BRCA1	2.09561207355274	primary platinum resistant
BRITROC-234	IM_402	diagnosis	CCND2	5.34137785755935	primary platinum resistant
BRITROC-234	IM_402	diagnosis	AKT1	3.02234012830099	primary platinum resistant
BRITROC-234	IM_402	diagnosis	MYC	3.91452461920263	primary platinum resistant
BRITROC-234	IM_402	diagnosis	KRAS	3.84765593378457	primary platinum resistant
BRITROC-241	IM_423	diagnosis	AKT2	1.91593499926189	others
BRITROC-241	IM_423	diagnosis	BRCA2	1.9746325044336	others
BRITROC-241	IM_423	diagnosis	MECOM	3.79804105826399	others
BRITROC-241	IM_423	diagnosis	CDKN2A	1.84130924252921	others
BRITROC-241	IM_423	diagnosis	CDKN2B	1.84130924252921	others
BRITROC-241	IM_423	diagnosis	PIK3CA	3.79804105826399	others
BRITROC-241	IM_423	diagnosis	PTEN	1.95583746394735	others
BRITROC-241	IM_423	diagnosis	CCND3	0.998993390259375	others
BRITROC-241	IM_423	diagnosis	RB1	1.9746325044336	others
BRITROC-241	IM_423	diagnosis	CCNE1	1.91593499926189	others
BRITROC-241	IM_423	diagnosis	CCND1	1.92189873563321	others
BRITROC-241	IM_423	diagnosis	NF1	0.933942435384303	others
BRITROC-241	IM_423	diagnosis	AKT3	1.92858424789277	others
BRITROC-241	IM_423	diagnosis	BRCA1	0.933942435384303	others
BRITROC-241	IM_423	diagnosis	CCND2	2.75082652451382	others
BRITROC-241	IM_423	diagnosis	AKT1	1.95256730107684	others
BRITROC-241	IM_423	diagnosis	MYC	1.97005403877152	others
BRITROC-241	IM_423	diagnosis	KRAS	2.75082652451382	others
BRITROC-242	IM_431	diagnosis	AKT2	2.02793064485216	others
BRITROC-242	IM_431	diagnosis	BRCA2	2.00492794780388	others
BRITROC-242	IM_431	diagnosis	MECOM	8.07032161629801	others
BRITROC-242	IM_431	diagnosis	CDKN2A	2.86402896701588	others
BRITROC-242	IM_431	diagnosis	CDKN2B	2.86402896701588	others
BRITROC-242	IM_431	diagnosis	PIK3CA	7.0400789997789	others
BRITROC-242	IM_431	diagnosis	PTEN	1.99865464809012	others
BRITROC-242	IM_431	diagnosis	CCND3	2.94731555787574	others
BRITROC-242	IM_431	diagnosis	RB1	2.00492794780388	others
BRITROC-242	IM_431	diagnosis	CCNE1	39.1898171208684	others
BRITROC-242	IM_431	diagnosis	CCND1	2.98958022350897	others
BRITROC-242	IM_431	diagnosis	NF1	1.10166432160759	others
BRITROC-242	IM_431	diagnosis	AKT3	2.8392322888701	others
BRITROC-242	IM_431	diagnosis	BRCA1	1.13498860551734	others
BRITROC-242	IM_431	diagnosis	CCND2	4.01967452893748	others
BRITROC-242	IM_431	diagnosis	AKT1	1.97761980887142	others
BRITROC-242	IM_431	diagnosis	MYC	4.88579296272852	others
BRITROC-242	IM_431	diagnosis	KRAS	3.97546955432787	others
BRITROC-246	IM_430	diagnosis	AKT2	4.15493467694975	others
BRITROC-246	IM_430	diagnosis	BRCA2	1.87883939988059	others
BRITROC-246	IM_430	diagnosis	MECOM	6.50484591739628	others
BRITROC-246	IM_430	diagnosis	CDKN2A	5.83510669208269	others
BRITROC-246	IM_430	diagnosis	CDKN2B	5.83510669208269	others
BRITROC-246	IM_430	diagnosis	PIK3CA	4.07175275647325	others
BRITROC-246	IM_430	diagnosis	PTEN	2.13366641912218	others
BRITROC-246	IM_430	diagnosis	CCND3	3.21333499762758	others
BRITROC-246	IM_430	diagnosis	RB1	1.87883939988059	others
BRITROC-246	IM_430	diagnosis	CCNE1	14.5883241819825	others
BRITROC-246	IM_430	diagnosis	CCND1	3.04897285003062	others
BRITROC-246	IM_430	diagnosis	NF1	1.99590394736444	others
BRITROC-246	IM_430	diagnosis	AKT3	2.92558368512348	others
BRITROC-246	IM_430	diagnosis	BRCA1	1.19224119455583	others
BRITROC-246	IM_430	diagnosis	CCND2	3.809703641171	others
BRITROC-246	IM_430	diagnosis	AKT1	1.99446583152349	others
BRITROC-246	IM_430	diagnosis	MYC	4.97183226206377	others
BRITROC-246	IM_430	diagnosis	KRAS	3.84435411615907	others
BRITROC-248	IM_403	diagnosis	AKT2	5.81842046484974	others
BRITROC-248	IM_403	diagnosis	BRCA2	4.05901018720127	others
BRITROC-248	IM_403	diagnosis	MECOM	9.05488244469858	others
BRITROC-248	IM_403	diagnosis	CDKN2A	10.2044212707573	others
BRITROC-248	IM_403	diagnosis	CDKN2B	10.2044212707573	others
BRITROC-248	IM_403	diagnosis	PIK3CA	9.50316242573804	others
BRITROC-248	IM_403	diagnosis	PTEN	6.14276625560226	others
BRITROC-248	IM_403	diagnosis	CCND3	4.09994063717396	others
BRITROC-248	IM_403	diagnosis	RB1	4.05901018720127	others
BRITROC-248	IM_403	diagnosis	CCNE1	5.16078643583275	others
BRITROC-248	IM_403	diagnosis	CCND1	7.90454882342763	others
BRITROC-248	IM_403	diagnosis	NF1	4.14689777532222	others
BRITROC-248	IM_403	diagnosis	AKT3	8.11721082331491	others
BRITROC-248	IM_403	diagnosis	BRCA1	4.20653178245411	others
BRITROC-248	IM_403	diagnosis	CCND2	2.02993244993565	others
BRITROC-248	IM_403	diagnosis	AKT1	10.1769269567095	others
BRITROC-248	IM_403	diagnosis	MYC	10.5944267922575	others
BRITROC-248	IM_403	diagnosis	KRAS	6.30011568730929	others
BRITROC-256	IM_381	diagnosis	AKT2	1.91381429972672	others
BRITROC-256	IM_381	diagnosis	BRCA2	1.00771787377009	others
BRITROC-256	IM_381	diagnosis	MECOM	2.07052868735043	others
BRITROC-256	IM_381	diagnosis	CDKN2A	1.03342960111847	others
BRITROC-256	IM_381	diagnosis	CDKN2B	1.03342960111847	others
BRITROC-256	IM_381	diagnosis	PIK3CA	2.07052868735043	others
BRITROC-256	IM_381	diagnosis	PTEN	1.9519759111112	others
BRITROC-256	IM_381	diagnosis	CCND3	1.98289684962125	others
BRITROC-256	IM_381	diagnosis	RB1	1.00771787377009	others
BRITROC-256	IM_381	diagnosis	CCNE1	1.66572396121031	others
BRITROC-256	IM_381	diagnosis	CCND1	1.97109995472604	others
BRITROC-256	IM_381	diagnosis	NF1	0.900165982992121	others
BRITROC-256	IM_381	diagnosis	AKT3	2.17531780007536	others
BRITROC-256	IM_381	diagnosis	BRCA1	1.99947359454249	others
BRITROC-256	IM_381	diagnosis	CCND2	0.963549797059387	others
BRITROC-256	IM_381	diagnosis	AKT1	2.04509127594939	others
BRITROC-256	IM_381	diagnosis	MYC	2.94515269368049	others
BRITROC-256	IM_381	diagnosis	KRAS	2.03778568160856	others
BRITROC-259	IM_394	diagnosis	AKT2	1.26764250431617	others
BRITROC-259	IM_394	diagnosis	BRCA2	0.992399393961271	others
BRITROC-259	IM_394	diagnosis	MECOM	2.52907316714696	others
BRITROC-259	IM_394	diagnosis	CDKN2A	2.00795692691775	others
BRITROC-259	IM_394	diagnosis	CDKN2B	2.00795692691775	others
BRITROC-259	IM_394	diagnosis	PIK3CA	2.52907316714696	others
BRITROC-259	IM_394	diagnosis	PTEN	2.30511863911466	others
BRITROC-259	IM_394	diagnosis	CCND3	2.15340494761479	others
BRITROC-259	IM_394	diagnosis	RB1	0.992399393961271	others
BRITROC-259	IM_394	diagnosis	CCNE1	1.79512770242889	others
BRITROC-259	IM_394	diagnosis	CCND1	3.05532369004268	others
BRITROC-259	IM_394	diagnosis	NF1	0.995474304519196	others
BRITROC-259	IM_394	diagnosis	AKT3	0.916943818793144	others
BRITROC-259	IM_394	diagnosis	BRCA1	2.15109191670117	others
BRITROC-259	IM_394	diagnosis	CCND2	2.06292037492115	others
BRITROC-259	IM_394	diagnosis	AKT1	1.99364942628519	others
BRITROC-259	IM_394	diagnosis	MYC	5.06505796848896	others
BRITROC-259	IM_394	diagnosis	KRAS	2.06292037492115	others
BRITROC-260	IM_426	diagnosis	AKT2	1.09612427051839	others
BRITROC-260	IM_426	diagnosis	BRCA2	1.02500589171203	others
BRITROC-260	IM_426	diagnosis	MECOM	2.16393259307767	others
BRITROC-260	IM_426	diagnosis	CDKN2A	1.93697545339815	others
BRITROC-260	IM_426	diagnosis	CDKN2B	1.93697545339815	others
BRITROC-260	IM_426	diagnosis	PIK3CA	2.16393259307767	others
BRITROC-260	IM_426	diagnosis	PTEN	1.81269531624972	others
BRITROC-260	IM_426	diagnosis	CCND3	2.04223222209461	others
BRITROC-260	IM_426	diagnosis	RB1	1.02500589171203	others
BRITROC-260	IM_426	diagnosis	CCNE1	2.03838651642711	others
BRITROC-260	IM_426	diagnosis	CCND1	4.00695328520173	others
BRITROC-260	IM_426	diagnosis	NF1	1.08352576940029	others
BRITROC-260	IM_426	diagnosis	AKT3	2.42914228935091	others
BRITROC-260	IM_426	diagnosis	BRCA1	1.08352576940029	others
BRITROC-260	IM_426	diagnosis	CCND2	2.0522978235422	others
BRITROC-260	IM_426	diagnosis	AKT1	1.92846981489563	others
BRITROC-260	IM_426	diagnosis	MYC	3.77340359558693	others
BRITROC-260	IM_426	diagnosis	KRAS	2.0522978235422	others
BRITROC-267	IM_383	diagnosis	AKT2	1.97656990994575	others
BRITROC-267	IM_383	diagnosis	BRCA2	1.02171595805708	others
BRITROC-267	IM_383	diagnosis	MECOM	4.04326583565585	others
BRITROC-267	IM_383	diagnosis	CDKN2A	1.96871050095763	others
BRITROC-267	IM_383	diagnosis	CDKN2B	1.96871050095763	others
BRITROC-267	IM_383	diagnosis	PIK3CA	4.04326583565585	others
BRITROC-267	IM_383	diagnosis	PTEN	3.08814130133296	others
BRITROC-267	IM_383	diagnosis	CCND3	2.01044071960112	others
BRITROC-267	IM_383	diagnosis	RB1	0.05361155336289	others
BRITROC-267	IM_383	diagnosis	CCNE1	1.88261988100767	others
BRITROC-267	IM_383	diagnosis	CCND1	2.00354444458819	others
BRITROC-267	IM_383	diagnosis	NF1	1.01362740307475	others
BRITROC-267	IM_383	diagnosis	AKT3	2.26198100686389	others
BRITROC-267	IM_383	diagnosis	BRCA1	1.01362740307475	others
BRITROC-267	IM_383	diagnosis	CCND2	3.0880582010402	others
BRITROC-267	IM_383	diagnosis	AKT1	1.81998256315405	others
BRITROC-267	IM_383	diagnosis	MYC	1.98429592228496	others
BRITROC-267	IM_383	diagnosis	KRAS	2.01500640565426	others
BRITROC-268	IM_412	diagnosis	AKT2	0.994991204602629	others
BRITROC-268	IM_412	diagnosis	BRCA2	0.955554897867557	others
BRITROC-268	IM_412	diagnosis	MECOM	2.78917474533479	others
BRITROC-268	IM_412	diagnosis	CDKN2A	1.95834336951653	others
BRITROC-268	IM_412	diagnosis	CDKN2B	1.95834336951653	others
BRITROC-268	IM_412	diagnosis	PIK3CA	2.87904541661548	others
BRITROC-268	IM_412	diagnosis	PTEN	2.32454850388855	others
BRITROC-268	IM_412	diagnosis	CCND3	0.994403337154332	others
BRITROC-268	IM_412	diagnosis	RB1	0.955554897867557	others
BRITROC-268	IM_412	diagnosis	CCNE1	7.16179245044684	others
BRITROC-268	IM_412	diagnosis	CCND1	1.95978586873494	others
BRITROC-268	IM_412	diagnosis	NF1	0.957716524420004	others
BRITROC-268	IM_412	diagnosis	AKT3	1.23178541340777	others
BRITROC-268	IM_412	diagnosis	BRCA1	0.967737242493698	others
BRITROC-268	IM_412	diagnosis	CCND2	1.18570275519395	others
BRITROC-268	IM_412	diagnosis	AKT1	2.49266138618196	others
BRITROC-268	IM_412	diagnosis	MYC	2.73780598899978	others
BRITROC-268	IM_412	diagnosis	KRAS	1.99451448878644	others
BRITROC-268	IM_411	diagnosis	AKT2	1.02282577127855	others
BRITROC-268	IM_411	diagnosis	BRCA2	0.960093980065195	others
BRITROC-268	IM_411	diagnosis	MECOM	2.83854603014584	others
BRITROC-268	IM_411	diagnosis	CDKN2A	1.94820911281119	others
BRITROC-268	IM_411	diagnosis	CDKN2B	1.94820911281119	others
BRITROC-268	IM_411	diagnosis	PIK3CA	2.9250388152134	others
BRITROC-268	IM_411	diagnosis	PTEN	2.18800970599599	others
BRITROC-268	IM_411	diagnosis	CCND3	0.985333058538459	others
BRITROC-268	IM_411	diagnosis	RB1	0.960093980065195	others
BRITROC-268	IM_411	diagnosis	CCNE1	7.19844595578739	others
BRITROC-268	IM_411	diagnosis	CCND1	1.98229673305221	others
BRITROC-268	IM_411	diagnosis	NF1	0.967544990791927	others
BRITROC-268	IM_411	diagnosis	AKT3	1.13789859715467	others
BRITROC-268	IM_411	diagnosis	BRCA1	0.986754225573257	others
BRITROC-268	IM_411	diagnosis	CCND2	1.08229537061514	others
BRITROC-268	IM_411	diagnosis	AKT1	2.83134393220907	others
BRITROC-268	IM_411	diagnosis	MYC	2.11592231675763	others
BRITROC-268	IM_411	diagnosis	KRAS	1.96477973623277	others
BRITROC-271	IM_390	diagnosis	AKT2	2.96161652532555	others
BRITROC-271	IM_390	diagnosis	BRCA2	1.96259704210063	others
BRITROC-271	IM_390	diagnosis	MECOM	4.67049891901296	others
BRITROC-271	IM_390	diagnosis	CDKN2A	3.17467976459192	others
BRITROC-271	IM_390	diagnosis	CDKN2B	3.17467976459192	others
BRITROC-271	IM_390	diagnosis	PIK3CA	3.79881198125302	others
BRITROC-271	IM_390	diagnosis	PTEN	1.94374003572412	others
BRITROC-271	IM_390	diagnosis	CCND3	1.96574713581461	others
BRITROC-271	IM_390	diagnosis	RB1	1.77883965816593	others
BRITROC-271	IM_390	diagnosis	CCNE1	3.83081444729498	others
BRITROC-271	IM_390	diagnosis	CCND1	5.69673342590331	others
BRITROC-271	IM_390	diagnosis	NF1	1.9050049129969	others
BRITROC-271	IM_390	diagnosis	AKT3	2.83756480634407	others
BRITROC-271	IM_390	diagnosis	BRCA1	2.21074044644224	others
BRITROC-271	IM_390	diagnosis	CCND2	5.57585684188777	others
BRITROC-271	IM_390	diagnosis	AKT1	2.57073905935196	others
BRITROC-271	IM_390	diagnosis	MYC	6.99209599662872	others
BRITROC-271	IM_390	diagnosis	KRAS	5.9268855536823	others
BRITROC-274	IM_396	diagnosis	AKT2	1.00802017290621	others
BRITROC-274	IM_396	diagnosis	BRCA2	1.91634702717611	others
BRITROC-274	IM_396	diagnosis	MECOM	3.63376625020695	others
BRITROC-274	IM_396	diagnosis	CDKN2A	1.96354260623216	others
BRITROC-274	IM_396	diagnosis	CDKN2B	1.96354260623216	others
BRITROC-274	IM_396	diagnosis	PIK3CA	3.63376625020695	others
BRITROC-274	IM_396	diagnosis	PTEN	0.986648620234997	others
BRITROC-274	IM_396	diagnosis	CCND3	1.96783673773873	others
BRITROC-274	IM_396	diagnosis	RB1	1.02496352965754	others
BRITROC-274	IM_396	diagnosis	CCNE1	1.95693177760699	others
BRITROC-274	IM_396	diagnosis	CCND1	1.93084541724293	others
BRITROC-274	IM_396	diagnosis	NF1	0.976690484568003	others
BRITROC-274	IM_396	diagnosis	AKT3	0.962454330083306	others
BRITROC-274	IM_396	diagnosis	BRCA1	1.66482901445155	others
BRITROC-274	IM_396	diagnosis	CCND2	0.978765261287701	others
BRITROC-274	IM_396	diagnosis	AKT1	1.96382408913806	others
BRITROC-274	IM_396	diagnosis	MYC	3.0631504818637	others
BRITROC-274	IM_396	diagnosis	KRAS	0.978765261287701	others
BRITROC-274	IM_395	diagnosis	AKT2	1.00377622365754	others
BRITROC-274	IM_395	diagnosis	BRCA2	1.9370193559274	others
BRITROC-274	IM_395	diagnosis	MECOM	3.91786247712679	others
BRITROC-274	IM_395	diagnosis	CDKN2A	2.01481254414189	others
BRITROC-274	IM_395	diagnosis	CDKN2B	2.01481254414189	others
BRITROC-274	IM_395	diagnosis	PIK3CA	3.91786247712679	others
BRITROC-274	IM_395	diagnosis	PTEN	0.890296487422907	others
BRITROC-274	IM_395	diagnosis	CCND3	2.02354286611723	others
BRITROC-274	IM_395	diagnosis	RB1	0.87119749886906	others
BRITROC-274	IM_395	diagnosis	CCNE1	2.12360511705608	others
BRITROC-274	IM_395	diagnosis	CCND1	1.89710621817356	others
BRITROC-274	IM_395	diagnosis	NF1	0.912929380393512	others
BRITROC-274	IM_395	diagnosis	AKT3	0.946645070524548	others
BRITROC-274	IM_395	diagnosis	BRCA1	1.54369188156221	others
BRITROC-274	IM_395	diagnosis	CCND2	1.00788587229045	others
BRITROC-274	IM_395	diagnosis	AKT1	2.02677538500218	others
BRITROC-274	IM_395	diagnosis	MYC	3.18289531829903	others
BRITROC-274	IM_395	diagnosis	KRAS	1.00788587229045	others
BRITROC-32	IM_299	diagnosis	AKT2	13.8211367525145	primary platinum resistant
BRITROC-32	IM_299	diagnosis	BRCA2	2.02141361654661	primary platinum resistant
BRITROC-32	IM_299	diagnosis	MECOM	4.08679028402674	primary platinum resistant
BRITROC-32	IM_299	diagnosis	CDKN2A	2.97151163398884	primary platinum resistant
BRITROC-32	IM_299	diagnosis	CDKN2B	2.97151163398884	primary platinum resistant
BRITROC-32	IM_299	diagnosis	PIK3CA	4.08679028402674	primary platinum resistant
BRITROC-32	IM_299	diagnosis	PTEN	2.00184728662108	primary platinum resistant
BRITROC-32	IM_299	diagnosis	CCND3	4.19633706584624	primary platinum resistant
BRITROC-32	IM_299	diagnosis	RB1	2.02141361654661	primary platinum resistant
BRITROC-32	IM_299	diagnosis	CCNE1	10.0275969756455	primary platinum resistant
BRITROC-32	IM_299	diagnosis	CCND1	2.02337010951857	primary platinum resistant
BRITROC-32	IM_299	diagnosis	NF1	1.99332962261539	primary platinum resistant
BRITROC-32	IM_299	diagnosis	AKT3	2.72567756256978	primary platinum resistant
BRITROC-32	IM_299	diagnosis	BRCA1	2.21645115679696	primary platinum resistant
BRITROC-32	IM_299	diagnosis	CCND2	6.95365278054155	primary platinum resistant
BRITROC-32	IM_299	diagnosis	AKT1	1.88526191847506	primary platinum resistant
BRITROC-32	IM_299	diagnosis	MYC	3.95358772910419	primary platinum resistant
BRITROC-32	IM_299	diagnosis	KRAS	11.6317058518486	primary platinum resistant
BRITROC-34	IM_323	diagnosis	AKT2	2.08295876845996	others
BRITROC-34	IM_323	diagnosis	BRCA2	1.01827694548222	others
BRITROC-34	IM_323	diagnosis	MECOM	4.69545792769032	others
BRITROC-34	IM_323	diagnosis	CDKN2A	1.97365729927356	others
BRITROC-34	IM_323	diagnosis	CDKN2B	1.97365729927356	others
BRITROC-34	IM_323	diagnosis	PIK3CA	2.44221672941075	others
BRITROC-34	IM_323	diagnosis	PTEN	2.01744742047845	others
BRITROC-34	IM_323	diagnosis	CCND3	3.3305081461692	others
BRITROC-34	IM_323	diagnosis	RB1	0.998627639115861	others
BRITROC-34	IM_323	diagnosis	CCNE1	2.08295876845996	others
BRITROC-34	IM_323	diagnosis	CCND1	2.23782661287856	others
BRITROC-34	IM_323	diagnosis	NF1	1.04364918460787	others
BRITROC-34	IM_323	diagnosis	AKT3	1.64741001990342	others
BRITROC-34	IM_323	diagnosis	BRCA1	2.11121794339219	others
BRITROC-34	IM_323	diagnosis	CCND2	2.04582629720845	others
BRITROC-34	IM_323	diagnosis	AKT1	1.96185349292316	others
BRITROC-34	IM_323	diagnosis	MYC	6.12648048291372	others
BRITROC-34	IM_323	diagnosis	KRAS	2.04582629720845	others
BRITROC-36	IM_80	diagnosis	AKT2	18.2287526615635	others
BRITROC-36	IM_80	diagnosis	BRCA2	2.02260431329118	others
BRITROC-36	IM_80	diagnosis	MECOM	4.91476009815999	others
BRITROC-36	IM_80	diagnosis	CDKN2A	1.97256921310572	others
BRITROC-36	IM_80	diagnosis	CDKN2B	1.97256921310572	others
BRITROC-36	IM_80	diagnosis	PIK3CA	4.2728874687536	others
BRITROC-36	IM_80	diagnosis	PTEN	2.01272683887059	others
BRITROC-36	IM_80	diagnosis	CCND3	4.32190848423054	others
BRITROC-36	IM_80	diagnosis	RB1	2.02260431329118	others
BRITROC-36	IM_80	diagnosis	CCNE1	2.75652174995772	others
BRITROC-36	IM_80	diagnosis	CCND1	2.94606837276395	others
BRITROC-36	IM_80	diagnosis	NF1	8.18984351099025	others
BRITROC-36	IM_80	diagnosis	AKT3	4.03695746702824	others
BRITROC-36	IM_80	diagnosis	BRCA1	2.07600555072258	others
BRITROC-36	IM_80	diagnosis	CCND2	6.57888687940286	others
BRITROC-36	IM_80	diagnosis	AKT1	2.63952873332077	others
BRITROC-36	IM_80	diagnosis	MYC	3.0158471364946	others
BRITROC-36	IM_80	diagnosis	KRAS	7.1346982677521	others
BRITROC-37	IM_81	diagnosis	AKT2	40.07407296851	others
BRITROC-37	IM_81	diagnosis	BRCA2	1.72838622575789	others
BRITROC-37	IM_81	diagnosis	MECOM	2.64934576112388	others
BRITROC-37	IM_81	diagnosis	CDKN2A	1.99959298093499	others
BRITROC-37	IM_81	diagnosis	CDKN2B	1.99959298093499	others
BRITROC-37	IM_81	diagnosis	PIK3CA	2.10836994381305	others
BRITROC-37	IM_81	diagnosis	PTEN	1.98906238977858	others
BRITROC-37	IM_81	diagnosis	CCND3	1.04635567170277	others
BRITROC-37	IM_81	diagnosis	RB1	1.72838622575789	others
BRITROC-37	IM_81	diagnosis	CCNE1	6.60369729156867	others
BRITROC-37	IM_81	diagnosis	CCND1	2.03504049724484	others
BRITROC-37	IM_81	diagnosis	NF1	0.984316260164941	others
BRITROC-37	IM_81	diagnosis	AKT3	2.20003354139185	others
BRITROC-37	IM_81	diagnosis	BRCA1	0.984316260164941	others
BRITROC-37	IM_81	diagnosis	CCND2	2.34546787191531	others
BRITROC-37	IM_81	diagnosis	AKT1	1.93233744553865	others
BRITROC-37	IM_81	diagnosis	MYC	2.0801765242753	others
BRITROC-37	IM_81	diagnosis	KRAS	4.24114098441871	others
BRITROC-39	IM_85	diagnosis	AKT2	3.12942165762948	others
BRITROC-39	IM_85	diagnosis	BRCA2	1.98973513587594	others
BRITROC-39	IM_85	diagnosis	MECOM	1.9738284048344	others
BRITROC-39	IM_85	diagnosis	CDKN2A	1.88878290544591	others
BRITROC-39	IM_85	diagnosis	CDKN2B	1.88878290544591	others
BRITROC-39	IM_85	diagnosis	PIK3CA	1.9738284048344	others
BRITROC-39	IM_85	diagnosis	PTEN	1.8984785419811	others
BRITROC-39	IM_85	diagnosis	CCND3	1.93668547681372	others
BRITROC-39	IM_85	diagnosis	RB1	1.58079204956511	others
BRITROC-39	IM_85	diagnosis	CCNE1	1.75866573674213	others
BRITROC-39	IM_85	diagnosis	CCND1	2.16761305220008	others
BRITROC-39	IM_85	diagnosis	NF1	1.06253596328128	others
BRITROC-39	IM_85	diagnosis	AKT3	1.60713133278919	others
BRITROC-39	IM_85	diagnosis	BRCA1	1.00099068582753	others
BRITROC-39	IM_85	diagnosis	CCND2	1.77041364455163	others
BRITROC-39	IM_85	diagnosis	AKT1	2.00567227483476	others
BRITROC-39	IM_85	diagnosis	MYC	3.17590718469902	others
BRITROC-39	IM_85	diagnosis	KRAS	2.13124886511548	others
BRITROC-39	IM_84	diagnosis	AKT2	2.69518530619142	others
BRITROC-39	IM_84	diagnosis	BRCA2	0.96309705928995	others
BRITROC-39	IM_84	diagnosis	MECOM	3.19284045656313	others
BRITROC-39	IM_84	diagnosis	CDKN2A	2.09162386800029	others
BRITROC-39	IM_84	diagnosis	CDKN2B	2.09162386800029	others
BRITROC-39	IM_84	diagnosis	PIK3CA	3.19284045656313	others
BRITROC-39	IM_84	diagnosis	PTEN	1.95671170036043	others
BRITROC-39	IM_84	diagnosis	CCND3	2.02655960083979	others
BRITROC-39	IM_84	diagnosis	RB1	0.92717908734415	others
BRITROC-39	IM_84	diagnosis	CCNE1	2.10392612087535	others
BRITROC-39	IM_84	diagnosis	CCND1	2.04798415448028	others
BRITROC-39	IM_84	diagnosis	NF1	1.03310531002218	others
BRITROC-39	IM_84	diagnosis	AKT3	2.02707154637169	others
BRITROC-39	IM_84	diagnosis	BRCA1	1.57484976170694	others
BRITROC-39	IM_84	diagnosis	CCND2	2.01716852905008	others
BRITROC-39	IM_84	diagnosis	AKT1	2.01286098620629	others
BRITROC-39	IM_84	diagnosis	MYC	5.09459654962182	others
BRITROC-39	IM_84	diagnosis	KRAS	2.1656122908517	others
BRITROC-5	IM_18	diagnosis	AKT2	0.891330951274141	others
BRITROC-5	IM_18	diagnosis	BRCA2	1.0601056866302	others
BRITROC-5	IM_18	diagnosis	MECOM	4.76629092713917	others
BRITROC-5	IM_18	diagnosis	CDKN2A	1.33400219486228	others
BRITROC-5	IM_18	diagnosis	CDKN2B	1.33400219486228	others
BRITROC-5	IM_18	diagnosis	PIK3CA	3.08975245037934	others
BRITROC-5	IM_18	diagnosis	PTEN	1.86696587318536	others
BRITROC-5	IM_18	diagnosis	CCND3	1.93763729233618	others
BRITROC-5	IM_18	diagnosis	RB1	1.9834469500042	others
BRITROC-5	IM_18	diagnosis	CCNE1	1.58167083838334	others
BRITROC-5	IM_18	diagnosis	CCND1	1.91574415753145	others
BRITROC-5	IM_18	diagnosis	NF1	1.26650873758071	others
BRITROC-5	IM_18	diagnosis	AKT3	1.84955207599157	others
BRITROC-5	IM_18	diagnosis	BRCA1	1.26650873758071	others
BRITROC-5	IM_18	diagnosis	CCND2	2.0604613584246	others
BRITROC-5	IM_18	diagnosis	AKT1	2.83291848921162	others
BRITROC-5	IM_18	diagnosis	MYC	5.21728891881181	others
BRITROC-5	IM_18	diagnosis	KRAS	2.0604613584246	others
BRITROC-55	IM_101	diagnosis	AKT2	1.04787969022551	others
BRITROC-55	IM_101	diagnosis	BRCA2	0.981602918226941	others
BRITROC-55	IM_101	diagnosis	MECOM	2.89106225512566	others
BRITROC-55	IM_101	diagnosis	CDKN2A	1.87268478564204	others
BRITROC-55	IM_101	diagnosis	CDKN2B	1.87268478564204	others
BRITROC-55	IM_101	diagnosis	PIK3CA	2.89106225512566	others
BRITROC-55	IM_101	diagnosis	PTEN	1.96946650485272	others
BRITROC-55	IM_101	diagnosis	CCND3	1.89614458323283	others
BRITROC-55	IM_101	diagnosis	RB1	0.981602918226941	others
BRITROC-55	IM_101	diagnosis	CCNE1	0.996832076406707	others
BRITROC-55	IM_101	diagnosis	CCND1	1.95784670268712	others
BRITROC-55	IM_101	diagnosis	NF1	0.995195796545897	others
BRITROC-55	IM_101	diagnosis	AKT3	1.96895429087011	others
BRITROC-55	IM_101	diagnosis	BRCA1	0.995195796545897	others
BRITROC-55	IM_101	diagnosis	CCND2	0.987275447528639	others
BRITROC-55	IM_101	diagnosis	AKT1	1.99165869334361	others
BRITROC-55	IM_101	diagnosis	MYC	0.961276222395647	others
BRITROC-55	IM_101	diagnosis	KRAS	2.01851097397474	others
BRITROC-65	IM_113	diagnosis	AKT2	2.00702829614883	others
BRITROC-65	IM_113	diagnosis	BRCA2	1.98741244835275	others
BRITROC-65	IM_113	diagnosis	MECOM	7.33222492420426	others
BRITROC-65	IM_113	diagnosis	CDKN2A	2.03485397706735	others
BRITROC-65	IM_113	diagnosis	CDKN2B	2.03485397706735	others
BRITROC-65	IM_113	diagnosis	PIK3CA	3.7704587156581	others
BRITROC-65	IM_113	diagnosis	PTEN	1.9718358260409	others
BRITROC-65	IM_113	diagnosis	CCND3	2.88990436333107	others
BRITROC-65	IM_113	diagnosis	RB1	1.98741244835275	others
BRITROC-65	IM_113	diagnosis	CCNE1	8.75762496672824	others
BRITROC-65	IM_113	diagnosis	CCND1	3.42200052773785	others
BRITROC-65	IM_113	diagnosis	NF1	1.86638212544348	others
BRITROC-65	IM_113	diagnosis	AKT3	3.49153163501468	others
BRITROC-65	IM_113	diagnosis	BRCA1	1.86638212544348	others
BRITROC-65	IM_113	diagnosis	CCND2	4.73609815365745	others
BRITROC-65	IM_113	diagnosis	AKT1	3.19234569402337	others
BRITROC-65	IM_113	diagnosis	MYC	3.2498859152679	others
BRITROC-65	IM_113	diagnosis	KRAS	8.02450257519339	others
BRITROC-67	IM_115	diagnosis	AKT2	2.29905971328217	others
BRITROC-67	IM_115	diagnosis	BRCA2	1.73397738881363	others
BRITROC-67	IM_115	diagnosis	MECOM	3.03051471008106	others
BRITROC-67	IM_115	diagnosis	CDKN2A	1.70523798726528	others
BRITROC-67	IM_115	diagnosis	CDKN2B	1.70523798726528	others
BRITROC-67	IM_115	diagnosis	PIK3CA	3.03051471008106	others
BRITROC-67	IM_115	diagnosis	PTEN	2.92692034404098	others
BRITROC-67	IM_115	diagnosis	CCND3	2.98847764720343	others
BRITROC-67	IM_115	diagnosis	RB1	1.73397738881363	others
BRITROC-67	IM_115	diagnosis	CCNE1	2.29905971328217	others
BRITROC-67	IM_115	diagnosis	CCND1	3.03827310189171	others
BRITROC-67	IM_115	diagnosis	NF1	1.94444421003267	others
BRITROC-67	IM_115	diagnosis	AKT3	3.06991591474278	others
BRITROC-67	IM_115	diagnosis	BRCA1	1.94444421003267	others
BRITROC-67	IM_115	diagnosis	CCND2	2.97465191423555	others
BRITROC-67	IM_115	diagnosis	AKT1	2.92075422254235	others
BRITROC-67	IM_115	diagnosis	MYC	5.18787237055662	others
BRITROC-67	IM_115	diagnosis	KRAS	2.89168842327264	others
BRITROC-74	IM_124	diagnosis	AKT2	1.72606097406883	others
BRITROC-74	IM_124	diagnosis	BRCA2	0.962320019545817	others
BRITROC-74	IM_124	diagnosis	MECOM	3.33007292226252	others
BRITROC-74	IM_124	diagnosis	CDKN2A	1.93501363740132	others
BRITROC-74	IM_124	diagnosis	CDKN2B	1.93501363740132	others
BRITROC-74	IM_124	diagnosis	PIK3CA	3.40718467016285	others
BRITROC-74	IM_124	diagnosis	PTEN	2.59207246299724	others
BRITROC-74	IM_124	diagnosis	CCND3	1.98769768315708	others
BRITROC-74	IM_124	diagnosis	RB1	1.03783572840784	others
BRITROC-74	IM_124	diagnosis	CCNE1	1.72606097406883	others
BRITROC-74	IM_124	diagnosis	CCND1	2.01683309632888	others
BRITROC-74	IM_124	diagnosis	NF1	0.998491369587934	others
BRITROC-74	IM_124	diagnosis	AKT3	1.61470026797787	others
BRITROC-74	IM_124	diagnosis	BRCA1	0.998491369587934	others
BRITROC-74	IM_124	diagnosis	CCND2	2.07563468142539	others
BRITROC-74	IM_124	diagnosis	AKT1	2.03274605031981	others
BRITROC-74	IM_124	diagnosis	MYC	3.13273495015272	others
BRITROC-74	IM_124	diagnosis	KRAS	2.07563468142539	others
BRITROC-8	IM_22	diagnosis	AKT2	1.11010629287745	others
BRITROC-8	IM_22	diagnosis	BRCA2	0.997093868336074	others
BRITROC-8	IM_22	diagnosis	MECOM	4.13061162982503	others
BRITROC-8	IM_22	diagnosis	CDKN2A	1.94136130997829	others
BRITROC-8	IM_22	diagnosis	CDKN2B	1.94136130997829	others
BRITROC-8	IM_22	diagnosis	PIK3CA	3.08055296428614	others
BRITROC-8	IM_22	diagnosis	PTEN	0.939818649506016	others
BRITROC-8	IM_22	diagnosis	CCND3	1.99405925620219	others
BRITROC-8	IM_22	diagnosis	RB1	0.997093868336074	others
BRITROC-8	IM_22	diagnosis	CCNE1	2.91281358316163	others
BRITROC-8	IM_22	diagnosis	CCND1	1.95043990765159	others
BRITROC-8	IM_22	diagnosis	NF1	0.417753269959756	others
BRITROC-8	IM_22	diagnosis	AKT3	2.01499460803811	others
BRITROC-8	IM_22	diagnosis	BRCA1	1.0350186546122	others
BRITROC-8	IM_22	diagnosis	CCND2	0.899015795876638	others
BRITROC-8	IM_22	diagnosis	AKT1	1.92195779164815	others
BRITROC-8	IM_22	diagnosis	MYC	2.99289424832236	others
BRITROC-8	IM_22	diagnosis	KRAS	2.0382787148715	others
BRITROC-9	IM_23	diagnosis	AKT2	1.053837496902	others
BRITROC-9	IM_23	diagnosis	BRCA2	1.91071846178007	others
BRITROC-9	IM_23	diagnosis	MECOM	7.68239143455825	others
BRITROC-9	IM_23	diagnosis	CDKN2A	2.28499300535631	others
BRITROC-9	IM_23	diagnosis	CDKN2B	2.28499300535631	others
BRITROC-9	IM_23	diagnosis	PIK3CA	5.97713521855307	others
BRITROC-9	IM_23	diagnosis	PTEN	1.95201349089593	others
BRITROC-9	IM_23	diagnosis	CCND3	1.90569221804501	others
BRITROC-9	IM_23	diagnosis	RB1	1.89329109074229	others
BRITROC-9	IM_23	diagnosis	CCNE1	1.91231239900356	others
BRITROC-9	IM_23	diagnosis	CCND1	3.09290638924658	others
BRITROC-9	IM_23	diagnosis	NF1	1.04584029325994	others
BRITROC-9	IM_23	diagnosis	AKT3	1.87167635383892	others
BRITROC-9	IM_23	diagnosis	BRCA1	1.04584029325994	others
BRITROC-9	IM_23	diagnosis	CCND2	1.92234877592079	others
BRITROC-9	IM_23	diagnosis	AKT1	1.90024725316557	others
BRITROC-9	IM_23	diagnosis	MYC	4.88091829144238	others
BRITROC-9	IM_23	diagnosis	KRAS	2.0620142814267	others
BRITROC-94	IM_312	diagnosis	AKT2	2.17143385008631	others
BRITROC-94	IM_312	diagnosis	BRCA2	1.99526280975159	others
BRITROC-94	IM_312	diagnosis	MECOM	3.05431064152525	others
BRITROC-94	IM_312	diagnosis	CDKN2A	3.04928592396898	others
BRITROC-94	IM_312	diagnosis	CDKN2B	3.04928592396898	others
BRITROC-94	IM_312	diagnosis	PIK3CA	3.05431064152525	others
BRITROC-94	IM_312	diagnosis	PTEN	2.95614266590372	others
BRITROC-94	IM_312	diagnosis	CCND3	3.07808599001106	others
BRITROC-94	IM_312	diagnosis	RB1	2.0144696202042	others
BRITROC-94	IM_312	diagnosis	CCNE1	4.04348205300455	others
BRITROC-94	IM_312	diagnosis	CCND1	4.03186499750957	others
BRITROC-94	IM_312	diagnosis	NF1	2.03067775889274	others
BRITROC-94	IM_312	diagnosis	AKT3	3.94358012931124	others
BRITROC-94	IM_312	diagnosis	BRCA1	2.03067775889274	others
BRITROC-94	IM_312	diagnosis	CCND2	4.11215626404961	others
BRITROC-94	IM_312	diagnosis	AKT1	3.0460125787322	others
BRITROC-94	IM_312	diagnosis	MYC	6.04394984829694	others
BRITROC-94	IM_312	diagnosis	KRAS	4.11215626404961	others
BRITROC-94	IM_311	diagnosis	AKT2	2.12063746063574	others
BRITROC-94	IM_311	diagnosis	BRCA2	1.9885048448118	others
BRITROC-94	IM_311	diagnosis	MECOM	3.05530206592333	others
BRITROC-94	IM_311	diagnosis	CDKN2A	3.07328976045949	others
BRITROC-94	IM_311	diagnosis	CDKN2B	3.07328976045949	others
BRITROC-94	IM_311	diagnosis	PIK3CA	3.05530206592333	others
BRITROC-94	IM_311	diagnosis	PTEN	2.96427224840584	others
BRITROC-94	IM_311	diagnosis	CCND3	3.08157745421162	others
BRITROC-94	IM_311	diagnosis	RB1	2.02890476888873	others
BRITROC-94	IM_311	diagnosis	CCNE1	3.97197173706615	others
BRITROC-94	IM_311	diagnosis	CCND1	4.04569960225165	others
BRITROC-94	IM_311	diagnosis	NF1	1.99730469532522	others
BRITROC-94	IM_311	diagnosis	AKT3	3.96282493414522	others
BRITROC-94	IM_311	diagnosis	BRCA1	1.99730469532522	others
BRITROC-94	IM_311	diagnosis	CCND2	4.1242098805016	others
BRITROC-94	IM_311	diagnosis	AKT1	2.94630537827685	others
BRITROC-94	IM_311	diagnosis	MYC	6.09039495124348	others
BRITROC-94	IM_311	diagnosis	KRAS	4.1242098805016	others
BRITROC-96	IM_146	diagnosis	AKT2	4.51939788441074	others
BRITROC-96	IM_146	diagnosis	BRCA2	2.79370526197349	others
BRITROC-96	IM_146	diagnosis	MECOM	7.64133743607224	others
BRITROC-96	IM_146	diagnosis	CDKN2A	2.98317607625036	others
BRITROC-96	IM_146	diagnosis	CDKN2B	2.98317607625036	others
BRITROC-96	IM_146	diagnosis	PIK3CA	10.00767311273	others
BRITROC-96	IM_146	diagnosis	PTEN	2.91887398248313	others
BRITROC-96	IM_146	diagnosis	CCND3	4.03745297130622	others
BRITROC-96	IM_146	diagnosis	RB1	1.10814680993027	others
BRITROC-96	IM_146	diagnosis	CCNE1	4.51939788441074	others
BRITROC-96	IM_146	diagnosis	CCND1	3.89234954162936	others
BRITROC-96	IM_146	diagnosis	NF1	2.61543042489818	others
BRITROC-96	IM_146	diagnosis	AKT3	4.33390602137653	others
BRITROC-96	IM_146	diagnosis	BRCA1	2.61543042489818	others
BRITROC-96	IM_146	diagnosis	CCND2	4.07579275702187	others
BRITROC-96	IM_146	diagnosis	AKT1	3.17267759975314	others
BRITROC-96	IM_146	diagnosis	MYC	5.72213705949926	others
BRITROC-96	IM_146	diagnosis	KRAS	4.19492035251647	others
BRITROC-99	IM_149	diagnosis	AKT2	0.927826193845192	others
BRITROC-99	IM_149	diagnosis	BRCA2	0.977117908582426	others
BRITROC-99	IM_149	diagnosis	MECOM	3.02205176378885	others
BRITROC-99	IM_149	diagnosis	CDKN2A	1.92133041445961	others
BRITROC-99	IM_149	diagnosis	CDKN2B	1.92133041445961	others
BRITROC-99	IM_149	diagnosis	PIK3CA	3.02205176378885	others
BRITROC-99	IM_149	diagnosis	PTEN	1.91524545248814	others
BRITROC-99	IM_149	diagnosis	CCND3	2.01508848333149	others
BRITROC-99	IM_149	diagnosis	RB1	0.977117908582426	others
BRITROC-99	IM_149	diagnosis	CCNE1	2.79112554833864	others
BRITROC-99	IM_149	diagnosis	CCND1	1.97070800448139	others
BRITROC-99	IM_149	diagnosis	NF1	0.994760407631132	others
BRITROC-99	IM_149	diagnosis	AKT3	1.99543304178025	others
BRITROC-99	IM_149	diagnosis	BRCA1	0.994760407631132	others
BRITROC-99	IM_149	diagnosis	CCND2	1.99041353564569	others
BRITROC-99	IM_149	diagnosis	AKT1	1.7815531934523	others
BRITROC-99	IM_149	diagnosis	MYC	2.00342376426767	others
BRITROC-99	IM_149	diagnosis	KRAS	1.99041353564569	others
