# Supplementary material for: The copy number and mutational landscape of recurrent ovarian high-grade serous carcinoma
Source: Nat Commun. 2023 Jul 20;14:4387. doi: 10.1038/s41467-023-39867-7 (PMC10359414; doi:10.1038/s41467-023-39867-7)
Supplement: Supplementary file 10 — Source Data [file 41467_2023_39867_MOESM10_ESM.zip › source_data/figure_S23.tsv]

PATIENT_ID	gene	change	ploidy	class	group	copy number
BRITROC-1	AKT1	0.0104768392990611	1.9	AMP	diagnosis	0.0683010844587979
BRITROC-1	AKT1	0.0104768392990611	1.9	AMP	relapse	0.078777923757859
BRITROC-1	AKT2	-0.0736230795344313	1.9	AMP	diagnosis	-0.0245855722486243
BRITROC-1	AKT2	-0.0736230795344313	1.9	AMP	relapse	-0.0982086517830556
BRITROC-1	AKT3	0.252052137976488	1.9	AMP	diagnosis	0.121613335897422
BRITROC-1	AKT3	0.252052137976488	1.9	AMP	relapse	0.37366547387391
BRITROC-1	BRCA1	-1.80580252955748	1.9	DEL	diagnosis	1.08370563996387
BRITROC-1	BRCA1	-1.80580252955748	1.9	DEL	relapse	-0.722096889593615
BRITROC-1	BRCA2	-0.420159993621144	1.9	DEL	diagnosis	0.103361016746058
BRITROC-1	BRCA2	-0.420159993621144	1.9	DEL	relapse	-0.316798976875085
BRITROC-1	CCND1	-2.05148860854439	1.9	AMP	diagnosis	2.13299765824843
BRITROC-1	CCND1	-2.05148860854439	1.9	AMP	relapse	0.0815090497040381
BRITROC-1	CCND2	0.879653012370466	1.9	AMP	diagnosis	0.0680491706600639
BRITROC-1	CCND2	0.879653012370466	1.9	AMP	relapse	0.947702183030529
BRITROC-1	CCND3	0.496684427649137	1.9	AMP	diagnosis	0.150623906960722
BRITROC-1	CCND3	0.496684427649137	1.9	AMP	relapse	0.647308334609859
BRITROC-1	CCNE1	-0.0736230795344313	1.9	AMP	diagnosis	-0.0245855722486243
BRITROC-1	CCNE1	-0.0736230795344313	1.9	AMP	relapse	-0.0982086517830556
BRITROC-1	CDKN2A	-0.976753225363682	1.9	DEL	diagnosis	0.0749271074157452
BRITROC-1	CDKN2A	-0.976753225363682	1.9	DEL	relapse	-0.901826117947937
BRITROC-1	CDKN2B	-0.976753225363682	1.9	DEL	diagnosis	0.0749271074157452
BRITROC-1	CDKN2B	-0.976753225363682	1.9	DEL	relapse	-0.901826117947937
BRITROC-1	KRAS	0.0805946751591813	1.9	AMP	diagnosis	0.0680491706600639
BRITROC-1	KRAS	0.0805946751591813	1.9	AMP	relapse	0.148643845819245
BRITROC-1	MECOM	-0.575321487954105	1.9	AMP	diagnosis	1.63946425189179
BRITROC-1	MECOM	-0.575321487954105	1.9	AMP	relapse	1.06414276393768
BRITROC-1	MYC	-1.78440424517671	1.9	AMP	diagnosis	3.16945619024081
BRITROC-1	MYC	-1.78440424517671	1.9	AMP	relapse	1.3850519450641
BRITROC-1	NF1	-0.958603555569334	1.9	DEL	diagnosis	0.0410918885607956
BRITROC-1	NF1	-0.958603555569334	1.9	DEL	relapse	-0.917511667008539
BRITROC-1	PIK3CA	-0.117111708197443	1.9	AMP	diagnosis	1.18125447213513
BRITROC-1	PIK3CA	-0.117111708197443	1.9	AMP	relapse	1.06414276393768
BRITROC-1	PTEN	0.956747041936753	1.9	DEL	diagnosis	-0.923808626274855
BRITROC-1	PTEN	0.956747041936753	1.9	DEL	relapse	0.0329384156618977
BRITROC-1	RB1	-0.420159993621144	1.9	DEL	diagnosis	0.103361016746058
BRITROC-1	RB1	-0.420159993621144	1.9	DEL	relapse	-0.316798976875085
BRITROC-106	AKT1	-0.0558151447362099	3.6	AMP	diagnosis	-1.59598404689324
BRITROC-106	AKT1	-0.0558151447362099	3.6	AMP	relapse	-1.65179919162945
BRITROC-106	AKT2	-0.823949022351679	3.6	AMP	diagnosis	3.15939098296867
BRITROC-106	AKT2	-0.823949022351679	3.6	AMP	relapse	2.33544196061699
BRITROC-106	AKT3	-0.0809868672453806	3.6	AMP	diagnosis	2.41491770573752
BRITROC-106	AKT3	-0.0809868672453806	3.6	AMP	relapse	2.33393083849214
BRITROC-106	BRCA1	-0.146766541814958	3.6	DEL	diagnosis	-0.310530292483304
BRITROC-106	BRCA1	-0.146766541814958	3.6	DEL	relapse	-0.457296834298262
BRITROC-106	BRCA2	-0.0581047622633459	3.6	DEL	diagnosis	-1.56315384294252
BRITROC-106	BRCA2	-0.0581047622633459	3.6	DEL	relapse	-1.62125860520586
BRITROC-106	CCND1	-0.163821603403694	3.6	AMP	diagnosis	0.408695754377224
BRITROC-106	CCND1	-0.163821603403694	3.6	AMP	relapse	0.24487415097353
BRITROC-106	CCND2	-0.0996457529262877	3.6	AMP	diagnosis	0.274766829596102
BRITROC-106	CCND2	-0.0996457529262877	3.6	AMP	relapse	0.175121076669814
BRITROC-106	CCND3	-0.0267657665011662	3.6	AMP	diagnosis	-0.593110510729886
BRITROC-106	CCND3	-0.0267657665011662	3.6	AMP	relapse	-0.619876277231052
BRITROC-106	CCNE1	-0.541395568540198	3.6	AMP	diagnosis	4.53548982008843
BRITROC-106	CCNE1	-0.541395568540198	3.6	AMP	relapse	3.99409425154823
BRITROC-106	CDKN2A	-0.124875316629444	3.6	DEL	diagnosis	0.447014638212948
BRITROC-106	CDKN2A	-0.124875316629444	3.6	DEL	relapse	0.322139321583504
BRITROC-106	CDKN2B	-0.124875316629444	3.6	DEL	diagnosis	0.447014638212948
BRITROC-106	CDKN2B	-0.124875316629444	3.6	DEL	relapse	0.322139321583504
BRITROC-106	KRAS	-0.181276059176129	3.6	AMP	diagnosis	0.62831558773103
BRITROC-106	KRAS	-0.181276059176129	3.6	AMP	relapse	0.447039528554901
BRITROC-106	MECOM	-0.266986327051181	3.6	AMP	diagnosis	0.677113642125816
BRITROC-106	MECOM	-0.266986327051181	3.6	AMP	relapse	0.410127315074635
BRITROC-106	MYC	-0.257842665684617	3.6	AMP	diagnosis	1.67316505812326
BRITROC-106	MYC	-0.257842665684617	3.6	AMP	relapse	1.41532239243865
BRITROC-106	NF1	0.456812481736862	3.6	DEL	diagnosis	-1.5320363143958
BRITROC-106	NF1	0.456812481736862	3.6	DEL	relapse	-1.07522383265894
BRITROC-106	PIK3CA	-0.164859387479047	3.6	AMP	diagnosis	0.68577930800879
BRITROC-106	PIK3CA	-0.164859387479047	3.6	AMP	relapse	0.520919920529743
BRITROC-106	PTEN	-0.139905368329688	3.6	DEL	diagnosis	-0.548202241998823
BRITROC-106	PTEN	-0.139905368329688	3.6	DEL	relapse	-0.688107610328511
BRITROC-106	RB1	0.883401239271203	3.6	DEL	diagnosis	-1.56315384294252
BRITROC-106	RB1	0.883401239271203	3.6	DEL	relapse	-0.679752603671315
BRITROC-11	AKT1	-0.10874070973835	3.2	AMP	diagnosis	-0.310240379250105
BRITROC-11	AKT1	-0.10874070973835	3.2	AMP	relapse	-0.418981088988454
BRITROC-11	AKT2	0.0611234694581748	3.2	AMP	diagnosis	-0.514383656676653
BRITROC-11	AKT2	0.0611234694581748	3.2	AMP	relapse	-0.453260187218478
BRITROC-11	AKT3	-0.011117931639792	3.2	AMP	diagnosis	0.52866450471185
BRITROC-11	AKT3	-0.011117931639792	3.2	AMP	relapse	0.517546573072058
BRITROC-11	BRCA1	-0.120851342618806	3.2	DEL	diagnosis	-0.289654023536084
BRITROC-11	BRCA1	-0.120851342618806	3.2	DEL	relapse	-0.41050536615489
BRITROC-11	BRCA2	-0.0573477398891065	3.2	DEL	diagnosis	-0.2781879373287
BRITROC-11	BRCA2	-0.0573477398891065	3.2	DEL	relapse	-0.335535677217806
BRITROC-11	CCND1	0.00123977615057891	3.2	AMP	diagnosis	0.694090753306995
BRITROC-11	CCND1	0.00123977615057891	3.2	AMP	relapse	0.695330529457574
BRITROC-11	CCND2	-0.0615981232209304	3.2	AMP	diagnosis	0.744512736904047
BRITROC-11	CCND2	-0.0615981232209304	3.2	AMP	relapse	0.682914613683117
BRITROC-11	CCND3	-0.076890320652752	3.2	AMP	diagnosis	0.612404056484367
BRITROC-11	CCND3	-0.076890320652752	3.2	AMP	relapse	0.535513735831615
BRITROC-11	CCNE1	0.280730709264033	3.2	AMP	diagnosis	1.07580293777207
BRITROC-11	CCNE1	0.280730709264033	3.2	AMP	relapse	1.3565336470361
BRITROC-11	CDKN2A	0.0391757073289574	3.2	DEL	diagnosis	-2.1179143448058
BRITROC-11	CDKN2A	0.0391757073289574	3.2	DEL	relapse	-2.07873863747685
BRITROC-11	CDKN2B	0.0391757073289574	3.2	DEL	diagnosis	-2.1179143448058
BRITROC-11	CDKN2B	0.0391757073289574	3.2	DEL	relapse	-2.07873863747685
BRITROC-11	KRAS	-0.103216703702121	3.2	AMP	diagnosis	0.00105503170913934
BRITROC-11	KRAS	-0.103216703702121	3.2	AMP	relapse	-0.102161671992981
BRITROC-11	MECOM	-0.0191749208045926	3.2	AMP	diagnosis	-0.120320985605705
BRITROC-11	MECOM	-0.0191749208045926	3.2	AMP	relapse	-0.139495906410297
BRITROC-11	MYC	0.0587827757714567	3.2	AMP	diagnosis	8.45733426044969
BRITROC-11	MYC	0.0587827757714567	3.2	AMP	relapse	8.51611703622115
BRITROC-11	NF1	-0.0585244002052854	3.2	DEL	diagnosis	-1.27008636502479
BRITROC-11	NF1	-0.0585244002052854	3.2	DEL	relapse	-1.32861076523007
BRITROC-11	PIK3CA	-0.0191749208045926	3.2	AMP	diagnosis	-0.120320985605705
BRITROC-11	PIK3CA	-0.0191749208045926	3.2	AMP	relapse	-0.139495906410297
BRITROC-11	PTEN	-0.0531518853327761	3.2	DEL	diagnosis	-0.247032788517299
BRITROC-11	PTEN	-0.0531518853327761	3.2	DEL	relapse	-0.300184673850076
BRITROC-11	RB1	-0.27374782663281	3.2	DEL	diagnosis	-0.213974392708868
BRITROC-11	RB1	-0.27374782663281	3.2	DEL	relapse	-0.487722219341678
BRITROC-124	AKT1	-0.0677533521264722	1.9	AMP	diagnosis	0.0626268249834678
BRITROC-124	AKT1	-0.0677533521264722	1.9	AMP	relapse	-0.00512652714300432
BRITROC-124	AKT2	-0.0618067329254346	1.9	AMP	diagnosis	-0.0934194222667255
BRITROC-124	AKT2	-0.0618067329254346	1.9	AMP	relapse	-0.15522615519216
BRITROC-124	AKT3	-1.60113247567012	1.9	AMP	diagnosis	1.68244353139716
BRITROC-124	AKT3	-1.60113247567012	1.9	AMP	relapse	0.0813110557270396
BRITROC-124	BRCA1	0.0167872635046941	1.9	DEL	diagnosis	-0.908894298554573
BRITROC-124	BRCA1	0.0167872635046941	1.9	DEL	relapse	-0.892107035049879
BRITROC-124	BRCA2	0.932919289601207	1.9	DEL	diagnosis	-0.911227176795286
BRITROC-124	BRCA2	0.932919289601207	1.9	DEL	relapse	0.0216921128059202
BRITROC-124	CCND1	-0.818705533798477	1.9	AMP	diagnosis	0.398267751718977
BRITROC-124	CCND1	-0.818705533798477	1.9	AMP	relapse	-0.4204377820795
BRITROC-124	CCND2	-0.000276495835063839	1.9	AMP	diagnosis	-0.914776674827179
BRITROC-124	CCND2	-0.000276495835063839	1.9	AMP	relapse	-0.915053170662243
BRITROC-124	CCND3	1.04646204203587	1.9	AMP	diagnosis	0.0795963851709642
BRITROC-124	CCND3	1.04646204203587	1.9	AMP	relapse	1.12605842720684
BRITROC-124	CCNE1	-0.0618067329254346	1.9	AMP	diagnosis	-0.0934194222667255
BRITROC-124	CCNE1	-0.0618067329254346	1.9	AMP	relapse	-0.15522615519216
BRITROC-124	CDKN2A	0.255837051818665	1.9	DEL	diagnosis	0.145070417692262
BRITROC-124	CDKN2A	0.255837051818665	1.9	DEL	relapse	0.400907469510927
BRITROC-124	CDKN2B	0.255837051818665	1.9	DEL	diagnosis	0.145070417692262
BRITROC-124	CDKN2B	0.255837051818665	1.9	DEL	relapse	0.400907469510927
BRITROC-124	KRAS	0.0855682922861432	1.9	AMP	diagnosis	0.0692125434768003
BRITROC-124	KRAS	0.0855682922861432	1.9	AMP	relapse	0.154780835762943
BRITROC-124	MECOM	-1.55258129798613	1.9	AMP	diagnosis	3.56279520776301
BRITROC-124	MECOM	-1.55258129798613	1.9	AMP	relapse	2.01021390977689
BRITROC-124	MYC	-1.04319954956674	1.9	AMP	diagnosis	1.0717969388164
BRITROC-124	MYC	-1.04319954956674	1.9	AMP	relapse	0.0285973892496547
BRITROC-124	NF1	0.333730800004808	1.9	DEL	diagnosis	-1.22583783505469
BRITROC-124	NF1	0.333730800004808	1.9	DEL	relapse	-0.892107035049879
BRITROC-124	PIK3CA	-0.869130958874661	1.9	AMP	diagnosis	2.06150259561623
BRITROC-124	PIK3CA	-0.869130958874661	1.9	AMP	relapse	1.19237163674157
BRITROC-124	PTEN	-0.328254558070104	1.9	DEL	diagnosis	0.3748483334128
BRITROC-124	PTEN	-0.328254558070104	1.9	DEL	relapse	0.0465937753426955
BRITROC-124	RB1	0.932919289601207	1.9	DEL	diagnosis	-0.911227176795286
BRITROC-124	RB1	0.932919289601207	1.9	DEL	relapse	0.0216921128059202
BRITROC-132	AKT1	-0.14735798365125	1.8	AMP	diagnosis	-0.652446333402202
BRITROC-132	AKT1	-0.14735798365125	1.8	AMP	relapse	-0.799804317053453
BRITROC-132	AKT2	-0.031183314119535	1.8	AMP	diagnosis	-0.745658522277657
BRITROC-132	AKT2	-0.031183314119535	1.8	AMP	relapse	-0.776841836397192
BRITROC-132	AKT3	-0.0477445385553943	1.8	AMP	diagnosis	1.23063218788301
BRITROC-132	AKT3	-0.0477445385553943	1.8	AMP	relapse	1.18288764932762
BRITROC-132	BRCA1	-0.0199036610546151	1.8	DEL	diagnosis	-0.771865328864068
BRITROC-132	BRCA1	-0.0199036610546151	1.8	DEL	relapse	-0.791768989918683
BRITROC-132	BRCA2	-0.0466934039727708	1.8	DEL	diagnosis	-0.786980138569036
BRITROC-132	BRCA2	-0.0466934039727708	1.8	DEL	relapse	-0.833673542541807
BRITROC-132	CCND1	0.0326727682749466	1.8	AMP	diagnosis	0.177064087413575
BRITROC-132	CCND1	0.0326727682749466	1.8	AMP	relapse	0.209736855688522
BRITROC-132	CCND2	0.00537575121328437	1.8	AMP	diagnosis	0.207802662777365
BRITROC-132	CCND2	0.00537575121328437	1.8	AMP	relapse	0.21317841399065
BRITROC-132	CCND3	0.00407120435549713	1.8	AMP	diagnosis	0.213483316690775
BRITROC-132	CCND3	0.00407120435549713	1.8	AMP	relapse	0.217554521046272
BRITROC-132	CCNE1	-0.031183314119535	1.8	AMP	diagnosis	-0.745658522277657
BRITROC-132	CCNE1	-0.031183314119535	1.8	AMP	relapse	-0.776841836397192
BRITROC-132	CDKN2A	-0.0253173368877583	1.8	DEL	diagnosis	-0.838179217862099
BRITROC-132	CDKN2A	-0.0253173368877583	1.8	DEL	relapse	-0.863496554749857
BRITROC-132	CDKN2B	-0.0253173368877583	1.8	DEL	diagnosis	-0.838179217862099
BRITROC-132	CDKN2B	-0.0253173368877583	1.8	DEL	relapse	-0.863496554749857
BRITROC-132	KRAS	0.00537575121328437	1.8	AMP	diagnosis	0.207802662777365
BRITROC-132	KRAS	0.00537575121328437	1.8	AMP	relapse	0.21317841399065
BRITROC-132	MECOM	-0.0275158988071467	1.8	AMP	diagnosis	0.216174679577856
BRITROC-132	MECOM	-0.0275158988071467	1.8	AMP	relapse	0.188658780770709
BRITROC-132	MYC	0.978443716981301	1.8	AMP	diagnosis	2.15333271775937
BRITROC-132	MYC	0.978443716981301	1.8	AMP	relapse	3.13177643474067
BRITROC-132	NF1	-0.0199036610546151	1.8	DEL	diagnosis	-0.771865328864068
BRITROC-132	NF1	-0.0199036610546151	1.8	DEL	relapse	-0.791768989918683
BRITROC-132	PIK3CA	-0.0275158988071467	1.8	AMP	diagnosis	0.216174679577856
BRITROC-132	PIK3CA	-0.0275158988071467	1.8	AMP	relapse	0.188658780770709
BRITROC-132	PTEN	-0.0553571219053615	1.8	DEL	diagnosis	0.19672729835001
BRITROC-132	PTEN	-0.0553571219053615	1.8	DEL	relapse	0.141370176444649
BRITROC-132	RB1	-0.0466934039727708	1.8	DEL	diagnosis	-0.786980138569036
BRITROC-132	RB1	-0.0466934039727708	1.8	DEL	relapse	-0.833673542541807
BRITROC-147	AKT1	-0.0908704932318916	2.7	AMP	diagnosis	-0.614035525596671
BRITROC-147	AKT1	-0.0908704932318916	2.7	AMP	relapse	-0.704906018828563
BRITROC-147	AKT2	0.208728373374398	2.7	AMP	diagnosis	1.78897910732951
BRITROC-147	AKT2	0.208728373374398	2.7	AMP	relapse	1.99770748070391
BRITROC-147	AKT3	0.41810721802722	2.7	AMP	diagnosis	0.90589561310605
BRITROC-147	AKT3	0.41810721802722	2.7	AMP	relapse	1.32400283113327
BRITROC-147	BRCA1	1.99406817617188	2.7	DEL	diagnosis	-0.69411585778017
BRITROC-147	BRCA1	1.99406817617188	2.7	DEL	relapse	1.29995231839171
BRITROC-147	BRCA2	-0.0823213502561169	2.7	DEL	diagnosis	-0.548918697609573
BRITROC-147	BRCA2	-0.0823213502561169	2.7	DEL	relapse	-0.63124004786569
BRITROC-147	CCND1	-0.796827752951528	2.7	AMP	diagnosis	0.0733025582264455
BRITROC-147	CCND1	-0.796827752951528	2.7	AMP	relapse	-0.723525194725083
BRITROC-147	CCND2	0.760389307584391	2.7	AMP	diagnosis	-0.503648996815065
BRITROC-147	CCND2	0.760389307584391	2.7	AMP	relapse	0.256740310769326
BRITROC-147	CCND3	0.13225732011877	2.7	AMP	diagnosis	0.201030515751477
BRITROC-147	CCND3	0.13225732011877	2.7	AMP	relapse	0.333287835870247
BRITROC-147	CCNE1	0.208728373374398	2.7	AMP	diagnosis	1.78897910732951
BRITROC-147	CCNE1	0.208728373374398	2.7	AMP	relapse	1.99770748070391
BRITROC-147	CDKN2A	-0.225100034439665	2.7	DEL	diagnosis	-0.56866015859018
BRITROC-147	CDKN2A	-0.225100034439665	2.7	DEL	relapse	-0.793760193029845
BRITROC-147	CDKN2B	-0.225100034439665	2.7	DEL	diagnosis	-0.56866015859018
BRITROC-147	CDKN2B	-0.225100034439665	2.7	DEL	relapse	-0.793760193029845
BRITROC-147	KRAS	2.46260606333875	2.7	AMP	diagnosis	8.6698424268246
BRITROC-147	KRAS	2.46260606333875	2.7	AMP	relapse	11.1324484901634
BRITROC-147	MECOM	-0.191240072125055	2.7	AMP	diagnosis	1.50952319794743
BRITROC-147	MECOM	-0.191240072125055	2.7	AMP	relapse	1.31828312582238
BRITROC-147	MYC	1.342443822056	2.7	AMP	diagnosis	1.87255244339103
BRITROC-147	MYC	1.342443822056	2.7	AMP	relapse	3.21499626544703
BRITROC-147	NF1	1.99406817617188	2.7	DEL	diagnosis	-0.69411585778017
BRITROC-147	NF1	1.99406817617188	2.7	DEL	relapse	1.29995231839171
BRITROC-147	PIK3CA	-0.191240072125055	2.7	AMP	diagnosis	1.50952319794743
BRITROC-147	PIK3CA	-0.191240072125055	2.7	AMP	relapse	1.31828312582238
BRITROC-147	PTEN	-0.053437310529767	2.7	DEL	diagnosis	-0.646150730176817
BRITROC-147	PTEN	-0.053437310529767	2.7	DEL	relapse	-0.699588040706584
BRITROC-147	RB1	-0.0823213502561169	2.7	DEL	diagnosis	-0.548918697609573
BRITROC-147	RB1	-0.0823213502561169	2.7	DEL	relapse	-0.63124004786569
BRITROC-148	AKT1	1.58263187074736	2.8	AMP	diagnosis	-0.863049334484725
BRITROC-148	AKT1	1.58263187074736	2.8	AMP	relapse	0.719582536262633
BRITROC-148	AKT2	-0.085106694592243	2.8	AMP	diagnosis	0.0372963047089141
BRITROC-148	AKT2	-0.085106694592243	2.8	AMP	relapse	-0.0478103898833289
BRITROC-148	AKT3	-0.72977677084962	2.8	AMP	diagnosis	0.957243913225895
BRITROC-148	AKT3	-0.72977677084962	2.8	AMP	relapse	0.227467142376276
BRITROC-148	BRCA1	-0.150045141171332	2.8	DEL	diagnosis	0.33077431540728
BRITROC-148	BRCA1	-0.150045141171332	2.8	DEL	relapse	0.180729174235947
BRITROC-148	BRCA2	0.309051863707182	2.8	DEL	diagnosis	-0.0951665793258858
BRITROC-148	BRCA2	0.309051863707182	2.8	DEL	relapse	0.213885284381296
BRITROC-148	CCND1	-0.982616924160422	2.8	AMP	diagnosis	0.17542754003309
BRITROC-148	CCND1	-0.982616924160422	2.8	AMP	relapse	-0.807189384127333
BRITROC-148	CCND2	-0.894202166597966	2.8	AMP	diagnosis	3.23064740663672
BRITROC-148	CCND2	-0.894202166597966	2.8	AMP	relapse	2.33644524003875
BRITROC-148	CCND3	-0.0796312443700948	2.8	AMP	diagnosis	0.331711527018568
BRITROC-148	CCND3	-0.0796312443700948	2.8	AMP	relapse	0.252080282648473
BRITROC-148	CCNE1	2.1831852002582	2.8	AMP	diagnosis	-0.109742870046578
BRITROC-148	CCNE1	2.1831852002582	2.8	AMP	relapse	2.07344233021163
BRITROC-148	CDKN2A	0.10434228799183	2.8	DEL	diagnosis	-0.865085726719354
BRITROC-148	CDKN2A	0.10434228799183	2.8	DEL	relapse	-0.760743438727525
BRITROC-148	CDKN2B	0.10434228799183	2.8	DEL	diagnosis	-0.865085726719354
BRITROC-148	CDKN2B	0.10434228799183	2.8	DEL	relapse	-0.760743438727525
BRITROC-148	KRAS	-0.894202166597966	2.8	AMP	diagnosis	3.23064740663672
BRITROC-148	KRAS	-0.894202166597966	2.8	AMP	relapse	2.33644524003875
BRITROC-148	MECOM	1.61195144567827	2.8	AMP	diagnosis	9.04203827601156
BRITROC-148	MECOM	1.61195144567827	2.8	AMP	relapse	10.6539897216898
BRITROC-148	MYC	0.0911732797343108	2.8	AMP	diagnosis	1.25847452398157
BRITROC-148	MYC	0.0911732797343108	2.8	AMP	relapse	1.34964780371588
BRITROC-148	NF1	-0.150045141171332	2.8	DEL	diagnosis	0.33077431540728
BRITROC-148	NF1	-0.150045141171332	2.8	DEL	relapse	0.180729174235947
BRITROC-148	PIK3CA	0.570471850129447	2.8	AMP	diagnosis	7.82633146126126
BRITROC-148	PIK3CA	0.570471850129447	2.8	AMP	relapse	8.3968033113907
BRITROC-148	PTEN	-1.13741673599648	2.8	DEL	diagnosis	0.335104218775968
BRITROC-148	PTEN	-1.13741673599648	2.8	DEL	relapse	-0.802312517220513
BRITROC-148	RB1	0.309051863707182	2.8	DEL	diagnosis	-0.0951665793258858
BRITROC-148	RB1	0.309051863707182	2.8	DEL	relapse	0.213885284381296
BRITROC-157	AKT1	-0.0972369254282031	2.1	AMP	diagnosis	0.109779885115656
BRITROC-157	AKT1	-0.0972369254282031	2.1	AMP	relapse	0.0125429596874529
BRITROC-157	AKT2	-0.105590744604949	2.1	AMP	diagnosis	-1.03630399593976
BRITROC-157	AKT2	-0.105590744604949	2.1	AMP	relapse	-1.14189474054471
BRITROC-157	AKT3	-0.0946995024892847	2.1	AMP	diagnosis	0.0339643438657595
BRITROC-157	AKT3	-0.0946995024892847	2.1	AMP	relapse	-0.0607351586235252
BRITROC-157	BRCA1	-0.00170084916691327	2.1	DEL	diagnosis	-0.0294754609713217
BRITROC-157	BRCA1	-0.00170084916691327	2.1	DEL	relapse	-0.031176310138235
BRITROC-157	BRCA2	0.0562597800907776	2.1	DEL	diagnosis	-1.14564068350094
BRITROC-157	BRCA2	0.0562597800907776	2.1	DEL	relapse	-1.08938090341017
BRITROC-157	CCND1	-0.0864001733940525	2.1	AMP	diagnosis	-0.0250762948600038
BRITROC-157	CCND1	-0.0864001733940525	2.1	AMP	relapse	-0.111476468254056
BRITROC-157	CCND2	-0.140225118367463	2.1	AMP	diagnosis	0.042717102323035
BRITROC-157	CCND2	-0.140225118367463	2.1	AMP	relapse	-0.0975080160444284
BRITROC-157	CCND3	0.0694551669978611	2.1	AMP	diagnosis	-0.162162926316087
BRITROC-157	CCND3	0.0694551669978611	2.1	AMP	relapse	-0.0927077593182255
BRITROC-157	CCNE1	0.248839119083373	2.1	AMP	diagnosis	-0.406984051788735
BRITROC-157	CCNE1	0.248839119083373	2.1	AMP	relapse	-0.158144932705362
BRITROC-157	CDKN2A	-1.28314849208438	2.1	DEL	diagnosis	2.15717626627006
BRITROC-157	CDKN2A	-1.28314849208438	2.1	DEL	relapse	0.874027774185674
BRITROC-157	CDKN2B	-1.28314849208438	2.1	DEL	diagnosis	2.15717626627006
BRITROC-157	CDKN2B	-1.28314849208438	2.1	DEL	relapse	0.874027774185674
BRITROC-157	KRAS	-0.140225118367463	2.1	AMP	diagnosis	0.042717102323035
BRITROC-157	KRAS	-0.140225118367463	2.1	AMP	relapse	-0.0975080160444284
BRITROC-157	MECOM	0.153512360973134	2.1	AMP	diagnosis	0.934073107144006
BRITROC-157	MECOM	0.153512360973134	2.1	AMP	relapse	1.08758546811714
BRITROC-157	MYC	0.0208160243651099	2.1	AMP	diagnosis	4.93421296993191
BRITROC-157	MYC	0.0208160243651099	2.1	AMP	relapse	4.95502899429702
BRITROC-157	NF1	-0.0176106191954798	2.1	DEL	diagnosis	-1.08816713355036
BRITROC-157	NF1	-0.0176106191954798	2.1	DEL	relapse	-1.10577775274584
BRITROC-157	PIK3CA	-0.0233192999951823	2.1	AMP	diagnosis	1.18302032566622
BRITROC-157	PIK3CA	-0.0233192999951823	2.1	AMP	relapse	1.15970102567104
BRITROC-157	PTEN	-0.0246787797199168	2.1	DEL	diagnosis	-0.0674056700698729
BRITROC-157	PTEN	-0.0246787797199168	2.1	DEL	relapse	-0.0920844497897897
BRITROC-157	RB1	0.0562597800907776	2.1	DEL	diagnosis	-1.14564068350094
BRITROC-157	RB1	0.0562597800907776	2.1	DEL	relapse	-1.08938090341017
BRITROC-187	AKT1	0.381207771578026	2	AMP	diagnosis	-0.503673656443251
BRITROC-187	AKT1	0.381207771578026	2	AMP	relapse	-0.122465884865225
BRITROC-187	AKT2	-0.514759557794225	2	AMP	diagnosis	-0.392401035419045
BRITROC-187	AKT2	-0.514759557794225	2	AMP	relapse	-0.90716059321327
BRITROC-187	AKT3	-0.261502464037314	2	AMP	diagnosis	0.767666367380861
BRITROC-187	AKT3	-0.261502464037314	2	AMP	relapse	0.506163903343547
BRITROC-187	BRCA1	-0.0344436080417183	2	DEL	diagnosis	-0.943583606015188
BRITROC-187	BRCA1	-0.0344436080417183	2	DEL	relapse	-0.978027214056906
BRITROC-187	BRCA2	-0.00148663909454805	2	DEL	diagnosis	-0.0105659633844222
BRITROC-187	BRCA2	-0.00148663909454805	2	DEL	relapse	-0.0120526024789702
BRITROC-187	CCND1	-0.366474010193096	2	AMP	diagnosis	0.90058459328223
BRITROC-187	CCND1	-0.366474010193096	2	AMP	relapse	0.534110583089134
BRITROC-187	CCND2	-0.174979620585511	2	AMP	diagnosis	-0.819909741681765
BRITROC-187	CCND2	-0.174979620585511	2	AMP	relapse	-0.994889362267277
BRITROC-187	CCND3	0.033316821101689	2	AMP	diagnosis	0.0325186655023924
BRITROC-187	CCND3	0.033316821101689	2	AMP	relapse	0.0658354866040813
BRITROC-187	CCNE1	0.0493404454597721	2	AMP	diagnosis	-0.392401035419045
BRITROC-187	CCNE1	0.0493404454597721	2	AMP	relapse	-0.343060589959273
BRITROC-187	CDKN2A	0.0315447081503593	2	DEL	diagnosis	-0.174796746790659
BRITROC-187	CDKN2A	0.0315447081503593	2	DEL	relapse	-0.1432520386403
BRITROC-187	CDKN2B	0.0315447081503593	2	DEL	diagnosis	-0.174796746790659
BRITROC-187	CDKN2B	0.0315447081503593	2	DEL	relapse	-0.1432520386403
BRITROC-187	KRAS	-0.174979620585511	2	AMP	diagnosis	-0.819909741681765
BRITROC-187	KRAS	-0.174979620585511	2	AMP	relapse	-0.994889362267277
BRITROC-187	MECOM	-0.872630747164542	2	AMP	diagnosis	4.0804474181977
BRITROC-187	MECOM	-0.872630747164542	2	AMP	relapse	3.20781667103316
BRITROC-187	MYC	-0.39442196522166	2	AMP	diagnosis	1.58525802147184
BRITROC-187	MYC	-0.39442196522166	2	AMP	relapse	1.19083605625018
BRITROC-187	NF1	-0.0326196405682935	2	DEL	diagnosis	-0.935437518377577
BRITROC-187	NF1	-0.0326196405682935	2	DEL	relapse	-0.968057158945871
BRITROC-187	PIK3CA	-0.673424927101312	2	AMP	diagnosis	2.62878793341926
BRITROC-187	PIK3CA	-0.673424927101312	2	AMP	relapse	1.95536300631795
BRITROC-187	PTEN	-0.0758654688693539	2	DEL	diagnosis	0.0103249244574668
BRITROC-187	PTEN	-0.0758654688693539	2	DEL	relapse	-0.0655405444118871
BRITROC-187	RB1	0.0922653002058542	2	DEL	diagnosis	-0.089370940798255
BRITROC-187	RB1	0.0922653002058542	2	DEL	relapse	0.00289435940759919
BRITROC-192	AKT1	-0.201350548616468	1.8	AMP	diagnosis	0.299638006661407
BRITROC-192	AKT1	-0.201350548616468	1.8	AMP	relapse	0.0982874580449393
BRITROC-192	AKT2	-0.0923697443819761	1.8	AMP	diagnosis	-0.779029617104062
BRITROC-192	AKT2	-0.0923697443819761	1.8	AMP	relapse	-0.871399361486038
BRITROC-192	AKT3	-0.406676809459541	1.8	AMP	diagnosis	0.592013726589139
BRITROC-192	AKT3	-0.406676809459541	1.8	AMP	relapse	0.185336917129597
BRITROC-192	BRCA1	-0.0300330654469848	1.8	DEL	diagnosis	-0.819491898843484
BRITROC-192	BRCA1	-0.0300330654469848	1.8	DEL	relapse	-0.849524964290469
BRITROC-192	BRCA2	0.936083919997937	1.8	DEL	diagnosis	-0.808731589086711
BRITROC-192	BRCA2	0.936083919997937	1.8	DEL	relapse	0.127352330911226
BRITROC-192	CCND1	-0.0867597517931378	1.8	AMP	diagnosis	0.182091298062709
BRITROC-192	CCND1	-0.0867597517931378	1.8	AMP	relapse	0.0953315462695712
BRITROC-192	CCND2	-0.0239654785072902	1.8	AMP	diagnosis	1.19510708836728
BRITROC-192	CCND2	-0.0239654785072902	1.8	AMP	relapse	1.17114160985999
BRITROC-192	CCND3	-1.17208927409709	1.8	AMP	diagnosis	1.32259510878123
BRITROC-192	CCND3	-1.17208927409709	1.8	AMP	relapse	0.150505834684142
BRITROC-192	CCNE1	1.87952363064019	1.8	AMP	diagnosis	-0.135579586441443
BRITROC-192	CCNE1	1.87952363064019	1.8	AMP	relapse	1.74394404419875
BRITROC-192	CDKN2A	-0.00187736160956298	1.8	DEL	diagnosis	-0.8267212285254
BRITROC-192	CDKN2A	-0.00187736160956298	1.8	DEL	relapse	-0.828598590134963
BRITROC-192	CDKN2B	-0.00187736160956298	1.8	DEL	diagnosis	-0.8267212285254
BRITROC-192	CDKN2B	-0.00187736160956298	1.8	DEL	relapse	-0.828598590134963
BRITROC-192	KRAS	-0.0675576963692719	1.8	AMP	diagnosis	0.270385003596372
BRITROC-192	KRAS	-0.0675576963692719	1.8	AMP	relapse	0.2028273072271
BRITROC-192	MECOM	0.936822320527167	1.8	AMP	diagnosis	0.269378999962176
BRITROC-192	MECOM	0.936822320527167	1.8	AMP	relapse	1.20620132048934
BRITROC-192	MYC	-0.988989567744573	1.8	AMP	diagnosis	2.1189173057133
BRITROC-192	MYC	-0.988989567744573	1.8	AMP	relapse	1.12992773796872
BRITROC-192	NF1	-0.0300330654469848	1.8	DEL	diagnosis	-0.819491898843484
BRITROC-192	NF1	-0.0300330654469848	1.8	DEL	relapse	-0.849524964290469
BRITROC-192	PIK3CA	0.936822320527167	1.8	AMP	diagnosis	0.269378999962176
BRITROC-192	PIK3CA	0.936822320527167	1.8	AMP	relapse	1.20620132048934
BRITROC-192	PTEN	-0.989675316471583	1.8	DEL	diagnosis	0.178238552251289
BRITROC-192	PTEN	-0.989675316471583	1.8	DEL	relapse	-0.811436764220293
BRITROC-192	RB1	0.00195037486810468	1.8	DEL	diagnosis	-0.808731589086711
BRITROC-192	RB1	0.00195037486810468	1.8	DEL	relapse	-0.806781214218607
BRITROC-2	AKT1	0.0435857618806468	2.5	AMP	diagnosis	0.480374727562832
BRITROC-2	AKT1	0.0435857618806468	2.5	AMP	relapse	0.523960489443478
BRITROC-2	AKT2	-0.0807120254245648	2.5	AMP	diagnosis	-0.376807275540837
BRITROC-2	AKT2	-0.0807120254245648	2.5	AMP	relapse	-0.457519300965401
BRITROC-2	AKT3	0.00792962715374745	2.5	AMP	diagnosis	0.53030539154041
BRITROC-2	AKT3	0.00792962715374745	2.5	AMP	relapse	0.538235018694158
BRITROC-2	BRCA1	0.0369198113054243	2.5	DEL	diagnosis	-0.489322637885242
BRITROC-2	BRCA1	0.0369198113054243	2.5	DEL	relapse	-0.452402826579817
BRITROC-2	BRCA2	-0.0163444837774431	2.5	DEL	diagnosis	-0.440363407883472
BRITROC-2	BRCA2	-0.0163444837774431	2.5	DEL	relapse	-0.456707891660916
BRITROC-2	CCND1	-0.910743622882054	2.5	AMP	diagnosis	0.452476839665827
BRITROC-2	CCND1	-0.910743622882054	2.5	AMP	relapse	-0.458266783216226
BRITROC-2	CCND2	0.783778028460611	2.5	AMP	diagnosis	-0.350731980176842
BRITROC-2	CCND2	0.783778028460611	2.5	AMP	relapse	0.433046048283769
BRITROC-2	CCND3	-0.0147063778587704	2.5	AMP	diagnosis	-0.453766408186049
BRITROC-2	CCND3	-0.0147063778587704	2.5	AMP	relapse	-0.46847278604482
BRITROC-2	CCNE1	-0.0807120254245648	2.5	AMP	diagnosis	-0.376807275540837
BRITROC-2	CCNE1	-0.0807120254245648	2.5	AMP	relapse	-0.457519300965401
BRITROC-2	CDKN2A	-0.0170234851178743	2.5	DEL	diagnosis	-0.466188761283296
BRITROC-2	CDKN2A	-0.0170234851178743	2.5	DEL	relapse	-0.48321224640117
BRITROC-2	CDKN2B	-0.0170234851178743	2.5	DEL	diagnosis	-0.466188761283296
BRITROC-2	CDKN2B	-0.0170234851178743	2.5	DEL	relapse	-0.48321224640117
BRITROC-2	KRAS	0.783778028460611	2.5	AMP	diagnosis	-0.350731980176842
BRITROC-2	KRAS	0.783778028460611	2.5	AMP	relapse	0.433046048283769
BRITROC-2	MECOM	0.0170425628480908	2.5	AMP	diagnosis	0.549014135094559
BRITROC-2	MECOM	0.0170425628480908	2.5	AMP	relapse	0.56605669794265
BRITROC-2	MYC	0.0302358809019978	2.5	AMP	diagnosis	0.540030559375557
BRITROC-2	MYC	0.0302358809019978	2.5	AMP	relapse	0.570266440277555
BRITROC-2	NF1	0.0368637596300045	2.5	DEL	diagnosis	-0.489266586209822
BRITROC-2	NF1	0.0368637596300045	2.5	DEL	relapse	-0.452402826579817
BRITROC-2	PIK3CA	0.0170425628480908	2.5	AMP	diagnosis	0.549014135094559
BRITROC-2	PIK3CA	0.0170425628480908	2.5	AMP	relapse	0.56605669794265
BRITROC-2	PTEN	0.55631743588557	2.5	DEL	diagnosis	-0.0471049094080933
BRITROC-2	PTEN	0.55631743588557	2.5	DEL	relapse	0.509212526477477
BRITROC-2	RB1	-0.0163444837774431	2.5	DEL	diagnosis	-0.440363407883472
BRITROC-2	RB1	-0.0163444837774431	2.5	DEL	relapse	-0.456707891660916
BRITROC-204	AKT1	-0.159075026001264	1.8	AMP	diagnosis	0.306023485767183
BRITROC-204	AKT1	-0.159075026001264	1.8	AMP	relapse	0.14694845976592
BRITROC-204	AKT2	-0.392411167918622	1.8	AMP	diagnosis	0.474386285499599
BRITROC-204	AKT2	-0.392411167918622	1.8	AMP	relapse	0.0819751175809778
BRITROC-204	AKT3	-0.072281566321525	1.8	AMP	diagnosis	0.192447331297496
BRITROC-204	AKT3	-0.072281566321525	1.8	AMP	relapse	0.120165764975971
BRITROC-204	BRCA1	-0.0181195956604383	1.8	DEL	diagnosis	-0.759816115334252
BRITROC-204	BRCA1	-0.0181195956604383	1.8	DEL	relapse	-0.77793571099469
BRITROC-204	BRCA2	0.0830507020706195	1.8	DEL	diagnosis	-0.872080757784037
BRITROC-204	BRCA2	0.0830507020706195	1.8	DEL	relapse	-0.789030055713418
BRITROC-204	CCND1	0.136676193720762	1.8	AMP	diagnosis	0.231029344188616
BRITROC-204	CCND1	0.136676193720762	1.8	AMP	relapse	0.367705537909378
BRITROC-204	CCND2	0.133123177114452	1.8	AMP	diagnosis	1.21644602800585
BRITROC-204	CCND2	0.133123177114452	1.8	AMP	relapse	1.3495692051203
BRITROC-204	CCND3	-0.00246642285161336	1.8	AMP	diagnosis	0.153956923483711
BRITROC-204	CCND3	-0.00246642285161336	1.8	AMP	relapse	0.151490500632098
BRITROC-204	CCNE1	-0.392411167918622	1.8	AMP	diagnosis	0.474386285499599
BRITROC-204	CCNE1	-0.392411167918622	1.8	AMP	relapse	0.0819751175809778
BRITROC-204	CDKN2A	0.000803984778714462	1.8	DEL	diagnosis	0.116351846145729
BRITROC-204	CDKN2A	0.000803984778714462	1.8	DEL	relapse	0.117155830924443
BRITROC-204	CDKN2B	0.000803984778714462	1.8	DEL	diagnosis	0.116351846145729
BRITROC-204	CDKN2B	0.000803984778714462	1.8	DEL	relapse	0.117155830924443
BRITROC-204	KRAS	0.0761749337946136	1.8	AMP	diagnosis	1.21644602800585
BRITROC-204	KRAS	0.0761749337946136	1.8	AMP	relapse	1.29262096180046
BRITROC-204	MECOM	-0.0673160648013069	1.8	AMP	diagnosis	0.244302158433218
BRITROC-204	MECOM	-0.0673160648013069	1.8	AMP	relapse	0.176986093631911
BRITROC-204	MYC	-0.0527872352125489	1.8	AMP	diagnosis	1.134812678824
BRITROC-204	MYC	-0.0527872352125489	1.8	AMP	relapse	1.08202544361145
BRITROC-204	NF1	-0.267365268350269	1.8	DEL	diagnosis	-0.759816115334252
BRITROC-204	NF1	-0.267365268350269	1.8	DEL	relapse	-1.02718138368452
BRITROC-204	PIK3CA	-0.0673160648013069	1.8	AMP	diagnosis	0.244302158433218
BRITROC-204	PIK3CA	-0.0673160648013069	1.8	AMP	relapse	0.176986093631911
BRITROC-204	PTEN	0.0225397118893722	1.8	DEL	diagnosis	0.158873232851423
BRITROC-204	PTEN	0.0225397118893722	1.8	DEL	relapse	0.181412944740796
BRITROC-204	RB1	0.0481904976596654	1.8	DEL	diagnosis	-0.872080757784037
BRITROC-204	RB1	0.0481904976596654	1.8	DEL	relapse	-0.823890260124372
BRITROC-205	AKT1	-1.64693058265729	2.7	AMP	diagnosis	4.23025339057257
BRITROC-205	AKT1	-1.64693058265729	2.7	AMP	relapse	2.58332280791528
BRITROC-205	AKT2	0.162604269471379	2.7	AMP	diagnosis	-0.923109819698741
BRITROC-205	AKT2	0.162604269471379	2.7	AMP	relapse	-0.760505550227362
BRITROC-205	AKT3	-1.97295525452812	2.7	AMP	diagnosis	3.17029977964864
BRITROC-205	AKT3	-1.97295525452812	2.7	AMP	relapse	1.19734452512051
BRITROC-205	BRCA1	-0.0868597683860921	2.7	DEL	diagnosis	-0.68291325211095
BRITROC-205	BRCA1	-0.0868597683860921	2.7	DEL	relapse	-0.769773020497042
BRITROC-205	BRCA2	0.0294844861689227	2.7	DEL	diagnosis	-0.708018095116443
BRITROC-205	BRCA2	0.0294844861689227	2.7	DEL	relapse	-0.678533608947521
BRITROC-205	CCND1	-0.738094857201757	2.7	AMP	diagnosis	1.06497037469306
BRITROC-205	CCND1	-0.738094857201757	2.7	AMP	relapse	0.3268755174913
BRITROC-205	CCND2	-1.05696689213617	2.7	AMP	diagnosis	1.37058108304661
BRITROC-205	CCND2	-1.05696689213617	2.7	AMP	relapse	0.313614190910448
BRITROC-205	CCND3	1.07920903668689	2.7	AMP	diagnosis	-0.782630081028318
BRITROC-205	CCND3	1.07920903668689	2.7	AMP	relapse	0.296578955658576
BRITROC-205	CCNE1	-0.458544241710177	2.7	AMP	diagnosis	0.704603613837915
BRITROC-205	CCNE1	-0.458544241710177	2.7	AMP	relapse	0.246059372127739
BRITROC-205	CDKN2A	0.950494420551408	2.7	DEL	diagnosis	-0.679106733935928
BRITROC-205	CDKN2A	0.950494420551408	2.7	DEL	relapse	0.271387686615479
BRITROC-205	CDKN2B	0.950494420551408	2.7	DEL	diagnosis	-0.679106733935928
BRITROC-205	CDKN2B	0.950494420551408	2.7	DEL	relapse	0.271387686615479
BRITROC-205	KRAS	-2.04623173144846	2.7	AMP	diagnosis	1.37058108304661
BRITROC-205	KRAS	-2.04623173144846	2.7	AMP	relapse	-0.675650648401849
BRITROC-205	MECOM	0.257925865974316	2.7	AMP	diagnosis	2.04924046171373
BRITROC-205	MECOM	0.257925865974316	2.7	AMP	relapse	2.30716632768804
BRITROC-205	MYC	-3.74576181546553	2.7	AMP	diagnosis	5.09141641604589
BRITROC-205	MYC	-3.74576181546553	2.7	AMP	relapse	1.34565460058036
BRITROC-205	NF1	0.140657403152755	2.7	DEL	diagnosis	-0.910430423649796
BRITROC-205	NF1	0.140657403152755	2.7	DEL	relapse	-0.769773020497042
BRITROC-205	PIK3CA	0.928183698248345	2.7	AMP	diagnosis	1.2964940181447
BRITROC-205	PIK3CA	0.928183698248345	2.7	AMP	relapse	2.22467771639304
BRITROC-205	PTEN	-0.90284006065172	2.7	DEL	diagnosis	1.17792310055449
BRITROC-205	PTEN	-0.90284006065172	2.7	DEL	relapse	0.275083039902765
BRITROC-205	RB1	0.0294844861689227	2.7	DEL	diagnosis	-0.708018095116443
BRITROC-205	RB1	0.0294844861689227	2.7	DEL	relapse	-0.678533608947521
BRITROC-225	AKT1	-0.412469573606149	1.9	AMP	diagnosis	1.54774965295562
BRITROC-225	AKT1	-0.412469573606149	1.9	AMP	relapse	1.13528007934947
BRITROC-225	AKT2	0.0204112062405872	1.9	AMP	diagnosis	0.022866880987706
BRITROC-225	AKT2	0.0204112062405872	1.9	AMP	relapse	0.0432780872282932
BRITROC-225	AKT3	-0.995934959121044	1.9	AMP	diagnosis	0.0758588542832168
BRITROC-225	AKT3	-0.995934959121044	1.9	AMP	relapse	-0.920076104837827
BRITROC-225	BRCA1	0.907637855917846	1.9	DEL	diagnosis	-0.929106401814107
BRITROC-225	BRCA1	0.907637855917846	1.9	DEL	relapse	-0.0214685458962611
BRITROC-225	BRCA2	-0.0193248578631023	1.9	DEL	diagnosis	-0.896301887642144
BRITROC-225	BRCA2	-0.0193248578631023	1.9	DEL	relapse	-0.915626745505247
BRITROC-225	CCND1	-0.0303092385847674	1.9	AMP	diagnosis	0.152762725781957
BRITROC-225	CCND1	-0.0303092385847674	1.9	AMP	relapse	0.12245348719719
BRITROC-225	CCND2	-1.1006044545241	1.9	AMP	diagnosis	2.10924422264466
BRITROC-225	CCND2	-1.1006044545241	1.9	AMP	relapse	1.00863976812055
BRITROC-225	CCND3	-0.122899676965146	1.9	AMP	diagnosis	0.192403010217757
BRITROC-225	CCND3	-0.122899676965146	1.9	AMP	relapse	0.0695033332526112
BRITROC-225	CCNE1	0.0204112062405872	1.9	AMP	diagnosis	0.022866880987706
BRITROC-225	CCNE1	0.0204112062405872	1.9	AMP	relapse	0.0432780872282932
BRITROC-225	CDKN2A	-0.0662569489218767	1.9	DEL	diagnosis	1.22597953438738
BRITROC-225	CDKN2A	-0.0662569489218767	1.9	DEL	relapse	1.15972258546551
BRITROC-225	CDKN2B	-0.0662569489218767	1.9	DEL	diagnosis	1.22597953438738
BRITROC-225	CDKN2B	-0.0662569489218767	1.9	DEL	relapse	1.15972258546551
BRITROC-225	KRAS	-0.0533977847617277	1.9	AMP	diagnosis	-0.83530481747739
BRITROC-225	KRAS	-0.0533977847617277	1.9	AMP	relapse	-0.888702602239118
BRITROC-225	MECOM	-0.388177775374809	1.9	AMP	diagnosis	3.60778059409672
BRITROC-225	MECOM	-0.388177775374809	1.9	AMP	relapse	3.21960281872191
BRITROC-225	MYC	-0.0662446543017756	1.9	AMP	diagnosis	3.03869011698561
BRITROC-225	MYC	-0.0662446543017756	1.9	AMP	relapse	2.97244546268384
BRITROC-225	NF1	-0.289435469048867	1.9	DEL	diagnosis	0.276492283762886
BRITROC-225	NF1	-0.289435469048867	1.9	DEL	relapse	-0.0129431852859812
BRITROC-225	PIK3CA	-0.180111962002121	1.9	AMP	diagnosis	1.2415537719255
BRITROC-225	PIK3CA	-0.180111962002121	1.9	AMP	relapse	1.06144180992338
BRITROC-225	PTEN	-1.06207778553238	1.9	DEL	diagnosis	0.122873643939116
BRITROC-225	PTEN	-1.06207778553238	1.9	DEL	relapse	-0.93920414159326
BRITROC-225	RB1	-0.0193248578631023	1.9	DEL	diagnosis	-0.896301887642144
BRITROC-225	RB1	-0.0193248578631023	1.9	DEL	relapse	-0.915626745505247
BRITROC-226	AKT1	0.00694883369008403	1.8	AMP	diagnosis	0.156660587245964
BRITROC-226	AKT1	0.00694883369008403	1.8	AMP	relapse	0.163609420936048
BRITROC-226	AKT2	-0.209074933982339	1.8	AMP	diagnosis	0.129019521248357
BRITROC-226	AKT2	-0.209074933982339	1.8	AMP	relapse	-0.0800554127339821
BRITROC-226	AKT3	0.112745605430638	1.8	AMP	diagnosis	0.104067528831774
BRITROC-226	AKT3	0.112745605430638	1.8	AMP	relapse	0.216813134262412
BRITROC-226	BRCA1	-0.0291458393418055	1.8	DEL	diagnosis	-0.842498926163332
BRITROC-226	BRCA1	-0.0291458393418055	1.8	DEL	relapse	-0.871644765505138
BRITROC-226	BRCA2	-0.0338992426850775	1.8	DEL	diagnosis	-0.791111595391219
BRITROC-226	BRCA2	-0.0338992426850775	1.8	DEL	relapse	-0.825010838076297
BRITROC-226	CCND1	-0.0101390915950681	1.8	AMP	diagnosis	0.194163001595635
BRITROC-226	CCND1	-0.0101390915950681	1.8	AMP	relapse	0.184023910000567
BRITROC-226	CCND2	-0.0881078146375041	1.8	AMP	diagnosis	0.257547565032503
BRITROC-226	CCND2	-0.0881078146375041	1.8	AMP	relapse	0.169439750394998
BRITROC-226	CCND3	-0.00789986279497112	1.8	AMP	diagnosis	0.17762720915621
BRITROC-226	CCND3	-0.00789986279497112	1.8	AMP	relapse	0.169727346361239
BRITROC-226	CCNE1	-0.0320461115211854	1.8	AMP	diagnosis	1.07456261576765
BRITROC-226	CCNE1	-0.0320461115211854	1.8	AMP	relapse	1.04251650424647
BRITROC-226	CDKN2A	-0.0209734076655057	1.8	DEL	diagnosis	0.211041129753171
BRITROC-226	CDKN2A	-0.0209734076655057	1.8	DEL	relapse	0.190067722087665
BRITROC-226	CDKN2B	-0.0209734076655057	1.8	DEL	diagnosis	0.211041129753171
BRITROC-226	CDKN2B	-0.0209734076655057	1.8	DEL	relapse	0.190067722087665
BRITROC-226	KRAS	-0.0895720123023476	1.8	AMP	diagnosis	0.329407655370177
BRITROC-226	KRAS	-0.0895720123023476	1.8	AMP	relapse	0.23983564306783
BRITROC-226	MECOM	0.530524384859391	1.8	AMP	diagnosis	0.221843935464918
BRITROC-226	MECOM	0.530524384859391	1.8	AMP	relapse	0.752368320324309
BRITROC-226	MYC	-0.203687558114817	1.8	AMP	diagnosis	1.23254049650827
BRITROC-226	MYC	-0.203687558114817	1.8	AMP	relapse	1.02885293839345
BRITROC-226	NF1	-0.0291458393418055	1.8	DEL	diagnosis	-0.842498926163332
BRITROC-226	NF1	-0.0291458393418055	1.8	DEL	relapse	-0.871644765505138
BRITROC-226	PIK3CA	0.530524384859391	1.8	AMP	diagnosis	0.221843935464918
BRITROC-226	PIK3CA	0.530524384859391	1.8	AMP	relapse	0.752368320324309
BRITROC-226	PTEN	-0.0624524370259141	1.8	DEL	diagnosis	0.203564693176557
BRITROC-226	PTEN	-0.0624524370259141	1.8	DEL	relapse	0.141112256150643
BRITROC-226	RB1	-0.0338992426850775	1.8	DEL	diagnosis	-0.791111595391219
BRITROC-226	RB1	-0.0338992426850775	1.8	DEL	relapse	-0.825010838076297
BRITROC-229	AKT1	0.0240261296505064	3	AMP	diagnosis	-1.13439668574283
BRITROC-229	AKT1	0.0240261296505064	3	AMP	relapse	-1.11037055609233
BRITROC-229	AKT2	-0.379076722516181	3	AMP	diagnosis	0.0591434815994103
BRITROC-229	AKT2	-0.379076722516181	3	AMP	relapse	-0.31993324091677
BRITROC-229	AKT3	0.244721988805105	3	AMP	diagnosis	0.598679035775235
BRITROC-229	AKT3	0.244721988805105	3	AMP	relapse	0.84340102458034
BRITROC-229	BRCA1	-0.13618369375006	3	DEL	diagnosis	-0.682580310811747
BRITROC-229	BRCA1	-0.13618369375006	3	DEL	relapse	-0.818764004561807
BRITROC-229	BRCA2	0.0533998197765153	3	DEL	diagnosis	-0.986598745095151
BRITROC-229	BRCA2	0.0533998197765153	3	DEL	relapse	-0.933198925318635
BRITROC-229	CCND1	-0.200150107359865	3	AMP	diagnosis	1.16628117465178
BRITROC-229	CCND1	-0.200150107359865	3	AMP	relapse	0.966131067291918
BRITROC-229	CCND2	-0.0974368911949979	3	AMP	diagnosis	1.53834935845138
BRITROC-229	CCND2	-0.0974368911949979	3	AMP	relapse	1.44091246725639
BRITROC-229	CCND3	-0.0178363537183084	3	AMP	diagnosis	0.857511282072283
BRITROC-229	CCND3	-0.0178363537183084	3	AMP	relapse	0.839674928353975
BRITROC-229	CCNE1	0.770219265813754	3	AMP	diagnosis	6.81860237922242
BRITROC-229	CCNE1	0.770219265813754	3	AMP	relapse	7.58882164503617
BRITROC-229	CDKN2A	-0.0199315437873908	3	DEL	diagnosis	-0.144712607903641
BRITROC-229	CDKN2A	-0.0199315437873908	3	DEL	relapse	-0.164644151691032
BRITROC-229	CDKN2B	-0.0199315437873908	3	DEL	diagnosis	-0.144712607903641
BRITROC-229	CDKN2B	-0.0199315437873908	3	DEL	relapse	-0.164644151691032
BRITROC-229	KRAS	-0.136346203692853	3	AMP	diagnosis	1.57725867094924
BRITROC-229	KRAS	-0.136346203692853	3	AMP	relapse	1.44091246725639
BRITROC-229	MECOM	-0.511154280061681	3	AMP	diagnosis	2.48720155835229
BRITROC-229	MECOM	-0.511154280061681	3	AMP	relapse	1.97604727829061
BRITROC-229	MYC	-0.0229187812400005	3	AMP	diagnosis	-0.653270585774589
BRITROC-229	MYC	-0.0229187812400005	3	AMP	relapse	-0.67618936701459
BRITROC-229	NF1	-0.121074504989092	3	DEL	diagnosis	-2.96723156096631
BRITROC-229	NF1	-0.121074504989092	3	DEL	relapse	-3.0883060659554
BRITROC-229	PIK3CA	-0.0932064547064613	3	AMP	diagnosis	1.42612093975148
BRITROC-229	PIK3CA	-0.0932064547064613	3	AMP	relapse	1.33291448504502
BRITROC-229	PTEN	0.0689871301063905	3	DEL	diagnosis	-0.171126564730586
BRITROC-229	PTEN	0.0689871301063905	3	DEL	relapse	-0.102139434624195
BRITROC-229	RB1	0.0533998197765153	3	DEL	diagnosis	-0.986598745095151
BRITROC-229	RB1	0.0533998197765153	3	DEL	relapse	-0.933198925318635
BRITROC-232	AKT1	-0.97962129741203	3.2	AMP	diagnosis	1.7950877671661
BRITROC-232	AKT1	-0.97962129741203	3.2	AMP	relapse	0.815466469754068
BRITROC-232	AKT2	-0.0915789608194153	3.2	AMP	diagnosis	-0.108958842336513
BRITROC-232	AKT2	-0.0915789608194153	3.2	AMP	relapse	-0.200537803155928
BRITROC-232	AKT3	1.04269460958644	3.2	AMP	diagnosis	-0.188101956675876
BRITROC-232	AKT3	1.04269460958644	3.2	AMP	relapse	0.854592652910561
BRITROC-232	BRCA1	0.0968597928517987	3.2	DEL	diagnosis	-1.22675881931103
BRITROC-232	BRCA1	0.0968597928517987	3.2	DEL	relapse	-1.12989902645923
BRITROC-232	BRCA2	0.0113963685249978	3.2	DEL	diagnosis	-1.22140798173122
BRITROC-232	BRCA2	0.0113963685249978	3.2	DEL	relapse	-1.21001161320622
BRITROC-232	CCND1	-1.0042317787566	3.2	AMP	diagnosis	0.848992662290507
BRITROC-232	CCND1	-1.0042317787566	3.2	AMP	relapse	-0.155239116466094
BRITROC-232	CCND2	0.018327896576011	3.2	AMP	diagnosis	0.897723581077685
BRITROC-232	CCND2	0.018327896576011	3.2	AMP	relapse	0.916051477653696
BRITROC-232	CCND3	-0.0741029191397478	3.2	AMP	diagnosis	-0.185586756166588
BRITROC-232	CCND3	-0.0741029191397478	3.2	AMP	relapse	-0.259689675306336
BRITROC-232	CCNE1	-0.0263773288941289	3.2	AMP	diagnosis	-0.204175913487318
BRITROC-232	CCNE1	-0.0263773288941289	3.2	AMP	relapse	-0.230553242381446
BRITROC-232	CDKN2A	0.0114376681410393	3.2	DEL	diagnosis	-1.21148678110852
BRITROC-232	CDKN2A	0.0114376681410393	3.2	DEL	relapse	-1.20004911296748
BRITROC-232	CDKN2B	0.0114376681410393	3.2	DEL	diagnosis	-1.21148678110852
BRITROC-232	CDKN2B	0.0114376681410393	3.2	DEL	relapse	-1.20004911296748
BRITROC-232	KRAS	0.0150024597295237	3.2	AMP	diagnosis	0.897723581077685
BRITROC-232	KRAS	0.0150024597295237	3.2	AMP	relapse	0.912726040807208
BRITROC-232	MECOM	1.09117209826282	3.2	AMP	diagnosis	-0.143421802958709
BRITROC-232	MECOM	1.09117209826282	3.2	AMP	relapse	0.947750295304109
BRITROC-232	MYC	0.0630214217593394	3.2	AMP	diagnosis	1.49086859063342
BRITROC-232	MYC	0.0630214217593394	3.2	AMP	relapse	1.55389001239276
BRITROC-232	NF1	0.0968597928517987	3.2	DEL	diagnosis	-1.22675881931103
BRITROC-232	NF1	0.0968597928517987	3.2	DEL	relapse	-1.12989902645923
BRITROC-232	PIK3CA	1.09117209826282	3.2	AMP	diagnosis	-0.143421802958709
BRITROC-232	PIK3CA	1.09117209826282	3.2	AMP	relapse	0.947750295304109
BRITROC-232	PTEN	-0.304606240151083	3.2	DEL	diagnosis	-0.240129632634396
BRITROC-232	PTEN	-0.304606240151083	3.2	DEL	relapse	-0.544735872785479
BRITROC-232	RB1	0.0113963685249978	3.2	DEL	diagnosis	-1.22140798173122
BRITROC-232	RB1	0.0113963685249978	3.2	DEL	relapse	-1.21001161320622
BRITROC-234	AKT1	0.100356008727815	3.4	AMP	diagnosis	-0.373811921825242
BRITROC-234	AKT1	0.100356008727815	3.4	AMP	relapse	-0.273455913097428
BRITROC-234	AKT2	0.242415977131085	3.4	AMP	diagnosis	-0.402473828064116
BRITROC-234	AKT2	0.242415977131085	3.4	AMP	relapse	-0.160057850933031
BRITROC-234	AKT3	0.494703934257033	3.4	AMP	diagnosis	2.24213604807263
BRITROC-234	AKT3	0.494703934257033	3.4	AMP	relapse	2.73683998232966
BRITROC-234	BRCA1	0.0275760119670876	3.4	DEL	diagnosis	-1.24830645175787
BRITROC-234	BRCA1	0.0275760119670876	3.4	DEL	relapse	-1.22073043979079
BRITROC-234	BRCA2	-0.0318825568944519	3.4	DEL	diagnosis	0.547090923642514
BRITROC-234	BRCA2	-0.0318825568944519	3.4	DEL	relapse	0.515208366748062
BRITROC-234	CCND1	-0.112383749927065	3.4	AMP	diagnosis	-0.304725189158767
BRITROC-234	CCND1	-0.112383749927065	3.4	AMP	relapse	-0.417108939085832
BRITROC-234	CCND2	0.380193077529827	3.4	AMP	diagnosis	1.82710765899804
BRITROC-234	CCND2	0.380193077529827	3.4	AMP	relapse	2.20730073652786
BRITROC-234	CCND3	-0.156608491035359	3.4	AMP	diagnosis	0.525745567312827
BRITROC-234	CCND3	-0.156608491035359	3.4	AMP	relapse	0.369137076277468
BRITROC-234	CCNE1	-0.897417172628597	3.4	AMP	diagnosis	11.3272099590106
BRITROC-234	CCNE1	-0.897417172628597	3.4	AMP	relapse	10.429792786382
BRITROC-234	CDKN2A	-0.14121215665803	3.4	DEL	diagnosis	0.585736625390302
BRITROC-234	CDKN2A	-0.14121215665803	3.4	DEL	relapse	0.444524468732271
BRITROC-234	CDKN2B	-0.14121215665803	3.4	DEL	diagnosis	0.585736625390302
BRITROC-234	CDKN2B	-0.14121215665803	3.4	DEL	relapse	0.444524468732271
BRITROC-234	KRAS	-0.371042122265459	3.4	AMP	diagnosis	0.421552358248229
BRITROC-234	KRAS	-0.371042122265459	3.4	AMP	relapse	0.0505102359827694
BRITROC-234	MECOM	-0.573672809350271	3.4	AMP	diagnosis	3.07070105077416
BRITROC-234	MECOM	-0.573672809350271	3.4	AMP	relapse	2.49702824142389
BRITROC-234	MYC	-0.0824464126251154	3.4	AMP	diagnosis	0.559966062758601
BRITROC-234	MYC	-0.0824464126251154	3.4	AMP	relapse	0.477519650133485
BRITROC-234	NF1	0.0454969990194436	3.4	DEL	diagnosis	-1.26622743881023
BRITROC-234	NF1	0.0454969990194436	3.4	DEL	relapse	-1.22073043979079
BRITROC-234	PIK3CA	-0.145938920837213	3.4	AMP	diagnosis	1.62671718735848
BRITROC-234	PIK3CA	-0.145938920837213	3.4	AMP	relapse	1.48077826652127
BRITROC-234	PTEN	0.605203874916522	3.4	DEL	diagnosis	-1.11784670240209
BRITROC-234	PTEN	0.605203874916522	3.4	DEL	relapse	-0.51264282748557
BRITROC-234	RB1	-0.0539006971636211	3.4	DEL	diagnosis	-1.4182941021633
BRITROC-234	RB1	-0.0539006971636211	3.4	DEL	relapse	-1.47219479932692
BRITROC-242	AKT1	0.856847697590073	2.7	AMP	diagnosis	-0.722380191128579
BRITROC-242	AKT1	0.856847697590073	2.7	AMP	relapse	0.134467506461494
BRITROC-242	AKT2	-0.110912292001506	2.7	AMP	diagnosis	-0.672069355147837
BRITROC-242	AKT2	-0.110912292001506	2.7	AMP	relapse	-0.782981647149343
BRITROC-242	AKT3	1.15194066138583	2.7	AMP	diagnosis	0.139232288870105
BRITROC-242	AKT3	1.15194066138583	2.7	AMP	relapse	1.29117295025593
BRITROC-242	BRCA1	0.954714313463662	2.7	DEL	diagnosis	-1.56501139448267
BRITROC-242	BRCA1	0.954714313463662	2.7	DEL	relapse	-0.610297081019003
BRITROC-242	BRCA2	-0.00692656933365865	2.7	DEL	diagnosis	-0.695072052196122
BRITROC-242	BRCA2	-0.00692656933365865	2.7	DEL	relapse	-0.70199862152978
BRITROC-242	CCND1	0.120736604107732	2.7	AMP	diagnosis	0.289580223508973
BRITROC-242	CCND1	0.120736604107732	2.7	AMP	relapse	0.410316827616704
BRITROC-242	CCND2	-0.0767627508142406	2.7	AMP	diagnosis	1.31967452893748
BRITROC-242	CCND2	-0.0767627508142406	2.7	AMP	relapse	1.24291177812324
BRITROC-242	CCND3	-0.0743382759439304	2.7	AMP	diagnosis	0.247315557875736
BRITROC-242	CCND3	-0.0743382759439304	2.7	AMP	relapse	0.172977281931806
BRITROC-242	CCNE1	-11.1861120710853	2.7	AMP	diagnosis	36.4898171208684
BRITROC-242	CCNE1	-11.1861120710853	2.7	AMP	relapse	25.3037050497831
BRITROC-242	CDKN2A	-0.952287291478313	2.7	DEL	diagnosis	0.164028967015885
BRITROC-242	CDKN2A	-0.952287291478313	2.7	DEL	relapse	-0.788258324462428
BRITROC-242	CDKN2B	-0.952287291478313	2.7	DEL	diagnosis	0.164028967015885
BRITROC-242	CDKN2B	-0.952287291478313	2.7	DEL	relapse	-0.788258324462428
BRITROC-242	KRAS	-0.0325577762046274	2.7	AMP	diagnosis	1.27546955432787
BRITROC-242	KRAS	-0.0325577762046274	2.7	AMP	relapse	1.24291177812324
BRITROC-242	MECOM	-3.13490439396264	2.7	AMP	diagnosis	5.37032161629801
BRITROC-242	MECOM	-3.13490439396264	2.7	AMP	relapse	2.23541722233537
BRITROC-242	MYC	-2.03492818585902	2.7	AMP	diagnosis	2.18579296272852
BRITROC-242	MYC	-2.03492818585902	2.7	AMP	relapse	0.150864776869505
BRITROC-242	NF1	-0.153083238038881	2.7	DEL	diagnosis	-1.59833567839241
BRITROC-242	NF1	-0.153083238038881	2.7	DEL	relapse	-1.75141891643129
BRITROC-242	PIK3CA	-2.10466177744352	2.7	AMP	diagnosis	4.3400789997789
BRITROC-242	PIK3CA	-2.10466177744352	2.7	AMP	relapse	2.23541722233537
BRITROC-242	PTEN	-0.0479254016133932	2.7	DEL	diagnosis	-0.701345351909878
BRITROC-242	PTEN	-0.0479254016133932	2.7	DEL	relapse	-0.749270753523272
BRITROC-242	RB1	-0.00692656933365865	2.7	DEL	diagnosis	-0.695072052196122
BRITROC-242	RB1	-0.00692656933365865	2.7	DEL	relapse	-0.70199862152978
BRITROC-246	AKT1	0.091818270358035	3	AMP	diagnosis	-1.00553416847651
BRITROC-246	AKT1	0.091818270358035	3	AMP	relapse	-0.913715898118479
BRITROC-246	AKT2	-1.98848943795025	3	AMP	diagnosis	1.15493467694975
BRITROC-246	AKT2	-1.98848943795025	3	AMP	relapse	-0.833554761000495
BRITROC-246	AKT3	1.22942571999154	3	AMP	diagnosis	-0.0744163148765198
BRITROC-246	AKT3	1.22942571999154	3	AMP	relapse	1.15500940511502
BRITROC-246	BRCA1	1.00603984752282	3	DEL	diagnosis	-1.80775880544417
BRITROC-246	BRCA1	1.00603984752282	3	DEL	relapse	-0.801718957921344
BRITROC-246	BRCA2	0.195403734217449	3	DEL	diagnosis	-1.12116060011941
BRITROC-246	BRCA2	0.195403734217449	3	DEL	relapse	-0.925756865901961
BRITROC-246	CCND1	0.0472487845156455	3	AMP	diagnosis	0.0489728500306224
BRITROC-246	CCND1	0.0472487845156455	3	AMP	relapse	0.0962216345462679
BRITROC-246	CCND2	0.247692071808596	3	AMP	diagnosis	0.809703641170996
BRITROC-246	CCND2	0.247692071808596	3	AMP	relapse	1.05739571297959
BRITROC-246	CCND3	-0.0317818602853923	3	AMP	diagnosis	0.21333499762758
BRITROC-246	CCND3	-0.0317818602853923	3	AMP	relapse	0.181553137342188
BRITROC-246	CCNE1	-10.3007675503442	3	AMP	diagnosis	11.5883241819825
BRITROC-246	CCNE1	-10.3007675503442	3	AMP	relapse	1.28755663163831
BRITROC-246	CDKN2A	-1.19870621819017	3	DEL	diagnosis	2.83510669208269
BRITROC-246	CDKN2A	-1.19870621819017	3	DEL	relapse	1.63640047389252
BRITROC-246	CDKN2B	-1.19870621819017	3	DEL	diagnosis	2.83510669208269
BRITROC-246	CDKN2B	-1.19870621819017	3	DEL	relapse	1.63640047389252
BRITROC-246	KRAS	0.213041596820521	3	AMP	diagnosis	0.844354116159071
BRITROC-246	KRAS	0.213041596820521	3	AMP	relapse	1.05739571297959
BRITROC-246	MECOM	-2.50100683805925	3	AMP	diagnosis	3.50484591739628
BRITROC-246	MECOM	-2.50100683805925	3	AMP	relapse	1.00383907933703
BRITROC-246	MYC	0.764513322473543	3	AMP	diagnosis	1.97183226206377
BRITROC-246	MYC	0.764513322473543	3	AMP	relapse	2.73634558453731
BRITROC-246	NF1	0.202377094714216	3	DEL	diagnosis	-1.00409605263556
BRITROC-246	NF1	0.202377094714216	3	DEL	relapse	-0.801718957921344
BRITROC-246	PIK3CA	-1.00608704085785	3	AMP	diagnosis	1.07175275647325
BRITROC-246	PIK3CA	-1.00608704085785	3	AMP	relapse	0.0656657156153928
BRITROC-246	PTEN	0.876678054662719	3	DEL	diagnosis	-0.866333580877816
BRITROC-246	PTEN	0.876678054662719	3	DEL	relapse	0.0103444737849032
BRITROC-246	RB1	0.195403734217449	3	DEL	diagnosis	-1.12116060011941
BRITROC-246	RB1	0.195403734217449	3	DEL	relapse	-0.925756865901961
BRITROC-256	AKT1	-0.159439794659929	1.7	AMP	diagnosis	0.345091275949391
BRITROC-256	AKT1	-0.159439794659929	1.7	AMP	relapse	0.185651481289462
BRITROC-256	AKT2	-0.0185284519715845	1.7	AMP	diagnosis	0.213814299726718
BRITROC-256	AKT2	-0.0185284519715845	1.7	AMP	relapse	0.195285847755134
BRITROC-256	AKT3	-0.206626106448016	1.7	AMP	diagnosis	0.475317800075356
BRITROC-256	AKT3	-0.206626106448016	1.7	AMP	relapse	0.26869169362734
BRITROC-256	BRCA1	1.03641037489158	1.7	DEL	diagnosis	0.299473594542494
BRITROC-256	BRCA1	1.03641037489158	1.7	DEL	relapse	1.33588396943408
BRITROC-256	BRCA2	0.0246324466887107	1.7	DEL	diagnosis	-0.69228212622991
BRITROC-256	BRCA2	0.0246324466887107	1.7	DEL	relapse	-0.6676496795412
BRITROC-256	CCND1	-0.0155105291350981	1.7	AMP	diagnosis	0.271099954726042
BRITROC-256	CCND1	-0.0155105291350981	1.7	AMP	relapse	0.255589425590944
BRITROC-256	CCND2	0.0060105534715591	1.7	AMP	diagnosis	-0.736450202940613
BRITROC-256	CCND2	0.0060105534715591	1.7	AMP	relapse	-0.730439649469054
BRITROC-256	CCND3	-0.0218131057070354	1.7	AMP	diagnosis	0.282896849621247
BRITROC-256	CCND3	-0.0218131057070354	1.7	AMP	relapse	0.261083743914212
BRITROC-256	CCNE1	0.212872196775529	1.7	AMP	diagnosis	-0.0342760387896874
BRITROC-256	CCNE1	0.212872196775529	1.7	AMP	relapse	0.178596157985841
BRITROC-256	CDKN2A	-0.0689580552669431	1.7	DEL	diagnosis	-0.666570398881527
BRITROC-256	CDKN2A	-0.0689580552669431	1.7	DEL	relapse	-0.735528454148471
BRITROC-256	CDKN2B	-0.0689580552669431	1.7	DEL	diagnosis	-0.666570398881527
BRITROC-256	CDKN2B	-0.0689580552669431	1.7	DEL	relapse	-0.735528454148471
BRITROC-256	KRAS	-0.0795198382301812	1.7	AMP	diagnosis	0.337785681608557
BRITROC-256	KRAS	-0.0795198382301812	1.7	AMP	relapse	0.258265843378376
BRITROC-256	MECOM	-0.133629460906445	1.7	AMP	diagnosis	0.370528687350427
BRITROC-256	MECOM	-0.133629460906445	1.7	AMP	relapse	0.236899226443982
BRITROC-256	MYC	-0.854863550040383	1.7	AMP	diagnosis	1.24515269368049
BRITROC-256	MYC	-0.854863550040383	1.7	AMP	relapse	0.390289143640105
BRITROC-256	NF1	0.0317177478132392	1.7	DEL	diagnosis	-0.799834017007879
BRITROC-256	NF1	0.0317177478132392	1.7	DEL	relapse	-0.768116269194639
BRITROC-256	PIK3CA	-0.133629460906445	1.7	AMP	diagnosis	0.370528687350427
BRITROC-256	PIK3CA	-0.133629460906445	1.7	AMP	relapse	0.236899226443982
BRITROC-256	PTEN	-0.0836201434498067	1.7	DEL	diagnosis	0.251975911111196
BRITROC-256	PTEN	-0.0836201434498067	1.7	DEL	relapse	0.16835576766139
BRITROC-256	RB1	0.0246324466887107	1.7	DEL	diagnosis	-0.69228212622991
BRITROC-256	RB1	0.0246324466887107	1.7	DEL	relapse	-0.6676496795412
BRITROC-259	AKT1	0.21422125995337	2	AMP	diagnosis	-0.00635057371480996
BRITROC-259	AKT1	0.21422125995337	2	AMP	relapse	0.20787068623856
BRITROC-259	AKT2	0.632180400364113	2	AMP	diagnosis	-0.732357495683827
BRITROC-259	AKT2	0.632180400364113	2	AMP	relapse	-0.100177095319714
BRITROC-259	AKT3	1.11708325639011	2	AMP	diagnosis	-1.08305618120686
BRITROC-259	AKT3	1.11708325639011	2	AMP	relapse	0.0340270751832583
BRITROC-259	BRCA1	-0.121289204319059	2	DEL	diagnosis	0.151091916701174
BRITROC-259	BRCA1	-0.121289204319059	2	DEL	relapse	0.0298027123821147
BRITROC-259	BRCA2	0.645932030509261	2	DEL	diagnosis	-1.00760060603873
BRITROC-259	BRCA2	0.645932030509261	2	DEL	relapse	-0.361668575529468
BRITROC-259	CCND1	-1.2003968287798	2	AMP	diagnosis	1.05532369004268
BRITROC-259	CCND1	-1.2003968287798	2	AMP	relapse	-0.14507313873712
BRITROC-259	CCND2	-0.266560702300266	2	AMP	diagnosis	0.0629203749211498
BRITROC-259	CCND2	-0.266560702300266	2	AMP	relapse	-0.203640327379116
BRITROC-259	CCND3	-0.100486126115356	2	AMP	diagnosis	0.153404947614788
BRITROC-259	CCND3	-0.100486126115356	2	AMP	relapse	0.0529188214994321
BRITROC-259	CCNE1	0.951152153808188	2	AMP	diagnosis	-0.204872297571106
BRITROC-259	CCNE1	0.951152153808188	2	AMP	relapse	0.746279856237082
BRITROC-259	CDKN2A	-0.569621760656142	2	DEL	diagnosis	0.00795692691775107
BRITROC-259	CDKN2A	-0.569621760656142	2	DEL	relapse	-0.56166483373839
BRITROC-259	CDKN2B	-0.569621760656142	2	DEL	diagnosis	0.00795692691775107
BRITROC-259	CDKN2B	-0.569621760656142	2	DEL	relapse	-0.56166483373839
BRITROC-259	KRAS	-0.266560702300266	2	AMP	diagnosis	0.0629203749211498
BRITROC-259	KRAS	-0.266560702300266	2	AMP	relapse	-0.203640327379116
BRITROC-259	MECOM	-0.495703265316468	2	AMP	diagnosis	0.529073167146961
BRITROC-259	MECOM	-0.495703265316468	2	AMP	relapse	0.0333699018304934
BRITROC-259	MYC	1.39165285749181	2	AMP	diagnosis	3.06505796848896
BRITROC-259	MYC	1.39165285749181	2	AMP	relapse	4.45671082598076
BRITROC-259	NF1	0.112191212866391	2	DEL	diagnosis	-1.0045256954808
BRITROC-259	NF1	0.112191212866391	2	DEL	relapse	-0.892334482614412
BRITROC-259	PIK3CA	-0.201828615633114	2	AMP	diagnosis	0.529073167146961
BRITROC-259	PIK3CA	-0.201828615633114	2	AMP	relapse	0.327244551513847
BRITROC-259	PTEN	-0.48205131778296	2	DEL	diagnosis	0.305118639114657
BRITROC-259	PTEN	-0.48205131778296	2	DEL	relapse	-0.176932678668303
BRITROC-259	RB1	1.29438817170064	2	DEL	diagnosis	-1.00760060603873
BRITROC-259	RB1	1.29438817170064	2	DEL	relapse	0.286787565661909
BRITROC-260	AKT1	0.137684385425883	1.9	AMP	diagnosis	0.0284698148956297
BRITROC-260	AKT1	0.137684385425883	1.9	AMP	relapse	0.166154200321512
BRITROC-260	AKT2	0.035198094653542	1.9	AMP	diagnosis	-0.803875729481612
BRITROC-260	AKT2	0.035198094653542	1.9	AMP	relapse	-0.76867763482807
BRITROC-260	AKT3	0.0450149019236457	1.9	AMP	diagnosis	0.529142289350911
BRITROC-260	AKT3	0.0450149019236457	1.9	AMP	relapse	0.574157191274557
BRITROC-260	BRCA1	-0.0915144845347352	1.9	DEL	diagnosis	-0.816474230599706
BRITROC-260	BRCA1	-0.0915144845347352	1.9	DEL	relapse	-0.907988715134441
BRITROC-260	BRCA2	-0.0379351416113398	1.9	DEL	diagnosis	-0.874994108287971
BRITROC-260	BRCA2	-0.0379351416113398	1.9	DEL	relapse	-0.912929249899311
BRITROC-260	CCND1	-1.59503415048434	1.9	AMP	diagnosis	2.10695328520173
BRITROC-260	CCND1	-1.59503415048434	1.9	AMP	relapse	0.511919134717389
BRITROC-260	CCND2	0.0994689825257176	1.9	AMP	diagnosis	0.152297823542197
BRITROC-260	CCND2	0.0994689825257176	1.9	AMP	relapse	0.251766806067914
BRITROC-260	CCND3	0.425037570236309	1.9	AMP	diagnosis	0.142232222094612
BRITROC-260	CCND3	0.425037570236309	1.9	AMP	relapse	0.567269792330922
BRITROC-260	CCNE1	-0.470516027528783	1.9	AMP	diagnosis	0.138386516427108
BRITROC-260	CCNE1	-0.470516027528783	1.9	AMP	relapse	-0.332129511101675
BRITROC-260	CDKN2A	0.192751251949209	1.9	DEL	diagnosis	0.036975453398153
BRITROC-260	CDKN2A	0.192751251949209	1.9	DEL	relapse	0.229726705347362
BRITROC-260	CDKN2B	0.192751251949209	1.9	DEL	diagnosis	0.036975453398153
BRITROC-260	CDKN2B	0.192751251949209	1.9	DEL	relapse	0.229726705347362
BRITROC-260	KRAS	0.0994689825257176	1.9	AMP	diagnosis	0.152297823542197
BRITROC-260	KRAS	0.0994689825257176	1.9	AMP	relapse	0.251766806067914
BRITROC-260	MECOM	-0.0026198264195938	1.9	AMP	diagnosis	0.263932593077674
BRITROC-260	MECOM	-0.0026198264195938	1.9	AMP	relapse	0.26131276665808
BRITROC-260	MYC	-2.07772465574569	1.9	AMP	diagnosis	1.87340359558693
BRITROC-260	MYC	-2.07772465574569	1.9	AMP	relapse	-0.204321060158759
BRITROC-260	NF1	-0.0915144845347352	1.9	DEL	diagnosis	-0.816474230599706
BRITROC-260	NF1	-0.0915144845347352	1.9	DEL	relapse	-0.907988715134441
BRITROC-260	PIK3CA	0.463834561804699	1.9	AMP	diagnosis	0.263932593077674
BRITROC-260	PIK3CA	0.463834561804699	1.9	AMP	relapse	0.727767154882372
BRITROC-260	PTEN	-0.801507231714597	1.9	DEL	diagnosis	-0.0873046837502771
BRITROC-260	PTEN	-0.801507231714597	1.9	DEL	relapse	-0.888811915464874
BRITROC-260	RB1	-0.0379351416113398	1.9	DEL	diagnosis	-0.874994108287971
BRITROC-260	RB1	-0.0379351416113398	1.9	DEL	relapse	-0.912929249899311
BRITROC-268	AKT1	0.361086614451515	1.6	AMP	diagnosis	1.06200265919551
BRITROC-268	AKT1	0.361086614451515	1.6	AMP	relapse	1.42308927364703
BRITROC-268	AKT2	0.018028793830005	1.6	AMP	diagnosis	-0.591091512059409
BRITROC-268	AKT2	0.018028793830005	1.6	AMP	relapse	-0.573062718229404
BRITROC-268	AKT3	-0.187832178044928	1.6	AMP	diagnosis	-0.415157994718779
BRITROC-268	AKT3	-0.187832178044928	1.6	AMP	relapse	-0.602990172763707
BRITROC-268	BRCA1	0.0690547130811214	1.6	DEL	diagnosis	-0.622754265966522
BRITROC-268	BRCA1	0.0690547130811214	1.6	DEL	relapse	-0.553699552885401
BRITROC-268	BRCA2	0.043582876840111	1.6	DEL	diagnosis	-0.642175561033624
BRITROC-268	BRCA2	0.043582876840111	1.6	DEL	relapse	-0.598592684193513
BRITROC-268	CCND1	-0.0376373242573609	1.6	AMP	diagnosis	0.371041300893573
BRITROC-268	CCND1	-0.0376373242573609	1.6	AMP	relapse	0.333403976636212
BRITROC-268	CCND2	-0.132901999341187	1.6	AMP	diagnosis	-0.466000937095454
BRITROC-268	CCND2	-0.132901999341187	1.6	AMP	relapse	-0.598902936436641
BRITROC-268	CCND3	0.0104956465277979	1.6	AMP	diagnosis	-0.610131802153605
BRITROC-268	CCND3	0.0104956465277979	1.6	AMP	relapse	-0.599636155625807
BRITROC-268	CCNE1	-1.22778846520673	1.6	AMP	diagnosis	5.58011920311711
BRITROC-268	CCNE1	-1.22778846520673	1.6	AMP	relapse	4.35233073791038
BRITROC-268	CDKN2A	-0.044237674552702	1.6	DEL	diagnosis	0.353276241163859
BRITROC-268	CDKN2A	-0.044237674552702	1.6	DEL	relapse	0.309038566611157
BRITROC-268	CDKN2B	-0.044237674552702	1.6	DEL	diagnosis	0.353276241163859
BRITROC-268	CDKN2B	-0.044237674552702	1.6	DEL	relapse	0.309038566611157
BRITROC-268	KRAS	0.0257802715384567	1.6	AMP	diagnosis	0.379647112509607
BRITROC-268	KRAS	0.0257802715384567	1.6	AMP	relapse	0.405427384048064
BRITROC-268	MECOM	0.200605147806508	1.6	AMP	diagnosis	1.21386038774031
BRITROC-268	MECOM	0.200605147806508	1.6	AMP	relapse	1.41446553554682
BRITROC-268	MYC	-0.267160693856136	1.6	AMP	diagnosis	0.826864152878705
BRITROC-268	MYC	-0.267160693856136	1.6	AMP	relapse	0.559703459022569
BRITROC-268	NF1	0.0124987810191947	1.6	DEL	diagnosis	-0.637369242394034
BRITROC-268	NF1	0.0124987810191947	1.6	DEL	relapse	-0.62487046137484
BRITROC-268	PIK3CA	0.124728466378561	1.6	AMP	diagnosis	1.30204211591444
BRITROC-268	PIK3CA	0.124728466378561	1.6	AMP	relapse	1.426770582293
BRITROC-268	PTEN	-0.0223395009670955	1.6	DEL	diagnosis	0.656279104942269
BRITROC-268	PTEN	-0.0223395009670955	1.6	DEL	relapse	0.633939603975173
BRITROC-268	RB1	0.043582876840111	1.6	DEL	diagnosis	-0.642175561033624
BRITROC-268	RB1	0.043582876840111	1.6	DEL	relapse	-0.598592684193513
BRITROC-271	AKT1	1.64770591517201	3	AMP	diagnosis	-0.429260940648044
BRITROC-271	AKT1	1.64770591517201	3	AMP	relapse	1.21844497452397
BRITROC-271	AKT2	0.166496804459646	3	AMP	diagnosis	-0.0383834746744474
BRITROC-271	AKT2	0.166496804459646	3	AMP	relapse	0.128113329785199
BRITROC-271	AKT3	2.0202856737879	3	AMP	diagnosis	-0.162435193655932
BRITROC-271	AKT3	2.0202856737879	3	AMP	relapse	1.85785048013197
BRITROC-271	BRCA1	1.99283209836151	3	DEL	diagnosis	-0.789259553557756
BRITROC-271	BRCA1	1.99283209836151	3	DEL	relapse	1.20357254480376
BRITROC-271	BRCA2	0.109341552016209	3	DEL	diagnosis	-1.03740295789937
BRITROC-271	BRCA2	0.109341552016209	3	DEL	relapse	-0.928061405883159
BRITROC-271	CCND1	0.391541447422854	3	AMP	diagnosis	2.69673342590331
BRITROC-271	CCND1	0.391541447422854	3	AMP	relapse	3.08827487332616
BRITROC-271	CCND2	0.310335506498478	3	AMP	diagnosis	2.57585684188777
BRITROC-271	CCND2	0.310335506498478	3	AMP	relapse	2.88619234838625
BRITROC-271	CCND3	1.82444829451832	3	AMP	diagnosis	-1.03425286418539
BRITROC-271	CCND3	1.82444829451832	3	AMP	relapse	0.79019543033293
BRITROC-271	CCNE1	1.23779711402973	3	AMP	diagnosis	0.830814447294984
BRITROC-271	CCNE1	1.23779711402973	3	AMP	relapse	2.06861156132472
BRITROC-271	CDKN2A	-1.35222821626781	3	DEL	diagnosis	0.174679764591922
BRITROC-271	CDKN2A	-1.35222821626781	3	DEL	relapse	-1.17754845167588
BRITROC-271	CDKN2B	-1.35222821626781	3	DEL	diagnosis	0.174679764591922
BRITROC-271	CDKN2B	-1.35222821626781	3	DEL	relapse	-1.17754845167588
BRITROC-271	KRAS	-1.02123719443574	3	AMP	diagnosis	2.9268855536823
BRITROC-271	KRAS	-1.02123719443574	3	AMP	relapse	1.90564835924657
BRITROC-271	MECOM	1.46971843378478	3	AMP	diagnosis	1.67049891901296
BRITROC-271	MECOM	1.46971843378478	3	AMP	relapse	3.14021735279774
BRITROC-271	MYC	-0.361991102124458	3	AMP	diagnosis	3.99209599662872
BRITROC-271	MYC	-0.361991102124458	3	AMP	relapse	3.63010489450427
BRITROC-271	NF1	0.143734272536378	3	DEL	diagnosis	-1.0949950870031
BRITROC-271	NF1	0.143734272536378	3	DEL	relapse	-0.951260814466719
BRITROC-271	PIK3CA	-0.82564128567539	3	AMP	diagnosis	0.798811981253023
BRITROC-271	PIK3CA	-0.82564128567539	3	AMP	relapse	-0.0268293044223675
BRITROC-271	PTEN	0.923244753913525	3	DEL	diagnosis	-1.05625996427588
BRITROC-271	PTEN	0.923244753913525	3	DEL	relapse	-0.133015210362359
BRITROC-271	RB1	0.293098935950914	3	DEL	diagnosis	-1.22116034183407
BRITROC-271	RB1	0.293098935950914	3	DEL	relapse	-0.928061405883159
BRITROC-32	AKT1	0.113330465813663	2.9	AMP	diagnosis	-1.01473808152494
BRITROC-32	AKT1	0.113330465813663	2.9	AMP	relapse	-0.901407615711274
BRITROC-32	AKT2	-7.08173506047663	2.9	AMP	diagnosis	10.9211367525145
BRITROC-32	AKT2	-7.08173506047663	2.9	AMP	relapse	3.8394016920379
BRITROC-32	AKT3	0.23159946783164	2.9	AMP	diagnosis	-0.17432243743022
BRITROC-32	AKT3	0.23159946783164	2.9	AMP	relapse	0.0572770304014205
BRITROC-32	BRCA1	-0.253696248000111	2.9	DEL	diagnosis	-0.683548843203037
BRITROC-32	BRCA1	-0.253696248000111	2.9	DEL	relapse	-0.937245091203148
BRITROC-32	BRCA2	-0.0300998450887342	2.9	DEL	diagnosis	-0.878586383453386
BRITROC-32	BRCA2	-0.0300998450887342	2.9	DEL	relapse	-0.90868622854212
BRITROC-32	CCND1	-0.0441577976971361	2.9	AMP	diagnosis	-0.876629890481434
BRITROC-32	CCND1	-0.0441577976971361	2.9	AMP	relapse	-0.92078768817857
BRITROC-32	CCND2	0.007824940284344	2.9	AMP	diagnosis	4.05365278054155
BRITROC-32	CCND2	0.007824940284344	2.9	AMP	relapse	4.06147772082589
BRITROC-32	CCND3	-0.243122130494549	2.9	AMP	diagnosis	1.29633706584624
BRITROC-32	CCND3	-0.243122130494549	2.9	AMP	relapse	1.05321493535169
BRITROC-32	CCNE1	-1.62137705020036	2.9	AMP	diagnosis	7.12759697564547
BRITROC-32	CCNE1	-1.62137705020036	2.9	AMP	relapse	5.50621992544511
BRITROC-32	CDKN2A	-0.00429257284910989	2.9	DEL	diagnosis	0.0715116339888415
BRITROC-32	CDKN2A	-0.00429257284910989	2.9	DEL	relapse	0.0672190611397316
BRITROC-32	CDKN2B	-0.00429257284910989	2.9	DEL	diagnosis	0.0715116339888415
BRITROC-32	CDKN2B	-0.00429257284910989	2.9	DEL	relapse	0.0672190611397316
BRITROC-32	KRAS	-0.536460784218125	2.9	AMP	diagnosis	8.7317058518486
BRITROC-32	KRAS	-0.536460784218125	2.9	AMP	relapse	8.19524506763048
BRITROC-32	MECOM	0.112048045239666	2.9	AMP	diagnosis	1.18679028402674
BRITROC-32	MECOM	0.112048045239666	2.9	AMP	relapse	1.29883832926641
BRITROC-32	MYC	-0.428013472561129	2.9	AMP	diagnosis	1.05358772910419
BRITROC-32	MYC	-0.428013472561129	2.9	AMP	relapse	0.625574256543057
BRITROC-32	NF1	-0.0305747138185417	2.9	DEL	diagnosis	-0.906670377384606
BRITROC-32	NF1	-0.0305747138185417	2.9	DEL	relapse	-0.937245091203148
BRITROC-32	PIK3CA	0.112048045239666	2.9	AMP	diagnosis	1.18679028402674
BRITROC-32	PIK3CA	0.112048045239666	2.9	AMP	relapse	1.29883832926641
BRITROC-32	PTEN	-0.00242399225008838	2.9	DEL	diagnosis	-0.898152713378919
BRITROC-32	PTEN	-0.00242399225008838	2.9	DEL	relapse	-0.900576705629007
BRITROC-32	RB1	-0.0317387990058537	2.9	DEL	diagnosis	-0.878586383453386
BRITROC-32	RB1	-0.0317387990058537	2.9	DEL	relapse	-0.91032518245924
BRITROC-34	AKT1	0.21037998455763	2	AMP	diagnosis	-0.0381465070768392
BRITROC-34	AKT1	0.21037998455763	2	AMP	relapse	0.172233477480791
BRITROC-34	AKT2	0.125520029687704	2	AMP	diagnosis	0.082958768459962
BRITROC-34	AKT2	0.125520029687704	2	AMP	relapse	0.208478798147666
BRITROC-34	AKT3	0.26650406485131	2	AMP	diagnosis	-0.352589980096584
BRITROC-34	AKT3	0.26650406485131	2	AMP	relapse	-0.086085915245274
BRITROC-34	BRCA1	-0.0326385253965191	2	DEL	diagnosis	0.111217943392188
BRITROC-34	BRCA1	-0.0326385253965191	2	DEL	relapse	0.0785794179956691
BRITROC-34	BRCA2	-0.0424771764982366	2	DEL	diagnosis	-0.981723054517782
BRITROC-34	BRCA2	-0.0424771764982366	2	DEL	relapse	-1.02420023101602
BRITROC-34	CCND1	-0.150322737338827	2	AMP	diagnosis	0.237826612878562
BRITROC-34	CCND1	-0.150322737338827	2	AMP	relapse	0.0875038755397353
BRITROC-34	CCND2	-0.0731894400093784	2	AMP	diagnosis	0.045826297208452
BRITROC-34	CCND2	-0.0731894400093784	2	AMP	relapse	-0.0273631428009264
BRITROC-34	CCND3	0.715782890963893	2	AMP	diagnosis	1.3305081461692
BRITROC-34	CCND3	0.715782890963893	2	AMP	relapse	2.04629103713309
BRITROC-34	CCNE1	0.899143129636835	2	AMP	diagnosis	0.082958768459962
BRITROC-34	CCNE1	0.899143129636835	2	AMP	relapse	0.982101898096797
BRITROC-34	CDKN2A	-0.0148479097033629	2	DEL	diagnosis	-0.0263427007264403
BRITROC-34	CDKN2A	-0.0148479097033629	2	DEL	relapse	-0.0411906104298032
BRITROC-34	CDKN2B	-0.0148479097033629	2	DEL	diagnosis	-0.0263427007264403
BRITROC-34	CDKN2B	-0.0148479097033629	2	DEL	relapse	-0.0411906104298032
BRITROC-34	KRAS	0.845360542765833	2	AMP	diagnosis	0.045826297208452
BRITROC-34	KRAS	0.845360542765833	2	AMP	relapse	0.891186839974285
BRITROC-34	MECOM	-0.550282589966358	2	AMP	diagnosis	2.69545792769032
BRITROC-34	MECOM	-0.550282589966358	2	AMP	relapse	2.14517533772397
BRITROC-34	MYC	0.919597733048956	2	AMP	diagnosis	4.12648048291372
BRITROC-34	MYC	0.919597733048956	2	AMP	relapse	5.04607821596268
BRITROC-34	NF1	-0.0114319582344096	2	DEL	diagnosis	-0.956350815392128
BRITROC-34	NF1	-0.0114319582344096	2	DEL	relapse	-0.967782773626538
BRITROC-34	PIK3CA	-0.394255049197778	2	AMP	diagnosis	0.442216729410752
BRITROC-34	PIK3CA	-0.394255049197778	2	AMP	relapse	0.0479616802129739
BRITROC-34	PTEN	-0.0144557845565183	2	DEL	diagnosis	0.0174474204784518
BRITROC-34	PTEN	-0.0144557845565183	2	DEL	relapse	0.00299163592193352
BRITROC-34	RB1	-0.00977843336495277	2	DEL	diagnosis	-1.00137236088414
BRITROC-34	RB1	-0.00977843336495277	2	DEL	relapse	-1.01115079424909
BRITROC-36	AKT1	-0.651022638134545	2.7	AMP	diagnosis	-0.0604712666792331
BRITROC-36	AKT1	-0.651022638134545	2.7	AMP	relapse	-0.711493904813778
BRITROC-36	AKT2	-16.2461598089245	2.7	AMP	diagnosis	15.5287526615635
BRITROC-36	AKT2	-16.2461598089245	2.7	AMP	relapse	-0.717407147361036
BRITROC-36	AKT3	-0.278981506456978	2.7	AMP	diagnosis	1.33695746702824
BRITROC-36	AKT3	-0.278981506456978	2.7	AMP	relapse	1.05797596057126
BRITROC-36	BRCA1	-0.00937948555749424	2.7	DEL	diagnosis	-0.623994449277417
BRITROC-36	BRCA1	-0.00937948555749424	2.7	DEL	relapse	-0.633373934834911
BRITROC-36	BRCA2	-0.0305834814861456	2.7	DEL	diagnosis	-0.677395686708822
BRITROC-36	BRCA2	-0.0305834814861456	2.7	DEL	relapse	-0.707979168194968
BRITROC-36	CCND1	-0.976677702577456	2.7	AMP	diagnosis	0.246068372763948
BRITROC-36	CCND1	-0.976677702577456	2.7	AMP	relapse	-0.730609329813508
BRITROC-36	CCND2	-1.54661451359525	2.7	AMP	diagnosis	3.87888687940286
BRITROC-36	CCND2	-1.54661451359525	2.7	AMP	relapse	2.33227236580762
BRITROC-36	CCND3	-1.1527873150008	2.7	AMP	diagnosis	1.62190848423054
BRITROC-36	CCND3	-1.1527873150008	2.7	AMP	relapse	0.469121169229739
BRITROC-36	CCNE1	-0.773928897318754	2.7	AMP	diagnosis	0.0565217499577177
BRITROC-36	CCNE1	-0.773928897318754	2.7	AMP	relapse	-0.717407147361036
BRITROC-36	CDKN2A	-0.0473974929704861	2.7	DEL	diagnosis	-0.727430786894285
BRITROC-36	CDKN2A	-0.0473974929704861	2.7	DEL	relapse	-0.774828279864771
BRITROC-36	CDKN2B	-0.0473974929704861	2.7	DEL	diagnosis	-0.727430786894285
BRITROC-36	CDKN2B	-0.0473974929704861	2.7	DEL	relapse	-0.774828279864771
BRITROC-36	KRAS	-2.10242590194449	2.7	AMP	diagnosis	4.4346982677521
BRITROC-36	KRAS	-2.10242590194449	2.7	AMP	relapse	2.33227236580762
BRITROC-36	MECOM	-0.67663407697942	2.7	AMP	diagnosis	2.21476009815999
BRITROC-36	MECOM	-0.67663407697942	2.7	AMP	relapse	1.53812602118057
BRITROC-36	MYC	0.938899260027611	2.7	AMP	diagnosis	0.315847136494602
BRITROC-36	MYC	0.938899260027611	2.7	AMP	relapse	1.25474639652221
BRITROC-36	NF1	-6.12321744582516	2.7	DEL	diagnosis	5.48984351099025
BRITROC-36	NF1	-6.12321744582516	2.7	DEL	relapse	-0.633373934834911
BRITROC-36	PIK3CA	-0.393097384559488	2.7	AMP	diagnosis	1.5728874687536
BRITROC-36	PIK3CA	-0.393097384559488	2.7	AMP	relapse	1.17979008419411
BRITROC-36	PTEN	-0.0621119058228601	2.7	DEL	diagnosis	-0.687273161129408
BRITROC-36	PTEN	-0.0621119058228601	2.7	DEL	relapse	-0.749385066952268
BRITROC-36	RB1	-0.0305834814861456	2.7	DEL	diagnosis	-0.677395686708822
BRITROC-36	RB1	-0.0305834814861456	2.7	DEL	relapse	-0.707979168194968
BRITROC-37	AKT1	0.0607572487864916	1.9	AMP	diagnosis	0.0323374455386505
BRITROC-37	AKT1	0.0607572487864916	1.9	AMP	relapse	0.0930946943251421
BRITROC-37	AKT2	-6.04410928473717	1.9	AMP	diagnosis	38.17407296851
BRITROC-37	AKT2	-6.04410928473717	1.9	AMP	relapse	32.1299636837728
BRITROC-37	AKT3	0.827433324056071	1.9	AMP	diagnosis	0.300033541391855
BRITROC-37	AKT3	0.827433324056071	1.9	AMP	relapse	1.12746686544793
BRITROC-37	BRCA1	0.0135853228067304	1.9	DEL	diagnosis	-0.915683739835059
BRITROC-37	BRCA1	0.0135853228067304	1.9	DEL	relapse	-0.902098417028329
BRITROC-37	BRCA2	-0.60406783821663	1.9	DEL	diagnosis	-0.171613774242112
BRITROC-37	BRCA2	-0.60406783821663	1.9	DEL	relapse	-0.775681612458741
BRITROC-37	CCND1	-0.0402490071464374	1.9	AMP	diagnosis	0.13504049724484
BRITROC-37	CCND1	-0.0402490071464374	1.9	AMP	relapse	0.094791490098403
BRITROC-37	CCND2	-1.31733806704273	1.9	AMP	diagnosis	0.445467871915314
BRITROC-37	CCND2	-1.31733806704273	1.9	AMP	relapse	-0.871870195127416
BRITROC-37	CCND3	0.00697920057856227	1.9	AMP	diagnosis	-0.853644328297235
BRITROC-37	CCND3	0.00697920057856227	1.9	AMP	relapse	-0.846665127718672
BRITROC-37	CCNE1	0.780404968760221	1.9	AMP	diagnosis	4.70369729156867
BRITROC-37	CCNE1	0.780404968760221	1.9	AMP	relapse	5.48410226032889
BRITROC-37	CDKN2A	0.0457016464866093	1.9	DEL	diagnosis	0.099592980934994
BRITROC-37	CDKN2A	0.0457016464866093	1.9	DEL	relapse	0.145294627421603
BRITROC-37	CDKN2B	0.0457016464866093	1.9	DEL	diagnosis	0.099592980934994
BRITROC-37	CDKN2B	0.0457016464866093	1.9	DEL	relapse	0.145294627421603
BRITROC-37	KRAS	8.23415602236107	1.9	AMP	diagnosis	2.34114098441871
BRITROC-37	KRAS	8.23415602236107	1.9	AMP	relapse	10.5752970067798
BRITROC-37	MECOM	-0.584782245517177	1.9	AMP	diagnosis	0.749345761123877
BRITROC-37	MECOM	-0.584782245517177	1.9	AMP	relapse	0.164563515606699
BRITROC-37	MYC	-0.0382127506436172	1.9	AMP	diagnosis	0.180176524275304
BRITROC-37	MYC	-0.0382127506436172	1.9	AMP	relapse	0.141963773631686
BRITROC-37	NF1	0.0135853228067304	1.9	DEL	diagnosis	-0.915683739835059
BRITROC-37	NF1	0.0135853228067304	1.9	DEL	relapse	-0.902098417028329
BRITROC-37	PIK3CA	-0.0438064282063508	1.9	AMP	diagnosis	0.20836994381305
BRITROC-37	PIK3CA	-0.0438064282063508	1.9	AMP	relapse	0.164563515606699
BRITROC-37	PTEN	0.00885767771882584	1.9	DEL	diagnosis	0.0890623897785834
BRITROC-37	PTEN	0.00885767771882584	1.9	DEL	relapse	0.0979200674974092
BRITROC-37	RB1	-0.60406783821663	1.9	DEL	diagnosis	-0.171613774242112
BRITROC-37	RB1	-0.60406783821663	1.9	DEL	relapse	-0.775681612458741
BRITROC-39	AKT1	-0.170333883063814	1.9	AMP	diagnosis	0.109266630520529
BRITROC-39	AKT1	-0.170333883063814	1.9	AMP	relapse	-0.0610672525432856
BRITROC-39	AKT2	0.0886096942872325	1.9	AMP	diagnosis	1.01230348191045
BRITROC-39	AKT2	0.0886096942872325	1.9	AMP	relapse	1.10091317619768
BRITROC-39	AKT3	0.20146617070245	1.9	AMP	diagnosis	-0.0828985604195596
BRITROC-39	AKT3	0.20146617070245	1.9	AMP	relapse	0.11856761028289
BRITROC-39	BRCA1	-0.27311577965442	1.9	DEL	diagnosis	-0.612079776232765
BRITROC-39	BRCA1	-0.27311577965442	1.9	DEL	relapse	-0.885195555887185
BRITROC-39	BRCA2	0.529850071920344	1.9	DEL	diagnosis	-0.423583902417053
BRITROC-39	BRCA2	0.529850071920344	1.9	DEL	relapse	0.106266169503291
BRITROC-39	CCND1	-0.120214386389111	1.9	AMP	diagnosis	0.20779860334018
BRITROC-39	CCND1	-0.120214386389111	1.9	AMP	relapse	0.0875842169510697
BRITROC-39	CCND2	0.165975604231359	1.9	AMP	diagnosis	-0.00620891319914518
BRITROC-39	CCND2	0.165975604231359	1.9	AMP	relapse	0.159766691032214
BRITROC-39	CCND3	1.21169855540743	1.9	AMP	diagnosis	0.0816225388267533
BRITROC-39	CCND3	1.21169855540743	1.9	AMP	relapse	1.29332109423418
BRITROC-39	CCNE1	-0.153908383575461	1.9	AMP	diagnosis	0.0312959288087393
BRITROC-39	CCNE1	-0.153908383575461	1.9	AMP	relapse	-0.122612454766721
BRITROC-39	CDKN2A	-0.065505957533647	1.9	DEL	diagnosis	0.0902033867230991
BRITROC-39	CDKN2A	-0.065505957533647	1.9	DEL	relapse	0.0246974291894522
BRITROC-39	CDKN2B	-0.065505957533647	1.9	DEL	diagnosis	0.0902033867230991
BRITROC-39	CDKN2B	-0.065505957533647	1.9	DEL	relapse	0.0246974291894522
BRITROC-39	KRAS	0.0758431694959389	1.9	AMP	diagnosis	0.248430577983592
BRITROC-39	KRAS	0.0758431694959389	1.9	AMP	relapse	0.324273747479531
BRITROC-39	MECOM	-0.464462293176027	1.9	AMP	diagnosis	0.683334430698764
BRITROC-39	MECOM	-0.464462293176027	1.9	AMP	relapse	0.218872137522737
BRITROC-39	MYC	-0.0922898332596169	1.9	AMP	diagnosis	2.23525186716042
BRITROC-39	MYC	-0.0922898332596169	1.9	AMP	relapse	2.1429620339008
BRITROC-39	NF1	-0.0330161925389154	1.9	DEL	diagnosis	-0.852179363348269
BRITROC-39	NF1	-0.0330161925389154	1.9	DEL	relapse	-0.885195555887185
BRITROC-39	PIK3CA	-0.464462293176027	1.9	AMP	diagnosis	0.683334430698764
BRITROC-39	PIK3CA	-0.464462293176027	1.9	AMP	relapse	0.218872137522737
BRITROC-39	PTEN	0.091129822281371	1.9	DEL	diagnosis	0.0275951211707657
BRITROC-39	PTEN	0.091129822281371	1.9	DEL	relapse	0.118724943452137
BRITROC-39	RB1	-0.305473342552684	1.9	DEL	diagnosis	-0.646014431545372
BRITROC-39	RB1	-0.305473342552684	1.9	DEL	relapse	-0.951487774098057
BRITROC-5	AKT1	0.218099320774459	1.8	AMP	diagnosis	1.03291848921162
BRITROC-5	AKT1	0.218099320774459	1.8	AMP	relapse	1.25101780998608
BRITROC-5	AKT2	0.0998271415644609	1.8	AMP	diagnosis	-0.90866904872586
BRITROC-5	AKT2	0.0998271415644609	1.8	AMP	relapse	-0.808841907161399
BRITROC-5	AKT3	0.108395618469711	1.8	AMP	diagnosis	0.049552075991566
BRITROC-5	AKT3	0.108395618469711	1.8	AMP	relapse	0.157947694461277
BRITROC-5	BRCA1	1.72913577262433	1.8	DEL	diagnosis	-0.533491262419292
BRITROC-5	BRCA1	1.72913577262433	1.8	DEL	relapse	1.19564451020504
BRITROC-5	BRCA2	-0.0390647957888948	1.8	DEL	diagnosis	-0.739894313369805
BRITROC-5	BRCA2	-0.0390647957888948	1.8	DEL	relapse	-0.7789591091587
BRITROC-5	CCND1	0.115008202181385	1.8	AMP	diagnosis	0.115744157531454
BRITROC-5	CCND1	0.115008202181385	1.8	AMP	relapse	0.23075235971284
BRITROC-5	CCND2	-0.0451064477909817	1.8	AMP	diagnosis	0.260461358424599
BRITROC-5	CCND2	-0.0451064477909817	1.8	AMP	relapse	0.215354910633618
BRITROC-5	CCND3	-0.945644906933076	1.8	AMP	diagnosis	0.137637292336183
BRITROC-5	CCND3	-0.945644906933076	1.8	AMP	relapse	-0.808007614596892
BRITROC-5	CCNE1	-0.558169397453523	1.8	AMP	diagnosis	-0.218329161616663
BRITROC-5	CCNE1	-0.558169397453523	1.8	AMP	relapse	-0.776498559070187
BRITROC-5	CDKN2A	-0.341929898650292	1.8	DEL	diagnosis	-0.465997805137718
BRITROC-5	CDKN2A	-0.341929898650292	1.8	DEL	relapse	-0.807927703788009
BRITROC-5	CDKN2B	-0.341929898650292	1.8	DEL	diagnosis	-0.465997805137718
BRITROC-5	CDKN2B	-0.341929898650292	1.8	DEL	relapse	-0.807927703788009
BRITROC-5	KRAS	-0.0451064477909817	1.8	AMP	diagnosis	0.260461358424599
BRITROC-5	KRAS	-0.0451064477909817	1.8	AMP	relapse	0.215354910633618
BRITROC-5	MECOM	-0.1276802666775	1.8	AMP	diagnosis	2.96629092713917
BRITROC-5	MECOM	-0.1276802666775	1.8	AMP	relapse	2.83861066046167
BRITROC-5	MYC	-0.206111607855458	1.8	AMP	diagnosis	3.41728891881181
BRITROC-5	MYC	-0.206111607855458	1.8	AMP	relapse	3.21117731095635
BRITROC-5	NF1	-0.289919402057178	1.8	DEL	diagnosis	-0.533491262419292
BRITROC-5	NF1	-0.289919402057178	1.8	DEL	relapse	-0.82341066447647
BRITROC-5	PIK3CA	1.06539815157998	1.8	AMP	diagnosis	1.28975245037934
BRITROC-5	PIK3CA	1.06539815157998	1.8	AMP	relapse	2.35515060195932
BRITROC-5	PTEN	0.108713127505651	1.8	DEL	diagnosis	0.0669658731853628
BRITROC-5	PTEN	0.108713127505651	1.8	DEL	relapse	0.175679000691013
BRITROC-5	RB1	0.0422115834338912	1.8	DEL	diagnosis	0.183446950004203
BRITROC-5	RB1	0.0422115834338912	1.8	DEL	relapse	0.225658533438094
BRITROC-55	AKT1	-0.00477676252481496	1.8	AMP	diagnosis	0.191658693343609
BRITROC-55	AKT1	-0.00477676252481496	1.8	AMP	relapse	0.186881930818794
BRITROC-55	AKT2	-0.0656425146390212	1.8	AMP	diagnosis	-0.752120309774487
BRITROC-55	AKT2	-0.0656425146390212	1.8	AMP	relapse	-0.817762824413508
BRITROC-55	AKT3	0.0105409097977411	1.8	AMP	diagnosis	0.168954290870108
BRITROC-55	AKT3	0.0105409097977411	1.8	AMP	relapse	0.179495200667849
BRITROC-55	BRCA1	-0.0338380304595028	1.8	DEL	diagnosis	-0.804804203454104
BRITROC-55	BRCA1	-0.0338380304595028	1.8	DEL	relapse	-0.838642233913606
BRITROC-55	BRCA2	0.0165252767117442	1.8	DEL	diagnosis	-0.818397081773059
BRITROC-55	BRCA2	0.0165252767117442	1.8	DEL	relapse	-0.801871805061315
BRITROC-55	CCND1	0.0372994438856664	1.8	AMP	diagnosis	0.157846702687122
BRITROC-55	CCND1	0.0372994438856664	1.8	AMP	relapse	0.195146146572788
BRITROC-55	CCND2	3.1539130412872e-06	1.8	AMP	diagnosis	-0.812724552471361
BRITROC-55	CCND2	3.1539130412872e-06	1.8	AMP	relapse	-0.812721398558319
BRITROC-55	CCND3	0.0814210104863307	1.8	AMP	diagnosis	0.09614458323283
BRITROC-55	CCND3	0.0814210104863307	1.8	AMP	relapse	0.177565593719161
BRITROC-55	CCNE1	-0.0547481005785404	1.8	AMP	diagnosis	-0.803167923593293
BRITROC-55	CCNE1	-0.0547481005785404	1.8	AMP	relapse	-0.857916024171833
BRITROC-55	CDKN2A	1.14497557737352	1.8	DEL	diagnosis	0.0726847856420409
BRITROC-55	CDKN2A	1.14497557737352	1.8	DEL	relapse	1.21766036301556
BRITROC-55	CDKN2B	1.14497557737352	1.8	DEL	diagnosis	0.0726847856420409
BRITROC-55	CDKN2B	1.14497557737352	1.8	DEL	relapse	1.21766036301556
BRITROC-55	KRAS	-0.0398916007865484	1.8	AMP	diagnosis	0.218510973974744
BRITROC-55	KRAS	-0.0398916007865484	1.8	AMP	relapse	0.178619373188196
BRITROC-55	MECOM	0.121446081446539	1.8	AMP	diagnosis	1.09106225512566
BRITROC-55	MECOM	0.121446081446539	1.8	AMP	relapse	1.2125083365722
BRITROC-55	MYC	0.00521757428632508	1.8	AMP	diagnosis	-0.838723777604353
BRITROC-55	MYC	0.00521757428632508	1.8	AMP	relapse	-0.833506203318028
BRITROC-55	NF1	-0.0338380304595028	1.8	DEL	diagnosis	-0.804804203454104
BRITROC-55	NF1	-0.0338380304595028	1.8	DEL	relapse	-0.838642233913606
BRITROC-55	PIK3CA	0.121446081446539	1.8	AMP	diagnosis	1.09106225512566
BRITROC-55	PIK3CA	0.121446081446539	1.8	AMP	relapse	1.2125083365722
BRITROC-55	PTEN	-0.0151962834266179	1.8	DEL	diagnosis	0.169466504852716
BRITROC-55	PTEN	-0.0151962834266179	1.8	DEL	relapse	0.154270221426098
BRITROC-55	RB1	0.0165252767117442	1.8	DEL	diagnosis	-0.818397081773059
BRITROC-55	RB1	0.0165252767117442	1.8	DEL	relapse	-0.801871805061315
BRITROC-65	AKT1	-0.340618310573135	3	AMP	diagnosis	0.192345694023374
BRITROC-65	AKT1	-0.340618310573135	3	AMP	relapse	-0.148272616549761
BRITROC-65	AKT2	1.12232822509375	3	AMP	diagnosis	-0.992971703851166
BRITROC-65	AKT2	1.12232822509375	3	AMP	relapse	0.129356521242585
BRITROC-65	AKT3	0.517266381617461	3	AMP	diagnosis	0.491531635014676
BRITROC-65	AKT3	0.517266381617461	3	AMP	relapse	1.00879801663214
BRITROC-65	BRCA1	1.21951824333887	3	DEL	diagnosis	-1.13361787455652
BRITROC-65	BRCA1	1.21951824333887	3	DEL	relapse	0.0859003687823474
BRITROC-65	BRCA2	0.0547100917644032	3	DEL	diagnosis	-1.01258755164725
BRITROC-65	BRCA2	0.0547100917644032	3	DEL	relapse	-0.957877459882844
BRITROC-65	CCND1	0.970956471844274	3	AMP	diagnosis	0.422000527737847
BRITROC-65	CCND1	0.970956471844274	3	AMP	relapse	1.39295699958212
BRITROC-65	CCND2	-1.71320880667075	3	AMP	diagnosis	1.73609815365745
BRITROC-65	CCND2	-1.71320880667075	3	AMP	relapse	0.0228893469866938
BRITROC-65	CCND3	-0.903132616130915	3	AMP	diagnosis	-0.110095636668934
BRITROC-65	CCND3	-0.903132616130915	3	AMP	relapse	-1.01322825279985
BRITROC-65	CCNE1	-2.22389117550507	3	AMP	diagnosis	5.75762496672824
BRITROC-65	CCNE1	-2.22389117550507	3	AMP	relapse	3.53373379122317
BRITROC-65	CDKN2A	-0.165538140372327	3	DEL	diagnosis	-0.965146022932651
BRITROC-65	CDKN2A	-0.165538140372327	3	DEL	relapse	-1.13068416330498
BRITROC-65	CDKN2B	-0.165538140372327	3	DEL	diagnosis	-0.965146022932651
BRITROC-65	CDKN2B	-0.165538140372327	3	DEL	relapse	-1.13068416330498
BRITROC-65	KRAS	19.2768436684954	3	AMP	diagnosis	5.02450257519339
BRITROC-65	KRAS	19.2768436684954	3	AMP	relapse	24.3013462436887
BRITROC-65	MECOM	0.311277015993741	3	AMP	diagnosis	4.33222492420426
BRITROC-65	MECOM	0.311277015993741	3	AMP	relapse	4.643501940198
BRITROC-65	MYC	1.67282714782919	3	AMP	diagnosis	0.249885915267899
BRITROC-65	MYC	1.67282714782919	3	AMP	relapse	1.92271306309709
BRITROC-65	NF1	1.61329866913249	3	DEL	diagnosis	-1.13361787455652
BRITROC-65	NF1	1.61329866913249	3	DEL	relapse	0.47968079457597
BRITROC-65	PIK3CA	-1.56604557562912	3	AMP	diagnosis	0.770458715658102
BRITROC-65	PIK3CA	-1.56604557562912	3	AMP	relapse	-0.795586859971016
BRITROC-65	PTEN	0.0537970265957641	3	DEL	diagnosis	-1.0281641739591
BRITROC-65	PTEN	0.0537970265957641	3	DEL	relapse	-0.974367147363337
BRITROC-65	RB1	0.0547100917644032	3	DEL	diagnosis	-1.01258755164725
BRITROC-65	RB1	0.0547100917644032	3	DEL	relapse	-0.957877459882844
BRITROC-8	AKT1	1.0041431580652	1.8	AMP	diagnosis	0.121957791648154
BRITROC-8	AKT1	1.0041431580652	1.8	AMP	relapse	1.12610094971336
BRITROC-8	AKT2	1.90214930427623	1.8	AMP	diagnosis	-0.68989370712255
BRITROC-8	AKT2	1.90214930427623	1.8	AMP	relapse	1.21225559715368
BRITROC-8	AKT3	0.0112100199364322	1.8	AMP	diagnosis	0.214994608038112
BRITROC-8	AKT3	0.0112100199364322	1.8	AMP	relapse	0.226204627974544
BRITROC-8	BRCA1	-0.0503453490773831	1.8	DEL	diagnosis	-0.7649813453878
BRITROC-8	BRCA1	-0.0503453490773831	1.8	DEL	relapse	-0.815326694465184
BRITROC-8	BRCA2	0.0321302392782157	1.8	DEL	diagnosis	-0.802906131663926
BRITROC-8	BRCA2	0.0321302392782157	1.8	DEL	relapse	-0.77077589238571
BRITROC-8	CCND1	0.0344286399754001	1.8	AMP	diagnosis	0.150439907651587
BRITROC-8	CCND1	0.0344286399754001	1.8	AMP	relapse	0.184868547626987
BRITROC-8	CCND2	1.12671807286539	1.8	AMP	diagnosis	-0.900984204123362
BRITROC-8	CCND2	1.12671807286539	1.8	AMP	relapse	0.225733868742024
BRITROC-8	CCND3	-0.971773447648987	1.8	AMP	diagnosis	0.194059256202187
BRITROC-8	CCND3	-0.971773447648987	1.8	AMP	relapse	-0.7777141914468
BRITROC-8	CCNE1	2.95817550553234	1.8	AMP	diagnosis	1.11281358316163
BRITROC-8	CCNE1	2.95817550553234	1.8	AMP	relapse	4.07098908869397
BRITROC-8	CDKN2A	0.0206019129196062	1.8	DEL	diagnosis	0.14136130997829
BRITROC-8	CDKN2A	0.0206019129196062	1.8	DEL	relapse	0.161963222897896
BRITROC-8	CDKN2B	0.0206019129196062	1.8	DEL	diagnosis	0.14136130997829
BRITROC-8	CDKN2B	0.0206019129196062	1.8	DEL	relapse	0.161963222897896
BRITROC-8	KRAS	-0.0125448461294799	1.8	AMP	diagnosis	0.238278714871504
BRITROC-8	KRAS	-0.0125448461294799	1.8	AMP	relapse	0.225733868742024
BRITROC-8	MECOM	-0.994453782142779	1.8	AMP	diagnosis	2.33061162982503
BRITROC-8	MECOM	-0.994453782142779	1.8	AMP	relapse	1.33615784768225
BRITROC-8	MYC	0.0727375126073748	1.8	AMP	diagnosis	1.19289424832236
BRITROC-8	MYC	0.0727375126073748	1.8	AMP	relapse	1.26563176092974
BRITROC-8	NF1	0.566920035575061	1.8	DEL	diagnosis	-1.38224673004024
BRITROC-8	NF1	0.566920035575061	1.8	DEL	relapse	-0.815326694465184
BRITROC-8	PIK3CA	0.055604883396108	1.8	AMP	diagnosis	1.28055296428614
BRITROC-8	PIK3CA	0.055604883396108	1.8	AMP	relapse	1.33615784768225
BRITROC-8	PTEN	1.02618765491401	1.8	DEL	diagnosis	-0.860181350493984
BRITROC-8	PTEN	1.02618765491401	1.8	DEL	relapse	0.16600630442003
BRITROC-8	RB1	0.0321302392782157	1.8	DEL	diagnosis	-0.802906131663926
BRITROC-8	RB1	0.0321302392782157	1.8	DEL	relapse	-0.77077589238571
BRITROC-9	AKT1	-0.728102738188961	2.1	AMP	diagnosis	-0.199752746834425
BRITROC-9	AKT1	-0.728102738188961	2.1	AMP	relapse	-0.927855485023386
BRITROC-9	AKT2	0.0438203081737765	2.1	AMP	diagnosis	-1.046162503098
BRITROC-9	AKT2	0.0438203081737765	2.1	AMP	relapse	-1.00234219492423
BRITROC-9	AKT3	0.123391713209333	2.1	AMP	diagnosis	-0.228323646161083
BRITROC-9	AKT3	0.123391713209333	2.1	AMP	relapse	-0.104931932951751
BRITROC-9	BRCA1	0.164375466336563	2.1	DEL	diagnosis	-1.05415970674006
BRITROC-9	BRCA1	0.164375466336563	2.1	DEL	relapse	-0.889784240403501
BRITROC-9	BRCA2	0.0975758823157435	2.1	DEL	diagnosis	-0.189281538219927
BRITROC-9	BRCA2	0.0975758823157435	2.1	DEL	relapse	-0.0917056559041831
BRITROC-9	CCND1	-0.243621350166285	2.1	AMP	diagnosis	0.992906389246582
BRITROC-9	CCND1	-0.243621350166285	2.1	AMP	relapse	0.749285039080297
BRITROC-9	CCND2	0.113777587112679	2.1	AMP	diagnosis	-0.177651224079207
BRITROC-9	CCND2	0.113777587112679	2.1	AMP	relapse	-0.063873636966528
BRITROC-9	CCND3	0.0726540238916222	2.1	AMP	diagnosis	-0.194307781954989
BRITROC-9	CCND3	0.0726540238916222	2.1	AMP	relapse	-0.121653758063367
BRITROC-9	CCNE1	0.00474691934260352	2.1	AMP	diagnosis	-0.187687600996435
BRITROC-9	CCNE1	0.00474691934260352	2.1	AMP	relapse	-0.182940681653832
BRITROC-9	CDKN2A	-0.307652375094908	2.1	DEL	diagnosis	0.184993005356314
BRITROC-9	CDKN2A	-0.307652375094908	2.1	DEL	relapse	-0.122659369738594
BRITROC-9	CDKN2B	-0.307652375094908	2.1	DEL	diagnosis	0.184993005356314
BRITROC-9	CDKN2B	-0.307652375094908	2.1	DEL	relapse	-0.122659369738594
BRITROC-9	KRAS	-0.0204531610427541	2.1	AMP	diagnosis	-0.0379857185733012
BRITROC-9	KRAS	-0.0204531610427541	2.1	AMP	relapse	-0.0584388796160553
BRITROC-9	MECOM	-1.21639515762281	2.1	AMP	diagnosis	5.58239143455825
BRITROC-9	MECOM	-1.21639515762281	2.1	AMP	relapse	4.36599627693545
BRITROC-9	MYC	-0.158245095293061	2.1	AMP	diagnosis	2.78091829144238
BRITROC-9	MYC	-0.158245095293061	2.1	AMP	relapse	2.62267319614932
BRITROC-9	NF1	0.164375466336563	2.1	DEL	diagnosis	-1.05415970674006
BRITROC-9	NF1	0.164375466336563	2.1	DEL	relapse	-0.889784240403501
BRITROC-9	PIK3CA	-0.479801420275579	2.1	AMP	diagnosis	3.87713521855307
BRITROC-9	PIK3CA	-0.479801420275579	2.1	AMP	relapse	3.39733379827749
BRITROC-9	PTEN	0.0699660992448039	2.1	DEL	diagnosis	-0.147986509104069
BRITROC-9	PTEN	0.0699660992448039	2.1	DEL	relapse	-0.0780204098592647
BRITROC-9	RB1	0.0928536251176981	2.1	DEL	diagnosis	-0.206708909257708
BRITROC-9	RB1	0.0928536251176981	2.1	DEL	relapse	-0.11385528414001
BRITROC-94	AKT1	0.183226749067405	3.5	AMP	diagnosis	-0.503841021495473
BRITROC-94	AKT1	0.183226749067405	3.5	AMP	relapse	-0.320614272428069
BRITROC-94	AKT2	-0.108276561938908	3.5	AMP	diagnosis	-1.35396434463898
BRITROC-94	AKT2	-0.108276561938908	3.5	AMP	relapse	-1.46224090657788
BRITROC-94	AKT3	-0.0743747886817605	3.5	AMP	diagnosis	0.453202531728232
BRITROC-94	AKT3	-0.0743747886817605	3.5	AMP	relapse	0.378827743046472
BRITROC-94	BRCA1	0.0916651461342992	3.5	DEL	diagnosis	-1.48600877289102
BRITROC-94	BRCA1	0.0916651461342992	3.5	DEL	relapse	-1.39434362675672
BRITROC-94	BRCA2	0.017813924245405	3.5	DEL	diagnosis	-1.5081161727183
BRITROC-94	BRCA2	0.017813924245405	3.5	DEL	relapse	-1.4903022484729
BRITROC-94	CCND1	-0.287167552412813	3.5	AMP	diagnosis	0.538782299880612
BRITROC-94	CCND1	-0.287167552412813	3.5	AMP	relapse	0.2516147474678
BRITROC-94	CCND2	-0.0480240797131	3.5	AMP	diagnosis	0.618183072275603
BRITROC-94	CCND2	-0.0480240797131	3.5	AMP	relapse	0.570158992562503
BRITROC-94	CCND3	0.204253074087222	3.5	AMP	diagnosis	-0.420168277888657
BRITROC-94	CCND3	0.204253074087222	3.5	AMP	relapse	-0.215915203801435
BRITROC-94	CCNE1	-0.471734459491825	3.5	AMP	diagnosis	0.507726895035354
BRITROC-94	CCNE1	-0.471734459491825	3.5	AMP	relapse	0.0359924355435295
BRITROC-94	CDKN2A	-0.13593641965934	3.5	DEL	diagnosis	-0.438712157785764
BRITROC-94	CDKN2A	-0.13593641965934	3.5	DEL	relapse	-0.574648577445104
BRITROC-94	CDKN2B	-0.13593641965934	3.5	DEL	diagnosis	-0.438712157785764
BRITROC-94	CDKN2B	-0.13593641965934	3.5	DEL	relapse	-0.574648577445104
BRITROC-94	KRAS	-0.0480240797131	3.5	AMP	diagnosis	0.618183072275603
BRITROC-94	KRAS	-0.0480240797131	3.5	AMP	relapse	0.570158992562503
BRITROC-94	MECOM	0.0886554416633283	3.5	AMP	diagnosis	-0.44519364627571
BRITROC-94	MECOM	0.0886554416633283	3.5	AMP	relapse	-0.356538204612382
BRITROC-94	MYC	-0.348805032636795	3.5	AMP	diagnosis	2.56717239977021
BRITROC-94	MYC	-0.348805032636795	3.5	AMP	relapse	2.21836736713341
BRITROC-94	NF1	0.132663793352063	3.5	DEL	diagnosis	-1.48600877289102
BRITROC-94	NF1	0.132663793352063	3.5	DEL	relapse	-1.35334497953896
BRITROC-94	PIK3CA	-0.238494353286582	3.5	AMP	diagnosis	-0.44519364627571
BRITROC-94	PIK3CA	-0.238494353286582	3.5	AMP	relapse	-0.683687999562292
BRITROC-94	PTEN	0.431485240989546	3.5	DEL	diagnosis	-0.539792542845218
BRITROC-94	PTEN	0.431485240989546	3.5	DEL	relapse	-0.108307301855672
BRITROC-94	RB1	-0.0249955701963502	3.5	DEL	diagnosis	-1.47831280545353
BRITROC-94	RB1	-0.0249955701963502	3.5	DEL	relapse	-1.50330837564988
BRITROC-96	AKT1	-0.184326410244007	2.7	AMP	diagnosis	0.472677599753143
BRITROC-96	AKT1	-0.184326410244007	2.7	AMP	relapse	0.288351189509136
BRITROC-96	AKT2	-0.60720471338076	2.7	AMP	diagnosis	1.81939788441074
BRITROC-96	AKT2	-0.60720471338076	2.7	AMP	relapse	1.21219317102998
BRITROC-96	AKT3	-2.33283848611668	2.7	AMP	diagnosis	1.63390602137653
BRITROC-96	AKT3	-2.33283848611668	2.7	AMP	relapse	-0.698932464740156
BRITROC-96	BRCA1	-0.586779440110238	2.7	DEL	diagnosis	-0.0845695751018249
BRITROC-96	BRCA1	-0.586779440110238	2.7	DEL	relapse	-0.671349015212063
BRITROC-96	BRCA2	0.122063160146565	2.7	DEL	diagnosis	0.0937052619734922
BRITROC-96	BRCA2	0.122063160146565	2.7	DEL	relapse	0.215768422120057
BRITROC-96	CCND1	-1.89139396851525	2.7	AMP	diagnosis	1.19234954162936
BRITROC-96	CCND1	-1.89139396851525	2.7	AMP	relapse	-0.699044426885889
BRITROC-96	CCND2	-2.16720647728236	2.7	AMP	diagnosis	1.37579275702187
BRITROC-96	CCND2	-2.16720647728236	2.7	AMP	relapse	-0.791413720260491
BRITROC-96	CCND3	-1.00328090653087	2.7	AMP	diagnosis	1.33745297130622
BRITROC-96	CCND3	-1.00328090653087	2.7	AMP	relapse	0.334172064775348
BRITROC-96	CCNE1	0.311837459904998	2.7	AMP	diagnosis	1.81939788441074
BRITROC-96	CCNE1	0.311837459904998	2.7	AMP	relapse	2.13123534431574
BRITROC-96	CDKN2A	0.0232095239155776	2.7	DEL	diagnosis	0.283176076250362
BRITROC-96	CDKN2A	0.0232095239155776	2.7	DEL	relapse	0.306385600165939
BRITROC-96	CDKN2B	0.0232095239155776	2.7	DEL	diagnosis	0.283176076250362
BRITROC-96	CDKN2B	0.0232095239155776	2.7	DEL	relapse	0.306385600165939
BRITROC-96	KRAS	0.104734818673945	2.7	AMP	diagnosis	1.49492035251647
BRITROC-96	KRAS	0.104734818673945	2.7	AMP	relapse	1.59965517119042
BRITROC-96	MECOM	-2.66862807714245	2.7	AMP	diagnosis	4.94133743607224
BRITROC-96	MECOM	-2.66862807714245	2.7	AMP	relapse	2.27270935892979
BRITROC-96	MYC	-0.907631911638154	2.7	AMP	diagnosis	3.02213705949926
BRITROC-96	MYC	-0.907631911638154	2.7	AMP	relapse	2.11450514786111
BRITROC-96	NF1	-0.674668545643208	2.7	DEL	diagnosis	-0.0845695751018249
BRITROC-96	NF1	-0.674668545643208	2.7	DEL	relapse	-0.759238120745033
BRITROC-96	PIK3CA	-3.98462603078302	2.7	AMP	diagnosis	7.30767311272999
BRITROC-96	PIK3CA	-3.98462603078302	2.7	AMP	relapse	3.32304708194697
BRITROC-96	PTEN	-0.963383944317244	2.7	DEL	diagnosis	0.218873982483129
BRITROC-96	PTEN	-0.963383944317244	2.7	DEL	relapse	-0.744509961834115
BRITROC-96	RB1	-0.0746678611858045	2.7	DEL	diagnosis	-1.59185319006973
BRITROC-96	RB1	-0.0746678611858045	2.7	DEL	relapse	-1.66652105125554
BRITROC-99	AKT1	0.166831720223534	1.9	AMP	diagnosis	-0.118446806547697
BRITROC-99	AKT1	0.166831720223534	1.9	AMP	relapse	0.0483849136758365
BRITROC-99	AKT2	-0.0278165203690277	1.9	AMP	diagnosis	-0.972173806154807
BRITROC-99	AKT2	-0.0278165203690277	1.9	AMP	relapse	-0.999990326523835
BRITROC-99	AKT3	-0.0132212211677731	1.9	AMP	diagnosis	0.0954330417802514
BRITROC-99	AKT3	-0.0132212211677731	1.9	AMP	relapse	0.0822118206124782
BRITROC-99	BRCA1	0.396088078315934	1.9	DEL	diagnosis	-0.905239592368868
BRITROC-99	BRCA1	0.396088078315934	1.9	DEL	relapse	-0.509151514052934
BRITROC-99	BRCA2	0.0485353673071928	1.9	DEL	diagnosis	-0.922882091417574
BRITROC-99	BRCA2	0.0485353673071928	1.9	DEL	relapse	-0.874346724110381
BRITROC-99	CCND1	-0.0660756900311987	1.9	AMP	diagnosis	0.0707080044813915
BRITROC-99	CCND1	-0.0660756900311987	1.9	AMP	relapse	0.00463231445019274
BRITROC-99	CCND2	-0.0429014950091555	1.9	AMP	diagnosis	0.0904135356456897
BRITROC-99	CCND2	-0.0429014950091555	1.9	AMP	relapse	0.0475120406365341
BRITROC-99	CCND3	-0.0297640041036147	1.9	AMP	diagnosis	0.115088483331491
BRITROC-99	CCND3	-0.0297640041036147	1.9	AMP	relapse	0.0853244792278767
BRITROC-99	CCNE1	0.02690520459833	1.9	AMP	diagnosis	0.891125548338641
BRITROC-99	CCNE1	0.02690520459833	1.9	AMP	relapse	0.918030752936971
BRITROC-99	CDKN2A	-0.0350942463393042	1.9	DEL	diagnosis	0.0213304144596105
BRITROC-99	CDKN2A	-0.0350942463393042	1.9	DEL	relapse	-0.0137638318796938
BRITROC-99	CDKN2B	-0.0350942463393042	1.9	DEL	diagnosis	0.0213304144596105
BRITROC-99	CDKN2B	-0.0350942463393042	1.9	DEL	relapse	-0.0137638318796938
BRITROC-99	KRAS	-0.0429014950091555	1.9	AMP	diagnosis	0.0904135356456897
BRITROC-99	KRAS	-0.0429014950091555	1.9	AMP	relapse	0.0475120406365341
BRITROC-99	MECOM	-0.00669903291779894	1.9	AMP	diagnosis	1.12205176378885
BRITROC-99	MECOM	-0.00669903291779894	1.9	AMP	relapse	1.11535273087105
BRITROC-99	MYC	-0.0477592075374451	1.9	AMP	diagnosis	0.103423764267673
BRITROC-99	MYC	-0.0477592075374451	1.9	AMP	relapse	0.0556645567302283
BRITROC-99	NF1	0.00899811349934387	1.9	DEL	diagnosis	-0.905239592368868
BRITROC-99	NF1	0.00899811349934387	1.9	DEL	relapse	-0.896241478869524
BRITROC-99	PIK3CA	-0.00669903291779894	1.9	AMP	diagnosis	1.12205176378885
BRITROC-99	PIK3CA	-0.00669903291779894	1.9	AMP	relapse	1.11535273087105
BRITROC-99	PTEN	0.061880218037176	1.9	DEL	diagnosis	0.0152454524881387
BRITROC-99	PTEN	0.061880218037176	1.9	DEL	relapse	0.0771256705253147
BRITROC-99	RB1	0.0485353673071928	1.9	DEL	diagnosis	-0.922882091417574
BRITROC-99	RB1	0.0485353673071928	1.9	DEL	relapse	-0.874346724110381
