# Supplementary material for: The copy number and mutational landscape of recurrent ovarian high-grade serous carcinoma
Source: Nat Commun. 2023 Jul 20;14:4387. doi: 10.1038/s41467-023-39867-7 (PMC10359414; doi:10.1038/s41467-023-39867-7)
Supplement: Supplementary file 10 — Source Data [file 41467_2023_39867_MOESM10_ESM.zip › source_data/figure_S15A.tsv]

patient	group	ploidy	purity	ith
BRITROC-1	diagnosis	2	0.75	0.0399291414307544
BRITROC-1	relapse	1.9	0.725	0.102775297747564
BRITROC-106	diagnosis	3.6	0.68	0.0992020953769584
BRITROC-106	relapse	3.5	0.85	0.0898069926328273
BRITROC-11	diagnosis	3.2	0.53	0.114759169697805
BRITROC-11	relapse	3.2	0.69	0.119356434587339
BRITROC-124	diagnosis	1.9	0.88	0.0874850911115156
BRITROC-124	relapse	1.9	0.87	0.0879313071685597
BRITROC-132	diagnosis	1.8	0.91	0.0245386601853389
BRITROC-132	relapse	1.8	0.58	0.0371700322253212
BRITROC-147	diagnosis	2.6	0.56	0.160796720054746
BRITROC-147	relapse	2.7	0.57	0.0396970877795294
BRITROC-148	diagnosis	2.8	0.66	0.111253701506763
BRITROC-148	relapse	2.8	0.72	0.0595780229221362
BRITROC-157	diagnosis	2.1	0.75	0.108734132399444
BRITROC-157	relapse	2.1	0.9	0.0371558986588134
BRITROC-187	diagnosis	2	0.5	0.143587268289586
BRITROC-187	relapse	2	0.83	0.10212604936315
BRITROC-192	diagnosis	1.8	0.74	0.0899261983654889
BRITROC-192	relapse	1.7	0.81	0.0544504991933508
BRITROC-2	diagnosis	2.5	0.935	0.0885895888272879
BRITROC-2	relapse	2.5	0.795	0.0446392166637688
BRITROC-204	diagnosis	1.8	0.84	0.0695994593782721
BRITROC-204	relapse	1.8	0.77	0.0605359654476975
BRITROC-205	diagnosis	3.1	0.79	0.126259853939998
BRITROC-205	relapse	2.7	0.73	0.0404179344211077
BRITROC-209	diagnosis	1.7	0.56	0.0866586916529289
BRITROC-209	relapse	2.7	0.6	0.0579658642389085
BRITROC-216	diagnosis	1.85	0.835	0.0744540560340433
BRITROC-216	relapse	3.5	0.78	0.130697097924207
BRITROC-225	diagnosis	2	0.65	0.0856048719865295
BRITROC-225	relapse	1.9	0.82	0.0523961597276495
BRITROC-226	diagnosis	1.8	0.8	0.0341028896247099
BRITROC-226	relapse	1.8	0.67	0.0646746240323806
BRITROC-229	diagnosis	3	0.59	0.13586146532575
BRITROC-229	relapse	3	0.42	0.104758135959187
BRITROC-23	diagnosis	1.9	0.56	0.127683957845698
BRITROC-23	relapse	3.6	0.82	0.163468079787793
BRITROC-232	diagnosis	3.2	0.92	0.0570751153934263
BRITROC-232	relapse	3.2	0.8	0.0890360731622714
BRITROC-234	diagnosis	3.4	0.715	0.112901030244628
BRITROC-234	relapse	3.4	0.77	0.115687910350887
BRITROC-241	diagnosis	1.8	0.7	0.0564178995710619
BRITROC-241	relapse	3	0.76	0.103808390905763
BRITROC-242	diagnosis	2.7	0.78	0.064331583968043
BRITROC-242	relapse	2.7	0.64	0.102700816539183
BRITROC-246	diagnosis	3	0.57	0.155878532394523
BRITROC-246	relapse	3.1	0.68	0.125313559271146
BRITROC-248	diagnosis	5.3	0.48	0.169393385777777
BRITROC-248	relapse	2.65	0.455	0.125761916115685
BRITROC-256	diagnosis	1.7	0.44	0.0887465768869474
BRITROC-256	relapse	1.7	0.5	0.0771496659292828
BRITROC-259	diagnosis	2	0.81	0.0909521415062696
BRITROC-259	relapse	2	0.815	0.125669230395247
BRITROC-260	diagnosis	1.9	0.6	0.118071841691927
BRITROC-260	relapse	1.8	0.64	0.153035205922263
BRITROC-267	diagnosis	1.8	0.63	0.0460637038689538
BRITROC-267	relapse	3.4	0.65	0.149790355803083
BRITROC-268	diagnosis	1.6	0.695	0.0518734989200719
BRITROC-268	relapse	1.6	0.71	0.0501489525072007
BRITROC-271	diagnosis	3	0.69	0.17998478143723
BRITROC-271	relapse	3.2	0.63	0.154552196930676
BRITROC-274	diagnosis	1.8	0.665	0.0840273311192072
BRITROC-274	relapse	2.9	0.835	0.0925182603462194
BRITROC-32	diagnosis	3	0.71	0.112083683345064
BRITROC-32	relapse	2.9	0.72	0.12539865582762
BRITROC-34	diagnosis	2	0.7	0.135621880621041
BRITROC-34	relapse	2.1	0.72	0.0687940424223837
BRITROC-36	diagnosis	3.2	0.74	0.113955202461544
BRITROC-36	relapse	2.7	0.91	0.0991515318935803
BRITROC-37	diagnosis	1.9	0.81	0.0761378406719069
BRITROC-37	relapse	1.9	0.84	0.0420273556263494
BRITROC-39	diagnosis	1.95	0.535	0.094335400070253
BRITROC-39	relapse	1.9	0.58	0.0901401322671148
BRITROC-5	diagnosis	1.8	0.92	0.140808878185654
BRITROC-5	relapse	1.9	0.845	0.0499865866231804
BRITROC-55	diagnosis	1.8	0.91	0.0833345541955106
BRITROC-55	relapse	1.9	0.95	0.0352995627449875
BRITROC-67	diagnosis	2.9	1	0.124604194971493
BRITROC-67	relapse	1.9	0.88	0.094936529545838
BRITROC-74	diagnosis	1.9	0.9	0.109539077195111
BRITROC-74	relapse	3.15	0.64	0.164403930883065
BRITROC-8	diagnosis	1.9	0.72	0.0516435567754491
BRITROC-8	relapse	1.8	0.78	0.0501973260875498
BRITROC-9	diagnosis	2.1	0.82	0.107616730986036
BRITROC-9	relapse	2.1	0.58	0.0908826176470293
BRITROC-94	diagnosis	3.5	0.675	0.0671794244107646
BRITROC-94	relapse	3.3	0.645	0.159647640240055
BRITROC-96	diagnosis	3.4	0.78	0.174946530701266
BRITROC-96	relapse	2.7	0.83	0.0832600131825722
BRITROC-99	diagnosis	1.9	0.78	0.0372534785563554
BRITROC-99	relapse	1.9	0.76	0.0562982532879448
