# Supplementary material for: The copy number and mutational landscape of recurrent ovarian high-grade serous carcinoma
Source: Nat Commun. 2023 Jul 20;14:4387. doi: 10.1038/s41467-023-39867-7 (PMC10359414; doi:10.1038/s41467-023-39867-7)
Supplement: Supplementary file 10 — Source Data [file 41467_2023_39867_MOESM10_ESM.zip › source_data/figure_S19B.tsv]

signature	SAMPLE_ID	exposure	tissue	group
s1	IM_101	0.39750894554699	pelvic	diagnosis
s1	IM_108	0.378551723014983	pelvic	diagnosis
s1	IM_11	0.281526298518066	lymph_node	diagnosis
s1	IM_112	0.450263288679739	pelvic	diagnosis
s1	IM_113	0.200793678742138	pelvic	diagnosis
s1	IM_115	0.390200415574066	pelvic	diagnosis
s1	IM_116	0.141929795030124	pelvic	diagnosis
s1	IM_117	0.0343844007772369	abdominal	diagnosis
s1	IM_118	0.0738741599784701	abdominal	diagnosis
s1	IM_119	0.203552768617405	abdominal	diagnosis
s1	IM_124	0.222961632701541	peritoneum	diagnosis
s1	IM_143	0.147569663157282	abdominal	diagnosis
s1	IM_146	0.225575859669657	pelvic	diagnosis
s1	IM_149	0.847131270171363	pelvic	diagnosis
s1	IM_152	0.403369739860156	pelvic	diagnosis
s1	IM_153	0.220620110003294	abdominal	diagnosis
s1	IM_154	0.27534110396061	peritoneum	diagnosis
s1	IM_155	0.0275859723018251	abdominal	diagnosis
s1	IM_158	0.175178880273418	pelvic	diagnosis
s1	IM_165	0.461902709486355	pelvic	diagnosis
s1	IM_169	0.0824818423146549	peritoneum	diagnosis
s1	IM_171	0.136759427876719	pelvic	diagnosis
s1	IM_18	0.325605589694625	pelvic	diagnosis
s1	IM_180	0.591802322639823	pelvic	diagnosis
s1	IM_182	0.336434883643066	pelvic	diagnosis
s1	IM_190	0.750216250164653	pelvic	diagnosis
s1	IM_193	0.349861765083607	peritoneum	diagnosis
s1	IM_195	0.0643811892403029	pelvic	diagnosis
s1	IM_196	0.208233674581939	abdominal	diagnosis
s1	IM_198	0.721696879308005	pelvic	diagnosis
s1	IM_202	0.259928526705249	pelvic	diagnosis
s1	IM_205	0.104474639744543	pelvic	diagnosis
s1	IM_207	0	pelvic	diagnosis
s1	IM_208	0.128425303627154	pelvic	diagnosis
s1	IM_21	0.0998297250960893	peritoneum	diagnosis
s1	IM_211	0.442093550275132	pelvic	diagnosis
s1	IM_214	0.196261847909005	peritoneum	diagnosis
s1	IM_218	0.164382474420821	pelvic	diagnosis
s1	IM_22	0.506713032284592	pelvic	diagnosis
s1	IM_220	0.445982337564073	pelvic	diagnosis
s1	IM_222	0.409136361371693	pelvic	diagnosis
s1	IM_223	0.359576296104013	pelvic	diagnosis
s1	IM_229	0.145060988548292	pelvic	diagnosis
s1	IM_23	0.111639964020343	pelvic	diagnosis
s1	IM_243	0.404664070505389	pelvic	diagnosis
s1	IM_25	0.0621568788220096	abdominal	diagnosis
s1	IM_252	0.821313454715249	pelvic	diagnosis
s1	IM_255	0.230422087129423	abdominal	diagnosis
s1	IM_256	0.243208393225558	abdominal	diagnosis
s1	IM_257	0.183992412431172	pelvic	diagnosis
s1	IM_258	0.230749611014057	peritoneum	diagnosis
s1	IM_259	0.172322251555751	lymph_node	diagnosis
s1	IM_260	0.252263409920342	abdominal	diagnosis
s1	IM_269	0.38501981122881	pelvic	diagnosis
s1	IM_277	0.163902477155472	pelvic	diagnosis
s1	IM_282	0.179584569894149	abdominal	diagnosis
s1	IM_295	0.317513783281756	pelvic	diagnosis
s1	IM_299	0.139613085994313	abdominal	diagnosis
s1	IM_3	0.580964022753944	abdominal	diagnosis
s1	IM_311	0.31999358351708	pelvic	diagnosis
s1	IM_312	0.318574034003435	pelvic	diagnosis
s1	IM_319	0.621343811785923	pelvic	diagnosis
s1	IM_321	0.315319522651558	pelvic	diagnosis
s1	IM_323	0.14653257045888	abdominal	diagnosis
s1	IM_326	0.122275337861711	pelvic	diagnosis
s1	IM_329	0.213755578243485	pelvic	diagnosis
s1	IM_33	0.112975615306713	pelvic	diagnosis
s1	IM_332	0.184283387620397	abdominal	diagnosis
s1	IM_340	0.146345661117714	pelvic	diagnosis
s1	IM_341	0.167267328768234	pelvic	diagnosis
s1	IM_348	0.261589897064711	abdominal	diagnosis
s1	IM_349	0.670428977729725	pelvic	diagnosis
s1	IM_350	0.670122203749197	pelvic	diagnosis
s1	IM_351	0.694975104530691	pelvic	diagnosis
s1	IM_352	0	pelvic	diagnosis
s1	IM_354	0	pelvic	diagnosis
s1	IM_357	0.428981054769389	abdominal	diagnosis
s1	IM_358	0.47325242380134	pelvic	diagnosis
s1	IM_360	0.139387888665474	pelvic	diagnosis
s1	IM_361	0.244661359085601	pelvic	diagnosis
s1	IM_364	0.495700287600785	pelvic	diagnosis
s1	IM_367	0.297567173044336	pelvic	diagnosis
s1	IM_381	0.225610102765036	pelvic	diagnosis
s1	IM_383	0.232463899576329	pelvic	diagnosis
s1	IM_385	0.207753466718541	abdominal	diagnosis
s1	IM_387	0	pelvic	diagnosis
s1	IM_388	0.0795571673346183	pelvic	diagnosis
s1	IM_390	0	pelvic	diagnosis
s1	IM_394	0.264285740371165	pelvic	diagnosis
s1	IM_395	0.667011644713771	pelvic	diagnosis
s1	IM_396	0.633092973138995	pelvic	diagnosis
s1	IM_399	0.099639911741267	pelvic	diagnosis
s1	IM_400	0.227492196493436	pelvic	diagnosis
s1	IM_401	0.174163499681934	abdominal	diagnosis
s1	IM_402	0.226497009299434	abdominal	diagnosis
s1	IM_403	0.0100354615390778	abdominal	diagnosis
s1	IM_411	0.403993336204506	abdominal	diagnosis
s1	IM_412	0.379546131621593	abdominal	diagnosis
s1	IM_414	0.552166383491522	pelvic	diagnosis
s1	IM_415	0.512063041214267	pelvic	diagnosis
s1	IM_422	0.249979579977114	peritoneum	diagnosis
s1	IM_423	0.664223679529897	pelvic	diagnosis
s1	IM_426	0.585130005800836	pelvic	diagnosis
s1	IM_430	0.142889294778693	pelvic	diagnosis
s1	IM_431	0.286666232815668	pelvic	diagnosis
s1	IM_434	0.360769241255028	pelvic	diagnosis
s1	IM_435	0.459199821963707	pelvic	diagnosis
s1	IM_449	0.105817124197245	abdominal	diagnosis
s1	IM_5	0.813910243917695	pelvic	diagnosis
s1	IM_56	0.267421420516599	pelvic	diagnosis
s1	IM_6	0.790425806335216	pelvic	diagnosis
s1	IM_66	0.367234624539178	pelvic	diagnosis
s1	IM_7	0.295397178270744	lymph_node	diagnosis
s1	IM_80	0.0782264537568376	pelvic	diagnosis
s1	IM_81	0.507971887089148	pelvic	diagnosis
s1	IM_82	0.0820866149722356	pelvic	diagnosis
s1	IM_84	0.247972523567601	pelvic	diagnosis
s1	IM_85	0.161989010189021	abdominal	diagnosis
s1	IM_9	0.187255983579623	lymph_node	diagnosis
s1	IM_92	0.13333935193981	pelvic	diagnosis
s1	JBLAB-19302	0.278100235974626	lymph_node	relapse
s1	JBLAB-19303	0.16945612800189	lymph_node	relapse
s1	JBLAB-19304	0.172017926634415	lymph_node	relapse
s1	JBLAB-19305	0.0835367685641338	abdominal	relapse
s1	JBLAB-19311	0.679640677910875	lymph_node	relapse
s1	JBLAB-19312	0.198184241683947	abdominal	relapse
s1	JBLAB-19313	0.209858564954333	lymph_node	relapse
s1	JBLAB-19316	0.247411489930335	abdominal	relapse
s1	JBLAB-19317	0.275690606952772	peritoneum	relapse
s1	JBLAB-19318	0.386473487875259	lymph_node	relapse
s1	JBLAB-19321	0.331655024696066	abdominal	relapse
s1	JBLAB-19322	0.314074867584105	abdominal	relapse
s1	JBLAB-19323	0.384158689554648	abdominal	relapse
s1	JBLAB-19330	0.161338085083456	lymph_node	relapse
s1	JBLAB-19331	0.352053191899253	peritoneum	relapse
s1	JBLAB-19332	0.0446531174904873	peritoneum	relapse
s1	JBLAB-19334	0.045300212101677	abdominal	relapse
s1	JBLAB-19337	0.604189583559833	peritoneum	relapse
s1	JBLAB-19338	0.574667435839759	peritoneum	relapse
s1	JBLAB-4102	0.779344374742438	abdominal	relapse
s1	JBLAB-4103	0.665591647432679	abdominal	relapse
s1	JBLAB-4104	0.864378603180381	peritoneum	relapse
s1	JBLAB-4105	0.828500433400985	peritoneum	relapse
s1	JBLAB-4106	0.146473937715612	lymph_node	relapse
s1	JBLAB-4108	0.223902770580773	abdominal	relapse
s1	JBLAB-4109	0.259846408625117	abdominal	relapse
s1	JBLAB-4113	0.0207870741616369	lymph_node	relapse
s1	JBLAB-4115	0.0804369452230582	abdominal	relapse
s1	JBLAB-4116	0.0718645790585726	lymph_node	relapse
s1	JBLAB-4120	0.0600899325839194	lymph_node	relapse
s1	JBLAB-4123	0.0386152357153554	abdominal	relapse
s1	JBLAB-4128	0.170225881923901	abdominal	relapse
s1	JBLAB-4136	0.254789014699556	peritoneum	relapse
s1	JBLAB-4139	0.373769973956125	pelvic	relapse
s1	JBLAB-4141	0.0224680598070165	peritoneum	relapse
s1	JBLAB-4143	0.133074030368522	peritoneum	relapse
s1	JBLAB-4144	0.512346064543212	abdominal	relapse
s1	JBLAB-4147	0.243490159393328	peritoneum	relapse
s1	JBLAB-4148	0.0670928309809593	abdominal	relapse
s1	JBLAB-4149	0.014738604117979	lymph_node	relapse
s1	JBLAB-4150	0.011277462459005	lymph_node	relapse
s1	JBLAB-4151	0.803413138907558	peritoneum	relapse
s1	JBLAB-4152	0.462001912070538	peritoneum	relapse
s1	JBLAB-4157	0.260105408254774	peritoneum	relapse
s1	JBLAB-4159	0.068431354296125	peritoneum	relapse
s1	JBLAB-4163	0.27100289851143	lymph_node	relapse
s1	JBLAB-4165	0.382550066875435	abdominal	relapse
s1	JBLAB-4166	0.383258896490609	abdominal	relapse
s1	JBLAB-4173	0.227960312242942	peritoneum	relapse
s1	JBLAB-4174	0.121392293601731	peritoneum	relapse
s1	JBLAB-4175	0.147125544997865	peritoneum	relapse
s1	JBLAB-4177	0.0920961272516911	lymph_node	relapse
s1	JBLAB-4178	0.16847423027772	abdominal	relapse
s1	JBLAB-4179	0.621073174355117	peritoneum	relapse
s1	JBLAB-4186	0.100179958082183	abdominal	relapse
s1	JBLAB-4187	0.111686495745768	abdominal	relapse
s1	JBLAB-4188	0.165495782343702	abdominal	relapse
s1	JBLAB-4189	0.111599077624241	abdominal	relapse
s1	JBLAB-4191	0.181377697085575	lymph_node	relapse
s1	JBLAB-4193	0.657009763142318	abdominal	relapse
s1	JBLAB-4199	0.0320283775861626	abdominal	relapse
s1	JBLAB-4200	0.218795866630214	abdominal	relapse
s1	JBLAB-4208	0.621363499869941	pelvic	relapse
s1	JBLAB-4213	0.054557528116008	lymph_node	relapse
s1	JBLAB-4217	0.455443571749899	abdominal	relapse
s1	JBLAB-4218	0.192591225015347	lymph_node	relapse
s1	JBLAB-4223	0.122957920359381	peritoneum	relapse
s1	JBLAB-4236	0.365968664954428	lymph_node	relapse
s1	JBLAB-4245	0.137739849996934	abdominal	relapse
s1	JBLAB-4251	0.303664665069396	abdominal	relapse
s1	JBLAB-4253	0.0516143172742591	abdominal	relapse
s1	JBLAB-4254	0.12523095982299	abdominal	relapse
s1	JBLAB-4275	0.423480878001924	abdominal	relapse
s1	JBLAB-4277	0.300810614428568	pelvic	relapse
s1	JBLAB-4278	0.0795376026656054	pelvic	relapse
s1	JBLAB-4282	0.390988326170649	pelvic	relapse
s1	JBLAB-4287	0.0816272798831747	lymph_node	relapse
s1	JBLAB-4289	0.165172397054867	lymph_node	relapse
s1	JBLAB-4290	0.503949288439693	abdominal	relapse
s1	JBLAB-4295	0.493444243553955	pelvic	relapse
s1	JBLAB-4908	0.0120837260897399	peritoneum	relapse
s1	JBLAB-4915	0.592177870054585	abdominal	relapse
s1	JBLAB-4920	0.0932958585349679	peritoneum	relapse
s1	JBLAB-4921	0.291512884978266	abdominal	relapse
s1	JBLAB-4932	0.093217493869282	abdominal	relapse
s1	JBLAB-4933	0.296184653108594	peritoneum	relapse
s1	JBLAB-4936	0.545197402023032	peritoneum	relapse
s1	JBLAB-4938	0.0612580982501447	peritoneum	relapse
s1	JBLAB-4939	0.132661770998807	peritoneum	relapse
s1	JBLAB-4940	0.168328228925178	pelvic	relapse
s1	JBLAB-4941	0.169561407594946	pelvic	relapse
s1	JBLAB-4945	0.346871368585787	pelvic	relapse
s1	JBLAB-4953	0.261887214848553	peritoneum	relapse
s1	JBLAB-4955	0.106972527620697	peritoneum	relapse
s1	JBLAB-4956	0.399364332230984	lymph_node	relapse
s1	JBLAB-4957	0.295521183335372	peritoneum	relapse
s1	JBLAB-4960	0.321050398831614	lymph_node	relapse
s1	JBLAB-4962	0.255770233576628	abdominal	relapse
s1	JBLAB-4965	0.0735076000720769	peritoneum	relapse
s1	JBLAB-4969	0.265548917954056	lymph_node	relapse
s1	JBLAB-4971	0.0324217663976411	peritoneum	relapse
s1	JBLAB-4972	0.156185184005992	abdominal	relapse
s1	JBLAB-4973	0.482732452490964	abdominal	relapse
s1	JBLAB-4975	0.174105248654917	abdominal	relapse
s1	JBLAB-4981	0.280219623791512	pelvic	relapse
s1	JBLAB-4985	0.682172086739848	pelvic	relapse
s1	JBLAB-4986	0.295909941692043	pelvic	relapse
s1	JBLAB-4987	0.31309347582382	lymph_node	relapse
s1	JBLAB-4989	0.259648082907977	abdominal	relapse
s1	JBLAB-4990	0.243059956565556	abdominal	relapse
s1	JBLAB-4996	0.420352534152252	abdominal	relapse
s1	JBLAB-4997	0.253487910340867	abdominal	relapse
s1	JBLAB-4998	0.105552611356525	abdominal	relapse
s1	JBLAB-4999	0.127511333181556	peritoneum	relapse
s2	IM_101	0.025573565791738	pelvic	diagnosis
s2	IM_108	0.112601975213764	pelvic	diagnosis
s2	IM_11	0.188485098338813	lymph_node	diagnosis
s2	IM_112	0.158134683979965	pelvic	diagnosis
s2	IM_113	0	pelvic	diagnosis
s2	IM_115	0.292752834090253	pelvic	diagnosis
s2	IM_116	0.216486210171142	pelvic	diagnosis
s2	IM_117	0.174822143611309	abdominal	diagnosis
s2	IM_118	0.193833298954137	abdominal	diagnosis
s2	IM_119	0	abdominal	diagnosis
s2	IM_124	0.283626907090981	peritoneum	diagnosis
s2	IM_143	0.218005276977302	abdominal	diagnosis
s2	IM_146	0.0839861112990483	pelvic	diagnosis
s2	IM_149	0	pelvic	diagnosis
s2	IM_152	0.04035885221493	pelvic	diagnosis
s2	IM_153	0.398405331481903	abdominal	diagnosis
s2	IM_154	0.306073212111836	peritoneum	diagnosis
s2	IM_155	0.177481847748682	abdominal	diagnosis
s2	IM_158	0.182717194940603	pelvic	diagnosis
s2	IM_165	0.0247332490879823	pelvic	diagnosis
s2	IM_169	0.251828789434355	peritoneum	diagnosis
s2	IM_171	0.25798121631921	pelvic	diagnosis
s2	IM_18	0.105605457897926	pelvic	diagnosis
s2	IM_180	0.120538623167599	pelvic	diagnosis
s2	IM_182	0.115464216194991	pelvic	diagnosis
s2	IM_190	0.0415250577966182	pelvic	diagnosis
s2	IM_193	0.0161921965987769	peritoneum	diagnosis
s2	IM_195	0.168971164387907	pelvic	diagnosis
s2	IM_196	0.170374855514332	abdominal	diagnosis
s2	IM_198	0.0310031968358454	pelvic	diagnosis
s2	IM_202	0.150903286172021	pelvic	diagnosis
s2	IM_205	0.0652417872721761	pelvic	diagnosis
s2	IM_207	0.535438153579289	pelvic	diagnosis
s2	IM_208	0.204890061973387	pelvic	diagnosis
s2	IM_21	0.160958355127605	peritoneum	diagnosis
s2	IM_211	0.0251485956876584	pelvic	diagnosis
s2	IM_214	0.0929427281354627	peritoneum	diagnosis
s2	IM_218	0.0496479543205948	pelvic	diagnosis
s2	IM_22	0.0299345520204508	pelvic	diagnosis
s2	IM_220	0.138566816698161	pelvic	diagnosis
s2	IM_222	0.0287448873374825	pelvic	diagnosis
s2	IM_223	0.015600349438675	pelvic	diagnosis
s2	IM_229	0.29468675540064	pelvic	diagnosis
s2	IM_23	0.242600354245545	pelvic	diagnosis
s2	IM_243	0.0510965394424282	pelvic	diagnosis
s2	IM_25	0.145351183244802	abdominal	diagnosis
s2	IM_252	0	pelvic	diagnosis
s2	IM_255	0.0553708364063883	abdominal	diagnosis
s2	IM_256	0.0345719115991732	abdominal	diagnosis
s2	IM_257	0.102495654344091	pelvic	diagnosis
s2	IM_258	0.0899788772791405	peritoneum	diagnosis
s2	IM_259	0.176699287566959	lymph_node	diagnosis
s2	IM_260	0.121424281876624	abdominal	diagnosis
s2	IM_269	0.0563899107483639	pelvic	diagnosis
s2	IM_277	0.193972206367714	pelvic	diagnosis
s2	IM_282	0.27961788975464	abdominal	diagnosis
s2	IM_295	0.0476553449323632	pelvic	diagnosis
s2	IM_299	0.215635878689986	abdominal	diagnosis
s2	IM_3	0.152108159438858	abdominal	diagnosis
s2	IM_311	0	pelvic	diagnosis
s2	IM_312	0	pelvic	diagnosis
s2	IM_319	0.0437865482931242	pelvic	diagnosis
s2	IM_321	0	pelvic	diagnosis
s2	IM_323	0.240328242208642	abdominal	diagnosis
s2	IM_326	0.153632172702959	pelvic	diagnosis
s2	IM_329	0.1670557680097	pelvic	diagnosis
s2	IM_33	0	pelvic	diagnosis
s2	IM_332	0.179160268701888	abdominal	diagnosis
s2	IM_340	0.145854658097268	pelvic	diagnosis
s2	IM_341	0.117206668524673	pelvic	diagnosis
s2	IM_348	0	abdominal	diagnosis
s2	IM_349	0.210448761766334	pelvic	diagnosis
s2	IM_350	0.18808944209695	pelvic	diagnosis
s2	IM_351	0.206428799935459	pelvic	diagnosis
s2	IM_352	0.0802075478152299	pelvic	diagnosis
s2	IM_354	0.120995244455161	pelvic	diagnosis
s2	IM_357	0	abdominal	diagnosis
s2	IM_358	0	pelvic	diagnosis
s2	IM_360	0.0641205535492919	pelvic	diagnosis
s2	IM_361	0	pelvic	diagnosis
s2	IM_364	0.111197378580161	pelvic	diagnosis
s2	IM_367	0.072039665180604	pelvic	diagnosis
s2	IM_381	0.0749321934429551	pelvic	diagnosis
s2	IM_383	0.109464949686561	pelvic	diagnosis
s2	IM_385	0.157492245055236	abdominal	diagnosis
s2	IM_387	0.313406850206619	pelvic	diagnosis
s2	IM_388	0.0757193519512447	pelvic	diagnosis
s2	IM_390	0.244963652805171	pelvic	diagnosis
s2	IM_394	0.115151733129702	pelvic	diagnosis
s2	IM_395	0.0141304988286532	pelvic	diagnosis
s2	IM_396	0	pelvic	diagnosis
s2	IM_399	0.269526007940428	pelvic	diagnosis
s2	IM_400	0.12297204622705	pelvic	diagnosis
s2	IM_401	0.114077226850672	abdominal	diagnosis
s2	IM_402	0.147721923240861	abdominal	diagnosis
s2	IM_403	0.372396857109955	abdominal	diagnosis
s2	IM_411	0.176402401523469	abdominal	diagnosis
s2	IM_412	0.186399658885524	abdominal	diagnosis
s2	IM_414	0.092635206564237	pelvic	diagnosis
s2	IM_415	0.0806846205222099	pelvic	diagnosis
s2	IM_422	0.100463268879037	peritoneum	diagnosis
s2	IM_423	0.115970536464232	pelvic	diagnosis
s2	IM_426	0.103849845040743	pelvic	diagnosis
s2	IM_430	0.10081566947346	pelvic	diagnosis
s2	IM_431	0.156831616015513	pelvic	diagnosis
s2	IM_434	0	pelvic	diagnosis
s2	IM_435	0.0490884695543343	pelvic	diagnosis
s2	IM_449	0.103972665893428	abdominal	diagnosis
s2	IM_5	0.0457668278492361	pelvic	diagnosis
s2	IM_56	0.0574780377389615	pelvic	diagnosis
s2	IM_6	0.0193314885260314	pelvic	diagnosis
s2	IM_66	0.010888673711127	pelvic	diagnosis
s2	IM_7	0.155009318309803	lymph_node	diagnosis
s2	IM_80	0.23753911740123	pelvic	diagnosis
s2	IM_81	0.0688626705500628	pelvic	diagnosis
s2	IM_82	0.247024690164297	pelvic	diagnosis
s2	IM_84	0.148943315456184	pelvic	diagnosis
s2	IM_85	0.0701554181255591	abdominal	diagnosis
s2	IM_9	0.250346534204777	lymph_node	diagnosis
s2	IM_92	0.144265724283964	pelvic	diagnosis
s2	JBLAB-19302	0.0477215879429041	lymph_node	relapse
s2	JBLAB-19303	0.282295365786113	lymph_node	relapse
s2	JBLAB-19304	0.0837802268880269	lymph_node	relapse
s2	JBLAB-19305	0.121571478749652	abdominal	relapse
s2	JBLAB-19311	0	lymph_node	relapse
s2	JBLAB-19312	0.0518968883063796	abdominal	relapse
s2	JBLAB-19313	0.0517116308275474	lymph_node	relapse
s2	JBLAB-19316	0.108619819421391	abdominal	relapse
s2	JBLAB-19317	0.0460941199061057	peritoneum	relapse
s2	JBLAB-19318	0.0661328167175361	lymph_node	relapse
s2	JBLAB-19321	0.0399648006807217	abdominal	relapse
s2	JBLAB-19322	0.0717577063297116	abdominal	relapse
s2	JBLAB-19323	0.115508085700321	abdominal	relapse
s2	JBLAB-19330	0	lymph_node	relapse
s2	JBLAB-19331	0.214221053594455	peritoneum	relapse
s2	JBLAB-19332	0.127682564956147	peritoneum	relapse
s2	JBLAB-19334	0.109372938332186	abdominal	relapse
s2	JBLAB-19337	0.0380780626772307	peritoneum	relapse
s2	JBLAB-19338	0.0499434534067323	peritoneum	relapse
s2	JBLAB-4102	0	abdominal	relapse
s2	JBLAB-4103	0.0153369707683689	abdominal	relapse
s2	JBLAB-4104	0.0446097096985191	peritoneum	relapse
s2	JBLAB-4105	0.0645009265908268	peritoneum	relapse
s2	JBLAB-4106	0.217649752609096	lymph_node	relapse
s2	JBLAB-4108	0.0930131588700659	abdominal	relapse
s2	JBLAB-4109	0.0716543134158435	abdominal	relapse
s2	JBLAB-4113	0.412014783872195	lymph_node	relapse
s2	JBLAB-4115	0.134778910715181	abdominal	relapse
s2	JBLAB-4116	0.282078054966481	lymph_node	relapse
s2	JBLAB-4120	0.19051579189551	lymph_node	relapse
s2	JBLAB-4123	0.271461413375853	abdominal	relapse
s2	JBLAB-4128	0.0904558710787239	abdominal	relapse
s2	JBLAB-4136	0.0114447229757503	peritoneum	relapse
s2	JBLAB-4139	0.0412594566195511	pelvic	relapse
s2	JBLAB-4141	0.508110437921841	peritoneum	relapse
s2	JBLAB-4143	0.212085226864407	peritoneum	relapse
s2	JBLAB-4144	0.0820234180314959	abdominal	relapse
s2	JBLAB-4147	0.207740217200515	peritoneum	relapse
s2	JBLAB-4148	0.176548657536277	abdominal	relapse
s2	JBLAB-4149	0.280001408130282	lymph_node	relapse
s2	JBLAB-4150	0.283035433950159	lymph_node	relapse
s2	JBLAB-4151	0.0714302491186494	peritoneum	relapse
s2	JBLAB-4152	0.126870239901058	peritoneum	relapse
s2	JBLAB-4157	0.11884146862843	peritoneum	relapse
s2	JBLAB-4159	0.0546663411580084	peritoneum	relapse
s2	JBLAB-4163	0.103029052462934	lymph_node	relapse
s2	JBLAB-4165	0.0296592933240706	abdominal	relapse
s2	JBLAB-4166	0.0280472916233128	abdominal	relapse
s2	JBLAB-4173	0.116761796829452	peritoneum	relapse
s2	JBLAB-4174	0.0615208629567257	peritoneum	relapse
s2	JBLAB-4175	0.0685676302444656	peritoneum	relapse
s2	JBLAB-4177	0.176898492324361	lymph_node	relapse
s2	JBLAB-4178	0.07166979947465	abdominal	relapse
s2	JBLAB-4179	0	peritoneum	relapse
s2	JBLAB-4186	0.041389497834836	abdominal	relapse
s2	JBLAB-4187	0.0432613985224105	abdominal	relapse
s2	JBLAB-4188	0	abdominal	relapse
s2	JBLAB-4189	0	abdominal	relapse
s2	JBLAB-4191	0.0983354788317536	lymph_node	relapse
s2	JBLAB-4193	0.0415089570309448	abdominal	relapse
s2	JBLAB-4199	0.244018914228714	abdominal	relapse
s2	JBLAB-4200	0.0652806699525842	abdominal	relapse
s2	JBLAB-4208	0.0205800091667493	pelvic	relapse
s2	JBLAB-4213	0.240233377977865	lymph_node	relapse
s2	JBLAB-4217	0.0248447947906488	abdominal	relapse
s2	JBLAB-4218	0.111695183680305	lymph_node	relapse
s2	JBLAB-4223	0.203560426782315	peritoneum	relapse
s2	JBLAB-4236	0.117808616884122	lymph_node	relapse
s2	JBLAB-4245	0.182368064124611	abdominal	relapse
s2	JBLAB-4251	0.203158837641135	abdominal	relapse
s2	JBLAB-4253	0.154005963514077	abdominal	relapse
s2	JBLAB-4254	0.0400886093745571	abdominal	relapse
s2	JBLAB-4275	0.191499758487804	abdominal	relapse
s2	JBLAB-4277	0.0143700487293811	pelvic	relapse
s2	JBLAB-4278	0.298498918544698	pelvic	relapse
s2	JBLAB-4282	0.0742128508839673	pelvic	relapse
s2	JBLAB-4287	0.0544459908126393	lymph_node	relapse
s2	JBLAB-4289	0	lymph_node	relapse
s2	JBLAB-4290	0.0749496410716667	abdominal	relapse
s2	JBLAB-4295	0.0673026210746015	pelvic	relapse
s2	JBLAB-4908	0.188553190391157	peritoneum	relapse
s2	JBLAB-4915	0	abdominal	relapse
s2	JBLAB-4920	0.176173768646863	peritoneum	relapse
s2	JBLAB-4921	0	abdominal	relapse
s2	JBLAB-4932	0.142193051717461	abdominal	relapse
s2	JBLAB-4933	0.038899902684519	peritoneum	relapse
s2	JBLAB-4936	0.0466903861139736	peritoneum	relapse
s2	JBLAB-4938	0.0956857249639574	peritoneum	relapse
s2	JBLAB-4939	0.235480260412998	peritoneum	relapse
s2	JBLAB-4940	0.146475269136855	pelvic	relapse
s2	JBLAB-4941	0.182166763416438	pelvic	relapse
s2	JBLAB-4945	0.0376869647474557	pelvic	relapse
s2	JBLAB-4953	0.254115467737988	peritoneum	relapse
s2	JBLAB-4955	0.100841374424435	peritoneum	relapse
s2	JBLAB-4956	0	lymph_node	relapse
s2	JBLAB-4957	0.157081130402219	peritoneum	relapse
s2	JBLAB-4960	0.0736684036664563	lymph_node	relapse
s2	JBLAB-4962	0.130978314701808	abdominal	relapse
s2	JBLAB-4965	0.0252750015357823	peritoneum	relapse
s2	JBLAB-4969	0.163225564203037	lymph_node	relapse
s2	JBLAB-4971	0.261369770198418	peritoneum	relapse
s2	JBLAB-4972	0.0175080809917199	abdominal	relapse
s2	JBLAB-4973	0.15624715216344	abdominal	relapse
s2	JBLAB-4975	0.192189945812081	abdominal	relapse
s2	JBLAB-4981	0.0287053514026846	pelvic	relapse
s2	JBLAB-4985	0.193369398143008	pelvic	relapse
s2	JBLAB-4986	0.217181046342153	pelvic	relapse
s2	JBLAB-4987	0.20335637720763	lymph_node	relapse
s2	JBLAB-4989	0.103272031547711	abdominal	relapse
s2	JBLAB-4990	0.0786175582041686	abdominal	relapse
s2	JBLAB-4996	0	abdominal	relapse
s2	JBLAB-4997	0.196859003053924	abdominal	relapse
s2	JBLAB-4998	0.246060199817586	abdominal	relapse
s2	JBLAB-4999	0.161832127472655	peritoneum	relapse
s3	IM_101	0.358683198229871	pelvic	diagnosis
s3	IM_108	0.135681065414287	pelvic	diagnosis
s3	IM_11	0.024798640499652	lymph_node	diagnosis
s3	IM_112	0.0289658414797705	pelvic	diagnosis
s3	IM_113	0.102416005205228	pelvic	diagnosis
s3	IM_115	0	pelvic	diagnosis
s3	IM_116	0	pelvic	diagnosis
s3	IM_117	0.0803018695005563	abdominal	diagnosis
s3	IM_118	0.103551529332412	abdominal	diagnosis
s3	IM_119	0.0747365419470202	abdominal	diagnosis
s3	IM_124	0.307808198375879	peritoneum	diagnosis
s3	IM_143	0	abdominal	diagnosis
s3	IM_146	0.0466796911157659	pelvic	diagnosis
s3	IM_149	0.0869129367960151	pelvic	diagnosis
s3	IM_152	0.0936468190081049	pelvic	diagnosis
s3	IM_153	0.139370415825022	abdominal	diagnosis
s3	IM_154	0.0323061494167026	peritoneum	diagnosis
s3	IM_155	0.0326202407789289	abdominal	diagnosis
s3	IM_158	0.0297001026989716	pelvic	diagnosis
s3	IM_165	0.0698802858541453	pelvic	diagnosis
s3	IM_169	0	peritoneum	diagnosis
s3	IM_171	0.0921728754611346	pelvic	diagnosis
s3	IM_18	0.327325124674246	pelvic	diagnosis
s3	IM_180	0.121904989172916	pelvic	diagnosis
s3	IM_182	0.150418116012278	pelvic	diagnosis
s3	IM_190	0.152048198507889	pelvic	diagnosis
s3	IM_193	0	peritoneum	diagnosis
s3	IM_195	0	pelvic	diagnosis
s3	IM_196	0.0598200021308039	abdominal	diagnosis
s3	IM_198	0.0798314960458939	pelvic	diagnosis
s3	IM_202	0.0659847717872209	pelvic	diagnosis
s3	IM_205	0.145553319738921	pelvic	diagnosis
s3	IM_207	0.41469334382636	pelvic	diagnosis
s3	IM_208	0	pelvic	diagnosis
s3	IM_21	0.237317513008556	peritoneum	diagnosis
s3	IM_211	0.32691785921143	pelvic	diagnosis
s3	IM_214	0.340928329039897	peritoneum	diagnosis
s3	IM_218	0.0981960864237631	pelvic	diagnosis
s3	IM_22	0.300867564269096	pelvic	diagnosis
s3	IM_220	0.0794750182710904	pelvic	diagnosis
s3	IM_222	0.349332711706221	pelvic	diagnosis
s3	IM_223	0.253232326748899	pelvic	diagnosis
s3	IM_229	0.0285737200643089	pelvic	diagnosis
s3	IM_23	0.381799250257417	pelvic	diagnosis
s3	IM_243	0.332677859803464	pelvic	diagnosis
s3	IM_25	0.114868800191007	abdominal	diagnosis
s3	IM_252	0.178686545284751	pelvic	diagnosis
s3	IM_255	0.135362116785743	abdominal	diagnosis
s3	IM_256	0.167672542971398	abdominal	diagnosis
s3	IM_257	0.121024988959871	pelvic	diagnosis
s3	IM_258	0.158569397257194	peritoneum	diagnosis
s3	IM_259	0.105285189941868	lymph_node	diagnosis
s3	IM_260	0.220774096110284	abdominal	diagnosis
s3	IM_269	0.322435331949339	pelvic	diagnosis
s3	IM_277	0.174339178637262	pelvic	diagnosis
s3	IM_282	0.411296357698301	abdominal	diagnosis
s3	IM_295	0.366868410124359	pelvic	diagnosis
s3	IM_299	0	abdominal	diagnosis
s3	IM_3	0.195579539372393	abdominal	diagnosis
s3	IM_311	0.107075281849671	pelvic	diagnosis
s3	IM_312	0.0933506964390234	pelvic	diagnosis
s3	IM_319	0	pelvic	diagnosis
s3	IM_321	0.186941385659616	pelvic	diagnosis
s3	IM_323	0.346532645730931	abdominal	diagnosis
s3	IM_326	0.0462295260198021	pelvic	diagnosis
s3	IM_329	0.157518563059056	pelvic	diagnosis
s3	IM_33	0	pelvic	diagnosis
s3	IM_332	0.207048994752948	abdominal	diagnosis
s3	IM_340	0.346215010329526	pelvic	diagnosis
s3	IM_341	0.434397773112673	pelvic	diagnosis
s3	IM_348	0.115366636867236	abdominal	diagnosis
s3	IM_349	0.0140320331224915	pelvic	diagnosis
s3	IM_350	0.0151772287009322	pelvic	diagnosis
s3	IM_351	0	pelvic	diagnosis
s3	IM_352	0	pelvic	diagnosis
s3	IM_354	0	pelvic	diagnosis
s3	IM_357	0.079462706492044	abdominal	diagnosis
s3	IM_358	0.0382320260446882	pelvic	diagnosis
s3	IM_360	0.27985433600335	pelvic	diagnosis
s3	IM_361	0.0645710735357983	pelvic	diagnosis
s3	IM_364	0.376834513963309	pelvic	diagnosis
s3	IM_367	0.257395256157459	pelvic	diagnosis
s3	IM_381	0.320499977907769	pelvic	diagnosis
s3	IM_383	0.441690488990471	pelvic	diagnosis
s3	IM_385	0.0502061947688213	abdominal	diagnosis
s3	IM_387	0.102785093763376	pelvic	diagnosis
s3	IM_388	0.162296422410855	pelvic	diagnosis
s3	IM_390	0.0202557031065924	pelvic	diagnosis
s3	IM_394	0.2141207815867	pelvic	diagnosis
s3	IM_395	0.295814938905188	pelvic	diagnosis
s3	IM_396	0.346239516050089	pelvic	diagnosis
s3	IM_399	0	pelvic	diagnosis
s3	IM_400	0	pelvic	diagnosis
s3	IM_401	0.0228791668426743	abdominal	diagnosis
s3	IM_402	0	abdominal	diagnosis
s3	IM_403	0	abdominal	diagnosis
s3	IM_411	0.39095447833678	abdominal	diagnosis
s3	IM_412	0.410575417084251	abdominal	diagnosis
s3	IM_414	0.162002186853361	pelvic	diagnosis
s3	IM_415	0.0690971214835987	pelvic	diagnosis
s3	IM_422	0.129869220622695	peritoneum	diagnosis
s3	IM_423	0.146333200746717	pelvic	diagnosis
s3	IM_426	0.163676307133713	pelvic	diagnosis
s3	IM_430	0.0352472231969679	pelvic	diagnosis
s3	IM_431	0.170027029469057	pelvic	diagnosis
s3	IM_434	0.369854013636395	pelvic	diagnosis
s3	IM_435	0.341216721764563	pelvic	diagnosis
s3	IM_449	0.20835449044588	abdominal	diagnosis
s3	IM_5	0	pelvic	diagnosis
s3	IM_56	0.258268302495326	pelvic	diagnosis
s3	IM_6	0.0167416345878175	pelvic	diagnosis
s3	IM_66	0.377006845995396	pelvic	diagnosis
s3	IM_7	0.0396350630501741	lymph_node	diagnosis
s3	IM_80	0.077044762458549	pelvic	diagnosis
s3	IM_81	0.182935436560569	pelvic	diagnosis
s3	IM_82	0.132518958137009	pelvic	diagnosis
s3	IM_84	0.341968038673681	pelvic	diagnosis
s3	IM_85	0.227970281430465	abdominal	diagnosis
s3	IM_9	0.0334306313607456	lymph_node	diagnosis
s3	IM_92	0.350494039938688	pelvic	diagnosis
s3	JBLAB-19302	0.145477284325537	lymph_node	relapse
s3	JBLAB-19303	0.172764739266755	lymph_node	relapse
s3	JBLAB-19304	0.428615915000863	lymph_node	relapse
s3	JBLAB-19305	0.0573914012628948	abdominal	relapse
s3	JBLAB-19311	0.29250766569672	lymph_node	relapse
s3	JBLAB-19312	0.344191872383346	abdominal	relapse
s3	JBLAB-19313	0.368730423347521	lymph_node	relapse
s3	JBLAB-19316	0.456317451702601	abdominal	relapse
s3	JBLAB-19317	0.408566919390922	peritoneum	relapse
s3	JBLAB-19318	0.41696723403879	lymph_node	relapse
s3	JBLAB-19321	0.262325712867062	abdominal	relapse
s3	JBLAB-19322	0.308579653386713	abdominal	relapse
s3	JBLAB-19323	0.244495714977247	abdominal	relapse
s3	JBLAB-19330	0.0992012340176388	lymph_node	relapse
s3	JBLAB-19331	0.420538803184177	peritoneum	relapse
s3	JBLAB-19332	0.20295173225424	peritoneum	relapse
s3	JBLAB-19334	0.0868237826389555	abdominal	relapse
s3	JBLAB-19337	0.27666245021609	peritoneum	relapse
s3	JBLAB-19338	0	peritoneum	relapse
s3	JBLAB-4102	0.194336062676851	abdominal	relapse
s3	JBLAB-4103	0.211073574696281	abdominal	relapse
s3	JBLAB-4104	0.0145279413509676	peritoneum	relapse
s3	JBLAB-4105	0	peritoneum	relapse
s3	JBLAB-4106	0.0944654514046736	lymph_node	relapse
s3	JBLAB-4108	0.449040842797891	abdominal	relapse
s3	JBLAB-4109	0.419035926060839	abdominal	relapse
s3	JBLAB-4113	0.368048603324517	lymph_node	relapse
s3	JBLAB-4115	0.128266336536736	abdominal	relapse
s3	JBLAB-4116	0.0381100466580996	lymph_node	relapse
s3	JBLAB-4120	0.503491218918314	lymph_node	relapse
s3	JBLAB-4123	0.137797909801299	abdominal	relapse
s3	JBLAB-4128	0.105626092213755	abdominal	relapse
s3	JBLAB-4136	0.25045874445606	peritoneum	relapse
s3	JBLAB-4139	0.0184769089849676	pelvic	relapse
s3	JBLAB-4141	0.408359336488906	peritoneum	relapse
s3	JBLAB-4143	0.242494166193799	peritoneum	relapse
s3	JBLAB-4144	0.20391827069933	abdominal	relapse
s3	JBLAB-4147	0.363723386359799	peritoneum	relapse
s3	JBLAB-4148	0.0219586973852787	abdominal	relapse
s3	JBLAB-4149	0.107737525298436	lymph_node	relapse
s3	JBLAB-4150	0.127670411935701	lymph_node	relapse
s3	JBLAB-4151	0.108876629368604	peritoneum	relapse
s3	JBLAB-4152	0.0349413137379849	peritoneum	relapse
s3	JBLAB-4157	0.391390244709281	peritoneum	relapse
s3	JBLAB-4159	0.129156245969807	peritoneum	relapse
s3	JBLAB-4163	0.372690081849676	lymph_node	relapse
s3	JBLAB-4165	0.390265580384054	abdominal	relapse
s3	JBLAB-4166	0.39282369501075	abdominal	relapse
s3	JBLAB-4173	0.460821205262933	peritoneum	relapse
s3	JBLAB-4174	0.189876568529774	peritoneum	relapse
s3	JBLAB-4175	0.204196080249202	peritoneum	relapse
s3	JBLAB-4177	0.12496988138446	lymph_node	relapse
s3	JBLAB-4178	0.290295812757007	abdominal	relapse
s3	JBLAB-4179	0.188759940858571	peritoneum	relapse
s3	JBLAB-4186	0.0650569415743685	abdominal	relapse
s3	JBLAB-4187	0.0747591585968256	abdominal	relapse
s3	JBLAB-4188	0.115948632212621	abdominal	relapse
s3	JBLAB-4189	0.139684351164034	abdominal	relapse
s3	JBLAB-4191	0.42230814833786	lymph_node	relapse
s3	JBLAB-4193	0.122465569967734	abdominal	relapse
s3	JBLAB-4199	0.0831894220116535	abdominal	relapse
s3	JBLAB-4200	0.086976550908776	abdominal	relapse
s3	JBLAB-4208	0.035148071782608	pelvic	relapse
s3	JBLAB-4213	0.214941046831558	lymph_node	relapse
s3	JBLAB-4217	0.35410235981736	abdominal	relapse
s3	JBLAB-4218	0.372614538185097	lymph_node	relapse
s3	JBLAB-4223	0.042360763438747	peritoneum	relapse
s3	JBLAB-4236	0.0585460431748346	lymph_node	relapse
s3	JBLAB-4245	0.35962720540027	abdominal	relapse
s3	JBLAB-4251	0.0417378953631601	abdominal	relapse
s3	JBLAB-4253	0	abdominal	relapse
s3	JBLAB-4254	0.215648581844151	abdominal	relapse
s3	JBLAB-4275	0.173699376609465	abdominal	relapse
s3	JBLAB-4277	0.398545225562919	pelvic	relapse
s3	JBLAB-4278	0.469216666475686	pelvic	relapse
s3	JBLAB-4282	0.394980892330416	pelvic	relapse
s3	JBLAB-4287	0.0999996640071227	lymph_node	relapse
s3	JBLAB-4289	0	lymph_node	relapse
s3	JBLAB-4290	0.227987727116975	abdominal	relapse
s3	JBLAB-4295	0	pelvic	relapse
s3	JBLAB-4908	0.187382795729855	peritoneum	relapse
s3	JBLAB-4915	0.0532218773683385	abdominal	relapse
s3	JBLAB-4920	0.14659232369291	peritoneum	relapse
s3	JBLAB-4921	0.0928145197585413	abdominal	relapse
s3	JBLAB-4932	0.109987816861388	abdominal	relapse
s3	JBLAB-4933	0.356738432742939	peritoneum	relapse
s3	JBLAB-4936	0.290463716690641	peritoneum	relapse
s3	JBLAB-4938	0	peritoneum	relapse
s3	JBLAB-4939	0.297579225745467	peritoneum	relapse
s3	JBLAB-4940	0.0165558889827539	pelvic	relapse
s3	JBLAB-4941	0.0419567917519391	pelvic	relapse
s3	JBLAB-4945	0.441451080254869	pelvic	relapse
s3	JBLAB-4953	0.0774366179232806	peritoneum	relapse
s3	JBLAB-4955	0.289812075148102	peritoneum	relapse
s3	JBLAB-4956	0.399561836652282	lymph_node	relapse
s3	JBLAB-4957	0.199724017004854	peritoneum	relapse
s3	JBLAB-4960	0.19846107874661	lymph_node	relapse
s3	JBLAB-4962	0.457911735309938	abdominal	relapse
s3	JBLAB-4965	0.122366580966878	peritoneum	relapse
s3	JBLAB-4969	0.111802230440855	lymph_node	relapse
s3	JBLAB-4971	0.101179364131086	peritoneum	relapse
s3	JBLAB-4972	0.163368625747337	abdominal	relapse
s3	JBLAB-4973	0.0511464196592996	abdominal	relapse
s3	JBLAB-4975	0.39250244119058	abdominal	relapse
s3	JBLAB-4981	0.144529279411754	pelvic	relapse
s3	JBLAB-4985	0.0490111645785888	pelvic	relapse
s3	JBLAB-4986	0	pelvic	relapse
s3	JBLAB-4987	0	lymph_node	relapse
s3	JBLAB-4989	0.0208296740030926	abdominal	relapse
s3	JBLAB-4990	0.437273811901698	abdominal	relapse
s3	JBLAB-4996	0.155345256715153	abdominal	relapse
s3	JBLAB-4997	0.158926432237875	abdominal	relapse
s3	JBLAB-4998	0.0905068793636573	abdominal	relapse
s3	JBLAB-4999	0.0821381899241559	peritoneum	relapse
s4	IM_101	0	pelvic	diagnosis
s4	IM_108	0.212522892357887	pelvic	diagnosis
s4	IM_11	0.0977712565678522	lymph_node	diagnosis
s4	IM_112	0.0726965457976193	pelvic	diagnosis
s4	IM_113	0.472173137585379	pelvic	diagnosis
s4	IM_115	0	pelvic	diagnosis
s4	IM_116	0.200486378018335	pelvic	diagnosis
s4	IM_117	0.321221353670979	abdominal	diagnosis
s4	IM_118	0.314021812199067	abdominal	diagnosis
s4	IM_119	0.484876032557063	abdominal	diagnosis
s4	IM_124	0	peritoneum	diagnosis
s4	IM_143	0.423078667846429	abdominal	diagnosis
s4	IM_146	0.215561338170236	pelvic	diagnosis
s4	IM_149	0.0659557930326214	pelvic	diagnosis
s4	IM_152	0.371707780288644	pelvic	diagnosis
s4	IM_153	0.193603083057201	abdominal	diagnosis
s4	IM_154	0.201198261394467	peritoneum	diagnosis
s4	IM_155	0.233785515602438	abdominal	diagnosis
s4	IM_158	0.27730205644572	pelvic	diagnosis
s4	IM_165	0	pelvic	diagnosis
s4	IM_169	0.128370336954666	peritoneum	diagnosis
s4	IM_171	0.233443689603807	pelvic	diagnosis
s4	IM_18	0.157257418808453	pelvic	diagnosis
s4	IM_180	0.0180660566001143	pelvic	diagnosis
s4	IM_182	0.141768493984787	pelvic	diagnosis
s4	IM_190	0	pelvic	diagnosis
s4	IM_193	0.451147123347216	peritoneum	diagnosis
s4	IM_195	0.226720644048038	pelvic	diagnosis
s4	IM_196	0.230534272953235	abdominal	diagnosis
s4	IM_198	0.075147298138987	pelvic	diagnosis
s4	IM_202	0.230343712701414	pelvic	diagnosis
s4	IM_205	0.0894817778487204	pelvic	diagnosis
s4	IM_207	0.0358427351852243	pelvic	diagnosis
s4	IM_208	0.269111642717533	pelvic	diagnosis
s4	IM_21	0.0102176070119927	peritoneum	diagnosis
s4	IM_211	0.0231433157047555	pelvic	diagnosis
s4	IM_214	0	peritoneum	diagnosis
s4	IM_218	0.128305081619991	pelvic	diagnosis
s4	IM_22	0.108371812557913	pelvic	diagnosis
s4	IM_220	0.0378950633929957	pelvic	diagnosis
s4	IM_222	0.0338516916649964	pelvic	diagnosis
s4	IM_223	0	pelvic	diagnosis
s4	IM_229	0.0172859517902254	pelvic	diagnosis
s4	IM_23	0.0499262150501168	pelvic	diagnosis
s4	IM_243	0	pelvic	diagnosis
s4	IM_25	0.228813520864524	abdominal	diagnosis
s4	IM_252	0	pelvic	diagnosis
s4	IM_255	0.48965240130703	abdominal	diagnosis
s4	IM_256	0.493738946704468	abdominal	diagnosis
s4	IM_257	0.485640042237703	pelvic	diagnosis
s4	IM_258	0.509432132714653	peritoneum	diagnosis
s4	IM_259	0.438795445380711	lymph_node	diagnosis
s4	IM_260	0.0673693919047798	abdominal	diagnosis
s4	IM_269	0	pelvic	diagnosis
s4	IM_277	0.0497111638900474	pelvic	diagnosis
s4	IM_282	0.035411144792528	abdominal	diagnosis
s4	IM_295	0	pelvic	diagnosis
s4	IM_299	0.205964884556172	abdominal	diagnosis
s4	IM_3	0.0234033929151118	abdominal	diagnosis
s4	IM_311	0.339700737440131	pelvic	diagnosis
s4	IM_312	0.341467682568383	pelvic	diagnosis
s4	IM_319	0.322757076337115	pelvic	diagnosis
s4	IM_321	0.371275150449035	pelvic	diagnosis
s4	IM_323	0.129749861110087	abdominal	diagnosis
s4	IM_326	0.365461456319035	pelvic	diagnosis
s4	IM_329	0.0360374149259236	pelvic	diagnosis
s4	IM_33	0.459137229257008	pelvic	diagnosis
s4	IM_332	0.307397153854579	abdominal	diagnosis
s4	IM_340	0.0294187847814379	pelvic	diagnosis
s4	IM_341	0	pelvic	diagnosis
s4	IM_348	0.418759137477945	abdominal	diagnosis
s4	IM_349	0	pelvic	diagnosis
s4	IM_350	0	pelvic	diagnosis
s4	IM_351	0	pelvic	diagnosis
s4	IM_352	0.395744164883151	pelvic	diagnosis
s4	IM_354	0.388683063231113	pelvic	diagnosis
s4	IM_357	0.268015889227836	abdominal	diagnosis
s4	IM_358	0.240200786846099	pelvic	diagnosis
s4	IM_360	0	pelvic	diagnosis
s4	IM_361	0.451691530490667	pelvic	diagnosis
s4	IM_364	0	pelvic	diagnosis
s4	IM_367	0	pelvic	diagnosis
s4	IM_381	0	pelvic	diagnosis
s4	IM_383	0.0262471020864502	pelvic	diagnosis
s4	IM_385	0.261515664629014	abdominal	diagnosis
s4	IM_387	0.0987387214311674	pelvic	diagnosis
s4	IM_388	0	pelvic	diagnosis
s4	IM_390	0.136710855689738	pelvic	diagnosis
s4	IM_394	0	pelvic	diagnosis
s4	IM_395	0	pelvic	diagnosis
s4	IM_396	0	pelvic	diagnosis
s4	IM_399	0.180756794029849	pelvic	diagnosis
s4	IM_400	0.200412128156696	pelvic	diagnosis
s4	IM_401	0.226521777746501	abdominal	diagnosis
s4	IM_402	0.169007727448137	abdominal	diagnosis
s4	IM_403	0.358437027339156	abdominal	diagnosis
s4	IM_411	0	abdominal	diagnosis
s4	IM_412	0	abdominal	diagnosis
s4	IM_414	0.138811016389775	pelvic	diagnosis
s4	IM_415	0.168641132220037	pelvic	diagnosis
s4	IM_422	0.421884586972835	peritoneum	diagnosis
s4	IM_423	0	pelvic	diagnosis
s4	IM_426	0.0384494811719725	pelvic	diagnosis
s4	IM_430	0.132771057661873	pelvic	diagnosis
s4	IM_431	0.141783805588016	pelvic	diagnosis
s4	IM_434	0	pelvic	diagnosis
s4	IM_435	0	pelvic	diagnosis
s4	IM_449	0.144401726352605	abdominal	diagnosis
s4	IM_5	0	pelvic	diagnosis
s4	IM_56	0.0293238494918079	pelvic	diagnosis
s4	IM_6	0	pelvic	diagnosis
s4	IM_66	0	pelvic	diagnosis
s4	IM_7	0.22186780146993	lymph_node	diagnosis
s4	IM_80	0.15600421609874	pelvic	diagnosis
s4	IM_81	0.05510094847512	pelvic	diagnosis
s4	IM_82	0	pelvic	diagnosis
s4	IM_84	0.0189783137734826	pelvic	diagnosis
s4	IM_85	0	abdominal	diagnosis
s4	IM_9	0.200989118815887	lymph_node	diagnosis
s4	IM_92	0.107488803140629	pelvic	diagnosis
s4	JBLAB-19302	0.164720234257699	lymph_node	relapse
s4	JBLAB-19303	0.139815887018766	lymph_node	relapse
s4	JBLAB-19304	0.0626971111705326	lymph_node	relapse
s4	JBLAB-19305	0.285701311816268	abdominal	relapse
s4	JBLAB-19311	0.0278516563924045	lymph_node	relapse
s4	JBLAB-19312	0.06352973152253	abdominal	relapse
s4	JBLAB-19313	0.036313983802491	lymph_node	relapse
s4	JBLAB-19316	0	abdominal	relapse
s4	JBLAB-19317	0.0124804421872423	peritoneum	relapse
s4	JBLAB-19318	0	lymph_node	relapse
s4	JBLAB-19321	0	abdominal	relapse
s4	JBLAB-19322	0	abdominal	relapse
s4	JBLAB-19323	0.0872437555220728	abdominal	relapse
s4	JBLAB-19330	0.346382615820762	lymph_node	relapse
s4	JBLAB-19331	0	peritoneum	relapse
s4	JBLAB-19332	0.191905486412613	peritoneum	relapse
s4	JBLAB-19334	0.231124094934607	abdominal	relapse
s4	JBLAB-19337	0	peritoneum	relapse
s4	JBLAB-19338	0.0595422790626984	peritoneum	relapse
s4	JBLAB-4102	0	abdominal	relapse
s4	JBLAB-4103	0	abdominal	relapse
s4	JBLAB-4104	0	peritoneum	relapse
s4	JBLAB-4105	0	peritoneum	relapse
s4	JBLAB-4106	0.226673549345569	lymph_node	relapse
s4	JBLAB-4108	0.0305539957940146	abdominal	relapse
s4	JBLAB-4109	0	abdominal	relapse
s4	JBLAB-4113	0	lymph_node	relapse
s4	JBLAB-4115	0.186984413613353	abdominal	relapse
s4	JBLAB-4116	0.274746497544615	lymph_node	relapse
s4	JBLAB-4120	0.0814485881520203	lymph_node	relapse
s4	JBLAB-4123	0.062695902617408	abdominal	relapse
s4	JBLAB-4128	0.358635543396867	abdominal	relapse
s4	JBLAB-4136	0.438554547019684	peritoneum	relapse
s4	JBLAB-4139	0.181568138046455	pelvic	relapse
s4	JBLAB-4141	0	peritoneum	relapse
s4	JBLAB-4143	0.0656253736952498	peritoneum	relapse
s4	JBLAB-4144	0.0349647170415758	abdominal	relapse
s4	JBLAB-4147	0	peritoneum	relapse
s4	JBLAB-4148	0.199228911870452	abdominal	relapse
s4	JBLAB-4149	0.392175063224305	lymph_node	relapse
s4	JBLAB-4150	0.433111884003146	lymph_node	relapse
s4	JBLAB-4151	0	peritoneum	relapse
s4	JBLAB-4152	0.12459686356544	peritoneum	relapse
s4	JBLAB-4157	0.168154592582089	peritoneum	relapse
s4	JBLAB-4159	0.123958645440996	peritoneum	relapse
s4	JBLAB-4163	0	lymph_node	relapse
s4	JBLAB-4165	0	abdominal	relapse
s4	JBLAB-4166	0	abdominal	relapse
s4	JBLAB-4173	0	peritoneum	relapse
s4	JBLAB-4174	0.152448842378102	peritoneum	relapse
s4	JBLAB-4175	0.137712418082253	peritoneum	relapse
s4	JBLAB-4177	0.293647332692876	lymph_node	relapse
s4	JBLAB-4178	0.258427066085109	abdominal	relapse
s4	JBLAB-4179	0	peritoneum	relapse
s4	JBLAB-4186	0.245060965413987	abdominal	relapse
s4	JBLAB-4187	0.248949981382846	abdominal	relapse
s4	JBLAB-4188	0.239510826888949	abdominal	relapse
s4	JBLAB-4189	0.260415259592902	abdominal	relapse
s4	JBLAB-4191	0.158498346847268	lymph_node	relapse
s4	JBLAB-4193	0.179015709859002	abdominal	relapse
s4	JBLAB-4199	0.265671130203099	abdominal	relapse
s4	JBLAB-4200	0.101927862906274	abdominal	relapse
s4	JBLAB-4208	0.106819203546992	pelvic	relapse
s4	JBLAB-4213	0.188057720289987	lymph_node	relapse
s4	JBLAB-4217	0.165609273642092	abdominal	relapse
s4	JBLAB-4218	0.27336225127855	lymph_node	relapse
s4	JBLAB-4223	0.335040627729168	peritoneum	relapse
s4	JBLAB-4236	0.180515353564445	lymph_node	relapse
s4	JBLAB-4245	0.0868565650568685	abdominal	relapse
s4	JBLAB-4251	0.257685071941595	abdominal	relapse
s4	JBLAB-4253	0.287357289366155	abdominal	relapse
s4	JBLAB-4254	0.265856284990364	abdominal	relapse
s4	JBLAB-4275	0.078577757303712	abdominal	relapse
s4	JBLAB-4277	0.242457739621474	pelvic	relapse
s4	JBLAB-4278	0.0191358038027778	pelvic	relapse
s4	JBLAB-4282	0.0884429999175057	pelvic	relapse
s4	JBLAB-4287	0.322430735148307	lymph_node	relapse
s4	JBLAB-4289	0.379412526955154	lymph_node	relapse
s4	JBLAB-4290	0.0423634836956548	abdominal	relapse
s4	JBLAB-4295	0.185222691958102	pelvic	relapse
s4	JBLAB-4908	0.18634284738604	peritoneum	relapse
s4	JBLAB-4915	0.174839414856633	abdominal	relapse
s4	JBLAB-4920	0.224890082853322	peritoneum	relapse
s4	JBLAB-4921	0.301207704739265	abdominal	relapse
s4	JBLAB-4932	0.26679341251312	abdominal	relapse
s4	JBLAB-4933	0.0271042587119854	peritoneum	relapse
s4	JBLAB-4936	0	peritoneum	relapse
s4	JBLAB-4938	0.435858590576316	peritoneum	relapse
s4	JBLAB-4939	0.0758265523628765	peritoneum	relapse
s4	JBLAB-4940	0.282560391992216	pelvic	relapse
s4	JBLAB-4941	0.273626754724384	pelvic	relapse
s4	JBLAB-4945	0	pelvic	relapse
s4	JBLAB-4953	0.0794875692023811	peritoneum	relapse
s4	JBLAB-4955	0.0956878155994162	peritoneum	relapse
s4	JBLAB-4956	0	lymph_node	relapse
s4	JBLAB-4957	0.0288370677142883	peritoneum	relapse
s4	JBLAB-4960	0	lymph_node	relapse
s4	JBLAB-4962	0	abdominal	relapse
s4	JBLAB-4965	0.370214196005558	peritoneum	relapse
s4	JBLAB-4969	0.138455189468715	lymph_node	relapse
s4	JBLAB-4971	0.240424228394155	peritoneum	relapse
s4	JBLAB-4972	0.168594618147492	abdominal	relapse
s4	JBLAB-4973	0.235672067980602	abdominal	relapse
s4	JBLAB-4975	0	abdominal	relapse
s4	JBLAB-4981	0.469410137498654	pelvic	relapse
s4	JBLAB-4985	0	pelvic	relapse
s4	JBLAB-4986	0.0946400582700262	pelvic	relapse
s4	JBLAB-4987	0.116959851261202	lymph_node	relapse
s4	JBLAB-4989	0.202368287354816	abdominal	relapse
s4	JBLAB-4990	0	abdominal	relapse
s4	JBLAB-4996	0.336647757189268	abdominal	relapse
s4	JBLAB-4997	0.135696757498845	abdominal	relapse
s4	JBLAB-4998	0.264243681461292	abdominal	relapse
s4	JBLAB-4999	0.164032882790083	peritoneum	relapse
s5	IM_101	0.0439610046879804	pelvic	diagnosis
s5	IM_108	0	pelvic	diagnosis
s5	IM_11	0.0474809950362899	lymph_node	diagnosis
s5	IM_112	0.0973009278810681	pelvic	diagnosis
s5	IM_113	0	pelvic	diagnosis
s5	IM_115	0	pelvic	diagnosis
s5	IM_116	0.0310389075981607	pelvic	diagnosis
s5	IM_117	0.0864256329386613	abdominal	diagnosis
s5	IM_118	0.0346460702447746	abdominal	diagnosis
s5	IM_119	0	abdominal	diagnosis
s5	IM_124	0.11593484557626	peritoneum	diagnosis
s5	IM_143	0	abdominal	diagnosis
s5	IM_146	0.0115203123106442	pelvic	diagnosis
s5	IM_149	0	pelvic	diagnosis
s5	IM_152	0	pelvic	diagnosis
s5	IM_153	0.0327074774736972	abdominal	diagnosis
s5	IM_154	0	peritoneum	diagnosis
s5	IM_155	0.140903465930131	abdominal	diagnosis
s5	IM_158	0	pelvic	diagnosis
s5	IM_165	0.312419559995464	pelvic	diagnosis
s5	IM_169	0.158211858343792	peritoneum	diagnosis
s5	IM_171	0.0252010783663806	pelvic	diagnosis
s5	IM_18	0	pelvic	diagnosis
s5	IM_180	0.0348329403966601	pelvic	diagnosis
s5	IM_182	0.0267114464904427	pelvic	diagnosis
s5	IM_190	0.0240149448710961	pelvic	diagnosis
s5	IM_193	0	peritoneum	diagnosis
s5	IM_195	0.0776338839441391	pelvic	diagnosis
s5	IM_196	0.0127755882892115	abdominal	diagnosis
s5	IM_198	0.0164226146536273	pelvic	diagnosis
s5	IM_202	0	pelvic	diagnosis
s5	IM_205	0.099194501841787	pelvic	diagnosis
s5	IM_207	0.0140257674091265	pelvic	diagnosis
s5	IM_208	0.0452120251081445	pelvic	diagnosis
s5	IM_21	0.340531218018434	peritoneum	diagnosis
s5	IM_211	0.0568329195912846	pelvic	diagnosis
s5	IM_214	0.172767059039089	peritoneum	diagnosis
s5	IM_218	0.0252552767108611	pelvic	diagnosis
s5	IM_22	0.0420007917667242	pelvic	diagnosis
s5	IM_220	0.15984361288734	pelvic	diagnosis
s5	IM_222	0.0221055043423121	pelvic	diagnosis
s5	IM_223	0.134447693801858	pelvic	diagnosis
s5	IM_229	0.28444539329707	pelvic	diagnosis
s5	IM_23	0	pelvic	diagnosis
s5	IM_243	0.0692134738589538	pelvic	diagnosis
s5	IM_25	0.0665077666596908	abdominal	diagnosis
s5	IM_252	0	pelvic	diagnosis
s5	IM_255	0	abdominal	diagnosis
s5	IM_256	0	abdominal	diagnosis
s5	IM_257	0.0367300001149113	pelvic	diagnosis
s5	IM_258	0	peritoneum	diagnosis
s5	IM_259	0	lymph_node	diagnosis
s5	IM_260	0.207276191418538	abdominal	diagnosis
s5	IM_269	0.0725243845794065	pelvic	diagnosis
s5	IM_277	0.239959289997376	pelvic	diagnosis
s5	IM_282	0.0743565224349076	abdominal	diagnosis
s5	IM_295	0.0830934298014387	pelvic	diagnosis
s5	IM_299	0.156811369180254	abdominal	diagnosis
s5	IM_3	0.0479448855196938	abdominal	diagnosis
s5	IM_311	0	pelvic	diagnosis
s5	IM_312	0	pelvic	diagnosis
s5	IM_319	0	pelvic	diagnosis
s5	IM_321	0	pelvic	diagnosis
s5	IM_323	0	abdominal	diagnosis
s5	IM_326	0	pelvic	diagnosis
s5	IM_329	0.0380748344523747	pelvic	diagnosis
s5	IM_33	0	pelvic	diagnosis
s5	IM_332	0.0144082038413757	abdominal	diagnosis
s5	IM_340	0.133047098242981	pelvic	diagnosis
s5	IM_341	0.0885315205915747	pelvic	diagnosis
s5	IM_348	0	abdominal	diagnosis
s5	IM_349	0.014828261236898	pelvic	diagnosis
s5	IM_350	0	pelvic	diagnosis
s5	IM_351	0.0157059456964592	pelvic	diagnosis
s5	IM_352	0.0542223069207331	pelvic	diagnosis
s5	IM_354	0.109693879328976	pelvic	diagnosis
s5	IM_357	0	abdominal	diagnosis
s5	IM_358	0.0140604325320992	pelvic	diagnosis
s5	IM_360	0.286735150785085	pelvic	diagnosis
s5	IM_361	0	pelvic	diagnosis
s5	IM_364	0	pelvic	diagnosis
s5	IM_367	0.17598690647308	pelvic	diagnosis
s5	IM_381	0.251702186041937	pelvic	diagnosis
s5	IM_383	0	pelvic	diagnosis
s5	IM_385	0.0407897804109617	abdominal	diagnosis
s5	IM_387	0.191850773824975	pelvic	diagnosis
s5	IM_388	0.411924768724994	pelvic	diagnosis
s5	IM_390	0.141733076620471	pelvic	diagnosis
s5	IM_394	0.222500325482689	pelvic	diagnosis
s5	IM_395	0	pelvic	diagnosis
s5	IM_396	0	pelvic	diagnosis
s5	IM_399	0.142232131248091	pelvic	diagnosis
s5	IM_400	0.0721086526193886	pelvic	diagnosis
s5	IM_401	0.043367620191186	abdominal	diagnosis
s5	IM_402	0	abdominal	diagnosis
s5	IM_403	0	abdominal	diagnosis
s5	IM_411	0	abdominal	diagnosis
s5	IM_412	0	abdominal	diagnosis
s5	IM_414	0.0141565068391507	pelvic	diagnosis
s5	IM_415	0.0668364988289699	pelvic	diagnosis
s5	IM_422	0	peritoneum	diagnosis
s5	IM_423	0.0460827854441032	pelvic	diagnosis
s5	IM_426	0.108894360852735	pelvic	diagnosis
s5	IM_430	0.117645009807551	pelvic	diagnosis
s5	IM_431	0	pelvic	diagnosis
s5	IM_434	0	pelvic	diagnosis
s5	IM_435	0	pelvic	diagnosis
s5	IM_449	0.0390929502621127	abdominal	diagnosis
s5	IM_5	0	pelvic	diagnosis
s5	IM_56	0.142386988614942	pelvic	diagnosis
s5	IM_6	0.0254458595661408	pelvic	diagnosis
s5	IM_66	0.0372418900177691	pelvic	diagnosis
s5	IM_7	0	lymph_node	diagnosis
s5	IM_80	0.109996482374599	pelvic	diagnosis
s5	IM_81	0.0775969191085311	pelvic	diagnosis
s5	IM_82	0.134331085979733	pelvic	diagnosis
s5	IM_84	0.0645238315889502	pelvic	diagnosis
s5	IM_85	0.358320326259482	abdominal	diagnosis
s5	IM_9	0	lymph_node	diagnosis
s5	IM_92	0.0880257036451781	pelvic	diagnosis
s5	JBLAB-19302	0.0564152356100002	lymph_node	relapse
s5	JBLAB-19303	0.0318403552205723	lymph_node	relapse
s5	JBLAB-19304	0.0333759424565149	lymph_node	relapse
s5	JBLAB-19305	0	abdominal	relapse
s5	JBLAB-19311	0	lymph_node	relapse
s5	JBLAB-19312	0	abdominal	relapse
s5	JBLAB-19313	0	lymph_node	relapse
s5	JBLAB-19316	0.0324262309698488	abdominal	relapse
s5	JBLAB-19317	0.0798600535136772	peritoneum	relapse
s5	JBLAB-19318	0	lymph_node	relapse
s5	JBLAB-19321	0.0887116698290763	abdominal	relapse
s5	JBLAB-19322	0.0509612640989863	abdominal	relapse
s5	JBLAB-19323	0.0983405002830675	abdominal	relapse
s5	JBLAB-19330	0.0401817916325187	lymph_node	relapse
s5	JBLAB-19331	0	peritoneum	relapse
s5	JBLAB-19332	0.0189154796088377	peritoneum	relapse
s5	JBLAB-19334	0.0695896041724844	abdominal	relapse
s5	JBLAB-19337	0	peritoneum	relapse
s5	JBLAB-19338	0	peritoneum	relapse
s5	JBLAB-4102	0.0263195625807112	abdominal	relapse
s5	JBLAB-4103	0.0819178878949649	abdominal	relapse
s5	JBLAB-4104	0	peritoneum	relapse
s5	JBLAB-4105	0	peritoneum	relapse
s5	JBLAB-4106	0.103494398491913	lymph_node	relapse
s5	JBLAB-4108	0	abdominal	relapse
s5	JBLAB-4109	0.0125243843920888	abdominal	relapse
s5	JBLAB-4113	0.0334187326865506	lymph_node	relapse
s5	JBLAB-4115	0.0340445627422244	abdominal	relapse
s5	JBLAB-4116	0.0740540655530267	lymph_node	relapse
s5	JBLAB-4120	0.013471465071047	lymph_node	relapse
s5	JBLAB-4123	0.170629741028684	abdominal	relapse
s5	JBLAB-4128	0.012802225389252	abdominal	relapse
s5	JBLAB-4136	0	peritoneum	relapse
s5	JBLAB-4139	0.095060236944247	pelvic	relapse
s5	JBLAB-4141	0	peritoneum	relapse
s5	JBLAB-4143	0.0177708599636032	peritoneum	relapse
s5	JBLAB-4144	0.0119393794545345	abdominal	relapse
s5	JBLAB-4147	0.0538519556862882	peritoneum	relapse
s5	JBLAB-4148	0.145365897490873	abdominal	relapse
s5	JBLAB-4149	0.0279334182769407	lymph_node	relapse
s5	JBLAB-4150	0	lymph_node	relapse
s5	JBLAB-4151	0.0162799826051879	peritoneum	relapse
s5	JBLAB-4152	0	peritoneum	relapse
s5	JBLAB-4157	0	peritoneum	relapse
s5	JBLAB-4159	0.0615431552429962	peritoneum	relapse
s5	JBLAB-4163	0	lymph_node	relapse
s5	JBLAB-4165	0	abdominal	relapse
s5	JBLAB-4166	0	abdominal	relapse
s5	JBLAB-4173	0	peritoneum	relapse
s5	JBLAB-4174	0.0753708092752496	peritoneum	relapse
s5	JBLAB-4175	0.0487258182410715	peritoneum	relapse
s5	JBLAB-4177	0.0556688309386558	lymph_node	relapse
s5	JBLAB-4178	0	abdominal	relapse
s5	JBLAB-4179	0.116102533054165	peritoneum	relapse
s5	JBLAB-4186	0.0849967996788015	abdominal	relapse
s5	JBLAB-4187	0.0708560684783648	abdominal	relapse
s5	JBLAB-4188	0.0255986443919862	abdominal	relapse
s5	JBLAB-4189	0.0354078986654357	abdominal	relapse
s5	JBLAB-4191	0	lymph_node	relapse
s5	JBLAB-4193	0	abdominal	relapse
s5	JBLAB-4199	0.0776844995269517	abdominal	relapse
s5	JBLAB-4200	0	abdominal	relapse
s5	JBLAB-4208	0	pelvic	relapse
s5	JBLAB-4213	0.0370004880174114	lymph_node	relapse
s5	JBLAB-4217	0	abdominal	relapse
s5	JBLAB-4218	0	lymph_node	relapse
s5	JBLAB-4223	0	peritoneum	relapse
s5	JBLAB-4236	0.0409277305446602	lymph_node	relapse
s5	JBLAB-4245	0.146255751277987	abdominal	relapse
s5	JBLAB-4251	0.0143832456595899	abdominal	relapse
s5	JBLAB-4253	0.0635382348001119	abdominal	relapse
s5	JBLAB-4254	0.0221541422121184	abdominal	relapse
s5	JBLAB-4275	0.0230882489086612	abdominal	relapse
s5	JBLAB-4277	0	pelvic	relapse
s5	JBLAB-4278	0	pelvic	relapse
s5	JBLAB-4282	0	pelvic	relapse
s5	JBLAB-4287	0.0641362861837317	lymph_node	relapse
s5	JBLAB-4289	0	lymph_node	relapse
s5	JBLAB-4290	0.0132027400274985	abdominal	relapse
s5	JBLAB-4295	0.0411955455436532	pelvic	relapse
s5	JBLAB-4908	0.0544742911418016	peritoneum	relapse
s5	JBLAB-4915	0.0296980719885917	abdominal	relapse
s5	JBLAB-4920	0.0560338714785325	peritoneum	relapse
s5	JBLAB-4921	0	abdominal	relapse
s5	JBLAB-4932	0.0134727408461839	abdominal	relapse
s5	JBLAB-4933	0	peritoneum	relapse
s5	JBLAB-4936	0.0309255839605838	peritoneum	relapse
s5	JBLAB-4938	0	peritoneum	relapse
s5	JBLAB-4939	0.039087249031277	peritoneum	relapse
s5	JBLAB-4940	0.0568697389432739	pelvic	relapse
s5	JBLAB-4941	0.0474944118793871	pelvic	relapse
s5	JBLAB-4945	0	pelvic	relapse
s5	JBLAB-4953	0.0347046878597313	peritoneum	relapse
s5	JBLAB-4955	0.041774924605157	peritoneum	relapse
s5	JBLAB-4956	0.0265109179511632	lymph_node	relapse
s5	JBLAB-4957	0	peritoneum	relapse
s5	JBLAB-4960	0	lymph_node	relapse
s5	JBLAB-4962	0	abdominal	relapse
s5	JBLAB-4965	0.0182399680711768	peritoneum	relapse
s5	JBLAB-4969	0.0859153175084056	lymph_node	relapse
s5	JBLAB-4971	0.0693433007218507	peritoneum	relapse
s5	JBLAB-4972	0.0638830350050038	abdominal	relapse
s5	JBLAB-4973	0	abdominal	relapse
s5	JBLAB-4975	0	abdominal	relapse
s5	JBLAB-4981	0	pelvic	relapse
s5	JBLAB-4985	0	pelvic	relapse
s5	JBLAB-4986	0.0966484192515702	pelvic	relapse
s5	JBLAB-4987	0.0970413593363295	lymph_node	relapse
s5	JBLAB-4989	0	abdominal	relapse
s5	JBLAB-4990	0	abdominal	relapse
s5	JBLAB-4996	0	abdominal	relapse
s5	JBLAB-4997	0.0439869584021235	abdominal	relapse
s5	JBLAB-4998	0.0175824866067965	abdominal	relapse
s5	JBLAB-4999	0.0976188474137976	peritoneum	relapse
s6	IM_101	0	pelvic	diagnosis
s6	IM_108	0.132496289406247	pelvic	diagnosis
s6	IM_11	0.0986501353025128	lymph_node	diagnosis
s6	IM_112	0	pelvic	diagnosis
s6	IM_113	0.172937457842231	pelvic	diagnosis
s6	IM_115	0	pelvic	diagnosis
s6	IM_116	0	pelvic	diagnosis
s6	IM_117	0.119585544491916	abdominal	diagnosis
s6	IM_118	0.0749757669805454	abdominal	diagnosis
s6	IM_119	0.183223804386191	abdominal	diagnosis
s6	IM_124	0	peritoneum	diagnosis
s6	IM_143	0	abdominal	diagnosis
s6	IM_146	0	pelvic	diagnosis
s6	IM_149	0	pelvic	diagnosis
s6	IM_152	0.0472109191631115	pelvic	diagnosis
s6	IM_153	0	abdominal	diagnosis
s6	IM_154	0	peritoneum	diagnosis
s6	IM_155	0.0724298310603312	abdominal	diagnosis
s6	IM_158	0.0779095580883502	pelvic	diagnosis
s6	IM_165	0	pelvic	diagnosis
s6	IM_169	0	peritoneum	diagnosis
s6	IM_171	0	pelvic	diagnosis
s6	IM_18	0	pelvic	diagnosis
s6	IM_180	0.0434962382719101	pelvic	diagnosis
s6	IM_182	0.078620333158742	pelvic	diagnosis
s6	IM_190	0.0321955486597438	pelvic	diagnosis
s6	IM_193	0.1827989149704	peritoneum	diagnosis
s6	IM_195	0.210462606785785	pelvic	diagnosis
s6	IM_196	0.086398921362615	abdominal	diagnosis
s6	IM_198	0.0758985150176411	pelvic	diagnosis
s6	IM_202	0.193479313640696	pelvic	diagnosis
s6	IM_205	0.0505610027127495	pelvic	diagnosis
s6	IM_207	0	pelvic	diagnosis
s6	IM_208	0.0486404387020143	pelvic	diagnosis
s6	IM_21	0	peritoneum	diagnosis
s6	IM_211	0.0155000164356094	pelvic	diagnosis
s6	IM_214	0	peritoneum	diagnosis
s6	IM_218	0.041439440800445	pelvic	diagnosis
s6	IM_22	0.0121122471012247	pelvic	diagnosis
s6	IM_220	0.113175876111108	pelvic	diagnosis
s6	IM_222	0.0383571037541758	pelvic	diagnosis
s6	IM_223	0	pelvic	diagnosis
s6	IM_229	0	pelvic	diagnosis
s6	IM_23	0	pelvic	diagnosis
s6	IM_243	0	pelvic	diagnosis
s6	IM_25	0.0226406864549254	abdominal	diagnosis
s6	IM_252	0	pelvic	diagnosis
s6	IM_255	0.0494195712449546	abdominal	diagnosis
s6	IM_256	0.0176655478440567	abdominal	diagnosis
s6	IM_257	0.0192562027669008	pelvic	diagnosis
s6	IM_258	0	peritoneum	diagnosis
s6	IM_259	0.0551020083043717	lymph_node	diagnosis
s6	IM_260	0	abdominal	diagnosis
s6	IM_269	0	pelvic	diagnosis
s6	IM_277	0.0187880960610161	pelvic	diagnosis
s6	IM_282	0	abdominal	diagnosis
s6	IM_295	0	pelvic	diagnosis
s6	IM_299	0.0877677323679059	abdominal	diagnosis
s6	IM_3	0	abdominal	diagnosis
s6	IM_311	0	pelvic	diagnosis
s6	IM_312	0	pelvic	diagnosis
s6	IM_319	0.0121125635838381	pelvic	diagnosis
s6	IM_321	0	pelvic	diagnosis
s6	IM_323	0	abdominal	diagnosis
s6	IM_326	0.115549264855545	pelvic	diagnosis
s6	IM_329	0.0164733647889318	pelvic	diagnosis
s6	IM_33	0.339208814712572	pelvic	diagnosis
s6	IM_332	0	abdominal	diagnosis
s6	IM_340	0	pelvic	diagnosis
s6	IM_341	0	pelvic	diagnosis
s6	IM_348	0	abdominal	diagnosis
s6	IM_349	0.0535666241175988	pelvic	diagnosis
s6	IM_350	0.0684580809791681	pelvic	diagnosis
s6	IM_351	0.0480147376128122	pelvic	diagnosis
s6	IM_352	0.0653191936430694	pelvic	diagnosis
s6	IM_354	0.0312579936113177	pelvic	diagnosis
s6	IM_357	0	abdominal	diagnosis
s6	IM_358	0	pelvic	diagnosis
s6	IM_360	0	pelvic	diagnosis
s6	IM_361	0	pelvic	diagnosis
s6	IM_364	0.0162678198557443	pelvic	diagnosis
s6	IM_367	0	pelvic	diagnosis
s6	IM_381	0	pelvic	diagnosis
s6	IM_383	0.0159836860432001	pelvic	diagnosis
s6	IM_385	0.0833825061918702	abdominal	diagnosis
s6	IM_387	0	pelvic	diagnosis
s6	IM_388	0	pelvic	diagnosis
s6	IM_390	0	pelvic	diagnosis
s6	IM_394	0	pelvic	diagnosis
s6	IM_395	0	pelvic	diagnosis
s6	IM_396	0	pelvic	diagnosis
s6	IM_399	0.0299622524442273	pelvic	diagnosis
s6	IM_400	0.0608092523003389	pelvic	diagnosis
s6	IM_401	0.118650487796365	abdominal	diagnosis
s6	IM_402	0.116399552438767	abdominal	diagnosis
s6	IM_403	0	abdominal	diagnosis
s6	IM_411	0.0141707723164413	abdominal	diagnosis
s6	IM_412	0	abdominal	diagnosis
s6	IM_414	0	pelvic	diagnosis
s6	IM_415	0	pelvic	diagnosis
s6	IM_422	0.035631595625032	peritoneum	diagnosis
s6	IM_423	0.0273897978150505	pelvic	diagnosis
s6	IM_426	0	pelvic	diagnosis
s6	IM_430	0.0653367281489669	pelvic	diagnosis
s6	IM_431	0.112056506860155	pelvic	diagnosis
s6	IM_434	0	pelvic	diagnosis
s6	IM_435	0	pelvic	diagnosis
s6	IM_449	0.0430215565139404	abdominal	diagnosis
s6	IM_5	0.140322928233069	pelvic	diagnosis
s6	IM_56	0	pelvic	diagnosis
s6	IM_6	0.148055210984794	pelvic	diagnosis
s6	IM_66	0	pelvic	diagnosis
s6	IM_7	0.0625511397556751	lymph_node	diagnosis
s6	IM_80	0.223600075425298	pelvic	diagnosis
s6	IM_81	0.107532138216569	pelvic	diagnosis
s6	IM_82	0	pelvic	diagnosis
s6	IM_84	0	pelvic	diagnosis
s6	IM_85	0	abdominal	diagnosis
s6	IM_9	0.0882071636169143	lymph_node	diagnosis
s6	IM_92	0	pelvic	diagnosis
s6	JBLAB-19302	0.0415617043891098	lymph_node	relapse
s6	JBLAB-19303	0	lymph_node	relapse
s6	JBLAB-19304	0	lymph_node	relapse
s6	JBLAB-19305	0.127074675001804	abdominal	relapse
s6	JBLAB-19311	0	lymph_node	relapse
s6	JBLAB-19312	0	abdominal	relapse
s6	JBLAB-19313	0	lymph_node	relapse
s6	JBLAB-19316	0.0257467923243834	abdominal	relapse
s6	JBLAB-19317	0	peritoneum	relapse
s6	JBLAB-19318	0	lymph_node	relapse
s6	JBLAB-19321	0	abdominal	relapse
s6	JBLAB-19322	0	abdominal	relapse
s6	JBLAB-19323	0	abdominal	relapse
s6	JBLAB-19330	0.0354618277279471	lymph_node	relapse
s6	JBLAB-19331	0.0131869513221145	peritoneum	relapse
s6	JBLAB-19332	0.0636632238239799	peritoneum	relapse
s6	JBLAB-19334	0	abdominal	relapse
s6	JBLAB-19337	0	peritoneum	relapse
s6	JBLAB-19338	0	peritoneum	relapse
s6	JBLAB-4102	0	abdominal	relapse
s6	JBLAB-4103	0	abdominal	relapse
s6	JBLAB-4104	0.0764837457701322	peritoneum	relapse
s6	JBLAB-4105	0.106998640008188	peritoneum	relapse
s6	JBLAB-4106	0.070161886974973	lymph_node	relapse
s6	JBLAB-4108	0	abdominal	relapse
s6	JBLAB-4109	0	abdominal	relapse
s6	JBLAB-4113	0	lymph_node	relapse
s6	JBLAB-4115	0.028876750557048	abdominal	relapse
s6	JBLAB-4116	0.0661873586646731	lymph_node	relapse
s6	JBLAB-4120	0.0339304606126428	lymph_node	relapse
s6	JBLAB-4123	0	abdominal	relapse
s6	JBLAB-4128	0	abdominal	relapse
s6	JBLAB-4136	0.0154746837212777	peritoneum	relapse
s6	JBLAB-4139	0.0902112703385362	pelvic	relapse
s6	JBLAB-4141	0	peritoneum	relapse
s6	JBLAB-4143	0.229511501878731	peritoneum	relapse
s6	JBLAB-4144	0.154808150229852	abdominal	relapse
s6	JBLAB-4147	0	peritoneum	relapse
s6	JBLAB-4148	0.0889481731955515	abdominal	relapse
s6	JBLAB-4149	0	lymph_node	relapse
s6	JBLAB-4150	0	lymph_node	relapse
s6	JBLAB-4151	0	peritoneum	relapse
s6	JBLAB-4152	0.0986019807938278	peritoneum	relapse
s6	JBLAB-4157	0.0615082858254259	peritoneum	relapse
s6	JBLAB-4159	0	peritoneum	relapse
s6	JBLAB-4163	0	lymph_node	relapse
s6	JBLAB-4165	0	abdominal	relapse
s6	JBLAB-4166	0	abdominal	relapse
s6	JBLAB-4173	0	peritoneum	relapse
s6	JBLAB-4174	0	peritoneum	relapse
s6	JBLAB-4175	0.0158693952482429	peritoneum	relapse
s6	JBLAB-4177	0.136018835026494	lymph_node	relapse
s6	JBLAB-4178	0.0705050706199418	abdominal	relapse
s6	JBLAB-4179	0	peritoneum	relapse
s6	JBLAB-4186	0.0195822946660469	abdominal	relapse
s6	JBLAB-4187	0.0113313191732134	abdominal	relapse
s6	JBLAB-4188	0	abdominal	relapse
s6	JBLAB-4189	0.034092857478924	abdominal	relapse
s6	JBLAB-4191	0	lymph_node	relapse
s6	JBLAB-4193	0	abdominal	relapse
s6	JBLAB-4199	0.105807767756349	abdominal	relapse
s6	JBLAB-4200	0.0124973158578758	abdominal	relapse
s6	JBLAB-4208	0.162776296809402	pelvic	relapse
s6	JBLAB-4213	0.013112914957082	lymph_node	relapse
s6	JBLAB-4217	0	abdominal	relapse
s6	JBLAB-4218	0.0306699367276645	lymph_node	relapse
s6	JBLAB-4223	0.0959319418443637	peritoneum	relapse
s6	JBLAB-4236	0.0759331805248729	lymph_node	relapse
s6	JBLAB-4245	0	abdominal	relapse
s6	JBLAB-4251	0.154943935245708	abdominal	relapse
s6	JBLAB-4253	0.233306437029537	abdominal	relapse
s6	JBLAB-4254	0	abdominal	relapse
s6	JBLAB-4275	0.109653980688435	abdominal	relapse
s6	JBLAB-4277	0	pelvic	relapse
s6	JBLAB-4278	0	pelvic	relapse
s6	JBLAB-4282	0	pelvic	relapse
s6	JBLAB-4287	0.0430047452814502	lymph_node	relapse
s6	JBLAB-4289	0.416719216869172	lymph_node	relapse
s6	JBLAB-4290	0.137547119648513	abdominal	relapse
s6	JBLAB-4295	0.142221796598461	pelvic	relapse
s6	JBLAB-4908	0.03386575851474	peritoneum	relapse
s6	JBLAB-4915	0	abdominal	relapse
s6	JBLAB-4920	0	peritoneum	relapse
s6	JBLAB-4921	0	abdominal	relapse
s6	JBLAB-4932	0.0992094063634165	abdominal	relapse
s6	JBLAB-4933	0	peritoneum	relapse
s6	JBLAB-4936	0	peritoneum	relapse
s6	JBLAB-4938	0.270529000187998	peritoneum	relapse
s6	JBLAB-4939	0.13369746534014	peritoneum	relapse
s6	JBLAB-4940	0.11140130493207	pelvic	relapse
s6	JBLAB-4941	0.11075046705504	pelvic	relapse
s6	JBLAB-4945	0	pelvic	relapse
s6	JBLAB-4953	0.110541227819822	peritoneum	relapse
s6	JBLAB-4955	0	peritoneum	relapse
s6	JBLAB-4956	0	lymph_node	relapse
s6	JBLAB-4957	0.0390200191278102	peritoneum	relapse
s6	JBLAB-4960	0.032505084816507	lymph_node	relapse
s6	JBLAB-4962	0	abdominal	relapse
s6	JBLAB-4965	0.0191382502210122	peritoneum	relapse
s6	JBLAB-4969	0.0567430982548428	lymph_node	relapse
s6	JBLAB-4971	0.0506323870800429	peritoneum	relapse
s6	JBLAB-4972	0.0325500581729522	abdominal	relapse
s6	JBLAB-4973	0.0287856374648234	abdominal	relapse
s6	JBLAB-4975	0	abdominal	relapse
s6	JBLAB-4981	0	pelvic	relapse
s6	JBLAB-4985	0.0628228687448917	pelvic	relapse
s6	JBLAB-4986	0.0239985016033452	pelvic	relapse
s6	JBLAB-4987	0.0224971173715864	lymph_node	relapse
s6	JBLAB-4989	0.0804384131105736	abdominal	relapse
s6	JBLAB-4990	0	abdominal	relapse
s6	JBLAB-4996	0.0472261647884006	abdominal	relapse
s6	JBLAB-4997	0.0329707292557656	abdominal	relapse
s6	JBLAB-4998	0.108108014296691	abdominal	relapse
s6	JBLAB-4999	0.0505700658600351	peritoneum	relapse
s7	IM_101	0.174273285743421	pelvic	diagnosis
s7	IM_108	0.0281460545928319	pelvic	diagnosis
s7	IM_11	0.261287575736815	lymph_node	diagnosis
s7	IM_112	0.192638712181837	pelvic	diagnosis
s7	IM_113	0.0516797206250239	pelvic	diagnosis
s7	IM_115	0.31704675033568	pelvic	diagnosis
s7	IM_116	0.410058709182239	pelvic	diagnosis
s7	IM_117	0.183259055009342	abdominal	diagnosis
s7	IM_118	0.205097362310594	abdominal	diagnosis
s7	IM_119	0.0536108524923206	abdominal	diagnosis
s7	IM_124	0.069668416255338	peritoneum	diagnosis
s7	IM_143	0.211346392018988	abdominal	diagnosis
s7	IM_146	0.416676687434649	pelvic	diagnosis
s7	IM_149	0	pelvic	diagnosis
s7	IM_152	0.0437058894650531	pelvic	diagnosis
s7	IM_153	0.0152935821588829	abdominal	diagnosis
s7	IM_154	0.185081273116384	peritoneum	diagnosis
s7	IM_155	0.315193126577664	abdominal	diagnosis
s7	IM_158	0.257192207552937	pelvic	diagnosis
s7	IM_165	0.131064195576053	pelvic	diagnosis
s7	IM_169	0.379107172952532	peritoneum	diagnosis
s7	IM_171	0.254441712372749	pelvic	diagnosis
s7	IM_18	0.0842064089247503	pelvic	diagnosis
s7	IM_180	0.0693588297509781	pelvic	diagnosis
s7	IM_182	0.150582510515695	pelvic	diagnosis
s7	IM_190	0	pelvic	diagnosis
s7	IM_193	0	peritoneum	diagnosis
s7	IM_195	0.251830511593829	pelvic	diagnosis
s7	IM_196	0.231862685167863	abdominal	diagnosis
s7	IM_198	0	pelvic	diagnosis
s7	IM_202	0.0993603889933998	pelvic	diagnosis
s7	IM_205	0.445492970841103	pelvic	diagnosis
s7	IM_207	0	pelvic	diagnosis
s7	IM_208	0.303720527871766	pelvic	diagnosis
s7	IM_21	0.151145581737323	peritoneum	diagnosis
s7	IM_211	0.110363743094131	pelvic	diagnosis
s7	IM_214	0.197100035876547	peritoneum	diagnosis
s7	IM_218	0.492773685703524	pelvic	diagnosis
s7	IM_22	0	pelvic	diagnosis
s7	IM_220	0.025061275075231	pelvic	diagnosis
s7	IM_222	0.118471739823119	pelvic	diagnosis
s7	IM_223	0.237143333906555	pelvic	diagnosis
s7	IM_229	0.229947190899464	pelvic	diagnosis
s7	IM_23	0.214034216426578	pelvic	diagnosis
s7	IM_243	0.142348056389765	pelvic	diagnosis
s7	IM_25	0.359661163763041	abdominal	diagnosis
s7	IM_252	0	pelvic	diagnosis
s7	IM_255	0.0397729871264606	abdominal	diagnosis
s7	IM_256	0.0431426576553454	abdominal	diagnosis
s7	IM_257	0.0508606991453512	pelvic	diagnosis
s7	IM_258	0.0112699817349552	peritoneum	diagnosis
s7	IM_259	0.051795817250339	lymph_node	diagnosis
s7	IM_260	0.130892628769432	abdominal	diagnosis
s7	IM_269	0.163630561494081	pelvic	diagnosis
s7	IM_277	0.159327587891113	pelvic	diagnosis
s7	IM_282	0.0197335154254743	abdominal	diagnosis
s7	IM_295	0.184869031860084	pelvic	diagnosis
s7	IM_299	0.19420704921137	abdominal	diagnosis
s7	IM_3	0	abdominal	diagnosis
s7	IM_311	0.233230397193117	pelvic	diagnosis
s7	IM_312	0.246607586989159	pelvic	diagnosis
s7	IM_319	0	pelvic	diagnosis
s7	IM_321	0.126463941239791	pelvic	diagnosis
s7	IM_323	0.13685668049146	abdominal	diagnosis
s7	IM_326	0.196852242240947	pelvic	diagnosis
s7	IM_329	0.371084476520529	pelvic	diagnosis
s7	IM_33	0.0886783407237071	pelvic	diagnosis
s7	IM_332	0.107701991228813	abdominal	diagnosis
s7	IM_340	0.199118787431073	pelvic	diagnosis
s7	IM_341	0.192596709002845	pelvic	diagnosis
s7	IM_348	0.204284328590107	abdominal	diagnosis
s7	IM_349	0.0366953420269528	pelvic	diagnosis
s7	IM_350	0.0581530444737527	pelvic	diagnosis
s7	IM_351	0.0348754122245786	pelvic	diagnosis
s7	IM_352	0.404506786737816	pelvic	diagnosis
s7	IM_354	0.349369819373432	pelvic	diagnosis
s7	IM_357	0.223540349510731	abdominal	diagnosis
s7	IM_358	0.234254330775775	pelvic	diagnosis
s7	IM_360	0.229902070996798	pelvic	diagnosis
s7	IM_361	0.239076036887933	pelvic	diagnosis
s7	IM_364	0	pelvic	diagnosis
s7	IM_367	0.19701099914452	pelvic	diagnosis
s7	IM_381	0.127255539842303	pelvic	diagnosis
s7	IM_383	0.174149873616989	pelvic	diagnosis
s7	IM_385	0.198860142225556	abdominal	diagnosis
s7	IM_387	0.293218560773862	pelvic	diagnosis
s7	IM_388	0.270502289578288	pelvic	diagnosis
s7	IM_390	0.456336711778027	pelvic	diagnosis
s7	IM_394	0.183941419429744	pelvic	diagnosis
s7	IM_395	0.0230429175523876	pelvic	diagnosis
s7	IM_396	0.0206675108109166	pelvic	diagnosis
s7	IM_399	0.277882902596137	pelvic	diagnosis
s7	IM_400	0.316205724203091	pelvic	diagnosis
s7	IM_401	0.300340220890668	abdominal	diagnosis
s7	IM_402	0.340373787572801	abdominal	diagnosis
s7	IM_403	0.259130654011811	abdominal	diagnosis
s7	IM_411	0.0144790116188044	abdominal	diagnosis
s7	IM_412	0.0234787924086316	abdominal	diagnosis
s7	IM_414	0.0402286998619548	pelvic	diagnosis
s7	IM_415	0.102677585730918	pelvic	diagnosis
s7	IM_422	0.0621717479232879	peritoneum	diagnosis
s7	IM_423	0	pelvic	diagnosis
s7	IM_426	0	pelvic	diagnosis
s7	IM_430	0.405295016932489	pelvic	diagnosis
s7	IM_431	0.132634809251591	pelvic	diagnosis
s7	IM_434	0.269376745108577	pelvic	diagnosis
s7	IM_435	0.150494986717395	pelvic	diagnosis
s7	IM_449	0.355339486334789	abdominal	diagnosis
s7	IM_5	0	pelvic	diagnosis
s7	IM_56	0.245121401142363	pelvic	diagnosis
s7	IM_6	0	pelvic	diagnosis
s7	IM_66	0.20762796573653	pelvic	diagnosis
s7	IM_7	0.225539499143673	lymph_node	diagnosis
s7	IM_80	0.117588892484746	pelvic	diagnosis
s7	IM_81	0	pelvic	diagnosis
s7	IM_82	0.404038650746726	pelvic	diagnosis
s7	IM_84	0.177613976940101	pelvic	diagnosis
s7	IM_85	0.181564963995474	abdominal	diagnosis
s7	IM_9	0.239770568422054	lymph_node	diagnosis
s7	IM_92	0.176386377051731	pelvic	diagnosis
s7	JBLAB-19302	0.266003717500124	lymph_node	relapse
s7	JBLAB-19303	0.203827524705903	lymph_node	relapse
s7	JBLAB-19304	0.219512877849647	lymph_node	relapse
s7	JBLAB-19305	0.324724364605247	abdominal	relapse
s7	JBLAB-19311	0	lymph_node	relapse
s7	JBLAB-19312	0.342197266103797	abdominal	relapse
s7	JBLAB-19313	0.333385397068107	lymph_node	relapse
s7	JBLAB-19316	0.129478215651441	abdominal	relapse
s7	JBLAB-19317	0.177307858049281	peritoneum	relapse
s7	JBLAB-19318	0.130426461368415	lymph_node	relapse
s7	JBLAB-19321	0.277342791927074	abdominal	relapse
s7	JBLAB-19322	0.254626508600484	abdominal	relapse
s7	JBLAB-19323	0.0702532539626435	abdominal	relapse
s7	JBLAB-19330	0.317434445717677	lymph_node	relapse
s7	JBLAB-19331	0	peritoneum	relapse
s7	JBLAB-19332	0.350228395453696	peritoneum	relapse
s7	JBLAB-19334	0.457789367820091	abdominal	relapse
s7	JBLAB-19337	0.0810699035468462	peritoneum	relapse
s7	JBLAB-19338	0.315846831690811	peritoneum	relapse
s7	JBLAB-4102	0	abdominal	relapse
s7	JBLAB-4103	0.0260799192077061	abdominal	relapse
s7	JBLAB-4104	0	peritoneum	relapse
s7	JBLAB-4105	0	peritoneum	relapse
s7	JBLAB-4106	0.141081023458163	lymph_node	relapse
s7	JBLAB-4108	0.203489231957255	abdominal	relapse
s7	JBLAB-4109	0.236938967506112	abdominal	relapse
s7	JBLAB-4113	0.165730805955101	lymph_node	relapse
s7	JBLAB-4115	0.4066120806124	abdominal	relapse
s7	JBLAB-4116	0.192959397554531	lymph_node	relapse
s7	JBLAB-4120	0.117052542766547	lymph_node	relapse
s7	JBLAB-4123	0.3187997974614	abdominal	relapse
s7	JBLAB-4128	0.262254385997501	abdominal	relapse
s7	JBLAB-4136	0.0292782871276727	peritoneum	relapse
s7	JBLAB-4139	0.199654015110118	pelvic	relapse
s7	JBLAB-4141	0.0610621657822368	peritoneum	relapse
s7	JBLAB-4143	0.0994388410356878	peritoneum	relapse
s7	JBLAB-4144	0	abdominal	relapse
s7	JBLAB-4147	0.131194281360069	peritoneum	relapse
s7	JBLAB-4148	0.300856831540608	abdominal	relapse
s7	JBLAB-4149	0.177413980952058	lymph_node	relapse
s7	JBLAB-4150	0.144904807651988	lymph_node	relapse
s7	JBLAB-4151	0	peritoneum	relapse
s7	JBLAB-4152	0.152987689931151	peritoneum	relapse
s7	JBLAB-4157	0	peritoneum	relapse
s7	JBLAB-4159	0.562244257892067	peritoneum	relapse
s7	JBLAB-4163	0.25327796717596	lymph_node	relapse
s7	JBLAB-4165	0.19752505941644	abdominal	relapse
s7	JBLAB-4166	0.195870116875328	abdominal	relapse
s7	JBLAB-4173	0.194456685664673	peritoneum	relapse
s7	JBLAB-4174	0.399390623258418	peritoneum	relapse
s7	JBLAB-4175	0.377803112936901	peritoneum	relapse
s7	JBLAB-4177	0.120700500381462	lymph_node	relapse
s7	JBLAB-4178	0.140628020785573	abdominal	relapse
s7	JBLAB-4179	0.0740643517321477	peritoneum	relapse
s7	JBLAB-4186	0.443733542749777	abdominal	relapse
s7	JBLAB-4187	0.439155578100572	abdominal	relapse
s7	JBLAB-4188	0.453446114162742	abdominal	relapse
s7	JBLAB-4189	0.418800555474463	abdominal	relapse
s7	JBLAB-4191	0.139480328897544	lymph_node	relapse
s7	JBLAB-4193	0	abdominal	relapse
s7	JBLAB-4199	0.19159988868707	abdominal	relapse
s7	JBLAB-4200	0.514521733744276	abdominal	relapse
s7	JBLAB-4208	0.0533129188243076	pelvic	relapse
s7	JBLAB-4213	0.252096923810089	lymph_node	relapse
s7	JBLAB-4217	0	abdominal	relapse
s7	JBLAB-4218	0.0190668651130361	lymph_node	relapse
s7	JBLAB-4223	0.200148319846026	peritoneum	relapse
s7	JBLAB-4236	0.160300410352637	lymph_node	relapse
s7	JBLAB-4245	0.0871525641433291	abdominal	relapse
s7	JBLAB-4251	0.024426349079417	abdominal	relapse
s7	JBLAB-4253	0.210177758015861	abdominal	relapse
s7	JBLAB-4254	0.33102142175582	abdominal	relapse
s7	JBLAB-4275	0	abdominal	relapse
s7	JBLAB-4277	0.0438163716576574	pelvic	relapse
s7	JBLAB-4278	0.133611008511233	pelvic	relapse
s7	JBLAB-4282	0.0513749306974621	pelvic	relapse
s7	JBLAB-4287	0.334355298683575	lymph_node	relapse
s7	JBLAB-4289	0.0386958591208068	lymph_node	relapse
s7	JBLAB-4290	0	abdominal	relapse
s7	JBLAB-4295	0.0706131012712275	pelvic	relapse
s7	JBLAB-4908	0.337297390746666	peritoneum	relapse
s7	JBLAB-4915	0.150062765731852	abdominal	relapse
s7	JBLAB-4920	0.303014094793404	peritoneum	relapse
s7	JBLAB-4921	0.314464890523928	abdominal	relapse
s7	JBLAB-4932	0.275126077829149	abdominal	relapse
s7	JBLAB-4933	0.281072752751962	peritoneum	relapse
s7	JBLAB-4936	0.08672291121177	peritoneum	relapse
s7	JBLAB-4938	0.136668586021584	peritoneum	relapse
s7	JBLAB-4939	0.085667476108435	peritoneum	relapse
s7	JBLAB-4940	0.217809177087653	pelvic	relapse
s7	JBLAB-4941	0.174443403577865	pelvic	relapse
s7	JBLAB-4945	0.173990586411888	pelvic	relapse
s7	JBLAB-4953	0.181827214608244	peritoneum	relapse
s7	JBLAB-4955	0.364911282602193	peritoneum	relapse
s7	JBLAB-4956	0.174562913165572	lymph_node	relapse
s7	JBLAB-4957	0.279816582415456	peritoneum	relapse
s7	JBLAB-4960	0.374315033938812	lymph_node	relapse
s7	JBLAB-4962	0.155339716411625	abdominal	relapse
s7	JBLAB-4965	0.371258403127516	peritoneum	relapse
s7	JBLAB-4969	0.17830968217009	lymph_node	relapse
s7	JBLAB-4971	0.244629183076807	peritoneum	relapse
s7	JBLAB-4972	0.397910397929503	abdominal	relapse
s7	JBLAB-4973	0.0454162702408714	abdominal	relapse
s7	JBLAB-4975	0.241202364342422	abdominal	relapse
s7	JBLAB-4981	0.0771356078953949	pelvic	relapse
s7	JBLAB-4985	0.0126244817936627	pelvic	relapse
s7	JBLAB-4986	0.271622032840863	pelvic	relapse
s7	JBLAB-4987	0.247051818999432	lymph_node	relapse
s7	JBLAB-4989	0.333443511075829	abdominal	relapse
s7	JBLAB-4990	0.241048673328577	abdominal	relapse
s7	JBLAB-4996	0.0404282871549262	abdominal	relapse
s7	JBLAB-4997	0.1780722092106	abdominal	relapse
s7	JBLAB-4998	0.167946127097451	abdominal	relapse
s7	JBLAB-4999	0.316296553357718	peritoneum	relapse
