# Supplementary material for: The copy number and mutational landscape of recurrent ovarian high-grade serous carcinoma
Source: Nat Commun. 2023 Jul 20;14:4387. doi: 10.1038/s41467-023-39867-7 (PMC10359414; doi:10.1038/s41467-023-39867-7)
Supplement: Supplementary file 10 — Source Data [file 41467_2023_39867_MOESM10_ESM.zip › source_data/figure_S21.tsv]

AKT1	AKT2	AKT3	BRCA1	BRCA2	CCND1	CCND2	CCND3	CCNE1	CDKN2A	CDKN2B	KRAS	MECOM	MYC	NF1	PIK3CA	PTEN	RB1
0.0104768392990611	-0.0736230795344313	0.252052137976488	-1.80580252955748	-0.420159993621144	-2.05148860854439	0.879653012370466	0.496684427649137	-0.0736230795344313	-0.976753225363682	-0.976753225363682	0.0805946751591813	-0.575321487954105	-1.78440424517671	-0.958603555569334	-0.117111708197443	0.956747041936753	-0.420159993621144
-0.0558151447362099	-0.823949022351679	-0.0809868672453806	-0.146766541814958	-0.0581047622633459	-0.163821603403694	-0.0996457529262877	-0.0267657665011662	-0.541395568540198	-0.124875316629444	-0.124875316629444	-0.181276059176129	-0.266986327051181	-0.257842665684617	0.456812481736862	-0.164859387479047	-0.139905368329688	0.883401239271203
-0.10874070973835	0.0611234694581748	-0.011117931639792	-0.120851342618806	-0.0573477398891065	0.00123977615057891	-0.0615981232209304	-0.076890320652752	0.280730709264033	0.0391757073289574	0.0391757073289574	-0.103216703702121	-0.0191749208045926	0.0587827757714567	-0.0585244002052854	-0.0191749208045926	-0.0531518853327761	-0.27374782663281
-0.0677533521264722	-0.0618067329254346	-1.60113247567012	0.0167872635046941	0.932919289601207	-0.818705533798477	-0.000276495835063839	1.04646204203587	-0.0618067329254346	0.255837051818665	0.255837051818665	0.0855682922861432	-1.55258129798613	-1.04319954956674	0.333730800004808	-0.869130958874661	-0.328254558070104	0.932919289601207
-0.14735798365125	-0.031183314119535	-0.0477445385553943	-0.0199036610546151	-0.0466934039727708	0.0326727682749466	0.00537575121328437	0.00407120435549713	-0.031183314119535	-0.0253173368877583	-0.0253173368877583	0.00537575121328437	-0.0275158988071467	0.978443716981301	-0.0199036610546151	-0.0275158988071467	-0.0553571219053615	-0.0466934039727708
-0.0908704932318916	0.208728373374398	0.41810721802722	1.99406817617188	-0.0823213502561169	-0.796827752951528	0.760389307584391	0.13225732011877	0.208728373374398	-0.225100034439665	-0.225100034439665	2.46260606333875	-0.191240072125055	1.342443822056	1.99406817617188	-0.191240072125055	-0.053437310529767	-0.0823213502561169
1.58263187074736	-0.085106694592243	-0.72977677084962	-0.150045141171332	0.309051863707182	-0.982616924160422	-0.894202166597966	-0.0796312443700948	2.1831852002582	0.10434228799183	0.10434228799183	-0.894202166597966	1.61195144567827	0.0911732797343108	-0.150045141171332	0.570471850129447	-1.13741673599648	0.309051863707182
-0.0972369254282031	-0.105590744604949	-0.0946995024892847	-0.00170084916691327	0.0562597800907776	-0.0864001733940525	-0.140225118367463	0.0694551669978611	0.248839119083373	-1.28314849208438	-1.28314849208438	-0.140225118367463	0.153512360973134	0.0208160243651099	-0.0176106191954798	-0.0233192999951823	-0.0246787797199168	0.0562597800907776
0.381207771578026	-0.514759557794225	-0.261502464037314	-0.0344436080417183	-0.00148663909454805	-0.366474010193096	-0.174979620585511	0.033316821101689	0.0493404454597721	0.0315447081503593	0.0315447081503593	-0.174979620585511	-0.872630747164542	-0.39442196522166	-0.0326196405682935	-0.673424927101312	-0.0758654688693539	0.0922653002058542
-0.201350548616468	-0.0923697443819761	-0.406676809459541	-0.0300330654469848	0.936083919997937	-0.0867597517931378	-0.0239654785072902	-1.17208927409709	1.87952363064019	-0.00187736160956298	-0.00187736160956298	-0.0675576963692719	0.936822320527167	-0.988989567744573	-0.0300330654469848	0.936822320527167	-0.989675316471583	0.00195037486810468
0.0435857618806468	-0.0807120254245648	0.00792962715374745	0.0369198113054243	-0.0163444837774431	-0.910743622882054	0.783778028460611	-0.0147063778587704	-0.0807120254245648	-0.0170234851178743	-0.0170234851178743	0.783778028460611	0.0170425628480908	0.0302358809019978	0.0368637596300045	0.0170425628480908	0.55631743588557	-0.0163444837774431
-0.159075026001264	-0.392411167918622	-0.072281566321525	-0.0181195956604383	0.0830507020706195	0.136676193720762	0.133123177114452	-0.00246642285161336	-0.392411167918622	0.000803984778714462	0.000803984778714462	0.0761749337946136	-0.0673160648013069	-0.0527872352125489	-0.267365268350269	-0.0673160648013069	0.0225397118893722	0.0481904976596654
-1.64693058265729	0.162604269471379	-1.97295525452812	-0.0868597683860921	0.0294844861689227	-0.738094857201757	-1.05696689213617	1.07920903668689	-0.458544241710177	0.950494420551408	0.950494420551408	-2.04623173144846	0.257925865974316	-3.74576181546553	0.140657403152755	0.928183698248345	-0.90284006065172	0.0294844861689227
-0.412469573606149	0.0204112062405872	-0.995934959121044	0.907637855917846	-0.0193248578631023	-0.0303092385847674	-1.1006044545241	-0.122899676965146	0.0204112062405872	-0.0662569489218767	-0.0662569489218767	-0.0533977847617277	-0.388177775374809	-0.0662446543017756	-0.289435469048867	-0.180111962002121	-1.06207778553238	-0.0193248578631023
0.00694883369008403	-0.209074933982339	0.112745605430638	-0.0291458393418055	-0.0338992426850775	-0.0101390915950681	-0.0881078146375041	-0.00789986279497112	-0.0320461115211854	-0.0209734076655057	-0.0209734076655057	-0.0895720123023476	0.530524384859391	-0.203687558114817	-0.0291458393418055	0.530524384859391	-0.0624524370259141	-0.0338992426850775
0.0240261296505064	-0.379076722516181	0.244721988805105	-0.13618369375006	0.0533998197765153	-0.200150107359865	-0.0974368911949979	-0.0178363537183084	0.770219265813754	-0.0199315437873908	-0.0199315437873908	-0.136346203692853	-0.511154280061681	-0.0229187812400005	-0.121074504989092	-0.0932064547064613	0.0689871301063905	0.0533998197765153
-0.97962129741203	-0.0915789608194153	1.04269460958644	0.0968597928517987	0.0113963685249978	-1.0042317787566	0.018327896576011	-0.0741029191397478	-0.0263773288941289	0.0114376681410393	0.0114376681410393	0.0150024597295237	1.09117209826282	0.0630214217593394	0.0968597928517987	1.09117209826282	-0.304606240151083	0.0113963685249978
0.100356008727815	0.242415977131085	0.494703934257033	0.0275760119670876	-0.0318825568944519	-0.112383749927065	0.380193077529827	-0.156608491035359	-0.897417172628597	-0.14121215665803	-0.14121215665803	-0.371042122265459	-0.573672809350271	-0.0824464126251154	0.0454969990194436	-0.145938920837213	0.605203874916522	-0.0539006971636211
0.856847697590073	-0.110912292001506	1.15194066138583	0.954714313463662	-0.00692656933365865	0.120736604107732	-0.0767627508142406	-0.0743382759439304	-11.1861120710853	-0.952287291478313	-0.952287291478313	-0.0325577762046274	-3.13490439396264	-2.03492818585902	-0.153083238038881	-2.10466177744352	-0.0479254016133932	-0.00692656933365865
0.091818270358035	-1.98848943795025	1.22942571999154	1.00603984752282	0.195403734217449	0.0472487845156455	0.247692071808596	-0.0317818602853923	-10.3007675503442	-1.19870621819017	-1.19870621819017	0.213041596820521	-2.50100683805925	0.764513322473543	0.202377094714216	-1.00608704085785	0.876678054662719	0.195403734217449
-0.159439794659929	-0.0185284519715845	-0.206626106448016	1.03641037489158	0.0246324466887107	-0.0155105291350981	0.0060105534715591	-0.0218131057070354	0.212872196775529	-0.0689580552669431	-0.0689580552669431	-0.0795198382301812	-0.133629460906445	-0.854863550040383	0.0317177478132392	-0.133629460906445	-0.0836201434498067	0.0246324466887107
0.21422125995337	0.632180400364113	1.11708325639011	-0.121289204319059	0.645932030509261	-1.2003968287798	-0.266560702300266	-0.100486126115356	0.951152153808188	-0.569621760656142	-0.569621760656142	-0.266560702300266	-0.495703265316468	1.39165285749181	0.112191212866391	-0.201828615633114	-0.48205131778296	1.29438817170064
0.137684385425883	0.035198094653542	0.0450149019236457	-0.0915144845347352	-0.0379351416113398	-1.59503415048434	0.0994689825257176	0.425037570236309	-0.470516027528783	0.192751251949209	0.192751251949209	0.0994689825257176	-0.0026198264195938	-2.07772465574569	-0.0915144845347352	0.463834561804699	-0.801507231714597	-0.0379351416113398
0.361086614451515	0.018028793830005	-0.187832178044928	0.0690547130811214	0.043582876840111	-0.0376373242573609	-0.132901999341187	0.0104956465277979	-1.22778846520673	-0.044237674552702	-0.044237674552702	0.0257802715384567	0.200605147806508	-0.267160693856136	0.0124987810191947	0.124728466378561	-0.0223395009670955	0.043582876840111
1.64770591517201	0.166496804459646	2.0202856737879	1.99283209836151	0.109341552016209	0.391541447422854	0.310335506498478	1.82444829451832	1.23779711402973	-1.35222821626781	-1.35222821626781	-1.02123719443574	1.46971843378478	-0.361991102124458	0.143734272536378	-0.82564128567539	0.923244753913525	0.293098935950914
0.113330465813663	-7.08173506047663	0.23159946783164	-0.253696248000111	-0.0300998450887342	-0.0441577976971361	0.007824940284344	-0.243122130494549	-1.62137705020036	-0.00429257284910989	-0.00429257284910989	-0.536460784218125	0.112048045239666	-0.428013472561129	-0.0305747138185417	0.112048045239666	-0.00242399225008838	-0.0317387990058537
0.21037998455763	0.125520029687704	0.26650406485131	-0.0326385253965191	-0.0424771764982366	-0.150322737338827	-0.0731894400093784	0.715782890963893	0.899143129636835	-0.0148479097033629	-0.0148479097033629	0.845360542765833	-0.550282589966358	0.919597733048956	-0.0114319582344096	-0.394255049197778	-0.0144557845565183	-0.00977843336495277
-0.651022638134545	-16.2461598089245	-0.278981506456978	-0.00937948555749424	-0.0305834814861456	-0.976677702577456	-1.54661451359525	-1.1527873150008	-0.773928897318754	-0.0473974929704861	-0.0473974929704861	-2.10242590194449	-0.67663407697942	0.938899260027611	-6.12321744582516	-0.393097384559488	-0.0621119058228601	-0.0305834814861456
0.0607572487864916	-6.04410928473717	0.827433324056071	0.0135853228067304	-0.60406783821663	-0.0402490071464374	-1.31733806704273	0.00697920057856227	0.780404968760221	0.0457016464866093	0.0457016464866093	8.23415602236107	-0.584782245517177	-0.0382127506436172	0.0135853228067304	-0.0438064282063508	0.00885767771882584	-0.60406783821663
-0.170333883063814	0.0886096942872325	0.20146617070245	-0.27311577965442	0.529850071920344	-0.120214386389111	0.165975604231359	1.21169855540743	-0.153908383575461	-0.065505957533647	-0.065505957533647	0.0758431694959389	-0.464462293176027	-0.0922898332596169	-0.0330161925389154	-0.464462293176027	0.091129822281371	-0.305473342552684
0.218099320774459	0.0998271415644609	0.108395618469711	1.72913577262433	-0.0390647957888948	0.115008202181385	-0.0451064477909817	-0.945644906933076	-0.558169397453523	-0.341929898650292	-0.341929898650292	-0.0451064477909817	-0.1276802666775	-0.206111607855458	-0.289919402057178	1.06539815157998	0.108713127505651	0.0422115834338912
-0.00477676252481496	-0.0656425146390212	0.0105409097977411	-0.0338380304595028	0.0165252767117442	0.0372994438856664	3.1539130412872e-06	0.0814210104863307	-0.0547481005785404	1.14497557737352	1.14497557737352	-0.0398916007865484	0.121446081446539	0.00521757428632508	-0.0338380304595028	0.121446081446539	-0.0151962834266179	0.0165252767117442
-0.340618310573135	1.12232822509375	0.517266381617461	1.21951824333887	0.0547100917644032	0.970956471844274	-1.71320880667075	-0.903132616130915	-2.22389117550507	-0.165538140372327	-0.165538140372327	19.2768436684954	0.311277015993741	1.67282714782919	1.61329866913249	-1.56604557562912	0.0537970265957641	0.0547100917644032
1.0041431580652	1.90214930427623	0.0112100199364322	-0.0503453490773831	0.0321302392782157	0.0344286399754001	1.12671807286539	-0.971773447648987	2.95817550553234	0.0206019129196062	0.0206019129196062	-0.0125448461294799	-0.994453782142779	0.0727375126073748	0.566920035575061	0.055604883396108	1.02618765491401	0.0321302392782157
-0.728102738188961	0.0438203081737765	0.123391713209333	0.164375466336563	0.0975758823157435	-0.243621350166285	0.113777587112679	0.0726540238916222	0.00474691934260352	-0.307652375094908	-0.307652375094908	-0.0204531610427541	-1.21639515762281	-0.158245095293061	0.164375466336563	-0.479801420275579	0.0699660992448039	0.0928536251176981
0.183226749067405	-0.108276561938908	-0.0743747886817605	0.0916651461342992	0.017813924245405	-0.287167552412813	-0.0480240797131	0.204253074087222	-0.471734459491825	-0.13593641965934	-0.13593641965934	-0.0480240797131	0.0886554416633283	-0.348805032636795	0.132663793352063	-0.238494353286582	0.431485240989546	-0.0249955701963502
-0.184326410244007	-0.60720471338076	-2.33283848611668	-0.586779440110238	0.122063160146565	-1.89139396851525	-2.16720647728236	-1.00328090653087	0.311837459904998	0.0232095239155776	0.0232095239155776	0.104734818673945	-2.66862807714245	-0.907631911638154	-0.674668545643208	-3.98462603078302	-0.963383944317244	-0.0746678611858045
0.166831720223534	-0.0278165203690277	-0.0132212211677731	0.396088078315934	0.0485353673071928	-0.0660756900311987	-0.0429014950091555	-0.0297640041036147	0.02690520459833	-0.0350942463393042	-0.0350942463393042	-0.0429014950091555	-0.00669903291779894	-0.0477592075374451	0.00899811349934387	-0.00669903291779894	0.061880218037176	0.0485353673071928
