# Supplementary material for: The copy number and mutational landscape of recurrent ovarian high-grade serous carcinoma
Source: Nat Commun. 2023 Jul 20;14:4387. doi: 10.1038/s41467-023-39867-7 (PMC10359414; doi:10.1038/s41467-023-39867-7)
Supplement: Supplementary file 10 — Source Data [file 41467_2023_39867_MOESM10_ESM.zip › source_data/figure_2.tsv]

britroc_number	gene_list	variant_type	age	histological_type	tumour_stage_at_diagnosis	pt_sensitivity_at_reg	day_diff	num_lines
2	BARD1	no mutation	73	HGSC	3	Pt resistant	11.766666666666667	2
2	BRCA1	shared mutation	73	HGSC	3	Pt resistant	11.766666666666667	2
2	BRCA2	no mutation	73	HGSC	3	Pt resistant	11.766666666666667	2
2	BRIP1	no mutation	73	HGSC	3	Pt resistant	11.766666666666667	2
2	CDK12	no mutation	73	HGSC	3	Pt resistant	11.766666666666667	2
2	KRAS	no mutation	73	HGSC	3	Pt resistant	11.766666666666667	2
2	NF1	no mutation	73	HGSC	3	Pt resistant	11.766666666666667	2
2	NRAS	no mutation	73	HGSC	3	Pt resistant	11.766666666666667	2
2	PALB2	no mutation	73	HGSC	3	Pt resistant	11.766666666666667	2
2	PIK3CA	no mutation	73	HGSC	3	Pt resistant	11.766666666666667	2
2	RAD51D	no mutation	73	HGSC	3	Pt resistant	11.766666666666667	2
2	RB1	no mutation	73	HGSC	3	Pt resistant	11.766666666666667	2
2	TP53	shared mutation	73	HGSC	3	Pt resistant	11.766666666666667	2
4	BARD1	no mutation	79	HGSC	3	Pt sensitive	67.73333333333333	2
4	BRCA1	no mutation	79	HGSC	3	Pt sensitive	67.73333333333333	2
4	BRCA2	no mutation	79	HGSC	3	Pt sensitive	67.73333333333333	2
4	BRIP1	no mutation	79	HGSC	3	Pt sensitive	67.73333333333333	2
4	CDK12	no mutation	79	HGSC	3	Pt sensitive	67.73333333333333	2
4	KRAS	no mutation	79	HGSC	3	Pt sensitive	67.73333333333333	2
4	NF1	no mutation	79	HGSC	3	Pt sensitive	67.73333333333333	2
4	NRAS	no mutation	79	HGSC	3	Pt sensitive	67.73333333333333	2
4	PALB2	no mutation	79	HGSC	3	Pt sensitive	67.73333333333333	2
4	PIK3CA	no mutation	79	HGSC	3	Pt sensitive	67.73333333333333	2
4	RAD51D	no mutation	79	HGSC	3	Pt sensitive	67.73333333333333	2
4	RB1	no mutation	79	HGSC	3	Pt sensitive	67.73333333333333	2
4	TP53	shared mutation	79	HGSC	3	Pt sensitive	67.73333333333333	2
5	BARD1	no mutation	49	HGSC	3	Pt sensitive	45.06666666666667	3
5	BRCA1	no mutation	49	HGSC	3	Pt sensitive	45.06666666666667	3
5	BRCA2	no mutation	49	HGSC	3	Pt sensitive	45.06666666666667	3
5	BRIP1	no mutation	49	HGSC	3	Pt sensitive	45.06666666666667	3
5	CDK12	no mutation	49	HGSC	3	Pt sensitive	45.06666666666667	3
5	KRAS	no mutation	49	HGSC	3	Pt sensitive	45.06666666666667	3
5	NF1	no mutation	49	HGSC	3	Pt sensitive	45.06666666666667	3
5	NRAS	no mutation	49	HGSC	3	Pt sensitive	45.06666666666667	3
5	PALB2	no mutation	49	HGSC	3	Pt sensitive	45.06666666666667	3
5	PIK3CA	no mutation	49	HGSC	3	Pt sensitive	45.06666666666667	3
5	RAD51D	no mutation	49	HGSC	3	Pt sensitive	45.06666666666667	3
5	RB1	no mutation	49	HGSC	3	Pt sensitive	45.06666666666667	3
5	TP53	shared mutation	49	HGSC	3	Pt sensitive	45.06666666666667	3
6	BARD1	no mutation	65	HGSC	4	Pt sensitive	17.733333333333334	2
6	BRCA1	no mutation	65	HGSC	4	Pt sensitive	17.733333333333334	2
6	BRCA2	shared mutation	65	HGSC	4	Pt sensitive	17.733333333333334	2
6	BRIP1	no mutation	65	HGSC	4	Pt sensitive	17.733333333333334	2
6	CDK12	no mutation	65	HGSC	4	Pt sensitive	17.733333333333334	2
6	KRAS	no mutation	65	HGSC	4	Pt sensitive	17.733333333333334	2
6	NF1	no mutation	65	HGSC	4	Pt sensitive	17.733333333333334	2
6	NRAS	no mutation	65	HGSC	4	Pt sensitive	17.733333333333334	2
6	PALB2	no mutation	65	HGSC	4	Pt sensitive	17.733333333333334	2
6	PIK3CA	no mutation	65	HGSC	4	Pt sensitive	17.733333333333334	2
6	RAD51D	no mutation	65	HGSC	4	Pt sensitive	17.733333333333334	2
6	RB1	no mutation	65	HGSC	4	Pt sensitive	17.733333333333334	2
6	TP53	shared mutation	65	HGSC	4	Pt sensitive	17.733333333333334	2
7	BARD1	no mutation	54	HGSC	3	Pt sensitive	10.3	2
7	BRCA1	no mutation	54	HGSC	3	Pt sensitive	10.3	2
7	BRCA2	shared mutation	54	HGSC	3	Pt sensitive	10.3	2
7	BRIP1	no mutation	54	HGSC	3	Pt sensitive	10.3	2
7	CDK12	no mutation	54	HGSC	3	Pt sensitive	10.3	2
7	KRAS	no mutation	54	HGSC	3	Pt sensitive	10.3	2
7	NF1	no mutation	54	HGSC	3	Pt sensitive	10.3	2
7	NRAS	no mutation	54	HGSC	3	Pt sensitive	10.3	2
7	PALB2	no mutation	54	HGSC	3	Pt sensitive	10.3	2
7	PIK3CA	no mutation	54	HGSC	3	Pt sensitive	10.3	2
7	RAD51D	no mutation	54	HGSC	3	Pt sensitive	10.3	2
7	RB1	no mutation	54	HGSC	3	Pt sensitive	10.3	2
7	TP53	shared mutation	54	HGSC	3	Pt sensitive	10.3	2
8	BARD1	no mutation	60	HGSC	2	Pt sensitive	102.63333333333334	2
8	BRCA1	no mutation	60	HGSC	2	Pt sensitive	102.63333333333334	2
8	BRCA2	no mutation	60	HGSC	2	Pt sensitive	102.63333333333334	2
8	BRIP1	no mutation	60	HGSC	2	Pt sensitive	102.63333333333334	2
8	CDK12	no mutation	60	HGSC	2	Pt sensitive	102.63333333333334	2
8	KRAS	no mutation	60	HGSC	2	Pt sensitive	102.63333333333334	2
8	NF1	no mutation	60	HGSC	2	Pt sensitive	102.63333333333334	2
8	NRAS	no mutation	60	HGSC	2	Pt sensitive	102.63333333333334	2
8	PALB2	no mutation	60	HGSC	2	Pt sensitive	102.63333333333334	2
8	PIK3CA	no mutation	60	HGSC	2	Pt sensitive	102.63333333333334	2
8	RAD51D	no mutation	60	HGSC	2	Pt sensitive	102.63333333333334	2
8	RB1	no mutation	60	HGSC	2	Pt sensitive	102.63333333333334	2
8	TP53	shared mutation	60	HGSC	2	Pt sensitive	102.63333333333334	2
9	BARD1	no mutation	47	HGSC	3	Pt sensitive	37.1	2
9	BRCA1	no mutation	47	HGSC	3	Pt sensitive	37.1	2
9	BRCA2	no mutation	47	HGSC	3	Pt sensitive	37.1	2
9	BRIP1	no mutation	47	HGSC	3	Pt sensitive	37.1	2
9	CDK12	shared mutation	47	HGSC	3	Pt sensitive	37.1	2
9	KRAS	no mutation	47	HGSC	3	Pt sensitive	37.1	2
9	NF1	no mutation	47	HGSC	3	Pt sensitive	37.1	2
9	NRAS	no mutation	47	HGSC	3	Pt sensitive	37.1	2
9	PALB2	no mutation	47	HGSC	3	Pt sensitive	37.1	2
9	PIK3CA	no mutation	47	HGSC	3	Pt sensitive	37.1	2
9	RAD51D	no mutation	47	HGSC	3	Pt sensitive	37.1	2
9	RB1	no mutation	47	HGSC	3	Pt sensitive	37.1	2
9	TP53	shared mutation	47	HGSC	3	Pt sensitive	37.1	2
11	BARD1	no mutation	74	HGSC	3	Pt sensitive	31.8	2
11	BRCA1	shared mutation	74	HGSC	3	Pt sensitive	31.8	2
11	BRCA2	no mutation	74	HGSC	3	Pt sensitive	31.8	2
11	BRIP1	no mutation	74	HGSC	3	Pt sensitive	31.8	2
11	CDK12	no mutation	74	HGSC	3	Pt sensitive	31.8	2
11	KRAS	no mutation	74	HGSC	3	Pt sensitive	31.8	2
11	NF1	no mutation	74	HGSC	3	Pt sensitive	31.8	2
11	NRAS	no mutation	74	HGSC	3	Pt sensitive	31.8	2
11	PALB2	no mutation	74	HGSC	3	Pt sensitive	31.8	2
11	PIK3CA	no mutation	74	HGSC	3	Pt sensitive	31.8	2
11	RAD51D	no mutation	74	HGSC	3	Pt sensitive	31.8	2
11	RB1	no mutation	74	HGSC	3	Pt sensitive	31.8	2
11	TP53	shared mutation	74	HGSC	3	Pt sensitive	31.8	2
14	BARD1	no mutation	67	HGSC	4	Pt sensitive	14.066666666666666	2
14	BRCA1	no mutation	67	HGSC	4	Pt sensitive	14.066666666666666	2
14	BRCA2	no mutation	67	HGSC	4	Pt sensitive	14.066666666666666	2
14	BRIP1	no mutation	67	HGSC	4	Pt sensitive	14.066666666666666	2
14	CDK12	no mutation	67	HGSC	4	Pt sensitive	14.066666666666666	2
14	KRAS	no mutation	67	HGSC	4	Pt sensitive	14.066666666666666	2
14	NF1	no mutation	67	HGSC	4	Pt sensitive	14.066666666666666	2
14	NRAS	no mutation	67	HGSC	4	Pt sensitive	14.066666666666666	2
14	PALB2	no mutation	67	HGSC	4	Pt sensitive	14.066666666666666	2
14	PIK3CA	no mutation	67	HGSC	4	Pt sensitive	14.066666666666666	2
14	RAD51D	no mutation	67	HGSC	4	Pt sensitive	14.066666666666666	2
14	RB1	no mutation	67	HGSC	4	Pt sensitive	14.066666666666666	2
14	TP53	shared mutation	67	HGSC	4	Pt sensitive	14.066666666666666	2
15	BARD1	no mutation	72	HGSC	3	Pt sensitive	38.266666666666666	2
15	BRCA1	no mutation	72	HGSC	3	Pt sensitive	38.266666666666666	2
15	BRCA2	no mutation	72	HGSC	3	Pt sensitive	38.266666666666666	2
15	BRIP1	no mutation	72	HGSC	3	Pt sensitive	38.266666666666666	2
15	CDK12	no mutation	72	HGSC	3	Pt sensitive	38.266666666666666	2
15	KRAS	no mutation	72	HGSC	3	Pt sensitive	38.266666666666666	2
15	NF1	no mutation	72	HGSC	3	Pt sensitive	38.266666666666666	2
15	NRAS	no mutation	72	HGSC	3	Pt sensitive	38.266666666666666	2
15	PALB2	no mutation	72	HGSC	3	Pt sensitive	38.266666666666666	2
15	PIK3CA	no mutation	72	HGSC	3	Pt sensitive	38.266666666666666	2
15	RAD51D	no mutation	72	HGSC	3	Pt sensitive	38.266666666666666	2
15	RB1	no mutation	72	HGSC	3	Pt sensitive	38.266666666666666	2
15	TP53	shared mutation	72	HGSC	3	Pt sensitive	38.266666666666666	2
17	BARD1	no mutation	57	HGSC	1	Pt sensitive	30.1	2
17	BRCA1	shared mutation	57	HGSC	1	Pt sensitive	30.1	2
17	BRCA2	no mutation	57	HGSC	1	Pt sensitive	30.1	2
17	BRIP1	no mutation	57	HGSC	1	Pt sensitive	30.1	2
17	CDK12	no mutation	57	HGSC	1	Pt sensitive	30.1	2
17	KRAS	no mutation	57	HGSC	1	Pt sensitive	30.1	2
17	NF1	no mutation	57	HGSC	1	Pt sensitive	30.1	2
17	NRAS	no mutation	57	HGSC	1	Pt sensitive	30.1	2
17	PALB2	no mutation	57	HGSC	1	Pt sensitive	30.1	2
17	PIK3CA	no mutation	57	HGSC	1	Pt sensitive	30.1	2
17	RAD51D	no mutation	57	HGSC	1	Pt sensitive	30.1	2
17	RB1	no mutation	57	HGSC	1	Pt sensitive	30.1	2
17	TP53	shared mutation	57	HGSC	1	Pt sensitive	30.1	2
18	BARD1	no mutation	68	HGSC	3	Pt sensitive	31.066666666666666	2
18	BRCA1	no mutation	68	HGSC	3	Pt sensitive	31.066666666666666	2
18	BRCA2	no mutation	68	HGSC	3	Pt sensitive	31.066666666666666	2
18	BRIP1	no mutation	68	HGSC	3	Pt sensitive	31.066666666666666	2
18	CDK12	no mutation	68	HGSC	3	Pt sensitive	31.066666666666666	2
18	KRAS	no mutation	68	HGSC	3	Pt sensitive	31.066666666666666	2
18	NF1	no mutation	68	HGSC	3	Pt sensitive	31.066666666666666	2
18	NRAS	no mutation	68	HGSC	3	Pt sensitive	31.066666666666666	2
18	PALB2	no mutation	68	HGSC	3	Pt sensitive	31.066666666666666	2
18	PIK3CA	no mutation	68	HGSC	3	Pt sensitive	31.066666666666666	2
18	RAD51D	no mutation	68	HGSC	3	Pt sensitive	31.066666666666666	2
18	RB1	no mutation	68	HGSC	3	Pt sensitive	31.066666666666666	2
18	TP53	shared mutation	68	HGSC	3	Pt sensitive	31.066666666666666	2
21	BARD1	no mutation	53	HGSC	4	Pt sensitive	56.3	2
21	BRCA1	no mutation	53	HGSC	4	Pt sensitive	56.3	2
21	BRCA2	shared mutation	53	HGSC	4	Pt sensitive	56.3	2
21	BRIP1	no mutation	53	HGSC	4	Pt sensitive	56.3	2
21	CDK12	no mutation	53	HGSC	4	Pt sensitive	56.3	2
21	KRAS	no mutation	53	HGSC	4	Pt sensitive	56.3	2
21	NF1	no mutation	53	HGSC	4	Pt sensitive	56.3	2
21	NRAS	no mutation	53	HGSC	4	Pt sensitive	56.3	2
21	PALB2	no mutation	53	HGSC	4	Pt sensitive	56.3	2
21	PIK3CA	no mutation	53	HGSC	4	Pt sensitive	56.3	2
21	RAD51D	no mutation	53	HGSC	4	Pt sensitive	56.3	2
21	RB1	no mutation	53	HGSC	4	Pt sensitive	56.3	2
21	TP53	shared mutation	53	HGSC	4	Pt sensitive	56.3	2
22	BARD1	no mutation	42	HGSC	3	Pt resistant	16.033333333333335	3
22	BRCA1	no mutation	42	HGSC	3	Pt resistant	16.033333333333335	3
22	BRCA2	no mutation	42	HGSC	3	Pt resistant	16.033333333333335	3
22	BRIP1	no mutation	42	HGSC	3	Pt resistant	16.033333333333335	3
22	CDK12	no mutation	42	HGSC	3	Pt resistant	16.033333333333335	3
22	KRAS	no mutation	42	HGSC	3	Pt resistant	16.033333333333335	3
22	NF1	no mutation	42	HGSC	3	Pt resistant	16.033333333333335	3
22	NRAS	no mutation	42	HGSC	3	Pt resistant	16.033333333333335	3
22	PALB2	no mutation	42	HGSC	3	Pt resistant	16.033333333333335	3
22	PIK3CA	no mutation	42	HGSC	3	Pt resistant	16.033333333333335	3
22	RAD51D	no mutation	42	HGSC	3	Pt resistant	16.033333333333335	3
22	RB1	shared mutation	42	HGSC	3	Pt resistant	16.033333333333335	3
22	TP53	shared mutation	42	HGSC	3	Pt resistant	16.033333333333335	3
23	BARD1	no mutation	47	HGEC	3	Pt sensitive	57.333333333333336	3
23	BRCA1	no mutation	47	HGEC	3	Pt sensitive	57.333333333333336	3
23	BRCA2	no mutation	47	HGEC	3	Pt sensitive	57.333333333333336	3
23	BRIP1	no mutation	47	HGEC	3	Pt sensitive	57.333333333333336	3
23	CDK12	no mutation	47	HGEC	3	Pt sensitive	57.333333333333336	3
23	KRAS	no mutation	47	HGEC	3	Pt sensitive	57.333333333333336	3
23	NF1	no mutation	47	HGEC	3	Pt sensitive	57.333333333333336	3
23	NRAS	no mutation	47	HGEC	3	Pt sensitive	57.333333333333336	3
23	PALB2	no mutation	47	HGEC	3	Pt sensitive	57.333333333333336	3
23	PIK3CA	no mutation	47	HGEC	3	Pt sensitive	57.333333333333336	3
23	RAD51D	no mutation	47	HGEC	3	Pt sensitive	57.333333333333336	3
23	RB1	no mutation	47	HGEC	3	Pt sensitive	57.333333333333336	3
23	TP53	shared mutation	47	HGEC	3	Pt sensitive	57.333333333333336	3
24	BARD1	no mutation	75	HGSC	3	Pt sensitive	99.4	2
24	BRCA1	shared mutation	75	HGSC	3	Pt sensitive	99.4	2
24	BRCA2	shared mutation	75	HGSC	3	Pt sensitive	99.4	2
24	BRIP1	no mutation	75	HGSC	3	Pt sensitive	99.4	2
24	CDK12	no mutation	75	HGSC	3	Pt sensitive	99.4	2
24	KRAS	no mutation	75	HGSC	3	Pt sensitive	99.4	2
24	NF1	no mutation	75	HGSC	3	Pt sensitive	99.4	2
24	NRAS	no mutation	75	HGSC	3	Pt sensitive	99.4	2
24	PALB2	no mutation	75	HGSC	3	Pt sensitive	99.4	2
24	PIK3CA	no mutation	75	HGSC	3	Pt sensitive	99.4	2
24	RAD51D	no mutation	75	HGSC	3	Pt sensitive	99.4	2
24	RB1	no mutation	75	HGSC	3	Pt sensitive	99.4	2
24	TP53	shared mutation	75	HGSC	3	Pt sensitive	99.4	2
28	BARD1	no mutation	72	HGSC	3	Pt sensitive	13.8	2
28	BRCA1	no mutation	72	HGSC	3	Pt sensitive	13.8	2
28	BRCA2	no mutation	72	HGSC	3	Pt sensitive	13.8	2
28	BRIP1	no mutation	72	HGSC	3	Pt sensitive	13.8	2
28	CDK12	no mutation	72	HGSC	3	Pt sensitive	13.8	2
28	KRAS	no mutation	72	HGSC	3	Pt sensitive	13.8	2
28	NF1	no mutation	72	HGSC	3	Pt sensitive	13.8	2
28	NRAS	no mutation	72	HGSC	3	Pt sensitive	13.8	2
28	PALB2	no mutation	72	HGSC	3	Pt sensitive	13.8	2
28	PIK3CA	no mutation	72	HGSC	3	Pt sensitive	13.8	2
28	RAD51D	no mutation	72	HGSC	3	Pt sensitive	13.8	2
28	RB1	no mutation	72	HGSC	3	Pt sensitive	13.8	2
28	TP53	shared mutation	72	HGSC	3	Pt sensitive	13.8	2
29	BARD1	no mutation	56	HGSC	2	Pt sensitive	45	4
29	BRCA1	no mutation	56	HGSC	2	Pt sensitive	45	4
29	BRCA2	no mutation	56	HGSC	2	Pt sensitive	45	4
29	BRIP1	no mutation	56	HGSC	2	Pt sensitive	45	4
29	CDK12	no mutation	56	HGSC	2	Pt sensitive	45	4
29	KRAS	no mutation	56	HGSC	2	Pt sensitive	45	4
29	NF1	no mutation	56	HGSC	2	Pt sensitive	45	4
29	NRAS	no mutation	56	HGSC	2	Pt sensitive	45	4
29	PALB2	no mutation	56	HGSC	2	Pt sensitive	45	4
29	PIK3CA	no mutation	56	HGSC	2	Pt sensitive	45	4
29	RAD51D	no mutation	56	HGSC	2	Pt sensitive	45	4
29	RB1	no mutation	56	HGSC	2	Pt sensitive	45	4
29	TP53	shared mutation	56	HGSC	2	Pt sensitive	45	4
30	BARD1	no mutation	50	HGSC	4	Pt sensitive	13.166666666666666	2
30	BRCA1	no mutation	50	HGSC	4	Pt sensitive	13.166666666666666	2
30	BRCA2	no mutation	50	HGSC	4	Pt sensitive	13.166666666666666	2
30	BRIP1	no mutation	50	HGSC	4	Pt sensitive	13.166666666666666	2
30	CDK12	no mutation	50	HGSC	4	Pt sensitive	13.166666666666666	2
30	KRAS	no mutation	50	HGSC	4	Pt sensitive	13.166666666666666	2
30	NF1	no mutation	50	HGSC	4	Pt sensitive	13.166666666666666	2
30	NRAS	no mutation	50	HGSC	4	Pt sensitive	13.166666666666666	2
30	PALB2	no mutation	50	HGSC	4	Pt sensitive	13.166666666666666	2
30	PIK3CA	no mutation	50	HGSC	4	Pt sensitive	13.166666666666666	2
30	RAD51D	no mutation	50	HGSC	4	Pt sensitive	13.166666666666666	2
30	RB1	no mutation	50	HGSC	4	Pt sensitive	13.166666666666666	2
30	TP53	shared mutation	50	HGSC	4	Pt sensitive	13.166666666666666	2
33	BARD1	no mutation	54	HGSC	3	Pt sensitive	31.966666666666665	2
33	BRCA1	shared mutation	54	HGSC	3	Pt sensitive	31.966666666666665	2
33	BRCA2	shared mutation	54	HGSC	3	Pt sensitive	31.966666666666665	2
33	BRIP1	no mutation	54	HGSC	3	Pt sensitive	31.966666666666665	2
33	CDK12	no mutation	54	HGSC	3	Pt sensitive	31.966666666666665	2
33	KRAS	no mutation	54	HGSC	3	Pt sensitive	31.966666666666665	2
33	NF1	no mutation	54	HGSC	3	Pt sensitive	31.966666666666665	2
33	NRAS	no mutation	54	HGSC	3	Pt sensitive	31.966666666666665	2
33	PALB2	no mutation	54	HGSC	3	Pt sensitive	31.966666666666665	2
33	PIK3CA	no mutation	54	HGSC	3	Pt sensitive	31.966666666666665	2
33	RAD51D	no mutation	54	HGSC	3	Pt sensitive	31.966666666666665	2
33	RB1	no mutation	54	HGSC	3	Pt sensitive	31.966666666666665	2
33	TP53	shared mutation	54	HGSC	3	Pt sensitive	31.966666666666665	2
34	BARD1	no mutation	75	HGSC	3	Pt sensitive	13.766666666666667	2
34	BRCA1	shared mutation	75	HGSC	3	Pt sensitive	13.766666666666667	2
34	BRCA2	no mutation	75	HGSC	3	Pt sensitive	13.766666666666667	2
34	BRIP1	no mutation	75	HGSC	3	Pt sensitive	13.766666666666667	2
34	CDK12	no mutation	75	HGSC	3	Pt sensitive	13.766666666666667	2
34	KRAS	no mutation	75	HGSC	3	Pt sensitive	13.766666666666667	2
34	NF1	no mutation	75	HGSC	3	Pt sensitive	13.766666666666667	2
34	NRAS	no mutation	75	HGSC	3	Pt sensitive	13.766666666666667	2
34	PALB2	no mutation	75	HGSC	3	Pt sensitive	13.766666666666667	2
34	PIK3CA	no mutation	75	HGSC	3	Pt sensitive	13.766666666666667	2
34	RAD51D	no mutation	75	HGSC	3	Pt sensitive	13.766666666666667	2
34	RB1	no mutation	75	HGSC	3	Pt sensitive	13.766666666666667	2
34	TP53	shared mutation	75	HGSC	3	Pt sensitive	13.766666666666667	2
35	BARD1	no mutation	72	HGSC	3	Pt sensitive	26.1	3
35	BRCA1	no mutation	72	HGSC	3	Pt sensitive	26.1	3
35	BRCA2	no mutation	72	HGSC	3	Pt sensitive	26.1	3
35	BRIP1	no mutation	72	HGSC	3	Pt sensitive	26.1	3
35	CDK12	no mutation	72	HGSC	3	Pt sensitive	26.1	3
35	KRAS	no mutation	72	HGSC	3	Pt sensitive	26.1	3
35	NF1	no mutation	72	HGSC	3	Pt sensitive	26.1	3
35	NRAS	no mutation	72	HGSC	3	Pt sensitive	26.1	3
35	PALB2	no mutation	72	HGSC	3	Pt sensitive	26.1	3
35	PIK3CA	no mutation	72	HGSC	3	Pt sensitive	26.1	3
35	RAD51D	no mutation	72	HGSC	3	Pt sensitive	26.1	3
35	RB1	no mutation	72	HGSC	3	Pt sensitive	26.1	3
35	TP53	shared mutation	72	HGSC	3	Pt sensitive	26.1	3
36	BARD1	no mutation	66	HGSC	3	Pt sensitive	77.8	2
36	BRCA1	shared mutation	66	HGSC	3	Pt sensitive	77.8	2
36	BRCA2	no mutation	66	HGSC	3	Pt sensitive	77.8	2
36	BRIP1	shared mutation	66	HGSC	3	Pt sensitive	77.8	2
36	CDK12	no mutation	66	HGSC	3	Pt sensitive	77.8	2
36	KRAS	no mutation	66	HGSC	3	Pt sensitive	77.8	2
36	NF1	no mutation	66	HGSC	3	Pt sensitive	77.8	2
36	NRAS	no mutation	66	HGSC	3	Pt sensitive	77.8	2
36	PALB2	no mutation	66	HGSC	3	Pt sensitive	77.8	2
36	PIK3CA	no mutation	66	HGSC	3	Pt sensitive	77.8	2
36	RAD51D	no mutation	66	HGSC	3	Pt sensitive	77.8	2
36	RB1	no mutation	66	HGSC	3	Pt sensitive	77.8	2
36	TP53	shared mutation	66	HGSC	3	Pt sensitive	77.8	2
37	BARD1	no mutation	50	HGSC	3	Pt sensitive	21.033333333333335	2
37	BRCA1	no mutation	50	HGSC	3	Pt sensitive	21.033333333333335	2
37	BRCA2	no mutation	50	HGSC	3	Pt sensitive	21.033333333333335	2
37	BRIP1	no mutation	50	HGSC	3	Pt sensitive	21.033333333333335	2
37	CDK12	no mutation	50	HGSC	3	Pt sensitive	21.033333333333335	2
37	KRAS	no mutation	50	HGSC	3	Pt sensitive	21.033333333333335	2
37	NF1	no mutation	50	HGSC	3	Pt sensitive	21.033333333333335	2
37	NRAS	no mutation	50	HGSC	3	Pt sensitive	21.033333333333335	2
37	PALB2	no mutation	50	HGSC	3	Pt sensitive	21.033333333333335	2
37	PIK3CA	no mutation	50	HGSC	3	Pt sensitive	21.033333333333335	2
37	RAD51D	no mutation	50	HGSC	3	Pt sensitive	21.033333333333335	2
37	RB1	no mutation	50	HGSC	3	Pt sensitive	21.033333333333335	2
37	TP53	shared mutation	50	HGSC	3	Pt sensitive	21.033333333333335	2
38	BARD1	no mutation	54	HGSC	3	Pt sensitive	30.066666666666666	2
38	BRCA1	no mutation	54	HGSC	3	Pt sensitive	30.066666666666666	2
38	BRCA2	no mutation	54	HGSC	3	Pt sensitive	30.066666666666666	2
38	BRIP1	no mutation	54	HGSC	3	Pt sensitive	30.066666666666666	2
38	CDK12	no mutation	54	HGSC	3	Pt sensitive	30.066666666666666	2
38	KRAS	no mutation	54	HGSC	3	Pt sensitive	30.066666666666666	2
38	NF1	no mutation	54	HGSC	3	Pt sensitive	30.066666666666666	2
38	NRAS	no mutation	54	HGSC	3	Pt sensitive	30.066666666666666	2
38	PALB2	no mutation	54	HGSC	3	Pt sensitive	30.066666666666666	2
38	PIK3CA	no mutation	54	HGSC	3	Pt sensitive	30.066666666666666	2
38	RAD51D	no mutation	54	HGSC	3	Pt sensitive	30.066666666666666	2
38	RB1	no mutation	54	HGSC	3	Pt sensitive	30.066666666666666	2
38	TP53	shared mutation	54	HGSC	3	Pt sensitive	30.066666666666666	2
39	BARD1	no mutation	64	HGSC	3	Pt sensitive	34.36666666666667	2
39	BRCA1	no mutation	64	HGSC	3	Pt sensitive	34.36666666666667	2
39	BRCA2	no mutation	64	HGSC	3	Pt sensitive	34.36666666666667	2
39	BRIP1	no mutation	64	HGSC	3	Pt sensitive	34.36666666666667	2
39	CDK12	no mutation	64	HGSC	3	Pt sensitive	34.36666666666667	2
39	KRAS	no mutation	64	HGSC	3	Pt sensitive	34.36666666666667	2
39	NF1	shared mutation	64	HGSC	3	Pt sensitive	34.36666666666667	2
39	NRAS	no mutation	64	HGSC	3	Pt sensitive	34.36666666666667	2
39	PALB2	no mutation	64	HGSC	3	Pt sensitive	34.36666666666667	2
39	PIK3CA	no mutation	64	HGSC	3	Pt sensitive	34.36666666666667	2
39	RAD51D	no mutation	64	HGSC	3	Pt sensitive	34.36666666666667	2
39	RB1	no mutation	64	HGSC	3	Pt sensitive	34.36666666666667	2
39	TP53	shared mutation	64	HGSC	3	Pt sensitive	34.36666666666667	2
41	BARD1	no mutation	72	HGSC	1	Pt sensitive	57.63333333333333	2
41	BRCA1	no mutation	72	HGSC	1	Pt sensitive	57.63333333333333	2
41	BRCA2	no mutation	72	HGSC	1	Pt sensitive	57.63333333333333	2
41	BRIP1	no mutation	72	HGSC	1	Pt sensitive	57.63333333333333	2
41	CDK12	shared mutation	72	HGSC	1	Pt sensitive	57.63333333333333	2
41	KRAS	no mutation	72	HGSC	1	Pt sensitive	57.63333333333333	2
41	NF1	no mutation	72	HGSC	1	Pt sensitive	57.63333333333333	2
41	NRAS	no mutation	72	HGSC	1	Pt sensitive	57.63333333333333	2
41	PALB2	no mutation	72	HGSC	1	Pt sensitive	57.63333333333333	2
41	PIK3CA	no mutation	72	HGSC	1	Pt sensitive	57.63333333333333	2
41	RAD51D	no mutation	72	HGSC	1	Pt sensitive	57.63333333333333	2
41	RB1	no mutation	72	HGSC	1	Pt sensitive	57.63333333333333	2
41	TP53	shared mutation	72	HGSC	1	Pt sensitive	57.63333333333333	2
42	BARD1	no mutation	63	HGSC	4	Pt resistant	12.766666666666667	3
42	BRCA1	shared mutation	63	HGSC	4	Pt resistant	12.766666666666667	3
42	BRCA2	no mutation	63	HGSC	4	Pt resistant	12.766666666666667	3
42	BRIP1	no mutation	63	HGSC	4	Pt resistant	12.766666666666667	3
42	CDK12	no mutation	63	HGSC	4	Pt resistant	12.766666666666667	3
42	KRAS	no mutation	63	HGSC	4	Pt resistant	12.766666666666667	3
42	NF1	no mutation	63	HGSC	4	Pt resistant	12.766666666666667	3
42	NRAS	no mutation	63	HGSC	4	Pt resistant	12.766666666666667	3
42	PALB2	no mutation	63	HGSC	4	Pt resistant	12.766666666666667	3
42	PIK3CA	no mutation	63	HGSC	4	Pt resistant	12.766666666666667	3
42	RAD51D	no mutation	63	HGSC	4	Pt resistant	12.766666666666667	3
42	RB1	no mutation	63	HGSC	4	Pt resistant	12.766666666666667	3
42	TP53	shared mutation	63	HGSC	4	Pt resistant	12.766666666666667	3
46	BARD1	no mutation	53	HGSC	2	Pt sensitive	70.23333333333333	2
46	BRCA1	no mutation	53	HGSC	2	Pt sensitive	70.23333333333333	2
46	BRCA2	no mutation	53	HGSC	2	Pt sensitive	70.23333333333333	2
46	BRIP1	no mutation	53	HGSC	2	Pt sensitive	70.23333333333333	2
46	CDK12	no mutation	53	HGSC	2	Pt sensitive	70.23333333333333	2
46	KRAS	no mutation	53	HGSC	2	Pt sensitive	70.23333333333333	2
46	NF1	no mutation	53	HGSC	2	Pt sensitive	70.23333333333333	2
46	NRAS	no mutation	53	HGSC	2	Pt sensitive	70.23333333333333	2
46	PALB2	no mutation	53	HGSC	2	Pt sensitive	70.23333333333333	2
46	PIK3CA	no mutation	53	HGSC	2	Pt sensitive	70.23333333333333	2
46	RAD51D	no mutation	53	HGSC	2	Pt sensitive	70.23333333333333	2
46	RB1	no mutation	53	HGSC	2	Pt sensitive	70.23333333333333	2
46	TP53	shared mutation	53	HGSC	2	Pt sensitive	70.23333333333333	2
51	BARD1	no mutation	50	HGSC	4	Pt sensitive	15.1	2
51	BRCA1	no mutation	50	HGSC	4	Pt sensitive	15.1	2
51	BRCA2	shared mutation	50	HGSC	4	Pt sensitive	15.1	2
51	BRIP1	no mutation	50	HGSC	4	Pt sensitive	15.1	2
51	CDK12	no mutation	50	HGSC	4	Pt sensitive	15.1	2
51	KRAS	no mutation	50	HGSC	4	Pt sensitive	15.1	2
51	NF1	diagnosis only mutation	50	HGSC	4	Pt sensitive	15.1	2
51	NRAS	no mutation	50	HGSC	4	Pt sensitive	15.1	2
51	PALB2	no mutation	50	HGSC	4	Pt sensitive	15.1	2
51	PIK3CA	no mutation	50	HGSC	4	Pt sensitive	15.1	2
51	RAD51D	no mutation	50	HGSC	4	Pt sensitive	15.1	2
51	RB1	no mutation	50	HGSC	4	Pt sensitive	15.1	2
51	TP53	shared mutation	50	HGSC	4	Pt sensitive	15.1	2
52	BARD1	no mutation	51	HGSC	4	Pt sensitive	15.7	2
52	BRCA1	no mutation	51	HGSC	4	Pt sensitive	15.7	2
52	BRCA2	shared mutation	51	HGSC	4	Pt sensitive	15.7	2
52	BRIP1	no mutation	51	HGSC	4	Pt sensitive	15.7	2
52	CDK12	no mutation	51	HGSC	4	Pt sensitive	15.7	2
52	KRAS	no mutation	51	HGSC	4	Pt sensitive	15.7	2
52	NF1	no mutation	51	HGSC	4	Pt sensitive	15.7	2
52	NRAS	no mutation	51	HGSC	4	Pt sensitive	15.7	2
52	PALB2	no mutation	51	HGSC	4	Pt sensitive	15.7	2
52	PIK3CA	no mutation	51	HGSC	4	Pt sensitive	15.7	2
52	RAD51D	no mutation	51	HGSC	4	Pt sensitive	15.7	2
52	RB1	no mutation	51	HGSC	4	Pt sensitive	15.7	2
52	TP53	shared mutation	51	HGSC	4	Pt sensitive	15.7	2
53	BARD1	no mutation	56	HGSC	4	Pt resistant	27.633333333333333	3
53	BRCA1	no mutation	56	HGSC	4	Pt resistant	27.633333333333333	3
53	BRCA2	no mutation	56	HGSC	4	Pt resistant	27.633333333333333	3
53	BRIP1	no mutation	56	HGSC	4	Pt resistant	27.633333333333333	3
53	CDK12	no mutation	56	HGSC	4	Pt resistant	27.633333333333333	3
53	KRAS	no mutation	56	HGSC	4	Pt resistant	27.633333333333333	3
53	NF1	no mutation	56	HGSC	4	Pt resistant	27.633333333333333	3
53	NRAS	no mutation	56	HGSC	4	Pt resistant	27.633333333333333	3
53	PALB2	no mutation	56	HGSC	4	Pt resistant	27.633333333333333	3
53	PIK3CA	no mutation	56	HGSC	4	Pt resistant	27.633333333333333	3
53	RAD51D	no mutation	56	HGSC	4	Pt resistant	27.633333333333333	3
53	RB1	no mutation	56	HGSC	4	Pt resistant	27.633333333333333	3
53	TP53	shared mutation	56	HGSC	4	Pt resistant	27.633333333333333	3
55	BARD1	no mutation	58	HGSC	1	Pt sensitive	55.266666666666666	3
55	BRCA1	no mutation	58	HGSC	1	Pt sensitive	55.266666666666666	3
55	BRCA2	no mutation	58	HGSC	1	Pt sensitive	55.266666666666666	3
55	BRIP1	no mutation	58	HGSC	1	Pt sensitive	55.266666666666666	3
55	CDK12	no mutation	58	HGSC	1	Pt sensitive	55.266666666666666	3
55	KRAS	no mutation	58	HGSC	1	Pt sensitive	55.266666666666666	3
55	NF1	no mutation	58	HGSC	1	Pt sensitive	55.266666666666666	3
55	NRAS	no mutation	58	HGSC	1	Pt sensitive	55.266666666666666	3
55	PALB2	no mutation	58	HGSC	1	Pt sensitive	55.266666666666666	3
55	PIK3CA	no mutation	58	HGSC	1	Pt sensitive	55.266666666666666	3
55	RAD51D	no mutation	58	HGSC	1	Pt sensitive	55.266666666666666	3
55	RB1	no mutation	58	HGSC	1	Pt sensitive	55.266666666666666	3
55	TP53	shared mutation	58	HGSC	1	Pt sensitive	55.266666666666666	3
57	BARD1	no mutation	58	HGSC	3	Pt sensitive	42.666666666666664	3
57	BRCA1	no mutation	58	HGSC	3	Pt sensitive	42.666666666666664	3
57	BRCA2	shared mutation	58	HGSC	3	Pt sensitive	42.666666666666664	3
57	BRIP1	no mutation	58	HGSC	3	Pt sensitive	42.666666666666664	3
57	CDK12	no mutation	58	HGSC	3	Pt sensitive	42.666666666666664	3
57	KRAS	no mutation	58	HGSC	3	Pt sensitive	42.666666666666664	3
57	NF1	no mutation	58	HGSC	3	Pt sensitive	42.666666666666664	3
57	NRAS	no mutation	58	HGSC	3	Pt sensitive	42.666666666666664	3
57	PALB2	no mutation	58	HGSC	3	Pt sensitive	42.666666666666664	3
57	PIK3CA	no mutation	58	HGSC	3	Pt sensitive	42.666666666666664	3
57	RAD51D	no mutation	58	HGSC	3	Pt sensitive	42.666666666666664	3
57	RB1	no mutation	58	HGSC	3	Pt sensitive	42.666666666666664	3
57	TP53	shared mutation	58	HGSC	3	Pt sensitive	42.666666666666664	3
60	BARD1	no mutation	68	HGSC	3	Pt sensitive	70.26666666666667	4
60	BRCA1	no mutation	68	HGSC	3	Pt sensitive	70.26666666666667	4
60	BRCA2	no mutation	68	HGSC	3	Pt sensitive	70.26666666666667	4
60	BRIP1	no mutation	68	HGSC	3	Pt sensitive	70.26666666666667	4
60	CDK12	shared mutation	68	HGSC	3	Pt sensitive	70.26666666666667	4
60	KRAS	no mutation	68	HGSC	3	Pt sensitive	70.26666666666667	4
60	NF1	no mutation	68	HGSC	3	Pt sensitive	70.26666666666667	4
60	NRAS	no mutation	68	HGSC	3	Pt sensitive	70.26666666666667	4
60	PALB2	no mutation	68	HGSC	3	Pt sensitive	70.26666666666667	4
60	PIK3CA	no mutation	68	HGSC	3	Pt sensitive	70.26666666666667	4
60	RAD51D	no mutation	68	HGSC	3	Pt sensitive	70.26666666666667	4
60	RB1	no mutation	68	HGSC	3	Pt sensitive	70.26666666666667	4
60	TP53	shared mutation	68	HGSC	3	Pt sensitive	70.26666666666667	4
61	BARD1	no mutation	70	HGSC	3	Pt sensitive	50.53333333333333	3
61	BRCA1	no mutation	70	HGSC	3	Pt sensitive	50.53333333333333	3
61	BRCA2	no mutation	70	HGSC	3	Pt sensitive	50.53333333333333	3
61	BRIP1	no mutation	70	HGSC	3	Pt sensitive	50.53333333333333	3
61	CDK12	no mutation	70	HGSC	3	Pt sensitive	50.53333333333333	3
61	KRAS	no mutation	70	HGSC	3	Pt sensitive	50.53333333333333	3
61	NF1	no mutation	70	HGSC	3	Pt sensitive	50.53333333333333	3
61	NRAS	no mutation	70	HGSC	3	Pt sensitive	50.53333333333333	3
61	PALB2	no mutation	70	HGSC	3	Pt sensitive	50.53333333333333	3
61	PIK3CA	no mutation	70	HGSC	3	Pt sensitive	50.53333333333333	3
61	RAD51D	no mutation	70	HGSC	3	Pt sensitive	50.53333333333333	3
61	RB1	no mutation	70	HGSC	3	Pt sensitive	50.53333333333333	3
61	TP53	shared mutation	70	HGSC	3	Pt sensitive	50.53333333333333	3
62	BARD1	no mutation	71	HGSC	3	Pt sensitive	83.06666666666666	4+
62	BRCA1	no mutation	71	HGSC	3	Pt sensitive	83.06666666666666	4+
62	BRCA2	shared mutation	71	HGSC	3	Pt sensitive	83.06666666666666	4+
62	BRIP1	no mutation	71	HGSC	3	Pt sensitive	83.06666666666666	4+
62	CDK12	no mutation	71	HGSC	3	Pt sensitive	83.06666666666666	4+
62	KRAS	no mutation	71	HGSC	3	Pt sensitive	83.06666666666666	4+
62	NF1	no mutation	71	HGSC	3	Pt sensitive	83.06666666666666	4+
62	NRAS	no mutation	71	HGSC	3	Pt sensitive	83.06666666666666	4+
62	PALB2	no mutation	71	HGSC	3	Pt sensitive	83.06666666666666	4+
62	PIK3CA	no mutation	71	HGSC	3	Pt sensitive	83.06666666666666	4+
62	RAD51D	no mutation	71	HGSC	3	Pt sensitive	83.06666666666666	4+
62	RB1	no mutation	71	HGSC	3	Pt sensitive	83.06666666666666	4+
62	TP53	shared mutation	71	HGSC	3	Pt sensitive	83.06666666666666	4+
63	BARD1	no mutation	64	HGSC	NA	Pt sensitive	27.5	3
63	BRCA1	no mutation	64	HGSC	NA	Pt sensitive	27.5	3
63	BRCA2	no mutation	64	HGSC	NA	Pt sensitive	27.5	3
63	BRIP1	no mutation	64	HGSC	NA	Pt sensitive	27.5	3
63	CDK12	no mutation	64	HGSC	NA	Pt sensitive	27.5	3
63	KRAS	no mutation	64	HGSC	NA	Pt sensitive	27.5	3
63	NF1	no mutation	64	HGSC	NA	Pt sensitive	27.5	3
63	NRAS	no mutation	64	HGSC	NA	Pt sensitive	27.5	3
63	PALB2	no mutation	64	HGSC	NA	Pt sensitive	27.5	3
63	PIK3CA	no mutation	64	HGSC	NA	Pt sensitive	27.5	3
63	RAD51D	no mutation	64	HGSC	NA	Pt sensitive	27.5	3
63	RB1	no mutation	64	HGSC	NA	Pt sensitive	27.5	3
63	TP53	shared mutation	64	HGSC	NA	Pt sensitive	27.5	3
65	BARD1	no mutation	70	HGSC	3	Pt sensitive	33.36666666666667	2
65	BRCA1	no mutation	70	HGSC	3	Pt sensitive	33.36666666666667	2
65	BRCA2	no mutation	70	HGSC	3	Pt sensitive	33.36666666666667	2
65	BRIP1	no mutation	70	HGSC	3	Pt sensitive	33.36666666666667	2
65	CDK12	no mutation	70	HGSC	3	Pt sensitive	33.36666666666667	2
65	KRAS	no mutation	70	HGSC	3	Pt sensitive	33.36666666666667	2
65	NF1	no mutation	70	HGSC	3	Pt sensitive	33.36666666666667	2
65	NRAS	no mutation	70	HGSC	3	Pt sensitive	33.36666666666667	2
65	PALB2	no mutation	70	HGSC	3	Pt sensitive	33.36666666666667	2
65	PIK3CA	no mutation	70	HGSC	3	Pt sensitive	33.36666666666667	2
65	RAD51D	no mutation	70	HGSC	3	Pt sensitive	33.36666666666667	2
65	RB1	no mutation	70	HGSC	3	Pt sensitive	33.36666666666667	2
65	TP53	shared mutation	70	HGSC	3	Pt sensitive	33.36666666666667	2
67	BARD1	no mutation	68	HGSC	3	Pt sensitive	69.33333333333333	2
67	BRCA1	no mutation	68	HGSC	3	Pt sensitive	69.33333333333333	2
67	BRCA2	no mutation	68	HGSC	3	Pt sensitive	69.33333333333333	2
67	BRIP1	no mutation	68	HGSC	3	Pt sensitive	69.33333333333333	2
67	CDK12	no mutation	68	HGSC	3	Pt sensitive	69.33333333333333	2
67	KRAS	no mutation	68	HGSC	3	Pt sensitive	69.33333333333333	2
67	NF1	no mutation	68	HGSC	3	Pt sensitive	69.33333333333333	2
67	NRAS	no mutation	68	HGSC	3	Pt sensitive	69.33333333333333	2
67	PALB2	no mutation	68	HGSC	3	Pt sensitive	69.33333333333333	2
67	PIK3CA	no mutation	68	HGSC	3	Pt sensitive	69.33333333333333	2
67	RAD51D	no mutation	68	HGSC	3	Pt sensitive	69.33333333333333	2
67	RB1	no mutation	68	HGSC	3	Pt sensitive	69.33333333333333	2
67	TP53	shared mutation	68	HGSC	3	Pt sensitive	69.33333333333333	2
68	BARD1	no mutation	51	HGSC	3	Pt sensitive	21.866666666666667	2
68	BRCA1	no mutation	51	HGSC	3	Pt sensitive	21.866666666666667	2
68	BRCA2	no mutation	51	HGSC	3	Pt sensitive	21.866666666666667	2
68	BRIP1	no mutation	51	HGSC	3	Pt sensitive	21.866666666666667	2
68	CDK12	no mutation	51	HGSC	3	Pt sensitive	21.866666666666667	2
68	KRAS	no mutation	51	HGSC	3	Pt sensitive	21.866666666666667	2
68	NF1	no mutation	51	HGSC	3	Pt sensitive	21.866666666666667	2
68	NRAS	no mutation	51	HGSC	3	Pt sensitive	21.866666666666667	2
68	PALB2	no mutation	51	HGSC	3	Pt sensitive	21.866666666666667	2
68	PIK3CA	no mutation	51	HGSC	3	Pt sensitive	21.866666666666667	2
68	RAD51D	no mutation	51	HGSC	3	Pt sensitive	21.866666666666667	2
68	RB1	no mutation	51	HGSC	3	Pt sensitive	21.866666666666667	2
68	TP53	shared mutation	51	HGSC	3	Pt sensitive	21.866666666666667	2
69	BARD1	no mutation	76	HGSC	3	Pt sensitive	20.066666666666666	2
69	BRCA1	no mutation	76	HGSC	3	Pt sensitive	20.066666666666666	2
69	BRCA2	no mutation	76	HGSC	3	Pt sensitive	20.066666666666666	2
69	BRIP1	no mutation	76	HGSC	3	Pt sensitive	20.066666666666666	2
69	CDK12	no mutation	76	HGSC	3	Pt sensitive	20.066666666666666	2
69	KRAS	no mutation	76	HGSC	3	Pt sensitive	20.066666666666666	2
69	NF1	no mutation	76	HGSC	3	Pt sensitive	20.066666666666666	2
69	NRAS	no mutation	76	HGSC	3	Pt sensitive	20.066666666666666	2
69	PALB2	no mutation	76	HGSC	3	Pt sensitive	20.066666666666666	2
69	PIK3CA	no mutation	76	HGSC	3	Pt sensitive	20.066666666666666	2
69	RAD51D	no mutation	76	HGSC	3	Pt sensitive	20.066666666666666	2
69	RB1	no mutation	76	HGSC	3	Pt sensitive	20.066666666666666	2
69	TP53	shared mutation	76	HGSC	3	Pt sensitive	20.066666666666666	2
72	BARD1	no mutation	77	HGSC	4	Pt resistant	9.5	2
72	BRCA1	no mutation	77	HGSC	4	Pt resistant	9.5	2
72	BRCA2	no mutation	77	HGSC	4	Pt resistant	9.5	2
72	BRIP1	no mutation	77	HGSC	4	Pt resistant	9.5	2
72	CDK12	no mutation	77	HGSC	4	Pt resistant	9.5	2
72	KRAS	no mutation	77	HGSC	4	Pt resistant	9.5	2
72	NF1	no mutation	77	HGSC	4	Pt resistant	9.5	2
72	NRAS	no mutation	77	HGSC	4	Pt resistant	9.5	2
72	PALB2	no mutation	77	HGSC	4	Pt resistant	9.5	2
72	PIK3CA	no mutation	77	HGSC	4	Pt resistant	9.5	2
72	RAD51D	no mutation	77	HGSC	4	Pt resistant	9.5	2
72	RB1	no mutation	77	HGSC	4	Pt resistant	9.5	2
72	TP53	shared mutation	77	HGSC	4	Pt resistant	9.5	2
74	BARD1	shared mutation	64	HGSC	3	Pt sensitive	76.53333333333333	1
74	BRCA1	no mutation	64	HGSC	3	Pt sensitive	76.53333333333333	1
74	BRCA2	no mutation	64	HGSC	3	Pt sensitive	76.53333333333333	1
74	BRIP1	no mutation	64	HGSC	3	Pt sensitive	76.53333333333333	1
74	CDK12	no mutation	64	HGSC	3	Pt sensitive	76.53333333333333	1
74	KRAS	no mutation	64	HGSC	3	Pt sensitive	76.53333333333333	1
74	NF1	no mutation	64	HGSC	3	Pt sensitive	76.53333333333333	1
74	NRAS	no mutation	64	HGSC	3	Pt sensitive	76.53333333333333	1
74	PALB2	no mutation	64	HGSC	3	Pt sensitive	76.53333333333333	1
74	PIK3CA	no mutation	64	HGSC	3	Pt sensitive	76.53333333333333	1
74	RAD51D	no mutation	64	HGSC	3	Pt sensitive	76.53333333333333	1
74	RB1	no mutation	64	HGSC	3	Pt sensitive	76.53333333333333	1
74	TP53	shared mutation	64	HGSC	3	Pt sensitive	76.53333333333333	1
76	BARD1	no mutation	66	HGSC	3	Pt sensitive	15.833333333333334	2
76	BRCA1	no mutation	66	HGSC	3	Pt sensitive	15.833333333333334	2
76	BRCA2	no mutation	66	HGSC	3	Pt sensitive	15.833333333333334	2
76	BRIP1	no mutation	66	HGSC	3	Pt sensitive	15.833333333333334	2
76	CDK12	no mutation	66	HGSC	3	Pt sensitive	15.833333333333334	2
76	KRAS	no mutation	66	HGSC	3	Pt sensitive	15.833333333333334	2
76	NF1	shared mutation	66	HGSC	3	Pt sensitive	15.833333333333334	2
76	NRAS	no mutation	66	HGSC	3	Pt sensitive	15.833333333333334	2
76	PALB2	no mutation	66	HGSC	3	Pt sensitive	15.833333333333334	2
76	PIK3CA	no mutation	66	HGSC	3	Pt sensitive	15.833333333333334	2
76	RAD51D	no mutation	66	HGSC	3	Pt sensitive	15.833333333333334	2
76	RB1	no mutation	66	HGSC	3	Pt sensitive	15.833333333333334	2
76	TP53	shared mutation	66	HGSC	3	Pt sensitive	15.833333333333334	2
77	BARD1	no mutation	52	HGSC	3	Pt sensitive	29.266666666666666	2
77	BRCA1	no mutation	52	HGSC	3	Pt sensitive	29.266666666666666	2
77	BRCA2	no mutation	52	HGSC	3	Pt sensitive	29.266666666666666	2
77	BRIP1	no mutation	52	HGSC	3	Pt sensitive	29.266666666666666	2
77	CDK12	no mutation	52	HGSC	3	Pt sensitive	29.266666666666666	2
77	KRAS	no mutation	52	HGSC	3	Pt sensitive	29.266666666666666	2
77	NF1	no mutation	52	HGSC	3	Pt sensitive	29.266666666666666	2
77	NRAS	no mutation	52	HGSC	3	Pt sensitive	29.266666666666666	2
77	PALB2	no mutation	52	HGSC	3	Pt sensitive	29.266666666666666	2
77	PIK3CA	no mutation	52	HGSC	3	Pt sensitive	29.266666666666666	2
77	RAD51D	no mutation	52	HGSC	3	Pt sensitive	29.266666666666666	2
77	RB1	no mutation	52	HGSC	3	Pt sensitive	29.266666666666666	2
77	TP53	shared mutation	52	HGSC	3	Pt sensitive	29.266666666666666	2
79	BARD1	no mutation	61	HGSC	4	Pt sensitive	24.866666666666667	2
79	BRCA1	no mutation	61	HGSC	4	Pt sensitive	24.866666666666667	2
79	BRCA2	shared mutation	61	HGSC	4	Pt sensitive	24.866666666666667	2
79	BRIP1	no mutation	61	HGSC	4	Pt sensitive	24.866666666666667	2
79	CDK12	no mutation	61	HGSC	4	Pt sensitive	24.866666666666667	2
79	KRAS	no mutation	61	HGSC	4	Pt sensitive	24.866666666666667	2
79	NF1	no mutation	61	HGSC	4	Pt sensitive	24.866666666666667	2
79	NRAS	no mutation	61	HGSC	4	Pt sensitive	24.866666666666667	2
79	PALB2	shared mutation	61	HGSC	4	Pt sensitive	24.866666666666667	2
79	PIK3CA	no mutation	61	HGSC	4	Pt sensitive	24.866666666666667	2
79	RAD51D	no mutation	61	HGSC	4	Pt sensitive	24.866666666666667	2
79	RB1	no mutation	61	HGSC	4	Pt sensitive	24.866666666666667	2
79	TP53	shared mutation	61	HGSC	4	Pt sensitive	24.866666666666667	2
81	BARD1	no mutation	64	HGSC	3	Pt resistant	28.666666666666668	4
81	BRCA1	no mutation	64	HGSC	3	Pt resistant	28.666666666666668	4
81	BRCA2	no mutation	64	HGSC	3	Pt resistant	28.666666666666668	4
81	BRIP1	no mutation	64	HGSC	3	Pt resistant	28.666666666666668	4
81	CDK12	no mutation	64	HGSC	3	Pt resistant	28.666666666666668	4
81	KRAS	no mutation	64	HGSC	3	Pt resistant	28.666666666666668	4
81	NF1	shared mutation	64	HGSC	3	Pt resistant	28.666666666666668	4
81	NRAS	no mutation	64	HGSC	3	Pt resistant	28.666666666666668	4
81	PALB2	no mutation	64	HGSC	3	Pt resistant	28.666666666666668	4
81	PIK3CA	no mutation	64	HGSC	3	Pt resistant	28.666666666666668	4
81	RAD51D	no mutation	64	HGSC	3	Pt resistant	28.666666666666668	4
81	RB1	no mutation	64	HGSC	3	Pt resistant	28.666666666666668	4
81	TP53	shared mutation	64	HGSC	3	Pt resistant	28.666666666666668	4
83	BARD1	no mutation	56	HGSC	3	Pt sensitive	32.6	2
83	BRCA1	no mutation	56	HGSC	3	Pt sensitive	32.6	2
83	BRCA2	no mutation	56	HGSC	3	Pt sensitive	32.6	2
83	BRIP1	no mutation	56	HGSC	3	Pt sensitive	32.6	2
83	CDK12	no mutation	56	HGSC	3	Pt sensitive	32.6	2
83	KRAS	no mutation	56	HGSC	3	Pt sensitive	32.6	2
83	NF1	no mutation	56	HGSC	3	Pt sensitive	32.6	2
83	NRAS	no mutation	56	HGSC	3	Pt sensitive	32.6	2
83	PALB2	no mutation	56	HGSC	3	Pt sensitive	32.6	2
83	PIK3CA	no mutation	56	HGSC	3	Pt sensitive	32.6	2
83	RAD51D	no mutation	56	HGSC	3	Pt sensitive	32.6	2
83	RB1	no mutation	56	HGSC	3	Pt sensitive	32.6	2
83	TP53	shared mutation	56	HGSC	3	Pt sensitive	32.6	2
84	BARD1	no mutation	78	HGSC	3	Pt sensitive	13.766666666666667	2
84	BRCA1	no mutation	78	HGSC	3	Pt sensitive	13.766666666666667	2
84	BRCA2	no mutation	78	HGSC	3	Pt sensitive	13.766666666666667	2
84	BRIP1	no mutation	78	HGSC	3	Pt sensitive	13.766666666666667	2
84	CDK12	no mutation	78	HGSC	3	Pt sensitive	13.766666666666667	2
84	KRAS	no mutation	78	HGSC	3	Pt sensitive	13.766666666666667	2
84	NF1	no mutation	78	HGSC	3	Pt sensitive	13.766666666666667	2
84	NRAS	no mutation	78	HGSC	3	Pt sensitive	13.766666666666667	2
84	PALB2	no mutation	78	HGSC	3	Pt sensitive	13.766666666666667	2
84	PIK3CA	no mutation	78	HGSC	3	Pt sensitive	13.766666666666667	2
84	RAD51D	no mutation	78	HGSC	3	Pt sensitive	13.766666666666667	2
84	RB1	no mutation	78	HGSC	3	Pt sensitive	13.766666666666667	2
84	TP53	shared mutation	78	HGSC	3	Pt sensitive	13.766666666666667	2
85	BARD1	no mutation	73	HGSC	3	Pt sensitive	27.966666666666665	2
85	BRCA1	no mutation	73	HGSC	3	Pt sensitive	27.966666666666665	2
85	BRCA2	no mutation	73	HGSC	3	Pt sensitive	27.966666666666665	2
85	BRIP1	no mutation	73	HGSC	3	Pt sensitive	27.966666666666665	2
85	CDK12	no mutation	73	HGSC	3	Pt sensitive	27.966666666666665	2
85	KRAS	no mutation	73	HGSC	3	Pt sensitive	27.966666666666665	2
85	NF1	no mutation	73	HGSC	3	Pt sensitive	27.966666666666665	2
85	NRAS	no mutation	73	HGSC	3	Pt sensitive	27.966666666666665	2
85	PALB2	no mutation	73	HGSC	3	Pt sensitive	27.966666666666665	2
85	PIK3CA	no mutation	73	HGSC	3	Pt sensitive	27.966666666666665	2
85	RAD51D	no mutation	73	HGSC	3	Pt sensitive	27.966666666666665	2
85	RB1	no mutation	73	HGSC	3	Pt sensitive	27.966666666666665	2
85	TP53	shared mutation	73	HGSC	3	Pt sensitive	27.966666666666665	2
87	BARD1	no mutation	74	HGSC	3	Pt sensitive	26.533333333333335	2
87	BRCA1	no mutation	74	HGSC	3	Pt sensitive	26.533333333333335	2
87	BRCA2	no mutation	74	HGSC	3	Pt sensitive	26.533333333333335	2
87	BRIP1	no mutation	74	HGSC	3	Pt sensitive	26.533333333333335	2
87	CDK12	no mutation	74	HGSC	3	Pt sensitive	26.533333333333335	2
87	KRAS	no mutation	74	HGSC	3	Pt sensitive	26.533333333333335	2
87	NF1	no mutation	74	HGSC	3	Pt sensitive	26.533333333333335	2
87	NRAS	no mutation	74	HGSC	3	Pt sensitive	26.533333333333335	2
87	PALB2	no mutation	74	HGSC	3	Pt sensitive	26.533333333333335	2
87	PIK3CA	no mutation	74	HGSC	3	Pt sensitive	26.533333333333335	2
87	RAD51D	no mutation	74	HGSC	3	Pt sensitive	26.533333333333335	2
87	RB1	no mutation	74	HGSC	3	Pt sensitive	26.533333333333335	2
87	TP53	shared mutation	74	HGSC	3	Pt sensitive	26.533333333333335	2
88	BARD1	no mutation	68	HGSC	4	Pt sensitive	26.966666666666665	3
88	BRCA1	no mutation	68	HGSC	4	Pt sensitive	26.966666666666665	3
88	BRCA2	no mutation	68	HGSC	4	Pt sensitive	26.966666666666665	3
88	BRIP1	no mutation	68	HGSC	4	Pt sensitive	26.966666666666665	3
88	CDK12	no mutation	68	HGSC	4	Pt sensitive	26.966666666666665	3
88	KRAS	no mutation	68	HGSC	4	Pt sensitive	26.966666666666665	3
88	NF1	no mutation	68	HGSC	4	Pt sensitive	26.966666666666665	3
88	NRAS	no mutation	68	HGSC	4	Pt sensitive	26.966666666666665	3
88	PALB2	no mutation	68	HGSC	4	Pt sensitive	26.966666666666665	3
88	PIK3CA	no mutation	68	HGSC	4	Pt sensitive	26.966666666666665	3
88	RAD51D	no mutation	68	HGSC	4	Pt sensitive	26.966666666666665	3
88	RB1	no mutation	68	HGSC	4	Pt sensitive	26.966666666666665	3
88	TP53	shared mutation	68	HGSC	4	Pt sensitive	26.966666666666665	3
89	BARD1	no mutation	67	HGSC	3	Pt sensitive	56.96666666666667	4+
89	BRCA1	no mutation	67	HGSC	3	Pt sensitive	56.96666666666667	4+
89	BRCA2	no mutation	67	HGSC	3	Pt sensitive	56.96666666666667	4+
89	BRIP1	no mutation	67	HGSC	3	Pt sensitive	56.96666666666667	4+
89	CDK12	no mutation	67	HGSC	3	Pt sensitive	56.96666666666667	4+
89	KRAS	no mutation	67	HGSC	3	Pt sensitive	56.96666666666667	4+
89	NF1	no mutation	67	HGSC	3	Pt sensitive	56.96666666666667	4+
89	NRAS	no mutation	67	HGSC	3	Pt sensitive	56.96666666666667	4+
89	PALB2	no mutation	67	HGSC	3	Pt sensitive	56.96666666666667	4+
89	PIK3CA	no mutation	67	HGSC	3	Pt sensitive	56.96666666666667	4+
89	RAD51D	no mutation	67	HGSC	3	Pt sensitive	56.96666666666667	4+
89	RB1	no mutation	67	HGSC	3	Pt sensitive	56.96666666666667	4+
89	TP53	shared mutation	67	HGSC	3	Pt sensitive	56.96666666666667	4+
90	BARD1	no mutation	76	HGSC	4	Pt sensitive	120.46666666666667	3
90	BRCA1	shared mutation	76	HGSC	4	Pt sensitive	120.46666666666667	3
90	BRCA2	no mutation	76	HGSC	4	Pt sensitive	120.46666666666667	3
90	BRIP1	no mutation	76	HGSC	4	Pt sensitive	120.46666666666667	3
90	CDK12	no mutation	76	HGSC	4	Pt sensitive	120.46666666666667	3
90	KRAS	no mutation	76	HGSC	4	Pt sensitive	120.46666666666667	3
90	NF1	no mutation	76	HGSC	4	Pt sensitive	120.46666666666667	3
90	NRAS	no mutation	76	HGSC	4	Pt sensitive	120.46666666666667	3
90	PALB2	no mutation	76	HGSC	4	Pt sensitive	120.46666666666667	3
90	PIK3CA	no mutation	76	HGSC	4	Pt sensitive	120.46666666666667	3
90	RAD51D	no mutation	76	HGSC	4	Pt sensitive	120.46666666666667	3
90	RB1	no mutation	76	HGSC	4	Pt sensitive	120.46666666666667	3
90	TP53	shared mutation	76	HGSC	4	Pt sensitive	120.46666666666667	3
94	BARD1	no mutation	71	HGSC	2	Pt sensitive	84.66666666666667	3
94	BRCA1	no mutation	71	HGSC	2	Pt sensitive	84.66666666666667	3
94	BRCA2	no mutation	71	HGSC	2	Pt sensitive	84.66666666666667	3
94	BRIP1	no mutation	71	HGSC	2	Pt sensitive	84.66666666666667	3
94	CDK12	no mutation	71	HGSC	2	Pt sensitive	84.66666666666667	3
94	KRAS	no mutation	71	HGSC	2	Pt sensitive	84.66666666666667	3
94	NF1	no mutation	71	HGSC	2	Pt sensitive	84.66666666666667	3
94	NRAS	no mutation	71	HGSC	2	Pt sensitive	84.66666666666667	3
94	PALB2	no mutation	71	HGSC	2	Pt sensitive	84.66666666666667	3
94	PIK3CA	no mutation	71	HGSC	2	Pt sensitive	84.66666666666667	3
94	RAD51D	no mutation	71	HGSC	2	Pt sensitive	84.66666666666667	3
94	RB1	no mutation	71	HGSC	2	Pt sensitive	84.66666666666667	3
94	TP53	shared mutation	71	HGSC	2	Pt sensitive	84.66666666666667	3
95	BARD1	no mutation	49	HGSC	3	Pt sensitive	77.53333333333333	3
95	BRCA1	no mutation	49	HGSC	3	Pt sensitive	77.53333333333333	3
95	BRCA2	no mutation	49	HGSC	3	Pt sensitive	77.53333333333333	3
95	BRIP1	shared mutation	49	HGSC	3	Pt sensitive	77.53333333333333	3
95	CDK12	no mutation	49	HGSC	3	Pt sensitive	77.53333333333333	3
95	KRAS	no mutation	49	HGSC	3	Pt sensitive	77.53333333333333	3
95	NF1	no mutation	49	HGSC	3	Pt sensitive	77.53333333333333	3
95	NRAS	no mutation	49	HGSC	3	Pt sensitive	77.53333333333333	3
95	PALB2	no mutation	49	HGSC	3	Pt sensitive	77.53333333333333	3
95	PIK3CA	no mutation	49	HGSC	3	Pt sensitive	77.53333333333333	3
95	RAD51D	no mutation	49	HGSC	3	Pt sensitive	77.53333333333333	3
95	RB1	no mutation	49	HGSC	3	Pt sensitive	77.53333333333333	3
95	TP53	shared mutation	49	HGSC	3	Pt sensitive	77.53333333333333	3
96	BARD1	no mutation	64	HGSC	3	Pt resistant	163.6	4+
96	BRCA1	no mutation	64	HGSC	3	Pt resistant	163.6	4+
96	BRCA2	no mutation	64	HGSC	3	Pt resistant	163.6	4+
96	BRIP1	no mutation	64	HGSC	3	Pt resistant	163.6	4+
96	CDK12	no mutation	64	HGSC	3	Pt resistant	163.6	4+
96	KRAS	no mutation	64	HGSC	3	Pt resistant	163.6	4+
96	NF1	no mutation	64	HGSC	3	Pt resistant	163.6	4+
96	NRAS	no mutation	64	HGSC	3	Pt resistant	163.6	4+
96	PALB2	no mutation	64	HGSC	3	Pt resistant	163.6	4+
96	PIK3CA	no mutation	64	HGSC	3	Pt resistant	163.6	4+
96	RAD51D	no mutation	64	HGSC	3	Pt resistant	163.6	4+
96	RB1	no mutation	64	HGSC	3	Pt resistant	163.6	4+
96	TP53	shared mutation	64	HGSC	3	Pt resistant	163.6	4+
99	BARD1	no mutation	63	HGSC	4	Pt sensitive	19	2
99	BRCA1	no mutation	63	HGSC	4	Pt sensitive	19	2
99	BRCA2	no mutation	63	HGSC	4	Pt sensitive	19	2
99	BRIP1	no mutation	63	HGSC	4	Pt sensitive	19	2
99	CDK12	no mutation	63	HGSC	4	Pt sensitive	19	2
99	KRAS	no mutation	63	HGSC	4	Pt sensitive	19	2
99	NF1	no mutation	63	HGSC	4	Pt sensitive	19	2
99	NRAS	no mutation	63	HGSC	4	Pt sensitive	19	2
99	PALB2	no mutation	63	HGSC	4	Pt sensitive	19	2
99	PIK3CA	shared mutation	63	HGSC	4	Pt sensitive	19	2
99	RAD51D	no mutation	63	HGSC	4	Pt sensitive	19	2
99	RB1	no mutation	63	HGSC	4	Pt sensitive	19	2
99	TP53	shared mutation	63	HGSC	4	Pt sensitive	19	2
100	BARD1	no mutation	67	HGSC	3	Pt sensitive	29.766666666666666	2
100	BRCA1	no mutation	67	HGSC	3	Pt sensitive	29.766666666666666	2
100	BRCA2	no mutation	67	HGSC	3	Pt sensitive	29.766666666666666	2
100	BRIP1	no mutation	67	HGSC	3	Pt sensitive	29.766666666666666	2
100	CDK12	no mutation	67	HGSC	3	Pt sensitive	29.766666666666666	2
100	KRAS	no mutation	67	HGSC	3	Pt sensitive	29.766666666666666	2
100	NF1	no mutation	67	HGSC	3	Pt sensitive	29.766666666666666	2
100	NRAS	no mutation	67	HGSC	3	Pt sensitive	29.766666666666666	2
100	PALB2	no mutation	67	HGSC	3	Pt sensitive	29.766666666666666	2
100	PIK3CA	no mutation	67	HGSC	3	Pt sensitive	29.766666666666666	2
100	RAD51D	no mutation	67	HGSC	3	Pt sensitive	29.766666666666666	2
100	RB1	no mutation	67	HGSC	3	Pt sensitive	29.766666666666666	2
100	TP53	shared mutation	67	HGSC	3	Pt sensitive	29.766666666666666	2
101	BARD1	no mutation	68	HGSC	3	Pt sensitive	14.033333333333333	2
101	BRCA1	no mutation	68	HGSC	3	Pt sensitive	14.033333333333333	2
101	BRCA2	no mutation	68	HGSC	3	Pt sensitive	14.033333333333333	2
101	BRIP1	no mutation	68	HGSC	3	Pt sensitive	14.033333333333333	2
101	CDK12	no mutation	68	HGSC	3	Pt sensitive	14.033333333333333	2
101	KRAS	no mutation	68	HGSC	3	Pt sensitive	14.033333333333333	2
101	NF1	no mutation	68	HGSC	3	Pt sensitive	14.033333333333333	2
101	NRAS	no mutation	68	HGSC	3	Pt sensitive	14.033333333333333	2
101	PALB2	no mutation	68	HGSC	3	Pt sensitive	14.033333333333333	2
101	PIK3CA	no mutation	68	HGSC	3	Pt sensitive	14.033333333333333	2
101	RAD51D	diagnosis only mutation	68	HGSC	3	Pt sensitive	14.033333333333333	2
101	RB1	no mutation	68	HGSC	3	Pt sensitive	14.033333333333333	2
101	TP53	shared mutation	68	HGSC	3	Pt sensitive	14.033333333333333	2
102	BARD1	no mutation	53	HGSC	1	Pt sensitive	86.8	2
102	BRCA1	shared mutation	53	HGSC	1	Pt sensitive	86.8	2
102	BRCA2	no mutation	53	HGSC	1	Pt sensitive	86.8	2
102	BRIP1	no mutation	53	HGSC	1	Pt sensitive	86.8	2
102	CDK12	no mutation	53	HGSC	1	Pt sensitive	86.8	2
102	KRAS	no mutation	53	HGSC	1	Pt sensitive	86.8	2
102	NF1	no mutation	53	HGSC	1	Pt sensitive	86.8	2
102	NRAS	no mutation	53	HGSC	1	Pt sensitive	86.8	2
102	PALB2	no mutation	53	HGSC	1	Pt sensitive	86.8	2
102	PIK3CA	no mutation	53	HGSC	1	Pt sensitive	86.8	2
102	RAD51D	no mutation	53	HGSC	1	Pt sensitive	86.8	2
102	RB1	no mutation	53	HGSC	1	Pt sensitive	86.8	2
102	TP53	shared mutation	53	HGSC	1	Pt sensitive	86.8	2
103	BARD1	no mutation	76	HGSC	4	Pt sensitive	42.03333333333333	3
103	BRCA1	no mutation	76	HGSC	4	Pt sensitive	42.03333333333333	3
103	BRCA2	no mutation	76	HGSC	4	Pt sensitive	42.03333333333333	3
103	BRIP1	no mutation	76	HGSC	4	Pt sensitive	42.03333333333333	3
103	CDK12	no mutation	76	HGSC	4	Pt sensitive	42.03333333333333	3
103	KRAS	no mutation	76	HGSC	4	Pt sensitive	42.03333333333333	3
103	NF1	shared mutation	76	HGSC	4	Pt sensitive	42.03333333333333	3
103	NRAS	no mutation	76	HGSC	4	Pt sensitive	42.03333333333333	3
103	PALB2	no mutation	76	HGSC	4	Pt sensitive	42.03333333333333	3
103	PIK3CA	no mutation	76	HGSC	4	Pt sensitive	42.03333333333333	3
103	RAD51D	no mutation	76	HGSC	4	Pt sensitive	42.03333333333333	3
103	RB1	no mutation	76	HGSC	4	Pt sensitive	42.03333333333333	3
103	TP53	shared mutation	76	HGSC	4	Pt sensitive	42.03333333333333	3
105	BARD1	no mutation	68	HGSC	3	Pt sensitive	75.13333333333334	3
105	BRCA1	no mutation	68	HGSC	3	Pt sensitive	75.13333333333334	3
105	BRCA2	no mutation	68	HGSC	3	Pt sensitive	75.13333333333334	3
105	BRIP1	no mutation	68	HGSC	3	Pt sensitive	75.13333333333334	3
105	CDK12	no mutation	68	HGSC	3	Pt sensitive	75.13333333333334	3
105	KRAS	no mutation	68	HGSC	3	Pt sensitive	75.13333333333334	3
105	NF1	no mutation	68	HGSC	3	Pt sensitive	75.13333333333334	3
105	NRAS	no mutation	68	HGSC	3	Pt sensitive	75.13333333333334	3
105	PALB2	no mutation	68	HGSC	3	Pt sensitive	75.13333333333334	3
105	PIK3CA	no mutation	68	HGSC	3	Pt sensitive	75.13333333333334	3
105	RAD51D	no mutation	68	HGSC	3	Pt sensitive	75.13333333333334	3
105	RB1	no mutation	68	HGSC	3	Pt sensitive	75.13333333333334	3
105	TP53	shared mutation	68	HGSC	3	Pt sensitive	75.13333333333334	3
106	BARD1	no mutation	66	HGSC	3	Pt sensitive	42.166666666666664	3
106	BRCA1	no mutation	66	HGSC	3	Pt sensitive	42.166666666666664	3
106	BRCA2	no mutation	66	HGSC	3	Pt sensitive	42.166666666666664	3
106	BRIP1	shared mutation	66	HGSC	3	Pt sensitive	42.166666666666664	3
106	CDK12	no mutation	66	HGSC	3	Pt sensitive	42.166666666666664	3
106	KRAS	no mutation	66	HGSC	3	Pt sensitive	42.166666666666664	3
106	NF1	no mutation	66	HGSC	3	Pt sensitive	42.166666666666664	3
106	NRAS	no mutation	66	HGSC	3	Pt sensitive	42.166666666666664	3
106	PALB2	no mutation	66	HGSC	3	Pt sensitive	42.166666666666664	3
106	PIK3CA	no mutation	66	HGSC	3	Pt sensitive	42.166666666666664	3
106	RAD51D	no mutation	66	HGSC	3	Pt sensitive	42.166666666666664	3
106	RB1	no mutation	66	HGSC	3	Pt sensitive	42.166666666666664	3
106	TP53	shared mutation	66	HGSC	3	Pt sensitive	42.166666666666664	3
107	BARD1	no mutation	53	HGSC	3	Pt sensitive	20.133333333333333	2
107	BRCA1	shared mutation	53	HGSC	3	Pt sensitive	20.133333333333333	2
107	BRCA2	no mutation	53	HGSC	3	Pt sensitive	20.133333333333333	2
107	BRIP1	no mutation	53	HGSC	3	Pt sensitive	20.133333333333333	2
107	CDK12	no mutation	53	HGSC	3	Pt sensitive	20.133333333333333	2
107	KRAS	no mutation	53	HGSC	3	Pt sensitive	20.133333333333333	2
107	NF1	no mutation	53	HGSC	3	Pt sensitive	20.133333333333333	2
107	NRAS	no mutation	53	HGSC	3	Pt sensitive	20.133333333333333	2
107	PALB2	no mutation	53	HGSC	3	Pt sensitive	20.133333333333333	2
107	PIK3CA	no mutation	53	HGSC	3	Pt sensitive	20.133333333333333	2
107	RAD51D	no mutation	53	HGSC	3	Pt sensitive	20.133333333333333	2
107	RB1	no mutation	53	HGSC	3	Pt sensitive	20.133333333333333	2
107	TP53	shared mutation	53	HGSC	3	Pt sensitive	20.133333333333333	2
110	BARD1	no mutation	72	HGSC	3	Pt sensitive	42.63333333333333	3
110	BRCA1	no mutation	72	HGSC	3	Pt sensitive	42.63333333333333	3
110	BRCA2	no mutation	72	HGSC	3	Pt sensitive	42.63333333333333	3
110	BRIP1	no mutation	72	HGSC	3	Pt sensitive	42.63333333333333	3
110	CDK12	shared mutation	72	HGSC	3	Pt sensitive	42.63333333333333	3
110	KRAS	no mutation	72	HGSC	3	Pt sensitive	42.63333333333333	3
110	NF1	no mutation	72	HGSC	3	Pt sensitive	42.63333333333333	3
110	NRAS	shared mutation	72	HGSC	3	Pt sensitive	42.63333333333333	3
110	PALB2	no mutation	72	HGSC	3	Pt sensitive	42.63333333333333	3
110	PIK3CA	no mutation	72	HGSC	3	Pt sensitive	42.63333333333333	3
110	RAD51D	no mutation	72	HGSC	3	Pt sensitive	42.63333333333333	3
110	RB1	no mutation	72	HGSC	3	Pt sensitive	42.63333333333333	3
110	TP53	shared mutation	72	HGSC	3	Pt sensitive	42.63333333333333	3
112	BARD1	no mutation	76	HGSC	1	Pt sensitive	NA	2
112	BRCA1	no mutation	76	HGSC	1	Pt sensitive	NA	2
112	BRCA2	shared mutation	76	HGSC	1	Pt sensitive	NA	2
112	BRIP1	no mutation	76	HGSC	1	Pt sensitive	NA	2
112	CDK12	no mutation	76	HGSC	1	Pt sensitive	NA	2
112	KRAS	no mutation	76	HGSC	1	Pt sensitive	NA	2
112	NF1	no mutation	76	HGSC	1	Pt sensitive	NA	2
112	NRAS	shared mutation	76	HGSC	1	Pt sensitive	NA	2
112	PALB2	no mutation	76	HGSC	1	Pt sensitive	NA	2
112	PIK3CA	no mutation	76	HGSC	1	Pt sensitive	NA	2
112	RAD51D	no mutation	76	HGSC	1	Pt sensitive	NA	2
112	RB1	no mutation	76	HGSC	1	Pt sensitive	NA	2
112	TP53	shared mutation	76	HGSC	1	Pt sensitive	NA	2
113	BARD1	no mutation	58	HGSC	4	Pt sensitive	44.6	4
113	BRCA1	no mutation	58	HGSC	4	Pt sensitive	44.6	4
113	BRCA2	shared mutation	58	HGSC	4	Pt sensitive	44.6	4
113	BRIP1	no mutation	58	HGSC	4	Pt sensitive	44.6	4
113	CDK12	no mutation	58	HGSC	4	Pt sensitive	44.6	4
113	KRAS	no mutation	58	HGSC	4	Pt sensitive	44.6	4
113	NF1	no mutation	58	HGSC	4	Pt sensitive	44.6	4
113	NRAS	no mutation	58	HGSC	4	Pt sensitive	44.6	4
113	PALB2	no mutation	58	HGSC	4	Pt sensitive	44.6	4
113	PIK3CA	no mutation	58	HGSC	4	Pt sensitive	44.6	4
113	RAD51D	no mutation	58	HGSC	4	Pt sensitive	44.6	4
113	RB1	no mutation	58	HGSC	4	Pt sensitive	44.6	4
113	TP53	shared mutation	58	HGSC	4	Pt sensitive	44.6	4
114	BARD1	no mutation	65	HGSC	3	Pt resistant	23.4	3
114	BRCA1	no mutation	65	HGSC	3	Pt resistant	23.4	3
114	BRCA2	no mutation	65	HGSC	3	Pt resistant	23.4	3
114	BRIP1	no mutation	65	HGSC	3	Pt resistant	23.4	3
114	CDK12	no mutation	65	HGSC	3	Pt resistant	23.4	3
114	KRAS	no mutation	65	HGSC	3	Pt resistant	23.4	3
114	NF1	no mutation	65	HGSC	3	Pt resistant	23.4	3
114	NRAS	no mutation	65	HGSC	3	Pt resistant	23.4	3
114	PALB2	no mutation	65	HGSC	3	Pt resistant	23.4	3
114	PIK3CA	no mutation	65	HGSC	3	Pt resistant	23.4	3
114	RAD51D	no mutation	65	HGSC	3	Pt resistant	23.4	3
114	RB1	no mutation	65	HGSC	3	Pt resistant	23.4	3
114	TP53	shared mutation	65	HGSC	3	Pt resistant	23.4	3
116	BARD1	no mutation	73	HGSC	3	Pt sensitive	63.333333333333336	3
116	BRCA1	no mutation	73	HGSC	3	Pt sensitive	63.333333333333336	3
116	BRCA2	shared mutation	73	HGSC	3	Pt sensitive	63.333333333333336	3
116	BRIP1	no mutation	73	HGSC	3	Pt sensitive	63.333333333333336	3
116	CDK12	no mutation	73	HGSC	3	Pt sensitive	63.333333333333336	3
116	KRAS	no mutation	73	HGSC	3	Pt sensitive	63.333333333333336	3
116	NF1	no mutation	73	HGSC	3	Pt sensitive	63.333333333333336	3
116	NRAS	no mutation	73	HGSC	3	Pt sensitive	63.333333333333336	3
116	PALB2	no mutation	73	HGSC	3	Pt sensitive	63.333333333333336	3
116	PIK3CA	no mutation	73	HGSC	3	Pt sensitive	63.333333333333336	3
116	RAD51D	no mutation	73	HGSC	3	Pt sensitive	63.333333333333336	3
116	RB1	no mutation	73	HGSC	3	Pt sensitive	63.333333333333336	3
116	TP53	shared mutation	73	HGSC	3	Pt sensitive	63.333333333333336	3
117	BARD1	no mutation	68	HGSC	3	Pt sensitive	33.63333333333333	3
117	BRCA1	no mutation	68	HGSC	3	Pt sensitive	33.63333333333333	3
117	BRCA2	no mutation	68	HGSC	3	Pt sensitive	33.63333333333333	3
117	BRIP1	shared mutation	68	HGSC	3	Pt sensitive	33.63333333333333	3
117	CDK12	no mutation	68	HGSC	3	Pt sensitive	33.63333333333333	3
117	KRAS	no mutation	68	HGSC	3	Pt sensitive	33.63333333333333	3
117	NF1	no mutation	68	HGSC	3	Pt sensitive	33.63333333333333	3
117	NRAS	no mutation	68	HGSC	3	Pt sensitive	33.63333333333333	3
117	PALB2	no mutation	68	HGSC	3	Pt sensitive	33.63333333333333	3
117	PIK3CA	no mutation	68	HGSC	3	Pt sensitive	33.63333333333333	3
117	RAD51D	no mutation	68	HGSC	3	Pt sensitive	33.63333333333333	3
117	RB1	no mutation	68	HGSC	3	Pt sensitive	33.63333333333333	3
117	TP53	shared mutation	68	HGSC	3	Pt sensitive	33.63333333333333	3
120	BARD1	no mutation	54	HGSC	4	Pt sensitive	38.266666666666666	2
120	BRCA1	no mutation	54	HGSC	4	Pt sensitive	38.266666666666666	2
120	BRCA2	no mutation	54	HGSC	4	Pt sensitive	38.266666666666666	2
120	BRIP1	no mutation	54	HGSC	4	Pt sensitive	38.266666666666666	2
120	CDK12	no mutation	54	HGSC	4	Pt sensitive	38.266666666666666	2
120	KRAS	no mutation	54	HGSC	4	Pt sensitive	38.266666666666666	2
120	NF1	no mutation	54	HGSC	4	Pt sensitive	38.266666666666666	2
120	NRAS	no mutation	54	HGSC	4	Pt sensitive	38.266666666666666	2
120	PALB2	no mutation	54	HGSC	4	Pt sensitive	38.266666666666666	2
120	PIK3CA	no mutation	54	HGSC	4	Pt sensitive	38.266666666666666	2
120	RAD51D	no mutation	54	HGSC	4	Pt sensitive	38.266666666666666	2
120	RB1	no mutation	54	HGSC	4	Pt sensitive	38.266666666666666	2
120	TP53	shared mutation	54	HGSC	4	Pt sensitive	38.266666666666666	2
123	BARD1	no mutation	72	HGSC	3	Pt sensitive	42.2	2
123	BRCA1	no mutation	72	HGSC	3	Pt sensitive	42.2	2
123	BRCA2	no mutation	72	HGSC	3	Pt sensitive	42.2	2
123	BRIP1	no mutation	72	HGSC	3	Pt sensitive	42.2	2
123	CDK12	no mutation	72	HGSC	3	Pt sensitive	42.2	2
123	KRAS	no mutation	72	HGSC	3	Pt sensitive	42.2	2
123	NF1	no mutation	72	HGSC	3	Pt sensitive	42.2	2
123	NRAS	no mutation	72	HGSC	3	Pt sensitive	42.2	2
123	PALB2	no mutation	72	HGSC	3	Pt sensitive	42.2	2
123	PIK3CA	no mutation	72	HGSC	3	Pt sensitive	42.2	2
123	RAD51D	no mutation	72	HGSC	3	Pt sensitive	42.2	2
123	RB1	no mutation	72	HGSC	3	Pt sensitive	42.2	2
123	TP53	shared mutation	72	HGSC	3	Pt sensitive	42.2	2
124	BARD1	no mutation	63	HGSC	3	Pt sensitive	24.3	2
124	BRCA1	shared mutation	63	HGSC	3	Pt sensitive	24.3	2
124	BRCA2	no mutation	63	HGSC	3	Pt sensitive	24.3	2
124	BRIP1	no mutation	63	HGSC	3	Pt sensitive	24.3	2
124	CDK12	no mutation	63	HGSC	3	Pt sensitive	24.3	2
124	KRAS	no mutation	63	HGSC	3	Pt sensitive	24.3	2
124	NF1	no mutation	63	HGSC	3	Pt sensitive	24.3	2
124	NRAS	no mutation	63	HGSC	3	Pt sensitive	24.3	2
124	PALB2	no mutation	63	HGSC	3	Pt sensitive	24.3	2
124	PIK3CA	no mutation	63	HGSC	3	Pt sensitive	24.3	2
124	RAD51D	no mutation	63	HGSC	3	Pt sensitive	24.3	2
124	RB1	no mutation	63	HGSC	3	Pt sensitive	24.3	2
124	TP53	shared mutation	63	HGSC	3	Pt sensitive	24.3	2
130	BARD1	no mutation	67	HGSC	3	Pt resistant	186.73333333333332	4+
130	BRCA1	no mutation	67	HGSC	3	Pt resistant	186.73333333333332	4+
130	BRCA2	shared mutation	67	HGSC	3	Pt resistant	186.73333333333332	4+
130	BRIP1	no mutation	67	HGSC	3	Pt resistant	186.73333333333332	4+
130	CDK12	no mutation	67	HGSC	3	Pt resistant	186.73333333333332	4+
130	KRAS	no mutation	67	HGSC	3	Pt resistant	186.73333333333332	4+
130	NF1	no mutation	67	HGSC	3	Pt resistant	186.73333333333332	4+
130	NRAS	no mutation	67	HGSC	3	Pt resistant	186.73333333333332	4+
130	PALB2	no mutation	67	HGSC	3	Pt resistant	186.73333333333332	4+
130	PIK3CA	no mutation	67	HGSC	3	Pt resistant	186.73333333333332	4+
130	RAD51D	no mutation	67	HGSC	3	Pt resistant	186.73333333333332	4+
130	RB1	no mutation	67	HGSC	3	Pt resistant	186.73333333333332	4+
130	TP53	shared mutation	67	HGSC	3	Pt resistant	186.73333333333332	4+
132	BARD1	no mutation	68	HGSC	3	Pt sensitive	36.166666666666664	2
132	BRCA1	no mutation	68	HGSC	3	Pt sensitive	36.166666666666664	2
132	BRCA2	no mutation	68	HGSC	3	Pt sensitive	36.166666666666664	2
132	BRIP1	no mutation	68	HGSC	3	Pt sensitive	36.166666666666664	2
132	CDK12	no mutation	68	HGSC	3	Pt sensitive	36.166666666666664	2
132	KRAS	no mutation	68	HGSC	3	Pt sensitive	36.166666666666664	2
132	NF1	no mutation	68	HGSC	3	Pt sensitive	36.166666666666664	2
132	NRAS	no mutation	68	HGSC	3	Pt sensitive	36.166666666666664	2
132	PALB2	no mutation	68	HGSC	3	Pt sensitive	36.166666666666664	2
132	PIK3CA	no mutation	68	HGSC	3	Pt sensitive	36.166666666666664	2
132	RAD51D	no mutation	68	HGSC	3	Pt sensitive	36.166666666666664	2
132	RB1	no mutation	68	HGSC	3	Pt sensitive	36.166666666666664	2
132	TP53	shared mutation	68	HGSC	3	Pt sensitive	36.166666666666664	2
135	BARD1	no mutation	65	HGSC	3	Pt resistant	10.3	2
135	BRCA1	no mutation	65	HGSC	3	Pt resistant	10.3	2
135	BRCA2	no mutation	65	HGSC	3	Pt resistant	10.3	2
135	BRIP1	no mutation	65	HGSC	3	Pt resistant	10.3	2
135	CDK12	no mutation	65	HGSC	3	Pt resistant	10.3	2
135	KRAS	no mutation	65	HGSC	3	Pt resistant	10.3	2
135	NF1	no mutation	65	HGSC	3	Pt resistant	10.3	2
135	NRAS	no mutation	65	HGSC	3	Pt resistant	10.3	2
135	PALB2	no mutation	65	HGSC	3	Pt resistant	10.3	2
135	PIK3CA	no mutation	65	HGSC	3	Pt resistant	10.3	2
135	RAD51D	no mutation	65	HGSC	3	Pt resistant	10.3	2
135	RB1	no mutation	65	HGSC	3	Pt resistant	10.3	2
135	TP53	shared mutation	65	HGSC	3	Pt resistant	10.3	2
137	BARD1	no mutation	72	HGSC	3	Pt sensitive	56.56666666666667	3
137	BRCA1	no mutation	72	HGSC	3	Pt sensitive	56.56666666666667	3
137	BRCA2	no mutation	72	HGSC	3	Pt sensitive	56.56666666666667	3
137	BRIP1	no mutation	72	HGSC	3	Pt sensitive	56.56666666666667	3
137	CDK12	no mutation	72	HGSC	3	Pt sensitive	56.56666666666667	3
137	KRAS	no mutation	72	HGSC	3	Pt sensitive	56.56666666666667	3
137	NF1	no mutation	72	HGSC	3	Pt sensitive	56.56666666666667	3
137	NRAS	no mutation	72	HGSC	3	Pt sensitive	56.56666666666667	3
137	PALB2	no mutation	72	HGSC	3	Pt sensitive	56.56666666666667	3
137	PIK3CA	no mutation	72	HGSC	3	Pt sensitive	56.56666666666667	3
137	RAD51D	no mutation	72	HGSC	3	Pt sensitive	56.56666666666667	3
137	RB1	no mutation	72	HGSC	3	Pt sensitive	56.56666666666667	3
137	TP53	shared mutation	72	HGSC	3	Pt sensitive	56.56666666666667	3
138	BARD1	no mutation	68	HGSC	1	Pt sensitive	34.7	2
138	BRCA1	no mutation	68	HGSC	1	Pt sensitive	34.7	2
138	BRCA2	no mutation	68	HGSC	1	Pt sensitive	34.7	2
138	BRIP1	no mutation	68	HGSC	1	Pt sensitive	34.7	2
138	CDK12	no mutation	68	HGSC	1	Pt sensitive	34.7	2
138	KRAS	no mutation	68	HGSC	1	Pt sensitive	34.7	2
138	NF1	no mutation	68	HGSC	1	Pt sensitive	34.7	2
138	NRAS	no mutation	68	HGSC	1	Pt sensitive	34.7	2
138	PALB2	no mutation	68	HGSC	1	Pt sensitive	34.7	2
138	PIK3CA	no mutation	68	HGSC	1	Pt sensitive	34.7	2
138	RAD51D	no mutation	68	HGSC	1	Pt sensitive	34.7	2
138	RB1	no mutation	68	HGSC	1	Pt sensitive	34.7	2
138	TP53	shared mutation	68	HGSC	1	Pt sensitive	34.7	2
139	BARD1	no mutation	66	HGSC	3	Pt sensitive	25.3	2
139	BRCA1	no mutation	66	HGSC	3	Pt sensitive	25.3	2
139	BRCA2	no mutation	66	HGSC	3	Pt sensitive	25.3	2
139	BRIP1	no mutation	66	HGSC	3	Pt sensitive	25.3	2
139	CDK12	no mutation	66	HGSC	3	Pt sensitive	25.3	2
139	KRAS	no mutation	66	HGSC	3	Pt sensitive	25.3	2
139	NF1	no mutation	66	HGSC	3	Pt sensitive	25.3	2
139	NRAS	no mutation	66	HGSC	3	Pt sensitive	25.3	2
139	PALB2	relapse only mutation	66	HGSC	3	Pt sensitive	25.3	2
139	PIK3CA	no mutation	66	HGSC	3	Pt sensitive	25.3	2
139	RAD51D	no mutation	66	HGSC	3	Pt sensitive	25.3	2
139	RB1	no mutation	66	HGSC	3	Pt sensitive	25.3	2
139	TP53	shared mutation	66	HGSC	3	Pt sensitive	25.3	2
140	BARD1	no mutation	44	HGSC	2	Pt sensitive	64.06666666666666	3
140	BRCA1	no mutation	44	HGSC	2	Pt sensitive	64.06666666666666	3
140	BRCA2	no mutation	44	HGSC	2	Pt sensitive	64.06666666666666	3
140	BRIP1	no mutation	44	HGSC	2	Pt sensitive	64.06666666666666	3
140	CDK12	no mutation	44	HGSC	2	Pt sensitive	64.06666666666666	3
140	KRAS	shared mutation	44	HGSC	2	Pt sensitive	64.06666666666666	3
140	NF1	no mutation	44	HGSC	2	Pt sensitive	64.06666666666666	3
140	NRAS	no mutation	44	HGSC	2	Pt sensitive	64.06666666666666	3
140	PALB2	no mutation	44	HGSC	2	Pt sensitive	64.06666666666666	3
140	PIK3CA	no mutation	44	HGSC	2	Pt sensitive	64.06666666666666	3
140	RAD51D	no mutation	44	HGSC	2	Pt sensitive	64.06666666666666	3
140	RB1	no mutation	44	HGSC	2	Pt sensitive	64.06666666666666	3
140	TP53	shared mutation	44	HGSC	2	Pt sensitive	64.06666666666666	3
141	BARD1	no mutation	45	HGSC	3	Pt resistant	36.666666666666664	2
141	BRCA1	no mutation	45	HGSC	3	Pt resistant	36.666666666666664	2
141	BRCA2	shared mutation	45	HGSC	3	Pt resistant	36.666666666666664	2
141	BRIP1	no mutation	45	HGSC	3	Pt resistant	36.666666666666664	2
141	CDK12	no mutation	45	HGSC	3	Pt resistant	36.666666666666664	2
141	KRAS	no mutation	45	HGSC	3	Pt resistant	36.666666666666664	2
141	NF1	shared mutation	45	HGSC	3	Pt resistant	36.666666666666664	2
141	NRAS	no mutation	45	HGSC	3	Pt resistant	36.666666666666664	2
141	PALB2	no mutation	45	HGSC	3	Pt resistant	36.666666666666664	2
141	PIK3CA	no mutation	45	HGSC	3	Pt resistant	36.666666666666664	2
141	RAD51D	no mutation	45	HGSC	3	Pt resistant	36.666666666666664	2
141	RB1	no mutation	45	HGSC	3	Pt resistant	36.666666666666664	2
141	TP53	shared mutation	45	HGSC	3	Pt resistant	36.666666666666664	2
143	BARD1	no mutation	76	HGSC	4	Pt sensitive	25.2	2
143	BRCA1	no mutation	76	HGSC	4	Pt sensitive	25.2	2
143	BRCA2	no mutation	76	HGSC	4	Pt sensitive	25.2	2
143	BRIP1	no mutation	76	HGSC	4	Pt sensitive	25.2	2
143	CDK12	no mutation	76	HGSC	4	Pt sensitive	25.2	2
143	KRAS	no mutation	76	HGSC	4	Pt sensitive	25.2	2
143	NF1	no mutation	76	HGSC	4	Pt sensitive	25.2	2
143	NRAS	no mutation	76	HGSC	4	Pt sensitive	25.2	2
143	PALB2	no mutation	76	HGSC	4	Pt sensitive	25.2	2
143	PIK3CA	no mutation	76	HGSC	4	Pt sensitive	25.2	2
143	RAD51D	no mutation	76	HGSC	4	Pt sensitive	25.2	2
143	RB1	no mutation	76	HGSC	4	Pt sensitive	25.2	2
143	TP53	shared mutation	76	HGSC	4	Pt sensitive	25.2	2
146	BARD1	no mutation	64	HGSC	3	Pt sensitive	24.2	2
146	BRCA1	no mutation	64	HGSC	3	Pt sensitive	24.2	2
146	BRCA2	shared mutation	64	HGSC	3	Pt sensitive	24.2	2
146	BRIP1	no mutation	64	HGSC	3	Pt sensitive	24.2	2
146	CDK12	no mutation	64	HGSC	3	Pt sensitive	24.2	2
146	KRAS	no mutation	64	HGSC	3	Pt sensitive	24.2	2
146	NF1	no mutation	64	HGSC	3	Pt sensitive	24.2	2
146	NRAS	no mutation	64	HGSC	3	Pt sensitive	24.2	2
146	PALB2	no mutation	64	HGSC	3	Pt sensitive	24.2	2
146	PIK3CA	no mutation	64	HGSC	3	Pt sensitive	24.2	2
146	RAD51D	no mutation	64	HGSC	3	Pt sensitive	24.2	2
146	RB1	no mutation	64	HGSC	3	Pt sensitive	24.2	2
146	TP53	shared mutation	64	HGSC	3	Pt sensitive	24.2	2
147	BARD1	no mutation	57	HGSC	4	Pt resistant	11.3	2
147	BRCA1	no mutation	57	HGSC	4	Pt resistant	11.3	2
147	BRCA2	no mutation	57	HGSC	4	Pt resistant	11.3	2
147	BRIP1	no mutation	57	HGSC	4	Pt resistant	11.3	2
147	CDK12	no mutation	57	HGSC	4	Pt resistant	11.3	2
147	KRAS	no mutation	57	HGSC	4	Pt resistant	11.3	2
147	NF1	no mutation	57	HGSC	4	Pt resistant	11.3	2
147	NRAS	no mutation	57	HGSC	4	Pt resistant	11.3	2
147	PALB2	no mutation	57	HGSC	4	Pt resistant	11.3	2
147	PIK3CA	no mutation	57	HGSC	4	Pt resistant	11.3	2
147	RAD51D	no mutation	57	HGSC	4	Pt resistant	11.3	2
147	RB1	no mutation	57	HGSC	4	Pt resistant	11.3	2
147	TP53	shared mutation	57	HGSC	4	Pt resistant	11.3	2
151	BARD1	no mutation	62	HGSC	3	Pt resistant	72.8	3
151	BRCA1	shared mutation	62	HGSC	3	Pt resistant	72.8	3
151	BRCA2	no mutation	62	HGSC	3	Pt resistant	72.8	3
151	BRIP1	no mutation	62	HGSC	3	Pt resistant	72.8	3
151	CDK12	no mutation	62	HGSC	3	Pt resistant	72.8	3
151	KRAS	no mutation	62	HGSC	3	Pt resistant	72.8	3
151	NF1	no mutation	62	HGSC	3	Pt resistant	72.8	3
151	NRAS	no mutation	62	HGSC	3	Pt resistant	72.8	3
151	PALB2	no mutation	62	HGSC	3	Pt resistant	72.8	3
151	PIK3CA	no mutation	62	HGSC	3	Pt resistant	72.8	3
151	RAD51D	no mutation	62	HGSC	3	Pt resistant	72.8	3
151	RB1	no mutation	62	HGSC	3	Pt resistant	72.8	3
151	TP53	shared mutation	62	HGSC	3	Pt resistant	72.8	3
152	BARD1	no mutation	79	HGSC	3	Pt sensitive	16.9	2
152	BRCA1	no mutation	79	HGSC	3	Pt sensitive	16.9	2
152	BRCA2	no mutation	79	HGSC	3	Pt sensitive	16.9	2
152	BRIP1	no mutation	79	HGSC	3	Pt sensitive	16.9	2
152	CDK12	no mutation	79	HGSC	3	Pt sensitive	16.9	2
152	KRAS	no mutation	79	HGSC	3	Pt sensitive	16.9	2
152	NF1	no mutation	79	HGSC	3	Pt sensitive	16.9	2
152	NRAS	no mutation	79	HGSC	3	Pt sensitive	16.9	2
152	PALB2	no mutation	79	HGSC	3	Pt sensitive	16.9	2
152	PIK3CA	no mutation	79	HGSC	3	Pt sensitive	16.9	2
152	RAD51D	no mutation	79	HGSC	3	Pt sensitive	16.9	2
152	RB1	no mutation	79	HGSC	3	Pt sensitive	16.9	2
152	TP53	shared mutation	79	HGSC	3	Pt sensitive	16.9	2
156	BARD1	no mutation	70	HGSC	3	Pt sensitive	59.06666666666667	4+
156	BRCA1	no mutation	70	HGSC	3	Pt sensitive	59.06666666666667	4+
156	BRCA2	shared mutation	70	HGSC	3	Pt sensitive	59.06666666666667	4+
156	BRIP1	no mutation	70	HGSC	3	Pt sensitive	59.06666666666667	4+
156	CDK12	no mutation	70	HGSC	3	Pt sensitive	59.06666666666667	4+
156	KRAS	no mutation	70	HGSC	3	Pt sensitive	59.06666666666667	4+
156	NF1	no mutation	70	HGSC	3	Pt sensitive	59.06666666666667	4+
156	NRAS	no mutation	70	HGSC	3	Pt sensitive	59.06666666666667	4+
156	PALB2	no mutation	70	HGSC	3	Pt sensitive	59.06666666666667	4+
156	PIK3CA	no mutation	70	HGSC	3	Pt sensitive	59.06666666666667	4+
156	RAD51D	no mutation	70	HGSC	3	Pt sensitive	59.06666666666667	4+
156	RB1	no mutation	70	HGSC	3	Pt sensitive	59.06666666666667	4+
156	TP53	shared mutation	70	HGSC	3	Pt sensitive	59.06666666666667	4+
157	BARD1	no mutation	67	HGSC	4	Pt sensitive	21.566666666666666	2
157	BRCA1	no mutation	67	HGSC	4	Pt sensitive	21.566666666666666	2
157	BRCA2	shared mutation	67	HGSC	4	Pt sensitive	21.566666666666666	2
157	BRIP1	no mutation	67	HGSC	4	Pt sensitive	21.566666666666666	2
157	CDK12	no mutation	67	HGSC	4	Pt sensitive	21.566666666666666	2
157	KRAS	no mutation	67	HGSC	4	Pt sensitive	21.566666666666666	2
157	NF1	no mutation	67	HGSC	4	Pt sensitive	21.566666666666666	2
157	NRAS	no mutation	67	HGSC	4	Pt sensitive	21.566666666666666	2
157	PALB2	no mutation	67	HGSC	4	Pt sensitive	21.566666666666666	2
157	PIK3CA	no mutation	67	HGSC	4	Pt sensitive	21.566666666666666	2
157	RAD51D	no mutation	67	HGSC	4	Pt sensitive	21.566666666666666	2
157	RB1	no mutation	67	HGSC	4	Pt sensitive	21.566666666666666	2
157	TP53	shared mutation	67	HGSC	4	Pt sensitive	21.566666666666666	2
159	BARD1	no mutation	52	HGSC	3	Pt sensitive	19.566666666666666	1
159	BRCA1	no mutation	52	HGSC	3	Pt sensitive	19.566666666666666	1
159	BRCA2	shared mutation	52	HGSC	3	Pt sensitive	19.566666666666666	1
159	BRIP1	no mutation	52	HGSC	3	Pt sensitive	19.566666666666666	1
159	CDK12	no mutation	52	HGSC	3	Pt sensitive	19.566666666666666	1
159	KRAS	no mutation	52	HGSC	3	Pt sensitive	19.566666666666666	1
159	NF1	no mutation	52	HGSC	3	Pt sensitive	19.566666666666666	1
159	NRAS	no mutation	52	HGSC	3	Pt sensitive	19.566666666666666	1
159	PALB2	no mutation	52	HGSC	3	Pt sensitive	19.566666666666666	1
159	PIK3CA	no mutation	52	HGSC	3	Pt sensitive	19.566666666666666	1
159	RAD51D	no mutation	52	HGSC	3	Pt sensitive	19.566666666666666	1
159	RB1	no mutation	52	HGSC	3	Pt sensitive	19.566666666666666	1
159	TP53	shared mutation	52	HGSC	3	Pt sensitive	19.566666666666666	1
161	BARD1	no mutation	51	HGSC	3	Pt sensitive	NA	1
161	BRCA1	no mutation	51	HGSC	3	Pt sensitive	NA	1
161	BRCA2	no mutation	51	HGSC	3	Pt sensitive	NA	1
161	BRIP1	no mutation	51	HGSC	3	Pt sensitive	NA	1
161	CDK12	no mutation	51	HGSC	3	Pt sensitive	NA	1
161	KRAS	no mutation	51	HGSC	3	Pt sensitive	NA	1
161	NF1	no mutation	51	HGSC	3	Pt sensitive	NA	1
161	NRAS	no mutation	51	HGSC	3	Pt sensitive	NA	1
161	PALB2	no mutation	51	HGSC	3	Pt sensitive	NA	1
161	PIK3CA	no mutation	51	HGSC	3	Pt sensitive	NA	1
161	RAD51D	no mutation	51	HGSC	3	Pt sensitive	NA	1
161	RB1	no mutation	51	HGSC	3	Pt sensitive	NA	1
161	TP53	shared mutation	51	HGSC	3	Pt sensitive	NA	1
163	BARD1	diagnosis only mutation	74	HGSC	4	Pt sensitive	11.466666666666667	1
163	BRCA1	no mutation	74	HGSC	4	Pt sensitive	11.466666666666667	1
163	BRCA2	no mutation	74	HGSC	4	Pt sensitive	11.466666666666667	1
163	BRIP1	no mutation	74	HGSC	4	Pt sensitive	11.466666666666667	1
163	CDK12	no mutation	74	HGSC	4	Pt sensitive	11.466666666666667	1
163	KRAS	no mutation	74	HGSC	4	Pt sensitive	11.466666666666667	1
163	NF1	shared mutation	74	HGSC	4	Pt sensitive	11.466666666666667	1
163	NRAS	no mutation	74	HGSC	4	Pt sensitive	11.466666666666667	1
163	PALB2	no mutation	74	HGSC	4	Pt sensitive	11.466666666666667	1
163	PIK3CA	no mutation	74	HGSC	4	Pt sensitive	11.466666666666667	1
163	RAD51D	no mutation	74	HGSC	4	Pt sensitive	11.466666666666667	1
163	RB1	no mutation	74	HGSC	4	Pt sensitive	11.466666666666667	1
163	TP53	shared mutation	74	HGSC	4	Pt sensitive	11.466666666666667	1
165	BARD1	no mutation	68	HGSC	3	Pt resistant	NA	4
165	BRCA1	no mutation	68	HGSC	3	Pt resistant	NA	4
165	BRCA2	shared mutation	68	HGSC	3	Pt resistant	NA	4
165	BRIP1	shared mutation	68	HGSC	3	Pt resistant	NA	4
165	CDK12	no mutation	68	HGSC	3	Pt resistant	NA	4
165	KRAS	no mutation	68	HGSC	3	Pt resistant	NA	4
165	NF1	no mutation	68	HGSC	3	Pt resistant	NA	4
165	NRAS	no mutation	68	HGSC	3	Pt resistant	NA	4
165	PALB2	no mutation	68	HGSC	3	Pt resistant	NA	4
165	PIK3CA	no mutation	68	HGSC	3	Pt resistant	NA	4
165	RAD51D	no mutation	68	HGSC	3	Pt resistant	NA	4
165	RB1	no mutation	68	HGSC	3	Pt resistant	NA	4
165	TP53	shared mutation	68	HGSC	3	Pt resistant	NA	4
169	BARD1	no mutation	55	HGSC	3	Pt sensitive	23.433333333333334	2
169	BRCA1	no mutation	55	HGSC	3	Pt sensitive	23.433333333333334	2
169	BRCA2	no mutation	55	HGSC	3	Pt sensitive	23.433333333333334	2
169	BRIP1	no mutation	55	HGSC	3	Pt sensitive	23.433333333333334	2
169	CDK12	no mutation	55	HGSC	3	Pt sensitive	23.433333333333334	2
169	KRAS	no mutation	55	HGSC	3	Pt sensitive	23.433333333333334	2
169	NF1	no mutation	55	HGSC	3	Pt sensitive	23.433333333333334	2
169	NRAS	no mutation	55	HGSC	3	Pt sensitive	23.433333333333334	2
169	PALB2	no mutation	55	HGSC	3	Pt sensitive	23.433333333333334	2
169	PIK3CA	no mutation	55	HGSC	3	Pt sensitive	23.433333333333334	2
169	RAD51D	no mutation	55	HGSC	3	Pt sensitive	23.433333333333334	2
169	RB1	no mutation	55	HGSC	3	Pt sensitive	23.433333333333334	2
169	TP53	shared mutation	55	HGSC	3	Pt sensitive	23.433333333333334	2
172	BARD1	no mutation	54	HGSC	3	Pt sensitive	28.033333333333335	2
172	BRCA1	shared mutation	54	HGSC	3	Pt sensitive	28.033333333333335	2
172	BRCA2	no mutation	54	HGSC	3	Pt sensitive	28.033333333333335	2
172	BRIP1	no mutation	54	HGSC	3	Pt sensitive	28.033333333333335	2
172	CDK12	no mutation	54	HGSC	3	Pt sensitive	28.033333333333335	2
172	KRAS	no mutation	54	HGSC	3	Pt sensitive	28.033333333333335	2
172	NF1	no mutation	54	HGSC	3	Pt sensitive	28.033333333333335	2
172	NRAS	no mutation	54	HGSC	3	Pt sensitive	28.033333333333335	2
172	PALB2	no mutation	54	HGSC	3	Pt sensitive	28.033333333333335	2
172	PIK3CA	no mutation	54	HGSC	3	Pt sensitive	28.033333333333335	2
172	RAD51D	no mutation	54	HGSC	3	Pt sensitive	28.033333333333335	2
172	RB1	no mutation	54	HGSC	3	Pt sensitive	28.033333333333335	2
172	TP53	shared mutation	54	HGSC	3	Pt sensitive	28.033333333333335	2
180	BARD1	no mutation	78	HGSC	3	Pt sensitive	25.866666666666667	1
180	BRCA1	no mutation	78	HGSC	3	Pt sensitive	25.866666666666667	1
180	BRCA2	no mutation	78	HGSC	3	Pt sensitive	25.866666666666667	1
180	BRIP1	shared mutation	78	HGSC	3	Pt sensitive	25.866666666666667	1
180	CDK12	no mutation	78	HGSC	3	Pt sensitive	25.866666666666667	1
180	KRAS	no mutation	78	HGSC	3	Pt sensitive	25.866666666666667	1
180	NF1	no mutation	78	HGSC	3	Pt sensitive	25.866666666666667	1
180	NRAS	no mutation	78	HGSC	3	Pt sensitive	25.866666666666667	1
180	PALB2	no mutation	78	HGSC	3	Pt sensitive	25.866666666666667	1
180	PIK3CA	no mutation	78	HGSC	3	Pt sensitive	25.866666666666667	1
180	RAD51D	no mutation	78	HGSC	3	Pt sensitive	25.866666666666667	1
180	RB1	no mutation	78	HGSC	3	Pt sensitive	25.866666666666667	1
180	TP53	shared mutation	78	HGSC	3	Pt sensitive	25.866666666666667	1
186	BARD1	no mutation	65	HGSC	3	Pt resistant	14.8	2
186	BRCA1	shared mutation	65	HGSC	3	Pt resistant	14.8	2
186	BRCA2	no mutation	65	HGSC	3	Pt resistant	14.8	2
186	BRIP1	no mutation	65	HGSC	3	Pt resistant	14.8	2
186	CDK12	no mutation	65	HGSC	3	Pt resistant	14.8	2
186	KRAS	no mutation	65	HGSC	3	Pt resistant	14.8	2
186	NF1	no mutation	65	HGSC	3	Pt resistant	14.8	2
186	NRAS	no mutation	65	HGSC	3	Pt resistant	14.8	2
186	PALB2	no mutation	65	HGSC	3	Pt resistant	14.8	2
186	PIK3CA	no mutation	65	HGSC	3	Pt resistant	14.8	2
186	RAD51D	no mutation	65	HGSC	3	Pt resistant	14.8	2
186	RB1	no mutation	65	HGSC	3	Pt resistant	14.8	2
186	TP53	shared mutation	65	HGSC	3	Pt resistant	14.8	2
187	BARD1	no mutation	77	HGSC	1	Pt sensitive	31.966666666666665	2
187	BRCA1	no mutation	77	HGSC	1	Pt sensitive	31.966666666666665	2
187	BRCA2	no mutation	77	HGSC	1	Pt sensitive	31.966666666666665	2
187	BRIP1	no mutation	77	HGSC	1	Pt sensitive	31.966666666666665	2
187	CDK12	no mutation	77	HGSC	1	Pt sensitive	31.966666666666665	2
187	KRAS	no mutation	77	HGSC	1	Pt sensitive	31.966666666666665	2
187	NF1	no mutation	77	HGSC	1	Pt sensitive	31.966666666666665	2
187	NRAS	no mutation	77	HGSC	1	Pt sensitive	31.966666666666665	2
187	PALB2	no mutation	77	HGSC	1	Pt sensitive	31.966666666666665	2
187	PIK3CA	no mutation	77	HGSC	1	Pt sensitive	31.966666666666665	2
187	RAD51D	no mutation	77	HGSC	1	Pt sensitive	31.966666666666665	2
187	RB1	no mutation	77	HGSC	1	Pt sensitive	31.966666666666665	2
187	TP53	shared mutation	77	HGSC	1	Pt sensitive	31.966666666666665	2
191	BARD1	no mutation	52	HGSC	2	Pt resistant	78.3	4+
191	BRCA1	no mutation	52	HGSC	2	Pt resistant	78.3	4+
191	BRCA2	no mutation	52	HGSC	2	Pt resistant	78.3	4+
191	BRIP1	no mutation	52	HGSC	2	Pt resistant	78.3	4+
191	CDK12	no mutation	52	HGSC	2	Pt resistant	78.3	4+
191	KRAS	no mutation	52	HGSC	2	Pt resistant	78.3	4+
191	NF1	no mutation	52	HGSC	2	Pt resistant	78.3	4+
191	NRAS	no mutation	52	HGSC	2	Pt resistant	78.3	4+
191	PALB2	no mutation	52	HGSC	2	Pt resistant	78.3	4+
191	PIK3CA	no mutation	52	HGSC	2	Pt resistant	78.3	4+
191	RAD51D	no mutation	52	HGSC	2	Pt resistant	78.3	4+
191	RB1	no mutation	52	HGSC	2	Pt resistant	78.3	4+
191	TP53	no mutation	52	HGSC	2	Pt resistant	78.3	4+
192	BARD1	no mutation	48	HGSC	3	Pt sensitive	26.933333333333334	2
192	BRCA1	no mutation	48	HGSC	3	Pt sensitive	26.933333333333334	2
192	BRCA2	no mutation	48	HGSC	3	Pt sensitive	26.933333333333334	2
192	BRIP1	no mutation	48	HGSC	3	Pt sensitive	26.933333333333334	2
192	CDK12	no mutation	48	HGSC	3	Pt sensitive	26.933333333333334	2
192	KRAS	no mutation	48	HGSC	3	Pt sensitive	26.933333333333334	2
192	NF1	no mutation	48	HGSC	3	Pt sensitive	26.933333333333334	2
192	NRAS	no mutation	48	HGSC	3	Pt sensitive	26.933333333333334	2
192	PALB2	no mutation	48	HGSC	3	Pt sensitive	26.933333333333334	2
192	PIK3CA	no mutation	48	HGSC	3	Pt sensitive	26.933333333333334	2
192	RAD51D	no mutation	48	HGSC	3	Pt sensitive	26.933333333333334	2
192	RB1	no mutation	48	HGSC	3	Pt sensitive	26.933333333333334	2
192	TP53	shared mutation	48	HGSC	3	Pt sensitive	26.933333333333334	2
194	BARD1	no mutation	73	HGSC	4	Pt sensitive	17.333333333333332	2
194	BRCA1	no mutation	73	HGSC	4	Pt sensitive	17.333333333333332	2
194	BRCA2	no mutation	73	HGSC	4	Pt sensitive	17.333333333333332	2
194	BRIP1	no mutation	73	HGSC	4	Pt sensitive	17.333333333333332	2
194	CDK12	no mutation	73	HGSC	4	Pt sensitive	17.333333333333332	2
194	KRAS	no mutation	73	HGSC	4	Pt sensitive	17.333333333333332	2
194	NF1	no mutation	73	HGSC	4	Pt sensitive	17.333333333333332	2
194	NRAS	no mutation	73	HGSC	4	Pt sensitive	17.333333333333332	2
194	PALB2	no mutation	73	HGSC	4	Pt sensitive	17.333333333333332	2
194	PIK3CA	no mutation	73	HGSC	4	Pt sensitive	17.333333333333332	2
194	RAD51D	no mutation	73	HGSC	4	Pt sensitive	17.333333333333332	2
194	RB1	no mutation	73	HGSC	4	Pt sensitive	17.333333333333332	2
194	TP53	shared mutation	73	HGSC	4	Pt sensitive	17.333333333333332	2
198	BARD1	no mutation	52	HGSC	4	Pt resistant	20.5	3
198	BRCA1	no mutation	52	HGSC	4	Pt resistant	20.5	3
198	BRCA2	no mutation	52	HGSC	4	Pt resistant	20.5	3
198	BRIP1	no mutation	52	HGSC	4	Pt resistant	20.5	3
198	CDK12	no mutation	52	HGSC	4	Pt resistant	20.5	3
198	KRAS	no mutation	52	HGSC	4	Pt resistant	20.5	3
198	NF1	no mutation	52	HGSC	4	Pt resistant	20.5	3
198	NRAS	no mutation	52	HGSC	4	Pt resistant	20.5	3
198	PALB2	no mutation	52	HGSC	4	Pt resistant	20.5	3
198	PIK3CA	no mutation	52	HGSC	4	Pt resistant	20.5	3
198	RAD51D	no mutation	52	HGSC	4	Pt resistant	20.5	3
198	RB1	no mutation	52	HGSC	4	Pt resistant	20.5	3
198	TP53	shared mutation	52	HGSC	4	Pt resistant	20.5	3
199	BARD1	no mutation	61	HGSC	3	Pt sensitive	44.166666666666664	2
199	BRCA1	no mutation	61	HGSC	3	Pt sensitive	44.166666666666664	2
199	BRCA2	no mutation	61	HGSC	3	Pt sensitive	44.166666666666664	2
199	BRIP1	shared mutation	61	HGSC	3	Pt sensitive	44.166666666666664	2
199	CDK12	no mutation	61	HGSC	3	Pt sensitive	44.166666666666664	2
199	KRAS	no mutation	61	HGSC	3	Pt sensitive	44.166666666666664	2
199	NF1	no mutation	61	HGSC	3	Pt sensitive	44.166666666666664	2
199	NRAS	no mutation	61	HGSC	3	Pt sensitive	44.166666666666664	2
199	PALB2	no mutation	61	HGSC	3	Pt sensitive	44.166666666666664	2
199	PIK3CA	no mutation	61	HGSC	3	Pt sensitive	44.166666666666664	2
199	RAD51D	no mutation	61	HGSC	3	Pt sensitive	44.166666666666664	2
199	RB1	no mutation	61	HGSC	3	Pt sensitive	44.166666666666664	2
199	TP53	shared mutation	61	HGSC	3	Pt sensitive	44.166666666666664	2
200	BARD1	no mutation	66	HGSC	2	Pt sensitive	27.7	2
200	BRCA1	no mutation	66	HGSC	2	Pt sensitive	27.7	2
200	BRCA2	shared mutation	66	HGSC	2	Pt sensitive	27.7	2
200	BRIP1	shared mutation	66	HGSC	2	Pt sensitive	27.7	2
200	CDK12	no mutation	66	HGSC	2	Pt sensitive	27.7	2
200	KRAS	no mutation	66	HGSC	2	Pt sensitive	27.7	2
200	NF1	no mutation	66	HGSC	2	Pt sensitive	27.7	2
200	NRAS	no mutation	66	HGSC	2	Pt sensitive	27.7	2
200	PALB2	no mutation	66	HGSC	2	Pt sensitive	27.7	2
200	PIK3CA	no mutation	66	HGSC	2	Pt sensitive	27.7	2
200	RAD51D	no mutation	66	HGSC	2	Pt sensitive	27.7	2
200	RB1	no mutation	66	HGSC	2	Pt sensitive	27.7	2
200	TP53	shared mutation	66	HGSC	2	Pt sensitive	27.7	2
201	BARD1	no mutation	58	HGSC	3	Pt resistant	7.733333333333333	2
201	BRCA1	shared mutation	58	HGSC	3	Pt resistant	7.733333333333333	2
201	BRCA2	no mutation	58	HGSC	3	Pt resistant	7.733333333333333	2
201	BRIP1	no mutation	58	HGSC	3	Pt resistant	7.733333333333333	2
201	CDK12	no mutation	58	HGSC	3	Pt resistant	7.733333333333333	2
201	KRAS	no mutation	58	HGSC	3	Pt resistant	7.733333333333333	2
201	NF1	no mutation	58	HGSC	3	Pt resistant	7.733333333333333	2
201	NRAS	no mutation	58	HGSC	3	Pt resistant	7.733333333333333	2
201	PALB2	no mutation	58	HGSC	3	Pt resistant	7.733333333333333	2
201	PIK3CA	no mutation	58	HGSC	3	Pt resistant	7.733333333333333	2
201	RAD51D	no mutation	58	HGSC	3	Pt resistant	7.733333333333333	2
201	RB1	no mutation	58	HGSC	3	Pt resistant	7.733333333333333	2
201	TP53	shared mutation	58	HGSC	3	Pt resistant	7.733333333333333	2
203	BARD1	no mutation	74	HGSC	4	Pt sensitive	79.8	3
203	BRCA1	shared mutation	74	HGSC	4	Pt sensitive	79.8	3
203	BRCA2	no mutation	74	HGSC	4	Pt sensitive	79.8	3
203	BRIP1	no mutation	74	HGSC	4	Pt sensitive	79.8	3
203	CDK12	no mutation	74	HGSC	4	Pt sensitive	79.8	3
203	KRAS	no mutation	74	HGSC	4	Pt sensitive	79.8	3
203	NF1	no mutation	74	HGSC	4	Pt sensitive	79.8	3
203	NRAS	no mutation	74	HGSC	4	Pt sensitive	79.8	3
203	PALB2	no mutation	74	HGSC	4	Pt sensitive	79.8	3
203	PIK3CA	no mutation	74	HGSC	4	Pt sensitive	79.8	3
203	RAD51D	no mutation	74	HGSC	4	Pt sensitive	79.8	3
203	RB1	no mutation	74	HGSC	4	Pt sensitive	79.8	3
203	TP53	shared mutation	74	HGSC	4	Pt sensitive	79.8	3
205	BARD1	no mutation	53	HGSC	3	Pt sensitive	45.2	2
205	BRCA1	no mutation	53	HGSC	3	Pt sensitive	45.2	2
205	BRCA2	no mutation	53	HGSC	3	Pt sensitive	45.2	2
205	BRIP1	no mutation	53	HGSC	3	Pt sensitive	45.2	2
205	CDK12	no mutation	53	HGSC	3	Pt sensitive	45.2	2
205	KRAS	no mutation	53	HGSC	3	Pt sensitive	45.2	2
205	NF1	no mutation	53	HGSC	3	Pt sensitive	45.2	2
205	NRAS	no mutation	53	HGSC	3	Pt sensitive	45.2	2
205	PALB2	no mutation	53	HGSC	3	Pt sensitive	45.2	2
205	PIK3CA	no mutation	53	HGSC	3	Pt sensitive	45.2	2
205	RAD51D	no mutation	53	HGSC	3	Pt sensitive	45.2	2
205	RB1	no mutation	53	HGSC	3	Pt sensitive	45.2	2
205	TP53	shared mutation	53	HGSC	3	Pt sensitive	45.2	2
206	BARD1	no mutation	65	HGSC	3	Pt resistant	11.633333333333333	3
206	BRCA1	no mutation	65	HGSC	3	Pt resistant	11.633333333333333	3
206	BRCA2	no mutation	65	HGSC	3	Pt resistant	11.633333333333333	3
206	BRIP1	no mutation	65	HGSC	3	Pt resistant	11.633333333333333	3
206	CDK12	no mutation	65	HGSC	3	Pt resistant	11.633333333333333	3
206	KRAS	no mutation	65	HGSC	3	Pt resistant	11.633333333333333	3
206	NF1	no mutation	65	HGSC	3	Pt resistant	11.633333333333333	3
206	NRAS	no mutation	65	HGSC	3	Pt resistant	11.633333333333333	3
206	PALB2	no mutation	65	HGSC	3	Pt resistant	11.633333333333333	3
206	PIK3CA	no mutation	65	HGSC	3	Pt resistant	11.633333333333333	3
206	RAD51D	no mutation	65	HGSC	3	Pt resistant	11.633333333333333	3
206	RB1	no mutation	65	HGSC	3	Pt resistant	11.633333333333333	3
206	TP53	shared mutation	65	HGSC	3	Pt resistant	11.633333333333333	3
209	BARD1	no mutation	42	HGSC	3	Pt sensitive	22.366666666666667	2
209	BRCA1	no mutation	42	HGSC	3	Pt sensitive	22.366666666666667	2
209	BRCA2	no mutation	42	HGSC	3	Pt sensitive	22.366666666666667	2
209	BRIP1	no mutation	42	HGSC	3	Pt sensitive	22.366666666666667	2
209	CDK12	no mutation	42	HGSC	3	Pt sensitive	22.366666666666667	2
209	KRAS	no mutation	42	HGSC	3	Pt sensitive	22.366666666666667	2
209	NF1	no mutation	42	HGSC	3	Pt sensitive	22.366666666666667	2
209	NRAS	no mutation	42	HGSC	3	Pt sensitive	22.366666666666667	2
209	PALB2	no mutation	42	HGSC	3	Pt sensitive	22.366666666666667	2
209	PIK3CA	no mutation	42	HGSC	3	Pt sensitive	22.366666666666667	2
209	RAD51D	no mutation	42	HGSC	3	Pt sensitive	22.366666666666667	2
209	RB1	no mutation	42	HGSC	3	Pt sensitive	22.366666666666667	2
209	TP53	shared mutation	42	HGSC	3	Pt sensitive	22.366666666666667	2
212	BARD1	no mutation	54	HGSC	3	Pt resistant	35.06666666666667	3
212	BRCA1	no mutation	54	HGSC	3	Pt resistant	35.06666666666667	3
212	BRCA2	no mutation	54	HGSC	3	Pt resistant	35.06666666666667	3
212	BRIP1	no mutation	54	HGSC	3	Pt resistant	35.06666666666667	3
212	CDK12	no mutation	54	HGSC	3	Pt resistant	35.06666666666667	3
212	KRAS	no mutation	54	HGSC	3	Pt resistant	35.06666666666667	3
212	NF1	no mutation	54	HGSC	3	Pt resistant	35.06666666666667	3
212	NRAS	no mutation	54	HGSC	3	Pt resistant	35.06666666666667	3
212	PALB2	no mutation	54	HGSC	3	Pt resistant	35.06666666666667	3
212	PIK3CA	no mutation	54	HGSC	3	Pt resistant	35.06666666666667	3
212	RAD51D	no mutation	54	HGSC	3	Pt resistant	35.06666666666667	3
212	RB1	no mutation	54	HGSC	3	Pt resistant	35.06666666666667	3
212	TP53	shared mutation	54	HGSC	3	Pt resistant	35.06666666666667	3
215	BARD1	no mutation	42	HGSC	3	Pt sensitive	39.9	2
215	BRCA1	shared mutation	42	HGSC	3	Pt sensitive	39.9	2
215	BRCA2	no mutation	42	HGSC	3	Pt sensitive	39.9	2
215	BRIP1	no mutation	42	HGSC	3	Pt sensitive	39.9	2
215	CDK12	no mutation	42	HGSC	3	Pt sensitive	39.9	2
215	KRAS	no mutation	42	HGSC	3	Pt sensitive	39.9	2
215	NF1	no mutation	42	HGSC	3	Pt sensitive	39.9	2
215	NRAS	no mutation	42	HGSC	3	Pt sensitive	39.9	2
215	PALB2	no mutation	42	HGSC	3	Pt sensitive	39.9	2
215	PIK3CA	no mutation	42	HGSC	3	Pt sensitive	39.9	2
215	RAD51D	no mutation	42	HGSC	3	Pt sensitive	39.9	2
215	RB1	no mutation	42	HGSC	3	Pt sensitive	39.9	2
215	TP53	shared mutation	42	HGSC	3	Pt sensitive	39.9	2
216	BARD1	no mutation	70	HGSC	3	Pt sensitive	28.433333333333334	2
216	BRCA1	no mutation	70	HGSC	3	Pt sensitive	28.433333333333334	2
216	BRCA2	shared mutation	70	HGSC	3	Pt sensitive	28.433333333333334	2
216	BRIP1	no mutation	70	HGSC	3	Pt sensitive	28.433333333333334	2
216	CDK12	no mutation	70	HGSC	3	Pt sensitive	28.433333333333334	2
216	KRAS	no mutation	70	HGSC	3	Pt sensitive	28.433333333333334	2
216	NF1	no mutation	70	HGSC	3	Pt sensitive	28.433333333333334	2
216	NRAS	no mutation	70	HGSC	3	Pt sensitive	28.433333333333334	2
216	PALB2	no mutation	70	HGSC	3	Pt sensitive	28.433333333333334	2
216	PIK3CA	no mutation	70	HGSC	3	Pt sensitive	28.433333333333334	2
216	RAD51D	no mutation	70	HGSC	3	Pt sensitive	28.433333333333334	2
216	RB1	no mutation	70	HGSC	3	Pt sensitive	28.433333333333334	2
216	TP53	shared mutation	70	HGSC	3	Pt sensitive	28.433333333333334	2
225	BARD1	no mutation	46	HGSC	3	Pt sensitive	45.36666666666667	2
225	BRCA1	no mutation	46	HGSC	3	Pt sensitive	45.36666666666667	2
225	BRCA2	no mutation	46	HGSC	3	Pt sensitive	45.36666666666667	2
225	BRIP1	no mutation	46	HGSC	3	Pt sensitive	45.36666666666667	2
225	CDK12	no mutation	46	HGSC	3	Pt sensitive	45.36666666666667	2
225	KRAS	no mutation	46	HGSC	3	Pt sensitive	45.36666666666667	2
225	NF1	no mutation	46	HGSC	3	Pt sensitive	45.36666666666667	2
225	NRAS	no mutation	46	HGSC	3	Pt sensitive	45.36666666666667	2
225	PALB2	no mutation	46	HGSC	3	Pt sensitive	45.36666666666667	2
225	PIK3CA	no mutation	46	HGSC	3	Pt sensitive	45.36666666666667	2
225	RAD51D	no mutation	46	HGSC	3	Pt sensitive	45.36666666666667	2
225	RB1	no mutation	46	HGSC	3	Pt sensitive	45.36666666666667	2
225	TP53	shared mutation	46	HGSC	3	Pt sensitive	45.36666666666667	2
226	BARD1	no mutation	70	HGSC	3	Pt sensitive	27.266666666666666	2
226	BRCA1	shared mutation	70	HGSC	3	Pt sensitive	27.266666666666666	2
226	BRCA2	no mutation	70	HGSC	3	Pt sensitive	27.266666666666666	2
226	BRIP1	no mutation	70	HGSC	3	Pt sensitive	27.266666666666666	2
226	CDK12	no mutation	70	HGSC	3	Pt sensitive	27.266666666666666	2
226	KRAS	no mutation	70	HGSC	3	Pt sensitive	27.266666666666666	2
226	NF1	no mutation	70	HGSC	3	Pt sensitive	27.266666666666666	2
226	NRAS	no mutation	70	HGSC	3	Pt sensitive	27.266666666666666	2
226	PALB2	no mutation	70	HGSC	3	Pt sensitive	27.266666666666666	2
226	PIK3CA	no mutation	70	HGSC	3	Pt sensitive	27.266666666666666	2
226	RAD51D	no mutation	70	HGSC	3	Pt sensitive	27.266666666666666	2
226	RB1	no mutation	70	HGSC	3	Pt sensitive	27.266666666666666	2
226	TP53	shared mutation	70	HGSC	3	Pt sensitive	27.266666666666666	2
228	BARD1	no mutation	62	HGSC	4	Pt resistant	19.533333333333335	3
228	BRCA1	no mutation	62	HGSC	4	Pt resistant	19.533333333333335	3
228	BRCA2	no mutation	62	HGSC	4	Pt resistant	19.533333333333335	3
228	BRIP1	no mutation	62	HGSC	4	Pt resistant	19.533333333333335	3
228	CDK12	no mutation	62	HGSC	4	Pt resistant	19.533333333333335	3
228	KRAS	no mutation	62	HGSC	4	Pt resistant	19.533333333333335	3
228	NF1	no mutation	62	HGSC	4	Pt resistant	19.533333333333335	3
228	NRAS	no mutation	62	HGSC	4	Pt resistant	19.533333333333335	3
228	PALB2	no mutation	62	HGSC	4	Pt resistant	19.533333333333335	3
228	PIK3CA	no mutation	62	HGSC	4	Pt resistant	19.533333333333335	3
228	RAD51D	no mutation	62	HGSC	4	Pt resistant	19.533333333333335	3
228	RB1	no mutation	62	HGSC	4	Pt resistant	19.533333333333335	3
228	TP53	shared mutation	62	HGSC	4	Pt resistant	19.533333333333335	3
232	BARD1	no mutation	63	HGSC	2	Pt sensitive	24.533333333333335	2
232	BRCA1	no mutation	63	HGSC	2	Pt sensitive	24.533333333333335	2
232	BRCA2	no mutation	63	HGSC	2	Pt sensitive	24.533333333333335	2
232	BRIP1	no mutation	63	HGSC	2	Pt sensitive	24.533333333333335	2
232	CDK12	no mutation	63	HGSC	2	Pt sensitive	24.533333333333335	2
232	KRAS	no mutation	63	HGSC	2	Pt sensitive	24.533333333333335	2
232	NF1	no mutation	63	HGSC	2	Pt sensitive	24.533333333333335	2
232	NRAS	no mutation	63	HGSC	2	Pt sensitive	24.533333333333335	2
232	PALB2	no mutation	63	HGSC	2	Pt sensitive	24.533333333333335	2
232	PIK3CA	no mutation	63	HGSC	2	Pt sensitive	24.533333333333335	2
232	RAD51D	no mutation	63	HGSC	2	Pt sensitive	24.533333333333335	2
232	RB1	no mutation	63	HGSC	2	Pt sensitive	24.533333333333335	2
232	TP53	shared mutation	63	HGSC	2	Pt sensitive	24.533333333333335	2
234	BARD1	no mutation	63	HGSC	4	Pt resistant	9.1	2
234	BRCA1	no mutation	63	HGSC	4	Pt resistant	9.1	2
234	BRCA2	no mutation	63	HGSC	4	Pt resistant	9.1	2
234	BRIP1	shared mutation	63	HGSC	4	Pt resistant	9.1	2
234	CDK12	no mutation	63	HGSC	4	Pt resistant	9.1	2
234	KRAS	no mutation	63	HGSC	4	Pt resistant	9.1	2
234	NF1	no mutation	63	HGSC	4	Pt resistant	9.1	2
234	NRAS	no mutation	63	HGSC	4	Pt resistant	9.1	2
234	PALB2	no mutation	63	HGSC	4	Pt resistant	9.1	2
234	PIK3CA	no mutation	63	HGSC	4	Pt resistant	9.1	2
234	RAD51D	no mutation	63	HGSC	4	Pt resistant	9.1	2
234	RB1	no mutation	63	HGSC	4	Pt resistant	9.1	2
234	TP53	shared mutation	63	HGSC	4	Pt resistant	9.1	2
241	BARD1	no mutation	53	HGSC	4	Pt sensitive	27.2	3
241	BRCA1	no mutation	53	HGSC	4	Pt sensitive	27.2	3
241	BRCA2	no mutation	53	HGSC	4	Pt sensitive	27.2	3
241	BRIP1	no mutation	53	HGSC	4	Pt sensitive	27.2	3
241	CDK12	no mutation	53	HGSC	4	Pt sensitive	27.2	3
241	KRAS	no mutation	53	HGSC	4	Pt sensitive	27.2	3
241	NF1	no mutation	53	HGSC	4	Pt sensitive	27.2	3
241	NRAS	no mutation	53	HGSC	4	Pt sensitive	27.2	3
241	PALB2	no mutation	53	HGSC	4	Pt sensitive	27.2	3
241	PIK3CA	no mutation	53	HGSC	4	Pt sensitive	27.2	3
241	RAD51D	no mutation	53	HGSC	4	Pt sensitive	27.2	3
241	RB1	shared mutation	53	HGSC	4	Pt sensitive	27.2	3
241	TP53	shared mutation	53	HGSC	4	Pt sensitive	27.2	3
242	BARD1	no mutation	78	HGSC	3	Pt sensitive	34.666666666666664	1
242	BRCA1	no mutation	78	HGSC	3	Pt sensitive	34.666666666666664	1
242	BRCA2	no mutation	78	HGSC	3	Pt sensitive	34.666666666666664	1
242	BRIP1	no mutation	78	HGSC	3	Pt sensitive	34.666666666666664	1
242	CDK12	no mutation	78	HGSC	3	Pt sensitive	34.666666666666664	1
242	KRAS	no mutation	78	HGSC	3	Pt sensitive	34.666666666666664	1
242	NF1	no mutation	78	HGSC	3	Pt sensitive	34.666666666666664	1
242	NRAS	no mutation	78	HGSC	3	Pt sensitive	34.666666666666664	1
242	PALB2	no mutation	78	HGSC	3	Pt sensitive	34.666666666666664	1
242	PIK3CA	no mutation	78	HGSC	3	Pt sensitive	34.666666666666664	1
242	RAD51D	no mutation	78	HGSC	3	Pt sensitive	34.666666666666664	1
242	RB1	no mutation	78	HGSC	3	Pt sensitive	34.666666666666664	1
242	TP53	shared mutation	78	HGSC	3	Pt sensitive	34.666666666666664	1
246	BARD1	no mutation	61	HGSC	3	Pt sensitive	28.033333333333335	2
246	BRCA1	no mutation	61	HGSC	3	Pt sensitive	28.033333333333335	2
246	BRCA2	no mutation	61	HGSC	3	Pt sensitive	28.033333333333335	2
246	BRIP1	no mutation	61	HGSC	3	Pt sensitive	28.033333333333335	2
246	CDK12	no mutation	61	HGSC	3	Pt sensitive	28.033333333333335	2
246	KRAS	no mutation	61	HGSC	3	Pt sensitive	28.033333333333335	2
246	NF1	no mutation	61	HGSC	3	Pt sensitive	28.033333333333335	2
246	NRAS	no mutation	61	HGSC	3	Pt sensitive	28.033333333333335	2
246	PALB2	no mutation	61	HGSC	3	Pt sensitive	28.033333333333335	2
246	PIK3CA	no mutation	61	HGSC	3	Pt sensitive	28.033333333333335	2
246	RAD51D	no mutation	61	HGSC	3	Pt sensitive	28.033333333333335	2
246	RB1	no mutation	61	HGSC	3	Pt sensitive	28.033333333333335	2
246	TP53	shared mutation	61	HGSC	3	Pt sensitive	28.033333333333335	2
248	BARD1	no mutation	56	HGSC	4	Pt resistant	24.3	3
248	BRCA1	shared mutation	56	HGSC	4	Pt resistant	24.3	3
248	BRCA2	no mutation	56	HGSC	4	Pt resistant	24.3	3
248	BRIP1	no mutation	56	HGSC	4	Pt resistant	24.3	3
248	CDK12	no mutation	56	HGSC	4	Pt resistant	24.3	3
248	KRAS	no mutation	56	HGSC	4	Pt resistant	24.3	3
248	NF1	no mutation	56	HGSC	4	Pt resistant	24.3	3
248	NRAS	no mutation	56	HGSC	4	Pt resistant	24.3	3
248	PALB2	no mutation	56	HGSC	4	Pt resistant	24.3	3
248	PIK3CA	no mutation	56	HGSC	4	Pt resistant	24.3	3
248	RAD51D	no mutation	56	HGSC	4	Pt resistant	24.3	3
248	RB1	no mutation	56	HGSC	4	Pt resistant	24.3	3
248	TP53	shared mutation	56	HGSC	4	Pt resistant	24.3	3
249	BARD1	no mutation	55	HGSC	4	Pt sensitive	17.3	2
249	BRCA1	no mutation	55	HGSC	4	Pt sensitive	17.3	2
249	BRCA2	shared mutation	55	HGSC	4	Pt sensitive	17.3	2
249	BRIP1	no mutation	55	HGSC	4	Pt sensitive	17.3	2
249	CDK12	no mutation	55	HGSC	4	Pt sensitive	17.3	2
249	KRAS	no mutation	55	HGSC	4	Pt sensitive	17.3	2
249	NF1	no mutation	55	HGSC	4	Pt sensitive	17.3	2
249	NRAS	no mutation	55	HGSC	4	Pt sensitive	17.3	2
249	PALB2	no mutation	55	HGSC	4	Pt sensitive	17.3	2
249	PIK3CA	no mutation	55	HGSC	4	Pt sensitive	17.3	2
249	RAD51D	no mutation	55	HGSC	4	Pt sensitive	17.3	2
249	RB1	no mutation	55	HGSC	4	Pt sensitive	17.3	2
249	TP53	shared mutation	55	HGSC	4	Pt sensitive	17.3	2
254	BARD1	no mutation	66	HGSC	3	Pt resistant	16.633333333333333	3
254	BRCA1	no mutation	66	HGSC	3	Pt resistant	16.633333333333333	3
254	BRCA2	shared mutation	66	HGSC	3	Pt resistant	16.633333333333333	3
254	BRIP1	no mutation	66	HGSC	3	Pt resistant	16.633333333333333	3
254	CDK12	no mutation	66	HGSC	3	Pt resistant	16.633333333333333	3
254	KRAS	no mutation	66	HGSC	3	Pt resistant	16.633333333333333	3
254	NF1	no mutation	66	HGSC	3	Pt resistant	16.633333333333333	3
254	NRAS	no mutation	66	HGSC	3	Pt resistant	16.633333333333333	3
254	PALB2	no mutation	66	HGSC	3	Pt resistant	16.633333333333333	3
254	PIK3CA	no mutation	66	HGSC	3	Pt resistant	16.633333333333333	3
254	RAD51D	no mutation	66	HGSC	3	Pt resistant	16.633333333333333	3
254	RB1	no mutation	66	HGSC	3	Pt resistant	16.633333333333333	3
254	TP53	shared mutation	66	HGSC	3	Pt resistant	16.633333333333333	3
255	BARD1	no mutation	60	HGSC	3	Pt resistant	22.333333333333332	3
255	BRCA1	no mutation	60	HGSC	3	Pt resistant	22.333333333333332	3
255	BRCA2	no mutation	60	HGSC	3	Pt resistant	22.333333333333332	3
255	BRIP1	no mutation	60	HGSC	3	Pt resistant	22.333333333333332	3
255	CDK12	no mutation	60	HGSC	3	Pt resistant	22.333333333333332	3
255	KRAS	no mutation	60	HGSC	3	Pt resistant	22.333333333333332	3
255	NF1	no mutation	60	HGSC	3	Pt resistant	22.333333333333332	3
255	NRAS	no mutation	60	HGSC	3	Pt resistant	22.333333333333332	3
255	PALB2	no mutation	60	HGSC	3	Pt resistant	22.333333333333332	3
255	PIK3CA	no mutation	60	HGSC	3	Pt resistant	22.333333333333332	3
255	RAD51D	no mutation	60	HGSC	3	Pt resistant	22.333333333333332	3
255	RB1	no mutation	60	HGSC	3	Pt resistant	22.333333333333332	3
255	TP53	shared mutation	60	HGSC	3	Pt resistant	22.333333333333332	3
256	BARD1	no mutation	63	HGSC	3	Pt sensitive	47.333333333333336	3
256	BRCA1	shared mutation	63	HGSC	3	Pt sensitive	47.333333333333336	3
256	BRCA2	no mutation	63	HGSC	3	Pt sensitive	47.333333333333336	3
256	BRIP1	shared mutation	63	HGSC	3	Pt sensitive	47.333333333333336	3
256	CDK12	no mutation	63	HGSC	3	Pt sensitive	47.333333333333336	3
256	KRAS	no mutation	63	HGSC	3	Pt sensitive	47.333333333333336	3
256	NF1	no mutation	63	HGSC	3	Pt sensitive	47.333333333333336	3
256	NRAS	no mutation	63	HGSC	3	Pt sensitive	47.333333333333336	3
256	PALB2	no mutation	63	HGSC	3	Pt sensitive	47.333333333333336	3
256	PIK3CA	no mutation	63	HGSC	3	Pt sensitive	47.333333333333336	3
256	RAD51D	no mutation	63	HGSC	3	Pt sensitive	47.333333333333336	3
256	RB1	no mutation	63	HGSC	3	Pt sensitive	47.333333333333336	3
256	TP53	shared mutation	63	HGSC	3	Pt sensitive	47.333333333333336	3
259	BARD1	no mutation	52	HGSC	3	Pt sensitive	78.13333333333334	3
259	BRCA1	shared mutation	52	HGSC	3	Pt sensitive	78.13333333333334	3
259	BRCA2	no mutation	52	HGSC	3	Pt sensitive	78.13333333333334	3
259	BRIP1	no mutation	52	HGSC	3	Pt sensitive	78.13333333333334	3
259	CDK12	no mutation	52	HGSC	3	Pt sensitive	78.13333333333334	3
259	KRAS	no mutation	52	HGSC	3	Pt sensitive	78.13333333333334	3
259	NF1	no mutation	52	HGSC	3	Pt sensitive	78.13333333333334	3
259	NRAS	no mutation	52	HGSC	3	Pt sensitive	78.13333333333334	3
259	PALB2	no mutation	52	HGSC	3	Pt sensitive	78.13333333333334	3
259	PIK3CA	no mutation	52	HGSC	3	Pt sensitive	78.13333333333334	3
259	RAD51D	no mutation	52	HGSC	3	Pt sensitive	78.13333333333334	3
259	RB1	no mutation	52	HGSC	3	Pt sensitive	78.13333333333334	3
259	TP53	shared mutation	52	HGSC	3	Pt sensitive	78.13333333333334	3
261	BARD1	no mutation	65	HGSC	4	Pt resistant	10.6	2
261	BRCA1	shared mutation	65	HGSC	4	Pt resistant	10.6	2
261	BRCA2	no mutation	65	HGSC	4	Pt resistant	10.6	2
261	BRIP1	no mutation	65	HGSC	4	Pt resistant	10.6	2
261	CDK12	no mutation	65	HGSC	4	Pt resistant	10.6	2
261	KRAS	no mutation	65	HGSC	4	Pt resistant	10.6	2
261	NF1	no mutation	65	HGSC	4	Pt resistant	10.6	2
261	NRAS	no mutation	65	HGSC	4	Pt resistant	10.6	2
261	PALB2	no mutation	65	HGSC	4	Pt resistant	10.6	2
261	PIK3CA	no mutation	65	HGSC	4	Pt resistant	10.6	2
261	RAD51D	no mutation	65	HGSC	4	Pt resistant	10.6	2
261	RB1	no mutation	65	HGSC	4	Pt resistant	10.6	2
261	TP53	shared mutation	65	HGSC	4	Pt resistant	10.6	2
264	BARD1	no mutation	70	HGSC	3	Pt sensitive	29.5	2
264	BRCA1	shared mutation	70	HGSC	3	Pt sensitive	29.5	2
264	BRCA2	shared mutation	70	HGSC	3	Pt sensitive	29.5	2
264	BRIP1	no mutation	70	HGSC	3	Pt sensitive	29.5	2
264	CDK12	no mutation	70	HGSC	3	Pt sensitive	29.5	2
264	KRAS	no mutation	70	HGSC	3	Pt sensitive	29.5	2
264	NF1	shared mutation	70	HGSC	3	Pt sensitive	29.5	2
264	NRAS	no mutation	70	HGSC	3	Pt sensitive	29.5	2
264	PALB2	no mutation	70	HGSC	3	Pt sensitive	29.5	2
264	PIK3CA	no mutation	70	HGSC	3	Pt sensitive	29.5	2
264	RAD51D	no mutation	70	HGSC	3	Pt sensitive	29.5	2
264	RB1	no mutation	70	HGSC	3	Pt sensitive	29.5	2
264	TP53	shared mutation	70	HGSC	3	Pt sensitive	29.5	2
266	BARD1	no mutation	67	HGSC	3	Pt sensitive	32.666666666666664	2
266	BRCA1	no mutation	67	HGSC	3	Pt sensitive	32.666666666666664	2
266	BRCA2	no mutation	67	HGSC	3	Pt sensitive	32.666666666666664	2
266	BRIP1	no mutation	67	HGSC	3	Pt sensitive	32.666666666666664	2
266	CDK12	no mutation	67	HGSC	3	Pt sensitive	32.666666666666664	2
266	KRAS	no mutation	67	HGSC	3	Pt sensitive	32.666666666666664	2
266	NF1	no mutation	67	HGSC	3	Pt sensitive	32.666666666666664	2
266	NRAS	no mutation	67	HGSC	3	Pt sensitive	32.666666666666664	2
266	PALB2	no mutation	67	HGSC	3	Pt sensitive	32.666666666666664	2
266	PIK3CA	no mutation	67	HGSC	3	Pt sensitive	32.666666666666664	2
266	RAD51D	no mutation	67	HGSC	3	Pt sensitive	32.666666666666664	2
266	RB1	no mutation	67	HGSC	3	Pt sensitive	32.666666666666664	2
266	TP53	shared mutation	67	HGSC	3	Pt sensitive	32.666666666666664	2
267	BARD1	no mutation	57	HGSC	3	Pt sensitive	16.666666666666668	2
267	BRCA1	no mutation	57	HGSC	3	Pt sensitive	16.666666666666668	2
267	BRCA2	no mutation	57	HGSC	3	Pt sensitive	16.666666666666668	2
267	BRIP1	no mutation	57	HGSC	3	Pt sensitive	16.666666666666668	2
267	CDK12	no mutation	57	HGSC	3	Pt sensitive	16.666666666666668	2
267	KRAS	no mutation	57	HGSC	3	Pt sensitive	16.666666666666668	2
267	NF1	no mutation	57	HGSC	3	Pt sensitive	16.666666666666668	2
267	NRAS	no mutation	57	HGSC	3	Pt sensitive	16.666666666666668	2
267	PALB2	no mutation	57	HGSC	3	Pt sensitive	16.666666666666668	2
267	PIK3CA	no mutation	57	HGSC	3	Pt sensitive	16.666666666666668	2
267	RAD51D	no mutation	57	HGSC	3	Pt sensitive	16.666666666666668	2
267	RB1	no mutation	57	HGSC	3	Pt sensitive	16.666666666666668	2
267	TP53	shared mutation	57	HGSC	3	Pt sensitive	16.666666666666668	2
270	BARD1	no mutation	67	HGSC	4	Pt resistant	13.5	4
270	BRCA1	no mutation	67	HGSC	4	Pt resistant	13.5	4
270	BRCA2	no mutation	67	HGSC	4	Pt resistant	13.5	4
270	BRIP1	no mutation	67	HGSC	4	Pt resistant	13.5	4
270	CDK12	no mutation	67	HGSC	4	Pt resistant	13.5	4
270	KRAS	no mutation	67	HGSC	4	Pt resistant	13.5	4
270	NF1	no mutation	67	HGSC	4	Pt resistant	13.5	4
270	NRAS	no mutation	67	HGSC	4	Pt resistant	13.5	4
270	PALB2	no mutation	67	HGSC	4	Pt resistant	13.5	4
270	PIK3CA	no mutation	67	HGSC	4	Pt resistant	13.5	4
270	RAD51D	no mutation	67	HGSC	4	Pt resistant	13.5	4
270	RB1	no mutation	67	HGSC	4	Pt resistant	13.5	4
270	TP53	shared mutation	67	HGSC	4	Pt resistant	13.5	4
271	BARD1	no mutation	70	HGSC	2	Pt sensitive	63.13333333333333	1
271	BRCA1	no mutation	70	HGSC	2	Pt sensitive	63.13333333333333	1
271	BRCA2	no mutation	70	HGSC	2	Pt sensitive	63.13333333333333	1
271	BRIP1	no mutation	70	HGSC	2	Pt sensitive	63.13333333333333	1
271	CDK12	no mutation	70	HGSC	2	Pt sensitive	63.13333333333333	1
271	KRAS	no mutation	70	HGSC	2	Pt sensitive	63.13333333333333	1
271	NF1	no mutation	70	HGSC	2	Pt sensitive	63.13333333333333	1
271	NRAS	no mutation	70	HGSC	2	Pt sensitive	63.13333333333333	1
271	PALB2	no mutation	70	HGSC	2	Pt sensitive	63.13333333333333	1
271	PIK3CA	no mutation	70	HGSC	2	Pt sensitive	63.13333333333333	1
271	RAD51D	no mutation	70	HGSC	2	Pt sensitive	63.13333333333333	1
271	RB1	no mutation	70	HGSC	2	Pt sensitive	63.13333333333333	1
271	TP53	shared mutation	70	HGSC	2	Pt sensitive	63.13333333333333	1
273	BARD1	no mutation	85	HGSC	1	Pt sensitive	29.7	2
273	BRCA1	no mutation	85	HGSC	1	Pt sensitive	29.7	2
273	BRCA2	no mutation	85	HGSC	1	Pt sensitive	29.7	2
273	BRIP1	no mutation	85	HGSC	1	Pt sensitive	29.7	2
273	CDK12	no mutation	85	HGSC	1	Pt sensitive	29.7	2
273	KRAS	no mutation	85	HGSC	1	Pt sensitive	29.7	2
273	NF1	no mutation	85	HGSC	1	Pt sensitive	29.7	2
273	NRAS	no mutation	85	HGSC	1	Pt sensitive	29.7	2
273	PALB2	no mutation	85	HGSC	1	Pt sensitive	29.7	2
273	PIK3CA	no mutation	85	HGSC	1	Pt sensitive	29.7	2
273	RAD51D	no mutation	85	HGSC	1	Pt sensitive	29.7	2
273	RB1	no mutation	85	HGSC	1	Pt sensitive	29.7	2
273	TP53	shared mutation	85	HGSC	1	Pt sensitive	29.7	2
