# Supplementary material for: The copy number and mutational landscape of recurrent ovarian high-grade serous carcinoma
Source: Nat Commun. 2023 Jul 20;14:4387. doi: 10.1038/s41467-023-39867-7 (PMC10359414; doi:10.1038/s41467-023-39867-7)
Supplement: Supplementary file 10 — Source Data [file 41467_2023_39867_MOESM10_ESM.zip › source_data/figure_SM1.tsv]

patient_id	pt_sensitivity_at_reg	gene_symbol_tumour_type	variant_type	variant_class
141	Pt resistant	RAD51C relapse	no mutation	somatic
141	Pt resistant	RAD51C diagnosis	no mutation	somatic
141	Pt resistant	BARD1 relapse	no mutation	somatic
141	Pt resistant	BARD1 diagnosis	no mutation	somatic
141	Pt resistant	BRCA2 relapse	frameshift	somatic
141	Pt resistant	BRCA2 diagnosis	frameshift	somatic
141	Pt resistant	BRCA1 relapse	frameshift	somatic
141	Pt resistant	BRCA1 diagnosis	frameshift	somatic
141	Pt resistant	TP53 relapse	missense	somatic
141	Pt resistant	TP53 diagnosis	missense	somatic
33	Pt sensitive	RAD51C relapse	no mutation	somatic
33	Pt sensitive	RAD51C diagnosis	no mutation	somatic
33	Pt sensitive	BARD1 relapse	no mutation	somatic
33	Pt sensitive	BARD1 diagnosis	no mutation	somatic
33	Pt sensitive	BRCA2 relapse	no mutation	somatic
33	Pt sensitive	BRCA2 diagnosis	frameshift	somatic
33	Pt sensitive	BRCA1 relapse	frameshift	germline
33	Pt sensitive	BRCA1 diagnosis	frameshift	germline
33	Pt sensitive	TP53 relapse	inframe indel	somatic
33	Pt sensitive	TP53 diagnosis	inframe indel	somatic
5	Pt sensitive	RAD51C relapse	no mutation	somatic
5	Pt sensitive	RAD51C diagnosis	no mutation	somatic
5	Pt sensitive	BARD1 relapse	no mutation	somatic
5	Pt sensitive	BARD1 diagnosis	no mutation	somatic
5	Pt sensitive	BRCA2 relapse	no mutation	somatic
5	Pt sensitive	BRCA2 diagnosis	no mutation	somatic
5	Pt sensitive	BRCA1 relapse	splice region SNV	germline
5	Pt sensitive	BRCA1 diagnosis	splice region SNV	germline
5	Pt sensitive	TP53 relapse	missense	somatic
5	Pt sensitive	TP53 diagnosis	missense	somatic
18	Pt sensitive	RAD51C relapse	no mutation	somatic
18	Pt sensitive	RAD51C diagnosis	no mutation	somatic
18	Pt sensitive	BARD1 relapse	no mutation	somatic
18	Pt sensitive	BARD1 diagnosis	no mutation	somatic
18	Pt sensitive	BRCA2 relapse	no mutation	somatic
18	Pt sensitive	BRCA2 diagnosis	no mutation	somatic
18	Pt sensitive	BRCA1 relapse	splice region SNV	germline
18	Pt sensitive	BRCA1 diagnosis	splice region SNV	germline
18	Pt sensitive	TP53 relapse	missense	somatic
18	Pt sensitive	TP53 diagnosis	missense	somatic
23	Pt sensitive	RAD51C relapse	no mutation	somatic
23	Pt sensitive	RAD51C diagnosis	no mutation	somatic
23	Pt sensitive	BARD1 relapse	no mutation	somatic
23	Pt sensitive	BARD1 diagnosis	no mutation	somatic
23	Pt sensitive	BRCA2 relapse	no mutation	somatic
23	Pt sensitive	BRCA2 diagnosis	no mutation	somatic
23	Pt sensitive	BRCA1 relapse	stop gained	germline
23	Pt sensitive	BRCA1 diagnosis	stop gained	germline
23	Pt sensitive	TP53 relapse	missense	somatic
23	Pt sensitive	TP53 diagnosis	missense	somatic
90	Pt sensitive	RAD51C relapse	no mutation	somatic
90	Pt sensitive	RAD51C diagnosis	no mutation	somatic
90	Pt sensitive	BARD1 relapse	no mutation	somatic
90	Pt sensitive	BARD1 diagnosis	no mutation	somatic
90	Pt sensitive	BRCA2 relapse	no mutation	somatic
90	Pt sensitive	BRCA2 diagnosis	no mutation	somatic
90	Pt sensitive	BRCA1 relapse	stop gained	germline
90	Pt sensitive	BRCA1 diagnosis	stop gained	germline
90	Pt sensitive	TP53 relapse	stop gained	somatic
90	Pt sensitive	TP53 diagnosis	stop gained	somatic
120	Pt sensitive	RAD51C relapse	no mutation	somatic
120	Pt sensitive	RAD51C diagnosis	no mutation	somatic
120	Pt sensitive	BARD1 relapse	no mutation	somatic
120	Pt sensitive	BARD1 diagnosis	no mutation	somatic
120	Pt sensitive	BRCA2 relapse	no mutation	somatic
120	Pt sensitive	BRCA2 diagnosis	no mutation	somatic
120	Pt sensitive	BRCA1 relapse	frameshift	germline
120	Pt sensitive	BRCA1 diagnosis	frameshift	germline
120	Pt sensitive	TP53 relapse	missense	somatic
120	Pt sensitive	TP53 diagnosis	missense	somatic
169	Pt sensitive	RAD51C relapse	no mutation	somatic
169	Pt sensitive	RAD51C diagnosis	no mutation	somatic
169	Pt sensitive	BARD1 relapse	no mutation	somatic
169	Pt sensitive	BARD1 diagnosis	no mutation	somatic
169	Pt sensitive	BRCA2 relapse	no mutation	somatic
169	Pt sensitive	BRCA2 diagnosis	no mutation	somatic
169	Pt sensitive	BRCA1 relapse	missense	germline
169	Pt sensitive	BRCA1 diagnosis	missense	germline
169	Pt sensitive	TP53 relapse	missense	somatic
169	Pt sensitive	TP53 diagnosis	missense	somatic
172	Pt sensitive	RAD51C relapse	no mutation	somatic
172	Pt sensitive	RAD51C diagnosis	no mutation	somatic
172	Pt sensitive	BARD1 relapse	no mutation	somatic
172	Pt sensitive	BARD1 diagnosis	no mutation	somatic
172	Pt sensitive	BRCA2 relapse	no mutation	somatic
172	Pt sensitive	BRCA2 diagnosis	no mutation	somatic
172	Pt sensitive	BRCA1 relapse	stop gained	germline
172	Pt sensitive	BRCA1 diagnosis	stop gained	germline
172	Pt sensitive	TP53 relapse	missense	somatic
172	Pt sensitive	TP53 diagnosis	missense	somatic
194	Pt sensitive	RAD51C relapse	no mutation	somatic
194	Pt sensitive	RAD51C diagnosis	no mutation	somatic
194	Pt sensitive	BARD1 relapse	no mutation	somatic
194	Pt sensitive	BARD1 diagnosis	no mutation	somatic
194	Pt sensitive	BRCA2 relapse	no mutation	somatic
194	Pt sensitive	BRCA2 diagnosis	no mutation	somatic
194	Pt sensitive	BRCA1 relapse	stop gained	germline
194	Pt sensitive	BRCA1 diagnosis	stop gained	germline
194	Pt sensitive	TP53 relapse	stop gained	somatic
194	Pt sensitive	TP53 diagnosis	stop gained	somatic
215	Pt sensitive	RAD51C relapse	no mutation	somatic
215	Pt sensitive	RAD51C diagnosis	no mutation	somatic
215	Pt sensitive	BARD1 relapse	no mutation	somatic
215	Pt sensitive	BARD1 diagnosis	no mutation	somatic
215	Pt sensitive	BRCA2 relapse	no mutation	somatic
215	Pt sensitive	BRCA2 diagnosis	no mutation	somatic
215	Pt sensitive	BRCA1 relapse	frameshift	germline
215	Pt sensitive	BRCA1 diagnosis	frameshift	germline
215	Pt sensitive	TP53 relapse	stop gained	somatic
215	Pt sensitive	TP53 diagnosis	stop gained	somatic
248	Pt resistant	RAD51C relapse	no mutation	somatic
248	Pt resistant	RAD51C diagnosis	no mutation	somatic
248	Pt resistant	BARD1 relapse	no mutation	somatic
248	Pt resistant	BARD1 diagnosis	no mutation	somatic
248	Pt resistant	BRCA2 relapse	no mutation	somatic
248	Pt resistant	BRCA2 diagnosis	no mutation	somatic
248	Pt resistant	BRCA1 relapse	missense	germline
248	Pt resistant	BRCA1 diagnosis	missense	germline
248	Pt resistant	TP53 relapse	splice region SNV	somatic
248	Pt resistant	TP53 diagnosis	splice region SNV	somatic
256	Pt sensitive	RAD51C relapse	no mutation	somatic
256	Pt sensitive	RAD51C diagnosis	no mutation	somatic
256	Pt sensitive	BARD1 relapse	no mutation	somatic
256	Pt sensitive	BARD1 diagnosis	no mutation	somatic
256	Pt sensitive	BRCA2 relapse	no mutation	somatic
256	Pt sensitive	BRCA2 diagnosis	no mutation	somatic
256	Pt sensitive	BRCA1 relapse	frameshift	germline
256	Pt sensitive	BRCA1 diagnosis	frameshift	germline
256	Pt sensitive	TP53 relapse	missense	somatic
256	Pt sensitive	TP53 diagnosis	missense	somatic
264	Pt sensitive	RAD51C relapse	no mutation	somatic
264	Pt sensitive	RAD51C diagnosis	no mutation	somatic
264	Pt sensitive	BARD1 relapse	no mutation	somatic
264	Pt sensitive	BARD1 diagnosis	no mutation	somatic
264	Pt sensitive	BRCA2 relapse	no mutation	somatic
264	Pt sensitive	BRCA2 diagnosis	no mutation	somatic
264	Pt sensitive	BRCA1 relapse	missense	germline
264	Pt sensitive	BRCA1 diagnosis	missense	germline
264	Pt sensitive	TP53 relapse	frameshift	somatic
264	Pt sensitive	TP53 diagnosis	frameshift	somatic
22	Pt resistant	RAD51C relapse	no mutation	somatic
22	Pt resistant	RAD51C diagnosis	no mutation	somatic
22	Pt resistant	BARD1 relapse	no mutation	somatic
22	Pt resistant	BARD1 diagnosis	no mutation	somatic
22	Pt resistant	BRCA2 relapse	frameshift	germline
22	Pt resistant	BRCA2 diagnosis	frameshift	germline
22	Pt resistant	BRCA1 relapse	no mutation	somatic
22	Pt resistant	BRCA1 diagnosis	no mutation	somatic
22	Pt resistant	TP53 relapse	missense	somatic
22	Pt resistant	TP53 diagnosis	missense	somatic
39	Pt sensitive	RAD51C relapse	no mutation	somatic
39	Pt sensitive	RAD51C diagnosis	no mutation	somatic
39	Pt sensitive	BARD1 relapse	no mutation	somatic
39	Pt sensitive	BARD1 diagnosis	no mutation	somatic
39	Pt sensitive	BRCA2 relapse	frameshift	somatic
39	Pt sensitive	BRCA2 diagnosis	frameshift	somatic
39	Pt sensitive	BRCA1 relapse	no mutation	somatic
39	Pt sensitive	BRCA1 diagnosis	no mutation	somatic
39	Pt sensitive	TP53 relapse	missense	somatic
39	Pt sensitive	TP53 diagnosis	missense	somatic
52	Pt sensitive	RAD51C relapse	no mutation	somatic
52	Pt sensitive	RAD51C diagnosis	no mutation	somatic
52	Pt sensitive	BARD1 relapse	no mutation	somatic
52	Pt sensitive	BARD1 diagnosis	no mutation	somatic
52	Pt sensitive	BRCA2 relapse	frameshift	germline
52	Pt sensitive	BRCA2 diagnosis	frameshift	germline
52	Pt sensitive	BRCA1 relapse	no mutation	somatic
52	Pt sensitive	BRCA1 diagnosis	no mutation	somatic
52	Pt sensitive	TP53 relapse	frameshift	somatic
52	Pt sensitive	TP53 diagnosis	frameshift	somatic
55	Pt sensitive	RAD51C relapse	no mutation	somatic
55	Pt sensitive	RAD51C diagnosis	no mutation	somatic
55	Pt sensitive	BARD1 relapse	no mutation	somatic
55	Pt sensitive	BARD1 diagnosis	no mutation	somatic
55	Pt sensitive	BRCA2 relapse	stop gained	germline
55	Pt sensitive	BRCA2 diagnosis	stop gained	germline
55	Pt sensitive	BRCA1 relapse	no mutation	somatic
55	Pt sensitive	BRCA1 diagnosis	no mutation	somatic
55	Pt sensitive	TP53 relapse	frameshift	somatic
55	Pt sensitive	TP53 diagnosis	frameshift	somatic
74	Pt sensitive	RAD51C relapse	no mutation	somatic
74	Pt sensitive	RAD51C diagnosis	no mutation	somatic
74	Pt sensitive	BARD1 relapse	no mutation	somatic
74	Pt sensitive	BARD1 diagnosis	no mutation	somatic
74	Pt sensitive	BRCA2 relapse	frameshift	germline
74	Pt sensitive	BRCA2 diagnosis	frameshift	germline
74	Pt sensitive	BRCA1 relapse	no mutation	somatic
74	Pt sensitive	BRCA1 diagnosis	no mutation	somatic
74	Pt sensitive	TP53 relapse	missense	somatic
74	Pt sensitive	TP53 diagnosis	missense	somatic
76	Pt sensitive	RAD51C relapse	no mutation	somatic
76	Pt sensitive	RAD51C diagnosis	no mutation	somatic
76	Pt sensitive	BARD1 relapse	no mutation	somatic
76	Pt sensitive	BARD1 diagnosis	no mutation	somatic
76	Pt sensitive	BRCA2 relapse	frameshift	somatic
76	Pt sensitive	BRCA2 diagnosis	frameshift	somatic
76	Pt sensitive	BRCA1 relapse	no mutation	somatic
76	Pt sensitive	BRCA1 diagnosis	no mutation	somatic
76	Pt sensitive	TP53 relapse	missense	somatic
76	Pt sensitive	TP53 diagnosis	missense	somatic
81	Pt resistant	RAD51C relapse	no mutation	somatic
81	Pt resistant	RAD51C diagnosis	no mutation	somatic
81	Pt resistant	BARD1 relapse	no mutation	somatic
81	Pt resistant	BARD1 diagnosis	no mutation	somatic
81	Pt resistant	BRCA2 relapse	frameshift	germline
81	Pt resistant	BRCA2 diagnosis	frameshift	germline
81	Pt resistant	BRCA1 relapse	no mutation	somatic
81	Pt resistant	BRCA1 diagnosis	no mutation	somatic
81	Pt resistant	TP53 relapse	missense	somatic
81	Pt resistant	TP53 diagnosis	missense	somatic
86	Pt resistant	RAD51C relapse	no mutation	somatic
86	Pt resistant	RAD51C diagnosis	no mutation	somatic
86	Pt resistant	BARD1 relapse	no mutation	somatic
86	Pt resistant	BARD1 diagnosis	no mutation	somatic
86	Pt resistant	BRCA2 relapse	frameshift	germline
86	Pt resistant	BRCA2 diagnosis	frameshift	germline
86	Pt resistant	BRCA1 relapse	no mutation	somatic
86	Pt resistant	BRCA1 diagnosis	no mutation	somatic
86	Pt resistant	TP53 relapse	missense	somatic
86	Pt resistant	TP53 diagnosis	missense	somatic
95	Pt sensitive	RAD51C relapse	no mutation	somatic
95	Pt sensitive	RAD51C diagnosis	no mutation	somatic
95	Pt sensitive	BARD1 relapse	no mutation	somatic
95	Pt sensitive	BARD1 diagnosis	no mutation	somatic
95	Pt sensitive	BRCA2 relapse	frameshift	somatic
95	Pt sensitive	BRCA2 diagnosis	frameshift	somatic
95	Pt sensitive	BRCA1 relapse	no mutation	somatic
95	Pt sensitive	BRCA1 diagnosis	no mutation	somatic
95	Pt sensitive	TP53 relapse	splice region SNV	somatic
95	Pt sensitive	TP53 diagnosis	splice region SNV	somatic
103	Pt sensitive	RAD51C relapse	no mutation	somatic
103	Pt sensitive	RAD51C diagnosis	no mutation	somatic
103	Pt sensitive	BARD1 relapse	no mutation	somatic
103	Pt sensitive	BARD1 diagnosis	no mutation	somatic
103	Pt sensitive	BRCA2 relapse	frameshift	somatic
103	Pt sensitive	BRCA2 diagnosis	frameshift	somatic
103	Pt sensitive	BRCA1 relapse	no mutation	somatic
103	Pt sensitive	BRCA1 diagnosis	no mutation	somatic
103	Pt sensitive	TP53 relapse	missense	somatic
103	Pt sensitive	TP53 diagnosis	missense	somatic
113	Pt sensitive	RAD51C relapse	no mutation	somatic
113	Pt sensitive	RAD51C diagnosis	no mutation	somatic
113	Pt sensitive	BARD1 relapse	no mutation	somatic
113	Pt sensitive	BARD1 diagnosis	no mutation	somatic
113	Pt sensitive	BRCA2 relapse	frameshift	germline
113	Pt sensitive	BRCA2 diagnosis	frameshift	germline
113	Pt sensitive	BRCA1 relapse	no mutation	somatic
113	Pt sensitive	BRCA1 diagnosis	no mutation	somatic
113	Pt sensitive	TP53 relapse	missense	somatic
113	Pt sensitive	TP53 diagnosis	missense	somatic
130	Pt resistant	RAD51C relapse	no mutation	somatic
130	Pt resistant	RAD51C diagnosis	no mutation	somatic
130	Pt resistant	BARD1 relapse	no mutation	somatic
130	Pt resistant	BARD1 diagnosis	no mutation	somatic
130	Pt resistant	BRCA2 relapse	frameshift	germline
130	Pt resistant	BRCA2 diagnosis	frameshift	germline
130	Pt resistant	BRCA1 relapse	no mutation	somatic
130	Pt resistant	BRCA1 diagnosis	no mutation	somatic
130	Pt resistant	TP53 relapse	inframe indel	somatic
130	Pt resistant	TP53 diagnosis	inframe indel	somatic
147	Pt resistant	RAD51C relapse	no mutation	somatic
147	Pt resistant	RAD51C diagnosis	no mutation	somatic
147	Pt resistant	BARD1 relapse	no mutation	somatic
147	Pt resistant	BARD1 diagnosis	no mutation	somatic
147	Pt resistant	BRCA2 relapse	frameshift	somatic
147	Pt resistant	BRCA2 diagnosis	frameshift	somatic
147	Pt resistant	BRCA1 relapse	no mutation	somatic
147	Pt resistant	BRCA1 diagnosis	no mutation	somatic
147	Pt resistant	TP53 relapse	frameshift	somatic
147	Pt resistant	TP53 diagnosis	frameshift	somatic
149	Pt resistant	RAD51C relapse	no mutation	somatic
149	Pt resistant	RAD51C diagnosis	no mutation	somatic
149	Pt resistant	BARD1 relapse	no mutation	somatic
149	Pt resistant	BARD1 diagnosis	no mutation	somatic
149	Pt resistant	BRCA2 relapse	frameshift	germline
149	Pt resistant	BRCA2 diagnosis	frameshift	germline
149	Pt resistant	BRCA1 relapse	no mutation	somatic
149	Pt resistant	BRCA1 diagnosis	no mutation	somatic
149	Pt resistant	TP53 relapse	splice region SNV	somatic
149	Pt resistant	TP53 diagnosis	splice region SNV	somatic
224	Pt sensitive	RAD51C relapse	no mutation	somatic
224	Pt sensitive	RAD51C diagnosis	no mutation	somatic
224	Pt sensitive	BARD1 relapse	no mutation	somatic
224	Pt sensitive	BARD1 diagnosis	no mutation	somatic
224	Pt sensitive	BRCA2 relapse	frameshift	germline
224	Pt sensitive	BRCA2 diagnosis	frameshift	germline
224	Pt sensitive	BRCA1 relapse	no mutation	somatic
224	Pt sensitive	BRCA1 diagnosis	no mutation	somatic
224	Pt sensitive	TP53 relapse	missense	somatic
224	Pt sensitive	TP53 diagnosis	missense	somatic
254	Pt resistant	RAD51C relapse	no mutation	somatic
254	Pt resistant	RAD51C diagnosis	no mutation	somatic
254	Pt resistant	BARD1 relapse	no mutation	somatic
254	Pt resistant	BARD1 diagnosis	no mutation	somatic
254	Pt resistant	BRCA2 relapse	frameshift	somatic
254	Pt resistant	BRCA2 diagnosis	frameshift	somatic
254	Pt resistant	BRCA1 relapse	no mutation	somatic
254	Pt resistant	BRCA1 diagnosis	no mutation	somatic
254	Pt resistant	TP53 relapse	missense	somatic
254	Pt resistant	TP53 diagnosis	missense	somatic
2	Pt resistant	RAD51C relapse	no mutation	somatic
2	Pt resistant	RAD51C diagnosis	no mutation	somatic
2	Pt resistant	BARD1 relapse	no mutation	somatic
2	Pt resistant	BARD1 diagnosis	no mutation	somatic
2	Pt resistant	BRCA2 relapse	frameshift	somatic
2	Pt resistant	BRCA2 diagnosis	no mutation	somatic
2	Pt resistant	BRCA1 relapse	no mutation	somatic
2	Pt resistant	BRCA1 diagnosis	no mutation	somatic
2	Pt resistant	TP53 relapse	missense	somatic
2	Pt resistant	TP53 diagnosis	missense	somatic
51	Pt sensitive	RAD51C relapse	no mutation	somatic
51	Pt sensitive	RAD51C diagnosis	no mutation	somatic
51	Pt sensitive	BARD1 relapse	no mutation	somatic
51	Pt sensitive	BARD1 diagnosis	no mutation	somatic
51	Pt sensitive	BRCA2 relapse	no mutation	somatic
51	Pt sensitive	BRCA2 diagnosis	frameshift	somatic
51	Pt sensitive	BRCA1 relapse	no mutation	somatic
51	Pt sensitive	BRCA1 diagnosis	no mutation	somatic
51	Pt sensitive	TP53 relapse	missense	somatic
51	Pt sensitive	TP53 diagnosis	missense	somatic
157	Pt sensitive	RAD51C relapse	no mutation	somatic
157	Pt sensitive	RAD51C diagnosis	no mutation	somatic
157	Pt sensitive	BARD1 relapse	no mutation	somatic
157	Pt sensitive	BARD1 diagnosis	no mutation	somatic
157	Pt sensitive	BRCA2 relapse	no mutation	somatic
157	Pt sensitive	BRCA2 diagnosis	frameshift	somatic
157	Pt sensitive	BRCA1 relapse	no mutation	somatic
157	Pt sensitive	BRCA1 diagnosis	no mutation	somatic
157	Pt sensitive	TP53 relapse	missense	somatic
157	Pt sensitive	TP53 diagnosis	missense	somatic
4	Pt sensitive	RAD51C relapse	no mutation	somatic
4	Pt sensitive	RAD51C diagnosis	no mutation	somatic
4	Pt sensitive	BARD1 relapse	no mutation	somatic
4	Pt sensitive	BARD1 diagnosis	no mutation	somatic
4	Pt sensitive	BRCA2 relapse	no mutation	somatic
4	Pt sensitive	BRCA2 diagnosis	no mutation	somatic
4	Pt sensitive	BRCA1 relapse	no mutation	somatic
4	Pt sensitive	BRCA1 diagnosis	no mutation	somatic
4	Pt sensitive	TP53 relapse	splice region SNV	somatic
4	Pt sensitive	TP53 diagnosis	splice region SNV	somatic
6	Pt sensitive	RAD51C relapse	no mutation	somatic
6	Pt sensitive	RAD51C diagnosis	no mutation	somatic
6	Pt sensitive	BARD1 relapse	no mutation	somatic
6	Pt sensitive	BARD1 diagnosis	no mutation	somatic
6	Pt sensitive	BRCA2 relapse	no mutation	somatic
6	Pt sensitive	BRCA2 diagnosis	no mutation	somatic
6	Pt sensitive	BRCA1 relapse	no mutation	somatic
6	Pt sensitive	BRCA1 diagnosis	no mutation	somatic
6	Pt sensitive	TP53 relapse	inframe indel	somatic
6	Pt sensitive	TP53 diagnosis	inframe indel	somatic
8	Pt sensitive	RAD51C relapse	no mutation	somatic
8	Pt sensitive	RAD51C diagnosis	no mutation	somatic
8	Pt sensitive	BARD1 relapse	no mutation	somatic
8	Pt sensitive	BARD1 diagnosis	no mutation	somatic
8	Pt sensitive	BRCA2 relapse	no mutation	somatic
8	Pt sensitive	BRCA2 diagnosis	no mutation	somatic
8	Pt sensitive	BRCA1 relapse	no mutation	somatic
8	Pt sensitive	BRCA1 diagnosis	no mutation	somatic
8	Pt sensitive	TP53 relapse	missense	somatic
8	Pt sensitive	TP53 diagnosis	missense	somatic
9	Pt sensitive	RAD51C relapse	no mutation	somatic
9	Pt sensitive	RAD51C diagnosis	no mutation	somatic
9	Pt sensitive	BARD1 relapse	no mutation	somatic
9	Pt sensitive	BARD1 diagnosis	no mutation	somatic
9	Pt sensitive	BRCA2 relapse	no mutation	somatic
9	Pt sensitive	BRCA2 diagnosis	no mutation	somatic
9	Pt sensitive	BRCA1 relapse	no mutation	somatic
9	Pt sensitive	BRCA1 diagnosis	no mutation	somatic
9	Pt sensitive	TP53 relapse	splice region SNV	somatic
9	Pt sensitive	TP53 diagnosis	splice region SNV	somatic
11	Pt sensitive	RAD51C relapse	no mutation	somatic
11	Pt sensitive	RAD51C diagnosis	no mutation	somatic
11	Pt sensitive	BARD1 relapse	no mutation	somatic
11	Pt sensitive	BARD1 diagnosis	no mutation	somatic
11	Pt sensitive	BRCA2 relapse	no mutation	somatic
11	Pt sensitive	BRCA2 diagnosis	no mutation	somatic
11	Pt sensitive	BRCA1 relapse	no mutation	somatic
11	Pt sensitive	BRCA1 diagnosis	no mutation	somatic
11	Pt sensitive	TP53 relapse	missense	somatic
11	Pt sensitive	TP53 diagnosis	missense	somatic
14	Pt sensitive	RAD51C relapse	no mutation	somatic
14	Pt sensitive	RAD51C diagnosis	no mutation	somatic
14	Pt sensitive	BARD1 relapse	no mutation	somatic
14	Pt sensitive	BARD1 diagnosis	no mutation	somatic
14	Pt sensitive	BRCA2 relapse	no mutation	somatic
14	Pt sensitive	BRCA2 diagnosis	no mutation	somatic
14	Pt sensitive	BRCA1 relapse	no mutation	somatic
14	Pt sensitive	BRCA1 diagnosis	no mutation	somatic
14	Pt sensitive	TP53 relapse	missense	somatic
14	Pt sensitive	TP53 diagnosis	missense	somatic
17	Pt sensitive	RAD51C relapse	no mutation	somatic
17	Pt sensitive	RAD51C diagnosis	no mutation	somatic
17	Pt sensitive	BARD1 relapse	no mutation	somatic
17	Pt sensitive	BARD1 diagnosis	no mutation	somatic
17	Pt sensitive	BRCA2 relapse	no mutation	somatic
17	Pt sensitive	BRCA2 diagnosis	no mutation	somatic
17	Pt sensitive	BRCA1 relapse	no mutation	somatic
17	Pt sensitive	BRCA1 diagnosis	no mutation	somatic
17	Pt sensitive	TP53 relapse	missense	somatic
17	Pt sensitive	TP53 diagnosis	missense	somatic
21	Pt sensitive	RAD51C relapse	no mutation	somatic
21	Pt sensitive	RAD51C diagnosis	no mutation	somatic
21	Pt sensitive	BARD1 relapse	no mutation	somatic
21	Pt sensitive	BARD1 diagnosis	no mutation	somatic
21	Pt sensitive	BRCA2 relapse	no mutation	somatic
21	Pt sensitive	BRCA2 diagnosis	no mutation	somatic
21	Pt sensitive	BRCA1 relapse	no mutation	somatic
21	Pt sensitive	BRCA1 diagnosis	no mutation	somatic
21	Pt sensitive	TP53 relapse	frameshift	somatic
21	Pt sensitive	TP53 diagnosis	frameshift	somatic
24	Pt sensitive	RAD51C relapse	no mutation	somatic
24	Pt sensitive	RAD51C diagnosis	no mutation	somatic
24	Pt sensitive	BARD1 relapse	no mutation	somatic
24	Pt sensitive	BARD1 diagnosis	no mutation	somatic
24	Pt sensitive	BRCA2 relapse	no mutation	somatic
24	Pt sensitive	BRCA2 diagnosis	no mutation	somatic
24	Pt sensitive	BRCA1 relapse	no mutation	somatic
24	Pt sensitive	BRCA1 diagnosis	no mutation	somatic
24	Pt sensitive	TP53 relapse	frameshift	somatic
24	Pt sensitive	TP53 diagnosis	frameshift	somatic
28	Pt sensitive	RAD51C relapse	no mutation	somatic
28	Pt sensitive	RAD51C diagnosis	no mutation	somatic
28	Pt sensitive	BARD1 relapse	no mutation	somatic
28	Pt sensitive	BARD1 diagnosis	no mutation	somatic
28	Pt sensitive	BRCA2 relapse	no mutation	somatic
28	Pt sensitive	BRCA2 diagnosis	no mutation	somatic
28	Pt sensitive	BRCA1 relapse	no mutation	somatic
28	Pt sensitive	BRCA1 diagnosis	no mutation	somatic
28	Pt sensitive	TP53 relapse	frameshift	somatic
28	Pt sensitive	TP53 diagnosis	frameshift	somatic
29	Pt sensitive	RAD51C relapse	no mutation	somatic
29	Pt sensitive	RAD51C diagnosis	no mutation	somatic
29	Pt sensitive	BARD1 relapse	no mutation	somatic
29	Pt sensitive	BARD1 diagnosis	no mutation	somatic
29	Pt sensitive	BRCA2 relapse	no mutation	somatic
29	Pt sensitive	BRCA2 diagnosis	no mutation	somatic
29	Pt sensitive	BRCA1 relapse	no mutation	somatic
29	Pt sensitive	BRCA1 diagnosis	no mutation	somatic
29	Pt sensitive	TP53 relapse	frameshift	somatic
29	Pt sensitive	TP53 diagnosis	frameshift	somatic
30	Pt sensitive	RAD51C relapse	no mutation	somatic
30	Pt sensitive	RAD51C diagnosis	no mutation	somatic
30	Pt sensitive	BARD1 relapse	no mutation	somatic
30	Pt sensitive	BARD1 diagnosis	no mutation	somatic
30	Pt sensitive	BRCA2 relapse	no mutation	somatic
30	Pt sensitive	BRCA2 diagnosis	no mutation	somatic
30	Pt sensitive	BRCA1 relapse	no mutation	somatic
30	Pt sensitive	BRCA1 diagnosis	no mutation	somatic
30	Pt sensitive	TP53 relapse	splice region SNV	somatic
30	Pt sensitive	TP53 diagnosis	splice region SNV	somatic
34	Pt sensitive	RAD51C relapse	no mutation	somatic
34	Pt sensitive	RAD51C diagnosis	no mutation	somatic
34	Pt sensitive	BARD1 relapse	no mutation	somatic
34	Pt sensitive	BARD1 diagnosis	no mutation	somatic
34	Pt sensitive	BRCA2 relapse	no mutation	somatic
34	Pt sensitive	BRCA2 diagnosis	no mutation	somatic
34	Pt sensitive	BRCA1 relapse	no mutation	somatic
34	Pt sensitive	BRCA1 diagnosis	no mutation	somatic
34	Pt sensitive	TP53 relapse	missense	somatic
34	Pt sensitive	TP53 diagnosis	missense	somatic
35	Pt sensitive	RAD51C relapse	no mutation	somatic
35	Pt sensitive	RAD51C diagnosis	no mutation	somatic
35	Pt sensitive	BARD1 relapse	no mutation	somatic
35	Pt sensitive	BARD1 diagnosis	no mutation	somatic
35	Pt sensitive	BRCA2 relapse	no mutation	somatic
35	Pt sensitive	BRCA2 diagnosis	no mutation	somatic
35	Pt sensitive	BRCA1 relapse	no mutation	somatic
35	Pt sensitive	BRCA1 diagnosis	no mutation	somatic
35	Pt sensitive	TP53 relapse	frameshift	somatic
35	Pt sensitive	TP53 diagnosis	frameshift	somatic
36	Pt sensitive	RAD51C relapse	no mutation	somatic
36	Pt sensitive	RAD51C diagnosis	no mutation	somatic
36	Pt sensitive	BARD1 relapse	no mutation	somatic
36	Pt sensitive	BARD1 diagnosis	no mutation	somatic
36	Pt sensitive	BRCA2 relapse	no mutation	somatic
36	Pt sensitive	BRCA2 diagnosis	no mutation	somatic
36	Pt sensitive	BRCA1 relapse	no mutation	somatic
36	Pt sensitive	BRCA1 diagnosis	no mutation	somatic
36	Pt sensitive	TP53 relapse	inframe indel	somatic
36	Pt sensitive	TP53 diagnosis	inframe indel	somatic
37	Pt sensitive	RAD51C relapse	no mutation	somatic
37	Pt sensitive	RAD51C diagnosis	no mutation	somatic
37	Pt sensitive	BARD1 relapse	no mutation	somatic
37	Pt sensitive	BARD1 diagnosis	no mutation	somatic
37	Pt sensitive	BRCA2 relapse	no mutation	somatic
37	Pt sensitive	BRCA2 diagnosis	no mutation	somatic
37	Pt sensitive	BRCA1 relapse	no mutation	somatic
37	Pt sensitive	BRCA1 diagnosis	no mutation	somatic
37	Pt sensitive	TP53 relapse	missense	somatic
37	Pt sensitive	TP53 diagnosis	missense	somatic
38	Pt sensitive	RAD51C relapse	no mutation	somatic
38	Pt sensitive	RAD51C diagnosis	no mutation	somatic
38	Pt sensitive	BARD1 relapse	no mutation	somatic
38	Pt sensitive	BARD1 diagnosis	no mutation	somatic
38	Pt sensitive	BRCA2 relapse	no mutation	somatic
38	Pt sensitive	BRCA2 diagnosis	no mutation	somatic
38	Pt sensitive	BRCA1 relapse	no mutation	somatic
38	Pt sensitive	BRCA1 diagnosis	no mutation	somatic
38	Pt sensitive	TP53 relapse	missense	somatic
38	Pt sensitive	TP53 diagnosis	missense	somatic
41	Pt sensitive	RAD51C relapse	no mutation	somatic
41	Pt sensitive	RAD51C diagnosis	no mutation	somatic
41	Pt sensitive	BARD1 relapse	no mutation	somatic
41	Pt sensitive	BARD1 diagnosis	no mutation	somatic
41	Pt sensitive	BRCA2 relapse	no mutation	somatic
41	Pt sensitive	BRCA2 diagnosis	no mutation	somatic
41	Pt sensitive	BRCA1 relapse	no mutation	somatic
41	Pt sensitive	BRCA1 diagnosis	no mutation	somatic
41	Pt sensitive	TP53 relapse	frameshift	somatic
41	Pt sensitive	TP53 diagnosis	frameshift	somatic
42	Pt resistant	RAD51C relapse	no mutation	somatic
42	Pt resistant	RAD51C diagnosis	no mutation	somatic
42	Pt resistant	BARD1 relapse	no mutation	somatic
42	Pt resistant	BARD1 diagnosis	no mutation	somatic
42	Pt resistant	BRCA2 relapse	no mutation	somatic
42	Pt resistant	BRCA2 diagnosis	no mutation	somatic
42	Pt resistant	BRCA1 relapse	no mutation	somatic
42	Pt resistant	BRCA1 diagnosis	no mutation	somatic
42	Pt resistant	TP53 relapse	missense	somatic
42	Pt resistant	TP53 diagnosis	missense	somatic
53	Pt resistant	RAD51C relapse	no mutation	somatic
53	Pt resistant	RAD51C diagnosis	no mutation	somatic
53	Pt resistant	BARD1 relapse	no mutation	somatic
53	Pt resistant	BARD1 diagnosis	no mutation	somatic
53	Pt resistant	BRCA2 relapse	no mutation	somatic
53	Pt resistant	BRCA2 diagnosis	no mutation	somatic
53	Pt resistant	BRCA1 relapse	no mutation	somatic
53	Pt resistant	BRCA1 diagnosis	no mutation	somatic
53	Pt resistant	TP53 relapse	missense	somatic
53	Pt resistant	TP53 diagnosis	missense	somatic
57	Pt sensitive	RAD51C relapse	no mutation	somatic
57	Pt sensitive	RAD51C diagnosis	no mutation	somatic
57	Pt sensitive	BARD1 relapse	no mutation	somatic
57	Pt sensitive	BARD1 diagnosis	no mutation	somatic
57	Pt sensitive	BRCA2 relapse	no mutation	somatic
57	Pt sensitive	BRCA2 diagnosis	no mutation	somatic
57	Pt sensitive	BRCA1 relapse	no mutation	somatic
57	Pt sensitive	BRCA1 diagnosis	no mutation	somatic
57	Pt sensitive	TP53 relapse	missense	somatic
57	Pt sensitive	TP53 diagnosis	missense	somatic
60	Pt sensitive	RAD51C relapse	no mutation	somatic
60	Pt sensitive	RAD51C diagnosis	no mutation	somatic
60	Pt sensitive	BARD1 relapse	no mutation	somatic
60	Pt sensitive	BARD1 diagnosis	no mutation	somatic
60	Pt sensitive	BRCA2 relapse	no mutation	somatic
60	Pt sensitive	BRCA2 diagnosis	no mutation	somatic
60	Pt sensitive	BRCA1 relapse	no mutation	somatic
60	Pt sensitive	BRCA1 diagnosis	no mutation	somatic
60	Pt sensitive	TP53 relapse	missense	somatic
60	Pt sensitive	TP53 diagnosis	missense	somatic
61	Pt sensitive	RAD51C relapse	no mutation	somatic
61	Pt sensitive	RAD51C diagnosis	no mutation	somatic
61	Pt sensitive	BARD1 relapse	no mutation	somatic
61	Pt sensitive	BARD1 diagnosis	no mutation	somatic
61	Pt sensitive	BRCA2 relapse	no mutation	somatic
61	Pt sensitive	BRCA2 diagnosis	no mutation	somatic
61	Pt sensitive	BRCA1 relapse	no mutation	somatic
61	Pt sensitive	BRCA1 diagnosis	no mutation	somatic
61	Pt sensitive	TP53 relapse	missense	somatic
61	Pt sensitive	TP53 diagnosis	missense	somatic
62	Pt sensitive	RAD51C relapse	no mutation	somatic
62	Pt sensitive	RAD51C diagnosis	no mutation	somatic
62	Pt sensitive	BARD1 relapse	no mutation	somatic
62	Pt sensitive	BARD1 diagnosis	no mutation	somatic
62	Pt sensitive	BRCA2 relapse	no mutation	somatic
62	Pt sensitive	BRCA2 diagnosis	no mutation	somatic
62	Pt sensitive	BRCA1 relapse	no mutation	somatic
62	Pt sensitive	BRCA1 diagnosis	no mutation	somatic
62	Pt sensitive	TP53 relapse	stop gained	somatic
62	Pt sensitive	TP53 diagnosis	stop gained	somatic
65	Pt sensitive	RAD51C relapse	no mutation	somatic
65	Pt sensitive	RAD51C diagnosis	no mutation	somatic
65	Pt sensitive	BARD1 relapse	no mutation	somatic
65	Pt sensitive	BARD1 diagnosis	no mutation	somatic
65	Pt sensitive	BRCA2 relapse	no mutation	somatic
65	Pt sensitive	BRCA2 diagnosis	no mutation	somatic
65	Pt sensitive	BRCA1 relapse	no mutation	somatic
65	Pt sensitive	BRCA1 diagnosis	no mutation	somatic
65	Pt sensitive	TP53 relapse	stop gained	somatic
65	Pt sensitive	TP53 diagnosis	stop gained	somatic
69	Pt sensitive	RAD51C relapse	no mutation	somatic
69	Pt sensitive	RAD51C diagnosis	no mutation	somatic
69	Pt sensitive	BARD1 relapse	no mutation	somatic
69	Pt sensitive	BARD1 diagnosis	no mutation	somatic
69	Pt sensitive	BRCA2 relapse	no mutation	somatic
69	Pt sensitive	BRCA2 diagnosis	no mutation	somatic
69	Pt sensitive	BRCA1 relapse	no mutation	somatic
69	Pt sensitive	BRCA1 diagnosis	no mutation	somatic
69	Pt sensitive	TP53 relapse	frameshift	somatic
69	Pt sensitive	TP53 diagnosis	frameshift	somatic
77	Pt sensitive	RAD51C relapse	no mutation	somatic
77	Pt sensitive	RAD51C diagnosis	no mutation	somatic
77	Pt sensitive	BARD1 relapse	no mutation	somatic
77	Pt sensitive	BARD1 diagnosis	no mutation	somatic
77	Pt sensitive	BRCA2 relapse	no mutation	somatic
77	Pt sensitive	BRCA2 diagnosis	no mutation	somatic
77	Pt sensitive	BRCA1 relapse	no mutation	somatic
77	Pt sensitive	BRCA1 diagnosis	no mutation	somatic
77	Pt sensitive	TP53 relapse	missense	somatic
77	Pt sensitive	TP53 diagnosis	missense	somatic
79	Pt sensitive	RAD51C relapse	no mutation	somatic
79	Pt sensitive	RAD51C diagnosis	no mutation	somatic
79	Pt sensitive	BARD1 relapse	no mutation	somatic
79	Pt sensitive	BARD1 diagnosis	no mutation	somatic
79	Pt sensitive	BRCA2 relapse	no mutation	somatic
79	Pt sensitive	BRCA2 diagnosis	no mutation	somatic
79	Pt sensitive	BRCA1 relapse	no mutation	somatic
79	Pt sensitive	BRCA1 diagnosis	no mutation	somatic
79	Pt sensitive	TP53 relapse	missense	somatic
79	Pt sensitive	TP53 diagnosis	missense	somatic
82	Pt sensitive	RAD51C relapse	no mutation	somatic
82	Pt sensitive	RAD51C diagnosis	no mutation	somatic
82	Pt sensitive	BARD1 relapse	no mutation	somatic
82	Pt sensitive	BARD1 diagnosis	no mutation	somatic
82	Pt sensitive	BRCA2 relapse	no mutation	somatic
82	Pt sensitive	BRCA2 diagnosis	no mutation	somatic
82	Pt sensitive	BRCA1 relapse	no mutation	somatic
82	Pt sensitive	BRCA1 diagnosis	no mutation	somatic
82	Pt sensitive	TP53 relapse	missense	somatic
82	Pt sensitive	TP53 diagnosis	missense	somatic
83	Pt sensitive	RAD51C relapse	no mutation	somatic
83	Pt sensitive	RAD51C diagnosis	no mutation	somatic
83	Pt sensitive	BARD1 relapse	no mutation	somatic
83	Pt sensitive	BARD1 diagnosis	no mutation	somatic
83	Pt sensitive	BRCA2 relapse	no mutation	somatic
83	Pt sensitive	BRCA2 diagnosis	no mutation	somatic
83	Pt sensitive	BRCA1 relapse	no mutation	somatic
83	Pt sensitive	BRCA1 diagnosis	no mutation	somatic
83	Pt sensitive	TP53 relapse	stop gained	somatic
83	Pt sensitive	TP53 diagnosis	stop gained	somatic
84	Pt sensitive	RAD51C relapse	no mutation	somatic
84	Pt sensitive	RAD51C diagnosis	no mutation	somatic
84	Pt sensitive	BARD1 relapse	no mutation	somatic
84	Pt sensitive	BARD1 diagnosis	no mutation	somatic
84	Pt sensitive	BRCA2 relapse	no mutation	somatic
84	Pt sensitive	BRCA2 diagnosis	no mutation	somatic
84	Pt sensitive	BRCA1 relapse	no mutation	somatic
84	Pt sensitive	BRCA1 diagnosis	no mutation	somatic
84	Pt sensitive	TP53 relapse	missense	somatic
84	Pt sensitive	TP53 diagnosis	missense	somatic
87	Pt sensitive	RAD51C relapse	no mutation	somatic
87	Pt sensitive	RAD51C diagnosis	no mutation	somatic
87	Pt sensitive	BARD1 relapse	no mutation	somatic
87	Pt sensitive	BARD1 diagnosis	no mutation	somatic
87	Pt sensitive	BRCA2 relapse	no mutation	somatic
87	Pt sensitive	BRCA2 diagnosis	no mutation	somatic
87	Pt sensitive	BRCA1 relapse	no mutation	somatic
87	Pt sensitive	BRCA1 diagnosis	no mutation	somatic
87	Pt sensitive	TP53 relapse	missense	somatic
87	Pt sensitive	TP53 diagnosis	missense	somatic
88	Pt sensitive	RAD51C relapse	no mutation	somatic
88	Pt sensitive	RAD51C diagnosis	no mutation	somatic
88	Pt sensitive	BARD1 relapse	no mutation	somatic
88	Pt sensitive	BARD1 diagnosis	no mutation	somatic
88	Pt sensitive	BRCA2 relapse	no mutation	somatic
88	Pt sensitive	BRCA2 diagnosis	no mutation	somatic
88	Pt sensitive	BRCA1 relapse	no mutation	somatic
88	Pt sensitive	BRCA1 diagnosis	no mutation	somatic
88	Pt sensitive	TP53 relapse	missense	somatic
88	Pt sensitive	TP53 diagnosis	missense	somatic
89	Pt sensitive	RAD51C relapse	no mutation	somatic
89	Pt sensitive	RAD51C diagnosis	no mutation	somatic
89	Pt sensitive	BARD1 relapse	no mutation	somatic
89	Pt sensitive	BARD1 diagnosis	no mutation	somatic
89	Pt sensitive	BRCA2 relapse	no mutation	somatic
89	Pt sensitive	BRCA2 diagnosis	no mutation	somatic
89	Pt sensitive	BRCA1 relapse	no mutation	somatic
89	Pt sensitive	BRCA1 diagnosis	no mutation	somatic
89	Pt sensitive	TP53 relapse	missense	somatic
89	Pt sensitive	TP53 diagnosis	missense	somatic
94	Pt sensitive	RAD51C relapse	no mutation	somatic
94	Pt sensitive	RAD51C diagnosis	no mutation	somatic
94	Pt sensitive	BARD1 relapse	no mutation	somatic
94	Pt sensitive	BARD1 diagnosis	no mutation	somatic
94	Pt sensitive	BRCA2 relapse	no mutation	somatic
94	Pt sensitive	BRCA2 diagnosis	no mutation	somatic
94	Pt sensitive	BRCA1 relapse	no mutation	somatic
94	Pt sensitive	BRCA1 diagnosis	no mutation	somatic
94	Pt sensitive	TP53 relapse	splice region SNV	somatic
94	Pt sensitive	TP53 diagnosis	splice region SNV	somatic
96	Pt resistant	RAD51C relapse	no mutation	somatic
96	Pt resistant	RAD51C diagnosis	no mutation	somatic
96	Pt resistant	BARD1 relapse	no mutation	somatic
96	Pt resistant	BARD1 diagnosis	no mutation	somatic
96	Pt resistant	BRCA2 relapse	no mutation	somatic
96	Pt resistant	BRCA2 diagnosis	no mutation	somatic
96	Pt resistant	BRCA1 relapse	no mutation	somatic
96	Pt resistant	BRCA1 diagnosis	no mutation	somatic
96	Pt resistant	TP53 relapse	missense	somatic
96	Pt resistant	TP53 diagnosis	missense	somatic
99	Pt sensitive	RAD51C relapse	no mutation	somatic
99	Pt sensitive	RAD51C diagnosis	no mutation	somatic
99	Pt sensitive	BARD1 relapse	no mutation	somatic
99	Pt sensitive	BARD1 diagnosis	no mutation	somatic
99	Pt sensitive	BRCA2 relapse	no mutation	somatic
99	Pt sensitive	BRCA2 diagnosis	no mutation	somatic
99	Pt sensitive	BRCA1 relapse	no mutation	somatic
99	Pt sensitive	BRCA1 diagnosis	no mutation	somatic
99	Pt sensitive	TP53 relapse	missense	somatic
99	Pt sensitive	TP53 diagnosis	missense	somatic
100	Pt sensitive	RAD51C relapse	no mutation	somatic
100	Pt sensitive	RAD51C diagnosis	no mutation	somatic
100	Pt sensitive	BARD1 relapse	no mutation	somatic
100	Pt sensitive	BARD1 diagnosis	no mutation	somatic
100	Pt sensitive	BRCA2 relapse	no mutation	somatic
100	Pt sensitive	BRCA2 diagnosis	no mutation	somatic
100	Pt sensitive	BRCA1 relapse	no mutation	somatic
100	Pt sensitive	BRCA1 diagnosis	no mutation	somatic
100	Pt sensitive	TP53 relapse	missense	somatic
100	Pt sensitive	TP53 diagnosis	missense	somatic
102	Pt sensitive	RAD51C relapse	no mutation	somatic
102	Pt sensitive	RAD51C diagnosis	no mutation	somatic
102	Pt sensitive	BARD1 relapse	no mutation	somatic
102	Pt sensitive	BARD1 diagnosis	no mutation	somatic
102	Pt sensitive	BRCA2 relapse	no mutation	somatic
102	Pt sensitive	BRCA2 diagnosis	no mutation	somatic
102	Pt sensitive	BRCA1 relapse	no mutation	somatic
102	Pt sensitive	BRCA1 diagnosis	no mutation	somatic
102	Pt sensitive	TP53 relapse	frameshift	somatic
102	Pt sensitive	TP53 diagnosis	frameshift	somatic
105	Pt sensitive	RAD51C relapse	no mutation	somatic
105	Pt sensitive	RAD51C diagnosis	no mutation	somatic
105	Pt sensitive	BARD1 relapse	no mutation	somatic
105	Pt sensitive	BARD1 diagnosis	no mutation	somatic
105	Pt sensitive	BRCA2 relapse	no mutation	somatic
105	Pt sensitive	BRCA2 diagnosis	no mutation	somatic
105	Pt sensitive	BRCA1 relapse	no mutation	somatic
105	Pt sensitive	BRCA1 diagnosis	no mutation	somatic
105	Pt sensitive	TP53 relapse	stop gained	somatic
105	Pt sensitive	TP53 diagnosis	stop gained	somatic
106	Pt sensitive	RAD51C relapse	no mutation	somatic
106	Pt sensitive	RAD51C diagnosis	no mutation	somatic
106	Pt sensitive	BARD1 relapse	no mutation	somatic
106	Pt sensitive	BARD1 diagnosis	no mutation	somatic
106	Pt sensitive	BRCA2 relapse	no mutation	somatic
106	Pt sensitive	BRCA2 diagnosis	no mutation	somatic
106	Pt sensitive	BRCA1 relapse	no mutation	somatic
106	Pt sensitive	BRCA1 diagnosis	no mutation	somatic
106	Pt sensitive	TP53 relapse	frameshift	somatic
106	Pt sensitive	TP53 diagnosis	frameshift	somatic
107	Pt sensitive	RAD51C relapse	no mutation	somatic
107	Pt sensitive	RAD51C diagnosis	no mutation	somatic
107	Pt sensitive	BARD1 relapse	no mutation	somatic
107	Pt sensitive	BARD1 diagnosis	frameshift	somatic
107	Pt sensitive	BRCA2 relapse	no mutation	somatic
107	Pt sensitive	BRCA2 diagnosis	no mutation	somatic
107	Pt sensitive	BRCA1 relapse	no mutation	somatic
107	Pt sensitive	BRCA1 diagnosis	no mutation	somatic
107	Pt sensitive	TP53 relapse	missense	somatic
107	Pt sensitive	TP53 diagnosis	missense	somatic
110	Pt sensitive	RAD51C relapse	no mutation	somatic
110	Pt sensitive	RAD51C diagnosis	no mutation	somatic
110	Pt sensitive	BARD1 relapse	no mutation	somatic
110	Pt sensitive	BARD1 diagnosis	no mutation	somatic
110	Pt sensitive	BRCA2 relapse	no mutation	somatic
110	Pt sensitive	BRCA2 diagnosis	no mutation	somatic
110	Pt sensitive	BRCA1 relapse	no mutation	somatic
110	Pt sensitive	BRCA1 diagnosis	no mutation	somatic
110	Pt sensitive	TP53 relapse	missense	somatic
110	Pt sensitive	TP53 diagnosis	missense	somatic
112	Pt sensitive	RAD51C relapse	no mutation	somatic
112	Pt sensitive	RAD51C diagnosis	no mutation	somatic
112	Pt sensitive	BARD1 relapse	no mutation	somatic
112	Pt sensitive	BARD1 diagnosis	no mutation	somatic
112	Pt sensitive	BRCA2 relapse	no mutation	somatic
112	Pt sensitive	BRCA2 diagnosis	no mutation	somatic
112	Pt sensitive	BRCA1 relapse	no mutation	somatic
112	Pt sensitive	BRCA1 diagnosis	no mutation	somatic
112	Pt sensitive	TP53 relapse	frameshift	somatic
112	Pt sensitive	TP53 diagnosis	frameshift	somatic
114	Pt resistant	RAD51C relapse	no mutation	somatic
114	Pt resistant	RAD51C diagnosis	no mutation	somatic
114	Pt resistant	BARD1 relapse	no mutation	somatic
114	Pt resistant	BARD1 diagnosis	no mutation	somatic
114	Pt resistant	BRCA2 relapse	no mutation	somatic
114	Pt resistant	BRCA2 diagnosis	no mutation	somatic
114	Pt resistant	BRCA1 relapse	no mutation	somatic
114	Pt resistant	BRCA1 diagnosis	no mutation	somatic
114	Pt resistant	TP53 relapse	missense	somatic
114	Pt resistant	TP53 diagnosis	missense	somatic
116	Pt sensitive	RAD51C relapse	no mutation	somatic
116	Pt sensitive	RAD51C diagnosis	no mutation	somatic
116	Pt sensitive	BARD1 relapse	no mutation	somatic
116	Pt sensitive	BARD1 diagnosis	no mutation	somatic
116	Pt sensitive	BRCA2 relapse	no mutation	somatic
116	Pt sensitive	BRCA2 diagnosis	no mutation	somatic
116	Pt sensitive	BRCA1 relapse	no mutation	somatic
116	Pt sensitive	BRCA1 diagnosis	no mutation	somatic
116	Pt sensitive	TP53 relapse	missense	somatic
116	Pt sensitive	TP53 diagnosis	missense	somatic
117	Pt sensitive	RAD51C relapse	no mutation	somatic
117	Pt sensitive	RAD51C diagnosis	no mutation	somatic
117	Pt sensitive	BARD1 relapse	no mutation	somatic
117	Pt sensitive	BARD1 diagnosis	no mutation	somatic
117	Pt sensitive	BRCA2 relapse	no mutation	somatic
117	Pt sensitive	BRCA2 diagnosis	no mutation	somatic
117	Pt sensitive	BRCA1 relapse	no mutation	somatic
117	Pt sensitive	BRCA1 diagnosis	no mutation	somatic
117	Pt sensitive	TP53 relapse	missense	somatic
117	Pt sensitive	TP53 diagnosis	missense	somatic
123	Pt sensitive	RAD51C relapse	no mutation	somatic
123	Pt sensitive	RAD51C diagnosis	no mutation	somatic
123	Pt sensitive	BARD1 relapse	no mutation	somatic
123	Pt sensitive	BARD1 diagnosis	no mutation	somatic
123	Pt sensitive	BRCA2 relapse	no mutation	somatic
123	Pt sensitive	BRCA2 diagnosis	no mutation	somatic
123	Pt sensitive	BRCA1 relapse	no mutation	somatic
123	Pt sensitive	BRCA1 diagnosis	no mutation	somatic
123	Pt sensitive	TP53 relapse	frameshift	somatic
123	Pt sensitive	TP53 diagnosis	frameshift	somatic
124	Pt sensitive	RAD51C relapse	no mutation	somatic
124	Pt sensitive	RAD51C diagnosis	no mutation	somatic
124	Pt sensitive	BARD1 relapse	no mutation	somatic
124	Pt sensitive	BARD1 diagnosis	no mutation	somatic
124	Pt sensitive	BRCA2 relapse	no mutation	somatic
124	Pt sensitive	BRCA2 diagnosis	no mutation	somatic
124	Pt sensitive	BRCA1 relapse	no mutation	somatic
124	Pt sensitive	BRCA1 diagnosis	no mutation	somatic
124	Pt sensitive	TP53 relapse	missense	somatic
124	Pt sensitive	TP53 diagnosis	missense	somatic
128	Pt sensitive	RAD51C relapse	no mutation	somatic
128	Pt sensitive	RAD51C diagnosis	no mutation	somatic
128	Pt sensitive	BARD1 relapse	no mutation	somatic
128	Pt sensitive	BARD1 diagnosis	no mutation	somatic
128	Pt sensitive	BRCA2 relapse	no mutation	somatic
128	Pt sensitive	BRCA2 diagnosis	no mutation	somatic
128	Pt sensitive	BRCA1 relapse	no mutation	somatic
128	Pt sensitive	BRCA1 diagnosis	no mutation	somatic
128	Pt sensitive	TP53 relapse	frameshift	somatic
128	Pt sensitive	TP53 diagnosis	frameshift	somatic
132	Pt sensitive	RAD51C relapse	no mutation	somatic
132	Pt sensitive	RAD51C diagnosis	no mutation	somatic
132	Pt sensitive	BARD1 relapse	no mutation	somatic
132	Pt sensitive	BARD1 diagnosis	no mutation	somatic
132	Pt sensitive	BRCA2 relapse	no mutation	somatic
132	Pt sensitive	BRCA2 diagnosis	no mutation	somatic
132	Pt sensitive	BRCA1 relapse	no mutation	somatic
132	Pt sensitive	BRCA1 diagnosis	no mutation	somatic
132	Pt sensitive	TP53 relapse	frameshift	somatic
132	Pt sensitive	TP53 diagnosis	frameshift	somatic
133	Pt sensitive	RAD51C relapse	no mutation	somatic
133	Pt sensitive	RAD51C diagnosis	no mutation	somatic
133	Pt sensitive	BARD1 relapse	no mutation	somatic
133	Pt sensitive	BARD1 diagnosis	no mutation	somatic
133	Pt sensitive	BRCA2 relapse	no mutation	somatic
133	Pt sensitive	BRCA2 diagnosis	no mutation	somatic
133	Pt sensitive	BRCA1 relapse	no mutation	somatic
133	Pt sensitive	BRCA1 diagnosis	no mutation	somatic
133	Pt sensitive	TP53 relapse	missense	somatic
133	Pt sensitive	TP53 diagnosis	missense	somatic
135	Pt resistant	RAD51C relapse	no mutation	somatic
135	Pt resistant	RAD51C diagnosis	no mutation	somatic
135	Pt resistant	BARD1 relapse	no mutation	somatic
135	Pt resistant	BARD1 diagnosis	no mutation	somatic
135	Pt resistant	BRCA2 relapse	no mutation	somatic
135	Pt resistant	BRCA2 diagnosis	no mutation	somatic
135	Pt resistant	BRCA1 relapse	no mutation	somatic
135	Pt resistant	BRCA1 diagnosis	no mutation	somatic
135	Pt resistant	TP53 relapse	missense	somatic
135	Pt resistant	TP53 diagnosis	missense	somatic
136	Pt sensitive	RAD51C relapse	no mutation	somatic
136	Pt sensitive	RAD51C diagnosis	no mutation	somatic
136	Pt sensitive	BARD1 relapse	no mutation	somatic
136	Pt sensitive	BARD1 diagnosis	no mutation	somatic
136	Pt sensitive	BRCA2 relapse	no mutation	somatic
136	Pt sensitive	BRCA2 diagnosis	no mutation	somatic
136	Pt sensitive	BRCA1 relapse	no mutation	somatic
136	Pt sensitive	BRCA1 diagnosis	no mutation	somatic
136	Pt sensitive	TP53 relapse	frameshift	somatic
136	Pt sensitive	TP53 diagnosis	frameshift	somatic
137	Pt sensitive	RAD51C relapse	no mutation	somatic
137	Pt sensitive	RAD51C diagnosis	no mutation	somatic
137	Pt sensitive	BARD1 relapse	no mutation	somatic
137	Pt sensitive	BARD1 diagnosis	no mutation	somatic
137	Pt sensitive	BRCA2 relapse	no mutation	somatic
137	Pt sensitive	BRCA2 diagnosis	no mutation	somatic
137	Pt sensitive	BRCA1 relapse	no mutation	somatic
137	Pt sensitive	BRCA1 diagnosis	no mutation	somatic
137	Pt sensitive	TP53 relapse	missense	somatic
137	Pt sensitive	TP53 diagnosis	missense	somatic
138	Pt sensitive	RAD51C relapse	no mutation	somatic
138	Pt sensitive	RAD51C diagnosis	no mutation	somatic
138	Pt sensitive	BARD1 relapse	no mutation	somatic
138	Pt sensitive	BARD1 diagnosis	no mutation	somatic
138	Pt sensitive	BRCA2 relapse	no mutation	somatic
138	Pt sensitive	BRCA2 diagnosis	no mutation	somatic
138	Pt sensitive	BRCA1 relapse	no mutation	somatic
138	Pt sensitive	BRCA1 diagnosis	no mutation	somatic
138	Pt sensitive	TP53 relapse	splice region SNV	somatic
138	Pt sensitive	TP53 diagnosis	splice region SNV	somatic
139	Pt sensitive	RAD51C relapse	no mutation	somatic
139	Pt sensitive	RAD51C diagnosis	no mutation	somatic
139	Pt sensitive	BARD1 relapse	no mutation	somatic
139	Pt sensitive	BARD1 diagnosis	no mutation	somatic
139	Pt sensitive	BRCA2 relapse	no mutation	somatic
139	Pt sensitive	BRCA2 diagnosis	no mutation	somatic
139	Pt sensitive	BRCA1 relapse	no mutation	somatic
139	Pt sensitive	BRCA1 diagnosis	no mutation	somatic
139	Pt sensitive	TP53 relapse	missense	somatic
139	Pt sensitive	TP53 diagnosis	missense	somatic
140	Pt sensitive	RAD51C relapse	no mutation	somatic
140	Pt sensitive	RAD51C diagnosis	no mutation	somatic
140	Pt sensitive	BARD1 relapse	no mutation	somatic
140	Pt sensitive	BARD1 diagnosis	no mutation	somatic
140	Pt sensitive	BRCA2 relapse	no mutation	somatic
140	Pt sensitive	BRCA2 diagnosis	no mutation	somatic
140	Pt sensitive	BRCA1 relapse	no mutation	somatic
140	Pt sensitive	BRCA1 diagnosis	no mutation	somatic
140	Pt sensitive	TP53 relapse	frameshift	somatic
140	Pt sensitive	TP53 diagnosis	frameshift	somatic
143	Pt sensitive	RAD51C relapse	no mutation	somatic
143	Pt sensitive	RAD51C diagnosis	no mutation	somatic
143	Pt sensitive	BARD1 relapse	no mutation	somatic
143	Pt sensitive	BARD1 diagnosis	no mutation	somatic
143	Pt sensitive	BRCA2 relapse	no mutation	somatic
143	Pt sensitive	BRCA2 diagnosis	no mutation	somatic
143	Pt sensitive	BRCA1 relapse	no mutation	somatic
143	Pt sensitive	BRCA1 diagnosis	no mutation	somatic
143	Pt sensitive	TP53 relapse	missense	somatic
143	Pt sensitive	TP53 diagnosis	missense	somatic
146	Pt sensitive	RAD51C relapse	no mutation	somatic
146	Pt sensitive	RAD51C diagnosis	no mutation	somatic
146	Pt sensitive	BARD1 relapse	no mutation	somatic
146	Pt sensitive	BARD1 diagnosis	no mutation	somatic
146	Pt sensitive	BRCA2 relapse	no mutation	somatic
146	Pt sensitive	BRCA2 diagnosis	no mutation	somatic
146	Pt sensitive	BRCA1 relapse	no mutation	somatic
146	Pt sensitive	BRCA1 diagnosis	no mutation	somatic
146	Pt sensitive	TP53 relapse	missense	somatic
146	Pt sensitive	TP53 diagnosis	missense	somatic
156	Pt sensitive	RAD51C relapse	no mutation	somatic
156	Pt sensitive	RAD51C diagnosis	no mutation	somatic
156	Pt sensitive	BARD1 relapse	no mutation	somatic
156	Pt sensitive	BARD1 diagnosis	no mutation	somatic
156	Pt sensitive	BRCA2 relapse	no mutation	somatic
156	Pt sensitive	BRCA2 diagnosis	no mutation	somatic
156	Pt sensitive	BRCA1 relapse	no mutation	somatic
156	Pt sensitive	BRCA1 diagnosis	no mutation	somatic
156	Pt sensitive	TP53 relapse	missense	somatic
156	Pt sensitive	TP53 diagnosis	missense	somatic
163	Pt sensitive	RAD51C relapse	no mutation	somatic
163	Pt sensitive	RAD51C diagnosis	no mutation	somatic
163	Pt sensitive	BARD1 relapse	no mutation	somatic
163	Pt sensitive	BARD1 diagnosis	no mutation	somatic
163	Pt sensitive	BRCA2 relapse	no mutation	somatic
163	Pt sensitive	BRCA2 diagnosis	no mutation	somatic
163	Pt sensitive	BRCA1 relapse	no mutation	somatic
163	Pt sensitive	BRCA1 diagnosis	no mutation	somatic
163	Pt sensitive	TP53 relapse	missense	somatic
163	Pt sensitive	TP53 diagnosis	missense	somatic
165	Pt resistant	RAD51C relapse	no mutation	somatic
165	Pt resistant	RAD51C diagnosis	no mutation	somatic
165	Pt resistant	BARD1 relapse	no mutation	somatic
165	Pt resistant	BARD1 diagnosis	no mutation	somatic
165	Pt resistant	BRCA2 relapse	no mutation	somatic
165	Pt resistant	BRCA2 diagnosis	no mutation	somatic
165	Pt resistant	BRCA1 relapse	no mutation	somatic
165	Pt resistant	BRCA1 diagnosis	no mutation	somatic
165	Pt resistant	TP53 relapse	missense	somatic
165	Pt resistant	TP53 diagnosis	missense	somatic
186	Pt resistant	RAD51C relapse	no mutation	somatic
186	Pt resistant	RAD51C diagnosis	no mutation	somatic
186	Pt resistant	BARD1 relapse	no mutation	somatic
186	Pt resistant	BARD1 diagnosis	no mutation	somatic
186	Pt resistant	BRCA2 relapse	no mutation	somatic
186	Pt resistant	BRCA2 diagnosis	no mutation	somatic
186	Pt resistant	BRCA1 relapse	no mutation	somatic
186	Pt resistant	BRCA1 diagnosis	no mutation	somatic
186	Pt resistant	TP53 relapse	frameshift	somatic
186	Pt resistant	TP53 diagnosis	frameshift	somatic
187	Pt sensitive	RAD51C relapse	no mutation	somatic
187	Pt sensitive	RAD51C diagnosis	no mutation	somatic
187	Pt sensitive	BARD1 relapse	no mutation	somatic
187	Pt sensitive	BARD1 diagnosis	no mutation	somatic
187	Pt sensitive	BRCA2 relapse	no mutation	somatic
187	Pt sensitive	BRCA2 diagnosis	no mutation	somatic
187	Pt sensitive	BRCA1 relapse	no mutation	somatic
187	Pt sensitive	BRCA1 diagnosis	no mutation	somatic
187	Pt sensitive	TP53 relapse	inframe indel	somatic
187	Pt sensitive	TP53 diagnosis	inframe indel	somatic
192	Pt sensitive	RAD51C relapse	no mutation	somatic
192	Pt sensitive	RAD51C diagnosis	no mutation	somatic
192	Pt sensitive	BARD1 relapse	no mutation	somatic
192	Pt sensitive	BARD1 diagnosis	no mutation	somatic
192	Pt sensitive	BRCA2 relapse	no mutation	somatic
192	Pt sensitive	BRCA2 diagnosis	no mutation	somatic
192	Pt sensitive	BRCA1 relapse	no mutation	somatic
192	Pt sensitive	BRCA1 diagnosis	no mutation	somatic
192	Pt sensitive	TP53 relapse	missense	somatic
192	Pt sensitive	TP53 diagnosis	missense	somatic
198	Pt resistant	RAD51C relapse	no mutation	somatic
198	Pt resistant	RAD51C diagnosis	no mutation	somatic
198	Pt resistant	BARD1 relapse	no mutation	somatic
198	Pt resistant	BARD1 diagnosis	no mutation	somatic
198	Pt resistant	BRCA2 relapse	no mutation	somatic
198	Pt resistant	BRCA2 diagnosis	no mutation	somatic
198	Pt resistant	BRCA1 relapse	no mutation	somatic
198	Pt resistant	BRCA1 diagnosis	no mutation	somatic
198	Pt resistant	TP53 relapse	stop gained	somatic
198	Pt resistant	TP53 diagnosis	stop gained	somatic
199	Pt sensitive	RAD51C relapse	no mutation	somatic
199	Pt sensitive	RAD51C diagnosis	no mutation	somatic
199	Pt sensitive	BARD1 relapse	no mutation	somatic
199	Pt sensitive	BARD1 diagnosis	no mutation	somatic
199	Pt sensitive	BRCA2 relapse	no mutation	somatic
199	Pt sensitive	BRCA2 diagnosis	no mutation	somatic
199	Pt sensitive	BRCA1 relapse	no mutation	somatic
199	Pt sensitive	BRCA1 diagnosis	no mutation	somatic
199	Pt sensitive	TP53 relapse	missense	somatic
199	Pt sensitive	TP53 diagnosis	missense	somatic
200	Pt sensitive	RAD51C relapse	no mutation	somatic
200	Pt sensitive	RAD51C diagnosis	no mutation	somatic
200	Pt sensitive	BARD1 relapse	no mutation	somatic
200	Pt sensitive	BARD1 diagnosis	no mutation	somatic
200	Pt sensitive	BRCA2 relapse	no mutation	somatic
200	Pt sensitive	BRCA2 diagnosis	no mutation	somatic
200	Pt sensitive	BRCA1 relapse	no mutation	somatic
200	Pt sensitive	BRCA1 diagnosis	no mutation	somatic
200	Pt sensitive	TP53 relapse	missense	somatic
200	Pt sensitive	TP53 diagnosis	missense	somatic
201	Pt resistant	RAD51C relapse	no mutation	somatic
201	Pt resistant	RAD51C diagnosis	no mutation	somatic
201	Pt resistant	BARD1 relapse	no mutation	somatic
201	Pt resistant	BARD1 diagnosis	no mutation	somatic
201	Pt resistant	BRCA2 relapse	no mutation	somatic
201	Pt resistant	BRCA2 diagnosis	no mutation	somatic
201	Pt resistant	BRCA1 relapse	no mutation	somatic
201	Pt resistant	BRCA1 diagnosis	no mutation	somatic
201	Pt resistant	TP53 relapse	missense	somatic
201	Pt resistant	TP53 diagnosis	missense	somatic
203	Pt sensitive	RAD51C relapse	no mutation	somatic
203	Pt sensitive	RAD51C diagnosis	no mutation	somatic
203	Pt sensitive	BARD1 relapse	no mutation	somatic
203	Pt sensitive	BARD1 diagnosis	no mutation	somatic
203	Pt sensitive	BRCA2 relapse	no mutation	somatic
203	Pt sensitive	BRCA2 diagnosis	no mutation	somatic
203	Pt sensitive	BRCA1 relapse	no mutation	somatic
203	Pt sensitive	BRCA1 diagnosis	no mutation	somatic
203	Pt sensitive	TP53 relapse	missense	somatic
203	Pt sensitive	TP53 diagnosis	missense	somatic
205	Pt sensitive	RAD51C relapse	no mutation	somatic
205	Pt sensitive	RAD51C diagnosis	no mutation	somatic
205	Pt sensitive	BARD1 relapse	no mutation	somatic
205	Pt sensitive	BARD1 diagnosis	no mutation	somatic
205	Pt sensitive	BRCA2 relapse	no mutation	somatic
205	Pt sensitive	BRCA2 diagnosis	no mutation	somatic
205	Pt sensitive	BRCA1 relapse	no mutation	somatic
205	Pt sensitive	BRCA1 diagnosis	no mutation	somatic
205	Pt sensitive	TP53 relapse	frameshift	somatic
205	Pt sensitive	TP53 diagnosis	frameshift	somatic
206	Pt resistant	RAD51C relapse	no mutation	somatic
206	Pt resistant	RAD51C diagnosis	no mutation	somatic
206	Pt resistant	BARD1 relapse	no mutation	somatic
206	Pt resistant	BARD1 diagnosis	no mutation	somatic
206	Pt resistant	BRCA2 relapse	no mutation	somatic
206	Pt resistant	BRCA2 diagnosis	no mutation	somatic
206	Pt resistant	BRCA1 relapse	no mutation	somatic
206	Pt resistant	BRCA1 diagnosis	no mutation	somatic
206	Pt resistant	TP53 relapse	splice region SNV	somatic
206	Pt resistant	TP53 diagnosis	splice region SNV	somatic
209	Pt sensitive	RAD51C relapse	no mutation	somatic
209	Pt sensitive	RAD51C diagnosis	no mutation	somatic
209	Pt sensitive	BARD1 relapse	no mutation	somatic
209	Pt sensitive	BARD1 diagnosis	no mutation	somatic
209	Pt sensitive	BRCA2 relapse	no mutation	somatic
209	Pt sensitive	BRCA2 diagnosis	no mutation	somatic
209	Pt sensitive	BRCA1 relapse	no mutation	somatic
209	Pt sensitive	BRCA1 diagnosis	no mutation	somatic
209	Pt sensitive	TP53 relapse	frameshift	somatic
209	Pt sensitive	TP53 diagnosis	frameshift	somatic
212	Pt resistant	RAD51C relapse	no mutation	somatic
212	Pt resistant	RAD51C diagnosis	no mutation	somatic
212	Pt resistant	BARD1 relapse	no mutation	somatic
212	Pt resistant	BARD1 diagnosis	no mutation	somatic
212	Pt resistant	BRCA2 relapse	no mutation	somatic
212	Pt resistant	BRCA2 diagnosis	no mutation	somatic
212	Pt resistant	BRCA1 relapse	no mutation	somatic
212	Pt resistant	BRCA1 diagnosis	no mutation	somatic
212	Pt resistant	TP53 relapse	frameshift	somatic
212	Pt resistant	TP53 diagnosis	frameshift	somatic
216	Pt sensitive	RAD51C relapse	no mutation	somatic
216	Pt sensitive	RAD51C diagnosis	no mutation	somatic
216	Pt sensitive	BARD1 relapse	no mutation	somatic
216	Pt sensitive	BARD1 diagnosis	no mutation	somatic
216	Pt sensitive	BRCA2 relapse	no mutation	somatic
216	Pt sensitive	BRCA2 diagnosis	no mutation	somatic
216	Pt sensitive	BRCA1 relapse	no mutation	somatic
216	Pt sensitive	BRCA1 diagnosis	no mutation	somatic
216	Pt sensitive	TP53 relapse	frameshift	somatic
216	Pt sensitive	TP53 diagnosis	frameshift	somatic
218	Pt resistant	RAD51C relapse	no mutation	somatic
218	Pt resistant	RAD51C diagnosis	no mutation	somatic
218	Pt resistant	BARD1 relapse	no mutation	somatic
218	Pt resistant	BARD1 diagnosis	no mutation	somatic
218	Pt resistant	BRCA2 relapse	no mutation	somatic
218	Pt resistant	BRCA2 diagnosis	no mutation	somatic
218	Pt resistant	BRCA1 relapse	no mutation	somatic
218	Pt resistant	BRCA1 diagnosis	no mutation	somatic
218	Pt resistant	TP53 relapse	missense	somatic
218	Pt resistant	TP53 diagnosis	missense	somatic
220	Pt sensitive	RAD51C relapse	no mutation	somatic
220	Pt sensitive	RAD51C diagnosis	no mutation	somatic
220	Pt sensitive	BARD1 relapse	no mutation	somatic
220	Pt sensitive	BARD1 diagnosis	no mutation	somatic
220	Pt sensitive	BRCA2 relapse	no mutation	somatic
220	Pt sensitive	BRCA2 diagnosis	no mutation	somatic
220	Pt sensitive	BRCA1 relapse	no mutation	somatic
220	Pt sensitive	BRCA1 diagnosis	no mutation	somatic
220	Pt sensitive	TP53 relapse	stop gained	somatic
220	Pt sensitive	TP53 diagnosis	stop gained	somatic
221	Pt resistant	RAD51C relapse	stop gained	germline
221	Pt resistant	RAD51C diagnosis	stop gained	germline
221	Pt resistant	BARD1 relapse	no mutation	somatic
221	Pt resistant	BARD1 diagnosis	no mutation	somatic
221	Pt resistant	BRCA2 relapse	no mutation	somatic
221	Pt resistant	BRCA2 diagnosis	no mutation	somatic
221	Pt resistant	BRCA1 relapse	no mutation	somatic
221	Pt resistant	BRCA1 diagnosis	no mutation	somatic
221	Pt resistant	TP53 relapse	missense	somatic
221	Pt resistant	TP53 diagnosis	missense	somatic
223	Pt sensitive	RAD51C relapse	no mutation	somatic
223	Pt sensitive	RAD51C diagnosis	no mutation	somatic
223	Pt sensitive	BARD1 relapse	no mutation	somatic
223	Pt sensitive	BARD1 diagnosis	no mutation	somatic
223	Pt sensitive	BRCA2 relapse	no mutation	somatic
223	Pt sensitive	BRCA2 diagnosis	no mutation	somatic
223	Pt sensitive	BRCA1 relapse	no mutation	somatic
223	Pt sensitive	BRCA1 diagnosis	no mutation	somatic
223	Pt sensitive	TP53 relapse	missense	somatic
223	Pt sensitive	TP53 diagnosis	missense	somatic
231	Pt sensitive	RAD51C relapse	no mutation	somatic
231	Pt sensitive	RAD51C diagnosis	no mutation	somatic
231	Pt sensitive	BARD1 relapse	no mutation	somatic
231	Pt sensitive	BARD1 diagnosis	no mutation	somatic
231	Pt sensitive	BRCA2 relapse	no mutation	somatic
231	Pt sensitive	BRCA2 diagnosis	no mutation	somatic
231	Pt sensitive	BRCA1 relapse	no mutation	somatic
231	Pt sensitive	BRCA1 diagnosis	no mutation	somatic
231	Pt sensitive	TP53 relapse	missense	somatic
231	Pt sensitive	TP53 diagnosis	missense	somatic
232	Pt sensitive	RAD51C relapse	no mutation	somatic
232	Pt sensitive	RAD51C diagnosis	no mutation	somatic
232	Pt sensitive	BARD1 relapse	no mutation	somatic
232	Pt sensitive	BARD1 diagnosis	no mutation	somatic
232	Pt sensitive	BRCA2 relapse	no mutation	somatic
232	Pt sensitive	BRCA2 diagnosis	no mutation	somatic
232	Pt sensitive	BRCA1 relapse	no mutation	somatic
232	Pt sensitive	BRCA1 diagnosis	no mutation	somatic
232	Pt sensitive	TP53 relapse	missense	somatic
232	Pt sensitive	TP53 diagnosis	missense	somatic
234	Pt resistant	RAD51C relapse	no mutation	somatic
234	Pt resistant	RAD51C diagnosis	no mutation	somatic
234	Pt resistant	BARD1 relapse	no mutation	somatic
234	Pt resistant	BARD1 diagnosis	no mutation	somatic
234	Pt resistant	BRCA2 relapse	no mutation	somatic
234	Pt resistant	BRCA2 diagnosis	no mutation	somatic
234	Pt resistant	BRCA1 relapse	no mutation	somatic
234	Pt resistant	BRCA1 diagnosis	no mutation	somatic
234	Pt resistant	TP53 relapse	missense	somatic
234	Pt resistant	TP53 diagnosis	missense	somatic
236	Pt resistant	RAD51C relapse	no mutation	somatic
236	Pt resistant	RAD51C diagnosis	no mutation	somatic
236	Pt resistant	BARD1 relapse	no mutation	somatic
236	Pt resistant	BARD1 diagnosis	no mutation	somatic
236	Pt resistant	BRCA2 relapse	no mutation	somatic
236	Pt resistant	BRCA2 diagnosis	no mutation	somatic
236	Pt resistant	BRCA1 relapse	no mutation	somatic
236	Pt resistant	BRCA1 diagnosis	no mutation	somatic
236	Pt resistant	TP53 relapse	missense	somatic
236	Pt resistant	TP53 diagnosis	missense	somatic
240	Pt resistant	RAD51C relapse	no mutation	somatic
240	Pt resistant	RAD51C diagnosis	no mutation	somatic
240	Pt resistant	BARD1 relapse	no mutation	somatic
240	Pt resistant	BARD1 diagnosis	no mutation	somatic
240	Pt resistant	BRCA2 relapse	no mutation	somatic
240	Pt resistant	BRCA2 diagnosis	no mutation	somatic
240	Pt resistant	BRCA1 relapse	no mutation	somatic
240	Pt resistant	BRCA1 diagnosis	no mutation	somatic
240	Pt resistant	TP53 relapse	stop gained	somatic
240	Pt resistant	TP53 diagnosis	stop gained	somatic
260	Pt sensitive	RAD51C relapse	no mutation	somatic
260	Pt sensitive	RAD51C diagnosis	no mutation	somatic
260	Pt sensitive	BARD1 relapse	no mutation	somatic
260	Pt sensitive	BARD1 diagnosis	no mutation	somatic
260	Pt sensitive	BRCA2 relapse	no mutation	somatic
260	Pt sensitive	BRCA2 diagnosis	no mutation	somatic
260	Pt sensitive	BRCA1 relapse	no mutation	somatic
260	Pt sensitive	BRCA1 diagnosis	no mutation	somatic
260	Pt sensitive	TP53 relapse	missense	somatic
260	Pt sensitive	TP53 diagnosis	missense	somatic
268	Pt resistant	RAD51C relapse	no mutation	somatic
268	Pt resistant	RAD51C diagnosis	no mutation	somatic
268	Pt resistant	BARD1 relapse	no mutation	somatic
268	Pt resistant	BARD1 diagnosis	no mutation	somatic
268	Pt resistant	BRCA2 relapse	no mutation	somatic
268	Pt resistant	BRCA2 diagnosis	no mutation	somatic
268	Pt resistant	BRCA1 relapse	no mutation	somatic
268	Pt resistant	BRCA1 diagnosis	no mutation	somatic
268	Pt resistant	TP53 relapse	missense	somatic
268	Pt resistant	TP53 diagnosis	missense	somatic
273	Pt sensitive	RAD51C relapse	no mutation	somatic
273	Pt sensitive	RAD51C diagnosis	no mutation	somatic
273	Pt sensitive	BARD1 relapse	no mutation	somatic
273	Pt sensitive	BARD1 diagnosis	no mutation	somatic
273	Pt sensitive	BRCA2 relapse	no mutation	somatic
273	Pt sensitive	BRCA2 diagnosis	no mutation	somatic
273	Pt sensitive	BRCA1 relapse	no mutation	somatic
273	Pt sensitive	BRCA1 diagnosis	no mutation	somatic
273	Pt sensitive	TP53 relapse	frameshift	somatic
273	Pt sensitive	TP53 diagnosis	frameshift	somatic
274	Pt sensitive	RAD51C relapse	no mutation	somatic
274	Pt sensitive	RAD51C diagnosis	no mutation	somatic
274	Pt sensitive	BARD1 relapse	no mutation	somatic
274	Pt sensitive	BARD1 diagnosis	no mutation	somatic
274	Pt sensitive	BRCA2 relapse	no mutation	somatic
274	Pt sensitive	BRCA2 diagnosis	no mutation	somatic
274	Pt sensitive	BRCA1 relapse	no mutation	somatic
274	Pt sensitive	BRCA1 diagnosis	no mutation	somatic
274	Pt sensitive	TP53 relapse	splice region SNV	somatic
274	Pt sensitive	TP53 diagnosis	splice region SNV	somatic
191	Pt resistant	RAD51C relapse	no mutation	somatic
191	Pt resistant	RAD51C diagnosis	no mutation	somatic
191	Pt resistant	BARD1 relapse	no mutation	somatic
191	Pt resistant	BARD1 diagnosis	no mutation	somatic
191	Pt resistant	BRCA2 relapse	no mutation	somatic
191	Pt resistant	BRCA2 diagnosis	no mutation	somatic
191	Pt resistant	BRCA1 relapse	frameshift	germline
191	Pt resistant	BRCA1 diagnosis	frameshift	germline
191	Pt resistant	TP53 relapse	no mutation	somatic
191	Pt resistant	TP53 diagnosis	no mutation	somatic
