# Supplementary material for: The copy number and mutational landscape of recurrent ovarian high-grade serous carcinoma
Source: Nat Commun. 2023 Jul 20;14:4387. doi: 10.1038/s41467-023-39867-7 (PMC10359414; doi:10.1038/s41467-023-39867-7)
Supplement: Supplementary file 10 — Source Data [file 41467_2023_39867_MOESM10_ESM.zip › source_data/figure_S11.tsv]

PATIENT_ID	SAMPLE_ID	group	gene	value	pt_status	prior_lines
BRITROC-204	IM_435	diagnosis	AKT2	2.2743862854996	sensitive	1
BRITROC-204	IM_435	diagnosis	BRCA2	0.927919242215963	sensitive	1
BRITROC-204	IM_435	diagnosis	MECOM	2.04430215843322	sensitive	1
BRITROC-204	IM_435	diagnosis	CDKN2A	1.91635184614573	sensitive	1
BRITROC-204	IM_435	diagnosis	CDKN2B	1.91635184614573	sensitive	1
BRITROC-204	IM_435	diagnosis	PIK3CA	2.04430215843322	sensitive	1
BRITROC-204	IM_435	diagnosis	PTEN	1.95887323285142	sensitive	1
BRITROC-204	IM_435	diagnosis	CCND3	1.95395692348371	sensitive	1
BRITROC-204	IM_435	diagnosis	RB1	0.927919242215963	sensitive	1
BRITROC-204	IM_435	diagnosis	CCNE1	2.2743862854996	sensitive	1
BRITROC-204	IM_435	diagnosis	CCND1	2.03102934418862	sensitive	1
BRITROC-204	IM_435	diagnosis	NF1	1.04018388466575	sensitive	1
BRITROC-204	IM_435	diagnosis	AKT3	1.9924473312975	sensitive	1
BRITROC-204	IM_435	diagnosis	BRCA1	1.04018388466575	sensitive	1
BRITROC-204	IM_435	diagnosis	CCND2	3.01644602800585	sensitive	1
BRITROC-204	IM_435	diagnosis	AKT1	2.10602348576718	sensitive	1
BRITROC-204	IM_435	diagnosis	MYC	2.934812678824	sensitive	1
BRITROC-204	IM_435	diagnosis	KRAS	3.01644602800585	sensitive	1
BRITROC-204	JBLAB-4956	relapse	AKT2	1.88197511758098	sensitive	1
BRITROC-204	JBLAB-4956	relapse	BRCA2	1.01096994428658	sensitive	1
BRITROC-204	JBLAB-4956	relapse	MECOM	1.97698609363191	sensitive	1
BRITROC-204	JBLAB-4956	relapse	CDKN2A	1.91715583092444	sensitive	1
BRITROC-204	JBLAB-4956	relapse	CDKN2B	1.91715583092444	sensitive	1
BRITROC-204	JBLAB-4956	relapse	PIK3CA	1.97698609363191	sensitive	1
BRITROC-204	JBLAB-4956	relapse	PTEN	1.9814129447408	sensitive	1
BRITROC-204	JBLAB-4956	relapse	CCND3	1.9514905006321	sensitive	1
BRITROC-204	JBLAB-4956	relapse	RB1	0.976109739875628	sensitive	1
BRITROC-204	JBLAB-4956	relapse	CCNE1	1.88197511758098	sensitive	1
BRITROC-204	JBLAB-4956	relapse	CCND1	2.16770553790938	sensitive	1
BRITROC-204	JBLAB-4956	relapse	NF1	0.77281861631548	sensitive	1
BRITROC-204	JBLAB-4956	relapse	AKT3	1.92016576497597	sensitive	1
BRITROC-204	JBLAB-4956	relapse	BRCA1	1.02206428900531	sensitive	1
BRITROC-204	JBLAB-4956	relapse	CCND2	3.1495692051203	sensitive	1
BRITROC-204	JBLAB-4956	relapse	AKT1	1.94694845976592	sensitive	1
BRITROC-204	JBLAB-4956	relapse	MYC	2.88202544361145	sensitive	1
BRITROC-204	JBLAB-4956	relapse	KRAS	3.09262096180046	sensitive	1
BRITROC-205	JBLAB-4957	relapse	AKT2	1.93949444977264	sensitive	1
BRITROC-205	JBLAB-4957	relapse	BRCA2	2.02146639105248	sensitive	1
BRITROC-205	JBLAB-4957	relapse	MECOM	5.00716632768804	sensitive	1
BRITROC-205	JBLAB-4957	relapse	CDKN2A	2.97138768661548	sensitive	1
BRITROC-205	JBLAB-4957	relapse	CDKN2B	2.97138768661548	sensitive	1
BRITROC-205	JBLAB-4957	relapse	PIK3CA	4.92467771639304	sensitive	1
BRITROC-205	JBLAB-4957	relapse	PTEN	2.97508303990277	sensitive	1
BRITROC-205	JBLAB-4957	relapse	CCND3	2.99657895565858	sensitive	1
BRITROC-205	JBLAB-4957	relapse	RB1	2.02146639105248	sensitive	1
BRITROC-205	JBLAB-4957	relapse	CCNE1	2.94605937212774	sensitive	1
BRITROC-205	JBLAB-4957	relapse	CCND1	3.0268755174913	sensitive	1
BRITROC-205	JBLAB-4957	relapse	NF1	1.93022697950296	sensitive	1
BRITROC-205	JBLAB-4957	relapse	AKT3	3.89734452512051	sensitive	1
BRITROC-205	JBLAB-4957	relapse	BRCA1	1.93022697950296	sensitive	1
BRITROC-205	JBLAB-4957	relapse	CCND2	3.01361419091045	sensitive	1
BRITROC-205	JBLAB-4957	relapse	AKT1	5.28332280791528	sensitive	1
BRITROC-205	JBLAB-4957	relapse	MYC	4.04565460058036	sensitive	1
BRITROC-205	JBLAB-4957	relapse	KRAS	2.02434935159815	sensitive	1
BRITROC-205	IM_321	diagnosis	AKT2	1.77689018030126	sensitive	1
BRITROC-205	IM_321	diagnosis	BRCA2	1.99198190488356	sensitive	1
BRITROC-205	IM_321	diagnosis	MECOM	4.74924046171373	sensitive	1
BRITROC-205	IM_321	diagnosis	CDKN2A	2.02089326606407	sensitive	1
BRITROC-205	IM_321	diagnosis	CDKN2B	2.02089326606407	sensitive	1
BRITROC-205	IM_321	diagnosis	PIK3CA	3.9964940181447	sensitive	1
BRITROC-205	IM_321	diagnosis	PTEN	3.87792310055449	sensitive	1
BRITROC-205	IM_321	diagnosis	CCND3	1.91736991897168	sensitive	1
BRITROC-205	IM_321	diagnosis	RB1	1.99198190488356	sensitive	1
BRITROC-205	IM_321	diagnosis	CCNE1	3.40460361383792	sensitive	1
BRITROC-205	IM_321	diagnosis	CCND1	3.76497037469306	sensitive	1
BRITROC-205	IM_321	diagnosis	NF1	1.7895695763502	sensitive	1
BRITROC-205	IM_321	diagnosis	AKT3	5.87029977964864	sensitive	1
BRITROC-205	IM_321	diagnosis	BRCA1	2.01708674788905	sensitive	1
BRITROC-205	IM_321	diagnosis	CCND2	4.07058108304661	sensitive	1
BRITROC-205	IM_321	diagnosis	AKT1	6.93025339057257	sensitive	1
BRITROC-205	IM_321	diagnosis	MYC	7.79141641604589	sensitive	1
BRITROC-205	IM_321	diagnosis	KRAS	4.07058108304661	sensitive	1
BRITROC-209	IM_295	diagnosis	AKT2	1.78780576581203	sensitive	1
BRITROC-209	IM_295	diagnosis	BRCA2	1.95431842323022	sensitive	1
BRITROC-209	IM_295	diagnosis	MECOM	3.10682583313454	sensitive	1
BRITROC-209	IM_295	diagnosis	CDKN2A	0.912082059368664	sensitive	1
BRITROC-209	IM_295	diagnosis	CDKN2B	0.912082059368664	sensitive	1
BRITROC-209	IM_295	diagnosis	PIK3CA	3.10682583313454	sensitive	1
BRITROC-209	IM_295	diagnosis	PTEN	0.993772292748296	sensitive	1
BRITROC-209	IM_295	diagnosis	CCND3	1.93705111470724	sensitive	1
BRITROC-209	IM_295	diagnosis	RB1	1.95431842323022	sensitive	1
BRITROC-209	IM_295	diagnosis	CCNE1	0.688159615597359	sensitive	1
BRITROC-209	IM_295	diagnosis	CCND1	2.59663318577106	sensitive	1
BRITROC-209	IM_295	diagnosis	NF1	0.945884726263179	sensitive	1
BRITROC-209	IM_295	diagnosis	AKT3	1.89667498790889	sensitive	1
BRITROC-209	IM_295	diagnosis	BRCA1	0.945884726263179	sensitive	1
BRITROC-209	IM_295	diagnosis	CCND2	2.0145839992879	sensitive	1
BRITROC-209	IM_295	diagnosis	AKT1	1.74302911060794	sensitive	1
BRITROC-209	IM_295	diagnosis	MYC	3.76079301241686	sensitive	1
BRITROC-209	IM_295	diagnosis	KRAS	2.0145839992879	sensitive	1
BRITROC-209	JBLAB-4960	relapse	AKT2	1.86858509895974	sensitive	1
BRITROC-209	JBLAB-4960	relapse	BRCA2	2.99529011464305	sensitive	1
BRITROC-209	JBLAB-4960	relapse	MECOM	4.77497848094395	sensitive	1
BRITROC-209	JBLAB-4960	relapse	CDKN2A	1.90775550831198	sensitive	1
BRITROC-209	JBLAB-4960	relapse	CDKN2B	1.90775550831198	sensitive	1
BRITROC-209	JBLAB-4960	relapse	PIK3CA	4.77497848094395	sensitive	1
BRITROC-209	JBLAB-4960	relapse	PTEN	1.9788131857141	sensitive	1
BRITROC-209	JBLAB-4960	relapse	CCND3	2.92026901680917	sensitive	1
BRITROC-209	JBLAB-4960	relapse	RB1	2.17967747474071	sensitive	1
BRITROC-209	JBLAB-4960	relapse	CCNE1	1.87561375105487	sensitive	1
BRITROC-209	JBLAB-4960	relapse	CCND1	4.2150289260241	sensitive	1
BRITROC-209	JBLAB-4960	relapse	NF1	1.92053499904389	sensitive	1
BRITROC-209	JBLAB-4960	relapse	AKT3	3.10946897663258	sensitive	1
BRITROC-209	JBLAB-4960	relapse	BRCA1	2.97468940860855	sensitive	1
BRITROC-209	JBLAB-4960	relapse	CCND2	3.04237216469654	sensitive	1
BRITROC-209	JBLAB-4960	relapse	AKT1	2.562662546883	sensitive	1
BRITROC-209	JBLAB-4960	relapse	MYC	3.95134478997337	sensitive	1
BRITROC-209	JBLAB-4960	relapse	KRAS	2.02154518144206	sensitive	1
BRITROC-216	IM_341	diagnosis	AKT2	1.68542948853258	sensitive	1
BRITROC-216	IM_341	diagnosis	BRCA2	1.94600410807897	sensitive	1
BRITROC-216	IM_341	diagnosis	MECOM	2.01336550849922	sensitive	1
BRITROC-216	IM_341	diagnosis	CDKN2A	0.926932083594865	sensitive	1
BRITROC-216	IM_341	diagnosis	CDKN2B	0.926932083594865	sensitive	1
BRITROC-216	IM_341	diagnosis	PIK3CA	2.01336550849922	sensitive	1
BRITROC-216	IM_341	diagnosis	PTEN	1.95913296243305	sensitive	1
BRITROC-216	IM_341	diagnosis	CCND3	0.988671934724231	sensitive	1
BRITROC-216	IM_341	diagnosis	RB1	1.94600410807897	sensitive	1
BRITROC-216	IM_341	diagnosis	CCNE1	1.68542948853258	sensitive	1
BRITROC-216	IM_341	diagnosis	CCND1	1.9667320865992	sensitive	1
BRITROC-216	IM_341	diagnosis	NF1	0.924454798182639	sensitive	1
BRITROC-216	IM_341	diagnosis	AKT3	1.82986845271729	sensitive	1
BRITROC-216	IM_341	diagnosis	BRCA1	0.924454798182639	sensitive	1
BRITROC-216	IM_341	diagnosis	CCND2	2.80757202694853	sensitive	1
BRITROC-216	IM_341	diagnosis	AKT1	0.989966919134966	sensitive	1
BRITROC-216	IM_341	diagnosis	MYC	4.90596616682345	sensitive	1
BRITROC-216	IM_341	diagnosis	KRAS	2.0387824283042	sensitive	1
BRITROC-216	IM_340	diagnosis	AKT2	1.86329528093533	sensitive	1
BRITROC-216	IM_340	diagnosis	BRCA2	2.078138571089	sensitive	1
BRITROC-216	IM_340	diagnosis	MECOM	2.17727361637063	sensitive	1
BRITROC-216	IM_340	diagnosis	CDKN2A	0.960705830298296	sensitive	1
BRITROC-216	IM_340	diagnosis	CDKN2B	0.960705830298296	sensitive	1
BRITROC-216	IM_340	diagnosis	PIK3CA	2.17727361637063	sensitive	1
BRITROC-216	IM_340	diagnosis	PTEN	2.06868059585515	sensitive	1
BRITROC-216	IM_340	diagnosis	CCND3	1.05779425769469	sensitive	1
BRITROC-216	IM_340	diagnosis	RB1	2.078138571089	sensitive	1
BRITROC-216	IM_340	diagnosis	CCNE1	1.86329528093533	sensitive	1
BRITROC-216	IM_340	diagnosis	CCND1	2.11731432344915	sensitive	1
BRITROC-216	IM_340	diagnosis	NF1	1.00364584341893	sensitive	1
BRITROC-216	IM_340	diagnosis	AKT3	1.93902336245132	sensitive	1
BRITROC-216	IM_340	diagnosis	BRCA1	1.00364584341893	sensitive	1
BRITROC-216	IM_340	diagnosis	CCND2	3.27956246541556	sensitive	1
BRITROC-216	IM_340	diagnosis	AKT1	0.990972609504644	sensitive	1
BRITROC-216	IM_340	diagnosis	MYC	5.15941289348925	sensitive	1
BRITROC-216	IM_340	diagnosis	KRAS	2.13760099570482	sensitive	1
BRITROC-216	JBLAB-4965	relapse	AKT2	4.06713742732676	sensitive	1
BRITROC-216	JBLAB-4965	relapse	BRCA2	5.16564196467236	sensitive	1
BRITROC-216	JBLAB-4965	relapse	MECOM	5.20080253506103	sensitive	1
BRITROC-216	JBLAB-4965	relapse	CDKN2A	1.88777366520347	sensitive	1
BRITROC-216	JBLAB-4965	relapse	CDKN2B	1.88777366520347	sensitive	1
BRITROC-216	JBLAB-4965	relapse	PIK3CA	5.20080253506103	sensitive	1
BRITROC-216	JBLAB-4965	relapse	PTEN	3.80265989589296	sensitive	1
BRITROC-216	JBLAB-4965	relapse	CCND3	3.08554604413283	sensitive	1
BRITROC-216	JBLAB-4965	relapse	RB1	3.117586497894	sensitive	1
BRITROC-216	JBLAB-4965	relapse	CCNE1	4.06713742732676	sensitive	1
BRITROC-216	JBLAB-4965	relapse	CCND1	3.95080824730675	sensitive	1
BRITROC-216	JBLAB-4965	relapse	NF1	2.03879612728223	sensitive	1
BRITROC-216	JBLAB-4965	relapse	AKT3	4.13311124353366	sensitive	1
BRITROC-216	JBLAB-4965	relapse	BRCA1	2.03879612728223	sensitive	1
BRITROC-216	JBLAB-4965	relapse	CCND2	3.98043134786131	sensitive	1
BRITROC-216	JBLAB-4965	relapse	AKT1	1.98656125253726	sensitive	1
BRITROC-216	JBLAB-4965	relapse	MYC	9.61379920532217	sensitive	1
BRITROC-216	JBLAB-4965	relapse	KRAS	3.06703627577082	sensitive	1
BRITROC-225	JBLAB-4975	relapse	AKT2	1.94327808722829	sensitive	1
BRITROC-225	JBLAB-4975	relapse	BRCA2	0.984373254494753	sensitive	1
BRITROC-225	JBLAB-4975	relapse	MECOM	5.11960281872191	sensitive	1
BRITROC-225	JBLAB-4975	relapse	CDKN2A	3.05972258546551	sensitive	1
BRITROC-225	JBLAB-4975	relapse	CDKN2B	3.05972258546551	sensitive	1
BRITROC-225	JBLAB-4975	relapse	PIK3CA	2.96144180992338	sensitive	1
BRITROC-225	JBLAB-4975	relapse	PTEN	0.96079585840674	sensitive	1
BRITROC-225	JBLAB-4975	relapse	CCND3	1.96950333325261	sensitive	1
BRITROC-225	JBLAB-4975	relapse	RB1	0.984373254494753	sensitive	1
BRITROC-225	JBLAB-4975	relapse	CCNE1	1.94327808722829	sensitive	1
BRITROC-225	JBLAB-4975	relapse	CCND1	2.02245348719719	sensitive	1
BRITROC-225	JBLAB-4975	relapse	NF1	1.88705681471402	sensitive	1
BRITROC-225	JBLAB-4975	relapse	AKT3	0.979923895162173	sensitive	1
BRITROC-225	JBLAB-4975	relapse	BRCA1	1.87853145410374	sensitive	1
BRITROC-225	JBLAB-4975	relapse	CCND2	2.90863976812055	sensitive	1
BRITROC-225	JBLAB-4975	relapse	AKT1	3.03528007934947	sensitive	1
BRITROC-225	JBLAB-4975	relapse	MYC	4.87244546268384	sensitive	1
BRITROC-225	JBLAB-4975	relapse	KRAS	1.01129739776088	sensitive	1
BRITROC-225	IM_445	diagnosis	AKT2	1.92286688098771	sensitive	1
BRITROC-225	IM_445	diagnosis	BRCA2	1.00369811235786	sensitive	1
BRITROC-225	IM_445	diagnosis	MECOM	5.50778059409672	sensitive	1
BRITROC-225	IM_445	diagnosis	CDKN2A	3.12597953438738	sensitive	1
BRITROC-225	IM_445	diagnosis	CDKN2B	3.12597953438738	sensitive	1
BRITROC-225	IM_445	diagnosis	PIK3CA	3.1415537719255	sensitive	1
BRITROC-225	IM_445	diagnosis	PTEN	2.02287364393912	sensitive	1
BRITROC-225	IM_445	diagnosis	CCND3	2.09240301021776	sensitive	1
BRITROC-225	IM_445	diagnosis	RB1	1.00369811235786	sensitive	1
BRITROC-225	IM_445	diagnosis	CCNE1	1.92286688098771	sensitive	1
BRITROC-225	IM_445	diagnosis	CCND1	2.05276272578196	sensitive	1
BRITROC-225	IM_445	diagnosis	NF1	2.17649228376289	sensitive	1
BRITROC-225	IM_445	diagnosis	AKT3	1.97585885428322	sensitive	1
BRITROC-225	IM_445	diagnosis	BRCA1	0.970893598185893	sensitive	1
BRITROC-225	IM_445	diagnosis	CCND2	4.00924422264466	sensitive	1
BRITROC-225	IM_445	diagnosis	AKT1	3.44774965295562	sensitive	1
BRITROC-225	IM_445	diagnosis	MYC	4.93869011698561	sensitive	1
BRITROC-225	IM_445	diagnosis	KRAS	1.06469518252261	sensitive	1
