# Supplementary material for: The copy number and mutational landscape of recurrent ovarian high-grade serous carcinoma
Source: Nat Commun. 2023 Jul 20;14:4387. doi: 10.1038/s41467-023-39867-7 (PMC10359414; doi:10.1038/s41467-023-39867-7)
Supplement: Supplementary file 10 — Source Data [file 41467_2023_39867_MOESM10_ESM.zip › source_data/figure_SM4A.tsv]

sample	segment_noise	excluded
IM_101	0.382247017468833	FALSE
IM_108	0.988484133463804	TRUE
IM_11	0.758810754910875	FALSE
IM_112	0.550363092499291	FALSE
IM_113	0.932413186397976	TRUE
IM_115	0.722845143452798	FALSE
IM_116	0.708116517047996	FALSE
IM_117	0.658026461053561	FALSE
IM_118	0.614069898432258	FALSE
IM_119	0.794173045886782	FALSE
IM_124	0.480816785504674	FALSE
IM_143	0.82431393211348	FALSE
IM_146	0.807487888705512	FALSE
IM_149	0.448961682879637	FALSE
IM_152	0.660703107194853	FALSE
IM_153	0.615203260860586	FALSE
IM_154	0.661859154282291	FALSE
IM_155	0.594429529296507	FALSE
IM_158	0.879092532493729	TRUE
IM_165	0.460318975624638	FALSE
IM_169	0.59408914995284	FALSE
IM_171	0.709310176787821	FALSE
IM_18	0.620050835615173	FALSE
IM_180	0.696868071049542	FALSE
IM_182	0.726694311460791	FALSE
IM_186	0.68402386224118	FALSE
IM_187	0.661445034459645	FALSE
IM_190	0.503249864165844	FALSE
IM_193	1.41547436484558	TRUE
IM_195	1.37590274655357	TRUE
IM_196	0.61896723260114	FALSE
IM_198	0.816505502928061	FALSE
IM_202	0.650755715879481	FALSE
IM_205	0.506281802694795	FALSE
IM_207	0.475488325127287	FALSE
IM_208	0.637003437881629	FALSE
IM_21	0.494872691653887	FALSE
IM_211	0.469321352219517	FALSE
IM_214	0.484825122666889	FALSE
IM_218	0.563423878144997	FALSE
IM_22	0.490948852583906	FALSE
IM_220	0.605704853430574	FALSE
IM_222	0.433843647042686	FALSE
IM_223	0.430216279332777	FALSE
IM_229	0.570409170174641	FALSE
IM_23	0.507729561278775	FALSE
IM_243	0.467924343933841	FALSE
IM_25	0.628380176970438	FALSE
IM_252	0.386491803671713	FALSE
IM_255	0.694841200555431	FALSE
IM_256	0.65103358381771	FALSE
IM_257	0.622746786506617	FALSE
IM_258	0.635008063347955	FALSE
IM_259	0.654761630262695	FALSE
IM_260	0.495254626214677	FALSE
IM_269	0.378391037964877	FALSE
IM_277	0.538443877864577	FALSE
IM_282	0.613739186714563	FALSE
IM_295	0.422848959666322	FALSE
IM_299	0.678872207245789	FALSE
IM_3	0.462124791909184	FALSE
IM_300	0.57027005276288	FALSE
IM_306	1.12935008006163	TRUE
IM_311	0.655216695755119	FALSE
IM_312	0.610562532256178	FALSE
IM_319	0.702137109779301	FALSE
IM_321	0.578913225562176	FALSE
IM_323	0.503532064346048	FALSE
IM_326	0.615678343330071	FALSE
IM_329	0.52194810703196	FALSE
IM_33	1.10523215425495	TRUE
IM_332	0.627570759803606	FALSE
IM_340	0.480594316596582	FALSE
IM_341	0.435922285339916	FALSE
IM_348	0.61399556487524	FALSE
IM_349	0.541365866670627	FALSE
IM_350	0.574291596664237	FALSE
IM_351	0.565436980005554	FALSE
IM_352	0.711817329863099	FALSE
IM_354	0.674319730671391	FALSE
IM_357	0.548846662396551	FALSE
IM_358	0.588601436989656	FALSE
IM_360	0.456426212040492	FALSE
IM_361	0.64662415352235	FALSE
IM_364	0.421215744995827	FALSE
IM_367	0.438163093493975	FALSE
IM_381	0.413207635831263	FALSE
IM_383	0.405203020157859	FALSE
IM_385	0.631267322007403	FALSE
IM_387	0.656241107658711	FALSE
IM_388	0.447715333965658	FALSE
IM_390	0.547623560539133	FALSE
IM_394	0.481762118197624	FALSE
IM_395	0.381534356585457	FALSE
IM_396	0.372611503600955	FALSE
IM_399	0.595391400656078	FALSE
IM_400	0.613337353070106	FALSE
IM_401	0.625112408885602	FALSE
IM_402	0.610459800807126	FALSE
IM_403	0.733729160658365	FALSE
IM_411	0.453571493017166	FALSE
IM_412	0.434482919558707	FALSE
IM_414	0.597989580952524	FALSE
IM_415	0.615929463963622	FALSE
IM_422	0.606622050300315	FALSE
IM_423	0.424012389794428	FALSE
IM_426	0.510425527629646	FALSE
IM_428	0.41816432503181	FALSE
IM_430	0.671343655187705	FALSE
IM_431	0.599416522235423	FALSE
IM_434	0.39165232848391	FALSE
IM_435	0.434812822097287	FALSE
IM_445	0.460536332536264	FALSE
IM_449	0.61476162629878	FALSE
IM_5	0.640523998120605	FALSE
IM_56	0.495605865307298	FALSE
IM_6	0.674429145216236	FALSE
IM_66	0.41544618838494	FALSE
IM_7	0.778107263190818	FALSE
IM_80	0.677552849807264	FALSE
IM_81	0.68136796227601	FALSE
IM_82	0.473560477261778	FALSE
IM_84	0.44834664654778	FALSE
IM_85	0.442409014875889	FALSE
IM_9	0.740938444913738	FALSE
IM_92	0.515255106064893	FALSE
JBLAB-19302	0.602913937424781	FALSE
JBLAB-19303	0.606232371308888	FALSE
JBLAB-19304	0.46531540683415	FALSE
JBLAB-19305	0.65453899511841	FALSE
JBLAB-19311	0.396645533753456	FALSE
JBLAB-19312	0.455972297489109	FALSE
JBLAB-19313	0.453652276262393	FALSE
JBLAB-19316	0.41114885276721	FALSE
JBLAB-19317	0.445723168135455	FALSE
JBLAB-19318	0.409062706555406	FALSE
JBLAB-19321	0.543492579667639	FALSE
JBLAB-19322	0.43588427604691	FALSE
JBLAB-19323	0.493924272370306	FALSE
JBLAB-19325	0.381063652031696	FALSE
JBLAB-19326	0.659322804213856	FALSE
JBLAB-19330	0.594212671664492	FALSE
JBLAB-19331	0.387968815735761	FALSE
JBLAB-19332	0.544681336164192	FALSE
JBLAB-19333	0.578464675212048	FALSE
JBLAB-19334	0.584488820390606	FALSE
JBLAB-19335	0.477031467634176	FALSE
JBLAB-19337	0.464874233645895	FALSE
JBLAB-19338	0.739422708748133	FALSE
JBLAB-4102	0.463278320805474	FALSE
JBLAB-4103	0.407394979507447	FALSE
JBLAB-4104	0.561919985203952	FALSE
JBLAB-4105	0.537976920708403	FALSE
JBLAB-4106	0.636854529550668	FALSE
JBLAB-4108	0.439440591992474	FALSE
JBLAB-4109	0.512353421661628	FALSE
JBLAB-4112	0.440080904478788	FALSE
JBLAB-4113	0.437025444386438	FALSE
JBLAB-4115	0.666271163938869	FALSE
JBLAB-4116	0.708674150837296	FALSE
JBLAB-4120	0.42308506453805	FALSE
JBLAB-4123	0.582619427471395	FALSE
JBLAB-4127	0.449266890142407	FALSE
JBLAB-4128	0.571852705012031	FALSE
JBLAB-4136	0.681555323730375	FALSE
JBLAB-4139	0.587613917120809	FALSE
JBLAB-4141	0.446063704593129	FALSE
JBLAB-4143	0.676109170920659	FALSE
JBLAB-4144	0.620952285940039	FALSE
JBLAB-4147	0.502128427616253	FALSE
JBLAB-4148	0.756297124952401	FALSE
JBLAB-4149	0.559825044826836	FALSE
JBLAB-4150	0.548085885508301	FALSE
JBLAB-4151	0.470383306176348	FALSE
JBLAB-4152	0.57981872215425	FALSE
JBLAB-4157	0.448876694462981	FALSE
JBLAB-4159	0.502992110319832	FALSE
JBLAB-4163	0.435682101326113	FALSE
JBLAB-4165	0.429710190353639	FALSE
JBLAB-4166	0.423370985882581	FALSE
JBLAB-4173	0.377007656144241	FALSE
JBLAB-4174	0.495995313649092	FALSE
JBLAB-4175	0.514353268775757	FALSE
JBLAB-4177	0.669659106833083	FALSE
JBLAB-4178	0.522817309711161	FALSE
JBLAB-4179	0.421628100910534	FALSE
JBLAB-4186	0.574518465181593	FALSE
JBLAB-4187	0.568175995055019	FALSE
JBLAB-4188	0.731480311547785	FALSE
JBLAB-4189	0.642631451150856	FALSE
JBLAB-4191	0.590007493922801	FALSE
JBLAB-4193	0.598098892839873	FALSE
JBLAB-4195	0.452784171427025	FALSE
JBLAB-4196	0.46037786480916	FALSE
JBLAB-4199	0.635800626847683	FALSE
JBLAB-4200	0.683982865813442	FALSE
JBLAB-4208	1.05253414695378	TRUE
JBLAB-4213	0.507377780330638	FALSE
JBLAB-4217	0.474602573981051	FALSE
JBLAB-4218	0.522302288924274	FALSE
JBLAB-4223	0.625765351530316	FALSE
JBLAB-4236	0.705917004798541	FALSE
JBLAB-4238	0.60946179580241	FALSE
JBLAB-4245	0.516788125149434	FALSE
JBLAB-4251	0.652762171398356	FALSE
JBLAB-4253	0.745325253818319	FALSE
JBLAB-4254	0.675645289925365	FALSE
JBLAB-4263	0.645081441825903	FALSE
JBLAB-4264	0.579090420106484	FALSE
JBLAB-4274	0.563888109993866	FALSE
JBLAB-4275	0.640676901562692	FALSE
JBLAB-4277	0.528977680651479	FALSE
JBLAB-4278	0.446416944512362	FALSE
JBLAB-4282	0.445953178414299	FALSE
JBLAB-4285	0.499123285888635	FALSE
JBLAB-4287	0.668717948938545	FALSE
JBLAB-4289	1.18942979707979	TRUE
JBLAB-4290	0.700908248004152	FALSE
JBLAB-4295	0.602045048295612	FALSE
JBLAB-4299	0.483527160134426	FALSE
JBLAB-4900	0.480196277198582	FALSE
JBLAB-4903	0.394957847825383	FALSE
JBLAB-4908	0.555066453031033	FALSE
JBLAB-4913	0.617449893555602	FALSE
JBLAB-4914	0.558618469613695	FALSE
JBLAB-4915	0.541665407848947	FALSE
JBLAB-4920	0.536013361166348	FALSE
JBLAB-4921	0.624414667081732	FALSE
JBLAB-4927	0.382011160105119	FALSE
JBLAB-4932	0.655493190234201	FALSE
JBLAB-4933	0.415062092187754	FALSE
JBLAB-4936	0.446092186268355	FALSE
JBLAB-4938	0.855473955794605	FALSE
JBLAB-4939	0.508771836877326	FALSE
JBLAB-4940	0.768162457294866	FALSE
JBLAB-4941	0.749723917778839	FALSE
JBLAB-4945	0.389081509901672	FALSE
JBLAB-4953	0.58138106162619	FALSE
JBLAB-4955	0.447005353064961	FALSE
JBLAB-4956	0.404363319632639	FALSE
JBLAB-4957	0.472731100706917	FALSE
JBLAB-4960	0.486657894252402	FALSE
JBLAB-4962	0.429327662253306	FALSE
JBLAB-4965	0.557702305141634	FALSE
JBLAB-4969	0.576982864761411	FALSE
JBLAB-4971	0.542420785249117	FALSE
JBLAB-4972	0.55046304215373	FALSE
JBLAB-4973	0.605370793247163	FALSE
JBLAB-4975	0.494940121271103	FALSE
JBLAB-4976	0.474677857709109	FALSE
JBLAB-4977	0.441935649137662	FALSE
JBLAB-4978	0.472022851906261	FALSE
JBLAB-4979	0.42943326869294	FALSE
JBLAB-4980	0.498390700319921	FALSE
JBLAB-4981	0.598073447315267	FALSE
JBLAB-4985	0.543830942250048	FALSE
JBLAB-4986	0.60920341128735	FALSE
JBLAB-4987	0.62459330977869	FALSE
JBLAB-4989	0.600589200157284	FALSE
JBLAB-4990	0.374294281762164	FALSE
JBLAB-4993	0.489586233870487	FALSE
JBLAB-4996	0.62493024242575	FALSE
JBLAB-4997	0.647167056006679	FALSE
JBLAB-4998	0.656695289367819	FALSE
JBLAB-4999	0.68171264958346	FALSE
