# Supplementary material for: The copy number and mutational landscape of recurrent ovarian high-grade serous carcinoma
Source: Nat Commun. 2023 Jul 20;14:4387. doi: 10.1038/s41467-023-39867-7 (PMC10359414; doi:10.1038/s41467-023-39867-7)
Supplement: Supplementary file 10 — Source Data [file 41467_2023_39867_MOESM10_ESM.zip › source_data/figure_S2.tsv]

fk_britroc_number	gene_symbol	variant_type	pt_sensitivity_at_reg
5	BRCA1	splice region SNV	Pt sensitive
5	BRCA1	splice region SNV	Pt sensitive
10	BRCA1	frameshift	Pt sensitive
10	BRCA1	frameshift	Pt sensitive
10	BRCA1	frameshift	Pt sensitive
10	BRCA1	frameshift	Pt sensitive
18	BRCA1	splice region SNV	Pt sensitive
18	BRCA1	splice region SNV	Pt sensitive
18	BRCA1	splice region SNV	Pt sensitive
18	BRCA1	splice region SNV	Pt sensitive
22	BRCA2	frameshift	Pt resistant
22	BRCA2	frameshift	Pt resistant
23	BRCA1	stop gained	Pt sensitive
23	BRCA1	stop gained	Pt sensitive
31	BRCA1	stop gained	Pt resistant
31	BRCA1	stop gained	Pt resistant
31	BRCA1	stop gained	Pt resistant
31	BRCA1	stop gained	Pt resistant
33	BRCA1	frameshift	Pt sensitive
33	BRCA1	frameshift	Pt sensitive
33	BRCA1	frameshift	Pt sensitive
33	BRCA1	frameshift	Pt sensitive
43	BRCA1	missense	Pt resistant
43	BRCA1	missense	Pt resistant
44	BRCA1	frameshift	Pt resistant
44	BRCA1	frameshift	Pt resistant
49	BRCA2	frameshift	Pt sensitive
49	BRCA2	frameshift	Pt sensitive
52	BRCA2	frameshift	Pt sensitive
52	BRCA2	frameshift	Pt sensitive
52	BRCA2	frameshift	Pt sensitive
52	BRCA2	frameshift	Pt sensitive
55	BRCA2	splice region SNV	Pt sensitive
55	BRCA2	splice region SNV	Pt sensitive
56	BRCA2	stop gained	Pt sensitive
56	BRCA2	stop gained	Pt sensitive
68	BRCA1	stop gained	Pt sensitive
68	BRCA1	stop gained	Pt sensitive
74	BRCA2	frameshift	Pt sensitive
74	BRCA2	frameshift	Pt sensitive
74	BRCA2	frameshift	Pt sensitive
74	BRCA2	frameshift	Pt sensitive
75	BRCA1	frameshift	Pt sensitive
75	BRCA1	frameshift	Pt sensitive
75	BRCA1	frameshift	Pt sensitive
75	BRCA1	frameshift	Pt sensitive
81	BRCA2	frameshift	Pt resistant
81	BRCA2	frameshift	Pt resistant
90	BRCA1	stop gained	Pt sensitive
90	BRCA1	stop gained	Pt sensitive
93	RAD51B	stop gained	Pt sensitive
93	RAD51B	stop gained	Pt sensitive
98	BRCA2	frameshift	Pt resistant
98	BRCA2	frameshift	Pt resistant
108	BRCA2	frameshift	Pt resistant
108	BRCA2	frameshift	Pt resistant
113	BRCA2	frameshift	Pt sensitive
113	BRCA2	frameshift	Pt sensitive
113	BRCA2	frameshift	Pt sensitive
113	BRCA2	frameshift	Pt sensitive
120	BRCA2	frameshift	Pt sensitive
120	BRCA2	frameshift	Pt sensitive
121	BRCA2	frameshift	Pt sensitive
121	BRCA2	frameshift	Pt sensitive
124	BRCA2	frameshift	Pt sensitive
124	BRCA2	frameshift	Pt sensitive
129	RAD51D	stop gained	Pt sensitive
129	RAD51D	stop gained	Pt sensitive
130	BRCA2	frameshift	Pt resistant
130	BRCA2	frameshift	Pt resistant
138	BRCA2	frameshift	Pt sensitive
138	BRCA2	frameshift	Pt sensitive
145	BRCA2	frameshift	Pt sensitive
145	BRCA2	frameshift	Pt sensitive
145	BRCA2	frameshift	Pt sensitive
145	BRIP1	frameshift	Pt sensitive
145	BRIP1	frameshift	Pt sensitive
145	BRIP1	frameshift	Pt sensitive
149	BRCA2	frameshift	Pt resistant
149	BRCA2	frameshift	Pt resistant
155	BRCA2	frameshift	Pt sensitive
155	BRCA2	frameshift	Pt sensitive
167	BRCA1	frameshift	Pt resistant
167	BRCA1	frameshift	Pt resistant
168	BRCA2	frameshift	Pt sensitive
168	BRCA2	frameshift	Pt sensitive
172	BRCA1	stop gained	Pt sensitive
172	BRCA1	stop gained	Pt sensitive
181	BRCA1	frameshift	Pt sensitive
181	BRCA1	frameshift	Pt sensitive
184	BRCA2	frameshift	Pt sensitive
184	BRCA2	frameshift	Pt sensitive
184	BRCA2	frameshift	Pt sensitive
184	BRCA2	frameshift	Pt sensitive
191	BRCA1	frameshift	Pt resistant
191	BRCA1	frameshift	Pt resistant
194	BRCA1	stop gained	Pt sensitive
194	BRCA1	stop gained	Pt sensitive
211	BRCA1	frameshift	Pt sensitive
211	BRCA1	frameshift	Pt sensitive
211	BRCA1	frameshift	Pt sensitive
211	BRCA1	frameshift	Pt sensitive
215	BRCA1	frameshift	Pt sensitive
215	BRCA1	frameshift	Pt sensitive
221	RAD51C	stop gained	Pt resistant
224	BRCA2	frameshift	Pt sensitive
224	BRCA2	frameshift	Pt sensitive
224	BRCA2	frameshift	Pt sensitive
224	BRCA2	frameshift	Pt sensitive
235	BRCA1	frameshift	Pt sensitive
235	BRCA1	frameshift	Pt sensitive
245	BRCA1	splice region SNV	Pt sensitive
245	BRCA1	splice region SNV	Pt sensitive
253	BRCA2	frameshift	Pt resistant
253	BRCA2	frameshift	Pt resistant
253	PALB2	frameshift	Pt resistant
253	PALB2	frameshift	Pt resistant
256	BRCA1	frameshift	Pt sensitive
256	BRCA1	frameshift	Pt sensitive
264	BRCA2	frameshift	Pt sensitive
264	BRCA2	frameshift	Pt sensitive
270	BRCA1	frameshift	Pt resistant
270	BRCA1	frameshift	Pt resistant
274	BRCA2	frameshift	Pt sensitive
274	BRCA2	frameshift	Pt sensitive
1	BRCA1	no mutation	Pt resistant
1	BRCA2	no mutation	Pt resistant
1	BRIP1	no mutation	Pt resistant
1	PALB2	no mutation	Pt resistant
1	RAD51B	no mutation	Pt resistant
1	RAD51C	no mutation	Pt resistant
1	RAD51D	no mutation	Pt resistant
2	BRCA1	no mutation	Pt resistant
2	BRCA2	no mutation	Pt resistant
2	BRIP1	no mutation	Pt resistant
2	PALB2	no mutation	Pt resistant
2	RAD51B	no mutation	Pt resistant
2	RAD51C	no mutation	Pt resistant
2	RAD51D	no mutation	Pt resistant
3	BRCA1	no mutation	Pt resistant
3	BRCA2	no mutation	Pt resistant
3	BRIP1	no mutation	Pt resistant
3	PALB2	no mutation	Pt resistant
3	RAD51B	no mutation	Pt resistant
3	RAD51C	no mutation	Pt resistant
3	RAD51D	no mutation	Pt resistant
4	BRCA1	no mutation	Pt sensitive
4	BRCA2	no mutation	Pt sensitive
4	BRIP1	no mutation	Pt sensitive
4	PALB2	no mutation	Pt sensitive
4	RAD51B	no mutation	Pt sensitive
4	RAD51C	no mutation	Pt sensitive
4	RAD51D	no mutation	Pt sensitive
5	BRCA2	no mutation	Pt sensitive
5	BRCA2	no mutation	Pt sensitive
5	BRIP1	no mutation	Pt sensitive
5	BRIP1	no mutation	Pt sensitive
5	PALB2	no mutation	Pt sensitive
5	PALB2	no mutation	Pt sensitive
5	RAD51B	no mutation	Pt sensitive
5	RAD51B	no mutation	Pt sensitive
5	RAD51C	no mutation	Pt sensitive
5	RAD51C	no mutation	Pt sensitive
5	RAD51D	no mutation	Pt sensitive
5	RAD51D	no mutation	Pt sensitive
6	BRCA1	no mutation	Pt sensitive
6	BRCA2	no mutation	Pt sensitive
6	BRIP1	no mutation	Pt sensitive
6	PALB2	no mutation	Pt sensitive
6	RAD51B	no mutation	Pt sensitive
6	RAD51C	no mutation	Pt sensitive
6	RAD51D	no mutation	Pt sensitive
7	BRCA1	no mutation	Pt sensitive
7	BRCA2	no mutation	Pt sensitive
7	BRIP1	no mutation	Pt sensitive
7	PALB2	no mutation	Pt sensitive
7	RAD51B	no mutation	Pt sensitive
7	RAD51C	no mutation	Pt sensitive
7	RAD51D	no mutation	Pt sensitive
8	BRCA1	no mutation	Pt sensitive
8	BRCA2	no mutation	Pt sensitive
8	BRIP1	no mutation	Pt sensitive
8	PALB2	no mutation	Pt sensitive
8	RAD51B	no mutation	Pt sensitive
8	RAD51C	no mutation	Pt sensitive
8	RAD51D	no mutation	Pt sensitive
9	BRCA1	no mutation	Pt sensitive
9	BRCA2	no mutation	Pt sensitive
9	BRIP1	no mutation	Pt sensitive
9	PALB2	no mutation	Pt sensitive
9	RAD51B	no mutation	Pt sensitive
9	RAD51C	no mutation	Pt sensitive
9	RAD51D	no mutation	Pt sensitive
10	BRCA2	no mutation	Pt sensitive
10	BRCA2	no mutation	Pt sensitive
10	BRIP1	no mutation	Pt sensitive
10	BRIP1	no mutation	Pt sensitive
10	PALB2	no mutation	Pt sensitive
10	PALB2	no mutation	Pt sensitive
10	RAD51B	no mutation	Pt sensitive
10	RAD51B	no mutation	Pt sensitive
10	RAD51C	no mutation	Pt sensitive
10	RAD51C	no mutation	Pt sensitive
10	RAD51D	no mutation	Pt sensitive
10	RAD51D	no mutation	Pt sensitive
11	BRCA1	no mutation	Pt sensitive
11	BRCA2	no mutation	Pt sensitive
11	BRIP1	no mutation	Pt sensitive
11	PALB2	no mutation	Pt sensitive
11	RAD51B	no mutation	Pt sensitive
11	RAD51C	no mutation	Pt sensitive
11	RAD51D	no mutation	Pt sensitive
12	BRCA1	no mutation	Pt sensitive
12	BRCA2	no mutation	Pt sensitive
12	BRIP1	no mutation	Pt sensitive
12	PALB2	no mutation	Pt sensitive
12	RAD51B	no mutation	Pt sensitive
12	RAD51C	no mutation	Pt sensitive
12	RAD51D	no mutation	Pt sensitive
13	BRCA1	no mutation	Pt sensitive
13	BRCA2	no mutation	Pt sensitive
13	BRIP1	no mutation	Pt sensitive
13	PALB2	no mutation	Pt sensitive
13	RAD51B	no mutation	Pt sensitive
13	RAD51C	no mutation	Pt sensitive
13	RAD51D	no mutation	Pt sensitive
14	BRCA1	no mutation	Pt sensitive
14	BRCA2	no mutation	Pt sensitive
14	BRIP1	no mutation	Pt sensitive
14	PALB2	no mutation	Pt sensitive
14	RAD51B	no mutation	Pt sensitive
14	RAD51C	no mutation	Pt sensitive
14	RAD51D	no mutation	Pt sensitive
15	BRCA1	no mutation	Pt sensitive
15	BRCA2	no mutation	Pt sensitive
15	BRIP1	no mutation	Pt sensitive
15	PALB2	no mutation	Pt sensitive
15	RAD51B	no mutation	Pt sensitive
15	RAD51C	no mutation	Pt sensitive
15	RAD51D	no mutation	Pt sensitive
16	BRCA1	no mutation	Pt sensitive
16	BRCA2	no mutation	Pt sensitive
16	BRIP1	no mutation	Pt sensitive
16	PALB2	no mutation	Pt sensitive
16	RAD51B	no mutation	Pt sensitive
16	RAD51C	no mutation	Pt sensitive
16	RAD51D	no mutation	Pt sensitive
17	BRCA1	no mutation	Pt sensitive
17	BRCA2	no mutation	Pt sensitive
17	BRIP1	no mutation	Pt sensitive
17	PALB2	no mutation	Pt sensitive
17	RAD51B	no mutation	Pt sensitive
17	RAD51C	no mutation	Pt sensitive
17	RAD51D	no mutation	Pt sensitive
18	BRCA2	no mutation	Pt sensitive
18	BRCA2	no mutation	Pt sensitive
18	BRIP1	no mutation	Pt sensitive
18	BRIP1	no mutation	Pt sensitive
18	PALB2	no mutation	Pt sensitive
18	PALB2	no mutation	Pt sensitive
18	RAD51B	no mutation	Pt sensitive
18	RAD51B	no mutation	Pt sensitive
18	RAD51C	no mutation	Pt sensitive
18	RAD51C	no mutation	Pt sensitive
18	RAD51D	no mutation	Pt sensitive
18	RAD51D	no mutation	Pt sensitive
19	BRCA1	no mutation	Pt sensitive
19	BRCA2	no mutation	Pt sensitive
19	BRIP1	no mutation	Pt sensitive
19	PALB2	no mutation	Pt sensitive
19	RAD51B	no mutation	Pt sensitive
19	RAD51C	no mutation	Pt sensitive
19	RAD51D	no mutation	Pt sensitive
20	BRCA1	no mutation	Pt sensitive
20	BRCA2	no mutation	Pt sensitive
20	BRIP1	no mutation	Pt sensitive
20	PALB2	no mutation	Pt sensitive
20	RAD51B	no mutation	Pt sensitive
20	RAD51C	no mutation	Pt sensitive
20	RAD51D	no mutation	Pt sensitive
21	BRCA1	no mutation	Pt sensitive
21	BRCA2	no mutation	Pt sensitive
21	BRIP1	no mutation	Pt sensitive
21	PALB2	no mutation	Pt sensitive
21	RAD51B	no mutation	Pt sensitive
21	RAD51C	no mutation	Pt sensitive
21	RAD51D	no mutation	Pt sensitive
22	BRCA1	no mutation	Pt resistant
22	BRCA1	no mutation	Pt resistant
22	BRIP1	no mutation	Pt resistant
22	BRIP1	no mutation	Pt resistant
22	PALB2	no mutation	Pt resistant
22	PALB2	no mutation	Pt resistant
22	RAD51B	no mutation	Pt resistant
22	RAD51B	no mutation	Pt resistant
22	RAD51C	no mutation	Pt resistant
22	RAD51C	no mutation	Pt resistant
22	RAD51D	no mutation	Pt resistant
22	RAD51D	no mutation	Pt resistant
23	BRCA2	no mutation	Pt sensitive
23	BRCA2	no mutation	Pt sensitive
23	BRIP1	no mutation	Pt sensitive
23	BRIP1	no mutation	Pt sensitive
23	PALB2	no mutation	Pt sensitive
23	PALB2	no mutation	Pt sensitive
23	RAD51B	no mutation	Pt sensitive
23	RAD51B	no mutation	Pt sensitive
23	RAD51C	no mutation	Pt sensitive
23	RAD51C	no mutation	Pt sensitive
23	RAD51D	no mutation	Pt sensitive
23	RAD51D	no mutation	Pt sensitive
24	BRCA1	no mutation	Pt sensitive
24	BRCA2	no mutation	Pt sensitive
24	BRIP1	no mutation	Pt sensitive
24	PALB2	no mutation	Pt sensitive
24	RAD51B	no mutation	Pt sensitive
24	RAD51C	no mutation	Pt sensitive
24	RAD51D	no mutation	Pt sensitive
25	BRCA1	no mutation	Pt resistant
25	BRCA2	no mutation	Pt resistant
25	BRIP1	no mutation	Pt resistant
25	PALB2	no mutation	Pt resistant
25	RAD51B	no mutation	Pt resistant
25	RAD51C	no mutation	Pt resistant
25	RAD51D	no mutation	Pt resistant
26	BRCA1	no mutation	Pt sensitive
26	BRCA2	no mutation	Pt sensitive
26	BRIP1	no mutation	Pt sensitive
26	PALB2	no mutation	Pt sensitive
26	RAD51B	no mutation	Pt sensitive
26	RAD51C	no mutation	Pt sensitive
26	RAD51D	no mutation	Pt sensitive
27	BRCA1	no mutation	Pt sensitive
27	BRCA2	no mutation	Pt sensitive
27	BRIP1	no mutation	Pt sensitive
27	PALB2	no mutation	Pt sensitive
27	RAD51B	no mutation	Pt sensitive
27	RAD51C	no mutation	Pt sensitive
27	RAD51D	no mutation	Pt sensitive
28	BRCA1	no mutation	Pt sensitive
28	BRCA2	no mutation	Pt sensitive
28	BRIP1	no mutation	Pt sensitive
28	PALB2	no mutation	Pt sensitive
28	RAD51B	no mutation	Pt sensitive
28	RAD51C	no mutation	Pt sensitive
28	RAD51D	no mutation	Pt sensitive
29	BRCA1	no mutation	Pt sensitive
29	BRCA2	no mutation	Pt sensitive
29	BRIP1	no mutation	Pt sensitive
29	PALB2	no mutation	Pt sensitive
29	RAD51B	no mutation	Pt sensitive
29	RAD51C	no mutation	Pt sensitive
29	RAD51D	no mutation	Pt sensitive
30	BRCA1	no mutation	Pt sensitive
30	BRCA2	no mutation	Pt sensitive
30	BRIP1	no mutation	Pt sensitive
30	PALB2	no mutation	Pt sensitive
30	RAD51B	no mutation	Pt sensitive
30	RAD51C	no mutation	Pt sensitive
30	RAD51D	no mutation	Pt sensitive
31	BRCA2	no mutation	Pt resistant
31	BRCA2	no mutation	Pt resistant
31	BRIP1	no mutation	Pt resistant
31	BRIP1	no mutation	Pt resistant
31	PALB2	no mutation	Pt resistant
31	PALB2	no mutation	Pt resistant
31	RAD51B	no mutation	Pt resistant
31	RAD51B	no mutation	Pt resistant
31	RAD51C	no mutation	Pt resistant
31	RAD51C	no mutation	Pt resistant
31	RAD51D	no mutation	Pt resistant
31	RAD51D	no mutation	Pt resistant
32	BRCA1	no mutation	Pt resistant
32	BRCA2	no mutation	Pt resistant
32	BRIP1	no mutation	Pt resistant
32	PALB2	no mutation	Pt resistant
32	RAD51B	no mutation	Pt resistant
32	RAD51C	no mutation	Pt resistant
32	RAD51D	no mutation	Pt resistant
33	BRCA2	no mutation	Pt sensitive
33	BRCA2	no mutation	Pt sensitive
33	BRIP1	no mutation	Pt sensitive
33	BRIP1	no mutation	Pt sensitive
33	PALB2	no mutation	Pt sensitive
33	PALB2	no mutation	Pt sensitive
33	RAD51B	no mutation	Pt sensitive
33	RAD51B	no mutation	Pt sensitive
33	RAD51C	no mutation	Pt sensitive
33	RAD51C	no mutation	Pt sensitive
33	RAD51D	no mutation	Pt sensitive
33	RAD51D	no mutation	Pt sensitive
34	BRCA1	no mutation	Pt sensitive
34	BRCA2	no mutation	Pt sensitive
34	BRIP1	no mutation	Pt sensitive
34	PALB2	no mutation	Pt sensitive
34	RAD51B	no mutation	Pt sensitive
34	RAD51C	no mutation	Pt sensitive
34	RAD51D	no mutation	Pt sensitive
35	BRCA1	no mutation	Pt sensitive
35	BRCA2	no mutation	Pt sensitive
35	BRIP1	no mutation	Pt sensitive
35	PALB2	no mutation	Pt sensitive
35	RAD51B	no mutation	Pt sensitive
35	RAD51C	no mutation	Pt sensitive
35	RAD51D	no mutation	Pt sensitive
36	BRCA1	no mutation	Pt sensitive
36	BRCA2	no mutation	Pt sensitive
36	BRIP1	no mutation	Pt sensitive
36	PALB2	no mutation	Pt sensitive
36	RAD51B	no mutation	Pt sensitive
36	RAD51C	no mutation	Pt sensitive
36	RAD51D	no mutation	Pt sensitive
37	BRCA1	no mutation	Pt sensitive
37	BRCA2	no mutation	Pt sensitive
37	BRIP1	no mutation	Pt sensitive
37	PALB2	no mutation	Pt sensitive
37	RAD51B	no mutation	Pt sensitive
37	RAD51C	no mutation	Pt sensitive
37	RAD51D	no mutation	Pt sensitive
38	BRCA1	no mutation	Pt sensitive
38	BRCA2	no mutation	Pt sensitive
38	BRIP1	no mutation	Pt sensitive
38	PALB2	no mutation	Pt sensitive
38	RAD51B	no mutation	Pt sensitive
38	RAD51C	no mutation	Pt sensitive
38	RAD51D	no mutation	Pt sensitive
39	BRCA1	no mutation	Pt sensitive
39	BRCA2	no mutation	Pt sensitive
39	BRIP1	no mutation	Pt sensitive
39	PALB2	no mutation	Pt sensitive
39	RAD51B	no mutation	Pt sensitive
39	RAD51C	no mutation	Pt sensitive
39	RAD51D	no mutation	Pt sensitive
40	BRCA1	no mutation	Pt sensitive
40	BRCA2	no mutation	Pt sensitive
40	BRIP1	no mutation	Pt sensitive
40	PALB2	no mutation	Pt sensitive
40	RAD51B	no mutation	Pt sensitive
40	RAD51C	no mutation	Pt sensitive
40	RAD51D	no mutation	Pt sensitive
41	BRCA1	no mutation	Pt sensitive
41	BRCA2	no mutation	Pt sensitive
41	BRIP1	no mutation	Pt sensitive
41	PALB2	no mutation	Pt sensitive
41	RAD51B	no mutation	Pt sensitive
41	RAD51C	no mutation	Pt sensitive
41	RAD51D	no mutation	Pt sensitive
42	BRCA1	no mutation	Pt resistant
42	BRCA2	no mutation	Pt resistant
42	BRIP1	no mutation	Pt resistant
42	PALB2	no mutation	Pt resistant
42	RAD51B	no mutation	Pt resistant
42	RAD51C	no mutation	Pt resistant
42	RAD51D	no mutation	Pt resistant
43	BRCA2	no mutation	Pt resistant
43	BRCA2	no mutation	Pt resistant
43	BRIP1	no mutation	Pt resistant
43	BRIP1	no mutation	Pt resistant
43	PALB2	no mutation	Pt resistant
43	PALB2	no mutation	Pt resistant
43	RAD51B	no mutation	Pt resistant
43	RAD51B	no mutation	Pt resistant
43	RAD51C	no mutation	Pt resistant
43	RAD51C	no mutation	Pt resistant
43	RAD51D	no mutation	Pt resistant
43	RAD51D	no mutation	Pt resistant
44	BRCA2	no mutation	Pt resistant
44	BRCA2	no mutation	Pt resistant
44	BRIP1	no mutation	Pt resistant
44	BRIP1	no mutation	Pt resistant
44	PALB2	no mutation	Pt resistant
44	PALB2	no mutation	Pt resistant
44	RAD51B	no mutation	Pt resistant
44	RAD51B	no mutation	Pt resistant
44	RAD51C	no mutation	Pt resistant
44	RAD51C	no mutation	Pt resistant
44	RAD51D	no mutation	Pt resistant
44	RAD51D	no mutation	Pt resistant
45	BRCA1	no mutation	Pt resistant
45	BRCA2	no mutation	Pt resistant
45	BRIP1	no mutation	Pt resistant
45	PALB2	no mutation	Pt resistant
45	RAD51B	no mutation	Pt resistant
45	RAD51C	no mutation	Pt resistant
45	RAD51D	no mutation	Pt resistant
46	BRCA1	no mutation	Pt sensitive
46	BRCA2	no mutation	Pt sensitive
46	BRIP1	no mutation	Pt sensitive
46	PALB2	no mutation	Pt sensitive
46	RAD51B	no mutation	Pt sensitive
46	RAD51C	no mutation	Pt sensitive
46	RAD51D	no mutation	Pt sensitive
47	BRCA1	no mutation	Pt sensitive
47	BRCA2	no mutation	Pt sensitive
47	BRIP1	no mutation	Pt sensitive
47	PALB2	no mutation	Pt sensitive
47	RAD51B	no mutation	Pt sensitive
47	RAD51C	no mutation	Pt sensitive
47	RAD51D	no mutation	Pt sensitive
48	BRCA1	no mutation	Pt resistant
48	BRCA2	no mutation	Pt resistant
48	BRIP1	no mutation	Pt resistant
48	PALB2	no mutation	Pt resistant
48	RAD51B	no mutation	Pt resistant
48	RAD51C	no mutation	Pt resistant
48	RAD51D	no mutation	Pt resistant
49	BRCA1	no mutation	Pt sensitive
49	BRCA1	no mutation	Pt sensitive
49	BRIP1	no mutation	Pt sensitive
49	BRIP1	no mutation	Pt sensitive
49	PALB2	no mutation	Pt sensitive
49	PALB2	no mutation	Pt sensitive
49	RAD51B	no mutation	Pt sensitive
49	RAD51B	no mutation	Pt sensitive
49	RAD51C	no mutation	Pt sensitive
49	RAD51C	no mutation	Pt sensitive
49	RAD51D	no mutation	Pt sensitive
49	RAD51D	no mutation	Pt sensitive
51	BRCA1	no mutation	Pt sensitive
51	BRCA2	no mutation	Pt sensitive
51	BRIP1	no mutation	Pt sensitive
51	PALB2	no mutation	Pt sensitive
51	RAD51B	no mutation	Pt sensitive
51	RAD51C	no mutation	Pt sensitive
51	RAD51D	no mutation	Pt sensitive
52	BRCA1	no mutation	Pt sensitive
52	BRCA1	no mutation	Pt sensitive
52	BRIP1	no mutation	Pt sensitive
52	BRIP1	no mutation	Pt sensitive
52	PALB2	no mutation	Pt sensitive
52	PALB2	no mutation	Pt sensitive
52	RAD51B	no mutation	Pt sensitive
52	RAD51B	no mutation	Pt sensitive
52	RAD51C	no mutation	Pt sensitive
52	RAD51C	no mutation	Pt sensitive
52	RAD51D	no mutation	Pt sensitive
52	RAD51D	no mutation	Pt sensitive
53	BRCA1	no mutation	Pt resistant
53	BRCA2	no mutation	Pt resistant
53	BRIP1	no mutation	Pt resistant
53	PALB2	no mutation	Pt resistant
53	RAD51B	no mutation	Pt resistant
53	RAD51C	no mutation	Pt resistant
53	RAD51D	no mutation	Pt resistant
54	BRCA1	no mutation	Pt resistant
54	BRCA2	no mutation	Pt resistant
54	BRIP1	no mutation	Pt resistant
54	PALB2	no mutation	Pt resistant
54	RAD51B	no mutation	Pt resistant
54	RAD51C	no mutation	Pt resistant
54	RAD51D	no mutation	Pt resistant
55	BRCA1	no mutation	Pt sensitive
55	BRCA1	no mutation	Pt sensitive
55	BRIP1	no mutation	Pt sensitive
55	BRIP1	no mutation	Pt sensitive
55	PALB2	no mutation	Pt sensitive
55	PALB2	no mutation	Pt sensitive
55	RAD51B	no mutation	Pt sensitive
55	RAD51B	no mutation	Pt sensitive
55	RAD51C	no mutation	Pt sensitive
55	RAD51C	no mutation	Pt sensitive
55	RAD51D	no mutation	Pt sensitive
55	RAD51D	no mutation	Pt sensitive
56	BRCA1	no mutation	Pt sensitive
56	BRCA1	no mutation	Pt sensitive
56	BRIP1	no mutation	Pt sensitive
56	BRIP1	no mutation	Pt sensitive
56	PALB2	no mutation	Pt sensitive
56	PALB2	no mutation	Pt sensitive
56	RAD51B	no mutation	Pt sensitive
56	RAD51B	no mutation	Pt sensitive
56	RAD51C	no mutation	Pt sensitive
56	RAD51C	no mutation	Pt sensitive
56	RAD51D	no mutation	Pt sensitive
56	RAD51D	no mutation	Pt sensitive
57	BRCA1	no mutation	Pt sensitive
57	BRCA2	no mutation	Pt sensitive
57	BRIP1	no mutation	Pt sensitive
57	PALB2	no mutation	Pt sensitive
57	RAD51B	no mutation	Pt sensitive
57	RAD51C	no mutation	Pt sensitive
57	RAD51D	no mutation	Pt sensitive
59	BRCA1	no mutation	Pt sensitive
59	BRCA2	no mutation	Pt sensitive
59	BRIP1	no mutation	Pt sensitive
59	PALB2	no mutation	Pt sensitive
59	RAD51B	no mutation	Pt sensitive
59	RAD51C	no mutation	Pt sensitive
59	RAD51D	no mutation	Pt sensitive
60	BRCA1	no mutation	Pt sensitive
60	BRCA2	no mutation	Pt sensitive
60	BRIP1	no mutation	Pt sensitive
60	PALB2	no mutation	Pt sensitive
60	RAD51B	no mutation	Pt sensitive
60	RAD51C	no mutation	Pt sensitive
60	RAD51D	no mutation	Pt sensitive
61	BRCA1	no mutation	Pt sensitive
61	BRCA2	no mutation	Pt sensitive
61	BRIP1	no mutation	Pt sensitive
61	PALB2	no mutation	Pt sensitive
61	RAD51B	no mutation	Pt sensitive
61	RAD51C	no mutation	Pt sensitive
61	RAD51D	no mutation	Pt sensitive
62	BRCA1	no mutation	Pt sensitive
62	BRCA2	no mutation	Pt sensitive
62	BRIP1	no mutation	Pt sensitive
62	PALB2	no mutation	Pt sensitive
62	RAD51B	no mutation	Pt sensitive
62	RAD51C	no mutation	Pt sensitive
62	RAD51D	no mutation	Pt sensitive
65	BRCA1	no mutation	Pt sensitive
65	BRCA2	no mutation	Pt sensitive
65	BRIP1	no mutation	Pt sensitive
65	PALB2	no mutation	Pt sensitive
65	RAD51B	no mutation	Pt sensitive
65	RAD51C	no mutation	Pt sensitive
65	RAD51D	no mutation	Pt sensitive
66	BRCA1	no mutation	Pt sensitive
66	BRCA2	no mutation	Pt sensitive
66	BRIP1	no mutation	Pt sensitive
66	PALB2	no mutation	Pt sensitive
66	RAD51B	no mutation	Pt sensitive
66	RAD51C	no mutation	Pt sensitive
66	RAD51D	no mutation	Pt sensitive
68	BRCA2	no mutation	Pt sensitive
68	BRCA2	no mutation	Pt sensitive
68	BRIP1	no mutation	Pt sensitive
68	BRIP1	no mutation	Pt sensitive
68	PALB2	no mutation	Pt sensitive
68	PALB2	no mutation	Pt sensitive
68	RAD51B	no mutation	Pt sensitive
68	RAD51B	no mutation	Pt sensitive
68	RAD51C	no mutation	Pt sensitive
68	RAD51C	no mutation	Pt sensitive
68	RAD51D	no mutation	Pt sensitive
68	RAD51D	no mutation	Pt sensitive
69	BRCA1	no mutation	Pt sensitive
69	BRCA2	no mutation	Pt sensitive
69	BRIP1	no mutation	Pt sensitive
69	PALB2	no mutation	Pt sensitive
69	RAD51B	no mutation	Pt sensitive
69	RAD51C	no mutation	Pt sensitive
69	RAD51D	no mutation	Pt sensitive
70	BRCA1	no mutation	Pt sensitive
70	BRCA2	no mutation	Pt sensitive
70	BRIP1	no mutation	Pt sensitive
70	PALB2	no mutation	Pt sensitive
70	RAD51B	no mutation	Pt sensitive
70	RAD51C	no mutation	Pt sensitive
70	RAD51D	no mutation	Pt sensitive
71	BRCA1	no mutation	Pt sensitive
71	BRCA2	no mutation	Pt sensitive
71	BRIP1	no mutation	Pt sensitive
71	PALB2	no mutation	Pt sensitive
71	RAD51B	no mutation	Pt sensitive
71	RAD51C	no mutation	Pt sensitive
71	RAD51D	no mutation	Pt sensitive
73	BRCA1	no mutation	Pt sensitive
73	BRCA2	no mutation	Pt sensitive
73	BRIP1	no mutation	Pt sensitive
73	PALB2	no mutation	Pt sensitive
73	RAD51B	no mutation	Pt sensitive
73	RAD51C	no mutation	Pt sensitive
73	RAD51D	no mutation	Pt sensitive
74	BRCA1	no mutation	Pt sensitive
74	BRCA1	no mutation	Pt sensitive
74	BRIP1	no mutation	Pt sensitive
74	BRIP1	no mutation	Pt sensitive
74	PALB2	no mutation	Pt sensitive
74	PALB2	no mutation	Pt sensitive
74	RAD51B	no mutation	Pt sensitive
74	RAD51B	no mutation	Pt sensitive
74	RAD51C	no mutation	Pt sensitive
74	RAD51C	no mutation	Pt sensitive
74	RAD51D	no mutation	Pt sensitive
74	RAD51D	no mutation	Pt sensitive
75	BRCA2	no mutation	Pt sensitive
75	BRCA2	no mutation	Pt sensitive
75	BRIP1	no mutation	Pt sensitive
75	BRIP1	no mutation	Pt sensitive
75	PALB2	no mutation	Pt sensitive
75	PALB2	no mutation	Pt sensitive
75	RAD51B	no mutation	Pt sensitive
75	RAD51B	no mutation	Pt sensitive
75	RAD51C	no mutation	Pt sensitive
75	RAD51C	no mutation	Pt sensitive
75	RAD51D	no mutation	Pt sensitive
75	RAD51D	no mutation	Pt sensitive
76	BRCA1	no mutation	Pt sensitive
76	BRCA2	no mutation	Pt sensitive
76	BRIP1	no mutation	Pt sensitive
76	PALB2	no mutation	Pt sensitive
76	RAD51B	no mutation	Pt sensitive
76	RAD51C	no mutation	Pt sensitive
76	RAD51D	no mutation	Pt sensitive
77	BRCA1	no mutation	Pt sensitive
77	BRCA2	no mutation	Pt sensitive
77	BRIP1	no mutation	Pt sensitive
77	PALB2	no mutation	Pt sensitive
77	RAD51B	no mutation	Pt sensitive
77	RAD51C	no mutation	Pt sensitive
77	RAD51D	no mutation	Pt sensitive
78	BRCA1	no mutation	Pt sensitive
78	BRCA2	no mutation	Pt sensitive
78	BRIP1	no mutation	Pt sensitive
78	PALB2	no mutation	Pt sensitive
78	RAD51B	no mutation	Pt sensitive
78	RAD51C	no mutation	Pt sensitive
78	RAD51D	no mutation	Pt sensitive
79	BRCA1	no mutation	Pt sensitive
79	BRCA2	no mutation	Pt sensitive
79	BRIP1	no mutation	Pt sensitive
79	PALB2	no mutation	Pt sensitive
79	RAD51B	no mutation	Pt sensitive
79	RAD51C	no mutation	Pt sensitive
79	RAD51D	no mutation	Pt sensitive
80	BRCA1	no mutation	Pt sensitive
80	BRCA2	no mutation	Pt sensitive
80	BRIP1	no mutation	Pt sensitive
80	PALB2	no mutation	Pt sensitive
80	RAD51B	no mutation	Pt sensitive
80	RAD51C	no mutation	Pt sensitive
80	RAD51D	no mutation	Pt sensitive
81	BRCA1	no mutation	Pt resistant
81	BRCA1	no mutation	Pt resistant
81	BRIP1	no mutation	Pt resistant
81	BRIP1	no mutation	Pt resistant
81	PALB2	no mutation	Pt resistant
81	PALB2	no mutation	Pt resistant
81	RAD51B	no mutation	Pt resistant
81	RAD51B	no mutation	Pt resistant
81	RAD51C	no mutation	Pt resistant
81	RAD51C	no mutation	Pt resistant
81	RAD51D	no mutation	Pt resistant
81	RAD51D	no mutation	Pt resistant
82	BRCA1	no mutation	Pt sensitive
82	BRCA2	no mutation	Pt sensitive
82	BRIP1	no mutation	Pt sensitive
82	PALB2	no mutation	Pt sensitive
82	RAD51B	no mutation	Pt sensitive
82	RAD51C	no mutation	Pt sensitive
82	RAD51D	no mutation	Pt sensitive
83	BRCA1	no mutation	Pt sensitive
83	BRCA2	no mutation	Pt sensitive
83	BRIP1	no mutation	Pt sensitive
83	PALB2	no mutation	Pt sensitive
83	RAD51B	no mutation	Pt sensitive
83	RAD51C	no mutation	Pt sensitive
83	RAD51D	no mutation	Pt sensitive
84	BRCA1	no mutation	Pt sensitive
84	BRCA2	no mutation	Pt sensitive
84	BRIP1	no mutation	Pt sensitive
84	PALB2	no mutation	Pt sensitive
84	RAD51B	no mutation	Pt sensitive
84	RAD51C	no mutation	Pt sensitive
84	RAD51D	no mutation	Pt sensitive
86	BRCA1	no mutation	Pt resistant
86	BRCA2	no mutation	Pt resistant
86	BRIP1	no mutation	Pt resistant
86	PALB2	no mutation	Pt resistant
86	RAD51B	no mutation	Pt resistant
86	RAD51C	no mutation	Pt resistant
86	RAD51D	no mutation	Pt resistant
87	BRCA1	no mutation	Pt sensitive
87	BRCA2	no mutation	Pt sensitive
87	BRIP1	no mutation	Pt sensitive
87	PALB2	no mutation	Pt sensitive
87	RAD51B	no mutation	Pt sensitive
87	RAD51C	no mutation	Pt sensitive
87	RAD51D	no mutation	Pt sensitive
88	BRCA1	no mutation	Pt sensitive
88	BRCA2	no mutation	Pt sensitive
88	BRIP1	no mutation	Pt sensitive
88	PALB2	no mutation	Pt sensitive
88	RAD51B	no mutation	Pt sensitive
88	RAD51C	no mutation	Pt sensitive
88	RAD51D	no mutation	Pt sensitive
89	BRCA1	no mutation	Pt sensitive
89	BRCA2	no mutation	Pt sensitive
89	BRIP1	no mutation	Pt sensitive
89	PALB2	no mutation	Pt sensitive
89	RAD51B	no mutation	Pt sensitive
89	RAD51C	no mutation	Pt sensitive
89	RAD51D	no mutation	Pt sensitive
90	BRCA2	no mutation	Pt sensitive
90	BRCA2	no mutation	Pt sensitive
90	BRIP1	no mutation	Pt sensitive
90	BRIP1	no mutation	Pt sensitive
90	PALB2	no mutation	Pt sensitive
90	PALB2	no mutation	Pt sensitive
90	RAD51B	no mutation	Pt sensitive
90	RAD51B	no mutation	Pt sensitive
90	RAD51C	no mutation	Pt sensitive
90	RAD51C	no mutation	Pt sensitive
90	RAD51D	no mutation	Pt sensitive
90	RAD51D	no mutation	Pt sensitive
91	BRCA1	no mutation	Pt resistant
91	BRCA2	no mutation	Pt resistant
91	BRIP1	no mutation	Pt resistant
91	PALB2	no mutation	Pt resistant
91	RAD51B	no mutation	Pt resistant
91	RAD51C	no mutation	Pt resistant
91	RAD51D	no mutation	Pt resistant
92	BRCA1	no mutation	Pt sensitive
92	BRCA2	no mutation	Pt sensitive
92	BRIP1	no mutation	Pt sensitive
92	PALB2	no mutation	Pt sensitive
92	RAD51B	no mutation	Pt sensitive
92	RAD51C	no mutation	Pt sensitive
92	RAD51D	no mutation	Pt sensitive
93	BRCA1	no mutation	Pt sensitive
93	BRCA2	no mutation	Pt sensitive
93	BRIP1	no mutation	Pt sensitive
93	PALB2	no mutation	Pt sensitive
93	RAD51C	no mutation	Pt sensitive
93	RAD51D	no mutation	Pt sensitive
94	BRCA1	no mutation	Pt sensitive
94	BRCA2	no mutation	Pt sensitive
94	BRIP1	no mutation	Pt sensitive
94	PALB2	no mutation	Pt sensitive
94	RAD51B	no mutation	Pt sensitive
94	RAD51C	no mutation	Pt sensitive
94	RAD51D	no mutation	Pt sensitive
95	BRCA1	no mutation	Pt sensitive
95	BRCA2	no mutation	Pt sensitive
95	BRIP1	no mutation	Pt sensitive
95	PALB2	no mutation	Pt sensitive
95	RAD51B	no mutation	Pt sensitive
95	RAD51C	no mutation	Pt sensitive
95	RAD51D	no mutation	Pt sensitive
96	BRCA1	no mutation	Pt resistant
96	BRCA2	no mutation	Pt resistant
96	BRIP1	no mutation	Pt resistant
96	PALB2	no mutation	Pt resistant
96	RAD51B	no mutation	Pt resistant
96	RAD51C	no mutation	Pt resistant
96	RAD51D	no mutation	Pt resistant
97	BRCA1	no mutation	Pt sensitive
97	BRCA2	no mutation	Pt sensitive
97	BRIP1	no mutation	Pt sensitive
97	PALB2	no mutation	Pt sensitive
97	RAD51B	no mutation	Pt sensitive
97	RAD51C	no mutation	Pt sensitive
97	RAD51D	no mutation	Pt sensitive
98	BRCA1	no mutation	Pt resistant
98	BRCA1	no mutation	Pt resistant
98	BRIP1	no mutation	Pt resistant
98	BRIP1	no mutation	Pt resistant
98	PALB2	no mutation	Pt resistant
98	PALB2	no mutation	Pt resistant
98	RAD51B	no mutation	Pt resistant
98	RAD51B	no mutation	Pt resistant
98	RAD51C	no mutation	Pt resistant
98	RAD51C	no mutation	Pt resistant
98	RAD51D	no mutation	Pt resistant
98	RAD51D	no mutation	Pt resistant
99	BRCA1	no mutation	Pt sensitive
99	BRCA2	no mutation	Pt sensitive
99	BRIP1	no mutation	Pt sensitive
99	PALB2	no mutation	Pt sensitive
99	RAD51B	no mutation	Pt sensitive
99	RAD51C	no mutation	Pt sensitive
99	RAD51D	no mutation	Pt sensitive
100	BRCA1	no mutation	Pt sensitive
100	BRCA2	no mutation	Pt sensitive
100	BRIP1	no mutation	Pt sensitive
100	PALB2	no mutation	Pt sensitive
100	RAD51B	no mutation	Pt sensitive
100	RAD51C	no mutation	Pt sensitive
100	RAD51D	no mutation	Pt sensitive
102	BRCA1	no mutation	Pt sensitive
102	BRCA2	no mutation	Pt sensitive
102	BRIP1	no mutation	Pt sensitive
102	PALB2	no mutation	Pt sensitive
102	RAD51B	no mutation	Pt sensitive
102	RAD51C	no mutation	Pt sensitive
102	RAD51D	no mutation	Pt sensitive
103	BRCA1	no mutation	Pt sensitive
103	BRCA2	no mutation	Pt sensitive
103	BRIP1	no mutation	Pt sensitive
103	PALB2	no mutation	Pt sensitive
103	RAD51B	no mutation	Pt sensitive
103	RAD51C	no mutation	Pt sensitive
103	RAD51D	no mutation	Pt sensitive
104	BRCA1	no mutation	Pt sensitive
104	BRCA2	no mutation	Pt sensitive
104	BRIP1	no mutation	Pt sensitive
104	PALB2	no mutation	Pt sensitive
104	RAD51B	no mutation	Pt sensitive
104	RAD51C	no mutation	Pt sensitive
104	RAD51D	no mutation	Pt sensitive
105	BRCA1	no mutation	Pt sensitive
105	BRCA2	no mutation	Pt sensitive
105	BRIP1	no mutation	Pt sensitive
105	PALB2	no mutation	Pt sensitive
105	RAD51B	no mutation	Pt sensitive
105	RAD51C	no mutation	Pt sensitive
105	RAD51D	no mutation	Pt sensitive
106	BRCA1	no mutation	Pt sensitive
106	BRCA2	no mutation	Pt sensitive
106	BRIP1	no mutation	Pt sensitive
106	PALB2	no mutation	Pt sensitive
106	RAD51B	no mutation	Pt sensitive
106	RAD51C	no mutation	Pt sensitive
106	RAD51D	no mutation	Pt sensitive
107	BRCA1	no mutation	Pt sensitive
107	BRCA2	no mutation	Pt sensitive
107	BRIP1	no mutation	Pt sensitive
107	PALB2	no mutation	Pt sensitive
107	RAD51B	no mutation	Pt sensitive
107	RAD51C	no mutation	Pt sensitive
107	RAD51D	no mutation	Pt sensitive
108	BRCA1	no mutation	Pt resistant
108	BRCA1	no mutation	Pt resistant
108	BRIP1	no mutation	Pt resistant
108	BRIP1	no mutation	Pt resistant
108	PALB2	no mutation	Pt resistant
108	PALB2	no mutation	Pt resistant
108	RAD51B	no mutation	Pt resistant
108	RAD51B	no mutation	Pt resistant
108	RAD51C	no mutation	Pt resistant
108	RAD51C	no mutation	Pt resistant
108	RAD51D	no mutation	Pt resistant
108	RAD51D	no mutation	Pt resistant
109	BRCA1	no mutation	Pt sensitive
109	BRCA2	no mutation	Pt sensitive
109	BRIP1	no mutation	Pt sensitive
109	PALB2	no mutation	Pt sensitive
109	RAD51B	no mutation	Pt sensitive
109	RAD51C	no mutation	Pt sensitive
109	RAD51D	no mutation	Pt sensitive
110	BRCA1	no mutation	Pt sensitive
110	BRCA2	no mutation	Pt sensitive
110	BRIP1	no mutation	Pt sensitive
110	PALB2	no mutation	Pt sensitive
110	RAD51B	no mutation	Pt sensitive
110	RAD51C	no mutation	Pt sensitive
110	RAD51D	no mutation	Pt sensitive
111	BRCA1	no mutation	Pt resistant
111	BRCA2	no mutation	Pt resistant
111	BRIP1	no mutation	Pt resistant
111	PALB2	no mutation	Pt resistant
111	RAD51B	no mutation	Pt resistant
111	RAD51C	no mutation	Pt resistant
111	RAD51D	no mutation	Pt resistant
112	BRCA1	no mutation	Pt sensitive
112	BRCA2	no mutation	Pt sensitive
112	BRIP1	no mutation	Pt sensitive
112	PALB2	no mutation	Pt sensitive
112	RAD51B	no mutation	Pt sensitive
112	RAD51C	no mutation	Pt sensitive
112	RAD51D	no mutation	Pt sensitive
113	BRCA1	no mutation	Pt sensitive
113	BRCA1	no mutation	Pt sensitive
113	BRIP1	no mutation	Pt sensitive
113	BRIP1	no mutation	Pt sensitive
113	PALB2	no mutation	Pt sensitive
113	PALB2	no mutation	Pt sensitive
113	RAD51B	no mutation	Pt sensitive
113	RAD51B	no mutation	Pt sensitive
113	RAD51C	no mutation	Pt sensitive
113	RAD51C	no mutation	Pt sensitive
113	RAD51D	no mutation	Pt sensitive
113	RAD51D	no mutation	Pt sensitive
114	BRCA1	no mutation	Pt resistant
114	BRCA2	no mutation	Pt resistant
114	BRIP1	no mutation	Pt resistant
114	PALB2	no mutation	Pt resistant
114	RAD51B	no mutation	Pt resistant
114	RAD51C	no mutation	Pt resistant
114	RAD51D	no mutation	Pt resistant
115	BRCA1	no mutation	Pt sensitive
115	BRCA2	no mutation	Pt sensitive
115	BRIP1	no mutation	Pt sensitive
115	PALB2	no mutation	Pt sensitive
115	RAD51B	no mutation	Pt sensitive
115	RAD51C	no mutation	Pt sensitive
115	RAD51D	no mutation	Pt sensitive
116	BRCA1	no mutation	Pt sensitive
116	BRCA2	no mutation	Pt sensitive
116	BRIP1	no mutation	Pt sensitive
116	PALB2	no mutation	Pt sensitive
116	RAD51B	no mutation	Pt sensitive
116	RAD51C	no mutation	Pt sensitive
116	RAD51D	no mutation	Pt sensitive
117	BRCA1	no mutation	Pt sensitive
117	BRCA2	no mutation	Pt sensitive
117	BRIP1	no mutation	Pt sensitive
117	PALB2	no mutation	Pt sensitive
117	RAD51B	no mutation	Pt sensitive
117	RAD51C	no mutation	Pt sensitive
117	RAD51D	no mutation	Pt sensitive
119	BRCA1	no mutation	Pt sensitive
119	BRCA2	no mutation	Pt sensitive
119	BRIP1	no mutation	Pt sensitive
119	PALB2	no mutation	Pt sensitive
119	RAD51B	no mutation	Pt sensitive
119	RAD51C	no mutation	Pt sensitive
119	RAD51D	no mutation	Pt sensitive
120	BRCA1	no mutation	Pt sensitive
120	BRCA1	no mutation	Pt sensitive
120	BRIP1	no mutation	Pt sensitive
120	BRIP1	no mutation	Pt sensitive
120	PALB2	no mutation	Pt sensitive
120	PALB2	no mutation	Pt sensitive
120	RAD51B	no mutation	Pt sensitive
120	RAD51B	no mutation	Pt sensitive
120	RAD51C	no mutation	Pt sensitive
120	RAD51C	no mutation	Pt sensitive
120	RAD51D	no mutation	Pt sensitive
120	RAD51D	no mutation	Pt sensitive
121	BRCA1	no mutation	Pt sensitive
121	BRCA1	no mutation	Pt sensitive
121	BRIP1	no mutation	Pt sensitive
121	BRIP1	no mutation	Pt sensitive
121	PALB2	no mutation	Pt sensitive
121	PALB2	no mutation	Pt sensitive
121	RAD51B	no mutation	Pt sensitive
121	RAD51B	no mutation	Pt sensitive
121	RAD51C	no mutation	Pt sensitive
121	RAD51C	no mutation	Pt sensitive
121	RAD51D	no mutation	Pt sensitive
121	RAD51D	no mutation	Pt sensitive
122	BRCA1	no mutation	Pt resistant
122	BRCA2	no mutation	Pt resistant
122	BRIP1	no mutation	Pt resistant
122	PALB2	no mutation	Pt resistant
122	RAD51B	no mutation	Pt resistant
122	RAD51C	no mutation	Pt resistant
122	RAD51D	no mutation	Pt resistant
123	BRCA1	no mutation	Pt sensitive
123	BRCA2	no mutation	Pt sensitive
123	BRIP1	no mutation	Pt sensitive
123	PALB2	no mutation	Pt sensitive
123	RAD51B	no mutation	Pt sensitive
123	RAD51C	no mutation	Pt sensitive
123	RAD51D	no mutation	Pt sensitive
124	BRCA1	no mutation	Pt sensitive
124	BRCA1	no mutation	Pt sensitive
124	BRIP1	no mutation	Pt sensitive
124	BRIP1	no mutation	Pt sensitive
124	PALB2	no mutation	Pt sensitive
124	PALB2	no mutation	Pt sensitive
124	RAD51B	no mutation	Pt sensitive
124	RAD51B	no mutation	Pt sensitive
124	RAD51C	no mutation	Pt sensitive
124	RAD51C	no mutation	Pt sensitive
124	RAD51D	no mutation	Pt sensitive
124	RAD51D	no mutation	Pt sensitive
125	BRCA1	no mutation	Pt resistant
125	BRCA2	no mutation	Pt resistant
125	BRIP1	no mutation	Pt resistant
125	PALB2	no mutation	Pt resistant
125	RAD51B	no mutation	Pt resistant
125	RAD51C	no mutation	Pt resistant
125	RAD51D	no mutation	Pt resistant
126	BRCA1	no mutation	Pt sensitive
126	BRCA2	no mutation	Pt sensitive
126	BRIP1	no mutation	Pt sensitive
126	PALB2	no mutation	Pt sensitive
126	RAD51B	no mutation	Pt sensitive
126	RAD51C	no mutation	Pt sensitive
126	RAD51D	no mutation	Pt sensitive
127	BRCA1	no mutation	Pt resistant
127	BRCA2	no mutation	Pt resistant
127	BRIP1	no mutation	Pt resistant
127	PALB2	no mutation	Pt resistant
127	RAD51B	no mutation	Pt resistant
127	RAD51C	no mutation	Pt resistant
127	RAD51D	no mutation	Pt resistant
128	BRCA1	no mutation	Pt sensitive
128	BRCA2	no mutation	Pt sensitive
128	BRIP1	no mutation	Pt sensitive
128	PALB2	no mutation	Pt sensitive
128	RAD51B	no mutation	Pt sensitive
128	RAD51C	no mutation	Pt sensitive
128	RAD51D	no mutation	Pt sensitive
129	BRCA1	no mutation	Pt sensitive
129	BRCA2	no mutation	Pt sensitive
129	BRIP1	no mutation	Pt sensitive
129	PALB2	no mutation	Pt sensitive
129	RAD51B	no mutation	Pt sensitive
129	RAD51C	no mutation	Pt sensitive
130	BRCA1	no mutation	Pt resistant
130	BRCA1	no mutation	Pt resistant
130	BRIP1	no mutation	Pt resistant
130	BRIP1	no mutation	Pt resistant
130	PALB2	no mutation	Pt resistant
130	PALB2	no mutation	Pt resistant
130	RAD51B	no mutation	Pt resistant
130	RAD51B	no mutation	Pt resistant
130	RAD51C	no mutation	Pt resistant
130	RAD51C	no mutation	Pt resistant
130	RAD51D	no mutation	Pt resistant
130	RAD51D	no mutation	Pt resistant
131	BRCA1	no mutation	Pt sensitive
131	BRCA2	no mutation	Pt sensitive
131	BRIP1	no mutation	Pt sensitive
131	PALB2	no mutation	Pt sensitive
131	RAD51B	no mutation	Pt sensitive
131	RAD51C	no mutation	Pt sensitive
131	RAD51D	no mutation	Pt sensitive
132	BRCA1	no mutation	Pt sensitive
132	BRCA2	no mutation	Pt sensitive
132	BRIP1	no mutation	Pt sensitive
132	PALB2	no mutation	Pt sensitive
132	RAD51B	no mutation	Pt sensitive
132	RAD51C	no mutation	Pt sensitive
132	RAD51D	no mutation	Pt sensitive
133	BRCA1	no mutation	Pt sensitive
133	BRCA2	no mutation	Pt sensitive
133	BRIP1	no mutation	Pt sensitive
133	PALB2	no mutation	Pt sensitive
133	RAD51B	no mutation	Pt sensitive
133	RAD51C	no mutation	Pt sensitive
133	RAD51D	no mutation	Pt sensitive
134	BRCA1	no mutation	Pt sensitive
134	BRCA2	no mutation	Pt sensitive
134	BRIP1	no mutation	Pt sensitive
134	PALB2	no mutation	Pt sensitive
134	RAD51B	no mutation	Pt sensitive
134	RAD51C	no mutation	Pt sensitive
134	RAD51D	no mutation	Pt sensitive
135	BRCA1	no mutation	Pt resistant
135	BRCA2	no mutation	Pt resistant
135	BRIP1	no mutation	Pt resistant
135	PALB2	no mutation	Pt resistant
135	RAD51B	no mutation	Pt resistant
135	RAD51C	no mutation	Pt resistant
135	RAD51D	no mutation	Pt resistant
136	BRCA1	no mutation	Pt sensitive
136	BRCA2	no mutation	Pt sensitive
136	BRIP1	no mutation	Pt sensitive
136	PALB2	no mutation	Pt sensitive
136	RAD51B	no mutation	Pt sensitive
136	RAD51C	no mutation	Pt sensitive
136	RAD51D	no mutation	Pt sensitive
137	BRCA1	no mutation	Pt sensitive
137	BRCA2	no mutation	Pt sensitive
137	BRIP1	no mutation	Pt sensitive
137	PALB2	no mutation	Pt sensitive
137	RAD51B	no mutation	Pt sensitive
137	RAD51C	no mutation	Pt sensitive
137	RAD51D	no mutation	Pt sensitive
138	BRCA1	no mutation	Pt sensitive
138	BRCA1	no mutation	Pt sensitive
138	BRIP1	no mutation	Pt sensitive
138	BRIP1	no mutation	Pt sensitive
138	PALB2	no mutation	Pt sensitive
138	PALB2	no mutation	Pt sensitive
138	RAD51B	no mutation	Pt sensitive
138	RAD51B	no mutation	Pt sensitive
138	RAD51C	no mutation	Pt sensitive
138	RAD51C	no mutation	Pt sensitive
138	RAD51D	no mutation	Pt sensitive
138	RAD51D	no mutation	Pt sensitive
139	BRCA1	no mutation	Pt sensitive
139	BRCA2	no mutation	Pt sensitive
139	BRIP1	no mutation	Pt sensitive
139	PALB2	no mutation	Pt sensitive
139	RAD51B	no mutation	Pt sensitive
139	RAD51C	no mutation	Pt sensitive
139	RAD51D	no mutation	Pt sensitive
140	BRCA1	no mutation	Pt sensitive
140	BRCA2	no mutation	Pt sensitive
140	BRIP1	no mutation	Pt sensitive
140	PALB2	no mutation	Pt sensitive
140	RAD51B	no mutation	Pt sensitive
140	RAD51C	no mutation	Pt sensitive
140	RAD51D	no mutation	Pt sensitive
141	BRCA1	no mutation	Pt resistant
141	BRCA2	no mutation	Pt resistant
141	BRIP1	no mutation	Pt resistant
141	PALB2	no mutation	Pt resistant
141	RAD51B	no mutation	Pt resistant
141	RAD51C	no mutation	Pt resistant
141	RAD51D	no mutation	Pt resistant
143	BRCA1	no mutation	Pt sensitive
143	BRCA2	no mutation	Pt sensitive
143	BRIP1	no mutation	Pt sensitive
143	PALB2	no mutation	Pt sensitive
143	RAD51B	no mutation	Pt sensitive
143	RAD51C	no mutation	Pt sensitive
143	RAD51D	no mutation	Pt sensitive
144	BRCA1	no mutation	Pt resistant
144	BRCA2	no mutation	Pt resistant
144	BRIP1	no mutation	Pt resistant
144	PALB2	no mutation	Pt resistant
144	RAD51B	no mutation	Pt resistant
144	RAD51C	no mutation	Pt resistant
144	RAD51D	no mutation	Pt resistant
145	BRCA1	no mutation	Pt sensitive
145	BRCA1	no mutation	Pt sensitive
145	BRCA1	no mutation	Pt sensitive
145	PALB2	no mutation	Pt sensitive
145	PALB2	no mutation	Pt sensitive
145	PALB2	no mutation	Pt sensitive
145	RAD51B	no mutation	Pt sensitive
145	RAD51B	no mutation	Pt sensitive
145	RAD51B	no mutation	Pt sensitive
145	RAD51C	no mutation	Pt sensitive
145	RAD51C	no mutation	Pt sensitive
145	RAD51C	no mutation	Pt sensitive
145	RAD51D	no mutation	Pt sensitive
145	RAD51D	no mutation	Pt sensitive
145	RAD51D	no mutation	Pt sensitive
146	BRCA1	no mutation	Pt sensitive
146	BRCA2	no mutation	Pt sensitive
146	BRIP1	no mutation	Pt sensitive
146	PALB2	no mutation	Pt sensitive
146	RAD51B	no mutation	Pt sensitive
146	RAD51C	no mutation	Pt sensitive
146	RAD51D	no mutation	Pt sensitive
147	BRCA1	no mutation	Pt resistant
147	BRCA2	no mutation	Pt resistant
147	BRIP1	no mutation	Pt resistant
147	PALB2	no mutation	Pt resistant
147	RAD51B	no mutation	Pt resistant
147	RAD51C	no mutation	Pt resistant
147	RAD51D	no mutation	Pt resistant
149	BRCA1	no mutation	Pt resistant
149	BRCA1	no mutation	Pt resistant
149	BRIP1	no mutation	Pt resistant
149	BRIP1	no mutation	Pt resistant
149	PALB2	no mutation	Pt resistant
149	PALB2	no mutation	Pt resistant
149	RAD51B	no mutation	Pt resistant
149	RAD51B	no mutation	Pt resistant
149	RAD51C	no mutation	Pt resistant
149	RAD51C	no mutation	Pt resistant
149	RAD51D	no mutation	Pt resistant
149	RAD51D	no mutation	Pt resistant
150	BRCA1	no mutation	Pt sensitive
150	BRCA2	no mutation	Pt sensitive
150	BRIP1	no mutation	Pt sensitive
150	PALB2	no mutation	Pt sensitive
150	RAD51B	no mutation	Pt sensitive
150	RAD51C	no mutation	Pt sensitive
150	RAD51D	no mutation	Pt sensitive
153	BRCA1	no mutation	Pt sensitive
153	BRCA2	no mutation	Pt sensitive
153	BRIP1	no mutation	Pt sensitive
153	PALB2	no mutation	Pt sensitive
153	RAD51B	no mutation	Pt sensitive
153	RAD51C	no mutation	Pt sensitive
153	RAD51D	no mutation	Pt sensitive
155	BRCA1	no mutation	Pt sensitive
155	BRCA1	no mutation	Pt sensitive
155	BRIP1	no mutation	Pt sensitive
155	BRIP1	no mutation	Pt sensitive
155	PALB2	no mutation	Pt sensitive
155	PALB2	no mutation	Pt sensitive
155	RAD51B	no mutation	Pt sensitive
155	RAD51B	no mutation	Pt sensitive
155	RAD51C	no mutation	Pt sensitive
155	RAD51C	no mutation	Pt sensitive
155	RAD51D	no mutation	Pt sensitive
155	RAD51D	no mutation	Pt sensitive
156	BRCA1	no mutation	Pt sensitive
156	BRCA2	no mutation	Pt sensitive
156	BRIP1	no mutation	Pt sensitive
156	PALB2	no mutation	Pt sensitive
156	RAD51B	no mutation	Pt sensitive
156	RAD51C	no mutation	Pt sensitive
156	RAD51D	no mutation	Pt sensitive
157	BRCA1	no mutation	Pt sensitive
157	BRCA2	no mutation	Pt sensitive
157	BRIP1	no mutation	Pt sensitive
157	PALB2	no mutation	Pt sensitive
157	RAD51B	no mutation	Pt sensitive
157	RAD51C	no mutation	Pt sensitive
157	RAD51D	no mutation	Pt sensitive
160	BRCA1	no mutation	Pt sensitive
160	BRCA2	no mutation	Pt sensitive
160	BRIP1	no mutation	Pt sensitive
160	PALB2	no mutation	Pt sensitive
160	RAD51B	no mutation	Pt sensitive
160	RAD51C	no mutation	Pt sensitive
160	RAD51D	no mutation	Pt sensitive
162	BRCA1	no mutation	Pt sensitive
162	BRCA2	no mutation	Pt sensitive
162	BRIP1	no mutation	Pt sensitive
162	PALB2	no mutation	Pt sensitive
162	RAD51B	no mutation	Pt sensitive
162	RAD51C	no mutation	Pt sensitive
162	RAD51D	no mutation	Pt sensitive
163	BRCA1	no mutation	Pt sensitive
163	BRCA2	no mutation	Pt sensitive
163	BRIP1	no mutation	Pt sensitive
163	PALB2	no mutation	Pt sensitive
163	RAD51B	no mutation	Pt sensitive
163	RAD51C	no mutation	Pt sensitive
163	RAD51D	no mutation	Pt sensitive
164	BRCA1	no mutation	Pt sensitive
164	BRCA2	no mutation	Pt sensitive
164	BRIP1	no mutation	Pt sensitive
164	PALB2	no mutation	Pt sensitive
164	RAD51B	no mutation	Pt sensitive
164	RAD51C	no mutation	Pt sensitive
164	RAD51D	no mutation	Pt sensitive
165	BRCA1	no mutation	Pt resistant
165	BRCA2	no mutation	Pt resistant
165	BRIP1	no mutation	Pt resistant
165	PALB2	no mutation	Pt resistant
165	RAD51B	no mutation	Pt resistant
165	RAD51C	no mutation	Pt resistant
165	RAD51D	no mutation	Pt resistant
166	BRCA1	no mutation	Pt sensitive
166	BRCA2	no mutation	Pt sensitive
166	BRIP1	no mutation	Pt sensitive
166	PALB2	no mutation	Pt sensitive
166	RAD51B	no mutation	Pt sensitive
166	RAD51C	no mutation	Pt sensitive
166	RAD51D	no mutation	Pt sensitive
167	BRCA2	no mutation	Pt resistant
167	BRCA2	no mutation	Pt resistant
167	BRIP1	no mutation	Pt resistant
167	BRIP1	no mutation	Pt resistant
167	PALB2	no mutation	Pt resistant
167	PALB2	no mutation	Pt resistant
167	RAD51B	no mutation	Pt resistant
167	RAD51B	no mutation	Pt resistant
167	RAD51C	no mutation	Pt resistant
167	RAD51C	no mutation	Pt resistant
167	RAD51D	no mutation	Pt resistant
167	RAD51D	no mutation	Pt resistant
168	BRCA1	no mutation	Pt sensitive
168	BRCA1	no mutation	Pt sensitive
168	BRIP1	no mutation	Pt sensitive
168	BRIP1	no mutation	Pt sensitive
168	PALB2	no mutation	Pt sensitive
168	PALB2	no mutation	Pt sensitive
168	RAD51B	no mutation	Pt sensitive
168	RAD51B	no mutation	Pt sensitive
168	RAD51C	no mutation	Pt sensitive
168	RAD51C	no mutation	Pt sensitive
168	RAD51D	no mutation	Pt sensitive
168	RAD51D	no mutation	Pt sensitive
169	BRCA1	no mutation	Pt sensitive
169	BRCA2	no mutation	Pt sensitive
169	BRIP1	no mutation	Pt sensitive
169	PALB2	no mutation	Pt sensitive
169	RAD51B	no mutation	Pt sensitive
169	RAD51C	no mutation	Pt sensitive
169	RAD51D	no mutation	Pt sensitive
170	BRCA1	no mutation	Pt sensitive
170	BRCA2	no mutation	Pt sensitive
170	BRIP1	no mutation	Pt sensitive
170	PALB2	no mutation	Pt sensitive
170	RAD51B	no mutation	Pt sensitive
170	RAD51C	no mutation	Pt sensitive
170	RAD51D	no mutation	Pt sensitive
171	BRCA1	no mutation	Pt sensitive
171	BRCA2	no mutation	Pt sensitive
171	BRIP1	no mutation	Pt sensitive
171	PALB2	no mutation	Pt sensitive
171	RAD51B	no mutation	Pt sensitive
171	RAD51C	no mutation	Pt sensitive
171	RAD51D	no mutation	Pt sensitive
172	BRCA2	no mutation	Pt sensitive
172	BRCA2	no mutation	Pt sensitive
172	BRIP1	no mutation	Pt sensitive
172	BRIP1	no mutation	Pt sensitive
172	PALB2	no mutation	Pt sensitive
172	PALB2	no mutation	Pt sensitive
172	RAD51B	no mutation	Pt sensitive
172	RAD51B	no mutation	Pt sensitive
172	RAD51C	no mutation	Pt sensitive
172	RAD51C	no mutation	Pt sensitive
172	RAD51D	no mutation	Pt sensitive
172	RAD51D	no mutation	Pt sensitive
173	BRCA1	no mutation	Pt sensitive
173	BRCA2	no mutation	Pt sensitive
173	BRIP1	no mutation	Pt sensitive
173	PALB2	no mutation	Pt sensitive
173	RAD51B	no mutation	Pt sensitive
173	RAD51C	no mutation	Pt sensitive
173	RAD51D	no mutation	Pt sensitive
174	BRCA1	no mutation	Pt sensitive
174	BRCA2	no mutation	Pt sensitive
174	BRIP1	no mutation	Pt sensitive
174	PALB2	no mutation	Pt sensitive
174	RAD51B	no mutation	Pt sensitive
174	RAD51C	no mutation	Pt sensitive
174	RAD51D	no mutation	Pt sensitive
175	BRCA1	no mutation	Pt sensitive
175	BRCA2	no mutation	Pt sensitive
175	BRIP1	no mutation	Pt sensitive
175	PALB2	no mutation	Pt sensitive
175	RAD51B	no mutation	Pt sensitive
175	RAD51C	no mutation	Pt sensitive
175	RAD51D	no mutation	Pt sensitive
176	BRCA1	no mutation	Pt resistant
176	BRCA2	no mutation	Pt resistant
176	BRIP1	no mutation	Pt resistant
176	PALB2	no mutation	Pt resistant
176	RAD51B	no mutation	Pt resistant
176	RAD51C	no mutation	Pt resistant
176	RAD51D	no mutation	Pt resistant
178	BRCA1	no mutation	Pt sensitive
178	BRCA2	no mutation	Pt sensitive
178	BRIP1	no mutation	Pt sensitive
178	PALB2	no mutation	Pt sensitive
178	RAD51B	no mutation	Pt sensitive
178	RAD51C	no mutation	Pt sensitive
178	RAD51D	no mutation	Pt sensitive
179	BRCA1	no mutation	Pt sensitive
179	BRCA2	no mutation	Pt sensitive
179	BRIP1	no mutation	Pt sensitive
179	PALB2	no mutation	Pt sensitive
179	RAD51B	no mutation	Pt sensitive
179	RAD51C	no mutation	Pt sensitive
179	RAD51D	no mutation	Pt sensitive
181	BRCA2	no mutation	Pt sensitive
181	BRCA2	no mutation	Pt sensitive
181	BRIP1	no mutation	Pt sensitive
181	BRIP1	no mutation	Pt sensitive
181	PALB2	no mutation	Pt sensitive
181	PALB2	no mutation	Pt sensitive
181	RAD51B	no mutation	Pt sensitive
181	RAD51B	no mutation	Pt sensitive
181	RAD51C	no mutation	Pt sensitive
181	RAD51C	no mutation	Pt sensitive
181	RAD51D	no mutation	Pt sensitive
181	RAD51D	no mutation	Pt sensitive
182	BRCA1	no mutation	Pt sensitive
182	BRCA2	no mutation	Pt sensitive
182	BRIP1	no mutation	Pt sensitive
182	PALB2	no mutation	Pt sensitive
182	RAD51B	no mutation	Pt sensitive
182	RAD51C	no mutation	Pt sensitive
182	RAD51D	no mutation	Pt sensitive
183	BRCA1	no mutation	Pt sensitive
183	BRCA2	no mutation	Pt sensitive
183	BRIP1	no mutation	Pt sensitive
183	PALB2	no mutation	Pt sensitive
183	RAD51B	no mutation	Pt sensitive
183	RAD51C	no mutation	Pt sensitive
183	RAD51D	no mutation	Pt sensitive
184	BRCA1	no mutation	Pt sensitive
184	BRCA1	no mutation	Pt sensitive
184	BRIP1	no mutation	Pt sensitive
184	BRIP1	no mutation	Pt sensitive
184	PALB2	no mutation	Pt sensitive
184	PALB2	no mutation	Pt sensitive
184	RAD51B	no mutation	Pt sensitive
184	RAD51B	no mutation	Pt sensitive
184	RAD51C	no mutation	Pt sensitive
184	RAD51C	no mutation	Pt sensitive
184	RAD51D	no mutation	Pt sensitive
184	RAD51D	no mutation	Pt sensitive
186	BRCA1	no mutation	Pt resistant
186	BRCA2	no mutation	Pt resistant
186	BRIP1	no mutation	Pt resistant
186	PALB2	no mutation	Pt resistant
186	RAD51B	no mutation	Pt resistant
186	RAD51C	no mutation	Pt resistant
186	RAD51D	no mutation	Pt resistant
187	BRCA1	no mutation	Pt sensitive
187	BRCA2	no mutation	Pt sensitive
187	BRIP1	no mutation	Pt sensitive
187	PALB2	no mutation	Pt sensitive
187	RAD51B	no mutation	Pt sensitive
187	RAD51C	no mutation	Pt sensitive
187	RAD51D	no mutation	Pt sensitive
188	BRCA1	no mutation	Pt sensitive
188	BRCA2	no mutation	Pt sensitive
188	BRIP1	no mutation	Pt sensitive
188	PALB2	no mutation	Pt sensitive
188	RAD51B	no mutation	Pt sensitive
188	RAD51C	no mutation	Pt sensitive
188	RAD51D	no mutation	Pt sensitive
189	BRCA1	no mutation	Pt sensitive
189	BRCA2	no mutation	Pt sensitive
189	BRIP1	no mutation	Pt sensitive
189	PALB2	no mutation	Pt sensitive
189	RAD51B	no mutation	Pt sensitive
189	RAD51C	no mutation	Pt sensitive
189	RAD51D	no mutation	Pt sensitive
190	BRCA1	no mutation	Pt sensitive
190	BRCA2	no mutation	Pt sensitive
190	BRIP1	no mutation	Pt sensitive
190	PALB2	no mutation	Pt sensitive
190	RAD51B	no mutation	Pt sensitive
190	RAD51C	no mutation	Pt sensitive
190	RAD51D	no mutation	Pt sensitive
191	BRCA2	no mutation	Pt resistant
191	BRCA2	no mutation	Pt resistant
191	BRIP1	no mutation	Pt resistant
191	BRIP1	no mutation	Pt resistant
191	PALB2	no mutation	Pt resistant
191	PALB2	no mutation	Pt resistant
191	RAD51B	no mutation	Pt resistant
191	RAD51B	no mutation	Pt resistant
191	RAD51C	no mutation	Pt resistant
191	RAD51C	no mutation	Pt resistant
191	RAD51D	no mutation	Pt resistant
191	RAD51D	no mutation	Pt resistant
192	BRCA1	no mutation	Pt sensitive
192	BRCA2	no mutation	Pt sensitive
192	BRIP1	no mutation	Pt sensitive
192	PALB2	no mutation	Pt sensitive
192	RAD51B	no mutation	Pt sensitive
192	RAD51C	no mutation	Pt sensitive
192	RAD51D	no mutation	Pt sensitive
193	BRCA1	no mutation	Pt sensitive
193	BRCA2	no mutation	Pt sensitive
193	BRIP1	no mutation	Pt sensitive
193	PALB2	no mutation	Pt sensitive
193	RAD51B	no mutation	Pt sensitive
193	RAD51C	no mutation	Pt sensitive
193	RAD51D	no mutation	Pt sensitive
194	BRCA2	no mutation	Pt sensitive
194	BRCA2	no mutation	Pt sensitive
194	BRIP1	no mutation	Pt sensitive
194	BRIP1	no mutation	Pt sensitive
194	PALB2	no mutation	Pt sensitive
194	PALB2	no mutation	Pt sensitive
194	RAD51B	no mutation	Pt sensitive
194	RAD51B	no mutation	Pt sensitive
194	RAD51C	no mutation	Pt sensitive
194	RAD51C	no mutation	Pt sensitive
194	RAD51D	no mutation	Pt sensitive
194	RAD51D	no mutation	Pt sensitive
195	BRCA1	no mutation	Pt sensitive
195	BRCA2	no mutation	Pt sensitive
195	BRIP1	no mutation	Pt sensitive
195	PALB2	no mutation	Pt sensitive
195	RAD51B	no mutation	Pt sensitive
195	RAD51C	no mutation	Pt sensitive
195	RAD51D	no mutation	Pt sensitive
196	BRCA1	no mutation	Pt sensitive
196	BRCA2	no mutation	Pt sensitive
196	BRIP1	no mutation	Pt sensitive
196	PALB2	no mutation	Pt sensitive
196	RAD51B	no mutation	Pt sensitive
196	RAD51C	no mutation	Pt sensitive
196	RAD51D	no mutation	Pt sensitive
197	BRCA1	no mutation	Pt resistant
197	BRCA2	no mutation	Pt resistant
197	BRIP1	no mutation	Pt resistant
197	PALB2	no mutation	Pt resistant
197	RAD51B	no mutation	Pt resistant
197	RAD51C	no mutation	Pt resistant
197	RAD51D	no mutation	Pt resistant
198	BRCA1	no mutation	Pt resistant
198	BRCA2	no mutation	Pt resistant
198	BRIP1	no mutation	Pt resistant
198	PALB2	no mutation	Pt resistant
198	RAD51B	no mutation	Pt resistant
198	RAD51C	no mutation	Pt resistant
198	RAD51D	no mutation	Pt resistant
199	BRCA1	no mutation	Pt sensitive
199	BRCA2	no mutation	Pt sensitive
199	BRIP1	no mutation	Pt sensitive
199	PALB2	no mutation	Pt sensitive
199	RAD51B	no mutation	Pt sensitive
199	RAD51C	no mutation	Pt sensitive
199	RAD51D	no mutation	Pt sensitive
200	BRCA1	no mutation	Pt sensitive
200	BRCA2	no mutation	Pt sensitive
200	BRIP1	no mutation	Pt sensitive
200	PALB2	no mutation	Pt sensitive
200	RAD51B	no mutation	Pt sensitive
200	RAD51C	no mutation	Pt sensitive
200	RAD51D	no mutation	Pt sensitive
201	BRCA1	no mutation	Pt resistant
201	BRCA2	no mutation	Pt resistant
201	BRIP1	no mutation	Pt resistant
201	PALB2	no mutation	Pt resistant
201	RAD51B	no mutation	Pt resistant
201	RAD51C	no mutation	Pt resistant
201	RAD51D	no mutation	Pt resistant
202	BRCA1	no mutation	Pt sensitive
202	BRCA2	no mutation	Pt sensitive
202	BRIP1	no mutation	Pt sensitive
202	PALB2	no mutation	Pt sensitive
202	RAD51B	no mutation	Pt sensitive
202	RAD51C	no mutation	Pt sensitive
202	RAD51D	no mutation	Pt sensitive
203	BRCA1	no mutation	Pt sensitive
203	BRCA2	no mutation	Pt sensitive
203	BRIP1	no mutation	Pt sensitive
203	PALB2	no mutation	Pt sensitive
203	RAD51B	no mutation	Pt sensitive
203	RAD51C	no mutation	Pt sensitive
203	RAD51D	no mutation	Pt sensitive
205	BRCA1	no mutation	Pt sensitive
205	BRCA2	no mutation	Pt sensitive
205	BRIP1	no mutation	Pt sensitive
205	PALB2	no mutation	Pt sensitive
205	RAD51B	no mutation	Pt sensitive
205	RAD51C	no mutation	Pt sensitive
205	RAD51D	no mutation	Pt sensitive
206	BRCA1	no mutation	Pt resistant
206	BRCA2	no mutation	Pt resistant
206	BRIP1	no mutation	Pt resistant
206	PALB2	no mutation	Pt resistant
206	RAD51B	no mutation	Pt resistant
206	RAD51C	no mutation	Pt resistant
206	RAD51D	no mutation	Pt resistant
207	BRCA1	no mutation	Pt sensitive
207	BRCA2	no mutation	Pt sensitive
207	BRIP1	no mutation	Pt sensitive
207	PALB2	no mutation	Pt sensitive
207	RAD51B	no mutation	Pt sensitive
207	RAD51C	no mutation	Pt sensitive
207	RAD51D	no mutation	Pt sensitive
208	BRCA1	no mutation	Pt sensitive
208	BRCA2	no mutation	Pt sensitive
208	BRIP1	no mutation	Pt sensitive
208	PALB2	no mutation	Pt sensitive
208	RAD51B	no mutation	Pt sensitive
208	RAD51C	no mutation	Pt sensitive
208	RAD51D	no mutation	Pt sensitive
209	BRCA1	no mutation	Pt sensitive
209	BRCA2	no mutation	Pt sensitive
209	BRIP1	no mutation	Pt sensitive
209	PALB2	no mutation	Pt sensitive
209	RAD51B	no mutation	Pt sensitive
209	RAD51C	no mutation	Pt sensitive
209	RAD51D	no mutation	Pt sensitive
210	BRCA1	no mutation	Pt sensitive
210	BRCA2	no mutation	Pt sensitive
210	BRIP1	no mutation	Pt sensitive
210	PALB2	no mutation	Pt sensitive
210	RAD51B	no mutation	Pt sensitive
210	RAD51C	no mutation	Pt sensitive
210	RAD51D	no mutation	Pt sensitive
211	BRCA2	no mutation	Pt sensitive
211	BRCA2	no mutation	Pt sensitive
211	BRIP1	no mutation	Pt sensitive
211	BRIP1	no mutation	Pt sensitive
211	PALB2	no mutation	Pt sensitive
211	PALB2	no mutation	Pt sensitive
211	RAD51B	no mutation	Pt sensitive
211	RAD51B	no mutation	Pt sensitive
211	RAD51C	no mutation	Pt sensitive
211	RAD51C	no mutation	Pt sensitive
211	RAD51D	no mutation	Pt sensitive
211	RAD51D	no mutation	Pt sensitive
212	BRCA1	no mutation	Pt resistant
212	BRCA2	no mutation	Pt resistant
212	BRIP1	no mutation	Pt resistant
212	PALB2	no mutation	Pt resistant
212	RAD51B	no mutation	Pt resistant
212	RAD51C	no mutation	Pt resistant
212	RAD51D	no mutation	Pt resistant
213	BRCA1	no mutation	Pt sensitive
213	BRCA2	no mutation	Pt sensitive
213	BRIP1	no mutation	Pt sensitive
213	PALB2	no mutation	Pt sensitive
213	RAD51B	no mutation	Pt sensitive
213	RAD51C	no mutation	Pt sensitive
213	RAD51D	no mutation	Pt sensitive
214	BRCA1	no mutation	Pt sensitive
214	BRCA2	no mutation	Pt sensitive
214	BRIP1	no mutation	Pt sensitive
214	PALB2	no mutation	Pt sensitive
214	RAD51B	no mutation	Pt sensitive
214	RAD51C	no mutation	Pt sensitive
214	RAD51D	no mutation	Pt sensitive
215	BRCA2	no mutation	Pt sensitive
215	BRCA2	no mutation	Pt sensitive
215	BRIP1	no mutation	Pt sensitive
215	BRIP1	no mutation	Pt sensitive
215	PALB2	no mutation	Pt sensitive
215	PALB2	no mutation	Pt sensitive
215	RAD51B	no mutation	Pt sensitive
215	RAD51B	no mutation	Pt sensitive
215	RAD51C	no mutation	Pt sensitive
215	RAD51C	no mutation	Pt sensitive
215	RAD51D	no mutation	Pt sensitive
215	RAD51D	no mutation	Pt sensitive
216	BRCA1	no mutation	Pt sensitive
216	BRCA2	no mutation	Pt sensitive
216	BRIP1	no mutation	Pt sensitive
216	PALB2	no mutation	Pt sensitive
216	RAD51B	no mutation	Pt sensitive
216	RAD51C	no mutation	Pt sensitive
216	RAD51D	no mutation	Pt sensitive
217	BRCA1	no mutation	Pt sensitive
217	BRCA2	no mutation	Pt sensitive
217	BRIP1	no mutation	Pt sensitive
217	PALB2	no mutation	Pt sensitive
217	RAD51B	no mutation	Pt sensitive
217	RAD51C	no mutation	Pt sensitive
217	RAD51D	no mutation	Pt sensitive
218	BRCA1	no mutation	Pt resistant
218	BRCA2	no mutation	Pt resistant
218	BRIP1	no mutation	Pt resistant
218	PALB2	no mutation	Pt resistant
218	RAD51B	no mutation	Pt resistant
218	RAD51C	no mutation	Pt resistant
218	RAD51D	no mutation	Pt resistant
220	BRCA1	no mutation	Pt sensitive
220	BRCA2	no mutation	Pt sensitive
220	BRIP1	no mutation	Pt sensitive
220	PALB2	no mutation	Pt sensitive
220	RAD51B	no mutation	Pt sensitive
220	RAD51C	no mutation	Pt sensitive
220	RAD51D	no mutation	Pt sensitive
221	BRCA1	no mutation	Pt resistant
221	BRCA2	no mutation	Pt resistant
221	BRIP1	no mutation	Pt resistant
221	PALB2	no mutation	Pt resistant
221	RAD51B	no mutation	Pt resistant
221	RAD51D	no mutation	Pt resistant
223	BRCA1	no mutation	Pt sensitive
223	BRCA2	no mutation	Pt sensitive
223	BRIP1	no mutation	Pt sensitive
223	PALB2	no mutation	Pt sensitive
223	RAD51B	no mutation	Pt sensitive
223	RAD51C	no mutation	Pt sensitive
223	RAD51D	no mutation	Pt sensitive
224	BRCA1	no mutation	Pt sensitive
224	BRCA1	no mutation	Pt sensitive
224	BRIP1	no mutation	Pt sensitive
224	BRIP1	no mutation	Pt sensitive
224	PALB2	no mutation	Pt sensitive
224	PALB2	no mutation	Pt sensitive
224	RAD51B	no mutation	Pt sensitive
224	RAD51B	no mutation	Pt sensitive
224	RAD51C	no mutation	Pt sensitive
224	RAD51C	no mutation	Pt sensitive
224	RAD51D	no mutation	Pt sensitive
224	RAD51D	no mutation	Pt sensitive
227	BRCA1	no mutation	Pt resistant
227	BRCA2	no mutation	Pt resistant
227	BRIP1	no mutation	Pt resistant
227	PALB2	no mutation	Pt resistant
227	RAD51B	no mutation	Pt resistant
227	RAD51C	no mutation	Pt resistant
227	RAD51D	no mutation	Pt resistant
230	BRCA1	no mutation	Pt resistant
230	BRCA2	no mutation	Pt resistant
230	BRIP1	no mutation	Pt resistant
230	PALB2	no mutation	Pt resistant
230	RAD51B	no mutation	Pt resistant
230	RAD51C	no mutation	Pt resistant
230	RAD51D	no mutation	Pt resistant
231	BRCA1	no mutation	Pt sensitive
231	BRCA2	no mutation	Pt sensitive
231	BRIP1	no mutation	Pt sensitive
231	PALB2	no mutation	Pt sensitive
231	RAD51B	no mutation	Pt sensitive
231	RAD51C	no mutation	Pt sensitive
231	RAD51D	no mutation	Pt sensitive
232	BRCA1	no mutation	Pt sensitive
232	BRCA2	no mutation	Pt sensitive
232	BRIP1	no mutation	Pt sensitive
232	PALB2	no mutation	Pt sensitive
232	RAD51B	no mutation	Pt sensitive
232	RAD51C	no mutation	Pt sensitive
232	RAD51D	no mutation	Pt sensitive
233	BRCA1	no mutation	Pt sensitive
233	BRCA2	no mutation	Pt sensitive
233	BRIP1	no mutation	Pt sensitive
233	PALB2	no mutation	Pt sensitive
233	RAD51B	no mutation	Pt sensitive
233	RAD51C	no mutation	Pt sensitive
233	RAD51D	no mutation	Pt sensitive
234	BRCA1	no mutation	Pt resistant
234	BRCA2	no mutation	Pt resistant
234	BRIP1	no mutation	Pt resistant
234	PALB2	no mutation	Pt resistant
234	RAD51B	no mutation	Pt resistant
234	RAD51C	no mutation	Pt resistant
234	RAD51D	no mutation	Pt resistant
235	BRCA2	no mutation	Pt sensitive
235	BRCA2	no mutation	Pt sensitive
235	BRIP1	no mutation	Pt sensitive
235	BRIP1	no mutation	Pt sensitive
235	PALB2	no mutation	Pt sensitive
235	PALB2	no mutation	Pt sensitive
235	RAD51B	no mutation	Pt sensitive
235	RAD51B	no mutation	Pt sensitive
235	RAD51C	no mutation	Pt sensitive
235	RAD51C	no mutation	Pt sensitive
235	RAD51D	no mutation	Pt sensitive
235	RAD51D	no mutation	Pt sensitive
236	BRCA1	no mutation	Pt resistant
236	BRCA2	no mutation	Pt resistant
236	BRIP1	no mutation	Pt resistant
236	PALB2	no mutation	Pt resistant
236	RAD51B	no mutation	Pt resistant
236	RAD51C	no mutation	Pt resistant
236	RAD51D	no mutation	Pt resistant
238	BRCA1	no mutation	Pt sensitive
238	BRCA2	no mutation	Pt sensitive
238	BRIP1	no mutation	Pt sensitive
238	PALB2	no mutation	Pt sensitive
238	RAD51B	no mutation	Pt sensitive
238	RAD51C	no mutation	Pt sensitive
238	RAD51D	no mutation	Pt sensitive
240	BRCA1	no mutation	Pt resistant
240	BRCA2	no mutation	Pt resistant
240	BRIP1	no mutation	Pt resistant
240	PALB2	no mutation	Pt resistant
240	RAD51B	no mutation	Pt resistant
240	RAD51C	no mutation	Pt resistant
240	RAD51D	no mutation	Pt resistant
244	BRCA1	no mutation	Pt resistant
244	BRCA2	no mutation	Pt resistant
244	BRIP1	no mutation	Pt resistant
244	PALB2	no mutation	Pt resistant
244	RAD51B	no mutation	Pt resistant
244	RAD51C	no mutation	Pt resistant
244	RAD51D	no mutation	Pt resistant
245	BRCA2	no mutation	Pt sensitive
245	BRCA2	no mutation	Pt sensitive
245	BRIP1	no mutation	Pt sensitive
245	BRIP1	no mutation	Pt sensitive
245	PALB2	no mutation	Pt sensitive
245	PALB2	no mutation	Pt sensitive
245	RAD51B	no mutation	Pt sensitive
245	RAD51B	no mutation	Pt sensitive
245	RAD51C	no mutation	Pt sensitive
245	RAD51C	no mutation	Pt sensitive
245	RAD51D	no mutation	Pt sensitive
245	RAD51D	no mutation	Pt sensitive
248	BRCA1	no mutation	Pt resistant
248	BRCA2	no mutation	Pt resistant
248	BRIP1	no mutation	Pt resistant
248	PALB2	no mutation	Pt resistant
248	RAD51B	no mutation	Pt resistant
248	RAD51C	no mutation	Pt resistant
248	RAD51D	no mutation	Pt resistant
250	BRCA1	no mutation	Pt sensitive
250	BRCA2	no mutation	Pt sensitive
250	BRIP1	no mutation	Pt sensitive
250	PALB2	no mutation	Pt sensitive
250	RAD51B	no mutation	Pt sensitive
250	RAD51C	no mutation	Pt sensitive
250	RAD51D	no mutation	Pt sensitive
251	BRCA1	no mutation	Pt sensitive
251	BRCA2	no mutation	Pt sensitive
251	BRIP1	no mutation	Pt sensitive
251	PALB2	no mutation	Pt sensitive
251	RAD51B	no mutation	Pt sensitive
251	RAD51C	no mutation	Pt sensitive
251	RAD51D	no mutation	Pt sensitive
253	BRCA1	no mutation	Pt resistant
253	BRCA1	no mutation	Pt resistant
253	BRIP1	no mutation	Pt resistant
253	BRIP1	no mutation	Pt resistant
253	RAD51B	no mutation	Pt resistant
253	RAD51B	no mutation	Pt resistant
253	RAD51C	no mutation	Pt resistant
253	RAD51C	no mutation	Pt resistant
253	RAD51D	no mutation	Pt resistant
253	RAD51D	no mutation	Pt resistant
254	BRCA1	no mutation	Pt resistant
254	BRCA2	no mutation	Pt resistant
254	BRIP1	no mutation	Pt resistant
254	PALB2	no mutation	Pt resistant
254	RAD51B	no mutation	Pt resistant
254	RAD51C	no mutation	Pt resistant
254	RAD51D	no mutation	Pt resistant
256	BRCA2	no mutation	Pt sensitive
256	BRCA2	no mutation	Pt sensitive
256	BRIP1	no mutation	Pt sensitive
256	BRIP1	no mutation	Pt sensitive
256	PALB2	no mutation	Pt sensitive
256	PALB2	no mutation	Pt sensitive
256	RAD51B	no mutation	Pt sensitive
256	RAD51B	no mutation	Pt sensitive
256	RAD51C	no mutation	Pt sensitive
256	RAD51C	no mutation	Pt sensitive
256	RAD51D	no mutation	Pt sensitive
256	RAD51D	no mutation	Pt sensitive
260	BRCA1	no mutation	Pt sensitive
260	BRCA2	no mutation	Pt sensitive
260	BRIP1	no mutation	Pt sensitive
260	PALB2	no mutation	Pt sensitive
260	RAD51B	no mutation	Pt sensitive
260	RAD51C	no mutation	Pt sensitive
260	RAD51D	no mutation	Pt sensitive
262	BRCA1	no mutation	Pt sensitive
262	BRCA2	no mutation	Pt sensitive
262	BRIP1	no mutation	Pt sensitive
262	PALB2	no mutation	Pt sensitive
262	RAD51B	no mutation	Pt sensitive
262	RAD51C	no mutation	Pt sensitive
262	RAD51D	no mutation	Pt sensitive
263	BRCA1	no mutation	Pt sensitive
263	BRCA2	no mutation	Pt sensitive
263	BRIP1	no mutation	Pt sensitive
263	PALB2	no mutation	Pt sensitive
263	RAD51B	no mutation	Pt sensitive
263	RAD51C	no mutation	Pt sensitive
263	RAD51D	no mutation	Pt sensitive
264	BRCA1	no mutation	Pt sensitive
264	BRCA1	no mutation	Pt sensitive
264	BRIP1	no mutation	Pt sensitive
264	BRIP1	no mutation	Pt sensitive
264	PALB2	no mutation	Pt sensitive
264	PALB2	no mutation	Pt sensitive
264	RAD51B	no mutation	Pt sensitive
264	RAD51B	no mutation	Pt sensitive
264	RAD51C	no mutation	Pt sensitive
264	RAD51C	no mutation	Pt sensitive
264	RAD51D	no mutation	Pt sensitive
264	RAD51D	no mutation	Pt sensitive
268	BRCA1	no mutation	Pt resistant
268	BRCA2	no mutation	Pt resistant
268	BRIP1	no mutation	Pt resistant
268	PALB2	no mutation	Pt resistant
268	RAD51B	no mutation	Pt resistant
268	RAD51C	no mutation	Pt resistant
268	RAD51D	no mutation	Pt resistant
270	BRCA2	no mutation	Pt resistant
270	BRCA2	no mutation	Pt resistant
270	BRIP1	no mutation	Pt resistant
270	BRIP1	no mutation	Pt resistant
270	PALB2	no mutation	Pt resistant
270	PALB2	no mutation	Pt resistant
270	RAD51B	no mutation	Pt resistant
270	RAD51B	no mutation	Pt resistant
270	RAD51C	no mutation	Pt resistant
270	RAD51C	no mutation	Pt resistant
270	RAD51D	no mutation	Pt resistant
270	RAD51D	no mutation	Pt resistant
272	BRCA1	no mutation	Pt sensitive
272	BRCA2	no mutation	Pt sensitive
272	BRIP1	no mutation	Pt sensitive
272	PALB2	no mutation	Pt sensitive
272	RAD51B	no mutation	Pt sensitive
272	RAD51C	no mutation	Pt sensitive
272	RAD51D	no mutation	Pt sensitive
273	BRCA1	no mutation	Pt sensitive
273	BRCA2	no mutation	Pt sensitive
273	BRIP1	no mutation	Pt sensitive
273	PALB2	no mutation	Pt sensitive
273	RAD51B	no mutation	Pt sensitive
273	RAD51C	no mutation	Pt sensitive
273	RAD51D	no mutation	Pt sensitive
274	BRCA1	no mutation	Pt sensitive
274	BRCA1	no mutation	Pt sensitive
274	BRIP1	no mutation	Pt sensitive
274	BRIP1	no mutation	Pt sensitive
274	PALB2	no mutation	Pt sensitive
274	PALB2	no mutation	Pt sensitive
274	RAD51B	no mutation	Pt sensitive
274	RAD51B	no mutation	Pt sensitive
274	RAD51C	no mutation	Pt sensitive
274	RAD51C	no mutation	Pt sensitive
274	RAD51D	no mutation	Pt sensitive
274	RAD51D	no mutation	Pt sensitive
