# Supplementary material for: The copy number and mutational landscape of recurrent ovarian high-grade serous carcinoma
Source: Nat Commun. 2023 Jul 20;14:4387. doi: 10.1038/s41467-023-39867-7 (PMC10359414; doi:10.1038/s41467-023-39867-7)
Supplement: Supplementary file 10 — Source Data [file 41467_2023_39867_MOESM10_ESM.zip › source_data/figure_S19A.tsv]

PATIENT_ID	SAMPLE_ID	group	gene	value	tissue
BRITROC-55	IM_101	diagnosis	AKT2	1.04787969022551	pelvic
BRITROC-55	IM_101	diagnosis	BRCA2	0.981602918226941	pelvic
BRITROC-55	IM_101	diagnosis	MECOM	2.89106225512566	pelvic
BRITROC-55	IM_101	diagnosis	CDKN2A	1.87268478564204	pelvic
BRITROC-55	IM_101	diagnosis	CDKN2B	1.87268478564204	pelvic
BRITROC-55	IM_101	diagnosis	PIK3CA	2.89106225512566	pelvic
BRITROC-55	IM_101	diagnosis	PTEN	1.96946650485272	pelvic
BRITROC-55	IM_101	diagnosis	CCND3	1.89614458323283	pelvic
BRITROC-55	IM_101	diagnosis	RB1	0.981602918226941	pelvic
BRITROC-55	IM_101	diagnosis	CCNE1	0.996832076406707	pelvic
BRITROC-55	IM_101	diagnosis	CCND1	1.95784670268712	pelvic
BRITROC-55	IM_101	diagnosis	NF1	0.995195796545897	pelvic
BRITROC-55	IM_101	diagnosis	AKT3	1.96895429087011	pelvic
BRITROC-55	IM_101	diagnosis	BRCA1	0.995195796545897	pelvic
BRITROC-55	IM_101	diagnosis	CCND2	0.987275447528639	pelvic
BRITROC-55	IM_101	diagnosis	AKT1	1.99165869334361	pelvic
BRITROC-55	IM_101	diagnosis	MYC	0.961276222395647	pelvic
BRITROC-55	IM_101	diagnosis	KRAS	2.01851097397474	pelvic
BRITROC-61	IM_108	diagnosis	AKT2	1.960454808921	pelvic
BRITROC-61	IM_108	diagnosis	BRCA2	1.02374554240788	pelvic
BRITROC-61	IM_108	diagnosis	MECOM	3.39197092515203	pelvic
BRITROC-61	IM_108	diagnosis	CDKN2A	4.07524579720309	pelvic
BRITROC-61	IM_108	diagnosis	CDKN2B	4.07524579720309	pelvic
BRITROC-61	IM_108	diagnosis	PIK3CA	3.39197092515203	pelvic
BRITROC-61	IM_108	diagnosis	PTEN	3.12574072266739	pelvic
BRITROC-61	IM_108	diagnosis	CCND3	3.95249769004549	pelvic
BRITROC-61	IM_108	diagnosis	RB1	1.02374554240788	pelvic
BRITROC-61	IM_108	diagnosis	CCNE1	8.31698396167706	pelvic
BRITROC-61	IM_108	diagnosis	CCND1	1.9499163709366	pelvic
BRITROC-61	IM_108	diagnosis	NF1	3.90199033824669	pelvic
BRITROC-61	IM_108	diagnosis	AKT3	4.16400310899461	pelvic
BRITROC-61	IM_108	diagnosis	BRCA1	2.02228453302701	pelvic
BRITROC-61	IM_108	diagnosis	CCND2	3.95010493917307	pelvic
BRITROC-61	IM_108	diagnosis	AKT1	1.2019196437516	pelvic
BRITROC-61	IM_108	diagnosis	MYC	4.22940351686266	pelvic
BRITROC-61	IM_108	diagnosis	KRAS	3.95010493917307	pelvic
BRITROC-3	IM_11	diagnosis	AKT2	2.47566352001033	lymph_node
BRITROC-3	IM_11	diagnosis	BRCA2	2.15942812662008	lymph_node
BRITROC-3	IM_11	diagnosis	MECOM	12.6831557084648	lymph_node
BRITROC-3	IM_11	diagnosis	CDKN2A	6.00770614289077	lymph_node
BRITROC-3	IM_11	diagnosis	CDKN2B	6.00770614289077	lymph_node
BRITROC-3	IM_11	diagnosis	PIK3CA	3.76423880561593	lymph_node
BRITROC-3	IM_11	diagnosis	PTEN	2.93112990368378	lymph_node
BRITROC-3	IM_11	diagnosis	CCND3	4.44141684928026	lymph_node
BRITROC-3	IM_11	diagnosis	RB1	2.15942812662008	lymph_node
BRITROC-3	IM_11	diagnosis	CCNE1	2.47566352001033	lymph_node
BRITROC-3	IM_11	diagnosis	CCND1	2.93468856122633	lymph_node
BRITROC-3	IM_11	diagnosis	NF1	2.91682013505572	lymph_node
BRITROC-3	IM_11	diagnosis	AKT3	4.05125382667484	lymph_node
BRITROC-3	IM_11	diagnosis	BRCA1	2.91682013505572	lymph_node
BRITROC-3	IM_11	diagnosis	CCND2	2.17089945032964	lymph_node
BRITROC-3	IM_11	diagnosis	AKT1	2.15150696762458	lymph_node
BRITROC-3	IM_11	diagnosis	MYC	3.74739256457337	lymph_node
BRITROC-3	IM_11	diagnosis	KRAS	2.17089945032964	lymph_node
BRITROC-64	IM_112	diagnosis	AKT2	2.00437919656313	pelvic
BRITROC-64	IM_112	diagnosis	BRCA2	3.07274245001229	pelvic
BRITROC-64	IM_112	diagnosis	MECOM	4.03158352263674	pelvic
BRITROC-64	IM_112	diagnosis	CDKN2A	1.87832453595386	pelvic
BRITROC-64	IM_112	diagnosis	CDKN2B	1.87832453595386	pelvic
BRITROC-64	IM_112	diagnosis	PIK3CA	4.03158352263674	pelvic
BRITROC-64	IM_112	diagnosis	PTEN	3.8873512195775	pelvic
BRITROC-64	IM_112	diagnosis	CCND3	2.91510938805971	pelvic
BRITROC-64	IM_112	diagnosis	RB1	3.07274245001229	pelvic
BRITROC-64	IM_112	diagnosis	CCNE1	2.00437919656313	pelvic
BRITROC-64	IM_112	diagnosis	CCND1	2.26444948778446	pelvic
BRITROC-64	IM_112	diagnosis	NF1	1.92455994395383	pelvic
BRITROC-64	IM_112	diagnosis	AKT3	4.84134870894093	pelvic
BRITROC-64	IM_112	diagnosis	BRCA1	1.92455994395383	pelvic
BRITROC-64	IM_112	diagnosis	CCND2	3.89756836696672	pelvic
BRITROC-64	IM_112	diagnosis	AKT1	1.95078787656755	pelvic
BRITROC-64	IM_112	diagnosis	MYC	3.90827976951043	pelvic
BRITROC-64	IM_112	diagnosis	KRAS	4.05539196209146	pelvic
BRITROC-65	IM_113	diagnosis	AKT2	2.00702829614883	pelvic
BRITROC-65	IM_113	diagnosis	BRCA2	1.98741244835275	pelvic
BRITROC-65	IM_113	diagnosis	MECOM	7.33222492420426	pelvic
BRITROC-65	IM_113	diagnosis	CDKN2A	2.03485397706735	pelvic
BRITROC-65	IM_113	diagnosis	CDKN2B	2.03485397706735	pelvic
BRITROC-65	IM_113	diagnosis	PIK3CA	3.7704587156581	pelvic
BRITROC-65	IM_113	diagnosis	PTEN	1.9718358260409	pelvic
BRITROC-65	IM_113	diagnosis	CCND3	2.88990436333107	pelvic
BRITROC-65	IM_113	diagnosis	RB1	1.98741244835275	pelvic
BRITROC-65	IM_113	diagnosis	CCNE1	8.75762496672824	pelvic
BRITROC-65	IM_113	diagnosis	CCND1	3.42200052773785	pelvic
BRITROC-65	IM_113	diagnosis	NF1	1.86638212544348	pelvic
BRITROC-65	IM_113	diagnosis	AKT3	3.49153163501468	pelvic
BRITROC-65	IM_113	diagnosis	BRCA1	1.86638212544348	pelvic
BRITROC-65	IM_113	diagnosis	CCND2	4.73609815365745	pelvic
BRITROC-65	IM_113	diagnosis	AKT1	3.19234569402337	pelvic
BRITROC-65	IM_113	diagnosis	MYC	3.2498859152679	pelvic
BRITROC-65	IM_113	diagnosis	KRAS	8.02450257519339	pelvic
BRITROC-67	IM_115	diagnosis	AKT2	2.29905971328217	pelvic
BRITROC-67	IM_115	diagnosis	BRCA2	1.73397738881363	pelvic
BRITROC-67	IM_115	diagnosis	MECOM	3.03051471008106	pelvic
BRITROC-67	IM_115	diagnosis	CDKN2A	1.70523798726528	pelvic
BRITROC-67	IM_115	diagnosis	CDKN2B	1.70523798726528	pelvic
BRITROC-67	IM_115	diagnosis	PIK3CA	3.03051471008106	pelvic
BRITROC-67	IM_115	diagnosis	PTEN	2.92692034404098	pelvic
BRITROC-67	IM_115	diagnosis	CCND3	2.98847764720343	pelvic
BRITROC-67	IM_115	diagnosis	RB1	1.73397738881363	pelvic
BRITROC-67	IM_115	diagnosis	CCNE1	2.29905971328217	pelvic
BRITROC-67	IM_115	diagnosis	CCND1	3.03827310189171	pelvic
BRITROC-67	IM_115	diagnosis	NF1	1.94444421003267	pelvic
BRITROC-67	IM_115	diagnosis	AKT3	3.06991591474278	pelvic
BRITROC-67	IM_115	diagnosis	BRCA1	1.94444421003267	pelvic
BRITROC-67	IM_115	diagnosis	CCND2	2.97465191423555	pelvic
BRITROC-67	IM_115	diagnosis	AKT1	2.92075422254235	pelvic
BRITROC-67	IM_115	diagnosis	MYC	5.18787237055662	pelvic
BRITROC-67	IM_115	diagnosis	KRAS	2.89168842327264	pelvic
BRITROC-68	IM_116	diagnosis	AKT2	2.75433117564441	pelvic
BRITROC-68	IM_116	diagnosis	BRCA2	2.86645288184398	pelvic
BRITROC-68	IM_116	diagnosis	MECOM	8.43406690119991	pelvic
BRITROC-68	IM_116	diagnosis	CDKN2A	3.49018804333989	pelvic
BRITROC-68	IM_116	diagnosis	CDKN2B	3.49018804333989	pelvic
BRITROC-68	IM_116	diagnosis	PIK3CA	7.28613912416851	pelvic
BRITROC-68	IM_116	diagnosis	PTEN	3.14688457880997	pelvic
BRITROC-68	IM_116	diagnosis	CCND3	5.5129521098845	pelvic
BRITROC-68	IM_116	diagnosis	RB1	2.86645288184398	pelvic
BRITROC-68	IM_116	diagnosis	CCNE1	2.75433117564441	pelvic
BRITROC-68	IM_116	diagnosis	CCND1	6.689360285577	pelvic
BRITROC-68	IM_116	diagnosis	NF1	3.0273608337732	pelvic
BRITROC-68	IM_116	diagnosis	AKT3	4.91775633883126	pelvic
BRITROC-68	IM_116	diagnosis	BRCA1	3.66666144745498	pelvic
BRITROC-68	IM_116	diagnosis	CCND2	4.84012423213775	pelvic
BRITROC-68	IM_116	diagnosis	AKT1	4.43051272974343	pelvic
BRITROC-68	IM_116	diagnosis	MYC	8.01409158969646	pelvic
BRITROC-68	IM_116	diagnosis	KRAS	4.77238146647721	pelvic
BRITROC-69	IM_117	diagnosis	AKT2	1.95403761004136	abdominal
BRITROC-69	IM_117	diagnosis	BRCA2	4.8603474742671	abdominal
BRITROC-69	IM_117	diagnosis	MECOM	3.134331529362	abdominal
BRITROC-69	IM_117	diagnosis	CDKN2A	2.01423550517436	abdominal
BRITROC-69	IM_117	diagnosis	CDKN2B	2.01423550517436	abdominal
BRITROC-69	IM_117	diagnosis	PIK3CA	3.134331529362	abdominal
BRITROC-69	IM_117	diagnosis	PTEN	1.97730413756591	abdominal
BRITROC-69	IM_117	diagnosis	CCND3	4.78489369587024	abdominal
BRITROC-69	IM_117	diagnosis	RB1	1.98092642906034	abdominal
BRITROC-69	IM_117	diagnosis	CCNE1	2.54412795911006	abdominal
BRITROC-69	IM_117	diagnosis	CCND1	7.05642283089177	abdominal
BRITROC-69	IM_117	diagnosis	NF1	2.22479391518669	abdominal
BRITROC-69	IM_117	diagnosis	AKT3	4.0499276187056	abdominal
BRITROC-69	IM_117	diagnosis	BRCA1	1.13805439428454	abdominal
BRITROC-69	IM_117	diagnosis	CCND2	5.64421478957966	abdominal
BRITROC-69	IM_117	diagnosis	AKT1	4.01621498951226	abdominal
BRITROC-69	IM_117	diagnosis	MYC	5.08106435984646	abdominal
BRITROC-69	IM_117	diagnosis	KRAS	5.86136138944369	abdominal
BRITROC-69	IM_118	diagnosis	AKT2	1.99787336922317	abdominal
BRITROC-69	IM_118	diagnosis	BRCA2	4.58629696749939	abdominal
BRITROC-69	IM_118	diagnosis	MECOM	3.11489346547889	abdominal
BRITROC-69	IM_118	diagnosis	CDKN2A	2.04265868966312	abdominal
BRITROC-69	IM_118	diagnosis	CDKN2B	2.04265868966312	abdominal
BRITROC-69	IM_118	diagnosis	PIK3CA	3.11489346547889	abdominal
BRITROC-69	IM_118	diagnosis	PTEN	2.04613404226304	abdominal
BRITROC-69	IM_118	diagnosis	CCND3	4.63162707893652	abdominal
BRITROC-69	IM_118	diagnosis	RB1	1.98463107852154	abdominal
BRITROC-69	IM_118	diagnosis	CCNE1	2.71067310175798	abdominal
BRITROC-69	IM_118	diagnosis	CCND1	6.6068802117852	abdominal
BRITROC-69	IM_118	diagnosis	NF1	2.10753261666026	abdominal
BRITROC-69	IM_118	diagnosis	AKT3	3.92646361577134	abdominal
BRITROC-69	IM_118	diagnosis	BRCA1	1.18861633544418	abdominal
BRITROC-69	IM_118	diagnosis	CCND2	5.51442753051096	abdominal
BRITROC-69	IM_118	diagnosis	AKT1	3.77372364389934	abdominal
BRITROC-69	IM_118	diagnosis	MYC	4.79951234689567	abdominal
BRITROC-69	IM_118	diagnosis	KRAS	5.51442753051096	abdominal
BRITROC-69	IM_119	diagnosis	AKT2	1.83025291957396	abdominal
BRITROC-69	IM_119	diagnosis	BRCA2	4.85212883994547	abdominal
BRITROC-69	IM_119	diagnosis	MECOM	4.20160570168993	abdominal
BRITROC-69	IM_119	diagnosis	CDKN2A	1.93233865803936	abdominal
BRITROC-69	IM_119	diagnosis	CDKN2B	1.93233865803936	abdominal
BRITROC-69	IM_119	diagnosis	PIK3CA	4.20160570168993	abdominal
BRITROC-69	IM_119	diagnosis	PTEN	1.97120186896278	abdominal
BRITROC-69	IM_119	diagnosis	CCND3	4.05087367070107	abdominal
BRITROC-69	IM_119	diagnosis	RB1	1.89257805560305	abdominal
BRITROC-69	IM_119	diagnosis	CCNE1	2.62050480556781	abdominal
BRITROC-69	IM_119	diagnosis	CCND1	6.97506072752983	abdominal
BRITROC-69	IM_119	diagnosis	NF1	1.8962068692757	abdominal
BRITROC-69	IM_119	diagnosis	AKT3	4.95322181026631	abdominal
BRITROC-69	IM_119	diagnosis	BRCA1	1.8962068692757	abdominal
BRITROC-69	IM_119	diagnosis	CCND2	5.63236845909735	abdominal
BRITROC-69	IM_119	diagnosis	AKT1	3.39577646997217	abdominal
BRITROC-69	IM_119	diagnosis	MYC	6.82897319583422	abdominal
BRITROC-69	IM_119	diagnosis	KRAS	5.63236845909735	abdominal
BRITROC-74	IM_124	diagnosis	AKT2	1.72606097406883	peritoneum
BRITROC-74	IM_124	diagnosis	BRCA2	0.962320019545817	peritoneum
BRITROC-74	IM_124	diagnosis	MECOM	3.33007292226252	peritoneum
BRITROC-74	IM_124	diagnosis	CDKN2A	1.93501363740132	peritoneum
BRITROC-74	IM_124	diagnosis	CDKN2B	1.93501363740132	peritoneum
BRITROC-74	IM_124	diagnosis	PIK3CA	3.40718467016285	peritoneum
BRITROC-74	IM_124	diagnosis	PTEN	2.59207246299724	peritoneum
BRITROC-74	IM_124	diagnosis	CCND3	1.98769768315708	peritoneum
BRITROC-74	IM_124	diagnosis	RB1	1.03783572840784	peritoneum
BRITROC-74	IM_124	diagnosis	CCNE1	1.72606097406883	peritoneum
BRITROC-74	IM_124	diagnosis	CCND1	2.01683309632888	peritoneum
BRITROC-74	IM_124	diagnosis	NF1	0.998491369587934	peritoneum
BRITROC-74	IM_124	diagnosis	AKT3	1.61470026797787	peritoneum
BRITROC-74	IM_124	diagnosis	BRCA1	0.998491369587934	peritoneum
BRITROC-74	IM_124	diagnosis	CCND2	2.07563468142539	peritoneum
BRITROC-74	IM_124	diagnosis	AKT1	2.03274605031981	peritoneum
BRITROC-74	IM_124	diagnosis	MYC	3.13273495015272	peritoneum
BRITROC-74	IM_124	diagnosis	KRAS	2.07563468142539	peritoneum
BRITROC-92	IM_143	diagnosis	AKT2	4.68179827484996	abdominal
BRITROC-92	IM_143	diagnosis	BRCA2	4.98654208191276	abdominal
BRITROC-92	IM_143	diagnosis	MECOM	6.79851795908166	abdominal
BRITROC-92	IM_143	diagnosis	CDKN2A	2.92167569588035	abdominal
BRITROC-92	IM_143	diagnosis	CDKN2B	2.92167569588035	abdominal
BRITROC-92	IM_143	diagnosis	PIK3CA	5.2391621913619	abdominal
BRITROC-92	IM_143	diagnosis	PTEN	5.15181720342708	abdominal
BRITROC-92	IM_143	diagnosis	CCND3	6.75671361341914	abdominal
BRITROC-92	IM_143	diagnosis	RB1	5.5033024689337	abdominal
BRITROC-92	IM_143	diagnosis	CCNE1	4.68179827484996	abdominal
BRITROC-92	IM_143	diagnosis	CCND1	4.15315372648284	abdominal
BRITROC-92	IM_143	diagnosis	NF1	3.10297762896362	abdominal
BRITROC-92	IM_143	diagnosis	AKT3	4.75689339204102	abdominal
BRITROC-92	IM_143	diagnosis	BRCA1	3.10297762896362	abdominal
BRITROC-92	IM_143	diagnosis	CCND2	4.25507541919273	abdominal
BRITROC-92	IM_143	diagnosis	AKT1	5.40137934850989	abdominal
BRITROC-92	IM_143	diagnosis	MYC	8.75343635570939	abdominal
BRITROC-92	IM_143	diagnosis	KRAS	4.25507541919273	abdominal
BRITROC-96	IM_146	diagnosis	AKT2	4.51939788441074	pelvic
BRITROC-96	IM_146	diagnosis	BRCA2	2.79370526197349	pelvic
BRITROC-96	IM_146	diagnosis	MECOM	7.64133743607224	pelvic
BRITROC-96	IM_146	diagnosis	CDKN2A	2.98317607625036	pelvic
BRITROC-96	IM_146	diagnosis	CDKN2B	2.98317607625036	pelvic
BRITROC-96	IM_146	diagnosis	PIK3CA	10.00767311273	pelvic
BRITROC-96	IM_146	diagnosis	PTEN	2.91887398248313	pelvic
BRITROC-96	IM_146	diagnosis	CCND3	4.03745297130622	pelvic
BRITROC-96	IM_146	diagnosis	RB1	1.10814680993027	pelvic
BRITROC-96	IM_146	diagnosis	CCNE1	4.51939788441074	pelvic
BRITROC-96	IM_146	diagnosis	CCND1	3.89234954162936	pelvic
BRITROC-96	IM_146	diagnosis	NF1	2.61543042489818	pelvic
BRITROC-96	IM_146	diagnosis	AKT3	4.33390602137653	pelvic
BRITROC-96	IM_146	diagnosis	BRCA1	2.61543042489818	pelvic
BRITROC-96	IM_146	diagnosis	CCND2	4.07579275702187	pelvic
BRITROC-96	IM_146	diagnosis	AKT1	3.17267759975314	pelvic
BRITROC-96	IM_146	diagnosis	MYC	5.72213705949926	pelvic
BRITROC-96	IM_146	diagnosis	KRAS	4.19492035251647	pelvic
BRITROC-99	IM_149	diagnosis	AKT2	0.927826193845192	pelvic
BRITROC-99	IM_149	diagnosis	BRCA2	0.977117908582426	pelvic
BRITROC-99	IM_149	diagnosis	MECOM	3.02205176378885	pelvic
BRITROC-99	IM_149	diagnosis	CDKN2A	1.92133041445961	pelvic
BRITROC-99	IM_149	diagnosis	CDKN2B	1.92133041445961	pelvic
BRITROC-99	IM_149	diagnosis	PIK3CA	3.02205176378885	pelvic
BRITROC-99	IM_149	diagnosis	PTEN	1.91524545248814	pelvic
BRITROC-99	IM_149	diagnosis	CCND3	2.01508848333149	pelvic
BRITROC-99	IM_149	diagnosis	RB1	0.977117908582426	pelvic
BRITROC-99	IM_149	diagnosis	CCNE1	2.79112554833864	pelvic
BRITROC-99	IM_149	diagnosis	CCND1	1.97070800448139	pelvic
BRITROC-99	IM_149	diagnosis	NF1	0.994760407631132	pelvic
BRITROC-99	IM_149	diagnosis	AKT3	1.99543304178025	pelvic
BRITROC-99	IM_149	diagnosis	BRCA1	0.994760407631132	pelvic
BRITROC-99	IM_149	diagnosis	CCND2	1.99041353564569	pelvic
BRITROC-99	IM_149	diagnosis	AKT1	1.7815531934523	pelvic
BRITROC-99	IM_149	diagnosis	MYC	2.00342376426767	pelvic
BRITROC-99	IM_149	diagnosis	KRAS	1.99041353564569	pelvic
BRITROC-104	IM_152	diagnosis	AKT2	2.82948302690476	pelvic
BRITROC-104	IM_152	diagnosis	BRCA2	3.25874682779875	pelvic
BRITROC-104	IM_152	diagnosis	MECOM	5.22299274291454	pelvic
BRITROC-104	IM_152	diagnosis	CDKN2A	2.94503358499605	pelvic
BRITROC-104	IM_152	diagnosis	CDKN2B	2.94503358499605	pelvic
BRITROC-104	IM_152	diagnosis	PIK3CA	4.03548026766186	pelvic
BRITROC-104	IM_152	diagnosis	PTEN	2.11659981964515	pelvic
BRITROC-104	IM_152	diagnosis	CCND3	1.98779201810869	pelvic
BRITROC-104	IM_152	diagnosis	RB1	3.25874682779875	pelvic
BRITROC-104	IM_152	diagnosis	CCNE1	2.82948302690476	pelvic
BRITROC-104	IM_152	diagnosis	CCND1	3.02326804955397	pelvic
BRITROC-104	IM_152	diagnosis	NF1	1.83970178669301	pelvic
BRITROC-104	IM_152	diagnosis	AKT3	3.62844530998328	pelvic
BRITROC-104	IM_152	diagnosis	BRCA1	1.95364041103185	pelvic
BRITROC-104	IM_152	diagnosis	CCND2	5.1373650594135	pelvic
BRITROC-104	IM_152	diagnosis	AKT1	5.42134524580016	pelvic
BRITROC-104	IM_152	diagnosis	MYC	4.53077265341798	pelvic
BRITROC-104	IM_152	diagnosis	KRAS	4.97273387884959	pelvic
BRITROC-107	IM_153	diagnosis	AKT2	2.29187831685114	abdominal
BRITROC-107	IM_153	diagnosis	BRCA2	1.97791736366523	abdominal
BRITROC-107	IM_153	diagnosis	MECOM	4.89365861984396	abdominal
BRITROC-107	IM_153	diagnosis	CDKN2A	3.86285828946779	abdominal
BRITROC-107	IM_153	diagnosis	CDKN2B	3.86285828946779	abdominal
BRITROC-107	IM_153	diagnosis	PIK3CA	5.29524361400447	abdominal
BRITROC-107	IM_153	diagnosis	PTEN	1.05416333013687	abdominal
BRITROC-107	IM_153	diagnosis	CCND3	1.99077762587568	abdominal
BRITROC-107	IM_153	diagnosis	RB1	1.97791736366523	abdominal
BRITROC-107	IM_153	diagnosis	CCNE1	2.29187831685114	abdominal
BRITROC-107	IM_153	diagnosis	CCND1	1.99294841845448	abdominal
BRITROC-107	IM_153	diagnosis	NF1	0.255519259471049	abdominal
BRITROC-107	IM_153	diagnosis	AKT3	2.62741427854075	abdominal
BRITROC-107	IM_153	diagnosis	BRCA1	2.39415715685556	abdominal
BRITROC-107	IM_153	diagnosis	CCND2	2.11070961464571	abdominal
BRITROC-107	IM_153	diagnosis	AKT1	3.1844905445545	abdominal
BRITROC-107	IM_153	diagnosis	MYC	5.09315286774781	abdominal
BRITROC-107	IM_153	diagnosis	KRAS	3.1019867350331	abdominal
BRITROC-111	IM_154	diagnosis	AKT2	3.22465398864621	peritoneum
BRITROC-111	IM_154	diagnosis	BRCA2	3.00801179241588	peritoneum
BRITROC-111	IM_154	diagnosis	MECOM	4.64711225481504	peritoneum
BRITROC-111	IM_154	diagnosis	CDKN2A	1.85911133564221	peritoneum
BRITROC-111	IM_154	diagnosis	CDKN2B	1.85911133564221	peritoneum
BRITROC-111	IM_154	diagnosis	PIK3CA	5.27251723777391	peritoneum
BRITROC-111	IM_154	diagnosis	PTEN	2.9527682373592	peritoneum
BRITROC-111	IM_154	diagnosis	CCND3	3.78911152843894	peritoneum
BRITROC-111	IM_154	diagnosis	RB1	3.00801179241588	peritoneum
BRITROC-111	IM_154	diagnosis	CCNE1	3.24334332736172	peritoneum
BRITROC-111	IM_154	diagnosis	CCND1	3.15494154105963	peritoneum
BRITROC-111	IM_154	diagnosis	NF1	0.855629439467441	peritoneum
BRITROC-111	IM_154	diagnosis	AKT3	4.05642403057372	peritoneum
BRITROC-111	IM_154	diagnosis	BRCA1	2.02401045819328	peritoneum
BRITROC-111	IM_154	diagnosis	CCND2	3.01250956390066	peritoneum
BRITROC-111	IM_154	diagnosis	AKT1	3.00896558672813	peritoneum
BRITROC-111	IM_154	diagnosis	MYC	2.87507207426421	peritoneum
BRITROC-111	IM_154	diagnosis	KRAS	3.01250956390066	peritoneum
BRITROC-113	IM_155	diagnosis	AKT2	2.18536042338712	abdominal
BRITROC-113	IM_155	diagnosis	BRCA2	5.67417214552532	abdominal
BRITROC-113	IM_155	diagnosis	MECOM	6.87720205101867	abdominal
BRITROC-113	IM_155	diagnosis	CDKN2A	3.06702609179026	abdominal
BRITROC-113	IM_155	diagnosis	CDKN2B	3.06702609179026	abdominal
BRITROC-113	IM_155	diagnosis	PIK3CA	5.6616497763817	abdominal
BRITROC-113	IM_155	diagnosis	PTEN	1.99200677208507	abdominal
BRITROC-113	IM_155	diagnosis	CCND3	3.05449836288378	abdominal
BRITROC-113	IM_155	diagnosis	RB1	5.99797471561336	abdominal
BRITROC-113	IM_155	diagnosis	CCNE1	7.27650301364718	abdominal
BRITROC-113	IM_155	diagnosis	CCND1	3.35816182927389	abdominal
BRITROC-113	IM_155	diagnosis	NF1	2.17816958239123	abdominal
BRITROC-113	IM_155	diagnosis	AKT3	3.48847165167227	abdominal
BRITROC-113	IM_155	diagnosis	BRCA1	2.17816958239123	abdominal
BRITROC-113	IM_155	diagnosis	CCND2	3.32428568353281	abdominal
BRITROC-113	IM_155	diagnosis	AKT1	3.50078198306478	abdominal
BRITROC-113	IM_155	diagnosis	MYC	7.98761920646989	abdominal
BRITROC-113	IM_155	diagnosis	KRAS	3.05940619820301	abdominal
BRITROC-118	IM_158	diagnosis	AKT2	3.25113522035319	pelvic
BRITROC-118	IM_158	diagnosis	BRCA2	3.07185153228659	pelvic
BRITROC-118	IM_158	diagnosis	MECOM	5.08148933338122	pelvic
BRITROC-118	IM_158	diagnosis	CDKN2A	2.11593080646866	pelvic
BRITROC-118	IM_158	diagnosis	CDKN2B	2.11593080646866	pelvic
BRITROC-118	IM_158	diagnosis	PIK3CA	5.08148933338122	pelvic
BRITROC-118	IM_158	diagnosis	PTEN	2.78711429477774	pelvic
BRITROC-118	IM_158	diagnosis	CCND3	5.11934285271669	pelvic
BRITROC-118	IM_158	diagnosis	RB1	3.07185153228659	pelvic
BRITROC-118	IM_158	diagnosis	CCNE1	31.7779535193769	pelvic
BRITROC-118	IM_158	diagnosis	CCND1	7.47543640331128	pelvic
BRITROC-118	IM_158	diagnosis	NF1	3.23444384559277	pelvic
BRITROC-118	IM_158	diagnosis	AKT3	5.82850129898643	pelvic
BRITROC-118	IM_158	diagnosis	BRCA1	3.23444384559277	pelvic
BRITROC-118	IM_158	diagnosis	CCND2	4.15466237242915	pelvic
BRITROC-118	IM_158	diagnosis	AKT1	3.14837256029386	pelvic
BRITROC-118	IM_158	diagnosis	MYC	4.00488813866393	pelvic
BRITROC-118	IM_158	diagnosis	KRAS	94.1556257675483	pelvic
BRITROC-140	IM_165	diagnosis	AKT2	1.03540241424849	pelvic
BRITROC-140	IM_165	diagnosis	BRCA2	1.97967774750468	pelvic
BRITROC-140	IM_165	diagnosis	MECOM	2.64763924981221	pelvic
BRITROC-140	IM_165	diagnosis	CDKN2A	1.9496288713976	pelvic
BRITROC-140	IM_165	diagnosis	CDKN2B	1.9496288713976	pelvic
BRITROC-140	IM_165	diagnosis	PIK3CA	2.05787619019693	pelvic
BRITROC-140	IM_165	diagnosis	PTEN	2.02819209660656	pelvic
BRITROC-140	IM_165	diagnosis	CCND3	1.01465026669159	pelvic
BRITROC-140	IM_165	diagnosis	RB1	1.97967774750468	pelvic
BRITROC-140	IM_165	diagnosis	CCNE1	1.03540241424849	pelvic
BRITROC-140	IM_165	diagnosis	CCND1	1.00448158706499	pelvic
BRITROC-140	IM_165	diagnosis	NF1	1.11198148506567	pelvic
BRITROC-140	IM_165	diagnosis	AKT3	1.01566488067574	pelvic
BRITROC-140	IM_165	diagnosis	BRCA1	1.11198148506567	pelvic
BRITROC-140	IM_165	diagnosis	CCND2	3.08381636223559	pelvic
BRITROC-140	IM_165	diagnosis	AKT1	1.97616793943492	pelvic
BRITROC-140	IM_165	diagnosis	MYC	1.95084133692957	pelvic
BRITROC-140	IM_165	diagnosis	KRAS	2.98147238045755	pelvic
BRITROC-141	IM_169	diagnosis	AKT2	2.01411160031632	peritoneum
BRITROC-141	IM_169	diagnosis	BRCA2	2.01656206467364	peritoneum
BRITROC-141	IM_169	diagnosis	MECOM	5.585568913191	peritoneum
BRITROC-141	IM_169	diagnosis	CDKN2A	5.841784054455	peritoneum
BRITROC-141	IM_169	diagnosis	CDKN2B	5.841784054455	peritoneum
BRITROC-141	IM_169	diagnosis	PIK3CA	4.6225075645144	peritoneum
BRITROC-141	IM_169	diagnosis	PTEN	1.97772981048596	peritoneum
BRITROC-141	IM_169	diagnosis	CCND3	4.23087652952057	peritoneum
BRITROC-141	IM_169	diagnosis	RB1	2.01656206467364	peritoneum
BRITROC-141	IM_169	diagnosis	CCNE1	2.01411160031632	peritoneum
BRITROC-141	IM_169	diagnosis	CCND1	2.99898791577366	peritoneum
BRITROC-141	IM_169	diagnosis	NF1	2.13238442740166	peritoneum
BRITROC-141	IM_169	diagnosis	AKT3	4.91528159638623	peritoneum
BRITROC-141	IM_169	diagnosis	BRCA1	2.26848910218473	peritoneum
BRITROC-141	IM_169	diagnosis	CCND2	6.15291007776245	peritoneum
BRITROC-141	IM_169	diagnosis	AKT1	3.2377063145594	peritoneum
BRITROC-141	IM_169	diagnosis	MYC	3.95663304577322	peritoneum
BRITROC-141	IM_169	diagnosis	KRAS	4.98885346013536	peritoneum
BRITROC-141	IM_171	diagnosis	AKT2	2.05617185939911	pelvic
BRITROC-141	IM_171	diagnosis	BRCA2	2.00675246749097	pelvic
BRITROC-141	IM_171	diagnosis	MECOM	6.08605204447667	pelvic
BRITROC-141	IM_171	diagnosis	CDKN2A	5.77064522611905	pelvic
BRITROC-141	IM_171	diagnosis	CDKN2B	5.77064522611905	pelvic
BRITROC-141	IM_171	diagnosis	PIK3CA	4.90279319301583	pelvic
BRITROC-141	IM_171	diagnosis	PTEN	2.00354770037736	pelvic
BRITROC-141	IM_171	diagnosis	CCND3	4.45990192184488	pelvic
BRITROC-141	IM_171	diagnosis	RB1	2.00675246749097	pelvic
BRITROC-141	IM_171	diagnosis	CCNE1	2.05617185939911	pelvic
BRITROC-141	IM_171	diagnosis	CCND1	3.05634586691385	pelvic
BRITROC-141	IM_171	diagnosis	NF1	2.21392364862131	pelvic
BRITROC-141	IM_171	diagnosis	AKT3	4.27325441826968	pelvic
BRITROC-141	IM_171	diagnosis	BRCA1	2.4113995615391	pelvic
BRITROC-141	IM_171	diagnosis	CCND2	5.37046553341198	pelvic
BRITROC-141	IM_171	diagnosis	AKT1	2.98229043539078	pelvic
BRITROC-141	IM_171	diagnosis	MYC	4.05951528287867	pelvic
BRITROC-141	IM_171	diagnosis	KRAS	5.86696611293234	pelvic
BRITROC-5	IM_18	diagnosis	AKT2	0.891330951274141	pelvic
BRITROC-5	IM_18	diagnosis	BRCA2	1.0601056866302	pelvic
BRITROC-5	IM_18	diagnosis	MECOM	4.76629092713917	pelvic
BRITROC-5	IM_18	diagnosis	CDKN2A	1.33400219486228	pelvic
BRITROC-5	IM_18	diagnosis	CDKN2B	1.33400219486228	pelvic
BRITROC-5	IM_18	diagnosis	PIK3CA	3.08975245037934	pelvic
BRITROC-5	IM_18	diagnosis	PTEN	1.86696587318536	pelvic
BRITROC-5	IM_18	diagnosis	CCND3	1.93763729233618	pelvic
BRITROC-5	IM_18	diagnosis	RB1	1.9834469500042	pelvic
BRITROC-5	IM_18	diagnosis	CCNE1	1.58167083838334	pelvic
BRITROC-5	IM_18	diagnosis	CCND1	1.91574415753145	pelvic
BRITROC-5	IM_18	diagnosis	NF1	1.26650873758071	pelvic
BRITROC-5	IM_18	diagnosis	AKT3	1.84955207599157	pelvic
BRITROC-5	IM_18	diagnosis	BRCA1	1.26650873758071	pelvic
BRITROC-5	IM_18	diagnosis	CCND2	2.0604613584246	pelvic
BRITROC-5	IM_18	diagnosis	AKT1	2.83291848921162	pelvic
BRITROC-5	IM_18	diagnosis	MYC	5.21728891881181	pelvic
BRITROC-5	IM_18	diagnosis	KRAS	2.0604613584246	pelvic
BRITROC-115	IM_180	diagnosis	AKT2	2.10691131370787	pelvic
BRITROC-115	IM_180	diagnosis	BRCA2	1.00284325050996	pelvic
BRITROC-115	IM_180	diagnosis	MECOM	2.93390290128235	pelvic
BRITROC-115	IM_180	diagnosis	CDKN2A	2.89147243933883	pelvic
BRITROC-115	IM_180	diagnosis	CDKN2B	2.89147243933883	pelvic
BRITROC-115	IM_180	diagnosis	PIK3CA	2.93390290128235	pelvic
BRITROC-115	IM_180	diagnosis	PTEN	4.69415531344325	pelvic
BRITROC-115	IM_180	diagnosis	CCND3	1.96722827661777	pelvic
BRITROC-115	IM_180	diagnosis	RB1	1.00284325050996	pelvic
BRITROC-115	IM_180	diagnosis	CCNE1	2.10691131370787	pelvic
BRITROC-115	IM_180	diagnosis	CCND1	1.98500970974913	pelvic
BRITROC-115	IM_180	diagnosis	NF1	1.06319342421676	pelvic
BRITROC-115	IM_180	diagnosis	AKT3	2.95320951020892	pelvic
BRITROC-115	IM_180	diagnosis	BRCA1	1.08367883740462	pelvic
BRITROC-115	IM_180	diagnosis	CCND2	2.99068180682977	pelvic
BRITROC-115	IM_180	diagnosis	AKT1	2.96693719059615	pelvic
BRITROC-115	IM_180	diagnosis	MYC	2.93815380766404	pelvic
BRITROC-115	IM_180	diagnosis	KRAS	2.99068180682977	pelvic
BRITROC-115	IM_182	diagnosis	AKT2	3.41233192694037	pelvic
BRITROC-115	IM_182	diagnosis	BRCA2	2.01705154150612	pelvic
BRITROC-115	IM_182	diagnosis	MECOM	3.02500151834627	pelvic
BRITROC-115	IM_182	diagnosis	CDKN2A	3.01803271901089	pelvic
BRITROC-115	IM_182	diagnosis	CDKN2B	3.01803271901089	pelvic
BRITROC-115	IM_182	diagnosis	PIK3CA	3.02500151834627	pelvic
BRITROC-115	IM_182	diagnosis	PTEN	5.38358354446162	pelvic
BRITROC-115	IM_182	diagnosis	CCND3	4.24752489116399	pelvic
BRITROC-115	IM_182	diagnosis	RB1	2.01705154150612	pelvic
BRITROC-115	IM_182	diagnosis	CCNE1	2.94090893096903	pelvic
BRITROC-115	IM_182	diagnosis	CCND1	2.05715505739057	pelvic
BRITROC-115	IM_182	diagnosis	NF1	2.052864539137	pelvic
BRITROC-115	IM_182	diagnosis	AKT3	4.01039834062406	pelvic
BRITROC-115	IM_182	diagnosis	BRCA1	2.052864539137	pelvic
BRITROC-115	IM_182	diagnosis	CCND2	3.1237954675354	pelvic
BRITROC-115	IM_182	diagnosis	AKT1	2.03316772211719	pelvic
BRITROC-115	IM_182	diagnosis	MYC	3.80086874725191	pelvic
BRITROC-115	IM_182	diagnosis	KRAS	3.1237954675354	pelvic
BRITROC-17	IM_190	diagnosis	AKT2	0.960291836407145	pelvic
BRITROC-17	IM_190	diagnosis	BRCA2	1.94839845696836	pelvic
BRITROC-17	IM_190	diagnosis	MECOM	1.95082185006026	pelvic
BRITROC-17	IM_190	diagnosis	CDKN2A	1.9064880534204	pelvic
BRITROC-17	IM_190	diagnosis	CDKN2B	1.9064880534204	pelvic
BRITROC-17	IM_190	diagnosis	PIK3CA	1.95082185006026	pelvic
BRITROC-17	IM_190	diagnosis	PTEN	1.70159321347909	pelvic
BRITROC-17	IM_190	diagnosis	CCND3	1.92902403343811	pelvic
BRITROC-17	IM_190	diagnosis	RB1	1.94839845696836	pelvic
BRITROC-17	IM_190	diagnosis	CCNE1	7.37412312673192	pelvic
BRITROC-17	IM_190	diagnosis	CCND1	1.98625521814972	pelvic
BRITROC-17	IM_190	diagnosis	NF1	1.94843408540371	pelvic
BRITROC-17	IM_190	diagnosis	AKT3	1.95735027740347	pelvic
BRITROC-17	IM_190	diagnosis	BRCA1	1.99510388584358	pelvic
BRITROC-17	IM_190	diagnosis	CCND2	1.92735723916093	pelvic
BRITROC-17	IM_190	diagnosis	AKT1	0.989058864775908	pelvic
BRITROC-17	IM_190	diagnosis	MYC	1.90638219642973	pelvic
BRITROC-17	IM_190	diagnosis	KRAS	1.92735723916093	pelvic
BRITROC-135	IM_193	diagnosis	AKT2	7.11200323521934	peritoneum
BRITROC-135	IM_193	diagnosis	BRCA2	6.17170037727707	peritoneum
BRITROC-135	IM_193	diagnosis	MECOM	8.41810908889194	peritoneum
BRITROC-135	IM_193	diagnosis	CDKN2A	2.96991269702723	peritoneum
BRITROC-135	IM_193	diagnosis	CDKN2B	2.96991269702723	peritoneum
BRITROC-135	IM_193	diagnosis	PIK3CA	8.41810908889194	peritoneum
BRITROC-135	IM_193	diagnosis	PTEN	4.7728406165681	peritoneum
BRITROC-135	IM_193	diagnosis	CCND3	6.5537880515133	peritoneum
BRITROC-135	IM_193	diagnosis	RB1	6.17170037727707	peritoneum
BRITROC-135	IM_193	diagnosis	CCNE1	21.9742391368585	peritoneum
BRITROC-135	IM_193	diagnosis	CCND1	4.07854843167131	peritoneum
BRITROC-135	IM_193	diagnosis	NF1	4.05898442402121	peritoneum
BRITROC-135	IM_193	diagnosis	AKT3	5.87507315295638	peritoneum
BRITROC-135	IM_193	diagnosis	BRCA1	4.05898442402121	peritoneum
BRITROC-135	IM_193	diagnosis	CCND2	4.92952452187584	peritoneum
BRITROC-135	IM_193	diagnosis	AKT1	4.80182885261604	peritoneum
BRITROC-135	IM_193	diagnosis	MYC	10.1680268799655	peritoneum
BRITROC-135	IM_193	diagnosis	KRAS	259.804217518156	peritoneum
BRITROC-136	IM_195	diagnosis	AKT2	4.64099701097988	pelvic
BRITROC-136	IM_195	diagnosis	BRCA2	2.04507290183715	pelvic
BRITROC-136	IM_195	diagnosis	MECOM	7.82276955395523	pelvic
BRITROC-136	IM_195	diagnosis	CDKN2A	3.10643142705744	pelvic
BRITROC-136	IM_195	diagnosis	CDKN2B	3.10643142705744	pelvic
BRITROC-136	IM_195	diagnosis	PIK3CA	6.19491838383093	pelvic
BRITROC-136	IM_195	diagnosis	PTEN	4.02910744783698	pelvic
BRITROC-136	IM_195	diagnosis	CCND3	6.47269555921437	pelvic
BRITROC-136	IM_195	diagnosis	RB1	2.04507290183715	pelvic
BRITROC-136	IM_195	diagnosis	CCNE1	4.62592637994513	pelvic
BRITROC-136	IM_195	diagnosis	CCND1	4.29351636199689	pelvic
BRITROC-136	IM_195	diagnosis	NF1	3.96733288568292	pelvic
BRITROC-136	IM_195	diagnosis	AKT3	4.89176951613738	pelvic
BRITROC-136	IM_195	diagnosis	BRCA1	3.96733288568292	pelvic
BRITROC-136	IM_195	diagnosis	CCND2	4.07554014761988	pelvic
BRITROC-136	IM_195	diagnosis	AKT1	3.86717482854974	pelvic
BRITROC-136	IM_195	diagnosis	MYC	3.8263482055491	pelvic
BRITROC-136	IM_195	diagnosis	KRAS	4.07722845897595	pelvic
BRITROC-139	IM_196	diagnosis	AKT2	3.48937222290555	abdominal
BRITROC-139	IM_196	diagnosis	BRCA2	2.0939104712769	abdominal
BRITROC-139	IM_196	diagnosis	MECOM	4.15230583448098	abdominal
BRITROC-139	IM_196	diagnosis	CDKN2A	2.9930577643123	abdominal
BRITROC-139	IM_196	diagnosis	CDKN2B	2.9930577643123	abdominal
BRITROC-139	IM_196	diagnosis	PIK3CA	4.07173859212619	abdominal
BRITROC-139	IM_196	diagnosis	PTEN	5.34681793939647	abdominal
BRITROC-139	IM_196	diagnosis	CCND3	3.9952209048072	abdominal
BRITROC-139	IM_196	diagnosis	RB1	2.0939104712769	abdominal
BRITROC-139	IM_196	diagnosis	CCNE1	5.97984533718386	abdominal
BRITROC-139	IM_196	diagnosis	CCND1	10.4105667239046	abdominal
BRITROC-139	IM_196	diagnosis	NF1	2.09024117543476	abdominal
BRITROC-139	IM_196	diagnosis	AKT3	2.99552131287333	abdominal
BRITROC-139	IM_196	diagnosis	BRCA1	2.09024117543476	abdominal
BRITROC-139	IM_196	diagnosis	CCND2	4.67197173627402	abdominal
BRITROC-139	IM_196	diagnosis	AKT1	3.68427195564845	abdominal
BRITROC-139	IM_196	diagnosis	MYC	4.45213708136741	abdominal
BRITROC-139	IM_196	diagnosis	KRAS	4.98736652729879	abdominal
BRITROC-147	IM_198	diagnosis	AKT2	4.48897910732951	pelvic
BRITROC-147	IM_198	diagnosis	BRCA2	2.15108130239043	pelvic
BRITROC-147	IM_198	diagnosis	MECOM	4.20952319794743	pelvic
BRITROC-147	IM_198	diagnosis	CDKN2A	2.13133984140982	pelvic
BRITROC-147	IM_198	diagnosis	CDKN2B	2.13133984140982	pelvic
BRITROC-147	IM_198	diagnosis	PIK3CA	4.20952319794743	pelvic
BRITROC-147	IM_198	diagnosis	PTEN	2.05384926982318	pelvic
BRITROC-147	IM_198	diagnosis	CCND3	2.90103051575148	pelvic
BRITROC-147	IM_198	diagnosis	RB1	2.15108130239043	pelvic
BRITROC-147	IM_198	diagnosis	CCNE1	4.48897910732951	pelvic
BRITROC-147	IM_198	diagnosis	CCND1	2.77330255822645	pelvic
BRITROC-147	IM_198	diagnosis	NF1	2.00588414221983	pelvic
BRITROC-147	IM_198	diagnosis	AKT3	3.60589561310605	pelvic
BRITROC-147	IM_198	diagnosis	BRCA1	2.00588414221983	pelvic
BRITROC-147	IM_198	diagnosis	CCND2	2.19635100318493	pelvic
BRITROC-147	IM_198	diagnosis	AKT1	2.08596447440333	pelvic
BRITROC-147	IM_198	diagnosis	MYC	4.57255244339103	pelvic
BRITROC-147	IM_198	diagnosis	KRAS	11.3698424268246	pelvic
BRITROC-101	IM_202	diagnosis	AKT2	2.01369863250519	pelvic
BRITROC-101	IM_202	diagnosis	BRCA2	2.0242781087159	pelvic
BRITROC-101	IM_202	diagnosis	MECOM	5.58842788838723	pelvic
BRITROC-101	IM_202	diagnosis	CDKN2A	3.03332748631513	pelvic
BRITROC-101	IM_202	diagnosis	CDKN2B	3.03332748631513	pelvic
BRITROC-101	IM_202	diagnosis	PIK3CA	6.52943313668188	pelvic
BRITROC-101	IM_202	diagnosis	PTEN	2.0004687615258	pelvic
BRITROC-101	IM_202	diagnosis	CCND3	3.05060148010869	pelvic
BRITROC-101	IM_202	diagnosis	RB1	2.0242781087159	pelvic
BRITROC-101	IM_202	diagnosis	CCNE1	6.72508176374545	pelvic
BRITROC-101	IM_202	diagnosis	CCND1	3.06484875470202	pelvic
BRITROC-101	IM_202	diagnosis	NF1	2.08670222670946	pelvic
BRITROC-101	IM_202	diagnosis	AKT3	5.03411817409779	pelvic
BRITROC-101	IM_202	diagnosis	BRCA1	2.08670222670946	pelvic
BRITROC-101	IM_202	diagnosis	CCND2	4.068866936212	pelvic
BRITROC-101	IM_202	diagnosis	AKT1	2.99461804777253	pelvic
BRITROC-101	IM_202	diagnosis	MYC	5.76884437545107	pelvic
BRITROC-101	IM_202	diagnosis	KRAS	4.068866936212	pelvic
BRITROC-128	IM_205	diagnosis	AKT2	2.83407834722244	pelvic
BRITROC-128	IM_205	diagnosis	BRCA2	2.74466567451949	pelvic
BRITROC-128	IM_205	diagnosis	MECOM	4.21570354572902	pelvic
BRITROC-128	IM_205	diagnosis	CDKN2A	1.98674826568735	pelvic
BRITROC-128	IM_205	diagnosis	CDKN2B	1.98674826568735	pelvic
BRITROC-128	IM_205	diagnosis	PIK3CA	4.21570354572902	pelvic
BRITROC-128	IM_205	diagnosis	PTEN	1.21883576802839	pelvic
BRITROC-128	IM_205	diagnosis	CCND3	14.4082208534803	pelvic
BRITROC-128	IM_205	diagnosis	RB1	2.82528650512714	pelvic
BRITROC-128	IM_205	diagnosis	CCNE1	2.83407834722244	pelvic
BRITROC-128	IM_205	diagnosis	CCND1	2.88877227294049	pelvic
BRITROC-128	IM_205	diagnosis	NF1	1.95836338862773	pelvic
BRITROC-128	IM_205	diagnosis	AKT3	2.73073952021625	pelvic
BRITROC-128	IM_205	diagnosis	BRCA1	3.72724922792493	pelvic
BRITROC-128	IM_205	diagnosis	CCND2	7.23813229674203	pelvic
BRITROC-128	IM_205	diagnosis	AKT1	5.44556344243145	pelvic
BRITROC-128	IM_205	diagnosis	MYC	7.15466395437104	pelvic
BRITROC-128	IM_205	diagnosis	KRAS	4.65086967821678	pelvic
BRITROC-138	IM_207	diagnosis	AKT2	2.02416571831387	pelvic
BRITROC-138	IM_207	diagnosis	BRCA2	1.00907882712864	pelvic
BRITROC-138	IM_207	diagnosis	MECOM	3.18865854522235	pelvic
BRITROC-138	IM_207	diagnosis	CDKN2A	3.11163892073185	pelvic
BRITROC-138	IM_207	diagnosis	CDKN2B	3.11163892073185	pelvic
BRITROC-138	IM_207	diagnosis	PIK3CA	4.10073378559409	pelvic
BRITROC-138	IM_207	diagnosis	PTEN	1.04859666165471	pelvic
BRITROC-138	IM_207	diagnosis	CCND3	2.04199887197741	pelvic
BRITROC-138	IM_207	diagnosis	RB1	1.02884981237231	pelvic
BRITROC-138	IM_207	diagnosis	CCNE1	3.87876964146335	pelvic
BRITROC-138	IM_207	diagnosis	CCND1	1.991665086995	pelvic
BRITROC-138	IM_207	diagnosis	NF1	0.99824548736422	pelvic
BRITROC-138	IM_207	diagnosis	AKT3	1.95853825477103	pelvic
BRITROC-138	IM_207	diagnosis	BRCA1	2.26173574040377	pelvic
BRITROC-138	IM_207	diagnosis	CCND2	2.66119434695965	pelvic
BRITROC-138	IM_207	diagnosis	AKT1	0.957406180251432	pelvic
BRITROC-138	IM_207	diagnosis	MYC	4.19728625015642	pelvic
BRITROC-138	IM_207	diagnosis	KRAS	2.10949591637432	pelvic
BRITROC-145	IM_208	diagnosis	AKT2	3.65895127435234	pelvic
BRITROC-145	IM_208	diagnosis	BRCA2	2.03952011258515	pelvic
BRITROC-145	IM_208	diagnosis	MECOM	5.14946729478231	pelvic
BRITROC-145	IM_208	diagnosis	CDKN2A	2.03848156169483	pelvic
BRITROC-145	IM_208	diagnosis	CDKN2B	2.03848156169483	pelvic
BRITROC-145	IM_208	diagnosis	PIK3CA	4.82083396241517	pelvic
BRITROC-145	IM_208	diagnosis	PTEN	5.03161797794565	pelvic
BRITROC-145	IM_208	diagnosis	CCND3	3.00225032725505	pelvic
BRITROC-145	IM_208	diagnosis	RB1	2.03952011258515	pelvic
BRITROC-145	IM_208	diagnosis	CCNE1	7.29034820643028	pelvic
BRITROC-145	IM_208	diagnosis	CCND1	3.1117287293884	pelvic
BRITROC-145	IM_208	diagnosis	NF1	2.01422535787643	pelvic
BRITROC-145	IM_208	diagnosis	AKT3	5.80279204185439	pelvic
BRITROC-145	IM_208	diagnosis	BRCA1	2.01422535787643	pelvic
BRITROC-145	IM_208	diagnosis	CCND2	7.60536171504283	pelvic
BRITROC-145	IM_208	diagnosis	AKT1	2.9061943706063	pelvic
BRITROC-145	IM_208	diagnosis	MYC	3.99359259042582	pelvic
BRITROC-145	IM_208	diagnosis	KRAS	7.05723824717169	pelvic
BRITROC-7	IM_21	diagnosis	AKT2	1.78948910084927	peritoneum
BRITROC-7	IM_21	diagnosis	BRCA2	2.00241039668241	peritoneum
BRITROC-7	IM_21	diagnosis	MECOM	3.64980359384379	peritoneum
BRITROC-7	IM_21	diagnosis	CDKN2A	1.95726222849102	peritoneum
BRITROC-7	IM_21	diagnosis	CDKN2B	1.95726222849102	peritoneum
BRITROC-7	IM_21	diagnosis	PIK3CA	3.09244302235297	peritoneum
BRITROC-7	IM_21	diagnosis	PTEN	1.48900453889304	peritoneum
BRITROC-7	IM_21	diagnosis	CCND3	2.12093039873086	peritoneum
BRITROC-7	IM_21	diagnosis	RB1	2.00241039668241	peritoneum
BRITROC-7	IM_21	diagnosis	CCNE1	1.40342319514676	peritoneum
BRITROC-7	IM_21	diagnosis	CCND1	3.49388221298475	peritoneum
BRITROC-7	IM_21	diagnosis	NF1	2.33039682353908	peritoneum
BRITROC-7	IM_21	diagnosis	AKT3	1.82483270555026	peritoneum
BRITROC-7	IM_21	diagnosis	BRCA1	2.95061128345631	peritoneum
BRITROC-7	IM_21	diagnosis	CCND2	1.68747214915139	peritoneum
BRITROC-7	IM_21	diagnosis	AKT1	1.90887551066489	peritoneum
BRITROC-7	IM_21	diagnosis	MYC	5.25646672801421	peritoneum
BRITROC-7	IM_21	diagnosis	KRAS	2.08638570973872	peritoneum
BRITROC-105	IM_211	diagnosis	AKT2	1.12350964666666	pelvic
BRITROC-105	IM_211	diagnosis	BRCA2	0.958601153960337	pelvic
BRITROC-105	IM_211	diagnosis	MECOM	4.22297709431262	pelvic
BRITROC-105	IM_211	diagnosis	CDKN2A	2.77100249192374	pelvic
BRITROC-105	IM_211	diagnosis	CDKN2B	2.77100249192374	pelvic
BRITROC-105	IM_211	diagnosis	PIK3CA	5.22896097278789	pelvic
BRITROC-105	IM_211	diagnosis	PTEN	0.988693893777296	pelvic
BRITROC-105	IM_211	diagnosis	CCND3	2.0133848034253	pelvic
BRITROC-105	IM_211	diagnosis	RB1	0.958601153960337	pelvic
BRITROC-105	IM_211	diagnosis	CCNE1	2.97811838138035	pelvic
BRITROC-105	IM_211	diagnosis	CCND1	2.02745428581071	pelvic
BRITROC-105	IM_211	diagnosis	NF1	1.00030800249066	pelvic
BRITROC-105	IM_211	diagnosis	AKT3	2.00816378046215	pelvic
BRITROC-105	IM_211	diagnosis	BRCA1	1.00030800249066	pelvic
BRITROC-105	IM_211	diagnosis	CCND2	0.99785335432769	pelvic
BRITROC-105	IM_211	diagnosis	AKT1	1.19094966368847	pelvic
BRITROC-105	IM_211	diagnosis	MYC	2.95938923864359	pelvic
BRITROC-105	IM_211	diagnosis	KRAS	0.99785335432769	pelvic
BRITROC-124	IM_214	diagnosis	AKT2	1.80658057773327	peritoneum
BRITROC-124	IM_214	diagnosis	BRCA2	0.988772823204714	peritoneum
BRITROC-124	IM_214	diagnosis	MECOM	5.46279520776301	peritoneum
BRITROC-124	IM_214	diagnosis	CDKN2A	2.04507041769226	peritoneum
BRITROC-124	IM_214	diagnosis	CDKN2B	2.04507041769226	peritoneum
BRITROC-124	IM_214	diagnosis	PIK3CA	3.96150259561623	peritoneum
BRITROC-124	IM_214	diagnosis	PTEN	2.2748483334128	peritoneum
BRITROC-124	IM_214	diagnosis	CCND3	1.97959638517096	peritoneum
BRITROC-124	IM_214	diagnosis	RB1	0.988772823204714	peritoneum
BRITROC-124	IM_214	diagnosis	CCNE1	1.80658057773327	peritoneum
BRITROC-124	IM_214	diagnosis	CCND1	2.29826775171898	peritoneum
BRITROC-124	IM_214	diagnosis	NF1	0.674162164945312	peritoneum
BRITROC-124	IM_214	diagnosis	AKT3	3.58244353139716	peritoneum
BRITROC-124	IM_214	diagnosis	BRCA1	0.991105701445426	peritoneum
BRITROC-124	IM_214	diagnosis	CCND2	0.985223325172821	peritoneum
BRITROC-124	IM_214	diagnosis	AKT1	1.96262682498347	peritoneum
BRITROC-124	IM_214	diagnosis	MYC	2.9717969388164	peritoneum
BRITROC-124	IM_214	diagnosis	KRAS	1.9692125434768	peritoneum
BRITROC-153	IM_218	diagnosis	AKT2	2.88503609453002	pelvic
BRITROC-153	IM_218	diagnosis	BRCA2	1.94172604979378	pelvic
BRITROC-153	IM_218	diagnosis	MECOM	7.77194013899415	pelvic
BRITROC-153	IM_218	diagnosis	CDKN2A	2.93364687953067	pelvic
BRITROC-153	IM_218	diagnosis	CDKN2B	2.93364687953067	pelvic
BRITROC-153	IM_218	diagnosis	PIK3CA	6.81039528465636	pelvic
BRITROC-153	IM_218	diagnosis	PTEN	2.00347337355495	pelvic
BRITROC-153	IM_218	diagnosis	CCND3	4.2106578135091	pelvic
BRITROC-153	IM_218	diagnosis	RB1	1.94172604979378	pelvic
BRITROC-153	IM_218	diagnosis	CCNE1	6.36184242105428	pelvic
BRITROC-153	IM_218	diagnosis	CCND1	4.0066578955709	pelvic
BRITROC-153	IM_218	diagnosis	NF1	1.98585569520401	pelvic
BRITROC-153	IM_218	diagnosis	AKT3	3.95002014552421	pelvic
BRITROC-153	IM_218	diagnosis	BRCA1	1.98585569520401	pelvic
BRITROC-153	IM_218	diagnosis	CCND2	4.22193069361272	pelvic
BRITROC-153	IM_218	diagnosis	AKT1	1.96537095109333	pelvic
BRITROC-153	IM_218	diagnosis	MYC	5.79238756146404	pelvic
BRITROC-153	IM_218	diagnosis	KRAS	3.21589095507632	pelvic
BRITROC-8	IM_22	diagnosis	AKT2	1.11010629287745	pelvic
BRITROC-8	IM_22	diagnosis	BRCA2	0.997093868336074	pelvic
BRITROC-8	IM_22	diagnosis	MECOM	4.13061162982503	pelvic
BRITROC-8	IM_22	diagnosis	CDKN2A	1.94136130997829	pelvic
BRITROC-8	IM_22	diagnosis	CDKN2B	1.94136130997829	pelvic
BRITROC-8	IM_22	diagnosis	PIK3CA	3.08055296428614	pelvic
BRITROC-8	IM_22	diagnosis	PTEN	0.939818649506016	pelvic
BRITROC-8	IM_22	diagnosis	CCND3	1.99405925620219	pelvic
BRITROC-8	IM_22	diagnosis	RB1	0.997093868336074	pelvic
BRITROC-8	IM_22	diagnosis	CCNE1	2.91281358316163	pelvic
BRITROC-8	IM_22	diagnosis	CCND1	1.95043990765159	pelvic
BRITROC-8	IM_22	diagnosis	NF1	0.417753269959756	pelvic
BRITROC-8	IM_22	diagnosis	AKT3	2.01499460803811	pelvic
BRITROC-8	IM_22	diagnosis	BRCA1	1.0350186546122	pelvic
BRITROC-8	IM_22	diagnosis	CCND2	0.899015795876638	pelvic
BRITROC-8	IM_22	diagnosis	AKT1	1.92195779164815	pelvic
BRITROC-8	IM_22	diagnosis	MYC	2.99289424832236	pelvic
BRITROC-8	IM_22	diagnosis	KRAS	2.0382787148715	pelvic
BRITROC-156	IM_220	diagnosis	AKT2	2.70877296841461	pelvic
BRITROC-156	IM_220	diagnosis	BRCA2	1.97776903767763	pelvic
BRITROC-156	IM_220	diagnosis	MECOM	3.02793506778136	pelvic
BRITROC-156	IM_220	diagnosis	CDKN2A	2.01077839000364	pelvic
BRITROC-156	IM_220	diagnosis	CDKN2B	2.01077839000364	pelvic
BRITROC-156	IM_220	diagnosis	PIK3CA	3.06323053834962	pelvic
BRITROC-156	IM_220	diagnosis	PTEN	1.99559641374849	pelvic
BRITROC-156	IM_220	diagnosis	CCND3	2.00621246689224	pelvic
BRITROC-156	IM_220	diagnosis	RB1	1.97776903767763	pelvic
BRITROC-156	IM_220	diagnosis	CCNE1	2.70877296841461	pelvic
BRITROC-156	IM_220	diagnosis	CCND1	2.97681117950614	pelvic
BRITROC-156	IM_220	diagnosis	NF1	1.99533497689718	pelvic
BRITROC-156	IM_220	diagnosis	AKT3	2.96411152638072	pelvic
BRITROC-156	IM_220	diagnosis	BRCA1	1.99533497689718	pelvic
BRITROC-156	IM_220	diagnosis	CCND2	3.0293560886155	pelvic
BRITROC-156	IM_220	diagnosis	AKT1	1.98958612223869	pelvic
BRITROC-156	IM_220	diagnosis	MYC	3.91006275259173	pelvic
BRITROC-156	IM_220	diagnosis	KRAS	3.0293560886155	pelvic
BRITROC-162	IM_222	diagnosis	AKT2	2.02978444460627	pelvic
BRITROC-162	IM_222	diagnosis	BRCA2	1.94528038051933	pelvic
BRITROC-162	IM_222	diagnosis	MECOM	4.13046234398676	pelvic
BRITROC-162	IM_222	diagnosis	CDKN2A	1.89895857145512	pelvic
BRITROC-162	IM_222	diagnosis	CDKN2B	1.89895857145512	pelvic
BRITROC-162	IM_222	diagnosis	PIK3CA	4.13046234398676	pelvic
BRITROC-162	IM_222	diagnosis	PTEN	1.95336584074442	pelvic
BRITROC-162	IM_222	diagnosis	CCND3	1.96861557536818	pelvic
BRITROC-162	IM_222	diagnosis	RB1	1.94528038051933	pelvic
BRITROC-162	IM_222	diagnosis	CCNE1	2.04608492016732	pelvic
BRITROC-162	IM_222	diagnosis	CCND1	1.92520627322035	pelvic
BRITROC-162	IM_222	diagnosis	NF1	1.03808641526713	pelvic
BRITROC-162	IM_222	diagnosis	AKT3	1.07340117772088	pelvic
BRITROC-162	IM_222	diagnosis	BRCA1	1.03808641526713	pelvic
BRITROC-162	IM_222	diagnosis	CCND2	2.00709630432849	pelvic
BRITROC-162	IM_222	diagnosis	AKT1	1.89797930208413	pelvic
BRITROC-162	IM_222	diagnosis	MYC	1.99226388423146	pelvic
BRITROC-162	IM_222	diagnosis	KRAS	2.00709630432849	pelvic
BRITROC-162	IM_223	diagnosis	AKT2	2.03958207425143	pelvic
BRITROC-162	IM_223	diagnosis	BRCA2	1.94911284722855	pelvic
BRITROC-162	IM_223	diagnosis	MECOM	3.96688863943293	pelvic
BRITROC-162	IM_223	diagnosis	CDKN2A	2.00253917824905	pelvic
BRITROC-162	IM_223	diagnosis	CDKN2B	2.00253917824905	pelvic
BRITROC-162	IM_223	diagnosis	PIK3CA	3.96688863943293	pelvic
BRITROC-162	IM_223	diagnosis	PTEN	2.00085957520578	pelvic
BRITROC-162	IM_223	diagnosis	CCND3	2.32654787758245	pelvic
BRITROC-162	IM_223	diagnosis	RB1	1.94911284722855	pelvic
BRITROC-162	IM_223	diagnosis	CCNE1	2.03958207425143	pelvic
BRITROC-162	IM_223	diagnosis	CCND1	2.02434815408729	pelvic
BRITROC-162	IM_223	diagnosis	NF1	1.28939584702441	pelvic
BRITROC-162	IM_223	diagnosis	AKT3	1.31890081645839	pelvic
BRITROC-162	IM_223	diagnosis	BRCA1	1.68782184509349	pelvic
BRITROC-162	IM_223	diagnosis	CCND2	2.02696805003814	pelvic
BRITROC-162	IM_223	diagnosis	AKT1	1.95747328795045	pelvic
BRITROC-162	IM_223	diagnosis	MYC	2.16274739546587	pelvic
BRITROC-162	IM_223	diagnosis	KRAS	2.02696805003814	pelvic
BRITROC-115	IM_229	diagnosis	AKT2	2.01009673908923	pelvic
BRITROC-115	IM_229	diagnosis	BRCA2	1.54317802129438	pelvic
BRITROC-115	IM_229	diagnosis	MECOM	2.93321964911068	pelvic
BRITROC-115	IM_229	diagnosis	CDKN2A	3.0019632901686	pelvic
BRITROC-115	IM_229	diagnosis	CDKN2B	3.0019632901686	pelvic
BRITROC-115	IM_229	diagnosis	PIK3CA	2.93321964911068	pelvic
BRITROC-115	IM_229	diagnosis	PTEN	5.6441677718075	pelvic
BRITROC-115	IM_229	diagnosis	CCND3	2.07936646763096	pelvic
BRITROC-115	IM_229	diagnosis	RB1	1.50221092962233	pelvic
BRITROC-115	IM_229	diagnosis	CCNE1	2.01009673908923	pelvic
BRITROC-115	IM_229	diagnosis	CCND1	3.32619434366267	pelvic
BRITROC-115	IM_229	diagnosis	NF1	2.09288632484001	pelvic
BRITROC-115	IM_229	diagnosis	AKT3	3.02776492342641	pelvic
BRITROC-115	IM_229	diagnosis	BRCA1	2.07893222502845	pelvic
BRITROC-115	IM_229	diagnosis	CCND2	2.68940659583026	pelvic
BRITROC-115	IM_229	diagnosis	AKT1	3.36143946947647	pelvic
BRITROC-115	IM_229	diagnosis	MYC	3.12392096197301	pelvic
BRITROC-115	IM_229	diagnosis	KRAS	3.20931816393401	pelvic
BRITROC-9	IM_23	diagnosis	AKT2	1.053837496902	pelvic
BRITROC-9	IM_23	diagnosis	BRCA2	1.91071846178007	pelvic
BRITROC-9	IM_23	diagnosis	MECOM	7.68239143455825	pelvic
BRITROC-9	IM_23	diagnosis	CDKN2A	2.28499300535631	pelvic
BRITROC-9	IM_23	diagnosis	CDKN2B	2.28499300535631	pelvic
BRITROC-9	IM_23	diagnosis	PIK3CA	5.97713521855307	pelvic
BRITROC-9	IM_23	diagnosis	PTEN	1.95201349089593	pelvic
BRITROC-9	IM_23	diagnosis	CCND3	1.90569221804501	pelvic
BRITROC-9	IM_23	diagnosis	RB1	1.89329109074229	pelvic
BRITROC-9	IM_23	diagnosis	CCNE1	1.91231239900356	pelvic
BRITROC-9	IM_23	diagnosis	CCND1	3.09290638924658	pelvic
BRITROC-9	IM_23	diagnosis	NF1	1.04584029325994	pelvic
BRITROC-9	IM_23	diagnosis	AKT3	1.87167635383892	pelvic
BRITROC-9	IM_23	diagnosis	BRCA1	1.04584029325994	pelvic
BRITROC-9	IM_23	diagnosis	CCND2	1.92234877592079	pelvic
BRITROC-9	IM_23	diagnosis	AKT1	1.90024725316557	pelvic
BRITROC-9	IM_23	diagnosis	MYC	4.88091829144238	pelvic
BRITROC-9	IM_23	diagnosis	KRAS	2.0620142814267	pelvic
BRITROC-170	IM_243	diagnosis	AKT2	1.96847491382648	pelvic
BRITROC-170	IM_243	diagnosis	BRCA2	1.00778224860339	pelvic
BRITROC-170	IM_243	diagnosis	MECOM	2.06039066489835	pelvic
BRITROC-170	IM_243	diagnosis	CDKN2A	1.10856214389372	pelvic
BRITROC-170	IM_243	diagnosis	CDKN2B	1.10856214389372	pelvic
BRITROC-170	IM_243	diagnosis	PIK3CA	3.05338189060488	pelvic
BRITROC-170	IM_243	diagnosis	PTEN	1.94709918331554	pelvic
BRITROC-170	IM_243	diagnosis	CCND3	2.08234895536226	pelvic
BRITROC-170	IM_243	diagnosis	RB1	1.00778224860339	pelvic
BRITROC-170	IM_243	diagnosis	CCNE1	1.96847491382648	pelvic
BRITROC-170	IM_243	diagnosis	CCND1	2.07684567575057	pelvic
BRITROC-170	IM_243	diagnosis	NF1	0.964807930846785	pelvic
BRITROC-170	IM_243	diagnosis	AKT3	2.04610058153834	pelvic
BRITROC-170	IM_243	diagnosis	BRCA1	1.74557676550736	pelvic
BRITROC-170	IM_243	diagnosis	CCND2	2.0087143209536	pelvic
BRITROC-170	IM_243	diagnosis	AKT1	2.68889642111281	pelvic
BRITROC-170	IM_243	diagnosis	MYC	6.02240416246714	pelvic
BRITROC-170	IM_243	diagnosis	KRAS	2.07795322201513	pelvic
BRITROC-11	IM_25	diagnosis	AKT2	2.68561634332335	abdominal
BRITROC-11	IM_25	diagnosis	BRCA2	2.9218120626713	abdominal
BRITROC-11	IM_25	diagnosis	MECOM	3.0796790143943	abdominal
BRITROC-11	IM_25	diagnosis	CDKN2A	1.0820856551942	abdominal
BRITROC-11	IM_25	diagnosis	CDKN2B	1.0820856551942	abdominal
BRITROC-11	IM_25	diagnosis	PIK3CA	3.0796790143943	abdominal
BRITROC-11	IM_25	diagnosis	PTEN	2.9529672114827	abdominal
BRITROC-11	IM_25	diagnosis	CCND3	3.81240405648437	abdominal
BRITROC-11	IM_25	diagnosis	RB1	2.98602560729113	abdominal
BRITROC-11	IM_25	diagnosis	CCNE1	4.27580293777207	abdominal
BRITROC-11	IM_25	diagnosis	CCND1	3.894090753307	abdominal
BRITROC-11	IM_25	diagnosis	NF1	1.92991363497521	abdominal
BRITROC-11	IM_25	diagnosis	AKT3	3.72866450471185	abdominal
BRITROC-11	IM_25	diagnosis	BRCA1	2.91034597646392	abdominal
BRITROC-11	IM_25	diagnosis	CCND2	3.94451273690405	abdominal
BRITROC-11	IM_25	diagnosis	AKT1	2.8897596207499	abdominal
BRITROC-11	IM_25	diagnosis	MYC	11.6573342604497	abdominal
BRITROC-11	IM_25	diagnosis	KRAS	3.20105503170914	abdominal
BRITROC-132	IM_252	diagnosis	AKT2	1.05434147772234	pelvic
BRITROC-132	IM_252	diagnosis	BRCA2	1.01301986143096	pelvic
BRITROC-132	IM_252	diagnosis	MECOM	2.01617467957786	pelvic
BRITROC-132	IM_252	diagnosis	CDKN2A	0.961820782137901	pelvic
BRITROC-132	IM_252	diagnosis	CDKN2B	0.961820782137901	pelvic
BRITROC-132	IM_252	diagnosis	PIK3CA	2.01617467957786	pelvic
BRITROC-132	IM_252	diagnosis	PTEN	1.99672729835001	pelvic
BRITROC-132	IM_252	diagnosis	CCND3	2.01348331669077	pelvic
BRITROC-132	IM_252	diagnosis	RB1	1.01301986143096	pelvic
BRITROC-132	IM_252	diagnosis	CCNE1	1.05434147772234	pelvic
BRITROC-132	IM_252	diagnosis	CCND1	1.97706408741357	pelvic
BRITROC-132	IM_252	diagnosis	NF1	1.02813467113593	pelvic
BRITROC-132	IM_252	diagnosis	AKT3	3.03063218788301	pelvic
BRITROC-132	IM_252	diagnosis	BRCA1	1.02813467113593	pelvic
BRITROC-132	IM_252	diagnosis	CCND2	2.00780266277737	pelvic
BRITROC-132	IM_252	diagnosis	AKT1	1.1475536665978	pelvic
BRITROC-132	IM_252	diagnosis	MYC	3.95333271775937	pelvic
BRITROC-132	IM_252	diagnosis	KRAS	2.00780266277737	pelvic
BRITROC-146	IM_255	diagnosis	AKT2	3.50458777169925	abdominal
BRITROC-146	IM_255	diagnosis	BRCA2	3.11538497911248	abdominal
BRITROC-146	IM_255	diagnosis	MECOM	4.24285432370807	abdominal
BRITROC-146	IM_255	diagnosis	CDKN2A	3.83379998718473	abdominal
BRITROC-146	IM_255	diagnosis	CDKN2B	3.83379998718473	abdominal
BRITROC-146	IM_255	diagnosis	PIK3CA	4.24285432370807	abdominal
BRITROC-146	IM_255	diagnosis	PTEN	2.98922739991716	abdominal
BRITROC-146	IM_255	diagnosis	CCND3	3.00108875694837	abdominal
BRITROC-146	IM_255	diagnosis	RB1	2.04612055372964	abdominal
BRITROC-146	IM_255	diagnosis	CCNE1	3.50458777169925	abdominal
BRITROC-146	IM_255	diagnosis	CCND1	3.02892710876584	abdominal
BRITROC-146	IM_255	diagnosis	NF1	1.94277344440934	abdominal
BRITROC-146	IM_255	diagnosis	AKT3	3.92367804120305	abdominal
BRITROC-146	IM_255	diagnosis	BRCA1	2.04392217293847	abdominal
BRITROC-146	IM_255	diagnosis	CCND2	4.09751021903851	abdominal
BRITROC-146	IM_255	diagnosis	AKT1	2.057999301302	abdominal
BRITROC-146	IM_255	diagnosis	MYC	4.22976403752542	abdominal
BRITROC-146	IM_255	diagnosis	KRAS	4.15802599094962	abdominal
BRITROC-146	IM_256	diagnosis	AKT2	3.76093951893144	abdominal
BRITROC-146	IM_256	diagnosis	BRCA2	2.39740934104153	abdominal
BRITROC-146	IM_256	diagnosis	MECOM	4.26623632451377	abdominal
BRITROC-146	IM_256	diagnosis	CDKN2A	3.69342676322734	abdominal
BRITROC-146	IM_256	diagnosis	CDKN2B	3.69342676322734	abdominal
BRITROC-146	IM_256	diagnosis	PIK3CA	4.26623632451377	abdominal
BRITROC-146	IM_256	diagnosis	PTEN	2.95496414736302	abdominal
BRITROC-146	IM_256	diagnosis	CCND3	3.5347195124899	abdominal
BRITROC-146	IM_256	diagnosis	RB1	2.03986163737587	abdominal
BRITROC-146	IM_256	diagnosis	CCNE1	3.76093951893144	abdominal
BRITROC-146	IM_256	diagnosis	CCND1	3.06023996776008	abdominal
BRITROC-146	IM_256	diagnosis	NF1	1.93712696927305	abdominal
BRITROC-146	IM_256	diagnosis	AKT3	3.89801574219482	abdominal
BRITROC-146	IM_256	diagnosis	BRCA1	1.97208280424905	abdominal
BRITROC-146	IM_256	diagnosis	CCND2	4.07995903833592	abdominal
BRITROC-146	IM_256	diagnosis	AKT1	1.98074049478257	abdominal
BRITROC-146	IM_256	diagnosis	MYC	4.01195158071712	abdominal
BRITROC-146	IM_256	diagnosis	KRAS	4.07331040233001	abdominal
BRITROC-146	IM_257	diagnosis	AKT2	3.62312488287233	pelvic
BRITROC-146	IM_257	diagnosis	BRCA2	2.79418416094986	pelvic
BRITROC-146	IM_257	diagnosis	MECOM	4.26002239644097	pelvic
BRITROC-146	IM_257	diagnosis	CDKN2A	3.58677951026001	pelvic
BRITROC-146	IM_257	diagnosis	CDKN2B	3.58677951026001	pelvic
BRITROC-146	IM_257	diagnosis	PIK3CA	4.26002239644097	pelvic
BRITROC-146	IM_257	diagnosis	PTEN	2.9985947609596	pelvic
BRITROC-146	IM_257	diagnosis	CCND3	3.52593028306878	pelvic
BRITROC-146	IM_257	diagnosis	RB1	2.07690267354671	pelvic
BRITROC-146	IM_257	diagnosis	CCNE1	3.72906706076623	pelvic
BRITROC-146	IM_257	diagnosis	CCND1	2.98489127127988	pelvic
BRITROC-146	IM_257	diagnosis	NF1	1.96207048728094	pelvic
BRITROC-146	IM_257	diagnosis	AKT3	3.59614692110056	pelvic
BRITROC-146	IM_257	diagnosis	BRCA1	2.03915629875212	pelvic
BRITROC-146	IM_257	diagnosis	CCND2	4.04253848560158	pelvic
BRITROC-146	IM_257	diagnosis	AKT1	1.9872915083214	pelvic
BRITROC-146	IM_257	diagnosis	MYC	4.16071193315865	pelvic
BRITROC-146	IM_257	diagnosis	KRAS	4.11764037369947	pelvic
BRITROC-146	IM_258	diagnosis	AKT2	3.85660830476815	peritoneum
BRITROC-146	IM_258	diagnosis	BRCA2	2.83785957402689	peritoneum
BRITROC-146	IM_258	diagnosis	MECOM	4.11314551922846	peritoneum
BRITROC-146	IM_258	diagnosis	CDKN2A	3.93060424563785	peritoneum
BRITROC-146	IM_258	diagnosis	CDKN2B	3.93060424563785	peritoneum
BRITROC-146	IM_258	diagnosis	PIK3CA	4.11314551922846	peritoneum
BRITROC-146	IM_258	diagnosis	PTEN	4.08620131079859	peritoneum
BRITROC-146	IM_258	diagnosis	CCND3	2.54208607400292	peritoneum
BRITROC-146	IM_258	diagnosis	RB1	2.49760168891239	peritoneum
BRITROC-146	IM_258	diagnosis	CCNE1	3.85660830476815	peritoneum
BRITROC-146	IM_258	diagnosis	CCND1	2.95554229209038	peritoneum
BRITROC-146	IM_258	diagnosis	NF1	1.95525738010475	peritoneum
BRITROC-146	IM_258	diagnosis	AKT3	3.89772644374814	peritoneum
BRITROC-146	IM_258	diagnosis	BRCA1	2.09642394339565	peritoneum
BRITROC-146	IM_258	diagnosis	CCND2	4.06765100607166	peritoneum
BRITROC-146	IM_258	diagnosis	AKT1	2.69860901834939	peritoneum
BRITROC-146	IM_258	diagnosis	MYC	1.99439032322712	peritoneum
BRITROC-146	IM_258	diagnosis	KRAS	4.03772447909438	peritoneum
BRITROC-146	IM_259	diagnosis	AKT2	3.90917428167916	lymph_node
BRITROC-146	IM_259	diagnosis	BRCA2	2.66804568687317	lymph_node
BRITROC-146	IM_259	diagnosis	MECOM	4.16350390470835	lymph_node
BRITROC-146	IM_259	diagnosis	CDKN2A	3.85231539406664	lymph_node
BRITROC-146	IM_259	diagnosis	CDKN2B	3.85231539406664	lymph_node
BRITROC-146	IM_259	diagnosis	PIK3CA	4.16350390470835	lymph_node
BRITROC-146	IM_259	diagnosis	PTEN	2.9831883766946	lymph_node
BRITROC-146	IM_259	diagnosis	CCND3	3.57498047383953	lymph_node
BRITROC-146	IM_259	diagnosis	RB1	2.06253235252476	lymph_node
BRITROC-146	IM_259	diagnosis	CCNE1	3.82859130924908	lymph_node
BRITROC-146	IM_259	diagnosis	CCND1	2.96327721631807	lymph_node
BRITROC-146	IM_259	diagnosis	NF1	1.91882678950029	lymph_node
BRITROC-146	IM_259	diagnosis	AKT3	3.84498952505548	lymph_node
BRITROC-146	IM_259	diagnosis	BRCA1	2.13517619441372	lymph_node
BRITROC-146	IM_259	diagnosis	CCND2	3.47043771664868	lymph_node
BRITROC-146	IM_259	diagnosis	AKT1	2.0034604287402	lymph_node
BRITROC-146	IM_259	diagnosis	MYC	4.28715969593849	lymph_node
BRITROC-146	IM_259	diagnosis	KRAS	4.06929835217675	lymph_node
BRITROC-157	IM_260	diagnosis	AKT2	1.06369600406024	abdominal
BRITROC-157	IM_260	diagnosis	BRCA2	0.954359316499056	abdominal
BRITROC-157	IM_260	diagnosis	MECOM	3.03407310714401	abdominal
BRITROC-157	IM_260	diagnosis	CDKN2A	4.25717626627006	abdominal
BRITROC-157	IM_260	diagnosis	CDKN2B	4.25717626627006	abdominal
BRITROC-157	IM_260	diagnosis	PIK3CA	3.28302032566622	abdominal
BRITROC-157	IM_260	diagnosis	PTEN	2.03259432993013	abdominal
BRITROC-157	IM_260	diagnosis	CCND3	1.93783707368391	abdominal
BRITROC-157	IM_260	diagnosis	RB1	0.954359316499056	abdominal
BRITROC-157	IM_260	diagnosis	CCNE1	1.69301594821127	abdominal
BRITROC-157	IM_260	diagnosis	CCND1	2.07492370514	abdominal
BRITROC-157	IM_260	diagnosis	NF1	1.01183286644964	abdominal
BRITROC-157	IM_260	diagnosis	AKT3	2.13396434386576	abdominal
BRITROC-157	IM_260	diagnosis	BRCA1	2.07052453902868	abdominal
BRITROC-157	IM_260	diagnosis	CCND2	2.14271710232304	abdominal
BRITROC-157	IM_260	diagnosis	AKT1	2.20977988511566	abdominal
BRITROC-157	IM_260	diagnosis	MYC	7.03421296993191	abdominal
BRITROC-157	IM_260	diagnosis	KRAS	2.14271710232304	abdominal
BRITROC-172	IM_269	diagnosis	AKT2	3.52646302478914	pelvic
BRITROC-172	IM_269	diagnosis	BRCA2	1.87866725566013	pelvic
BRITROC-172	IM_269	diagnosis	MECOM	2.95367763020895	pelvic
BRITROC-172	IM_269	diagnosis	CDKN2A	1.98494874775409	pelvic
BRITROC-172	IM_269	diagnosis	CDKN2B	1.98494874775409	pelvic
BRITROC-172	IM_269	diagnosis	PIK3CA	2.95367763020895	pelvic
BRITROC-172	IM_269	diagnosis	PTEN	1.05676884356396	pelvic
BRITROC-172	IM_269	diagnosis	CCND3	2.12005683152968	pelvic
BRITROC-172	IM_269	diagnosis	RB1	1.87866725566013	pelvic
BRITROC-172	IM_269	diagnosis	CCNE1	3.52646302478914	pelvic
BRITROC-172	IM_269	diagnosis	CCND1	2.0123170165977	pelvic
BRITROC-172	IM_269	diagnosis	NF1	0.992748514480265	pelvic
BRITROC-172	IM_269	diagnosis	AKT3	4.02642882651991	pelvic
BRITROC-172	IM_269	diagnosis	BRCA1	2.21328219107952	pelvic
BRITROC-172	IM_269	diagnosis	CCND2	1.97822557466682	pelvic
BRITROC-172	IM_269	diagnosis	AKT1	1.02942523457529	pelvic
BRITROC-172	IM_269	diagnosis	MYC	4.0144618633746	pelvic
BRITROC-172	IM_269	diagnosis	KRAS	1.97822557466682	pelvic
BRITROC-187	IM_277	diagnosis	AKT2	1.60759896458095	pelvic
BRITROC-187	IM_277	diagnosis	BRCA2	1.98943403661558	pelvic
BRITROC-187	IM_277	diagnosis	MECOM	6.0804474181977	pelvic
BRITROC-187	IM_277	diagnosis	CDKN2A	1.82520325320934	pelvic
BRITROC-187	IM_277	diagnosis	CDKN2B	1.82520325320934	pelvic
BRITROC-187	IM_277	diagnosis	PIK3CA	4.62878793341926	pelvic
BRITROC-187	IM_277	diagnosis	PTEN	2.01032492445747	pelvic
BRITROC-187	IM_277	diagnosis	CCND3	2.03251866550239	pelvic
BRITROC-187	IM_277	diagnosis	RB1	1.91062905920174	pelvic
BRITROC-187	IM_277	diagnosis	CCNE1	1.60759896458095	pelvic
BRITROC-187	IM_277	diagnosis	CCND1	2.90058459328223	pelvic
BRITROC-187	IM_277	diagnosis	NF1	1.06456248162242	pelvic
BRITROC-187	IM_277	diagnosis	AKT3	2.76766636738086	pelvic
BRITROC-187	IM_277	diagnosis	BRCA1	1.05641639398481	pelvic
BRITROC-187	IM_277	diagnosis	CCND2	1.18009025831823	pelvic
BRITROC-187	IM_277	diagnosis	AKT1	1.49632634355675	pelvic
BRITROC-187	IM_277	diagnosis	MYC	3.58525802147184	pelvic
BRITROC-187	IM_277	diagnosis	KRAS	1.18009025831823	pelvic
BRITROC-103	IM_282	diagnosis	AKT2	1.138840574978	abdominal
BRITROC-103	IM_282	diagnosis	BRCA2	1.07768006590009	abdominal
BRITROC-103	IM_282	diagnosis	MECOM	3.86434207733513	abdominal
BRITROC-103	IM_282	diagnosis	CDKN2A	1.95120449530347	abdominal
BRITROC-103	IM_282	diagnosis	CDKN2B	1.95120449530347	abdominal
BRITROC-103	IM_282	diagnosis	PIK3CA	4.05272578704737	abdominal
BRITROC-103	IM_282	diagnosis	PTEN	2.05189886259964	abdominal
BRITROC-103	IM_282	diagnosis	CCND3	1.18436576710859	abdominal
BRITROC-103	IM_282	diagnosis	RB1	1.06911257112007	abdominal
BRITROC-103	IM_282	diagnosis	CCNE1	1.138840574978	abdominal
BRITROC-103	IM_282	diagnosis	CCND1	2.03101012640384	abdominal
BRITROC-103	IM_282	diagnosis	NF1	1.06358381759478	abdominal
BRITROC-103	IM_282	diagnosis	AKT3	0.984203411669549	abdominal
BRITROC-103	IM_282	diagnosis	BRCA1	1.06358381759478	abdominal
BRITROC-103	IM_282	diagnosis	CCND2	1.65099372507725	abdominal
BRITROC-103	IM_282	diagnosis	AKT1	2.10786668168849	abdominal
BRITROC-103	IM_282	diagnosis	MYC	2.97106825301784	abdominal
BRITROC-103	IM_282	diagnosis	KRAS	2.0887976600666	abdominal
BRITROC-209	IM_295	diagnosis	AKT2	1.78780576581203	pelvic
BRITROC-209	IM_295	diagnosis	BRCA2	1.95431842323022	pelvic
BRITROC-209	IM_295	diagnosis	MECOM	3.10682583313454	pelvic
BRITROC-209	IM_295	diagnosis	CDKN2A	0.912082059368664	pelvic
BRITROC-209	IM_295	diagnosis	CDKN2B	0.912082059368664	pelvic
BRITROC-209	IM_295	diagnosis	PIK3CA	3.10682583313454	pelvic
BRITROC-209	IM_295	diagnosis	PTEN	0.993772292748296	pelvic
BRITROC-209	IM_295	diagnosis	CCND3	1.93705111470724	pelvic
BRITROC-209	IM_295	diagnosis	RB1	1.95431842323022	pelvic
BRITROC-209	IM_295	diagnosis	CCNE1	0.688159615597359	pelvic
BRITROC-209	IM_295	diagnosis	CCND1	2.59663318577106	pelvic
BRITROC-209	IM_295	diagnosis	NF1	0.945884726263179	pelvic
BRITROC-209	IM_295	diagnosis	AKT3	1.89667498790889	pelvic
BRITROC-209	IM_295	diagnosis	BRCA1	0.945884726263179	pelvic
BRITROC-209	IM_295	diagnosis	CCND2	2.0145839992879	pelvic
BRITROC-209	IM_295	diagnosis	AKT1	1.74302911060794	pelvic
BRITROC-209	IM_295	diagnosis	MYC	3.76079301241686	pelvic
BRITROC-209	IM_295	diagnosis	KRAS	2.0145839992879	pelvic
BRITROC-32	IM_299	diagnosis	AKT2	13.8211367525145	abdominal
BRITROC-32	IM_299	diagnosis	BRCA2	2.02141361654661	abdominal
BRITROC-32	IM_299	diagnosis	MECOM	4.08679028402674	abdominal
BRITROC-32	IM_299	diagnosis	CDKN2A	2.97151163398884	abdominal
BRITROC-32	IM_299	diagnosis	CDKN2B	2.97151163398884	abdominal
BRITROC-32	IM_299	diagnosis	PIK3CA	4.08679028402674	abdominal
BRITROC-32	IM_299	diagnosis	PTEN	2.00184728662108	abdominal
BRITROC-32	IM_299	diagnosis	CCND3	4.19633706584624	abdominal
BRITROC-32	IM_299	diagnosis	RB1	2.02141361654661	abdominal
BRITROC-32	IM_299	diagnosis	CCNE1	10.0275969756455	abdominal
BRITROC-32	IM_299	diagnosis	CCND1	2.02337010951857	abdominal
BRITROC-32	IM_299	diagnosis	NF1	1.99332962261539	abdominal
BRITROC-32	IM_299	diagnosis	AKT3	2.72567756256978	abdominal
BRITROC-32	IM_299	diagnosis	BRCA1	2.21645115679696	abdominal
BRITROC-32	IM_299	diagnosis	CCND2	6.95365278054155	abdominal
BRITROC-32	IM_299	diagnosis	AKT1	1.88526191847506	abdominal
BRITROC-32	IM_299	diagnosis	MYC	3.95358772910419	abdominal
BRITROC-32	IM_299	diagnosis	KRAS	11.6317058518486	abdominal
BRITROC-1	IM_3	diagnosis	AKT2	1.87541442775138	abdominal
BRITROC-1	IM_3	diagnosis	BRCA2	2.00336101674606	abdominal
BRITROC-1	IM_3	diagnosis	MECOM	3.53946425189179	abdominal
BRITROC-1	IM_3	diagnosis	CDKN2A	1.97492710741575	abdominal
BRITROC-1	IM_3	diagnosis	CDKN2B	1.97492710741575	abdominal
BRITROC-1	IM_3	diagnosis	PIK3CA	3.08125447213513	abdominal
BRITROC-1	IM_3	diagnosis	PTEN	0.976191373725145	abdominal
BRITROC-1	IM_3	diagnosis	CCND3	2.05062390696072	abdominal
BRITROC-1	IM_3	diagnosis	RB1	2.00336101674606	abdominal
BRITROC-1	IM_3	diagnosis	CCNE1	1.87541442775138	abdominal
BRITROC-1	IM_3	diagnosis	CCND1	4.03299765824843	abdominal
BRITROC-1	IM_3	diagnosis	NF1	1.9410918885608	abdominal
BRITROC-1	IM_3	diagnosis	AKT3	2.02161333589742	abdominal
BRITROC-1	IM_3	diagnosis	BRCA1	2.98370563996387	abdominal
BRITROC-1	IM_3	diagnosis	CCND2	1.96804917066006	abdominal
BRITROC-1	IM_3	diagnosis	AKT1	1.9683010844588	abdominal
BRITROC-1	IM_3	diagnosis	MYC	5.06945619024081	abdominal
BRITROC-1	IM_3	diagnosis	KRAS	1.96804917066006	abdominal
BRITROC-94	IM_311	diagnosis	AKT2	2.12063746063574	pelvic
BRITROC-94	IM_311	diagnosis	BRCA2	1.9885048448118	pelvic
BRITROC-94	IM_311	diagnosis	MECOM	3.05530206592333	pelvic
BRITROC-94	IM_311	diagnosis	CDKN2A	3.07328976045949	pelvic
BRITROC-94	IM_311	diagnosis	CDKN2B	3.07328976045949	pelvic
BRITROC-94	IM_311	diagnosis	PIK3CA	3.05530206592333	pelvic
BRITROC-94	IM_311	diagnosis	PTEN	2.96427224840584	pelvic
BRITROC-94	IM_311	diagnosis	CCND3	3.08157745421162	pelvic
BRITROC-94	IM_311	diagnosis	RB1	2.02890476888873	pelvic
BRITROC-94	IM_311	diagnosis	CCNE1	3.97197173706615	pelvic
BRITROC-94	IM_311	diagnosis	CCND1	4.04569960225165	pelvic
BRITROC-94	IM_311	diagnosis	NF1	1.99730469532522	pelvic
BRITROC-94	IM_311	diagnosis	AKT3	3.96282493414522	pelvic
BRITROC-94	IM_311	diagnosis	BRCA1	1.99730469532522	pelvic
BRITROC-94	IM_311	diagnosis	CCND2	4.1242098805016	pelvic
BRITROC-94	IM_311	diagnosis	AKT1	2.94630537827685	pelvic
BRITROC-94	IM_311	diagnosis	MYC	6.09039495124348	pelvic
BRITROC-94	IM_311	diagnosis	KRAS	4.1242098805016	pelvic
BRITROC-94	IM_312	diagnosis	AKT2	2.17143385008631	pelvic
BRITROC-94	IM_312	diagnosis	BRCA2	1.99526280975159	pelvic
BRITROC-94	IM_312	diagnosis	MECOM	3.05431064152525	pelvic
BRITROC-94	IM_312	diagnosis	CDKN2A	3.04928592396898	pelvic
BRITROC-94	IM_312	diagnosis	CDKN2B	3.04928592396898	pelvic
BRITROC-94	IM_312	diagnosis	PIK3CA	3.05431064152525	pelvic
BRITROC-94	IM_312	diagnosis	PTEN	2.95614266590372	pelvic
BRITROC-94	IM_312	diagnosis	CCND3	3.07808599001106	pelvic
BRITROC-94	IM_312	diagnosis	RB1	2.0144696202042	pelvic
BRITROC-94	IM_312	diagnosis	CCNE1	4.04348205300455	pelvic
BRITROC-94	IM_312	diagnosis	CCND1	4.03186499750957	pelvic
BRITROC-94	IM_312	diagnosis	NF1	2.03067775889274	pelvic
BRITROC-94	IM_312	diagnosis	AKT3	3.94358012931124	pelvic
BRITROC-94	IM_312	diagnosis	BRCA1	2.03067775889274	pelvic
BRITROC-94	IM_312	diagnosis	CCND2	4.11215626404961	pelvic
BRITROC-94	IM_312	diagnosis	AKT1	3.0460125787322	pelvic
BRITROC-94	IM_312	diagnosis	MYC	6.04394984829694	pelvic
BRITROC-94	IM_312	diagnosis	KRAS	4.11215626404961	pelvic
BRITROC-199	IM_319	diagnosis	AKT2	2.08690989714352	pelvic
BRITROC-199	IM_319	diagnosis	BRCA2	3.98313968564845	pelvic
BRITROC-199	IM_319	diagnosis	MECOM	6.17807086122546	pelvic
BRITROC-199	IM_319	diagnosis	CDKN2A	3.98974864450987	pelvic
BRITROC-199	IM_319	diagnosis	CDKN2B	3.98974864450987	pelvic
BRITROC-199	IM_319	diagnosis	PIK3CA	4.08447474373456	pelvic
BRITROC-199	IM_319	diagnosis	PTEN	2.98331792490812	pelvic
BRITROC-199	IM_319	diagnosis	CCND3	3.13037674375952	pelvic
BRITROC-199	IM_319	diagnosis	RB1	3.98313968564845	pelvic
BRITROC-199	IM_319	diagnosis	CCNE1	12.2254794593174	pelvic
BRITROC-199	IM_319	diagnosis	CCND1	4.05600038432912	pelvic
BRITROC-199	IM_319	diagnosis	NF1	2.03840236476405	pelvic
BRITROC-199	IM_319	diagnosis	AKT3	4.02174275535115	pelvic
BRITROC-199	IM_319	diagnosis	BRCA1	2.03840236476405	pelvic
BRITROC-199	IM_319	diagnosis	CCND2	4.04279351080215	pelvic
BRITROC-199	IM_319	diagnosis	AKT1	4.00186058946583	pelvic
BRITROC-199	IM_319	diagnosis	MYC	3.97166171670702	pelvic
BRITROC-199	IM_319	diagnosis	KRAS	4.04279351080215	pelvic
BRITROC-205	IM_321	diagnosis	AKT2	1.77689018030126	pelvic
BRITROC-205	IM_321	diagnosis	BRCA2	1.99198190488356	pelvic
BRITROC-205	IM_321	diagnosis	MECOM	4.74924046171373	pelvic
BRITROC-205	IM_321	diagnosis	CDKN2A	2.02089326606407	pelvic
BRITROC-205	IM_321	diagnosis	CDKN2B	2.02089326606407	pelvic
BRITROC-205	IM_321	diagnosis	PIK3CA	3.9964940181447	pelvic
BRITROC-205	IM_321	diagnosis	PTEN	3.87792310055449	pelvic
BRITROC-205	IM_321	diagnosis	CCND3	1.91736991897168	pelvic
BRITROC-205	IM_321	diagnosis	RB1	1.99198190488356	pelvic
BRITROC-205	IM_321	diagnosis	CCNE1	3.40460361383792	pelvic
BRITROC-205	IM_321	diagnosis	CCND1	3.76497037469306	pelvic
BRITROC-205	IM_321	diagnosis	NF1	1.7895695763502	pelvic
BRITROC-205	IM_321	diagnosis	AKT3	5.87029977964864	pelvic
BRITROC-205	IM_321	diagnosis	BRCA1	2.01708674788905	pelvic
BRITROC-205	IM_321	diagnosis	CCND2	4.07058108304661	pelvic
BRITROC-205	IM_321	diagnosis	AKT1	6.93025339057257	pelvic
BRITROC-205	IM_321	diagnosis	MYC	7.79141641604589	pelvic
BRITROC-205	IM_321	diagnosis	KRAS	4.07058108304661	pelvic
BRITROC-34	IM_323	diagnosis	AKT2	2.08295876845996	abdominal
BRITROC-34	IM_323	diagnosis	BRCA2	1.01827694548222	abdominal
BRITROC-34	IM_323	diagnosis	MECOM	4.69545792769032	abdominal
BRITROC-34	IM_323	diagnosis	CDKN2A	1.97365729927356	abdominal
BRITROC-34	IM_323	diagnosis	CDKN2B	1.97365729927356	abdominal
BRITROC-34	IM_323	diagnosis	PIK3CA	2.44221672941075	abdominal
BRITROC-34	IM_323	diagnosis	PTEN	2.01744742047845	abdominal
BRITROC-34	IM_323	diagnosis	CCND3	3.3305081461692	abdominal
BRITROC-34	IM_323	diagnosis	RB1	0.998627639115861	abdominal
BRITROC-34	IM_323	diagnosis	CCNE1	2.08295876845996	abdominal
BRITROC-34	IM_323	diagnosis	CCND1	2.23782661287856	abdominal
BRITROC-34	IM_323	diagnosis	NF1	1.04364918460787	abdominal
BRITROC-34	IM_323	diagnosis	AKT3	1.64741001990342	abdominal
BRITROC-34	IM_323	diagnosis	BRCA1	2.11121794339219	abdominal
BRITROC-34	IM_323	diagnosis	CCND2	2.04582629720845	abdominal
BRITROC-34	IM_323	diagnosis	AKT1	1.96185349292316	abdominal
BRITROC-34	IM_323	diagnosis	MYC	6.12648048291372	abdominal
BRITROC-34	IM_323	diagnosis	KRAS	2.04582629720845	abdominal
BRITROC-106	IM_326	diagnosis	AKT2	6.75939098296867	pelvic
BRITROC-106	IM_326	diagnosis	BRCA2	2.03684615705748	pelvic
BRITROC-106	IM_326	diagnosis	MECOM	4.27711364212582	pelvic
BRITROC-106	IM_326	diagnosis	CDKN2A	4.04701463821295	pelvic
BRITROC-106	IM_326	diagnosis	CDKN2B	4.04701463821295	pelvic
BRITROC-106	IM_326	diagnosis	PIK3CA	4.28577930800879	pelvic
BRITROC-106	IM_326	diagnosis	PTEN	3.05179775800118	pelvic
BRITROC-106	IM_326	diagnosis	CCND3	3.00688948927011	pelvic
BRITROC-106	IM_326	diagnosis	RB1	2.03684615705748	pelvic
BRITROC-106	IM_326	diagnosis	CCNE1	8.13548982008843	pelvic
BRITROC-106	IM_326	diagnosis	CCND1	4.00869575437722	pelvic
BRITROC-106	IM_326	diagnosis	NF1	2.0679636856042	pelvic
BRITROC-106	IM_326	diagnosis	AKT3	6.01491770573752	pelvic
BRITROC-106	IM_326	diagnosis	BRCA1	3.2894697075167	pelvic
BRITROC-106	IM_326	diagnosis	CCND2	3.8747668295961	pelvic
BRITROC-106	IM_326	diagnosis	AKT1	2.00401595310676	pelvic
BRITROC-106	IM_326	diagnosis	MYC	5.27316505812326	pelvic
BRITROC-106	IM_326	diagnosis	KRAS	4.22831558773103	pelvic
BRITROC-175	IM_329	diagnosis	AKT2	4.04236731170087	pelvic
BRITROC-175	IM_329	diagnosis	BRCA2	1.95090453972295	pelvic
BRITROC-175	IM_329	diagnosis	MECOM	4.03643441082529	pelvic
BRITROC-175	IM_329	diagnosis	CDKN2A	1.98757196195106	pelvic
BRITROC-175	IM_329	diagnosis	CDKN2B	1.98757196195106	pelvic
BRITROC-175	IM_329	diagnosis	PIK3CA	4.03643441082529	pelvic
BRITROC-175	IM_329	diagnosis	PTEN	1.98175701509339	pelvic
BRITROC-175	IM_329	diagnosis	CCND3	2.06750008155493	pelvic
BRITROC-175	IM_329	diagnosis	RB1	1.95090453972295	pelvic
BRITROC-175	IM_329	diagnosis	CCNE1	2.91821117714513	pelvic
BRITROC-175	IM_329	diagnosis	CCND1	3.07254673326466	pelvic
BRITROC-175	IM_329	diagnosis	NF1	1.90406599742595	pelvic
BRITROC-175	IM_329	diagnosis	AKT3	2.97148924927026	pelvic
BRITROC-175	IM_329	diagnosis	BRCA1	1.93284407391883	pelvic
BRITROC-175	IM_329	diagnosis	CCND2	5.77610395759617	pelvic
BRITROC-175	IM_329	diagnosis	AKT1	2.92761950565699	pelvic
BRITROC-175	IM_329	diagnosis	MYC	5.50160373901462	pelvic
BRITROC-175	IM_329	diagnosis	KRAS	4.94235840804109	pelvic
BRITROC-13	IM_33	diagnosis	AKT2	3.03100389447883	pelvic
BRITROC-13	IM_33	diagnosis	BRCA2	4.64060371585405	pelvic
BRITROC-13	IM_33	diagnosis	MECOM	6.59237146678444	pelvic
BRITROC-13	IM_33	diagnosis	CDKN2A	3.72526357378105	pelvic
BRITROC-13	IM_33	diagnosis	CDKN2B	3.72526357378105	pelvic
BRITROC-13	IM_33	diagnosis	PIK3CA	5.15269688401897	pelvic
BRITROC-13	IM_33	diagnosis	PTEN	3.98017481709315	pelvic
BRITROC-13	IM_33	diagnosis	CCND3	2.99018972977572	pelvic
BRITROC-13	IM_33	diagnosis	RB1	4.60200184404892	pelvic
BRITROC-13	IM_33	diagnosis	CCNE1	8.15869223877656	pelvic
BRITROC-13	IM_33	diagnosis	CCND1	6.22140641646713	pelvic
BRITROC-13	IM_33	diagnosis	NF1	2.87493450648356	pelvic
BRITROC-13	IM_33	diagnosis	AKT3	3.63075374633362	pelvic
BRITROC-13	IM_33	diagnosis	BRCA1	3.1086299641268	pelvic
BRITROC-13	IM_33	diagnosis	CCND2	3.8987027614016	pelvic
BRITROC-13	IM_33	diagnosis	AKT1	3.64923463186207	pelvic
BRITROC-13	IM_33	diagnosis	MYC	5.85512269568418	pelvic
BRITROC-13	IM_33	diagnosis	KRAS	7.1691167463257	pelvic
BRITROC-218	IM_332	diagnosis	AKT2	1.78392612171397	abdominal
BRITROC-218	IM_332	diagnosis	BRCA2	2.23640112997236	abdominal
BRITROC-218	IM_332	diagnosis	MECOM	2.22350828978999	abdominal
BRITROC-218	IM_332	diagnosis	CDKN2A	1.98906632406466	abdominal
BRITROC-218	IM_332	diagnosis	CDKN2B	1.98906632406466	abdominal
BRITROC-218	IM_332	diagnosis	PIK3CA	2.22350828978999	abdominal
BRITROC-218	IM_332	diagnosis	PTEN	2.01161247010206	abdominal
BRITROC-218	IM_332	diagnosis	CCND3	1.40796575827226	abdominal
BRITROC-218	IM_332	diagnosis	RB1	1.50782851558126	abdominal
BRITROC-218	IM_332	diagnosis	CCNE1	1.33931803648434	abdominal
BRITROC-218	IM_332	diagnosis	CCND1	3.41827556748793	abdominal
BRITROC-218	IM_332	diagnosis	NF1	0.974914616210086	abdominal
BRITROC-218	IM_332	diagnosis	AKT3	1.62627145060709	abdominal
BRITROC-218	IM_332	diagnosis	BRCA1	2.48628220871424	abdominal
BRITROC-218	IM_332	diagnosis	CCND2	2.28038629618533	abdominal
BRITROC-218	IM_332	diagnosis	AKT1	3.4037232584073	abdominal
BRITROC-218	IM_332	diagnosis	MYC	4.92914139394471	abdominal
BRITROC-218	IM_332	diagnosis	KRAS	2.28038629618533	abdominal
BRITROC-216	IM_340	diagnosis	AKT2	1.86329528093533	pelvic
BRITROC-216	IM_340	diagnosis	BRCA2	2.078138571089	pelvic
BRITROC-216	IM_340	diagnosis	MECOM	2.17727361637063	pelvic
BRITROC-216	IM_340	diagnosis	CDKN2A	0.960705830298296	pelvic
BRITROC-216	IM_340	diagnosis	CDKN2B	0.960705830298296	pelvic
BRITROC-216	IM_340	diagnosis	PIK3CA	2.17727361637063	pelvic
BRITROC-216	IM_340	diagnosis	PTEN	2.06868059585515	pelvic
BRITROC-216	IM_340	diagnosis	CCND3	1.05779425769469	pelvic
BRITROC-216	IM_340	diagnosis	RB1	2.078138571089	pelvic
BRITROC-216	IM_340	diagnosis	CCNE1	1.86329528093533	pelvic
BRITROC-216	IM_340	diagnosis	CCND1	2.11731432344915	pelvic
BRITROC-216	IM_340	diagnosis	NF1	1.00364584341893	pelvic
BRITROC-216	IM_340	diagnosis	AKT3	1.93902336245132	pelvic
BRITROC-216	IM_340	diagnosis	BRCA1	1.00364584341893	pelvic
BRITROC-216	IM_340	diagnosis	CCND2	3.27956246541556	pelvic
BRITROC-216	IM_340	diagnosis	AKT1	0.990972609504644	pelvic
BRITROC-216	IM_340	diagnosis	MYC	5.15941289348925	pelvic
BRITROC-216	IM_340	diagnosis	KRAS	2.13760099570482	pelvic
BRITROC-216	IM_341	diagnosis	AKT2	1.68542948853258	pelvic
BRITROC-216	IM_341	diagnosis	BRCA2	1.94600410807897	pelvic
BRITROC-216	IM_341	diagnosis	MECOM	2.01336550849922	pelvic
BRITROC-216	IM_341	diagnosis	CDKN2A	0.926932083594865	pelvic
BRITROC-216	IM_341	diagnosis	CDKN2B	0.926932083594865	pelvic
BRITROC-216	IM_341	diagnosis	PIK3CA	2.01336550849922	pelvic
BRITROC-216	IM_341	diagnosis	PTEN	1.95913296243305	pelvic
BRITROC-216	IM_341	diagnosis	CCND3	0.988671934724231	pelvic
BRITROC-216	IM_341	diagnosis	RB1	1.94600410807897	pelvic
BRITROC-216	IM_341	diagnosis	CCNE1	1.68542948853258	pelvic
BRITROC-216	IM_341	diagnosis	CCND1	1.9667320865992	pelvic
BRITROC-216	IM_341	diagnosis	NF1	0.924454798182639	pelvic
BRITROC-216	IM_341	diagnosis	AKT3	1.82986845271729	pelvic
BRITROC-216	IM_341	diagnosis	BRCA1	0.924454798182639	pelvic
BRITROC-216	IM_341	diagnosis	CCND2	2.80757202694853	pelvic
BRITROC-216	IM_341	diagnosis	AKT1	0.989966919134966	pelvic
BRITROC-216	IM_341	diagnosis	MYC	4.90596616682345	pelvic
BRITROC-216	IM_341	diagnosis	KRAS	2.0387824283042	pelvic
BRITROC-224	IM_348	diagnosis	AKT2	2.07224324084934	abdominal
BRITROC-224	IM_348	diagnosis	BRCA2	1.98944075208661	abdominal
BRITROC-224	IM_348	diagnosis	MECOM	5.6273491390135	abdominal
BRITROC-224	IM_348	diagnosis	CDKN2A	3.89339414455256	abdominal
BRITROC-224	IM_348	diagnosis	CDKN2B	3.89339414455256	abdominal
BRITROC-224	IM_348	diagnosis	PIK3CA	5.6273491390135	abdominal
BRITROC-224	IM_348	diagnosis	PTEN	1.95826219922413	abdominal
BRITROC-224	IM_348	diagnosis	CCND3	4.04196335248814	abdominal
BRITROC-224	IM_348	diagnosis	RB1	0.549688783338356	abdominal
BRITROC-224	IM_348	diagnosis	CCNE1	4.07361439372602	abdominal
BRITROC-224	IM_348	diagnosis	CCND1	4.01621272297616	abdominal
BRITROC-224	IM_348	diagnosis	NF1	2.0262098788684	abdominal
BRITROC-224	IM_348	diagnosis	AKT3	3.96689373628201	abdominal
BRITROC-224	IM_348	diagnosis	BRCA1	2.0262098788684	abdominal
BRITROC-224	IM_348	diagnosis	CCND2	5.21043727712708	abdominal
BRITROC-224	IM_348	diagnosis	AKT1	5.89396231295184	abdominal
BRITROC-224	IM_348	diagnosis	MYC	3.92172753490099	abdominal
BRITROC-224	IM_348	diagnosis	KRAS	4.11638620731597	abdominal
BRITROC-232	IM_349	diagnosis	AKT2	3.09104115766349	pelvic
BRITROC-232	IM_349	diagnosis	BRCA2	1.97859201826878	pelvic
BRITROC-232	IM_349	diagnosis	MECOM	3.11097433018507	pelvic
BRITROC-232	IM_349	diagnosis	CDKN2A	2.02323010023977	pelvic
BRITROC-232	IM_349	diagnosis	CDKN2B	2.02323010023977	pelvic
BRITROC-232	IM_349	diagnosis	PIK3CA	3.11097433018507	pelvic
BRITROC-232	IM_349	diagnosis	PTEN	2.94350620881309	pelvic
BRITROC-232	IM_349	diagnosis	CCND3	3.01911270739801	pelvic
BRITROC-232	IM_349	diagnosis	RB1	1.97859201826878	pelvic
BRITROC-232	IM_349	diagnosis	CCNE1	2.99582408651268	pelvic
BRITROC-232	IM_349	diagnosis	CCND1	4.04899266229051	pelvic
BRITROC-232	IM_349	diagnosis	NF1	1.96650323960613	pelvic
BRITROC-232	IM_349	diagnosis	AKT3	3.86894118602839	pelvic
BRITROC-232	IM_349	diagnosis	BRCA1	1.96650323960613	pelvic
BRITROC-232	IM_349	diagnosis	CCND2	4.06470833098654	pelvic
BRITROC-232	IM_349	diagnosis	AKT1	4.99804705874876	pelvic
BRITROC-232	IM_349	diagnosis	MYC	5.00732140702609	pelvic
BRITROC-232	IM_349	diagnosis	KRAS	4.06470833098654	pelvic
BRITROC-232	IM_350	diagnosis	AKT2	3.0524788294311	pelvic
BRITROC-232	IM_350	diagnosis	BRCA2	1.98862301145364	pelvic
BRITROC-232	IM_350	diagnosis	MECOM	3.0362962939812	pelvic
BRITROC-232	IM_350	diagnosis	CDKN2A	1.98851321889148	pelvic
BRITROC-232	IM_350	diagnosis	CDKN2B	1.98851321889148	pelvic
BRITROC-232	IM_350	diagnosis	PIK3CA	3.0362962939812	pelvic
BRITROC-232	IM_350	diagnosis	PTEN	2.9598703673656	pelvic
BRITROC-232	IM_350	diagnosis	CCND3	3.01441324383341	pelvic
BRITROC-232	IM_350	diagnosis	RB1	1.98862301145364	pelvic
BRITROC-232	IM_350	diagnosis	CCNE1	2.92412489594341	pelvic
BRITROC-232	IM_350	diagnosis	CCND1	4.04818974633586	pelvic
BRITROC-232	IM_350	diagnosis	NF1	2.00501193222675	pelvic
BRITROC-232	IM_350	diagnosis	AKT3	3.01189804332412	pelvic
BRITROC-232	IM_350	diagnosis	BRCA1	2.00501193222675	pelvic
BRITROC-232	IM_350	diagnosis	CCND2	4.09772358107768	pelvic
BRITROC-232	IM_350	diagnosis	AKT1	4.9950877671661	pelvic
BRITROC-232	IM_350	diagnosis	MYC	4.69086859063342	pelvic
BRITROC-232	IM_350	diagnosis	KRAS	4.09772358107768	pelvic
BRITROC-232	IM_351	diagnosis	AKT2	3.17558567831326	pelvic
BRITROC-232	IM_351	diagnosis	BRCA2	1.96781496035318	pelvic
BRITROC-232	IM_351	diagnosis	MECOM	3.05657819704129	pelvic
BRITROC-232	IM_351	diagnosis	CDKN2A	1.93339319233321	pelvic
BRITROC-232	IM_351	diagnosis	CDKN2B	1.93339319233321	pelvic
BRITROC-232	IM_351	diagnosis	PIK3CA	3.05657819704129	pelvic
BRITROC-232	IM_351	diagnosis	PTEN	2.98482830527978	pelvic
BRITROC-232	IM_351	diagnosis	CCND3	3.01052134404808	pelvic
BRITROC-232	IM_351	diagnosis	RB1	1.96781496035318	pelvic
BRITROC-232	IM_351	diagnosis	CCNE1	3.04890126222725	pelvic
BRITROC-232	IM_351	diagnosis	CCND1	4.07548601355034	pelvic
BRITROC-232	IM_351	diagnosis	NF1	1.97324118068897	pelvic
BRITROC-232	IM_351	diagnosis	AKT3	3.01008051886568	pelvic
BRITROC-232	IM_351	diagnosis	BRCA1	1.97324118068897	pelvic
BRITROC-232	IM_351	diagnosis	CCND2	4.11136222191592	pelvic
BRITROC-232	IM_351	diagnosis	AKT1	4.95719246206721	pelvic
BRITROC-232	IM_351	diagnosis	MYC	4.59994881507163	pelvic
BRITROC-232	IM_351	diagnosis	KRAS	4.11136222191592	pelvic
BRITROC-161	IM_352	diagnosis	AKT2	7.24005015791277	pelvic
BRITROC-161	IM_352	diagnosis	BRCA2	4.64935749026546	pelvic
BRITROC-161	IM_352	diagnosis	MECOM	6.69298094360906	pelvic
BRITROC-161	IM_352	diagnosis	CDKN2A	1.9987141258617	pelvic
BRITROC-161	IM_352	diagnosis	CDKN2B	1.9987141258617	pelvic
BRITROC-161	IM_352	diagnosis	PIK3CA	6.63877533785729	pelvic
BRITROC-161	IM_352	diagnosis	PTEN	10.1708154296434	pelvic
BRITROC-161	IM_352	diagnosis	CCND3	4.01721702978522	pelvic
BRITROC-161	IM_352	diagnosis	RB1	4.64935749026546	pelvic
BRITROC-161	IM_352	diagnosis	CCNE1	7.52869124705144	pelvic
BRITROC-161	IM_352	diagnosis	CCND1	4.99212192365633	pelvic
BRITROC-161	IM_352	diagnosis	NF1	4.06292816073744	pelvic
BRITROC-161	IM_352	diagnosis	AKT3	5.68279188787254	pelvic
BRITROC-161	IM_352	diagnosis	BRCA1	4.06292816073744	pelvic
BRITROC-161	IM_352	diagnosis	CCND2	3.38802203662508	pelvic
BRITROC-161	IM_352	diagnosis	AKT1	3.80497360725079	pelvic
BRITROC-161	IM_352	diagnosis	MYC	8.19890914016957	pelvic
BRITROC-161	IM_352	diagnosis	KRAS	8.04294284512513	pelvic
BRITROC-161	IM_354	diagnosis	AKT2	6.52188506930438	pelvic
BRITROC-161	IM_354	diagnosis	BRCA2	5.0341669473351	pelvic
BRITROC-161	IM_354	diagnosis	MECOM	8.35113066239768	pelvic
BRITROC-161	IM_354	diagnosis	CDKN2A	1.98497310724115	pelvic
BRITROC-161	IM_354	diagnosis	CDKN2B	1.98497310724115	pelvic
BRITROC-161	IM_354	diagnosis	PIK3CA	8.35113066239768	pelvic
BRITROC-161	IM_354	diagnosis	PTEN	8.04298011719685	pelvic
BRITROC-161	IM_354	diagnosis	CCND3	5.31087546350804	pelvic
BRITROC-161	IM_354	diagnosis	RB1	5.0341669473351	pelvic
BRITROC-161	IM_354	diagnosis	CCNE1	6.56837231646745	pelvic
BRITROC-161	IM_354	diagnosis	CCND1	7.32518949266253	pelvic
BRITROC-161	IM_354	diagnosis	NF1	4.41207017350527	pelvic
BRITROC-161	IM_354	diagnosis	AKT3	5.85486731203456	pelvic
BRITROC-161	IM_354	diagnosis	BRCA1	4.41207017350527	pelvic
BRITROC-161	IM_354	diagnosis	CCND2	4.16015658253567	pelvic
BRITROC-161	IM_354	diagnosis	AKT1	4.16732322575855	pelvic
BRITROC-161	IM_354	diagnosis	MYC	8.97946754189909	pelvic
BRITROC-161	IM_354	diagnosis	KRAS	7.78400733656854	pelvic
BRITROC-185	IM_357	diagnosis	AKT2	4.32946012055392	abdominal
BRITROC-185	IM_357	diagnosis	BRCA2	1.99778594484151	abdominal
BRITROC-185	IM_357	diagnosis	MECOM	6.07881460796274	abdominal
BRITROC-185	IM_357	diagnosis	CDKN2A	3.93456895303552	abdominal
BRITROC-185	IM_357	diagnosis	CDKN2B	3.93456895303552	abdominal
BRITROC-185	IM_357	diagnosis	PIK3CA	6.07881460796274	abdominal
BRITROC-185	IM_357	diagnosis	PTEN	3.02987857171568	abdominal
BRITROC-185	IM_357	diagnosis	CCND3	6.06219791364293	abdominal
BRITROC-185	IM_357	diagnosis	RB1	3.9737602266498	abdominal
BRITROC-185	IM_357	diagnosis	CCNE1	3.3855512961258	abdominal
BRITROC-185	IM_357	diagnosis	CCND1	3.97178664351127	abdominal
BRITROC-185	IM_357	diagnosis	NF1	2.08702552155695	abdominal
BRITROC-185	IM_357	diagnosis	AKT3	7.00863095976889	abdominal
BRITROC-185	IM_357	diagnosis	BRCA1	2.08702552155695	abdominal
BRITROC-185	IM_357	diagnosis	CCND2	5.49551241309842	abdominal
BRITROC-185	IM_357	diagnosis	AKT1	4.09647092521364	abdominal
BRITROC-185	IM_357	diagnosis	MYC	3.7984442269696	abdominal
BRITROC-185	IM_357	diagnosis	KRAS	3.98905688462533	abdominal
BRITROC-185	IM_358	diagnosis	AKT2	4.49203299704528	pelvic
BRITROC-185	IM_358	diagnosis	BRCA2	1.94496085716242	pelvic
BRITROC-185	IM_358	diagnosis	MECOM	6.13569179013541	pelvic
BRITROC-185	IM_358	diagnosis	CDKN2A	3.95613025969598	pelvic
BRITROC-185	IM_358	diagnosis	CDKN2B	3.95613025969598	pelvic
BRITROC-185	IM_358	diagnosis	PIK3CA	6.13569179013541	pelvic
BRITROC-185	IM_358	diagnosis	PTEN	3.1927620695501	pelvic
BRITROC-185	IM_358	diagnosis	CCND3	5.45002628257557	pelvic
BRITROC-185	IM_358	diagnosis	RB1	3.94926919650888	pelvic
BRITROC-185	IM_358	diagnosis	CCNE1	3.005064936902	pelvic
BRITROC-185	IM_358	diagnosis	CCND1	4.03978285406023	pelvic
BRITROC-185	IM_358	diagnosis	NF1	2.0446622612727	pelvic
BRITROC-185	IM_358	diagnosis	AKT3	5.98967066448658	pelvic
BRITROC-185	IM_358	diagnosis	BRCA1	2.0446622612727	pelvic
BRITROC-185	IM_358	diagnosis	CCND2	6.00787205877793	pelvic
BRITROC-185	IM_358	diagnosis	AKT1	4.79702736223576	pelvic
BRITROC-185	IM_358	diagnosis	MYC	3.47117438398185	pelvic
BRITROC-185	IM_358	diagnosis	KRAS	3.94711667643544	pelvic
BRITROC-192	IM_360	diagnosis	AKT2	1.02097038289594	pelvic
BRITROC-192	IM_360	diagnosis	BRCA2	0.991268410913289	pelvic
BRITROC-192	IM_360	diagnosis	MECOM	2.06937899996218	pelvic
BRITROC-192	IM_360	diagnosis	CDKN2A	0.9732787714746	pelvic
BRITROC-192	IM_360	diagnosis	CDKN2B	0.9732787714746	pelvic
BRITROC-192	IM_360	diagnosis	PIK3CA	2.06937899996218	pelvic
BRITROC-192	IM_360	diagnosis	PTEN	1.97823855225129	pelvic
BRITROC-192	IM_360	diagnosis	CCND3	3.12259510878123	pelvic
BRITROC-192	IM_360	diagnosis	RB1	0.991268410913289	pelvic
BRITROC-192	IM_360	diagnosis	CCNE1	1.66442041355856	pelvic
BRITROC-192	IM_360	diagnosis	CCND1	1.98209129806271	pelvic
BRITROC-192	IM_360	diagnosis	NF1	0.980508101156516	pelvic
BRITROC-192	IM_360	diagnosis	AKT3	2.39201372658914	pelvic
BRITROC-192	IM_360	diagnosis	BRCA1	0.980508101156516	pelvic
BRITROC-192	IM_360	diagnosis	CCND2	2.99510708836728	pelvic
BRITROC-192	IM_360	diagnosis	AKT1	2.09963800666141	pelvic
BRITROC-192	IM_360	diagnosis	MYC	3.9189173057133	pelvic
BRITROC-192	IM_360	diagnosis	KRAS	2.07038500359637	pelvic
BRITROC-194	IM_361	diagnosis	AKT2	3.87126482387138	pelvic
BRITROC-194	IM_361	diagnosis	BRCA2	2.04031647203945	pelvic
BRITROC-194	IM_361	diagnosis	MECOM	2.92271870525579	pelvic
BRITROC-194	IM_361	diagnosis	CDKN2A	2.0271559299676	pelvic
BRITROC-194	IM_361	diagnosis	CDKN2B	2.0271559299676	pelvic
BRITROC-194	IM_361	diagnosis	PIK3CA	2.92271870525579	pelvic
BRITROC-194	IM_361	diagnosis	PTEN	4.02128564757455	pelvic
BRITROC-194	IM_361	diagnosis	CCND3	4.12056352768199	pelvic
BRITROC-194	IM_361	diagnosis	RB1	3.99149194253771	pelvic
BRITROC-194	IM_361	diagnosis	CCNE1	5.55163543883635	pelvic
BRITROC-194	IM_361	diagnosis	CCND1	6.37869548552141	pelvic
BRITROC-194	IM_361	diagnosis	NF1	1.99890844779389	pelvic
BRITROC-194	IM_361	diagnosis	AKT3	7.81897995437733	pelvic
BRITROC-194	IM_361	diagnosis	BRCA1	1.99890844779389	pelvic
BRITROC-194	IM_361	diagnosis	CCND2	7.88259055167418	pelvic
BRITROC-194	IM_361	diagnosis	AKT1	4.02442622544455	pelvic
BRITROC-194	IM_361	diagnosis	MYC	5.23842119427209	pelvic
BRITROC-194	IM_361	diagnosis	KRAS	6.19466438329683	pelvic
BRITROC-226	IM_364	diagnosis	AKT2	1.92901952124836	pelvic
BRITROC-226	IM_364	diagnosis	BRCA2	1.00888840460878	pelvic
BRITROC-226	IM_364	diagnosis	MECOM	2.02184393546492	pelvic
BRITROC-226	IM_364	diagnosis	CDKN2A	2.01104112975317	pelvic
BRITROC-226	IM_364	diagnosis	CDKN2B	2.01104112975317	pelvic
BRITROC-226	IM_364	diagnosis	PIK3CA	2.02184393546492	pelvic
BRITROC-226	IM_364	diagnosis	PTEN	2.00356469317656	pelvic
BRITROC-226	IM_364	diagnosis	CCND3	1.97762720915621	pelvic
BRITROC-226	IM_364	diagnosis	RB1	1.00888840460878	pelvic
BRITROC-226	IM_364	diagnosis	CCNE1	2.87456261576765	pelvic
BRITROC-226	IM_364	diagnosis	CCND1	1.99416300159563	pelvic
BRITROC-226	IM_364	diagnosis	NF1	0.957501073836668	pelvic
BRITROC-226	IM_364	diagnosis	AKT3	1.90406752883177	pelvic
BRITROC-226	IM_364	diagnosis	BRCA1	0.957501073836668	pelvic
BRITROC-226	IM_364	diagnosis	CCND2	2.0575475650325	pelvic
BRITROC-226	IM_364	diagnosis	AKT1	1.95666058724596	pelvic
BRITROC-226	IM_364	diagnosis	MYC	3.03254049650827	pelvic
BRITROC-226	IM_364	diagnosis	KRAS	2.12940765537018	pelvic
BRITROC-237	IM_367	diagnosis	AKT2	1.09510721598543	pelvic
BRITROC-237	IM_367	diagnosis	BRCA2	1.03930369421615	pelvic
BRITROC-237	IM_367	diagnosis	MECOM	3.01913029491321	pelvic
BRITROC-237	IM_367	diagnosis	CDKN2A	1.93696334168054	pelvic
BRITROC-237	IM_367	diagnosis	CDKN2B	1.93696334168054	pelvic
BRITROC-237	IM_367	diagnosis	PIK3CA	3.01913029491321	pelvic
BRITROC-237	IM_367	diagnosis	PTEN	1.94080008217617	pelvic
BRITROC-237	IM_367	diagnosis	CCND3	2.97385382656534	pelvic
BRITROC-237	IM_367	diagnosis	RB1	0.999040670078229	pelvic
BRITROC-237	IM_367	diagnosis	CCNE1	1.83875505099786	pelvic
BRITROC-237	IM_367	diagnosis	CCND1	2.0295027046798	pelvic
BRITROC-237	IM_367	diagnosis	NF1	1.00847197883034	pelvic
BRITROC-237	IM_367	diagnosis	AKT3	1.85263677668028	pelvic
BRITROC-237	IM_367	diagnosis	BRCA1	1.04568027319284	pelvic
BRITROC-237	IM_367	diagnosis	CCND2	1.99988279866075	pelvic
BRITROC-237	IM_367	diagnosis	AKT1	2.28099209362325	pelvic
BRITROC-237	IM_367	diagnosis	MYC	2.92094294038503	pelvic
BRITROC-237	IM_367	diagnosis	KRAS	1.99988279866075	pelvic
BRITROC-256	IM_381	diagnosis	AKT2	1.91381429972672	pelvic
BRITROC-256	IM_381	diagnosis	BRCA2	1.00771787377009	pelvic
BRITROC-256	IM_381	diagnosis	MECOM	2.07052868735043	pelvic
BRITROC-256	IM_381	diagnosis	CDKN2A	1.03342960111847	pelvic
BRITROC-256	IM_381	diagnosis	CDKN2B	1.03342960111847	pelvic
BRITROC-256	IM_381	diagnosis	PIK3CA	2.07052868735043	pelvic
BRITROC-256	IM_381	diagnosis	PTEN	1.9519759111112	pelvic
BRITROC-256	IM_381	diagnosis	CCND3	1.98289684962125	pelvic
BRITROC-256	IM_381	diagnosis	RB1	1.00771787377009	pelvic
BRITROC-256	IM_381	diagnosis	CCNE1	1.66572396121031	pelvic
BRITROC-256	IM_381	diagnosis	CCND1	1.97109995472604	pelvic
BRITROC-256	IM_381	diagnosis	NF1	0.900165982992121	pelvic
BRITROC-256	IM_381	diagnosis	AKT3	2.17531780007536	pelvic
BRITROC-256	IM_381	diagnosis	BRCA1	1.99947359454249	pelvic
BRITROC-256	IM_381	diagnosis	CCND2	0.963549797059387	pelvic
BRITROC-256	IM_381	diagnosis	AKT1	2.04509127594939	pelvic
BRITROC-256	IM_381	diagnosis	MYC	2.94515269368049	pelvic
BRITROC-256	IM_381	diagnosis	KRAS	2.03778568160856	pelvic
BRITROC-267	IM_383	diagnosis	AKT2	1.97656990994575	pelvic
BRITROC-267	IM_383	diagnosis	BRCA2	1.02171595805708	pelvic
BRITROC-267	IM_383	diagnosis	MECOM	4.04326583565585	pelvic
BRITROC-267	IM_383	diagnosis	CDKN2A	1.96871050095763	pelvic
BRITROC-267	IM_383	diagnosis	CDKN2B	1.96871050095763	pelvic
BRITROC-267	IM_383	diagnosis	PIK3CA	4.04326583565585	pelvic
BRITROC-267	IM_383	diagnosis	PTEN	3.08814130133296	pelvic
BRITROC-267	IM_383	diagnosis	CCND3	2.01044071960112	pelvic
BRITROC-267	IM_383	diagnosis	RB1	0.05361155336289	pelvic
BRITROC-267	IM_383	diagnosis	CCNE1	1.88261988100767	pelvic
BRITROC-267	IM_383	diagnosis	CCND1	2.00354444458819	pelvic
BRITROC-267	IM_383	diagnosis	NF1	1.01362740307475	pelvic
BRITROC-267	IM_383	diagnosis	AKT3	2.26198100686389	pelvic
BRITROC-267	IM_383	diagnosis	BRCA1	1.01362740307475	pelvic
BRITROC-267	IM_383	diagnosis	CCND2	3.0880582010402	pelvic
BRITROC-267	IM_383	diagnosis	AKT1	1.81998256315405	pelvic
BRITROC-267	IM_383	diagnosis	MYC	1.98429592228496	pelvic
BRITROC-267	IM_383	diagnosis	KRAS	2.01500640565426	pelvic
BRITROC-255	IM_385	diagnosis	AKT2	2.95082785146549	abdominal
BRITROC-255	IM_385	diagnosis	BRCA2	2.00420535140873	abdominal
BRITROC-255	IM_385	diagnosis	MECOM	6.96461389908895	abdominal
BRITROC-255	IM_385	diagnosis	CDKN2A	2.76426468856267	abdominal
BRITROC-255	IM_385	diagnosis	CDKN2B	2.76426468856267	abdominal
BRITROC-255	IM_385	diagnosis	PIK3CA	6.010863374473	abdominal
BRITROC-255	IM_385	diagnosis	PTEN	2.99786259474803	abdominal
BRITROC-255	IM_385	diagnosis	CCND3	6.71062966974468	abdominal
BRITROC-255	IM_385	diagnosis	RB1	3.00201625664439	abdominal
BRITROC-255	IM_385	diagnosis	CCNE1	10.5315595728822	abdominal
BRITROC-255	IM_385	diagnosis	CCND1	3.08167570252179	abdominal
BRITROC-255	IM_385	diagnosis	NF1	1.91798808113604	abdominal
BRITROC-255	IM_385	diagnosis	AKT3	3.84162530382605	abdominal
BRITROC-255	IM_385	diagnosis	BRCA1	4.04357704619528	abdominal
BRITROC-255	IM_385	diagnosis	CCND2	3.91299057011562	abdominal
BRITROC-255	IM_385	diagnosis	AKT1	1.99026818777641	abdominal
BRITROC-255	IM_385	diagnosis	MYC	3.41337758558935	abdominal
BRITROC-255	IM_385	diagnosis	KRAS	3.91299057011562	abdominal
BRITROC-247	IM_387	diagnosis	AKT2	2.10545650646021	pelvic
BRITROC-247	IM_387	diagnosis	BRCA2	2.01042916178486	pelvic
BRITROC-247	IM_387	diagnosis	MECOM	4.53562723557646	pelvic
BRITROC-247	IM_387	diagnosis	CDKN2A	3.8062630683291	pelvic
BRITROC-247	IM_387	diagnosis	CDKN2B	3.8062630683291	pelvic
BRITROC-247	IM_387	diagnosis	PIK3CA	3.0416231735728	pelvic
BRITROC-247	IM_387	diagnosis	PTEN	2.12130194302687	pelvic
BRITROC-247	IM_387	diagnosis	CCND3	3.03795167245918	pelvic
BRITROC-247	IM_387	diagnosis	RB1	1.22061850443731	pelvic
BRITROC-247	IM_387	diagnosis	CCNE1	1.83713408578986	pelvic
BRITROC-247	IM_387	diagnosis	CCND1	2.91093452934355	pelvic
BRITROC-247	IM_387	diagnosis	NF1	2.49074091019451	pelvic
BRITROC-247	IM_387	diagnosis	AKT3	1.99427643548703	pelvic
BRITROC-247	IM_387	diagnosis	BRCA1	2.1924807602853	pelvic
BRITROC-247	IM_387	diagnosis	CCND2	2.28867264962271	pelvic
BRITROC-247	IM_387	diagnosis	AKT1	1.30391575173179	pelvic
BRITROC-247	IM_387	diagnosis	MYC	5.79668871984877	pelvic
BRITROC-247	IM_387	diagnosis	KRAS	4.27087084486827	pelvic
BRITROC-252	IM_388	diagnosis	AKT2	1.81741920635464	pelvic
BRITROC-252	IM_388	diagnosis	BRCA2	1.9096723923978	pelvic
BRITROC-252	IM_388	diagnosis	MECOM	3.78474756497089	pelvic
BRITROC-252	IM_388	diagnosis	CDKN2A	0.96391604570161	pelvic
BRITROC-252	IM_388	diagnosis	CDKN2B	0.96391604570161	pelvic
BRITROC-252	IM_388	diagnosis	PIK3CA	3.23800371910526	pelvic
BRITROC-252	IM_388	diagnosis	PTEN	1.11745404830318	pelvic
BRITROC-252	IM_388	diagnosis	CCND3	2.16757847718029	pelvic
BRITROC-252	IM_388	diagnosis	RB1	1.9096723923978	pelvic
BRITROC-252	IM_388	diagnosis	CCNE1	1.81741920635464	pelvic
BRITROC-252	IM_388	diagnosis	CCND1	2.22603018990948	pelvic
BRITROC-252	IM_388	diagnosis	NF1	1.08324669937122	pelvic
BRITROC-252	IM_388	diagnosis	AKT3	1.84029251277678	pelvic
BRITROC-252	IM_388	diagnosis	BRCA1	1.36492318723503	pelvic
BRITROC-252	IM_388	diagnosis	CCND2	1.9934657425048	pelvic
BRITROC-252	IM_388	diagnosis	AKT1	2.2821683630253	pelvic
BRITROC-252	IM_388	diagnosis	MYC	5.07124297445572	pelvic
BRITROC-252	IM_388	diagnosis	KRAS	1.9934657425048	pelvic
BRITROC-271	IM_390	diagnosis	AKT2	2.96161652532555	pelvic
BRITROC-271	IM_390	diagnosis	BRCA2	1.96259704210063	pelvic
BRITROC-271	IM_390	diagnosis	MECOM	4.67049891901296	pelvic
BRITROC-271	IM_390	diagnosis	CDKN2A	3.17467976459192	pelvic
BRITROC-271	IM_390	diagnosis	CDKN2B	3.17467976459192	pelvic
BRITROC-271	IM_390	diagnosis	PIK3CA	3.79881198125302	pelvic
BRITROC-271	IM_390	diagnosis	PTEN	1.94374003572412	pelvic
BRITROC-271	IM_390	diagnosis	CCND3	1.96574713581461	pelvic
BRITROC-271	IM_390	diagnosis	RB1	1.77883965816593	pelvic
BRITROC-271	IM_390	diagnosis	CCNE1	3.83081444729498	pelvic
BRITROC-271	IM_390	diagnosis	CCND1	5.69673342590331	pelvic
BRITROC-271	IM_390	diagnosis	NF1	1.9050049129969	pelvic
BRITROC-271	IM_390	diagnosis	AKT3	2.83756480634407	pelvic
BRITROC-271	IM_390	diagnosis	BRCA1	2.21074044644224	pelvic
BRITROC-271	IM_390	diagnosis	CCND2	5.57585684188777	pelvic
BRITROC-271	IM_390	diagnosis	AKT1	2.57073905935196	pelvic
BRITROC-271	IM_390	diagnosis	MYC	6.99209599662872	pelvic
BRITROC-271	IM_390	diagnosis	KRAS	5.9268855536823	pelvic
BRITROC-259	IM_394	diagnosis	AKT2	1.26764250431617	pelvic
BRITROC-259	IM_394	diagnosis	BRCA2	0.992399393961271	pelvic
BRITROC-259	IM_394	diagnosis	MECOM	2.52907316714696	pelvic
BRITROC-259	IM_394	diagnosis	CDKN2A	2.00795692691775	pelvic
BRITROC-259	IM_394	diagnosis	CDKN2B	2.00795692691775	pelvic
BRITROC-259	IM_394	diagnosis	PIK3CA	2.52907316714696	pelvic
BRITROC-259	IM_394	diagnosis	PTEN	2.30511863911466	pelvic
BRITROC-259	IM_394	diagnosis	CCND3	2.15340494761479	pelvic
BRITROC-259	IM_394	diagnosis	RB1	0.992399393961271	pelvic
BRITROC-259	IM_394	diagnosis	CCNE1	1.79512770242889	pelvic
BRITROC-259	IM_394	diagnosis	CCND1	3.05532369004268	pelvic
BRITROC-259	IM_394	diagnosis	NF1	0.995474304519196	pelvic
BRITROC-259	IM_394	diagnosis	AKT3	0.916943818793144	pelvic
BRITROC-259	IM_394	diagnosis	BRCA1	2.15109191670117	pelvic
BRITROC-259	IM_394	diagnosis	CCND2	2.06292037492115	pelvic
BRITROC-259	IM_394	diagnosis	AKT1	1.99364942628519	pelvic
BRITROC-259	IM_394	diagnosis	MYC	5.06505796848896	pelvic
BRITROC-259	IM_394	diagnosis	KRAS	2.06292037492115	pelvic
BRITROC-274	IM_395	diagnosis	AKT2	1.00377622365754	pelvic
BRITROC-274	IM_395	diagnosis	BRCA2	1.9370193559274	pelvic
BRITROC-274	IM_395	diagnosis	MECOM	3.91786247712679	pelvic
BRITROC-274	IM_395	diagnosis	CDKN2A	2.01481254414189	pelvic
BRITROC-274	IM_395	diagnosis	CDKN2B	2.01481254414189	pelvic
BRITROC-274	IM_395	diagnosis	PIK3CA	3.91786247712679	pelvic
BRITROC-274	IM_395	diagnosis	PTEN	0.890296487422907	pelvic
BRITROC-274	IM_395	diagnosis	CCND3	2.02354286611723	pelvic
BRITROC-274	IM_395	diagnosis	RB1	0.87119749886906	pelvic
BRITROC-274	IM_395	diagnosis	CCNE1	2.12360511705608	pelvic
BRITROC-274	IM_395	diagnosis	CCND1	1.89710621817356	pelvic
BRITROC-274	IM_395	diagnosis	NF1	0.912929380393512	pelvic
BRITROC-274	IM_395	diagnosis	AKT3	0.946645070524548	pelvic
BRITROC-274	IM_395	diagnosis	BRCA1	1.54369188156221	pelvic
BRITROC-274	IM_395	diagnosis	CCND2	1.00788587229045	pelvic
BRITROC-274	IM_395	diagnosis	AKT1	2.02677538500218	pelvic
BRITROC-274	IM_395	diagnosis	MYC	3.18289531829903	pelvic
BRITROC-274	IM_395	diagnosis	KRAS	1.00788587229045	pelvic
BRITROC-274	IM_396	diagnosis	AKT2	1.00802017290621	pelvic
BRITROC-274	IM_396	diagnosis	BRCA2	1.91634702717611	pelvic
BRITROC-274	IM_396	diagnosis	MECOM	3.63376625020695	pelvic
BRITROC-274	IM_396	diagnosis	CDKN2A	1.96354260623216	pelvic
BRITROC-274	IM_396	diagnosis	CDKN2B	1.96354260623216	pelvic
BRITROC-274	IM_396	diagnosis	PIK3CA	3.63376625020695	pelvic
BRITROC-274	IM_396	diagnosis	PTEN	0.986648620234997	pelvic
BRITROC-274	IM_396	diagnosis	CCND3	1.96783673773873	pelvic
BRITROC-274	IM_396	diagnosis	RB1	1.02496352965754	pelvic
BRITROC-274	IM_396	diagnosis	CCNE1	1.95693177760699	pelvic
BRITROC-274	IM_396	diagnosis	CCND1	1.93084541724293	pelvic
BRITROC-274	IM_396	diagnosis	NF1	0.976690484568003	pelvic
BRITROC-274	IM_396	diagnosis	AKT3	0.962454330083306	pelvic
BRITROC-274	IM_396	diagnosis	BRCA1	1.66482901445155	pelvic
BRITROC-274	IM_396	diagnosis	CCND2	0.978765261287701	pelvic
BRITROC-274	IM_396	diagnosis	AKT1	1.96382408913806	pelvic
BRITROC-274	IM_396	diagnosis	MYC	3.0631504818637	pelvic
BRITROC-274	IM_396	diagnosis	KRAS	0.978765261287701	pelvic
BRITROC-234	IM_399	diagnosis	AKT2	2.8490573090984	pelvic
BRITROC-234	IM_399	diagnosis	BRCA2	3.84594120971551	pelvic
BRITROC-234	IM_399	diagnosis	MECOM	6.39765273151224	pelvic
BRITROC-234	IM_399	diagnosis	CDKN2A	3.89897564709866	pelvic
BRITROC-234	IM_399	diagnosis	CDKN2B	3.89897564709866	pelvic
BRITROC-234	IM_399	diagnosis	PIK3CA	5.03365243605064	pelvic
BRITROC-234	IM_399	diagnosis	PTEN	2.05545643476888	pelvic
BRITROC-234	IM_399	diagnosis	CCND3	3.92836534767528	pelvic
BRITROC-234	IM_399	diagnosis	RB1	2.52393649163548	pelvic
BRITROC-234	IM_399	diagnosis	CCNE1	13.9463563592309	pelvic
BRITROC-234	IM_399	diagnosis	CCND1	3.05449140252309	pelvic
BRITROC-234	IM_399	diagnosis	NF1	2.1719330488268	pelvic
BRITROC-234	IM_399	diagnosis	AKT3	5.70214900277097	pelvic
BRITROC-234	IM_399	diagnosis	BRCA1	2.62204697325149	pelvic
BRITROC-234	IM_399	diagnosis	CCND2	5.05083612142175	pelvic
BRITROC-234	IM_399	diagnosis	AKT1	2.95936459460199	pelvic
BRITROC-234	IM_399	diagnosis	MYC	4.00609095367012	pelvic
BRITROC-234	IM_399	diagnosis	KRAS	3.91986389536228	pelvic
BRITROC-234	IM_400	diagnosis	AKT2	3.05121416404946	pelvic
BRITROC-234	IM_400	diagnosis	BRCA2	3.91250259774763	pelvic
BRITROC-234	IM_400	diagnosis	MECOM	6.54374937003608	pelvic
BRITROC-234	IM_400	diagnosis	CDKN2A	4.023950718978	pelvic
BRITROC-234	IM_400	diagnosis	CDKN2B	4.023950718978	pelvic
BRITROC-234	IM_400	diagnosis	PIK3CA	5.02142993144912	pelvic
BRITROC-234	IM_400	diagnosis	PTEN	2.49654213998082	pelvic
BRITROC-234	IM_400	diagnosis	CCND3	3.75117605119703	pelvic
BRITROC-234	IM_400	diagnosis	RB1	2.00914758289101	pelvic
BRITROC-234	IM_400	diagnosis	CCNE1	14.361842595105	pelvic
BRITROC-234	IM_400	diagnosis	CCND1	3.10810989629451	pelvic
BRITROC-234	IM_400	diagnosis	NF1	2.20777502293151	pelvic
BRITROC-234	IM_400	diagnosis	AKT3	5.29981955957896	pelvic
BRITROC-234	IM_400	diagnosis	BRCA1	2.20777502293151	pelvic
BRITROC-234	IM_400	diagnosis	CCND2	5.11283746043672	pelvic
BRITROC-234	IM_400	diagnosis	AKT1	3.07744045269915	pelvic
BRITROC-234	IM_400	diagnosis	MYC	4.00540750631457	pelvic
BRITROC-234	IM_400	diagnosis	KRAS	3.73628381055972	pelvic
BRITROC-234	IM_401	diagnosis	AKT2	3.06284751708739	abdominal
BRITROC-234	IM_401	diagnosis	BRCA2	3.9816792495374	abdominal
BRITROC-234	IM_401	diagnosis	MECOM	6.62009503041221	abdominal
BRITROC-234	IM_401	diagnosis	CDKN2A	4.02333506948432	abdominal
BRITROC-234	IM_401	diagnosis	CDKN2B	4.02333506948432	abdominal
BRITROC-234	IM_401	diagnosis	PIK3CA	5.03200444326784	abdominal
BRITROC-234	IM_401	diagnosis	PTEN	2.14541259805359	abdominal
BRITROC-234	IM_401	diagnosis	CCND3	3.95717800001932	abdominal
BRITROC-234	IM_401	diagnosis	RB1	1.93965279331213	abdominal
BRITROC-234	IM_401	diagnosis	CCNE1	15.2468119116199	abdominal
BRITROC-234	IM_401	diagnosis	CCND1	3.08243972538796	abdominal
BRITROC-234	IM_401	diagnosis	NF1	2.07211039961013	abdominal
BRITROC-234	IM_401	diagnosis	AKT3	5.91473524771045	abdominal
BRITROC-234	IM_401	diagnosis	BRCA1	2.07211039961013	abdominal
BRITROC-234	IM_401	diagnosis	CCND2	5.39213547228666	abdominal
BRITROC-234	IM_401	diagnosis	AKT1	3.03003602804852	abdominal
BRITROC-234	IM_401	diagnosis	MYC	3.22469779681218	abdominal
BRITROC-234	IM_401	diagnosis	KRAS	3.79544878271189	abdominal
BRITROC-234	IM_402	diagnosis	AKT2	2.94383817982231	abdominal
BRITROC-234	IM_402	diagnosis	BRCA2	3.98226704706416	abdominal
BRITROC-234	IM_402	diagnosis	MECOM	6.34725811836054	abdominal
BRITROC-234	IM_402	diagnosis	CDKN2A	3.94813818129628	abdominal
BRITROC-234	IM_402	diagnosis	CDKN2B	3.94813818129628	abdominal
BRITROC-234	IM_402	diagnosis	PIK3CA	4.97126254508846	abdominal
BRITROC-234	IM_402	diagnosis	PTEN	2.41889399714223	abdominal
BRITROC-234	IM_402	diagnosis	CCND3	3.92312578695038	abdominal
BRITROC-234	IM_402	diagnosis	RB1	1.95426421278239	abdominal
BRITROC-234	IM_402	diagnosis	CCNE1	15.0925773229161	abdominal
BRITROC-234	IM_402	diagnosis	CCND1	3.29879708158838	abdominal
BRITROC-234	IM_402	diagnosis	NF1	2.09561207355274	abdominal
BRITROC-234	IM_402	diagnosis	AKT3	5.58212309337429	abdominal
BRITROC-234	IM_402	diagnosis	BRCA1	2.09561207355274	abdominal
BRITROC-234	IM_402	diagnosis	CCND2	5.34137785755935	abdominal
BRITROC-234	IM_402	diagnosis	AKT1	3.02234012830099	abdominal
BRITROC-234	IM_402	diagnosis	MYC	3.91452461920263	abdominal
BRITROC-234	IM_402	diagnosis	KRAS	3.84765593378457	abdominal
BRITROC-248	IM_403	diagnosis	AKT2	5.81842046484974	abdominal
BRITROC-248	IM_403	diagnosis	BRCA2	4.05901018720127	abdominal
BRITROC-248	IM_403	diagnosis	MECOM	9.05488244469858	abdominal
BRITROC-248	IM_403	diagnosis	CDKN2A	10.2044212707573	abdominal
BRITROC-248	IM_403	diagnosis	CDKN2B	10.2044212707573	abdominal
BRITROC-248	IM_403	diagnosis	PIK3CA	9.50316242573804	abdominal
BRITROC-248	IM_403	diagnosis	PTEN	6.14276625560226	abdominal
BRITROC-248	IM_403	diagnosis	CCND3	4.09994063717396	abdominal
BRITROC-248	IM_403	diagnosis	RB1	4.05901018720127	abdominal
BRITROC-248	IM_403	diagnosis	CCNE1	5.16078643583275	abdominal
BRITROC-248	IM_403	diagnosis	CCND1	7.90454882342763	abdominal
BRITROC-248	IM_403	diagnosis	NF1	4.14689777532222	abdominal
BRITROC-248	IM_403	diagnosis	AKT3	8.11721082331491	abdominal
BRITROC-248	IM_403	diagnosis	BRCA1	4.20653178245411	abdominal
BRITROC-248	IM_403	diagnosis	CCND2	2.02993244993565	abdominal
BRITROC-248	IM_403	diagnosis	AKT1	10.1769269567095	abdominal
BRITROC-248	IM_403	diagnosis	MYC	10.5944267922575	abdominal
BRITROC-248	IM_403	diagnosis	KRAS	6.30011568730929	abdominal
BRITROC-268	IM_411	diagnosis	AKT2	1.02282577127855	abdominal
BRITROC-268	IM_411	diagnosis	BRCA2	0.960093980065195	abdominal
BRITROC-268	IM_411	diagnosis	MECOM	2.83854603014584	abdominal
BRITROC-268	IM_411	diagnosis	CDKN2A	1.94820911281119	abdominal
BRITROC-268	IM_411	diagnosis	CDKN2B	1.94820911281119	abdominal
BRITROC-268	IM_411	diagnosis	PIK3CA	2.9250388152134	abdominal
BRITROC-268	IM_411	diagnosis	PTEN	2.18800970599599	abdominal
BRITROC-268	IM_411	diagnosis	CCND3	0.985333058538459	abdominal
BRITROC-268	IM_411	diagnosis	RB1	0.960093980065195	abdominal
BRITROC-268	IM_411	diagnosis	CCNE1	7.19844595578739	abdominal
BRITROC-268	IM_411	diagnosis	CCND1	1.98229673305221	abdominal
BRITROC-268	IM_411	diagnosis	NF1	0.967544990791927	abdominal
BRITROC-268	IM_411	diagnosis	AKT3	1.13789859715467	abdominal
BRITROC-268	IM_411	diagnosis	BRCA1	0.986754225573257	abdominal
BRITROC-268	IM_411	diagnosis	CCND2	1.08229537061514	abdominal
BRITROC-268	IM_411	diagnosis	AKT1	2.83134393220907	abdominal
BRITROC-268	IM_411	diagnosis	MYC	2.11592231675763	abdominal
BRITROC-268	IM_411	diagnosis	KRAS	1.96477973623277	abdominal
BRITROC-268	IM_412	diagnosis	AKT2	0.994991204602629	abdominal
BRITROC-268	IM_412	diagnosis	BRCA2	0.955554897867557	abdominal
BRITROC-268	IM_412	diagnosis	MECOM	2.78917474533479	abdominal
BRITROC-268	IM_412	diagnosis	CDKN2A	1.95834336951653	abdominal
BRITROC-268	IM_412	diagnosis	CDKN2B	1.95834336951653	abdominal
BRITROC-268	IM_412	diagnosis	PIK3CA	2.87904541661548	abdominal
BRITROC-268	IM_412	diagnosis	PTEN	2.32454850388855	abdominal
BRITROC-268	IM_412	diagnosis	CCND3	0.994403337154332	abdominal
BRITROC-268	IM_412	diagnosis	RB1	0.955554897867557	abdominal
BRITROC-268	IM_412	diagnosis	CCNE1	7.16179245044684	abdominal
BRITROC-268	IM_412	diagnosis	CCND1	1.95978586873494	abdominal
BRITROC-268	IM_412	diagnosis	NF1	0.957716524420004	abdominal
BRITROC-268	IM_412	diagnosis	AKT3	1.23178541340777	abdominal
BRITROC-268	IM_412	diagnosis	BRCA1	0.967737242493698	abdominal
BRITROC-268	IM_412	diagnosis	CCND2	1.18570275519395	abdominal
BRITROC-268	IM_412	diagnosis	AKT1	2.49266138618196	abdominal
BRITROC-268	IM_412	diagnosis	MYC	2.73780598899978	abdominal
BRITROC-268	IM_412	diagnosis	KRAS	1.99451448878644	abdominal
BRITROC-273	IM_414	diagnosis	AKT2	2.13449899858091	pelvic
BRITROC-273	IM_414	diagnosis	BRCA2	2.94875969916677	pelvic
BRITROC-273	IM_414	diagnosis	MECOM	4.01695757740705	pelvic
BRITROC-273	IM_414	diagnosis	CDKN2A	3.02805746848236	pelvic
BRITROC-273	IM_414	diagnosis	CDKN2B	3.02805746848236	pelvic
BRITROC-273	IM_414	diagnosis	PIK3CA	4.01695757740705	pelvic
BRITROC-273	IM_414	diagnosis	PTEN	2.00942466934889	pelvic
BRITROC-273	IM_414	diagnosis	CCND3	2.04874325403937	pelvic
BRITROC-273	IM_414	diagnosis	RB1	2.94875969916677	pelvic
BRITROC-273	IM_414	diagnosis	CCNE1	2.13449899858091	pelvic
BRITROC-273	IM_414	diagnosis	CCND1	3.08350516204468	pelvic
BRITROC-273	IM_414	diagnosis	NF1	2.07025579035239	pelvic
BRITROC-273	IM_414	diagnosis	AKT3	4.71272543457327	pelvic
BRITROC-273	IM_414	diagnosis	BRCA1	2.07025579035239	pelvic
BRITROC-273	IM_414	diagnosis	CCND2	3.01400265384481	pelvic
BRITROC-273	IM_414	diagnosis	AKT1	2.25778808927818	pelvic
BRITROC-273	IM_414	diagnosis	MYC	7.09684257970144	pelvic
BRITROC-273	IM_414	diagnosis	KRAS	3.01400265384481	pelvic
BRITROC-273	IM_415	diagnosis	AKT2	2.05477083562546	pelvic
BRITROC-273	IM_415	diagnosis	BRCA2	2.719178567596	pelvic
BRITROC-273	IM_415	diagnosis	MECOM	4.00403678090637	pelvic
BRITROC-273	IM_415	diagnosis	CDKN2A	2.9572399106642	pelvic
BRITROC-273	IM_415	diagnosis	CDKN2B	2.9572399106642	pelvic
BRITROC-273	IM_415	diagnosis	PIK3CA	4.00403678090637	pelvic
BRITROC-273	IM_415	diagnosis	PTEN	1.96906182959133	pelvic
BRITROC-273	IM_415	diagnosis	CCND3	2.11451803266868	pelvic
BRITROC-273	IM_415	diagnosis	RB1	2.719178567596	pelvic
BRITROC-273	IM_415	diagnosis	CCNE1	2.69844614093675	pelvic
BRITROC-273	IM_415	diagnosis	CCND1	3.01294974012071	pelvic
BRITROC-273	IM_415	diagnosis	NF1	1.9951873292897	pelvic
BRITROC-273	IM_415	diagnosis	AKT3	4.42749906327547	pelvic
BRITROC-273	IM_415	diagnosis	BRCA1	1.9951873292897	pelvic
BRITROC-273	IM_415	diagnosis	CCND2	3.75764282352762	pelvic
BRITROC-273	IM_415	diagnosis	AKT1	1.89637241956703	pelvic
BRITROC-273	IM_415	diagnosis	MYC	6.07769264875372	pelvic
BRITROC-273	IM_415	diagnosis	KRAS	3.75764282352762	pelvic
BRITROC-229	IM_422	diagnosis	AKT2	3.05914348159941	peritoneum
BRITROC-229	IM_422	diagnosis	BRCA2	2.01340125490485	peritoneum
BRITROC-229	IM_422	diagnosis	MECOM	5.48720155835229	peritoneum
BRITROC-229	IM_422	diagnosis	CDKN2A	2.85528739209636	peritoneum
BRITROC-229	IM_422	diagnosis	CDKN2B	2.85528739209636	peritoneum
BRITROC-229	IM_422	diagnosis	PIK3CA	4.42612093975148	peritoneum
BRITROC-229	IM_422	diagnosis	PTEN	2.82887343526941	peritoneum
BRITROC-229	IM_422	diagnosis	CCND3	3.85751128207228	peritoneum
BRITROC-229	IM_422	diagnosis	RB1	2.01340125490485	peritoneum
BRITROC-229	IM_422	diagnosis	CCNE1	9.81860237922242	peritoneum
BRITROC-229	IM_422	diagnosis	CCND1	4.16628117465178	peritoneum
BRITROC-229	IM_422	diagnosis	NF1	0.0327684390336909	peritoneum
BRITROC-229	IM_422	diagnosis	AKT3	3.59867903577523	peritoneum
BRITROC-229	IM_422	diagnosis	BRCA1	2.31741968918825	peritoneum
BRITROC-229	IM_422	diagnosis	CCND2	4.53834935845138	peritoneum
BRITROC-229	IM_422	diagnosis	AKT1	1.86560331425717	peritoneum
BRITROC-229	IM_422	diagnosis	MYC	2.34672941422541	peritoneum
BRITROC-229	IM_422	diagnosis	KRAS	4.57725867094924	peritoneum
BRITROC-241	IM_423	diagnosis	AKT2	1.91593499926189	pelvic
BRITROC-241	IM_423	diagnosis	BRCA2	1.9746325044336	pelvic
BRITROC-241	IM_423	diagnosis	MECOM	3.79804105826399	pelvic
BRITROC-241	IM_423	diagnosis	CDKN2A	1.84130924252921	pelvic
BRITROC-241	IM_423	diagnosis	CDKN2B	1.84130924252921	pelvic
BRITROC-241	IM_423	diagnosis	PIK3CA	3.79804105826399	pelvic
BRITROC-241	IM_423	diagnosis	PTEN	1.95583746394735	pelvic
BRITROC-241	IM_423	diagnosis	CCND3	0.998993390259375	pelvic
BRITROC-241	IM_423	diagnosis	RB1	1.9746325044336	pelvic
BRITROC-241	IM_423	diagnosis	CCNE1	1.91593499926189	pelvic
BRITROC-241	IM_423	diagnosis	CCND1	1.92189873563321	pelvic
BRITROC-241	IM_423	diagnosis	NF1	0.933942435384303	pelvic
BRITROC-241	IM_423	diagnosis	AKT3	1.92858424789277	pelvic
BRITROC-241	IM_423	diagnosis	BRCA1	0.933942435384303	pelvic
BRITROC-241	IM_423	diagnosis	CCND2	2.75082652451382	pelvic
BRITROC-241	IM_423	diagnosis	AKT1	1.95256730107684	pelvic
BRITROC-241	IM_423	diagnosis	MYC	1.97005403877152	pelvic
BRITROC-241	IM_423	diagnosis	KRAS	2.75082652451382	pelvic
BRITROC-260	IM_426	diagnosis	AKT2	1.09612427051839	pelvic
BRITROC-260	IM_426	diagnosis	BRCA2	1.02500589171203	pelvic
BRITROC-260	IM_426	diagnosis	MECOM	2.16393259307767	pelvic
BRITROC-260	IM_426	diagnosis	CDKN2A	1.93697545339815	pelvic
BRITROC-260	IM_426	diagnosis	CDKN2B	1.93697545339815	pelvic
BRITROC-260	IM_426	diagnosis	PIK3CA	2.16393259307767	pelvic
BRITROC-260	IM_426	diagnosis	PTEN	1.81269531624972	pelvic
BRITROC-260	IM_426	diagnosis	CCND3	2.04223222209461	pelvic
BRITROC-260	IM_426	diagnosis	RB1	1.02500589171203	pelvic
BRITROC-260	IM_426	diagnosis	CCNE1	2.03838651642711	pelvic
BRITROC-260	IM_426	diagnosis	CCND1	4.00695328520173	pelvic
BRITROC-260	IM_426	diagnosis	NF1	1.08352576940029	pelvic
BRITROC-260	IM_426	diagnosis	AKT3	2.42914228935091	pelvic
BRITROC-260	IM_426	diagnosis	BRCA1	1.08352576940029	pelvic
BRITROC-260	IM_426	diagnosis	CCND2	2.0522978235422	pelvic
BRITROC-260	IM_426	diagnosis	AKT1	1.92846981489563	pelvic
BRITROC-260	IM_426	diagnosis	MYC	3.77340359558693	pelvic
BRITROC-260	IM_426	diagnosis	KRAS	2.0522978235422	pelvic
BRITROC-246	IM_430	diagnosis	AKT2	4.15493467694975	pelvic
BRITROC-246	IM_430	diagnosis	BRCA2	1.87883939988059	pelvic
BRITROC-246	IM_430	diagnosis	MECOM	6.50484591739628	pelvic
BRITROC-246	IM_430	diagnosis	CDKN2A	5.83510669208269	pelvic
BRITROC-246	IM_430	diagnosis	CDKN2B	5.83510669208269	pelvic
BRITROC-246	IM_430	diagnosis	PIK3CA	4.07175275647325	pelvic
BRITROC-246	IM_430	diagnosis	PTEN	2.13366641912218	pelvic
BRITROC-246	IM_430	diagnosis	CCND3	3.21333499762758	pelvic
BRITROC-246	IM_430	diagnosis	RB1	1.87883939988059	pelvic
BRITROC-246	IM_430	diagnosis	CCNE1	14.5883241819825	pelvic
BRITROC-246	IM_430	diagnosis	CCND1	3.04897285003062	pelvic
BRITROC-246	IM_430	diagnosis	NF1	1.99590394736444	pelvic
BRITROC-246	IM_430	diagnosis	AKT3	2.92558368512348	pelvic
BRITROC-246	IM_430	diagnosis	BRCA1	1.19224119455583	pelvic
BRITROC-246	IM_430	diagnosis	CCND2	3.809703641171	pelvic
BRITROC-246	IM_430	diagnosis	AKT1	1.99446583152349	pelvic
BRITROC-246	IM_430	diagnosis	MYC	4.97183226206377	pelvic
BRITROC-246	IM_430	diagnosis	KRAS	3.84435411615907	pelvic
BRITROC-242	IM_431	diagnosis	AKT2	2.02793064485216	pelvic
BRITROC-242	IM_431	diagnosis	BRCA2	2.00492794780388	pelvic
BRITROC-242	IM_431	diagnosis	MECOM	8.07032161629801	pelvic
BRITROC-242	IM_431	diagnosis	CDKN2A	2.86402896701588	pelvic
BRITROC-242	IM_431	diagnosis	CDKN2B	2.86402896701588	pelvic
BRITROC-242	IM_431	diagnosis	PIK3CA	7.0400789997789	pelvic
BRITROC-242	IM_431	diagnosis	PTEN	1.99865464809012	pelvic
BRITROC-242	IM_431	diagnosis	CCND3	2.94731555787574	pelvic
BRITROC-242	IM_431	diagnosis	RB1	2.00492794780388	pelvic
BRITROC-242	IM_431	diagnosis	CCNE1	39.1898171208684	pelvic
BRITROC-242	IM_431	diagnosis	CCND1	2.98958022350897	pelvic
BRITROC-242	IM_431	diagnosis	NF1	1.10166432160759	pelvic
BRITROC-242	IM_431	diagnosis	AKT3	2.8392322888701	pelvic
BRITROC-242	IM_431	diagnosis	BRCA1	1.13498860551734	pelvic
BRITROC-242	IM_431	diagnosis	CCND2	4.01967452893748	pelvic
BRITROC-242	IM_431	diagnosis	AKT1	1.97761980887142	pelvic
BRITROC-242	IM_431	diagnosis	MYC	4.88579296272852	pelvic
BRITROC-242	IM_431	diagnosis	KRAS	3.97546955432787	pelvic
BRITROC-266	IM_434	diagnosis	AKT2	2.1053784027472	pelvic
BRITROC-266	IM_434	diagnosis	BRCA2	1.00401463743446	pelvic
BRITROC-266	IM_434	diagnosis	MECOM	5.15790777994357	pelvic
BRITROC-266	IM_434	diagnosis	CDKN2A	1.99913137020109	pelvic
BRITROC-266	IM_434	diagnosis	CDKN2B	1.99913137020109	pelvic
BRITROC-266	IM_434	diagnosis	PIK3CA	5.15790777994357	pelvic
BRITROC-266	IM_434	diagnosis	PTEN	2.00304045217895	pelvic
BRITROC-266	IM_434	diagnosis	CCND3	2.04356481629504	pelvic
BRITROC-266	IM_434	diagnosis	RB1	1.00401463743446	pelvic
BRITROC-266	IM_434	diagnosis	CCNE1	2.04056926038904	pelvic
BRITROC-266	IM_434	diagnosis	CCND1	3.05224402837523	pelvic
BRITROC-266	IM_434	diagnosis	NF1	0.984990276067116	pelvic
BRITROC-266	IM_434	diagnosis	AKT3	2.89664445935012	pelvic
BRITROC-266	IM_434	diagnosis	BRCA1	0.984990276067116	pelvic
BRITROC-266	IM_434	diagnosis	CCND2	3.12388557128795	pelvic
BRITROC-266	IM_434	diagnosis	AKT1	2.04722064602322	pelvic
BRITROC-266	IM_434	diagnosis	MYC	5.13589551446927	pelvic
BRITROC-266	IM_434	diagnosis	KRAS	2.072159346033	pelvic
BRITROC-204	IM_435	diagnosis	AKT2	2.2743862854996	pelvic
BRITROC-204	IM_435	diagnosis	BRCA2	0.927919242215963	pelvic
BRITROC-204	IM_435	diagnosis	MECOM	2.04430215843322	pelvic
BRITROC-204	IM_435	diagnosis	CDKN2A	1.91635184614573	pelvic
BRITROC-204	IM_435	diagnosis	CDKN2B	1.91635184614573	pelvic
BRITROC-204	IM_435	diagnosis	PIK3CA	2.04430215843322	pelvic
BRITROC-204	IM_435	diagnosis	PTEN	1.95887323285142	pelvic
BRITROC-204	IM_435	diagnosis	CCND3	1.95395692348371	pelvic
BRITROC-204	IM_435	diagnosis	RB1	0.927919242215963	pelvic
BRITROC-204	IM_435	diagnosis	CCNE1	2.2743862854996	pelvic
BRITROC-204	IM_435	diagnosis	CCND1	2.03102934418862	pelvic
BRITROC-204	IM_435	diagnosis	NF1	1.04018388466575	pelvic
BRITROC-204	IM_435	diagnosis	AKT3	1.9924473312975	pelvic
BRITROC-204	IM_435	diagnosis	BRCA1	1.04018388466575	pelvic
BRITROC-204	IM_435	diagnosis	CCND2	3.01644602800585	pelvic
BRITROC-204	IM_435	diagnosis	AKT1	2.10602348576718	pelvic
BRITROC-204	IM_435	diagnosis	MYC	2.934812678824	pelvic
BRITROC-204	IM_435	diagnosis	KRAS	3.01644602800585	pelvic
BRITROC-240	IM_449	diagnosis	AKT2	2.38647342461937	abdominal
BRITROC-240	IM_449	diagnosis	BRCA2	2.06205892155254	abdominal
BRITROC-240	IM_449	diagnosis	MECOM	5.83168518536587	abdominal
BRITROC-240	IM_449	diagnosis	CDKN2A	0.992302559311424	abdominal
BRITROC-240	IM_449	diagnosis	CDKN2B	0.992302559311424	abdominal
BRITROC-240	IM_449	diagnosis	PIK3CA	4.94003721181193	abdominal
BRITROC-240	IM_449	diagnosis	PTEN	2.17185811202198	abdominal
BRITROC-240	IM_449	diagnosis	CCND3	2.9829210819083	abdominal
BRITROC-240	IM_449	diagnosis	RB1	2.06205892155254	abdominal
BRITROC-240	IM_449	diagnosis	CCNE1	4.06669812192024	abdominal
BRITROC-240	IM_449	diagnosis	CCND1	6.39707502980658	abdominal
BRITROC-240	IM_449	diagnosis	NF1	1.96533491749973	abdominal
BRITROC-240	IM_449	diagnosis	AKT3	3.82908378937271	abdominal
BRITROC-240	IM_449	diagnosis	BRCA1	3.11500662574582	abdominal
BRITROC-240	IM_449	diagnosis	CCND2	4.70363528296327	abdominal
BRITROC-240	IM_449	diagnosis	AKT1	1.94998603057536	abdominal
BRITROC-240	IM_449	diagnosis	MYC	4.81318143345766	abdominal
BRITROC-240	IM_449	diagnosis	KRAS	3.62196376331699	abdominal
BRITROC-2	IM_5	diagnosis	AKT2	2.14041690684123	pelvic
BRITROC-2	IM_5	diagnosis	BRCA2	2.04696694306146	pelvic
BRITROC-2	IM_5	diagnosis	MECOM	3.04045929200685	pelvic
BRITROC-2	IM_5	diagnosis	CDKN2A	2.02508444114233	pelvic
BRITROC-2	IM_5	diagnosis	CDKN2B	2.02508444114233	pelvic
BRITROC-2	IM_5	diagnosis	PIK3CA	3.04045929200685	pelvic
BRITROC-2	IM_5	diagnosis	PTEN	2.45334442468138	pelvic
BRITROC-2	IM_5	diagnosis	CCND3	2.03808358853254	pelvic
BRITROC-2	IM_5	diagnosis	RB1	2.04696694306146	pelvic
BRITROC-2	IM_5	diagnosis	CCNE1	2.14041690684123	pelvic
BRITROC-2	IM_5	diagnosis	CCND1	2.96478415870626	pelvic
BRITROC-2	IM_5	diagnosis	NF1	2.0006188839214	pelvic
BRITROC-2	IM_5	diagnosis	AKT3	3.02928443437687	pelvic
BRITROC-2	IM_5	diagnosis	BRCA1	2.0006188839214	pelvic
BRITROC-2	IM_5	diagnosis	CCND2	2.132172027595	pelvic
BRITROC-2	IM_5	diagnosis	AKT1	2.96626959998167	pelvic
BRITROC-2	IM_5	diagnosis	MYC	3.0574132032375	pelvic
BRITROC-2	IM_5	diagnosis	KRAS	2.132172027595	pelvic
BRITROC-23	IM_56	diagnosis	AKT2	2.09944135123308	pelvic
BRITROC-23	IM_56	diagnosis	BRCA2	1.07114646759965	pelvic
BRITROC-23	IM_56	diagnosis	MECOM	4.25387052902331	pelvic
BRITROC-23	IM_56	diagnosis	CDKN2A	2.71365893044267	pelvic
BRITROC-23	IM_56	diagnosis	CDKN2B	2.71365893044267	pelvic
BRITROC-23	IM_56	diagnosis	PIK3CA	4.94316537801384	pelvic
BRITROC-23	IM_56	diagnosis	PTEN	1.9327617726566	pelvic
BRITROC-23	IM_56	diagnosis	CCND3	2.99882499097521	pelvic
BRITROC-23	IM_56	diagnosis	RB1	1.07114646759965	pelvic
BRITROC-23	IM_56	diagnosis	CCNE1	2.09944135123308	pelvic
BRITROC-23	IM_56	diagnosis	CCND1	2.06820283674156	pelvic
BRITROC-23	IM_56	diagnosis	NF1	0.976789102893432	pelvic
BRITROC-23	IM_56	diagnosis	AKT3	2.05063882615366	pelvic
BRITROC-23	IM_56	diagnosis	BRCA1	1.78368371355001	pelvic
BRITROC-23	IM_56	diagnosis	CCND2	1.5230795230242	pelvic
BRITROC-23	IM_56	diagnosis	AKT1	1.90043114879013	pelvic
BRITROC-23	IM_56	diagnosis	MYC	2.83986653703814	pelvic
BRITROC-23	IM_56	diagnosis	KRAS	3.01866862477012	pelvic
BRITROC-2	IM_6	diagnosis	AKT2	2.10596854207709	pelvic
BRITROC-2	IM_6	diagnosis	BRCA2	2.0723062411716	pelvic
BRITROC-2	IM_6	diagnosis	MECOM	3.05756897818226	pelvic
BRITROC-2	IM_6	diagnosis	CDKN2A	2.04253803629108	pelvic
BRITROC-2	IM_6	diagnosis	CDKN2B	2.04253803629108	pelvic
BRITROC-2	IM_6	diagnosis	PIK3CA	3.05756897818226	pelvic
BRITROC-2	IM_6	diagnosis	PTEN	2.45244575650243	pelvic
BRITROC-2	IM_6	diagnosis	CCND3	2.05438359509536	pelvic
BRITROC-2	IM_6	diagnosis	RB1	2.0723062411716	pelvic
BRITROC-2	IM_6	diagnosis	CCNE1	2.10596854207709	pelvic
BRITROC-2	IM_6	diagnosis	CCND1	2.94016952062539	pelvic
BRITROC-2	IM_6	diagnosis	NF1	2.02084794365896	pelvic
BRITROC-2	IM_6	diagnosis	AKT3	3.03132634870395	pelvic
BRITROC-2	IM_6	diagnosis	BRCA1	2.02073584030812	pelvic
BRITROC-2	IM_6	diagnosis	CCND2	2.16636401205132	pelvic
BRITROC-2	IM_6	diagnosis	AKT1	2.99447985514399	pelvic
BRITROC-2	IM_6	diagnosis	MYC	3.02264791551362	pelvic
BRITROC-2	IM_6	diagnosis	KRAS	2.16636401205132	pelvic
BRITROC-29	IM_66	diagnosis	AKT2	1.00164519819989	pelvic
[truncated: 2,213 more rows]
