# Supplementary material for: The copy number and mutational landscape of recurrent ovarian high-grade serous carcinoma
Source: Nat Commun. 2023 Jul 20;14:4387. doi: 10.1038/s41467-023-39867-7 (PMC10359414; doi:10.1038/s41467-023-39867-7)
Supplement: Supplementary file 10 — Source Data [file 41467_2023_39867_MOESM10_ESM.zip › source_data/figure_S8.tsv]

group	patient	platinum_treatment	name	value
diagnosis	BRITROC-1	resistant	amp_events	3
diagnosis	BRITROC-1	resistant	del_events	0
diagnosis	BRITROC-1	resistant	total_events	3
diagnosis	BRITROC-106	sensitive	amp_events	5
diagnosis	BRITROC-106	sensitive	del_events	1
diagnosis	BRITROC-106	sensitive	total_events	6
diagnosis	BRITROC-11	sensitive	amp_events	5
diagnosis	BRITROC-11	sensitive	del_events	1
diagnosis	BRITROC-11	sensitive	total_events	6
diagnosis	BRITROC-124	sensitive	amp_events	4
diagnosis	BRITROC-124	sensitive	del_events	0
diagnosis	BRITROC-124	sensitive	total_events	4
diagnosis	BRITROC-132	sensitive	amp_events	0
diagnosis	BRITROC-132	sensitive	del_events	0
diagnosis	BRITROC-132	sensitive	total_events	0
diagnosis	BRITROC-147	resistant	amp_events	5
diagnosis	BRITROC-147	resistant	del_events	1
diagnosis	BRITROC-147	resistant	total_events	6
diagnosis	BRITROC-148	resistant	amp_events	3
diagnosis	BRITROC-148	resistant	del_events	1
diagnosis	BRITROC-148	resistant	total_events	4
diagnosis	BRITROC-157	sensitive	amp_events	10
diagnosis	BRITROC-157	sensitive	del_events	0
diagnosis	BRITROC-157	sensitive	total_events	10
diagnosis	BRITROC-187	sensitive	amp_events	8
diagnosis	BRITROC-187	sensitive	del_events	1
diagnosis	BRITROC-187	sensitive	total_events	9
diagnosis	BRITROC-192	sensitive	amp_events	1
diagnosis	BRITROC-192	sensitive	del_events	0
diagnosis	BRITROC-192	sensitive	total_events	1
diagnosis	BRITROC-2	resistant	amp_events	4.5
diagnosis	BRITROC-2	resistant	del_events	0.5
diagnosis	BRITROC-2	resistant	total_events	5
diagnosis	BRITROC-204	sensitive	amp_events	2
diagnosis	BRITROC-204	sensitive	del_events	0
diagnosis	BRITROC-204	sensitive	total_events	2
diagnosis	BRITROC-205	sensitive	amp_events	0
diagnosis	BRITROC-205	sensitive	del_events	3
diagnosis	BRITROC-205	sensitive	total_events	3
diagnosis	BRITROC-209	sensitive	amp_events	1
diagnosis	BRITROC-209	sensitive	del_events	3
diagnosis	BRITROC-209	sensitive	total_events	4
diagnosis	BRITROC-216	sensitive	amp_events	3
diagnosis	BRITROC-216	sensitive	del_events	2
diagnosis	BRITROC-216	sensitive	total_events	5
diagnosis	BRITROC-225	sensitive	amp_events	7
diagnosis	BRITROC-225	sensitive	del_events	1
diagnosis	BRITROC-225	sensitive	total_events	8
diagnosis	BRITROC-226	sensitive	amp_events	1
diagnosis	BRITROC-226	sensitive	del_events	0
diagnosis	BRITROC-226	sensitive	total_events	1
diagnosis	BRITROC-229	resistant	amp_events	1
diagnosis	BRITROC-229	resistant	del_events	3
diagnosis	BRITROC-229	resistant	total_events	4
diagnosis	BRITROC-23	sensitive	amp_events	2
diagnosis	BRITROC-23	sensitive	del_events	0
diagnosis	BRITROC-23	sensitive	total_events	2
diagnosis	BRITROC-232	sensitive	amp_events	0
diagnosis	BRITROC-232	sensitive	del_events	2
diagnosis	BRITROC-232	sensitive	total_events	2
diagnosis	BRITROC-234	resistant	amp_events	1
diagnosis	BRITROC-234	resistant	del_events	0
diagnosis	BRITROC-234	resistant	total_events	1
diagnosis	BRITROC-241	sensitive	amp_events	4
diagnosis	BRITROC-241	sensitive	del_events	1
diagnosis	BRITROC-241	sensitive	total_events	5
diagnosis	BRITROC-242	sensitive	amp_events	14
diagnosis	BRITROC-242	sensitive	del_events	0
diagnosis	BRITROC-242	sensitive	total_events	14
diagnosis	BRITROC-246	sensitive	amp_events	1
diagnosis	BRITROC-246	sensitive	del_events	0
diagnosis	BRITROC-246	sensitive	total_events	1
diagnosis	BRITROC-248	resistant	amp_events	21
diagnosis	BRITROC-248	resistant	del_events	33
diagnosis	BRITROC-248	resistant	total_events	54
diagnosis	BRITROC-256	sensitive	amp_events	2
diagnosis	BRITROC-256	sensitive	del_events	3
diagnosis	BRITROC-256	sensitive	total_events	5
diagnosis	BRITROC-259	sensitive	amp_events	5
diagnosis	BRITROC-259	sensitive	del_events	0
diagnosis	BRITROC-259	sensitive	total_events	5
diagnosis	BRITROC-260	sensitive	amp_events	2
diagnosis	BRITROC-260	sensitive	del_events	1
diagnosis	BRITROC-260	sensitive	total_events	3
diagnosis	BRITROC-267	sensitive	amp_events	2
diagnosis	BRITROC-267	sensitive	del_events	5
diagnosis	BRITROC-267	sensitive	total_events	7
diagnosis	BRITROC-268	resistant	amp_events	3
diagnosis	BRITROC-268	resistant	del_events	1
diagnosis	BRITROC-268	resistant	total_events	4
diagnosis	BRITROC-271	sensitive	amp_events	1
diagnosis	BRITROC-271	sensitive	del_events	2
diagnosis	BRITROC-271	sensitive	total_events	3
diagnosis	BRITROC-274	sensitive	amp_events	0.5
diagnosis	BRITROC-274	sensitive	del_events	0
diagnosis	BRITROC-274	sensitive	total_events	0.5
diagnosis	BRITROC-32	resistant	amp_events	5
diagnosis	BRITROC-32	resistant	del_events	1
diagnosis	BRITROC-32	resistant	total_events	6
diagnosis	BRITROC-34	sensitive	amp_events	9
diagnosis	BRITROC-34	sensitive	del_events	0
diagnosis	BRITROC-34	sensitive	total_events	9
diagnosis	BRITROC-36	sensitive	amp_events	11
diagnosis	BRITROC-36	sensitive	del_events	2
diagnosis	BRITROC-36	sensitive	total_events	13
diagnosis	BRITROC-37	sensitive	amp_events	3
diagnosis	BRITROC-37	sensitive	del_events	1
diagnosis	BRITROC-37	sensitive	total_events	4
diagnosis	BRITROC-39	sensitive	amp_events	4.5
diagnosis	BRITROC-39	sensitive	del_events	1
diagnosis	BRITROC-39	sensitive	total_events	5.5
diagnosis	BRITROC-5	sensitive	amp_events	7
diagnosis	BRITROC-5	sensitive	del_events	0
diagnosis	BRITROC-5	sensitive	total_events	7
diagnosis	BRITROC-55	sensitive	amp_events	0
diagnosis	BRITROC-55	sensitive	del_events	0
diagnosis	BRITROC-55	sensitive	total_events	0
diagnosis	BRITROC-65	sensitive	amp_events	0
diagnosis	BRITROC-65	sensitive	del_events	1
diagnosis	BRITROC-65	sensitive	total_events	1
diagnosis	BRITROC-67	sensitive	amp_events	0
diagnosis	BRITROC-67	sensitive	del_events	0
diagnosis	BRITROC-67	sensitive	total_events	0
diagnosis	BRITROC-74	sensitive	amp_events	1
diagnosis	BRITROC-74	sensitive	del_events	1
diagnosis	BRITROC-74	sensitive	total_events	2
diagnosis	BRITROC-8	sensitive	amp_events	2
diagnosis	BRITROC-8	sensitive	del_events	0
diagnosis	BRITROC-8	sensitive	total_events	2
diagnosis	BRITROC-9	sensitive	amp_events	8
diagnosis	BRITROC-9	sensitive	del_events	0
diagnosis	BRITROC-9	sensitive	total_events	8
diagnosis	BRITROC-94	sensitive	amp_events	1
diagnosis	BRITROC-94	sensitive	del_events	3
diagnosis	BRITROC-94	sensitive	total_events	4
diagnosis	BRITROC-96	resistant	amp_events	0
diagnosis	BRITROC-96	resistant	del_events	3
diagnosis	BRITROC-96	resistant	total_events	3
diagnosis	BRITROC-99	sensitive	amp_events	2
diagnosis	BRITROC-99	sensitive	del_events	0
diagnosis	BRITROC-99	sensitive	total_events	2
relapse	BRITROC-1	resistant	amp_events	0.5
relapse	BRITROC-1	resistant	del_events	1
relapse	BRITROC-1	resistant	total_events	1.5
relapse	BRITROC-106	sensitive	amp_events	3
relapse	BRITROC-106	sensitive	del_events	2
relapse	BRITROC-106	sensitive	total_events	5
relapse	BRITROC-11	sensitive	amp_events	6
relapse	BRITROC-11	sensitive	del_events	0
relapse	BRITROC-11	sensitive	total_events	6
relapse	BRITROC-124	sensitive	amp_events	7
relapse	BRITROC-124	sensitive	del_events	2
relapse	BRITROC-124	sensitive	total_events	9
relapse	BRITROC-132	sensitive	amp_events	1
relapse	BRITROC-132	sensitive	del_events	1
relapse	BRITROC-132	sensitive	total_events	2
relapse	BRITROC-147	resistant	amp_events	9
relapse	BRITROC-147	resistant	del_events	1
relapse	BRITROC-147	resistant	total_events	10
relapse	BRITROC-148	resistant	amp_events	3
relapse	BRITROC-148	resistant	del_events	1
relapse	BRITROC-148	resistant	total_events	4
relapse	BRITROC-157	sensitive	amp_events	5
relapse	BRITROC-157	sensitive	del_events	1
relapse	BRITROC-157	sensitive	total_events	6
relapse	BRITROC-187	sensitive	amp_events	13
relapse	BRITROC-187	sensitive	del_events	0
relapse	BRITROC-187	sensitive	total_events	13
relapse	BRITROC-192	sensitive	amp_events	0
relapse	BRITROC-192	sensitive	del_events	1
relapse	BRITROC-192	sensitive	total_events	1
relapse	BRITROC-2	resistant	amp_events	7
relapse	BRITROC-2	resistant	del_events	1
relapse	BRITROC-2	resistant	total_events	8
relapse	BRITROC-204	sensitive	amp_events	0
relapse	BRITROC-204	sensitive	del_events	0
relapse	BRITROC-204	sensitive	total_events	0
relapse	BRITROC-205	sensitive	amp_events	8
relapse	BRITROC-205	sensitive	del_events	0
relapse	BRITROC-205	sensitive	total_events	8
relapse	BRITROC-209	sensitive	amp_events	4
relapse	BRITROC-209	sensitive	del_events	1
relapse	BRITROC-209	sensitive	total_events	5
relapse	BRITROC-216	sensitive	amp_events	2
relapse	BRITROC-216	sensitive	del_events	3
relapse	BRITROC-216	sensitive	total_events	5
relapse	BRITROC-225	sensitive	amp_events	3
relapse	BRITROC-225	sensitive	del_events	1
relapse	BRITROC-225	sensitive	total_events	4
relapse	BRITROC-226	sensitive	amp_events	0.5
relapse	BRITROC-226	sensitive	del_events	0.5
relapse	BRITROC-226	sensitive	total_events	1
relapse	BRITROC-229	resistant	amp_events	1
relapse	BRITROC-229	resistant	del_events	3
relapse	BRITROC-229	resistant	total_events	4
relapse	BRITROC-23	sensitive	amp_events	2
relapse	BRITROC-23	sensitive	del_events	0
relapse	BRITROC-23	sensitive	total_events	2
relapse	BRITROC-232	sensitive	amp_events	0
relapse	BRITROC-232	sensitive	del_events	2
relapse	BRITROC-232	sensitive	total_events	2
relapse	BRITROC-234	resistant	amp_events	0
relapse	BRITROC-234	resistant	del_events	0
relapse	BRITROC-234	resistant	total_events	0
relapse	BRITROC-241	sensitive	amp_events	2
relapse	BRITROC-241	sensitive	del_events	1
relapse	BRITROC-241	sensitive	total_events	3
relapse	BRITROC-242	sensitive	amp_events	15
relapse	BRITROC-242	sensitive	del_events	0
relapse	BRITROC-242	sensitive	total_events	15
relapse	BRITROC-246	sensitive	amp_events	2
relapse	BRITROC-246	sensitive	del_events	1
relapse	BRITROC-246	sensitive	total_events	3
relapse	BRITROC-248	resistant	amp_events	17
relapse	BRITROC-248	resistant	del_events	1
relapse	BRITROC-248	resistant	total_events	18
relapse	BRITROC-256	sensitive	amp_events	2
relapse	BRITROC-256	sensitive	del_events	2
relapse	BRITROC-256	sensitive	total_events	4
relapse	BRITROC-259	sensitive	amp_events	4.5
relapse	BRITROC-259	sensitive	del_events	0
relapse	BRITROC-259	sensitive	total_events	4.5
relapse	BRITROC-260	sensitive	amp_events	6
relapse	BRITROC-260	sensitive	del_events	1
relapse	BRITROC-260	sensitive	total_events	7
relapse	BRITROC-267	sensitive	amp_events	1
relapse	BRITROC-267	sensitive	del_events	3
relapse	BRITROC-267	sensitive	total_events	4
relapse	BRITROC-268	resistant	amp_events	3
relapse	BRITROC-268	resistant	del_events	1
relapse	BRITROC-268	resistant	total_events	4
relapse	BRITROC-271	sensitive	amp_events	1
relapse	BRITROC-271	sensitive	del_events	6
relapse	BRITROC-271	sensitive	total_events	7
relapse	BRITROC-274	sensitive	amp_events	0.5
relapse	BRITROC-274	sensitive	del_events	0
relapse	BRITROC-274	sensitive	total_events	0.5
relapse	BRITROC-32	resistant	amp_events	2
relapse	BRITROC-32	resistant	del_events	1
relapse	BRITROC-32	resistant	total_events	3
relapse	BRITROC-34	sensitive	amp_events	20
relapse	BRITROC-34	sensitive	del_events	1
relapse	BRITROC-34	sensitive	total_events	21
relapse	BRITROC-36	sensitive	amp_events	32
relapse	BRITROC-36	sensitive	del_events	3
relapse	BRITROC-36	sensitive	total_events	35
relapse	BRITROC-37	sensitive	amp_events	7
relapse	BRITROC-37	sensitive	del_events	1
relapse	BRITROC-37	sensitive	total_events	8
relapse	BRITROC-39	sensitive	amp_events	1
relapse	BRITROC-39	sensitive	del_events	1
relapse	BRITROC-39	sensitive	total_events	2
relapse	BRITROC-5	sensitive	amp_events	4.5
relapse	BRITROC-5	sensitive	del_events	0.5
relapse	BRITROC-5	sensitive	total_events	5
relapse	BRITROC-55	sensitive	amp_events	1.5
relapse	BRITROC-55	sensitive	del_events	0
relapse	BRITROC-55	sensitive	total_events	1.5
relapse	BRITROC-65	sensitive	amp_events	3
relapse	BRITROC-65	sensitive	del_events	1
relapse	BRITROC-65	sensitive	total_events	4
relapse	BRITROC-67	sensitive	amp_events	0
relapse	BRITROC-67	sensitive	del_events	0
relapse	BRITROC-67	sensitive	total_events	0
relapse	BRITROC-74	sensitive	amp_events	0
relapse	BRITROC-74	sensitive	del_events	2
relapse	BRITROC-74	sensitive	total_events	2
relapse	BRITROC-8	sensitive	amp_events	4
relapse	BRITROC-8	sensitive	del_events	0
relapse	BRITROC-8	sensitive	total_events	4
relapse	BRITROC-9	sensitive	amp_events	8
relapse	BRITROC-9	sensitive	del_events	0
relapse	BRITROC-9	sensitive	total_events	8
relapse	BRITROC-94	sensitive	amp_events	0.5
relapse	BRITROC-94	sensitive	del_events	3
relapse	BRITROC-94	sensitive	total_events	3.5
relapse	BRITROC-96	resistant	amp_events	33
relapse	BRITROC-96	resistant	del_events	3
relapse	BRITROC-96	resistant	total_events	36
relapse	BRITROC-99	sensitive	amp_events	1
relapse	BRITROC-99	sensitive	del_events	0
relapse	BRITROC-99	sensitive	total_events	1
