# Supplementary material for: The copy number and mutational landscape of recurrent ovarian high-grade serous carcinoma
Source: Nat Commun. 2023 Jul 20;14:4387. doi: 10.1038/s41467-023-39867-7 (PMC10359414; doi:10.1038/s41467-023-39867-7)
Supplement: Supplementary file 10 — Source Data [file 41467_2023_39867_MOESM10_ESM.zip › source_data/figure_S26C.tsv]

PATIENT_ID	gene	diagnosis	relapse	change	platinum_resistant
BRITROC-1	AKT1	1.9683010844588	1.97877792375786	0.0104768392990611	primary platinum resistant
BRITROC-1	AKT2	1.87541442775138	1.80179134821694	-0.0736230795344313	primary platinum resistant
BRITROC-1	AKT3	2.02161333589742	2.27366547387391	0.252052137976488	primary platinum resistant
BRITROC-1	BRCA1	2.98370563996387	1.17790311040638	-1.80580252955748	primary platinum resistant
BRITROC-1	BRCA2	2.00336101674606	1.58320102312491	-0.420159993621144	primary platinum resistant
BRITROC-1	CCND1	4.03299765824843	1.98150904970404	-2.05148860854439	primary platinum resistant
BRITROC-1	CCND2	1.96804917066006	2.84770218303053	0.879653012370466	primary platinum resistant
BRITROC-1	CCND3	2.05062390696072	2.54730833460986	0.496684427649137	primary platinum resistant
BRITROC-1	CCNE1	1.87541442775138	1.80179134821694	-0.0736230795344313	primary platinum resistant
BRITROC-1	CDKN2A	1.97492710741575	0.998173882052063	-0.976753225363682	primary platinum resistant
BRITROC-1	CDKN2B	1.97492710741575	0.998173882052063	-0.976753225363682	primary platinum resistant
BRITROC-1	KRAS	1.96804917066006	2.04864384581925	0.0805946751591813	primary platinum resistant
BRITROC-1	MECOM	3.53946425189179	2.96414276393768	-0.575321487954105	primary platinum resistant
BRITROC-1	MYC	5.06945619024081	3.2850519450641	-1.78440424517671	primary platinum resistant
BRITROC-1	NF1	1.9410918885608	0.982488332991461	-0.958603555569334	primary platinum resistant
BRITROC-1	PIK3CA	3.08125447213513	2.96414276393768	-0.117111708197443	primary platinum resistant
BRITROC-1	PTEN	0.976191373725145	1.9329384156619	0.956747041936753	primary platinum resistant
BRITROC-1	RB1	2.00336101674606	1.58320102312491	-0.420159993621144	primary platinum resistant
BRITROC-106	AKT1	2.00401595310676	1.94820080837055	-0.0558151447362099	others
BRITROC-106	AKT2	6.75939098296867	5.93544196061699	-0.823949022351679	others
BRITROC-106	AKT3	6.01491770573752	5.93393083849214	-0.0809868672453806	others
BRITROC-106	BRCA1	3.2894697075167	3.14270316570174	-0.146766541814958	others
BRITROC-106	BRCA2	2.03684615705748	1.97874139479414	-0.0581047622633459	others
BRITROC-106	CCND1	4.00869575437722	3.84487415097353	-0.163821603403694	others
BRITROC-106	CCND2	3.8747668295961	3.77512107666981	-0.0996457529262877	others
BRITROC-106	CCND3	3.00688948927011	2.98012372276895	-0.0267657665011662	others
BRITROC-106	CCNE1	8.13548982008843	7.59409425154823	-0.541395568540198	others
BRITROC-106	CDKN2A	4.04701463821295	3.9221393215835	-0.124875316629444	others
BRITROC-106	CDKN2B	4.04701463821295	3.9221393215835	-0.124875316629444	others
BRITROC-106	KRAS	4.22831558773103	4.0470395285549	-0.181276059176129	others
BRITROC-106	MECOM	4.27711364212582	4.01012731507464	-0.266986327051181	others
BRITROC-106	MYC	5.27316505812326	5.01532239243865	-0.257842665684617	others
BRITROC-106	NF1	2.0679636856042	2.52477616734106	0.456812481736862	others
BRITROC-106	PIK3CA	4.28577930800879	4.12091992052974	-0.164859387479047	others
BRITROC-106	PTEN	3.05179775800118	2.91189238967149	-0.139905368329688	others
BRITROC-106	RB1	2.03684615705748	2.92024739632868	0.883401239271203	others
BRITROC-11	AKT1	2.8897596207499	2.78101891101155	-0.10874070973835	others
BRITROC-11	AKT2	2.68561634332335	2.74673981278152	0.0611234694581748	others
BRITROC-11	AKT3	3.72866450471185	3.71754657307206	-0.011117931639792	others
BRITROC-11	BRCA1	2.91034597646392	2.78949463384511	-0.120851342618806	others
BRITROC-11	BRCA2	2.9218120626713	2.86446432278219	-0.0573477398891065	others
BRITROC-11	CCND1	3.894090753307	3.89533052945757	0.00123977615057891	others
BRITROC-11	CCND2	3.94451273690405	3.88291461368312	-0.0615981232209304	others
BRITROC-11	CCND3	3.81240405648437	3.73551373583161	-0.076890320652752	others
BRITROC-11	CCNE1	4.27580293777207	4.5565336470361	0.280730709264033	others
BRITROC-11	CDKN2A	1.0820856551942	1.12126136252315	0.0391757073289574	others
BRITROC-11	CDKN2B	1.0820856551942	1.12126136252315	0.0391757073289574	others
BRITROC-11	KRAS	3.20105503170914	3.09783832800702	-0.103216703702121	others
BRITROC-11	MECOM	3.0796790143943	3.0605040935897	-0.0191749208045926	others
BRITROC-11	MYC	11.6573342604497	11.7161170362211	0.0587827757714567	others
BRITROC-11	NF1	1.92991363497521	1.87138923476993	-0.0585244002052854	others
BRITROC-11	PIK3CA	3.0796790143943	3.0605040935897	-0.0191749208045926	others
BRITROC-11	PTEN	2.9529672114827	2.89981532614992	-0.0531518853327761	others
BRITROC-11	RB1	2.98602560729113	2.71227778065832	-0.27374782663281	others
BRITROC-124	AKT1	1.96262682498347	1.894873472857	-0.0677533521264722	others
BRITROC-124	AKT2	1.80658057773327	1.74477384480784	-0.0618067329254346	others
BRITROC-124	AKT3	3.58244353139716	1.98131105572704	-1.60113247567012	others
BRITROC-124	BRCA1	0.991105701445426	1.00789296495012	0.0167872635046941	others
BRITROC-124	BRCA2	0.988772823204714	1.92169211280592	0.932919289601207	others
BRITROC-124	CCND1	2.29826775171898	1.4795622179205	-0.818705533798477	others
BRITROC-124	CCND2	0.985223325172821	0.984946829337757	-0.000276495835063839	others
BRITROC-124	CCND3	1.97959638517096	3.02605842720684	1.04646204203587	others
BRITROC-124	CCNE1	1.80658057773327	1.74477384480784	-0.0618067329254346	others
BRITROC-124	CDKN2A	2.04507041769226	2.30090746951093	0.255837051818665	others
BRITROC-124	CDKN2B	2.04507041769226	2.30090746951093	0.255837051818665	others
BRITROC-124	KRAS	1.9692125434768	2.05478083576294	0.0855682922861432	others
BRITROC-124	MECOM	5.46279520776301	3.91021390977689	-1.55258129798613	others
BRITROC-124	MYC	2.9717969388164	1.92859738924965	-1.04319954956674	others
BRITROC-124	NF1	0.674162164945312	1.00789296495012	0.333730800004808	others
BRITROC-124	PIK3CA	3.96150259561623	3.09237163674157	-0.869130958874661	others
BRITROC-124	PTEN	2.2748483334128	1.9465937753427	-0.328254558070104	others
BRITROC-124	RB1	0.988772823204714	1.92169211280592	0.932919289601207	others
BRITROC-132	AKT1	1.1475536665978	1.00019568294655	-0.14735798365125	others
BRITROC-132	AKT2	1.05434147772234	1.02315816360281	-0.031183314119535	others
BRITROC-132	AKT3	3.03063218788301	2.98288764932762	-0.0477445385553943	others
BRITROC-132	BRCA1	1.02813467113593	1.00823101008132	-0.0199036610546151	others
BRITROC-132	BRCA2	1.01301986143096	0.966326457458193	-0.0466934039727708	others
BRITROC-132	CCND1	1.97706408741357	2.00973685568852	0.0326727682749466	others
BRITROC-132	CCND2	2.00780266277737	2.01317841399065	0.00537575121328437	others
BRITROC-132	CCND3	2.01348331669077	2.01755452104627	0.00407120435549713	others
BRITROC-132	CCNE1	1.05434147772234	1.02315816360281	-0.031183314119535	others
BRITROC-132	CDKN2A	0.961820782137901	0.936503445250143	-0.0253173368877583	others
BRITROC-132	CDKN2B	0.961820782137901	0.936503445250143	-0.0253173368877583	others
BRITROC-132	KRAS	2.00780266277737	2.01317841399065	0.00537575121328437	others
BRITROC-132	MECOM	2.01617467957786	1.98865878077071	-0.0275158988071467	others
BRITROC-132	MYC	3.95333271775937	4.93177643474067	0.978443716981301	others
BRITROC-132	NF1	1.02813467113593	1.00823101008132	-0.0199036610546151	others
BRITROC-132	PIK3CA	2.01617467957786	1.98865878077071	-0.0275158988071467	others
BRITROC-132	PTEN	1.99672729835001	1.94137017644465	-0.0553571219053615	others
BRITROC-132	RB1	1.01301986143096	0.966326457458193	-0.0466934039727708	others
BRITROC-147	AKT1	2.08596447440333	1.99509398117144	-0.0908704932318916	primary platinum resistant
BRITROC-147	AKT2	4.48897910732951	4.69770748070391	0.208728373374398	primary platinum resistant
BRITROC-147	AKT3	3.60589561310605	4.02400283113327	0.41810721802722	primary platinum resistant
BRITROC-147	BRCA1	2.00588414221983	3.99995231839171	1.99406817617188	primary platinum resistant
BRITROC-147	BRCA2	2.15108130239043	2.06875995213431	-0.0823213502561169	primary platinum resistant
BRITROC-147	CCND1	2.77330255822645	1.97647480527492	-0.796827752951528	primary platinum resistant
BRITROC-147	CCND2	2.19635100318493	2.95674031076933	0.760389307584391	primary platinum resistant
BRITROC-147	CCND3	2.90103051575148	3.03328783587025	0.13225732011877	primary platinum resistant
BRITROC-147	CCNE1	4.48897910732951	4.69770748070391	0.208728373374398	primary platinum resistant
BRITROC-147	CDKN2A	2.13133984140982	1.90623980697015	-0.225100034439665	primary platinum resistant
BRITROC-147	CDKN2B	2.13133984140982	1.90623980697015	-0.225100034439665	primary platinum resistant
BRITROC-147	KRAS	11.3698424268246	13.8324484901634	2.46260606333875	primary platinum resistant
BRITROC-147	MECOM	4.20952319794743	4.01828312582238	-0.191240072125055	primary platinum resistant
BRITROC-147	MYC	4.57255244339103	5.91499626544703	1.342443822056	primary platinum resistant
BRITROC-147	NF1	2.00588414221983	3.99995231839171	1.99406817617188	primary platinum resistant
BRITROC-147	PIK3CA	4.20952319794743	4.01828312582238	-0.191240072125055	primary platinum resistant
BRITROC-147	PTEN	2.05384926982318	2.00041195929342	-0.053437310529767	primary platinum resistant
BRITROC-147	RB1	2.15108130239043	2.06875995213431	-0.0823213502561169	primary platinum resistant
BRITROC-148	AKT1	1.93695066551527	3.51958253626263	1.58263187074736	others
BRITROC-148	AKT2	2.83729630470891	2.75218961011667	-0.085106694592243	others
BRITROC-148	AKT3	3.7572439132259	3.02746714237628	-0.72977677084962	others
BRITROC-148	BRCA1	3.13077431540728	2.98072917423595	-0.150045141171332	others
BRITROC-148	BRCA2	2.70483342067411	3.0138852843813	0.309051863707182	others
BRITROC-148	CCND1	2.97542754003309	1.99281061587267	-0.982616924160422	others
BRITROC-148	CCND2	6.03064740663672	5.13644524003875	-0.894202166597966	others
BRITROC-148	CCND3	3.13171152701857	3.05208028264847	-0.0796312443700948	others
BRITROC-148	CCNE1	2.69025712995342	4.87344233021163	2.1831852002582	others
BRITROC-148	CDKN2A	1.93491427328065	2.03925656127248	0.10434228799183	others
BRITROC-148	CDKN2B	1.93491427328065	2.03925656127248	0.10434228799183	others
BRITROC-148	KRAS	6.03064740663672	5.13644524003875	-0.894202166597966	others
BRITROC-148	MECOM	11.8420382760116	13.4539897216898	1.61195144567827	others
BRITROC-148	MYC	4.05847452398157	4.14964780371588	0.0911732797343108	others
BRITROC-148	NF1	3.13077431540728	2.98072917423595	-0.150045141171332	others
BRITROC-148	PIK3CA	10.6263314612613	11.1968033113907	0.570471850129447	others
BRITROC-148	PTEN	3.13510421877597	1.99768748277949	-1.13741673599648	others
BRITROC-148	RB1	2.70483342067411	3.0138852843813	0.309051863707182	others
BRITROC-157	AKT1	2.20977988511566	2.11254295968745	-0.0972369254282031	others
BRITROC-157	AKT2	1.06369600406024	0.958105259455289	-0.105590744604949	others
BRITROC-157	AKT3	2.13396434386576	2.03926484137647	-0.0946995024892847	others
BRITROC-157	BRCA1	2.07052453902868	2.06882368986177	-0.00170084916691327	others
BRITROC-157	BRCA2	0.954359316499056	1.01061909658983	0.0562597800907776	others
BRITROC-157	CCND1	2.07492370514	1.98852353174594	-0.0864001733940525	others
BRITROC-157	CCND2	2.14271710232304	2.00249198395557	-0.140225118367463	others
BRITROC-157	CCND3	1.93783707368391	2.00729224068177	0.0694551669978611	others
BRITROC-157	CCNE1	1.69301594821127	1.94185506729464	0.248839119083373	others
BRITROC-157	CDKN2A	4.25717626627006	2.97402777418567	-1.28314849208438	others
BRITROC-157	CDKN2B	4.25717626627006	2.97402777418567	-1.28314849208438	others
BRITROC-157	KRAS	2.14271710232304	2.00249198395557	-0.140225118367463	others
BRITROC-157	MECOM	3.03407310714401	3.18758546811714	0.153512360973134	others
BRITROC-157	MYC	7.03421296993191	7.05502899429702	0.0208160243651099	others
BRITROC-157	NF1	1.01183286644964	0.994222247254159	-0.0176106191954798	others
BRITROC-157	PIK3CA	3.28302032566622	3.25970102567104	-0.0233192999951823	others
BRITROC-157	PTEN	2.03259432993013	2.00791555021021	-0.0246787797199168	others
BRITROC-157	RB1	0.954359316499056	1.01061909658983	0.0562597800907776	others
BRITROC-187	AKT1	1.49632634355675	1.87753411513477	0.381207771578026	others
BRITROC-187	AKT2	1.60759896458095	1.09283940678673	-0.514759557794225	others
BRITROC-187	AKT3	2.76766636738086	2.50616390334355	-0.261502464037314	others
BRITROC-187	BRCA1	1.05641639398481	1.02197278594309	-0.0344436080417183	others
BRITROC-187	BRCA2	1.98943403661558	1.98794739752103	-0.00148663909454805	others
BRITROC-187	CCND1	2.90058459328223	2.53411058308913	-0.366474010193096	others
BRITROC-187	CCND2	1.18009025831823	1.00511063773272	-0.174979620585511	others
BRITROC-187	CCND3	2.03251866550239	2.06583548660408	0.033316821101689	others
BRITROC-187	CCNE1	1.60759896458095	1.65693941004073	0.0493404454597721	others
BRITROC-187	CDKN2A	1.82520325320934	1.8567479613597	0.0315447081503593	others
BRITROC-187	CDKN2B	1.82520325320934	1.8567479613597	0.0315447081503593	others
BRITROC-187	KRAS	1.18009025831823	1.00511063773272	-0.174979620585511	others
BRITROC-187	MECOM	6.0804474181977	5.20781667103316	-0.872630747164542	others
BRITROC-187	MYC	3.58525802147184	3.19083605625018	-0.39442196522166	others
BRITROC-187	NF1	1.06456248162242	1.03194284105413	-0.0326196405682935	others
BRITROC-187	PIK3CA	4.62878793341926	3.95536300631795	-0.673424927101312	others
BRITROC-187	PTEN	2.01032492445747	1.93445945558811	-0.0758654688693539	others
BRITROC-187	RB1	1.91062905920174	2.0028943594076	0.0922653002058542	others
BRITROC-192	AKT1	2.09963800666141	1.89828745804494	-0.201350548616468	others
BRITROC-192	AKT2	1.02097038289594	0.928600638513962	-0.0923697443819761	others
BRITROC-192	AKT3	2.39201372658914	1.9853369171296	-0.406676809459541	others
BRITROC-192	BRCA1	0.980508101156516	0.950475035709531	-0.0300330654469848	others
BRITROC-192	BRCA2	0.991268410913289	1.92735233091123	0.936083919997937	others
BRITROC-192	CCND1	1.98209129806271	1.89533154626957	-0.0867597517931378	others
BRITROC-192	CCND2	2.99510708836728	2.97114160985999	-0.0239654785072902	others
BRITROC-192	CCND3	3.12259510878123	1.95050583468414	-1.17208927409709	others
BRITROC-192	CCNE1	1.66442041355856	3.54394404419875	1.87952363064019	others
BRITROC-192	CDKN2A	0.9732787714746	0.971401409865037	-0.00187736160956298	others
BRITROC-192	CDKN2B	0.9732787714746	0.971401409865037	-0.00187736160956298	others
BRITROC-192	KRAS	2.07038500359637	2.0028273072271	-0.0675576963692719	others
BRITROC-192	MECOM	2.06937899996218	3.00620132048934	0.936822320527167	others
BRITROC-192	MYC	3.9189173057133	2.92992773796872	-0.988989567744573	others
BRITROC-192	NF1	0.980508101156516	0.950475035709531	-0.0300330654469848	others
BRITROC-192	PIK3CA	2.06937899996218	3.00620132048934	0.936822320527167	others
BRITROC-192	PTEN	1.97823855225129	0.988563235779707	-0.989675316471583	others
BRITROC-192	RB1	0.991268410913289	0.993218785781393	0.00195037486810468	others
BRITROC-2	AKT1	2.98037472756283	3.02396048944348	0.0435857618806468	primary platinum resistant
BRITROC-2	AKT2	2.12319272445916	2.0424806990346	-0.0807120254245648	primary platinum resistant
BRITROC-2	AKT3	3.03030539154041	3.03823501869416	0.00792962715374745	primary platinum resistant
BRITROC-2	BRCA1	2.01067736211476	2.04759717342018	0.0369198113054243	primary platinum resistant
BRITROC-2	BRCA2	2.05963659211653	2.04329210833908	-0.0163444837774431	primary platinum resistant
BRITROC-2	CCND1	2.95247683966583	2.04173321678377	-0.910743622882054	primary platinum resistant
BRITROC-2	CCND2	2.14926801982316	2.93304604828377	0.783778028460611	primary platinum resistant
BRITROC-2	CCND3	2.04623359181395	2.03152721395518	-0.0147063778587704	primary platinum resistant
BRITROC-2	CCNE1	2.12319272445916	2.0424806990346	-0.0807120254245648	primary platinum resistant
BRITROC-2	CDKN2A	2.0338112387167	2.01678775359883	-0.0170234851178743	primary platinum resistant
BRITROC-2	CDKN2B	2.0338112387167	2.01678775359883	-0.0170234851178743	primary platinum resistant
BRITROC-2	KRAS	2.14926801982316	2.93304604828377	0.783778028460611	primary platinum resistant
BRITROC-2	MECOM	3.04901413509456	3.06605669794265	0.0170425628480908	primary platinum resistant
BRITROC-2	MYC	3.04003055937556	3.07026644027756	0.0302358809019978	primary platinum resistant
BRITROC-2	NF1	2.01073341379018	2.04759717342018	0.0368637596300045	primary platinum resistant
BRITROC-2	PIK3CA	3.04901413509456	3.06605669794265	0.0170425628480908	primary platinum resistant
BRITROC-2	PTEN	2.45289509059191	3.00921252647748	0.55631743588557	primary platinum resistant
BRITROC-2	RB1	2.05963659211653	2.04329210833908	-0.0163444837774431	primary platinum resistant
BRITROC-204	AKT1	2.10602348576718	1.94694845976592	-0.159075026001264	others
BRITROC-204	AKT2	2.2743862854996	1.88197511758098	-0.392411167918622	others
BRITROC-204	AKT3	1.9924473312975	1.92016576497597	-0.072281566321525	others
BRITROC-204	BRCA1	1.04018388466575	1.02206428900531	-0.0181195956604383	others
BRITROC-204	BRCA2	0.927919242215963	1.01096994428658	0.0830507020706195	others
BRITROC-204	CCND1	2.03102934418862	2.16770553790938	0.136676193720762	others
BRITROC-204	CCND2	3.01644602800585	3.1495692051203	0.133123177114452	others
BRITROC-204	CCND3	1.95395692348371	1.9514905006321	-0.00246642285161336	others
BRITROC-204	CCNE1	2.2743862854996	1.88197511758098	-0.392411167918622	others
BRITROC-204	CDKN2A	1.91635184614573	1.91715583092444	0.000803984778714462	others
BRITROC-204	CDKN2B	1.91635184614573	1.91715583092444	0.000803984778714462	others
BRITROC-204	KRAS	3.01644602800585	3.09262096180046	0.0761749337946136	others
BRITROC-204	MECOM	2.04430215843322	1.97698609363191	-0.0673160648013069	others
BRITROC-204	MYC	2.934812678824	2.88202544361145	-0.0527872352125489	others
BRITROC-204	NF1	1.04018388466575	0.77281861631548	-0.267365268350269	others
BRITROC-204	PIK3CA	2.04430215843322	1.97698609363191	-0.0673160648013069	others
BRITROC-204	PTEN	1.95887323285142	1.9814129447408	0.0225397118893722	others
BRITROC-204	RB1	0.927919242215963	0.976109739875628	0.0481904976596654	others
BRITROC-205	AKT1	6.93025339057257	5.28332280791528	-1.64693058265729	others
BRITROC-205	AKT2	1.77689018030126	1.93949444977264	0.162604269471379	others
BRITROC-205	AKT3	5.87029977964864	3.89734452512051	-1.97295525452812	others
BRITROC-205	BRCA1	2.01708674788905	1.93022697950296	-0.0868597683860921	others
BRITROC-205	BRCA2	1.99198190488356	2.02146639105248	0.0294844861689227	others
BRITROC-205	CCND1	3.76497037469306	3.0268755174913	-0.738094857201757	others
BRITROC-205	CCND2	4.07058108304661	3.01361419091045	-1.05696689213617	others
BRITROC-205	CCND3	1.91736991897168	2.99657895565858	1.07920903668689	others
BRITROC-205	CCNE1	3.40460361383792	2.94605937212774	-0.458544241710177	others
BRITROC-205	CDKN2A	2.02089326606407	2.97138768661548	0.950494420551408	others
BRITROC-205	CDKN2B	2.02089326606407	2.97138768661548	0.950494420551408	others
BRITROC-205	KRAS	4.07058108304661	2.02434935159815	-2.04623173144846	others
BRITROC-205	MECOM	4.74924046171373	5.00716632768804	0.257925865974316	others
BRITROC-205	MYC	7.79141641604589	4.04565460058036	-3.74576181546553	others
BRITROC-205	NF1	1.7895695763502	1.93022697950296	0.140657403152755	others
BRITROC-205	PIK3CA	3.9964940181447	4.92467771639304	0.928183698248345	others
BRITROC-205	PTEN	3.87792310055449	2.97508303990277	-0.90284006065172	others
BRITROC-205	RB1	1.99198190488356	2.02146639105248	0.0294844861689227	others
BRITROC-209	AKT1	1.74302911060794	2.562662546883	0.819633436275062	others
BRITROC-209	AKT2	1.78780576581203	1.86858509895974	0.0807793331477107	others
BRITROC-209	AKT3	1.89667498790889	3.10946897663258	1.2127939887237	others
BRITROC-209	BRCA1	0.945884726263179	2.97468940860855	2.02880468234537	others
BRITROC-209	BRCA2	1.95431842323022	2.99529011464305	1.04097169141284	others
BRITROC-209	CCND1	2.59663318577106	4.2150289260241	1.61839574025304	others
BRITROC-209	CCND2	2.0145839992879	3.04237216469654	1.02778816540864	others
BRITROC-209	CCND3	1.93705111470724	2.92026901680917	0.983217902101935	others
BRITROC-209	CCNE1	0.688159615597359	1.87561375105487	1.18745413545752	others
BRITROC-209	CDKN2A	0.912082059368664	1.90775550831198	0.995673448943312	others
BRITROC-209	CDKN2B	0.912082059368664	1.90775550831198	0.995673448943312	others
BRITROC-209	KRAS	2.0145839992879	2.02154518144206	0.00696118215416552	others
BRITROC-209	MECOM	3.10682583313454	4.77497848094395	1.66815264780941	others
BRITROC-209	MYC	3.76079301241686	3.95134478997337	0.190551777556505	others
BRITROC-209	NF1	0.945884726263179	1.92053499904389	0.974650272780713	others
BRITROC-209	PIK3CA	3.10682583313454	4.77497848094395	1.66815264780941	others
BRITROC-209	PTEN	0.993772292748296	1.9788131857141	0.985040892965802	others
BRITROC-209	RB1	1.95431842323022	2.17967747474071	0.225359051510492	others
BRITROC-216	AKT1	0.990469764319805	1.98656125253726	0.996091488217454	others
BRITROC-216	AKT2	1.77436238473395	4.06713742732676	2.29277504259281	others
BRITROC-216	AKT3	1.8844459075843	4.13311124353366	2.24866533594936	others
BRITROC-216	BRCA1	0.964050320800784	2.03879612728223	1.07474580648145	others
BRITROC-216	BRCA2	2.01207133958398	5.16564196467236	3.15357062508837	others
BRITROC-216	CCND1	2.04202320502418	3.95080824730675	1.90878504228258	others
BRITROC-216	CCND2	3.04356724618204	3.98043134786131	0.93686410167927	others
BRITROC-216	CCND3	1.02323309620946	3.08554604413283	2.06231294792338	others
BRITROC-216	CCNE1	1.77436238473395	4.06713742732676	2.29277504259281	others
BRITROC-216	CDKN2A	0.943818956946581	1.88777366520347	0.943954708256889	others
BRITROC-216	CDKN2B	0.943818956946581	1.88777366520347	0.943954708256889	others
BRITROC-216	KRAS	2.08819171200451	3.06703627577082	0.978844563766315	others
BRITROC-216	MECOM	2.09531956243492	5.20080253506103	3.10548297262611	others
BRITROC-216	MYC	5.03268953015635	9.61379920532217	4.58110967516582	others
BRITROC-216	NF1	0.964050320800784	2.03879612728223	1.07474580648145	others
BRITROC-216	PIK3CA	2.09531956243492	5.20080253506103	3.10548297262611	others
BRITROC-216	PTEN	2.0139067791441	3.80265989589296	1.78875311674886	others
BRITROC-216	RB1	2.01207133958398	3.117586497894	1.10551515831002	others
BRITROC-225	AKT1	3.44774965295562	3.03528007934947	-0.412469573606149	others
BRITROC-225	AKT2	1.92286688098771	1.94327808722829	0.0204112062405872	others
BRITROC-225	AKT3	1.97585885428322	0.979923895162173	-0.995934959121044	others
BRITROC-225	BRCA1	0.970893598185893	1.87853145410374	0.907637855917846	others
BRITROC-225	BRCA2	1.00369811235786	0.984373254494753	-0.0193248578631023	others
BRITROC-225	CCND1	2.05276272578196	2.02245348719719	-0.0303092385847674	others
BRITROC-225	CCND2	4.00924422264466	2.90863976812055	-1.1006044545241	others
BRITROC-225	CCND3	2.09240301021776	1.96950333325261	-0.122899676965146	others
BRITROC-225	CCNE1	1.92286688098771	1.94327808722829	0.0204112062405872	others
BRITROC-225	CDKN2A	3.12597953438738	3.05972258546551	-0.0662569489218767	others
BRITROC-225	CDKN2B	3.12597953438738	3.05972258546551	-0.0662569489218767	others
BRITROC-225	KRAS	1.06469518252261	1.01129739776088	-0.0533977847617277	others
BRITROC-225	MECOM	5.50778059409672	5.11960281872191	-0.388177775374809	others
BRITROC-225	MYC	4.93869011698561	4.87244546268384	-0.0662446543017756	others
BRITROC-225	NF1	2.17649228376289	1.88705681471402	-0.289435469048867	others
BRITROC-225	PIK3CA	3.1415537719255	2.96144180992338	-0.180111962002121	others
BRITROC-225	PTEN	2.02287364393912	0.96079585840674	-1.06207778553238	others
BRITROC-225	RB1	1.00369811235786	0.984373254494753	-0.0193248578631023	others
BRITROC-226	AKT1	1.95666058724596	1.96360942093605	0.00694883369008403	others
BRITROC-226	AKT2	1.92901952124836	1.71994458726602	-0.209074933982339	others
BRITROC-226	AKT3	1.90406752883177	2.01681313426241	0.112745605430638	others
BRITROC-226	BRCA1	0.957501073836668	0.928355234494862	-0.0291458393418055	others
BRITROC-226	BRCA2	1.00888840460878	0.974989161923703	-0.0338992426850775	others
BRITROC-226	CCND1	1.99416300159563	1.98402391000057	-0.0101390915950681	others
BRITROC-226	CCND2	2.0575475650325	1.969439750395	-0.0881078146375041	others
BRITROC-226	CCND3	1.97762720915621	1.96972734636124	-0.00789986279497112	others
BRITROC-226	CCNE1	2.87456261576765	2.84251650424647	-0.0320461115211854	others
BRITROC-226	CDKN2A	2.01104112975317	1.99006772208767	-0.0209734076655057	others
BRITROC-226	CDKN2B	2.01104112975317	1.99006772208767	-0.0209734076655057	others
BRITROC-226	KRAS	2.12940765537018	2.03983564306783	-0.0895720123023476	others
BRITROC-226	MECOM	2.02184393546492	2.55236832032431	0.530524384859391	others
BRITROC-226	MYC	3.03254049650827	2.82885293839345	-0.203687558114817	others
BRITROC-226	NF1	0.957501073836668	0.928355234494862	-0.0291458393418055	others
BRITROC-226	PIK3CA	2.02184393546492	2.55236832032431	0.530524384859391	others
BRITROC-226	PTEN	2.00356469317656	1.94111225615064	-0.0624524370259141	others
BRITROC-226	RB1	1.00888840460878	0.974989161923703	-0.0338992426850775	others
BRITROC-229	AKT1	1.86560331425717	1.88962944390767	0.0240261296505064	primary platinum resistant
BRITROC-229	AKT2	3.05914348159941	2.68006675908323	-0.379076722516181	primary platinum resistant
BRITROC-229	AKT3	3.59867903577523	3.84340102458034	0.244721988805105	primary platinum resistant
BRITROC-229	BRCA1	2.31741968918825	2.18123599543819	-0.13618369375006	primary platinum resistant
BRITROC-229	BRCA2	2.01340125490485	2.06680107468136	0.0533998197765153	primary platinum resistant
BRITROC-229	CCND1	4.16628117465178	3.96613106729192	-0.200150107359865	primary platinum resistant
BRITROC-229	CCND2	4.53834935845138	4.44091246725639	-0.0974368911949979	primary platinum resistant
BRITROC-229	CCND3	3.85751128207228	3.83967492835397	-0.0178363537183084	primary platinum resistant
BRITROC-229	CCNE1	9.81860237922242	10.5888216450362	0.770219265813754	primary platinum resistant
BRITROC-229	CDKN2A	2.85528739209636	2.83535584830897	-0.0199315437873908	primary platinum resistant
BRITROC-229	CDKN2B	2.85528739209636	2.83535584830897	-0.0199315437873908	primary platinum resistant
BRITROC-229	KRAS	4.57725867094924	4.44091246725639	-0.136346203692853	primary platinum resistant
BRITROC-229	MECOM	5.48720155835229	4.97604727829061	-0.511154280061681	primary platinum resistant
BRITROC-229	MYC	2.34672941422541	2.32381063298541	-0.0229187812400005	primary platinum resistant
BRITROC-229	NF1	0.0327684390336909	-0.0883060659554008	-0.121074504989092	primary platinum resistant
BRITROC-229	PIK3CA	4.42612093975148	4.33291448504502	-0.0932064547064613	primary platinum resistant
BRITROC-229	PTEN	2.82887343526941	2.8978605653758	0.0689871301063905	primary platinum resistant
BRITROC-229	RB1	2.01340125490485	2.06680107468136	0.0533998197765153	primary platinum resistant
BRITROC-23	AKT1	1.90043114879013	3.95403258603934	2.05360143724921	others
BRITROC-23	AKT2	2.09944135123308	3.68593722092172	1.58649586968864	others
BRITROC-23	AKT3	2.05063882615366	3.40205272223086	1.3514138960772	others
BRITROC-23	BRCA1	1.78368371355001	3.84427083880882	2.0605871252588	others
BRITROC-23	BRCA2	1.07114646759965	2.03321226630594	0.962065798706282	others
BRITROC-23	CCND1	2.06820283674156	3.79427332806954	1.72607049132798	others
BRITROC-23	CCND2	1.5230795230242	2.35255150939908	0.829471986374878	others
BRITROC-23	CCND3	2.99882499097521	5.29500435125771	2.29617936028251	others
BRITROC-23	CCNE1	2.09944135123308	3.68593722092172	1.58649586968864	others
BRITROC-23	CDKN2A	2.71365893044267	4.13372809020494	1.42006915976227	others
BRITROC-23	CDKN2B	2.71365893044267	4.13372809020494	1.42006915976227	others
BRITROC-23	KRAS	3.01866862477012	4.6740179965197	1.65534937174958	others
BRITROC-23	MECOM	4.25387052902331	8.17314613951614	3.91927561049284	others
BRITROC-23	MYC	2.83986653703814	7.1706102147805	4.33074367774235	others
BRITROC-23	NF1	0.976789102893432	1.89827798606778	0.921488883174347	others
BRITROC-23	PIK3CA	4.94316537801384	10.0023142036838	5.05914882567	others
BRITROC-23	PTEN	1.9327617726566	2.89120516891183	0.958443396255233	others
BRITROC-23	RB1	1.07114646759965	2.03321226630594	0.962065798706282	others
BRITROC-232	AKT1	4.9950877671661	4.01546646975407	-0.97962129741203	others
BRITROC-232	AKT2	3.09104115766349	2.99946219684407	-0.0915789608194153	others
BRITROC-232	AKT3	3.01189804332412	4.05459265291056	1.04269460958644	others
BRITROC-232	BRCA1	1.97324118068897	2.07010097354077	0.0968597928517987	others
BRITROC-232	BRCA2	1.97859201826878	1.98998838679378	0.0113963685249978	others
BRITROC-232	CCND1	4.04899266229051	3.04476088353391	-1.0042317787566	others
BRITROC-232	CCND2	4.09772358107768	4.1160514776537	0.018327896576011	others
BRITROC-232	CCND3	3.01441324383341	2.94031032469366	-0.0741029191397478	others
BRITROC-232	CCNE1	2.99582408651268	2.96944675761855	-0.0263773288941289	others
BRITROC-232	CDKN2A	1.98851321889148	1.99995088703252	0.0114376681410393	others
BRITROC-232	CDKN2B	1.98851321889148	1.99995088703252	0.0114376681410393	others
BRITROC-232	KRAS	4.09772358107768	4.11272604080721	0.0150024597295237	others
BRITROC-232	MECOM	3.05657819704129	4.14775029530411	1.09117209826282	others
BRITROC-232	MYC	4.69086859063342	4.75389001239276	0.0630214217593394	others
BRITROC-232	NF1	1.97324118068897	2.07010097354077	0.0968597928517987	others
BRITROC-232	PIK3CA	3.05657819704129	4.14775029530411	1.09117209826282	others
BRITROC-232	PTEN	2.9598703673656	2.65526412721452	-0.304606240151083	others
BRITROC-232	RB1	1.97859201826878	1.98998838679378	0.0113963685249978	others
BRITROC-234	AKT1	3.02618807817476	3.12654408690257	0.100356008727815	primary platinum resistant
BRITROC-234	AKT2	2.99752617193588	3.23994214906697	0.242415977131085	primary platinum resistant
BRITROC-234	AKT3	5.64213604807263	6.13683998232966	0.494703934257033	primary platinum resistant
BRITROC-234	BRCA1	2.15169354824213	2.17926956020921	0.0275760119670876	primary platinum resistant
BRITROC-234	BRCA2	3.94709092364251	3.91520836674806	-0.0318825568944519	primary platinum resistant
BRITROC-234	CCND1	3.09527481084123	2.98289106091417	-0.112383749927065	primary platinum resistant
BRITROC-234	CCND2	5.22710765899803	5.60730073652786	0.380193077529827	primary platinum resistant
BRITROC-234	CCND3	3.92574556731283	3.76913707627747	-0.156608491035359	primary platinum resistant
BRITROC-234	CCNE1	14.7272099590106	13.829792786382	-0.897417172628597	primary platinum resistant
BRITROC-234	CDKN2A	3.9857366253903	3.84452446873227	-0.14121215665803	primary platinum resistant
BRITROC-234	CDKN2B	3.9857366253903	3.84452446873227	-0.14121215665803	primary platinum resistant
BRITROC-234	KRAS	3.82155235824823	3.45051023598277	-0.371042122265459	primary platinum resistant
BRITROC-234	MECOM	6.47070105077416	5.89702824142389	-0.573672809350271	primary platinum resistant
BRITROC-234	MYC	3.9599660627586	3.87751965013349	-0.0824464126251154	primary platinum resistant
BRITROC-234	NF1	2.13377256118977	2.17926956020921	0.0454969990194436	primary platinum resistant
BRITROC-234	PIK3CA	5.02671718735848	4.88077826652127	-0.145938920837213	primary platinum resistant
BRITROC-234	PTEN	2.28215329759791	2.88735717251443	0.605203874916522	primary platinum resistant
BRITROC-234	RB1	1.9817058978367	1.92780520067308	-0.0539006971636211	primary platinum resistant
BRITROC-241	AKT1	1.95256730107684	3.00635713739463	1.05378983631779	others
BRITROC-241	AKT2	1.91593499926189	3.93076907371913	2.01483407445725	others
BRITROC-241	AKT3	1.92858424789277	3.08091971404591	1.15233546615315	others
BRITROC-241	BRCA1	0.933942435384303	2.173662569822	1.23972013443769	others
BRITROC-241	BRCA2	1.9746325044336	1.68945186974908	-0.285180634684528	others
BRITROC-241	CCND1	1.92189873563321	3.26184894868031	1.3399502130471	others
BRITROC-241	CCND2	2.75082652451382	5.00195191772748	2.25112539321366	others
BRITROC-241	CCND3	0.998993390259375	4.31510488893217	3.3161114986728	others
BRITROC-241	CCNE1	1.91593499926189	3.93076907371913	2.01483407445725	others
BRITROC-241	CDKN2A	1.84130924252921	1.9649331413257	0.123623898796485	others
BRITROC-241	CDKN2B	1.84130924252921	1.9649331413257	0.123623898796485	others
BRITROC-241	KRAS	2.75082652451382	5.00195191772748	2.25112539321366	others
BRITROC-241	MECOM	3.79804105826399	4.98635344105758	1.18831238279359	others
BRITROC-241	MYC	1.97005403877152	2.99860558213894	1.02855154336742	others
BRITROC-241	NF1	0.933942435384303	2.13138108246747	1.19743864708316	others
BRITROC-241	PIK3CA	3.79804105826399	4.98635344105758	1.18831238279359	others
BRITROC-241	PTEN	1.95583746394735	3.00372622434072	1.04788876039337	others
BRITROC-241	RB1	1.9746325044336	1.68945186974908	-0.285180634684528	others
BRITROC-242	AKT1	1.97761980887142	2.83446750646149	0.856847697590073	others
BRITROC-242	AKT2	2.02793064485216	1.91701835285066	-0.110912292001506	others
BRITROC-242	AKT3	2.8392322888701	3.99117295025593	1.15194066138583	others
BRITROC-242	BRCA1	1.13498860551734	2.089702918981	0.954714313463662	others
BRITROC-242	BRCA2	2.00492794780388	1.99800137847022	-0.00692656933365865	others
BRITROC-242	CCND1	2.98958022350897	3.1103168276167	0.120736604107732	others
BRITROC-242	CCND2	4.01967452893748	3.94291177812324	-0.0767627508142406	others
BRITROC-242	CCND3	2.94731555787574	2.87297728193181	-0.0743382759439304	others
BRITROC-242	CCNE1	39.1898171208684	28.0037050497831	-11.1861120710853	others
BRITROC-242	CDKN2A	2.86402896701588	1.91174167553757	-0.952287291478313	others
BRITROC-242	CDKN2B	2.86402896701588	1.91174167553757	-0.952287291478313	others
BRITROC-242	KRAS	3.97546955432787	3.94291177812324	-0.0325577762046274	others
BRITROC-242	MECOM	8.07032161629801	4.93541722233537	-3.13490439396264	others
BRITROC-242	MYC	4.88579296272852	2.85086477686951	-2.03492818585902	others
BRITROC-242	NF1	1.10166432160759	0.948581083568714	-0.153083238038881	others
BRITROC-242	PIK3CA	7.0400789997789	4.93541722233537	-2.10466177744352	others
BRITROC-242	PTEN	1.99865464809012	1.95072924647673	-0.0479254016133932	others
BRITROC-242	RB1	2.00492794780388	1.99800137847022	-0.00692656933365865	others
BRITROC-246	AKT1	1.99446583152349	2.08628410188152	0.091818270358035	others
BRITROC-246	AKT2	4.15493467694975	2.16644523899951	-1.98848943795025	others
BRITROC-246	AKT3	2.92558368512348	4.15500940511502	1.22942571999154	others
BRITROC-246	BRCA1	1.19224119455583	2.19828104207866	1.00603984752282	others
BRITROC-246	BRCA2	1.87883939988059	2.07424313409804	0.195403734217449	others
BRITROC-246	CCND1	3.04897285003062	3.09622163454627	0.0472487845156455	others
BRITROC-246	CCND2	3.809703641171	4.05739571297959	0.247692071808596	others
BRITROC-246	CCND3	3.21333499762758	3.18155313734219	-0.0317818602853923	others
BRITROC-246	CCNE1	14.5883241819825	4.28755663163831	-10.3007675503442	others
BRITROC-246	CDKN2A	5.83510669208269	4.63640047389252	-1.19870621819017	others
BRITROC-246	CDKN2B	5.83510669208269	4.63640047389252	-1.19870621819017	others
BRITROC-246	KRAS	3.84435411615907	4.05739571297959	0.213041596820521	others
BRITROC-246	MECOM	6.50484591739628	4.00383907933703	-2.50100683805925	others
BRITROC-246	MYC	4.97183226206377	5.73634558453731	0.764513322473543	others
BRITROC-246	NF1	1.99590394736444	2.19828104207866	0.202377094714216	others
BRITROC-246	PIK3CA	4.07175275647325	3.06566571561539	-1.00608704085785	others
BRITROC-246	PTEN	2.13366641912218	3.0103444737849	0.876678054662719	others
BRITROC-246	RB1	1.87883939988059	2.07424313409804	0.195403734217449	others
BRITROC-248	AKT1	10.1769269567095	6.91865473739233	-3.25827221931713	others
BRITROC-248	AKT2	5.81842046484974	2.93267684900896	-2.88574361584078	others
BRITROC-248	AKT3	8.11721082331491	4.87226373651058	-3.24494708680433	others
BRITROC-248	BRCA1	4.20653178245411	2.32631496182891	-1.88021682062521	others
BRITROC-248	BRCA2	4.05901018720127	2.00747670025959	-2.05153348694168	others
BRITROC-248	CCND1	7.90454882342763	4.21676143718524	-3.68778738624239	others
BRITROC-248	CCND2	2.02993244993565	2.04802617981424	0.0180937298785917	others
BRITROC-248	CCND3	4.09994063717396	2.14163539495338	-1.95830524222058	others
BRITROC-248	CCNE1	5.16078643583275	2.93372411444323	-2.22706232138952	others
BRITROC-248	CDKN2A	10.2044212707573	4.57205724438899	-5.63236402636833	others
BRITROC-248	CDKN2B	10.2044212707573	4.57205724438899	-5.63236402636833	others
BRITROC-248	KRAS	6.30011568730929	3.22858667206315	-3.07152901524614	others
BRITROC-248	MECOM	9.05488244469858	4.78224244575219	-4.27263999894639	others
BRITROC-248	MYC	10.5944267922575	6.17023073931713	-4.42419605294041	others
BRITROC-248	NF1	4.14689777532222	2.16450196214713	-1.98239581317509	others
BRITROC-248	PIK3CA	9.50316242573804	4.14582718681444	-5.3573352389236	others
BRITROC-248	PTEN	6.14276625560226	3.29999959458441	-2.84276666101785	others
BRITROC-248	RB1	4.05901018720127	2.00747670025959	-2.05153348694168	others
BRITROC-256	AKT1	2.04509127594939	1.88565148128946	-0.159439794659929	others
BRITROC-256	AKT2	1.91381429972672	1.89528584775513	-0.0185284519715845	others
BRITROC-256	AKT3	2.17531780007536	1.96869169362734	-0.206626106448016	others
BRITROC-256	BRCA1	1.99947359454249	3.03588396943408	1.03641037489158	others
BRITROC-256	BRCA2	1.00771787377009	1.0323503204588	0.0246324466887107	others
BRITROC-256	CCND1	1.97109995472604	1.95558942559094	-0.0155105291350981	others
BRITROC-256	CCND2	0.963549797059387	0.969560350530946	0.0060105534715591	others
BRITROC-256	CCND3	1.98289684962125	1.96108374391421	-0.0218131057070354	others
BRITROC-256	CCNE1	1.66572396121031	1.87859615798584	0.212872196775529	others
BRITROC-256	CDKN2A	1.03342960111847	0.964471545851529	-0.0689580552669431	others
BRITROC-256	CDKN2B	1.03342960111847	0.964471545851529	-0.0689580552669431	others
BRITROC-256	KRAS	2.03778568160856	1.95826584337838	-0.0795198382301812	others
BRITROC-256	MECOM	2.07052868735043	1.93689922644398	-0.133629460906445	others
BRITROC-256	MYC	2.94515269368049	2.0902891436401	-0.854863550040383	others
BRITROC-256	NF1	0.900165982992121	0.93188373080536	0.0317177478132392	others
BRITROC-256	PIK3CA	2.07052868735043	1.93689922644398	-0.133629460906445	others
BRITROC-256	PTEN	1.9519759111112	1.86835576766139	-0.0836201434498067	others
BRITROC-256	RB1	1.00771787377009	1.0323503204588	0.0246324466887107	others
BRITROC-259	AKT1	1.99364942628519	2.20787068623856	0.21422125995337	others
BRITROC-259	AKT2	1.26764250431617	1.89982290468029	0.632180400364113	others
BRITROC-259	AKT3	0.916943818793144	2.03402707518326	1.11708325639011	others
BRITROC-259	BRCA1	2.15109191670117	2.02980271238211	-0.121289204319059	others
BRITROC-259	BRCA2	0.992399393961271	1.63833142447053	0.645932030509261	others
BRITROC-259	CCND1	3.05532369004268	1.85492686126288	-1.2003968287798	others
BRITROC-259	CCND2	2.06292037492115	1.79635967262088	-0.266560702300266	others
BRITROC-259	CCND3	2.15340494761479	2.05291882149943	-0.100486126115356	others
BRITROC-259	CCNE1	1.79512770242889	2.74627985623708	0.951152153808188	others
BRITROC-259	CDKN2A	2.00795692691775	1.43833516626161	-0.569621760656142	others
BRITROC-259	CDKN2B	2.00795692691775	1.43833516626161	-0.569621760656142	others
BRITROC-259	KRAS	2.06292037492115	1.79635967262088	-0.266560702300266	others
BRITROC-259	MECOM	2.52907316714696	2.03336990183049	-0.495703265316468	others
BRITROC-259	MYC	5.06505796848896	6.45671082598076	1.39165285749181	others
BRITROC-259	NF1	0.995474304519196	1.10766551738559	0.112191212866391	others
BRITROC-259	PIK3CA	2.52907316714696	2.32724455151385	-0.201828615633114	others
BRITROC-259	PTEN	2.30511863911466	1.8230673213317	-0.48205131778296	others
BRITROC-259	RB1	0.992399393961271	2.28678756566191	1.29438817170064	others
BRITROC-260	AKT1	1.92846981489563	2.06615420032151	0.137684385425883	others
BRITROC-260	AKT2	1.09612427051839	1.13132236517193	0.035198094653542	others
BRITROC-260	AKT3	2.42914228935091	2.47415719127456	0.0450149019236457	others
BRITROC-260	BRCA1	1.08352576940029	0.992011284865559	-0.0915144845347352	others
BRITROC-260	BRCA2	1.02500589171203	0.987070750100689	-0.0379351416113398	others
BRITROC-260	CCND1	4.00695328520173	2.41191913471739	-1.59503415048434	others
BRITROC-260	CCND2	2.0522978235422	2.15176680606791	0.0994689825257176	others
BRITROC-260	CCND3	2.04223222209461	2.46726979233092	0.425037570236309	others
BRITROC-260	CCNE1	2.03838651642711	1.56787048889833	-0.470516027528783	others
BRITROC-260	CDKN2A	1.93697545339815	2.12972670534736	0.192751251949209	others
BRITROC-260	CDKN2B	1.93697545339815	2.12972670534736	0.192751251949209	others
BRITROC-260	KRAS	2.0522978235422	2.15176680606791	0.0994689825257176	others
BRITROC-260	MECOM	2.16393259307767	2.16131276665808	-0.0026198264195938	others
BRITROC-260	MYC	3.77340359558693	1.69567893984124	-2.07772465574569	others
BRITROC-260	NF1	1.08352576940029	0.992011284865559	-0.0915144845347352	others
BRITROC-260	PIK3CA	2.16393259307767	2.62776715488237	0.463834561804699	others
BRITROC-260	PTEN	1.81269531624972	1.01118808453513	-0.801507231714597	others
BRITROC-260	RB1	1.02500589171203	0.987070750100689	-0.0379351416113398	others
BRITROC-267	AKT1	1.81998256315405	2.08219764689693	0.26221508374288	others
BRITROC-267	AKT2	1.97656990994575	3.82661819973234	1.85004828978659	others
BRITROC-267	AKT3	2.26198100686389	3.3611598753339	1.09917886847002	others
BRITROC-267	BRCA1	1.01362740307475	2.18241967031906	1.1687922672443	others
BRITROC-267	BRCA2	1.02171595805708	2.14214421163473	1.12042825357765	others
BRITROC-267	CCND1	2.00354444458819	4.27417011789146	2.27062567330328	others
BRITROC-267	CCND2	3.0880582010402	5.40930873744852	2.32125053640832	others
BRITROC-267	CCND3	2.01044071960112	3.59710270490351	1.58666198530239	others
BRITROC-267	CCNE1	1.88261988100767	4.02068693996055	2.13806705895288	others
BRITROC-267	CDKN2A	1.96871050095763	3.81193145008003	1.8432209491224	others
BRITROC-267	CDKN2B	1.96871050095763	3.81193145008003	1.8432209491224	others
BRITROC-267	KRAS	2.01500640565426	3.66090113186634	1.64589472621208	others
BRITROC-267	MECOM	4.04326583565585	8.68789305636125	4.64462722070541	others
BRITROC-267	MYC	1.98429592228496	3.86071654445086	1.8764206221659	others
BRITROC-267	NF1	1.01362740307475	2.18241967031906	1.1687922672443	others
BRITROC-267	PIK3CA	4.04326583565585	6.77822285164773	2.73495701599188	others
BRITROC-267	PTEN	3.08814130133296	2.09015816964729	-0.997983131685675	others
BRITROC-267	RB1	0.05361155336289	0.158521944083886	0.104910390720996	others
BRITROC-268	AKT1	2.66200265919551	3.02308927364703	0.361086614451515	others
BRITROC-268	AKT2	1.00890848794059	1.0269372817706	0.018028793830005	others
BRITROC-268	AKT3	1.18484200528122	0.997009827236293	-0.187832178044928	others
BRITROC-268	BRCA1	0.977245734033478	1.0463004471146	0.0690547130811214	others
BRITROC-268	BRCA2	0.957824438966376	1.00140731580649	0.043582876840111	others
BRITROC-268	CCND1	1.97104130089357	1.93340397663621	-0.0376373242573609	others
BRITROC-268	CCND2	1.13399906290455	1.00109706356336	-0.132901999341187	others
BRITROC-268	CCND3	0.989868197846395	1.00036384437419	0.0104956465277979	others
BRITROC-268	CCNE1	7.18011920311711	5.95233073791038	-1.22778846520673	others
BRITROC-268	CDKN2A	1.95327624116386	1.90903856661116	-0.044237674552702	others
BRITROC-268	CDKN2B	1.95327624116386	1.90903856661116	-0.044237674552702	others
BRITROC-268	KRAS	1.97964711250961	2.00542738404806	0.0257802715384567	others
BRITROC-268	MECOM	2.81386038774031	3.01446553554682	0.200605147806508	others
BRITROC-268	MYC	2.42686415287871	2.15970345902257	-0.267160693856136	others
BRITROC-268	NF1	0.962630757605966	0.97512953862516	0.0124987810191947	others
BRITROC-268	PIK3CA	2.90204211591444	3.026770582293	0.124728466378561	others
BRITROC-268	PTEN	2.25627910494227	2.23393960397517	-0.0223395009670955	others
BRITROC-268	RB1	0.957824438966376	1.00140731580649	0.043582876840111	others
BRITROC-271	AKT1	2.57073905935196	4.21844497452397	1.64770591517201	others
BRITROC-271	AKT2	2.96161652532555	3.1281133297852	0.166496804459646	others
BRITROC-271	AKT3	2.83756480634407	4.85785048013197	2.0202856737879	others
BRITROC-271	BRCA1	2.21074044644224	4.20357254480376	1.99283209836151	others
BRITROC-271	BRCA2	1.96259704210063	2.07193859411684	0.109341552016209	others
BRITROC-271	CCND1	5.69673342590331	6.08827487332616	0.391541447422854	others
BRITROC-271	CCND2	5.57585684188777	5.88619234838625	0.310335506498478	others
BRITROC-271	CCND3	1.96574713581461	3.79019543033293	1.82444829451832	others
BRITROC-271	CCNE1	3.83081444729498	5.06861156132472	1.23779711402973	others
BRITROC-271	CDKN2A	3.17467976459192	1.82245154832412	-1.35222821626781	others
BRITROC-271	CDKN2B	3.17467976459192	1.82245154832412	-1.35222821626781	others
BRITROC-271	KRAS	5.9268855536823	4.90564835924657	-1.02123719443574	others
BRITROC-271	MECOM	4.67049891901296	6.14021735279774	1.46971843378478	others
BRITROC-271	MYC	6.99209599662872	6.63010489450427	-0.361991102124458	others
BRITROC-271	NF1	1.9050049129969	2.04873918553328	0.143734272536378	others
BRITROC-271	PIK3CA	3.79881198125302	2.97317069557763	-0.82564128567539	others
BRITROC-271	PTEN	1.94374003572412	2.86698478963764	0.923244753913525	others
BRITROC-271	RB1	1.77883965816593	2.07193859411684	0.293098935950914	others
BRITROC-274	AKT1	1.99529973707012	2.9988797111851	1.00357997411498	others
BRITROC-274	AKT2	1.00589819828188	1.98501615943019	0.979117961148313	others
BRITROC-274	AKT3	0.954549700303927	1.91612361168908	0.961573911385154	others
BRITROC-274	BRCA1	1.60426044800688	2.01918040690605	0.414919958899166	others
BRITROC-274	BRCA2	1.92668319155175	2.9861598620503	1.05947667049855	others
BRITROC-274	CCND1	1.91397581770824	2.98851152321847	1.07453570551023	others
BRITROC-274	CCND2	0.993325566789077	3.00120929426081	2.00788372747173	others
BRITROC-274	CCND3	1.99568980192798	3.02947710394138	1.0337873020134	others
BRITROC-274	CCNE1	2.04026844733153	2.92571388655412	0.885445439222587	others
BRITROC-274	CDKN2A	1.98917757518703	3.69183078714182	1.7026532119548	others
BRITROC-274	CDKN2B	1.98917757518703	3.69183078714182	1.7026532119548	others
BRITROC-274	KRAS	0.993325566789077	3.00120929426081	2.00788372747173	others
BRITROC-274	MECOM	3.77581436366687	4.43521165333729	0.659397289670418	others
BRITROC-274	MYC	3.12302290008136	5.17409345135514	2.05107055127378	others
BRITROC-274	NF1	0.944809932480758	2.01918040690605	1.07437047442529	others
BRITROC-274	PIK3CA	3.77581436366687	4.43521165333729	0.659397289670418	others
BRITROC-274	PTEN	0.938472553828952	1.90974350995616	0.97127095612721	others
BRITROC-274	RB1	0.948080514263298	1.95632388741188	1.00824337314858	others
BRITROC-32	AKT1	1.88526191847506	1.99859238428873	0.113330465813663	primary platinum resistant
BRITROC-32	AKT2	13.8211367525145	6.7394016920379	-7.08173506047663	primary platinum resistant
BRITROC-32	AKT3	2.72567756256978	2.95727703040142	0.23159946783164	primary platinum resistant
BRITROC-32	BRCA1	2.21645115679696	1.96275490879685	-0.253696248000111	primary platinum resistant
BRITROC-32	BRCA2	2.02141361654661	1.99131377145788	-0.0300998450887342	primary platinum resistant
BRITROC-32	CCND1	2.02337010951857	1.97921231182143	-0.0441577976971361	primary platinum resistant
BRITROC-32	CCND2	6.95365278054155	6.96147772082589	0.007824940284344	primary platinum resistant
BRITROC-32	CCND3	4.19633706584624	3.95321493535169	-0.243122130494549	primary platinum resistant
BRITROC-32	CCNE1	10.0275969756455	8.40621992544511	-1.62137705020036	primary platinum resistant
BRITROC-32	CDKN2A	2.97151163398884	2.96721906113973	-0.00429257284910989	primary platinum resistant
BRITROC-32	CDKN2B	2.97151163398884	2.96721906113973	-0.00429257284910989	primary platinum resistant
BRITROC-32	KRAS	11.6317058518486	11.0952450676305	-0.536460784218125	primary platinum resistant
BRITROC-32	MECOM	4.08679028402674	4.19883832926641	0.112048045239666	primary platinum resistant
BRITROC-32	MYC	3.95358772910419	3.52557425654306	-0.428013472561129	primary platinum resistant
BRITROC-32	NF1	1.99332962261539	1.96275490879685	-0.0305747138185417	primary platinum resistant
BRITROC-32	PIK3CA	4.08679028402674	4.19883832926641	0.112048045239666	primary platinum resistant
BRITROC-32	PTEN	2.00184728662108	1.99942329437099	-0.00242399225008838	primary platinum resistant
BRITROC-32	RB1	2.02141361654661	1.98967481754076	-0.0317387990058537	primary platinum resistant
BRITROC-34	AKT1	1.96185349292316	2.17223347748079	0.21037998455763	others
BRITROC-34	AKT2	2.08295876845996	2.20847879814767	0.125520029687704	others
BRITROC-34	AKT3	1.64741001990342	1.91391408475473	0.26650406485131	others
BRITROC-34	BRCA1	2.11121794339219	2.07857941799567	-0.0326385253965191	others
BRITROC-34	BRCA2	1.01827694548222	0.975799768983981	-0.0424771764982366	others
BRITROC-34	CCND1	2.23782661287856	2.08750387553974	-0.150322737338827	others
BRITROC-34	CCND2	2.04582629720845	1.97263685719907	-0.0731894400093784	others
BRITROC-34	CCND3	3.3305081461692	4.04629103713309	0.715782890963893	others
BRITROC-34	CCNE1	2.08295876845996	2.9821018980968	0.899143129636835	others
BRITROC-34	CDKN2A	1.97365729927356	1.9588093895702	-0.0148479097033629	others
BRITROC-34	CDKN2B	1.97365729927356	1.9588093895702	-0.0148479097033629	others
BRITROC-34	KRAS	2.04582629720845	2.89118683997428	0.845360542765833	others
BRITROC-34	MECOM	4.69545792769032	4.14517533772397	-0.550282589966358	others
BRITROC-34	MYC	6.12648048291372	7.04607821596268	0.919597733048956	others
BRITROC-34	NF1	1.04364918460787	1.03221722637346	-0.0114319582344096	others
BRITROC-34	PIK3CA	2.44221672941075	2.04796168021297	-0.394255049197778	others
BRITROC-34	PTEN	2.01744742047845	2.00299163592193	-0.0144557845565183	others
BRITROC-34	RB1	0.998627639115861	0.988849205750909	-0.00977843336495277	others
BRITROC-36	AKT1	2.63952873332077	1.98850609518622	-0.651022638134545	others
BRITROC-36	AKT2	18.2287526615635	1.98259285263896	-16.2461598089245	others
BRITROC-36	AKT3	4.03695746702824	3.75797596057126	-0.278981506456978	others
BRITROC-36	BRCA1	2.07600555072258	2.06662606516509	-0.00937948555749424	others
BRITROC-36	BRCA2	2.02260431329118	1.99202083180503	-0.0305834814861456	others
BRITROC-36	CCND1	2.94606837276395	1.96939067018649	-0.976677702577456	others
BRITROC-36	CCND2	6.57888687940286	5.03227236580762	-1.54661451359525	others
BRITROC-36	CCND3	4.32190848423054	3.16912116922974	-1.1527873150008	others
BRITROC-36	CCNE1	2.75652174995772	1.98259285263896	-0.773928897318754	others
BRITROC-36	CDKN2A	1.97256921310572	1.92517172013523	-0.0473974929704861	others
BRITROC-36	CDKN2B	1.97256921310572	1.92517172013523	-0.0473974929704861	others
BRITROC-36	KRAS	7.1346982677521	5.03227236580762	-2.10242590194449	others
BRITROC-36	MECOM	4.91476009815999	4.23812602118057	-0.67663407697942	others
BRITROC-36	MYC	3.0158471364946	3.95474639652221	0.938899260027611	others
BRITROC-36	NF1	8.18984351099025	2.06662606516509	-6.12321744582516	others
BRITROC-36	PIK3CA	4.2728874687536	3.87979008419411	-0.393097384559488	others
BRITROC-36	PTEN	2.01272683887059	1.95061493304773	-0.0621119058228601	others
BRITROC-36	RB1	2.02260431329118	1.99202083180503	-0.0305834814861456	others
BRITROC-37	AKT1	1.93233744553865	1.99309469432514	0.0607572487864916	others
BRITROC-37	AKT2	40.07407296851	34.0299636837728	-6.04410928473717	others
BRITROC-37	AKT3	2.20003354139185	3.02746686544793	0.827433324056071	others
BRITROC-37	BRCA1	0.984316260164941	0.997901582971671	0.0135853228067304	others
BRITROC-37	BRCA2	1.72838622575789	1.12431838754126	-0.60406783821663	others
BRITROC-37	CCND1	2.03504049724484	1.9947914900984	-0.0402490071464374	others
BRITROC-37	CCND2	2.34546787191531	1.02812980487258	-1.31733806704273	others
BRITROC-37	CCND3	1.04635567170277	1.05333487228133	0.00697920057856227	others
BRITROC-37	CCNE1	6.60369729156867	7.38410226032889	0.780404968760221	others
BRITROC-37	CDKN2A	1.99959298093499	2.0452946274216	0.0457016464866093	others
BRITROC-37	CDKN2B	1.99959298093499	2.0452946274216	0.0457016464866093	others
BRITROC-37	KRAS	4.24114098441871	12.4752970067798	8.23415602236107	others
BRITROC-37	MECOM	2.64934576112388	2.0645635156067	-0.584782245517177	others
BRITROC-37	MYC	2.0801765242753	2.04196377363169	-0.0382127506436172	others
BRITROC-37	NF1	0.984316260164941	0.997901582971671	0.0135853228067304	others
BRITROC-37	PIK3CA	2.10836994381305	2.0645635156067	-0.0438064282063508	others
BRITROC-37	PTEN	1.98906238977858	1.99792006749741	0.00885767771882584	others
BRITROC-37	RB1	1.72838622575789	1.12431838754126	-0.60406783821663	others
BRITROC-39	AKT1	2.00926663052053	1.83893274745671	-0.170333883063814	others
BRITROC-39	AKT2	2.91230348191045	3.00091317619768	0.0886096942872325	others
BRITROC-39	AKT3	1.81710143958044	2.01856761028289	0.20146617070245	others
BRITROC-39	BRCA1	1.28792022376723	1.01480444411282	-0.27311577965442	others
BRITROC-39	BRCA2	1.47641609758295	2.00626616950329	0.529850071920344	others
BRITROC-39	CCND1	2.10779860334018	1.98758421695107	-0.120214386389111	others
BRITROC-39	CCND2	1.89379108680085	2.05976669103221	0.165975604231359	others
BRITROC-39	CCND3	1.98162253882675	3.19332109423418	1.21169855540743	others
BRITROC-39	CCNE1	1.93129592880874	1.77738754523328	-0.153908383575461	others
BRITROC-39	CDKN2A	1.9902033867231	1.92469742918945	-0.065505957533647	others
BRITROC-39	CDKN2B	1.9902033867231	1.92469742918945	-0.065505957533647	others
BRITROC-39	KRAS	2.14843057798359	2.22427374747953	0.0758431694959389	others
BRITROC-39	MECOM	2.58333443069876	2.11887213752274	-0.464462293176027	others
BRITROC-39	MYC	4.13525186716042	4.0429620339008	-0.0922898332596169	others
BRITROC-39	NF1	1.04782063665173	1.01480444411282	-0.0330161925389154	others
BRITROC-39	PIK3CA	2.58333443069876	2.11887213752274	-0.464462293176027	others
BRITROC-39	PTEN	1.92759512117077	2.01872494345214	0.091129822281371	others
BRITROC-39	RB1	1.25398556845463	0.948512225901943	-0.305473342552684	others
BRITROC-5	AKT1	2.83291848921162	3.05101780998608	0.218099320774459	others
BRITROC-5	AKT2	0.891330951274141	0.991158092838601	0.0998271415644609	others
BRITROC-5	AKT3	1.84955207599157	1.95794769446128	0.108395618469711	others
BRITROC-5	BRCA1	1.26650873758071	2.99564451020504	1.72913577262433	others
BRITROC-5	BRCA2	1.0601056866302	1.0210408908413	-0.0390647957888948	others
BRITROC-5	CCND1	1.91574415753145	2.03075235971284	0.115008202181385	others
BRITROC-5	CCND2	2.0604613584246	2.01535491063362	-0.0451064477909817	others
BRITROC-5	CCND3	1.93763729233618	0.991992385403108	-0.945644906933076	others
BRITROC-5	CCNE1	1.58167083838334	1.02350144092981	-0.558169397453523	others
BRITROC-5	CDKN2A	1.33400219486228	0.992072296211991	-0.341929898650292	others
BRITROC-5	CDKN2B	1.33400219486228	0.992072296211991	-0.341929898650292	others
BRITROC-5	KRAS	2.0604613584246	2.01535491063362	-0.0451064477909817	others
BRITROC-5	MECOM	4.76629092713917	4.63861066046167	-0.1276802666775	others
BRITROC-5	MYC	5.21728891881181	5.01117731095635	-0.206111607855458	others
BRITROC-5	NF1	1.26650873758071	0.97658933552353	-0.289919402057178	others
BRITROC-5	PIK3CA	3.08975245037934	4.15515060195932	1.06539815157998	others
BRITROC-5	PTEN	1.86696587318536	1.97567900069101	0.108713127505651	others
BRITROC-5	RB1	1.9834469500042	2.02565853343809	0.0422115834338912	others
BRITROC-55	AKT1	1.99165869334361	1.98688193081879	-0.00477676252481496	others
BRITROC-55	AKT2	1.04787969022551	0.982237175586492	-0.0656425146390212	others
BRITROC-55	AKT3	1.96895429087011	1.97949520066785	0.0105409097977411	others
BRITROC-55	BRCA1	0.995195796545897	0.961357766086394	-0.0338380304595028	others
BRITROC-55	BRCA2	0.981602918226941	0.998128194938685	0.0165252767117442	others
BRITROC-55	CCND1	1.95784670268712	1.99514614657279	0.0372994438856664	others
BRITROC-55	CCND2	0.987275447528639	0.987278601441681	3.1539130412872e-06	others
BRITROC-55	CCND3	1.89614458323283	1.97756559371916	0.0814210104863307	others
BRITROC-55	CCNE1	0.996832076406707	0.942083975828167	-0.0547481005785404	others
BRITROC-55	CDKN2A	1.87268478564204	3.01766036301556	1.14497557737352	others
BRITROC-55	CDKN2B	1.87268478564204	3.01766036301556	1.14497557737352	others
BRITROC-55	KRAS	2.01851097397474	1.9786193731882	-0.0398916007865484	others
BRITROC-55	MECOM	2.89106225512566	3.0125083365722	0.121446081446539	others
BRITROC-55	MYC	0.961276222395647	0.966493796681972	0.00521757428632508	others
BRITROC-55	NF1	0.995195796545897	0.961357766086394	-0.0338380304595028	others
BRITROC-55	PIK3CA	2.89106225512566	3.0125083365722	0.121446081446539	others
BRITROC-55	PTEN	1.96946650485272	1.9542702214261	-0.0151962834266179	others
BRITROC-55	RB1	0.981602918226941	0.998128194938685	0.0165252767117442	others
BRITROC-65	AKT1	3.19234569402337	2.85172738345024	-0.340618310573135	others
BRITROC-65	AKT2	2.00702829614883	3.12935652124258	1.12232822509375	others
BRITROC-65	AKT3	3.49153163501468	4.00879801663214	0.517266381617461	others
BRITROC-65	BRCA1	1.86638212544348	3.08590036878235	1.21951824333887	others
BRITROC-65	BRCA2	1.98741244835275	2.04212254011716	0.0547100917644032	others
BRITROC-65	CCND1	3.42200052773785	4.39295699958212	0.970956471844274	others
BRITROC-65	CCND2	4.73609815365745	3.02288934698669	-1.71320880667075	others
BRITROC-65	CCND3	2.88990436333107	1.98677174720015	-0.903132616130915	others
BRITROC-65	CCNE1	8.75762496672824	6.53373379122317	-2.22389117550507	others
BRITROC-65	CDKN2A	2.03485397706735	1.86931583669502	-0.165538140372327	others
BRITROC-65	CDKN2B	2.03485397706735	1.86931583669502	-0.165538140372327	others
BRITROC-65	KRAS	8.02450257519339	27.3013462436887	19.2768436684954	others
BRITROC-65	MECOM	7.33222492420426	7.643501940198	0.311277015993741	others
BRITROC-65	MYC	3.2498859152679	4.92271306309709	1.67282714782919	others
BRITROC-65	NF1	1.86638212544348	3.47968079457597	1.61329866913249	others
BRITROC-65	PIK3CA	3.7704587156581	2.20441314002898	-1.56604557562912	others
BRITROC-65	PTEN	1.9718358260409	2.02563285263666	0.0537970265957641	others
BRITROC-65	RB1	1.98741244835275	2.04212254011716	0.0547100917644032	others
BRITROC-67	AKT1	2.92075422254235	1.9505824087173	-0.970171813825049	others
BRITROC-67	AKT2	2.29905971328217	1.01363075311863	-1.28542896016354	others
BRITROC-67	AKT3	3.06991591474278	1.19796459562935	-1.87195131911343	others
BRITROC-67	BRCA1	1.94444421003267	1.59986175480119	-0.344582455231486	others
BRITROC-67	BRCA2	1.73397738881363	0.965098233432447	-0.768879155381183	others
BRITROC-67	CCND1	3.03827310189171	2.70133715663688	-0.336935945254826	others
BRITROC-67	CCND2	2.97465191423555	1.97328123869044	-1.00137067554511	others
BRITROC-67	CCND3	2.98847764720343	1.92204584879059	-1.06643179841285	others
BRITROC-67	CCNE1	2.29905971328217	1.75694943492313	-0.542110278359045	others
BRITROC-67	CDKN2A	1.70523798726528	0.945607364979197	-0.759630622286086	others
BRITROC-67	CDKN2B	1.70523798726528	0.945607364979197	-0.759630622286086	others
BRITROC-67	KRAS	2.89168842327264	1.97328123869044	-0.918407184582203	others
BRITROC-67	MECOM	3.03051471008106	3.39708103012004	0.366566320038978	others
BRITROC-67	MYC	5.18787237055662	4.37633634943331	-0.811536021123316	others
BRITROC-67	NF1	1.94444421003267	0.991766769508643	-0.952677440524031	others
BRITROC-67	PIK3CA	3.03051471008106	3.39708103012004	0.366566320038978	others
BRITROC-67	PTEN	2.92692034404098	1.92281565197474	-1.00410469206625	others
BRITROC-67	RB1	1.73397738881363	0.965098233432447	-0.768879155381183	others
BRITROC-74	AKT1	2.03274605031981	2.80507260844194	0.772326558122125	others
BRITROC-74	AKT2	1.72606097406883	2.57893652871667	0.852875554647843	others
BRITROC-74	AKT3	1.61470026797787	1.92325455653906	0.308554288561192	others
BRITROC-74	BRCA1	0.998491369587934	2.03365084314531	1.03515947355738	others
BRITROC-74	BRCA2	0.962320019545817	2.01097465244197	1.04865463289616	others
BRITROC-74	CCND1	2.01683309632888	3.97339242632986	1.95655933000098	others
BRITROC-74	CCND2	2.07563468142539	3.8904151883343	1.81478050690891	others
BRITROC-74	CCND3	1.98769768315708	3.59960056669755	1.61190288354046	others
BRITROC-74	CCNE1	1.72606097406883	8.67340152327348	6.94734054920465	others
BRITROC-74	CDKN2A	1.93501363740132	3.77502266623914	1.84000902883782	others
BRITROC-74	CDKN2B	1.93501363740132	3.77502266623914	1.84000902883782	others
BRITROC-74	KRAS	2.07563468142539	3.02916390888496	0.953529227459565	others
BRITROC-74	MECOM	3.33007292226252	5.95731989909572	2.6272469768332	others
BRITROC-74	MYC	3.13273495015272	4.69676628366187	1.56403133350915	others
BRITROC-74	NF1	0.998491369587934	2.03365084314531	1.03515947355738	others
BRITROC-74	PIK3CA	3.40718467016285	4.05718029575347	0.649995625590623	others
BRITROC-74	PTEN	2.59207246299724	3.94488040735987	1.35280794436263	others
BRITROC-74	RB1	1.03783572840784	2.00306530455801	0.965229576150167	others
BRITROC-8	AKT1	1.92195779164815	2.92610094971336	1.0041431580652	others
BRITROC-8	AKT2	1.11010629287745	3.01225559715368	1.90214930427623	others
BRITROC-8	AKT3	2.01499460803811	2.02620462797454	0.0112100199364322	others
BRITROC-8	BRCA1	1.0350186546122	0.984673305534816	-0.0503453490773831	others
BRITROC-8	BRCA2	0.997093868336074	1.02922410761429	0.0321302392782157	others
BRITROC-8	CCND1	1.95043990765159	1.98486854762699	0.0344286399754001	others
BRITROC-8	CCND2	0.899015795876638	2.02573386874202	1.12671807286539	others
BRITROC-8	CCND3	1.99405925620219	1.0222858085532	-0.971773447648987	others
BRITROC-8	CCNE1	2.91281358316163	5.87098908869396	2.95817550553234	others
BRITROC-8	CDKN2A	1.94136130997829	1.9619632228979	0.0206019129196062	others
BRITROC-8	CDKN2B	1.94136130997829	1.9619632228979	0.0206019129196062	others
BRITROC-8	KRAS	2.0382787148715	2.02573386874202	-0.0125448461294799	others
BRITROC-8	MECOM	4.13061162982503	3.13615784768225	-0.994453782142779	others
BRITROC-8	MYC	2.99289424832236	3.06563176092974	0.0727375126073748	others
BRITROC-8	NF1	0.417753269959756	0.984673305534816	0.566920035575061	others
BRITROC-8	PIK3CA	3.08055296428614	3.13615784768225	0.055604883396108	others
BRITROC-8	PTEN	0.939818649506016	1.96600630442003	1.02618765491401	others
BRITROC-8	RB1	0.997093868336074	1.02922410761429	0.0321302392782157	others
BRITROC-9	AKT1	1.90024725316557	1.17214451497661	-0.728102738188961	others
BRITROC-9	AKT2	1.053837496902	1.09765780507577	0.0438203081737765	others
BRITROC-9	AKT3	1.87167635383892	1.99506806704825	0.123391713209333	others
BRITROC-9	BRCA1	1.04584029325994	1.2102157595965	0.164375466336563	others
BRITROC-9	BRCA2	1.91071846178007	2.00829434409582	0.0975758823157435	others
BRITROC-9	CCND1	3.09290638924658	2.8492850390803	-0.243621350166285	others
BRITROC-9	CCND2	1.92234877592079	2.03612636303347	0.113777587112679	others
BRITROC-9	CCND3	1.90569221804501	1.97834624193663	0.0726540238916222	others
BRITROC-9	CCNE1	1.91231239900356	1.91705931834617	0.00474691934260352	others
BRITROC-9	CDKN2A	2.28499300535631	1.97734063026141	-0.307652375094908	others
BRITROC-9	CDKN2B	2.28499300535631	1.97734063026141	-0.307652375094908	others
BRITROC-9	KRAS	2.0620142814267	2.04156112038394	-0.0204531610427541	others
BRITROC-9	MECOM	7.68239143455825	6.46599627693545	-1.21639515762281	others
BRITROC-9	MYC	4.88091829144238	4.72267319614932	-0.158245095293061	others
BRITROC-9	NF1	1.04584029325994	1.2102157595965	0.164375466336563	others
BRITROC-9	PIK3CA	5.97713521855307	5.49733379827749	-0.479801420275579	others
BRITROC-9	PTEN	1.95201349089593	2.02197959014074	0.0699660992448039	others
BRITROC-9	RB1	1.89329109074229	1.98614471585999	0.0928536251176981	others
BRITROC-94	AKT1	2.99615897850453	3.17938572757193	0.183226749067405	others
BRITROC-94	AKT2	2.14603565536102	2.03775909342212	-0.108276561938908	others
BRITROC-94	AKT3	3.95320253172823	3.87882774304647	-0.0743747886817605	others
BRITROC-94	BRCA1	2.01399122710898	2.10565637324328	0.0916651461342992	others
BRITROC-94	BRCA2	1.9918838272817	2.0096977515271	0.017813924245405	others
BRITROC-94	CCND1	4.03878229988061	3.7516147474678	-0.287167552412813	others
BRITROC-94	CCND2	4.1181830722756	4.0701589925625	-0.0480240797131	others
BRITROC-94	CCND3	3.07983172211134	3.28408479619856	0.204253074087222	others
BRITROC-94	CCNE1	4.00772689503535	3.53599243554353	-0.471734459491825	others
BRITROC-94	CDKN2A	3.06128784221424	2.9253514225549	-0.13593641965934	others
BRITROC-94	CDKN2B	3.06128784221424	2.9253514225549	-0.13593641965934	others
BRITROC-94	KRAS	4.1181830722756	4.0701589925625	-0.0480240797131	others
BRITROC-94	MECOM	3.05480635372429	3.14346179538762	0.0886554416633283	others
BRITROC-94	MYC	6.06717239977021	5.71836736713341	-0.348805032636795	others
BRITROC-94	NF1	2.01399122710898	2.14665502046104	0.132663793352063	others
BRITROC-94	PIK3CA	3.05480635372429	2.81631200043771	-0.238494353286582	others
BRITROC-94	PTEN	2.96020745715478	3.39169269814433	0.431485240989546	others
BRITROC-94	RB1	2.02168719454647	1.99669162435012	-0.0249955701963502	others
BRITROC-96	AKT1	3.17267759975314	2.98835118950914	-0.184326410244007	others
BRITROC-96	AKT2	4.51939788441074	3.91219317102998	-0.60720471338076	others
BRITROC-96	AKT3	4.33390602137653	2.00106753525984	-2.33283848611668	others
BRITROC-96	BRCA1	2.61543042489818	2.02865098478794	-0.586779440110238	others
BRITROC-96	BRCA2	2.79370526197349	2.91576842212006	0.122063160146565	others
BRITROC-96	CCND1	3.89234954162936	2.00095557311411	-1.89139396851525	others
BRITROC-96	CCND2	4.07579275702187	1.90858627973951	-2.16720647728236	others
BRITROC-96	CCND3	4.03745297130622	3.03417206477535	-1.00328090653087	others
BRITROC-96	CCNE1	4.51939788441074	4.83123534431574	0.311837459904998	others
BRITROC-96	CDKN2A	2.98317607625036	3.00638560016594	0.0232095239155776	others
BRITROC-96	CDKN2B	2.98317607625036	3.00638560016594	0.0232095239155776	others
BRITROC-96	KRAS	4.19492035251647	4.29965517119042	0.104734818673945	others
BRITROC-96	MECOM	7.64133743607224	4.97270935892979	-2.66862807714245	others
BRITROC-96	MYC	5.72213705949926	4.81450514786111	-0.907631911638154	others
BRITROC-96	NF1	2.61543042489818	1.94076187925497	-0.674668545643208	others
BRITROC-96	PIK3CA	10.00767311273	6.02304708194697	-3.98462603078302	others
BRITROC-96	PTEN	2.91887398248313	1.95549003816589	-0.963383944317244	others
BRITROC-96	RB1	1.10814680993027	1.03347894874446	-0.0746678611858045	others
BRITROC-99	AKT1	1.7815531934523	1.94838491367584	0.166831720223534	others
BRITROC-99	AKT2	0.927826193845192	0.900009673476165	-0.0278165203690277	others
BRITROC-99	AKT3	1.99543304178025	1.98221182061248	-0.0132212211677731	others
BRITROC-99	BRCA1	0.994760407631132	1.39084848594707	0.396088078315934	others
BRITROC-99	BRCA2	0.977117908582426	1.02565327588962	0.0485353673071928	others
BRITROC-99	CCND1	1.97070800448139	1.90463231445019	-0.0660756900311987	others
BRITROC-99	CCND2	1.99041353564569	1.94751204063653	-0.0429014950091555	others
BRITROC-99	CCND3	2.01508848333149	1.98532447922788	-0.0297640041036147	others
BRITROC-99	CCNE1	2.79112554833864	2.81803075293697	0.02690520459833	others
BRITROC-99	CDKN2A	1.92133041445961	1.88623616812031	-0.0350942463393042	others
BRITROC-99	CDKN2B	1.92133041445961	1.88623616812031	-0.0350942463393042	others
BRITROC-99	KRAS	1.99041353564569	1.94751204063653	-0.0429014950091555	others
BRITROC-99	MECOM	3.02205176378885	3.01535273087105	-0.00669903291779894	others
BRITROC-99	MYC	2.00342376426767	1.95566455673023	-0.0477592075374451	others
BRITROC-99	NF1	0.994760407631132	1.00375852113048	0.00899811349934387	others
BRITROC-99	PIK3CA	3.02205176378885	3.01535273087105	-0.00669903291779894	others
BRITROC-99	PTEN	1.91524545248814	1.97712567052531	0.061880218037176	others
BRITROC-99	RB1	0.977117908582426	1.02565327588962	0.0485353673071928	others
