# Supplementary material for: The copy number and mutational landscape of recurrent ovarian high-grade serous carcinoma
Source: Nat Commun. 2023 Jul 20;14:4387. doi: 10.1038/s41467-023-39867-7 (PMC10359414; doi:10.1038/s41467-023-39867-7)
Supplement: Supplementary file 10 — Source Data [file 41467_2023_39867_MOESM10_ESM.zip › source_data/figure_S12A.tsv]

gene	rate	group	prior_lines	tumour
AKT2	3.37078651685393	amplification	1	diagnosis
BRCA2	0	amplification	1	diagnosis
MECOM	7.86516853932584	amplification	1	diagnosis
CDKN2A	1.12359550561798	amplification	1	diagnosis
CDKN2B	1.12359550561798	amplification	1	diagnosis
PIK3CA	4.49438202247191	amplification	1	diagnosis
PTEN	3.37078651685393	amplification	1	diagnosis
CCND3	2.24719101123596	amplification	1	diagnosis
RB1	0	amplification	1	diagnosis
CCNE1	14.6067415730337	amplification	1	diagnosis
CCND1	2.24719101123596	amplification	1	diagnosis
NF1	0	amplification	1	diagnosis
AKT3	0	amplification	1	diagnosis
BRCA1	0	amplification	1	diagnosis
CCND2	0	amplification	1	diagnosis
AKT1	0	amplification	1	diagnosis
MYC	14.6067415730337	amplification	1	diagnosis
KRAS	4.49438202247191	amplification	1	diagnosis
AKT2	0	deletion	1	diagnosis
BRCA2	0	deletion	1	diagnosis
MECOM	0	deletion	1	diagnosis
CDKN2A	0	deletion	1	diagnosis
CDKN2B	0	deletion	1	diagnosis
PIK3CA	0	deletion	1	diagnosis
PTEN	0	deletion	1	diagnosis
CCND3	0	deletion	1	diagnosis
RB1	2.24719101123596	deletion	1	diagnosis
CCNE1	0	deletion	1	diagnosis
CCND1	0	deletion	1	diagnosis
NF1	1.12359550561798	deletion	1	diagnosis
AKT3	0	deletion	1	diagnosis
BRCA1	0	deletion	1	diagnosis
CCND2	0	deletion	1	diagnosis
AKT1	0	deletion	1	diagnosis
MYC	0	deletion	1	diagnosis
KRAS	0	deletion	1	diagnosis
AKT2	0	amplification	2	diagnosis
BRCA2	0	amplification	2	diagnosis
MECOM	17.2413793103448	amplification	2	diagnosis
CDKN2A	3.44827586206897	amplification	2	diagnosis
CDKN2B	3.44827586206897	amplification	2	diagnosis
PIK3CA	10.3448275862069	amplification	2	diagnosis
PTEN	0	amplification	2	diagnosis
CCND3	0	amplification	2	diagnosis
RB1	3.44827586206897	amplification	2	diagnosis
CCNE1	10.3448275862069	amplification	2	diagnosis
CCND1	0	amplification	2	diagnosis
NF1	0	amplification	2	diagnosis
AKT3	0	amplification	2	diagnosis
BRCA1	0	amplification	2	diagnosis
CCND2	0	amplification	2	diagnosis
AKT1	3.44827586206897	amplification	2	diagnosis
MYC	10.3448275862069	amplification	2	diagnosis
KRAS	0	amplification	2	diagnosis
AKT2	0	deletion	2	diagnosis
BRCA2	0	deletion	2	diagnosis
MECOM	0	deletion	2	diagnosis
CDKN2A	0	deletion	2	diagnosis
CDKN2B	0	deletion	2	diagnosis
PIK3CA	0	deletion	2	diagnosis
PTEN	0	deletion	2	diagnosis
CCND3	0	deletion	2	diagnosis
RB1	0	deletion	2	diagnosis
CCNE1	0	deletion	2	diagnosis
CCND1	0	deletion	2	diagnosis
NF1	0	deletion	2	diagnosis
AKT3	0	deletion	2	diagnosis
BRCA1	0	deletion	2	diagnosis
CCND2	3.44827586206897	deletion	2	diagnosis
AKT1	0	deletion	2	diagnosis
MYC	0	deletion	2	diagnosis
KRAS	0	deletion	2	diagnosis
AKT2	0	amplification	3	diagnosis
BRCA2	0	amplification	3	diagnosis
MECOM	0	amplification	3	diagnosis
CDKN2A	0	amplification	3	diagnosis
CDKN2B	0	amplification	3	diagnosis
PIK3CA	0	amplification	3	diagnosis
PTEN	0	amplification	3	diagnosis
CCND3	0	amplification	3	diagnosis
RB1	0	amplification	3	diagnosis
CCNE1	25	amplification	3	diagnosis
CCND1	0	amplification	3	diagnosis
NF1	0	amplification	3	diagnosis
AKT3	0	amplification	3	diagnosis
BRCA1	0	amplification	3	diagnosis
CCND2	0	amplification	3	diagnosis
AKT1	0	amplification	3	diagnosis
MYC	0	amplification	3	diagnosis
KRAS	0	amplification	3	diagnosis
AKT2	0	deletion	3	diagnosis
BRCA2	0	deletion	3	diagnosis
MECOM	0	deletion	3	diagnosis
CDKN2A	0	deletion	3	diagnosis
CDKN2B	0	deletion	3	diagnosis
PIK3CA	0	deletion	3	diagnosis
PTEN	0	deletion	3	diagnosis
CCND3	0	deletion	3	diagnosis
RB1	0	deletion	3	diagnosis
CCNE1	0	deletion	3	diagnosis
CCND1	0	deletion	3	diagnosis
NF1	0	deletion	3	diagnosis
AKT3	0	deletion	3	diagnosis
BRCA1	0	deletion	3	diagnosis
CCND2	0	deletion	3	diagnosis
AKT1	0	deletion	3	diagnosis
MYC	0	deletion	3	diagnosis
KRAS	0	deletion	3	diagnosis
AKT2	4.59770114942529	amplification	1	relapse
BRCA2	0	amplification	1	relapse
MECOM	12.6436781609195	amplification	1	relapse
CDKN2A	0	amplification	1	relapse
CDKN2B	0	amplification	1	relapse
PIK3CA	5.74712643678161	amplification	1	relapse
PTEN	0	amplification	1	relapse
CCND3	0	amplification	1	relapse
RB1	0	amplification	1	relapse
CCNE1	14.9425287356322	amplification	1	relapse
CCND1	0	amplification	1	relapse
NF1	0	amplification	1	relapse
AKT3	0	amplification	1	relapse
BRCA1	0	amplification	1	relapse
CCND2	3.44827586206897	amplification	1	relapse
AKT1	1.14942528735632	amplification	1	relapse
MYC	9.19540229885057	amplification	1	relapse
KRAS	13.7931034482759	amplification	1	relapse
AKT2	0	deletion	1	relapse
BRCA2	0	deletion	1	relapse
MECOM	0	deletion	1	relapse
CDKN2A	1.14942528735632	deletion	1	relapse
CDKN2B	1.14942528735632	deletion	1	relapse
PIK3CA	0	deletion	1	relapse
PTEN	0	deletion	1	relapse
CCND3	0	deletion	1	relapse
RB1	2.29885057471264	deletion	1	relapse
CCNE1	0	deletion	1	relapse
CCND1	0	deletion	1	relapse
NF1	1.14942528735632	deletion	1	relapse
AKT3	0	deletion	1	relapse
BRCA1	0	deletion	1	relapse
CCND2	0	deletion	1	relapse
AKT1	0	deletion	1	relapse
MYC	0	deletion	1	relapse
KRAS	0	deletion	1	relapse
AKT2	0	amplification	2	relapse
BRCA2	2.63157894736842	amplification	2	relapse
MECOM	13.1578947368421	amplification	2	relapse
CDKN2A	0	amplification	2	relapse
CDKN2B	0	amplification	2	relapse
PIK3CA	10.5263157894737	amplification	2	relapse
PTEN	0	amplification	2	relapse
CCND3	0	amplification	2	relapse
RB1	0	amplification	2	relapse
CCNE1	7.89473684210526	amplification	2	relapse
CCND1	2.63157894736842	amplification	2	relapse
NF1	0	amplification	2	relapse
AKT3	2.63157894736842	amplification	2	relapse
BRCA1	0	amplification	2	relapse
CCND2	0	amplification	2	relapse
AKT1	5.26315789473684	amplification	2	relapse
MYC	18.4210526315789	amplification	2	relapse
KRAS	0	amplification	2	relapse
AKT2	0	deletion	2	relapse
BRCA2	0	deletion	2	relapse
MECOM	0	deletion	2	relapse
CDKN2A	0	deletion	2	relapse
CDKN2B	0	deletion	2	relapse
PIK3CA	0	deletion	2	relapse
PTEN	0	deletion	2	relapse
CCND3	0	deletion	2	relapse
RB1	0	deletion	2	relapse
CCNE1	0	deletion	2	relapse
CCND1	0	deletion	2	relapse
NF1	0	deletion	2	relapse
AKT3	0	deletion	2	relapse
BRCA1	0	deletion	2	relapse
CCND2	0	deletion	2	relapse
AKT1	0	deletion	2	relapse
MYC	0	deletion	2	relapse
KRAS	0	deletion	2	relapse
AKT2	0	amplification	3	relapse
BRCA2	0	amplification	3	relapse
MECOM	0	amplification	3	relapse
CDKN2A	0	amplification	3	relapse
CDKN2B	0	amplification	3	relapse
PIK3CA	0	amplification	3	relapse
PTEN	0	amplification	3	relapse
CCND3	0	amplification	3	relapse
RB1	0	amplification	3	relapse
CCNE1	0	amplification	3	relapse
CCND1	0	amplification	3	relapse
NF1	0	amplification	3	relapse
AKT3	0	amplification	3	relapse
BRCA1	0	amplification	3	relapse
CCND2	0	amplification	3	relapse
AKT1	0	amplification	3	relapse
MYC	11.1111111111111	amplification	3	relapse
KRAS	0	amplification	3	relapse
AKT2	0	deletion	3	relapse
BRCA2	0	deletion	3	relapse
MECOM	0	deletion	3	relapse
CDKN2A	0	deletion	3	relapse
CDKN2B	0	deletion	3	relapse
PIK3CA	0	deletion	3	relapse
PTEN	11.1111111111111	deletion	3	relapse
CCND3	0	deletion	3	relapse
RB1	0	deletion	3	relapse
CCNE1	0	deletion	3	relapse
CCND1	0	deletion	3	relapse
NF1	0	deletion	3	relapse
AKT3	0	deletion	3	relapse
BRCA1	0	deletion	3	relapse
CCND2	0	deletion	3	relapse
AKT1	0	deletion	3	relapse
MYC	0	deletion	3	relapse
KRAS	0	deletion	3	relapse
