# Supplementary material for: The copy number and mutational landscape of recurrent ovarian high-grade serous carcinoma
Source: Nat Commun. 2023 Jul 20;14:4387. doi: 10.1038/s41467-023-39867-7 (PMC10359414; doi:10.1038/s41467-023-39867-7)
Supplement: Supplementary file 10 — Source Data [file 41467_2023_39867_MOESM10_ESM.zip › source_data/figure_S6B.tsv]

PATIENT_ID	paired	ploidy_diff	ploidy_change	group	ploidy	platinum_status
BRITROC-1	1	-0.1	FALSE	diagnosis	2	resistant
BRITROC-1	1	-0.1	FALSE	relapse	1.9	resistant
BRITROC-106	1	-0.1	FALSE	diagnosis	3.6	sensitive
BRITROC-106	1	-0.1	FALSE	relapse	3.5	sensitive
BRITROC-11	1	0	FALSE	diagnosis	3.2	sensitive
BRITROC-11	1	0	FALSE	relapse	3.2	sensitive
BRITROC-124	1	0	FALSE	diagnosis	1.9	sensitive
BRITROC-124	1	0	FALSE	relapse	1.9	sensitive
BRITROC-132	1	0	FALSE	diagnosis	1.8	sensitive
BRITROC-132	1	0	FALSE	relapse	1.8	sensitive
BRITROC-147	1	0.1	FALSE	diagnosis	2.6	resistant
BRITROC-147	1	0.1	FALSE	relapse	2.7	resistant
BRITROC-148	1	0	FALSE	diagnosis	2.8	resistant
BRITROC-148	1	0	FALSE	relapse	2.8	resistant
BRITROC-157	1	0	FALSE	diagnosis	2.1	sensitive
BRITROC-157	1	0	FALSE	relapse	2.1	sensitive
BRITROC-187	1	0	FALSE	diagnosis	2	sensitive
BRITROC-187	1	0	FALSE	relapse	2	sensitive
BRITROC-192	1	-0.1	FALSE	diagnosis	1.8	sensitive
BRITROC-192	1	-0.1	FALSE	relapse	1.7	sensitive
BRITROC-2	1	0	FALSE	diagnosis	2.5	resistant
BRITROC-2	1	0	FALSE	relapse	2.5	resistant
BRITROC-204	1	0	FALSE	diagnosis	1.8	sensitive
BRITROC-204	1	0	FALSE	relapse	1.8	sensitive
BRITROC-205	1	-0.4	FALSE	diagnosis	3.1	sensitive
BRITROC-205	1	-0.4	FALSE	relapse	2.7	sensitive
BRITROC-209	1	1	TRUE	diagnosis	1.7	sensitive
BRITROC-209	1	1	TRUE	relapse	2.7	sensitive
BRITROC-216	1	1.65	TRUE	diagnosis	1.85	sensitive
BRITROC-216	1	1.65	TRUE	relapse	3.5	sensitive
BRITROC-225	1	-0.1	FALSE	diagnosis	2	sensitive
BRITROC-225	1	-0.1	FALSE	relapse	1.9	sensitive
BRITROC-226	1	0	FALSE	diagnosis	1.8	sensitive
BRITROC-226	1	0	FALSE	relapse	1.8	sensitive
BRITROC-229	1	0	FALSE	diagnosis	3	resistant
BRITROC-229	1	0	FALSE	relapse	3	resistant
BRITROC-23	1	1.7	TRUE	diagnosis	1.9	sensitive
BRITROC-23	1	1.7	TRUE	relapse	3.6	sensitive
BRITROC-232	1	0	FALSE	diagnosis	3.2	sensitive
BRITROC-232	1	0	FALSE	relapse	3.2	sensitive
BRITROC-234	1	0	FALSE	diagnosis	3.4	resistant
BRITROC-234	1	0	FALSE	relapse	3.4	resistant
BRITROC-241	1	1.2	TRUE	diagnosis	1.8	sensitive
BRITROC-241	1	1.2	TRUE	relapse	3	sensitive
BRITROC-242	1	0	FALSE	diagnosis	2.7	sensitive
BRITROC-242	1	0	FALSE	relapse	2.7	sensitive
BRITROC-246	1	0.1	FALSE	diagnosis	3	sensitive
BRITROC-246	1	0.1	FALSE	relapse	3.1	sensitive
BRITROC-248	1	-2.65	TRUE	diagnosis	5.3	resistant
BRITROC-248	1	-2.65	TRUE	relapse	2.65	resistant
BRITROC-256	1	0	FALSE	diagnosis	1.7	sensitive
BRITROC-256	1	0	FALSE	relapse	1.7	sensitive
BRITROC-259	1	0	FALSE	diagnosis	2	sensitive
BRITROC-259	1	0	FALSE	relapse	2	sensitive
BRITROC-260	1	-0.0999999999999999	FALSE	diagnosis	1.9	sensitive
BRITROC-260	1	-0.0999999999999999	FALSE	relapse	1.8	sensitive
BRITROC-267	1	1.6	TRUE	diagnosis	1.8	sensitive
BRITROC-267	1	1.6	TRUE	relapse	3.4	sensitive
BRITROC-268	1	0	FALSE	diagnosis	1.6	resistant
BRITROC-268	1	0	FALSE	relapse	1.6	resistant
BRITROC-271	1	0.2	FALSE	diagnosis	3	sensitive
BRITROC-271	1	0.2	FALSE	relapse	3.2	sensitive
BRITROC-274	1	1.1	TRUE	diagnosis	1.8	sensitive
BRITROC-274	1	1.1	TRUE	relapse	2.9	sensitive
BRITROC-32	1	-0.1	FALSE	diagnosis	3	resistant
BRITROC-32	1	-0.1	FALSE	relapse	2.9	resistant
BRITROC-34	1	0.1	FALSE	diagnosis	2	sensitive
BRITROC-34	1	0.1	FALSE	relapse	2.1	sensitive
BRITROC-36	1	-0.5	FALSE	diagnosis	3.2	sensitive
BRITROC-36	1	-0.5	FALSE	relapse	2.7	sensitive
BRITROC-37	1	0	FALSE	diagnosis	1.9	sensitive
BRITROC-37	1	0	FALSE	relapse	1.9	sensitive
BRITROC-39	1	-0.05	FALSE	diagnosis	1.95	sensitive
BRITROC-39	1	-0.05	FALSE	relapse	1.9	sensitive
BRITROC-5	1	0.0999999999999999	FALSE	diagnosis	1.8	sensitive
BRITROC-5	1	0.0999999999999999	FALSE	relapse	1.9	sensitive
BRITROC-55	1	0.0999999999999999	FALSE	diagnosis	1.8	sensitive
BRITROC-55	1	0.0999999999999999	FALSE	relapse	1.9	sensitive
BRITROC-65	1	0.1	FALSE	diagnosis	2.9	sensitive
BRITROC-65	1	0.1	FALSE	relapse	3	sensitive
BRITROC-67	1	-1	TRUE	diagnosis	2.9	sensitive
BRITROC-67	1	-1	TRUE	relapse	1.9	sensitive
BRITROC-74	1	1.25	TRUE	diagnosis	1.9	sensitive
BRITROC-74	1	1.25	TRUE	relapse	3.15	sensitive
BRITROC-8	1	-0.0999999999999999	FALSE	diagnosis	1.9	sensitive
BRITROC-8	1	-0.0999999999999999	FALSE	relapse	1.8	sensitive
BRITROC-9	1	0	FALSE	diagnosis	2.1	sensitive
BRITROC-9	1	0	FALSE	relapse	2.1	sensitive
BRITROC-94	1	-0.2	FALSE	diagnosis	3.5	sensitive
BRITROC-94	1	-0.2	FALSE	relapse	3.3	sensitive
BRITROC-96	1	-0.7	FALSE	diagnosis	3.4	resistant
BRITROC-96	1	-0.7	FALSE	relapse	2.7	resistant
BRITROC-99	1	0	FALSE	diagnosis	1.9	sensitive
BRITROC-99	1	0	FALSE	relapse	1.9	sensitive
