# Supplementary material for: The copy number and mutational landscape of recurrent ovarian high-grade serous carcinoma
Source: Nat Commun. 2023 Jul 20;14:4387. doi: 10.1038/s41467-023-39867-7 (PMC10359414; doi:10.1038/s41467-023-39867-7)
Supplement: Supplementary file 10 — Source Data [file 41467_2023_39867_MOESM10_ESM.zip › source_data/figure_S7B.tsv]

PATIENT_ID	diagnosis	relapse
BRITROC-1	97	65
BRITROC-106	276	285
BRITROC-11	276	238
BRITROC-124	198	274
BRITROC-132	51	75
BRITROC-147	67	139
BRITROC-148	99	132
BRITROC-157	196	130
BRITROC-187	260	254
BRITROC-192	230	124
BRITROC-2	54.5	51
BRITROC-204	100	112
BRITROC-205	152	146
BRITROC-209	140	124
BRITROC-216	219	253
BRITROC-225	220	202
BRITROC-226	111	107.5
BRITROC-229	218	203
BRITROC-23	161	227
BRITROC-232	79	162
BRITROC-234	191.5	163
BRITROC-241	80	131
BRITROC-242	167	191
BRITROC-246	204	233
BRITROC-248	471	193.5
BRITROC-256	198	157
BRITROC-259	179	131.5
BRITROC-260	98	145
BRITROC-267	167	192
BRITROC-268	140.5	158
BRITROC-271	327	255
BRITROC-274	73	81.5
BRITROC-32	268	139
BRITROC-34	255	453
BRITROC-36	306	228
BRITROC-37	105	100
BRITROC-39	207	186
BRITROC-5	160	159.5
BRITROC-55	113	113.5
BRITROC-65	227	301
BRITROC-67	139	76
BRITROC-74	224	205
BRITROC-8	109	123
BRITROC-9	256	388
BRITROC-94	146.5	288
BRITROC-96	165	310
BRITROC-99	52	127
