# Supplementary material for: The copy number and mutational landscape of recurrent ovarian high-grade serous carcinoma
Source: Nat Commun. 2023 Jul 20;14:4387. doi: 10.1038/s41467-023-39867-7 (PMC10359414; doi:10.1038/s41467-023-39867-7)
Supplement: Supplementary file 10 — Source Data [file 41467_2023_39867_MOESM10_ESM.zip › source_data/figure_S10A.tsv]

cytoband	rate	p	n	group	cohort	chr
1:p36.33	0	0	58	amplification	diagnosis	1
1:p36.32	0	0	58	amplification	diagnosis	1
1:p36.31	0	0	58	amplification	diagnosis	1
1:p36.23	0	0	58	amplification	diagnosis	1
1:p36.22	0	0	58	amplification	diagnosis	1
1:p36.21	0	0	58	amplification	diagnosis	1
1:p36.13	0	0	58	amplification	diagnosis	1
1:p36.12	0	0	58	amplification	diagnosis	1
1:p36.11	0	0	58	amplification	diagnosis	1
1:p35.3	0	0	58	amplification	diagnosis	1
1:p35.2	0	0	58	amplification	diagnosis	1
1:p35.1	0	0	58	amplification	diagnosis	1
1:p34.3	0	0	58	amplification	diagnosis	1
1:p34.2	0	0	58	amplification	diagnosis	1
1:p34.1	0	0	58	amplification	diagnosis	1
1:p33	0	0	58	amplification	diagnosis	1
1:p32.3	0	0	58	amplification	diagnosis	1
1:p32.2	0	0	58	amplification	diagnosis	1
1:p32.1	0	0	58	amplification	diagnosis	1
1:p31.3	0	0	58	amplification	diagnosis	1
1:p31.2	0	0	58	amplification	diagnosis	1
1:p31.1	0	0	58	amplification	diagnosis	1
1:p22.3	0	0	58	amplification	diagnosis	1
1:p22.2	0	0	58	amplification	diagnosis	1
1:p22.1	0	0	58	amplification	diagnosis	1
1:p21.3	0	0	58	amplification	diagnosis	1
1:p21.2	0	0	58	amplification	diagnosis	1
1:p21.1	0	0	58	amplification	diagnosis	1
1:p13.3	0	0	58	amplification	diagnosis	1
1:p13.2	0	0	58	amplification	diagnosis	1
1:p13.1	0	0	58	amplification	diagnosis	1
1:p12	0	0	58	amplification	diagnosis	1
1:q21.3	0	0	58	amplification	diagnosis	1
1:q22	0	0	58	amplification	diagnosis	1
1:q23.1	0	0	58	amplification	diagnosis	1
1:q23.2	0	0	58	amplification	diagnosis	1
1:q23.3	0	0	58	amplification	diagnosis	1
1:q24.1	0	0	58	amplification	diagnosis	1
1:q24.2	0	0	58	amplification	diagnosis	1
1:q24.3	0	0	58	amplification	diagnosis	1
1:q25.1	0	0	58	amplification	diagnosis	1
1:q25.2	0	0	58	amplification	diagnosis	1
1:q25.3	0	0	58	amplification	diagnosis	1
1:q31.1	0	0	58	amplification	diagnosis	1
1:q31.2	0	0	58	amplification	diagnosis	1
1:q31.3	0	0	58	amplification	diagnosis	1
1:q32.1	0	0	58	amplification	diagnosis	1
1:q32.2	0	0	58	amplification	diagnosis	1
1:q32.3	0	0	58	amplification	diagnosis	1
1:q41	0	0	58	amplification	diagnosis	1
1:q42.11	0	0	58	amplification	diagnosis	1
1:q42.12	0	0	58	amplification	diagnosis	1
1:q42.13	0	0	58	amplification	diagnosis	1
1:q42.2	0	0	58	amplification	diagnosis	1
1:q42.3	0	0	58	amplification	diagnosis	1
1:q43	0	0	58	amplification	diagnosis	1
1:q44	0	0	58	amplification	diagnosis	1
2:p25.3	0	0	58	amplification	diagnosis	2
2:p25.2	0	0	58	amplification	diagnosis	2
2:p25.1	0	0	58	amplification	diagnosis	2
2:p24.3	0	0	58	amplification	diagnosis	2
2:p24.2	0	0	58	amplification	diagnosis	2
2:p24.1	0	0	58	amplification	diagnosis	2
2:p23.3	0	0	58	amplification	diagnosis	2
2:p23.2	0	0	58	amplification	diagnosis	2
2:p23.1	0	0	58	amplification	diagnosis	2
2:p22.3	0	0	58	amplification	diagnosis	2
2:p22.2	0	0	58	amplification	diagnosis	2
2:p22.1	0	0	58	amplification	diagnosis	2
2:p21	0	0	58	amplification	diagnosis	2
2:p16.3	0	0	58	amplification	diagnosis	2
2:p16.2	0	0	58	amplification	diagnosis	2
2:p16.1	0	0	58	amplification	diagnosis	2
2:p15	0	0	58	amplification	diagnosis	2
2:p14	0	0	58	amplification	diagnosis	2
2:p13.3	0	0	58	amplification	diagnosis	2
2:p13.2	0	0	58	amplification	diagnosis	2
2:p13.1	0	0	58	amplification	diagnosis	2
2:p12	0	0	58	amplification	diagnosis	2
2:p11.2	0	0	58	amplification	diagnosis	2
2:q11.2	0	0	58	amplification	diagnosis	2
2:q12.1	0	0	58	amplification	diagnosis	2
2:q12.2	0	0	58	amplification	diagnosis	2
2:q12.3	0	0	58	amplification	diagnosis	2
2:q13	0	0	58	amplification	diagnosis	2
2:q14.1	0	0	58	amplification	diagnosis	2
2:q14.2	0	0	58	amplification	diagnosis	2
2:q14.3	0	0	58	amplification	diagnosis	2
2:q21.2	0	0	58	amplification	diagnosis	2
2:q22.1	0	0	58	amplification	diagnosis	2
2:q22.2	0	0	58	amplification	diagnosis	2
2:q22.3	0	0	58	amplification	diagnosis	2
2:q23.1	0	0	58	amplification	diagnosis	2
2:q23.2	0	0	58	amplification	diagnosis	2
2:q23.3	0	0	58	amplification	diagnosis	2
2:q24.1	0	0	58	amplification	diagnosis	2
2:q24.2	0	0	58	amplification	diagnosis	2
2:q24.3	0	0	58	amplification	diagnosis	2
2:q31.1	0	0	58	amplification	diagnosis	2
2:q31.2	0	0	58	amplification	diagnosis	2
2:q31.3	0	0	58	amplification	diagnosis	2
2:q32.1	0	0	58	amplification	diagnosis	2
2:q32.2	0	0	58	amplification	diagnosis	2
2:q32.3	0	0	58	amplification	diagnosis	2
2:q33.1	0	0	58	amplification	diagnosis	2
2:q33.2	0	0	58	amplification	diagnosis	2
2:q33.3	0	0	58	amplification	diagnosis	2
2:q34	0	0	58	amplification	diagnosis	2
2:q35	0	0	58	amplification	diagnosis	2
2:q36.1	0	0	58	amplification	diagnosis	2
2:q36.2	0	0	58	amplification	diagnosis	2
2:q36.3	0	0	58	amplification	diagnosis	2
2:q37.1	0	0	58	amplification	diagnosis	2
2:q37.2	0	0	58	amplification	diagnosis	2
2:q37.3	0	0	58	amplification	diagnosis	2
3:p26.3	0	0	58	amplification	diagnosis	3
3:p26.2	0	0	58	amplification	diagnosis	3
3:p26.1	0	0	58	amplification	diagnosis	3
3:p25.3	0	0	58	amplification	diagnosis	3
3:p25.2	0	0	58	amplification	diagnosis	3
3:p25.1	0	0	58	amplification	diagnosis	3
3:p24.3	0	0	58	amplification	diagnosis	3
3:p24.2	0	0	58	amplification	diagnosis	3
3:p24.1	0	0	58	amplification	diagnosis	3
3:p23	0	0	58	amplification	diagnosis	3
3:p22.3	0	0	58	amplification	diagnosis	3
3:p22.2	0	0	58	amplification	diagnosis	3
3:p22.1	0	0	58	amplification	diagnosis	3
3:p21.33	0	0	58	amplification	diagnosis	3
3:p21.32	0	0	58	amplification	diagnosis	3
3:p21.31	0	0	58	amplification	diagnosis	3
3:p21.2	0	0	58	amplification	diagnosis	3
3:p21.1	0	0	58	amplification	diagnosis	3
3:p14.3	0	0	58	amplification	diagnosis	3
3:p14.2	0	0	58	amplification	diagnosis	3
3:p14.1	0	0	58	amplification	diagnosis	3
3:p13	0	0	58	amplification	diagnosis	3
3:p12.3	0	0	58	amplification	diagnosis	3
3:p12.2	0	0	58	amplification	diagnosis	3
3:p12.1	0	0	58	amplification	diagnosis	3
3:p11.2	0	0	58	amplification	diagnosis	3
3:q11.2	0	0	58	amplification	diagnosis	3
3:q12.1	0	0	58	amplification	diagnosis	3
3:q12.2	0	0	58	amplification	diagnosis	3
3:q12.3	0	0	58	amplification	diagnosis	3
3:q13.11	0	0	58	amplification	diagnosis	3
3:q13.12	0	0	58	amplification	diagnosis	3
3:q13.13	0	0	58	amplification	diagnosis	3
3:q13.2	0	0	58	amplification	diagnosis	3
3:q13.31	0	0	58	amplification	diagnosis	3
3:q13.32	0	0	58	amplification	diagnosis	3
3:q13.33	0	0	58	amplification	diagnosis	3
3:q21.1	0	0	58	amplification	diagnosis	3
3:q21.2	0	0	58	amplification	diagnosis	3
3:q21.3	0	0	58	amplification	diagnosis	3
3:q22.1	0	0	58	amplification	diagnosis	3
3:q22.2	0	0	58	amplification	diagnosis	3
3:q22.3	1.72413793103448	1	57	amplification	diagnosis	3
3:q23	1.72413793103448	1	57	amplification	diagnosis	3
3:q24	0	0	58	amplification	diagnosis	3
3:q25.1	1.72413793103448	1	57	amplification	diagnosis	3
3:q25.2	1.72413793103448	1	57	amplification	diagnosis	3
3:q25.31	1.72413793103448	1	57	amplification	diagnosis	3
3:q25.32	1.72413793103448	1	57	amplification	diagnosis	3
3:q25.33	1.72413793103448	1	57	amplification	diagnosis	3
3:q26.1	1.72413793103448	1	57	amplification	diagnosis	3
3:q26.2	6.89655172413793	4	54	amplification	diagnosis	3
3:q26.31	5.17241379310345	3	55	amplification	diagnosis	3
3:q26.32	6.89655172413793	4	54	amplification	diagnosis	3
3:q26.33	5.17241379310345	3	55	amplification	diagnosis	3
3:q27.1	6.89655172413793	4	54	amplification	diagnosis	3
3:q27.2	3.44827586206897	2	56	amplification	diagnosis	3
3:q27.3	1.72413793103448	1	57	amplification	diagnosis	3
3:q28	1.72413793103448	1	57	amplification	diagnosis	3
3:q29	1.72413793103448	1	57	amplification	diagnosis	3
4:p16.3	0	0	58	amplification	diagnosis	4
4:p16.2	0	0	58	amplification	diagnosis	4
4:p16.1	0	0	58	amplification	diagnosis	4
4:p15.33	0	0	58	amplification	diagnosis	4
4:p15.32	0	0	58	amplification	diagnosis	4
4:p15.31	0	0	58	amplification	diagnosis	4
4:p15.2	0	0	58	amplification	diagnosis	4
4:p15.1	0	0	58	amplification	diagnosis	4
4:p14	0	0	58	amplification	diagnosis	4
4:p13	0	0	58	amplification	diagnosis	4
4:p12	0	0	58	amplification	diagnosis	4
4:q12	0	0	58	amplification	diagnosis	4
4:q13.1	0	0	58	amplification	diagnosis	4
4:q13.2	0	0	58	amplification	diagnosis	4
4:q13.3	0	0	58	amplification	diagnosis	4
4:q21.1	0	0	58	amplification	diagnosis	4
4:q21.21	0	0	58	amplification	diagnosis	4
4:q21.22	0	0	58	amplification	diagnosis	4
4:q21.23	0	0	58	amplification	diagnosis	4
4:q22.1	0	0	58	amplification	diagnosis	4
4:q22.2	0	0	58	amplification	diagnosis	4
4:q22.3	0	0	58	amplification	diagnosis	4
4:q23	0	0	58	amplification	diagnosis	4
4:q24	0	0	58	amplification	diagnosis	4
4:q25	0	0	58	amplification	diagnosis	4
4:q26	0	0	58	amplification	diagnosis	4
4:q27	0	0	58	amplification	diagnosis	4
4:q28.1	0	0	58	amplification	diagnosis	4
4:q28.2	0	0	58	amplification	diagnosis	4
4:q28.3	0	0	58	amplification	diagnosis	4
4:q31.1	0	0	58	amplification	diagnosis	4
4:q31.21	0	0	58	amplification	diagnosis	4
4:q31.22	0	0	58	amplification	diagnosis	4
4:q31.23	0	0	58	amplification	diagnosis	4
4:q31.3	0	0	58	amplification	diagnosis	4
4:q32.1	0	0	58	amplification	diagnosis	4
4:q32.2	0	0	58	amplification	diagnosis	4
4:q32.3	0	0	58	amplification	diagnosis	4
4:q33	0	0	58	amplification	diagnosis	4
4:q34.1	0	0	58	amplification	diagnosis	4
4:q34.2	0	0	58	amplification	diagnosis	4
4:q34.3	0	0	58	amplification	diagnosis	4
4:q35.1	0	0	58	amplification	diagnosis	4
4:q35.2	0	0	58	amplification	diagnosis	4
5:p15.33	0	0	58	amplification	diagnosis	5
5:p15.32	0	0	58	amplification	diagnosis	5
5:p15.31	0	0	58	amplification	diagnosis	5
5:p15.2	0	0	58	amplification	diagnosis	5
5:p15.1	0	0	58	amplification	diagnosis	5
5:p14.3	0	0	58	amplification	diagnosis	5
5:p14.1	0	0	58	amplification	diagnosis	5
5:p13.3	0	0	58	amplification	diagnosis	5
5:p13.2	0	0	58	amplification	diagnosis	5
5:p13.1	0	0	58	amplification	diagnosis	5
5:p12	0	0	58	amplification	diagnosis	5
5:q11.2	0	0	58	amplification	diagnosis	5
5:q12.1	0	0	58	amplification	diagnosis	5
5:q12.3	0	0	58	amplification	diagnosis	5
5:q13.2	0	0	58	amplification	diagnosis	5
5:q13.3	0	0	58	amplification	diagnosis	5
5:q14.1	0	0	58	amplification	diagnosis	5
5:q14.3	0	0	58	amplification	diagnosis	5
5:q15	0	0	58	amplification	diagnosis	5
5:q21.1	0	0	58	amplification	diagnosis	5
5:q21.2	0	0	58	amplification	diagnosis	5
5:q21.3	0	0	58	amplification	diagnosis	5
5:q22.2	0	0	58	amplification	diagnosis	5
5:q22.3	0	0	58	amplification	diagnosis	5
5:q23.1	0	0	58	amplification	diagnosis	5
5:q23.2	0	0	58	amplification	diagnosis	5
5:q23.3	0	0	58	amplification	diagnosis	5
5:q31.1	0	0	58	amplification	diagnosis	5
5:q31.2	0	0	58	amplification	diagnosis	5
5:q31.3	0	0	58	amplification	diagnosis	5
5:q32	0	0	58	amplification	diagnosis	5
5:q33.1	0	0	58	amplification	diagnosis	5
5:q33.2	0	0	58	amplification	diagnosis	5
5:q33.3	0	0	58	amplification	diagnosis	5
5:q34	0	0	58	amplification	diagnosis	5
5:q35.1	0	0	58	amplification	diagnosis	5
5:q35.2	0	0	58	amplification	diagnosis	5
5:q35.3	1.72413793103448	1	57	amplification	diagnosis	5
6:p25.3	0	0	58	amplification	diagnosis	6
6:p25.2	0	0	58	amplification	diagnosis	6
6:p25.1	0	0	58	amplification	diagnosis	6
6:p24.3	0	0	58	amplification	diagnosis	6
6:p24.2	1.72413793103448	1	57	amplification	diagnosis	6
6:p24.1	0	0	58	amplification	diagnosis	6
6:p23	0	0	58	amplification	diagnosis	6
6:p22.3	0	0	58	amplification	diagnosis	6
6:p22.2	0	0	58	amplification	diagnosis	6
6:p22.1	0	0	58	amplification	diagnosis	6
6:p21.33	0	0	58	amplification	diagnosis	6
6:p21.32	0	0	58	amplification	diagnosis	6
6:p21.31	0	0	58	amplification	diagnosis	6
6:p21.2	0	0	58	amplification	diagnosis	6
6:p21.1	0	0	58	amplification	diagnosis	6
6:p12.3	0	0	58	amplification	diagnosis	6
6:p12.1	0	0	58	amplification	diagnosis	6
6:p11.2	0	0	58	amplification	diagnosis	6
6:q12	0	0	58	amplification	diagnosis	6
6:q13	0	0	58	amplification	diagnosis	6
6:q14.1	0	0	58	amplification	diagnosis	6
6:q14.3	0	0	58	amplification	diagnosis	6
6:q15	0	0	58	amplification	diagnosis	6
6:q16.1	0	0	58	amplification	diagnosis	6
6:q16.2	0	0	58	amplification	diagnosis	6
6:q16.3	0	0	58	amplification	diagnosis	6
6:q21	0	0	58	amplification	diagnosis	6
6:q22.1	0	0	58	amplification	diagnosis	6
6:q22.31	0	0	58	amplification	diagnosis	6
6:q22.32	0	0	58	amplification	diagnosis	6
6:q22.33	0	0	58	amplification	diagnosis	6
6:q23.2	0	0	58	amplification	diagnosis	6
6:q23.3	0	0	58	amplification	diagnosis	6
6:q24.1	0	0	58	amplification	diagnosis	6
6:q24.2	0	0	58	amplification	diagnosis	6
6:q24.3	0	0	58	amplification	diagnosis	6
6:q25.1	0	0	58	amplification	diagnosis	6
6:q25.2	0	0	58	amplification	diagnosis	6
6:q25.3	0	0	58	amplification	diagnosis	6
6:q26	0	0	58	amplification	diagnosis	6
6:q27	0	0	58	amplification	diagnosis	6
7:p22.3	1.72413793103448	1	57	amplification	diagnosis	7
7:p22.2	1.72413793103448	1	57	amplification	diagnosis	7
7:p22.1	1.72413793103448	1	57	amplification	diagnosis	7
7:p21.3	1.72413793103448	1	57	amplification	diagnosis	7
7:p21.2	0	0	58	amplification	diagnosis	7
7:p21.1	0	0	58	amplification	diagnosis	7
7:p15.3	0	0	58	amplification	diagnosis	7
7:p15.2	0	0	58	amplification	diagnosis	7
7:p14.3	0	0	58	amplification	diagnosis	7
7:p14.1	0	0	58	amplification	diagnosis	7
7:p13	0	0	58	amplification	diagnosis	7
7:p12.3	0	0	58	amplification	diagnosis	7
7:p12.2	0	0	58	amplification	diagnosis	7
7:p12.1	0	0	58	amplification	diagnosis	7
7:p11.2	0	0	58	amplification	diagnosis	7
7:q11.22	0	0	58	amplification	diagnosis	7
7:q11.23	0	0	58	amplification	diagnosis	7
7:q21.11	1.72413793103448	1	57	amplification	diagnosis	7
7:q21.12	1.72413793103448	1	57	amplification	diagnosis	7
7:q21.13	1.72413793103448	1	57	amplification	diagnosis	7
7:q21.2	1.72413793103448	1	57	amplification	diagnosis	7
7:q21.3	0	0	58	amplification	diagnosis	7
7:q22.1	0	0	58	amplification	diagnosis	7
7:q22.3	0	0	58	amplification	diagnosis	7
7:q31.1	0	0	58	amplification	diagnosis	7
7:q31.2	0	0	58	amplification	diagnosis	7
7:q31.31	0	0	58	amplification	diagnosis	7
7:q31.32	0	0	58	amplification	diagnosis	7
7:q31.33	0	0	58	amplification	diagnosis	7
7:q32.3	0	0	58	amplification	diagnosis	7
7:q33	0	0	58	amplification	diagnosis	7
7:q34	1.72413793103448	1	57	amplification	diagnosis	7
7:q35	1.72413793103448	1	57	amplification	diagnosis	7
7:q36.1	1.72413793103448	1	57	amplification	diagnosis	7
7:q36.2	1.72413793103448	1	57	amplification	diagnosis	7
7:q36.3	1.72413793103448	1	57	amplification	diagnosis	7
8:p23.3	0	0	58	amplification	diagnosis	8
8:p23.2	0	0	58	amplification	diagnosis	8
8:p23.1	0	0	58	amplification	diagnosis	8
8:p22	0	0	58	amplification	diagnosis	8
8:p21.3	0	0	58	amplification	diagnosis	8
8:p21.2	0	0	58	amplification	diagnosis	8
8:p12	0	0	58	amplification	diagnosis	8
8:p11.23	0	0	58	amplification	diagnosis	8
8:p11.22	0	0	58	amplification	diagnosis	8
8:p11.21	0	0	58	amplification	diagnosis	8
8:q11.21	0	0	58	amplification	diagnosis	8
8:q11.23	0	0	58	amplification	diagnosis	8
8:q12.1	0	0	58	amplification	diagnosis	8
8:q12.2	0	0	58	amplification	diagnosis	8
8:q12.3	0	0	58	amplification	diagnosis	8
8:q13.2	0	0	58	amplification	diagnosis	8
8:q13.3	0	0	58	amplification	diagnosis	8
8:q21.11	0	0	58	amplification	diagnosis	8
8:q21.12	0	0	58	amplification	diagnosis	8
8:q21.13	1.72413793103448	1	57	amplification	diagnosis	8
8:q21.2	1.72413793103448	1	57	amplification	diagnosis	8
8:q21.3	1.72413793103448	1	57	amplification	diagnosis	8
8:q22.1	1.72413793103448	1	57	amplification	diagnosis	8
8:q22.2	3.44827586206897	2	56	amplification	diagnosis	8
8:q22.3	1.72413793103448	1	57	amplification	diagnosis	8
8:q23.1	1.72413793103448	1	57	amplification	diagnosis	8
8:q23.2	3.44827586206897	2	56	amplification	diagnosis	8
8:q23.3	5.17241379310345	3	55	amplification	diagnosis	8
8:q24.11	6.89655172413793	4	54	amplification	diagnosis	8
8:q24.12	8.62068965517241	5	53	amplification	diagnosis	8
8:q24.13	8.62068965517241	5	53	amplification	diagnosis	8
8:q24.21	12.0689655172414	7	51	amplification	diagnosis	8
8:q24.22	8.62068965517241	5	53	amplification	diagnosis	8
8:q24.23	3.44827586206897	2	56	amplification	diagnosis	8
8:q24.3	5.17241379310345	3	55	amplification	diagnosis	8
9:p24.3	0	0	58	amplification	diagnosis	9
9:p24.2	0	0	58	amplification	diagnosis	9
9:p24.1	0	0	58	amplification	diagnosis	9
9:p23	0	0	58	amplification	diagnosis	9
9:p22.3	0	0	58	amplification	diagnosis	9
9:p22.2	0	0	58	amplification	diagnosis	9
9:p22.1	0	0	58	amplification	diagnosis	9
9:p21.3	0	0	58	amplification	diagnosis	9
9:p21.2	0	0	58	amplification	diagnosis	9
9:p21.1	0	0	58	amplification	diagnosis	9
9:p13.3	0	0	58	amplification	diagnosis	9
9:p13.2	0	0	58	amplification	diagnosis	9
9:q21.12	0	0	58	amplification	diagnosis	9
9:q21.13	0	0	58	amplification	diagnosis	9
9:q21.2	0	0	58	amplification	diagnosis	9
9:q21.31	0	0	58	amplification	diagnosis	9
9:q21.32	0	0	58	amplification	diagnosis	9
9:q21.33	0	0	58	amplification	diagnosis	9
9:q22.2	0	0	58	amplification	diagnosis	9
9:q22.32	0	0	58	amplification	diagnosis	9
9:q22.33	0	0	58	amplification	diagnosis	9
9:q31.1	0	0	58	amplification	diagnosis	9
9:q31.2	0	0	58	amplification	diagnosis	9
9:q31.3	0	0	58	amplification	diagnosis	9
9:q32	0	0	58	amplification	diagnosis	9
9:q33.1	0	0	58	amplification	diagnosis	9
9:q33.2	0	0	58	amplification	diagnosis	9
9:q33.3	0	0	58	amplification	diagnosis	9
9:q34.11	0	0	58	amplification	diagnosis	9
9:q34.12	0	0	58	amplification	diagnosis	9
9:q34.13	0	0	58	amplification	diagnosis	9
9:q34.2	0	0	58	amplification	diagnosis	9
9:q34.3	0	0	58	amplification	diagnosis	9
10:p15.3	0	0	58	amplification	diagnosis	10
10:p14	0	0	58	amplification	diagnosis	10
10:p13	0	0	58	amplification	diagnosis	10
10:p12.33	0	0	58	amplification	diagnosis	10
10:p12.32	0	0	58	amplification	diagnosis	10
10:p12.31	0	0	58	amplification	diagnosis	10
10:p12.2	0	0	58	amplification	diagnosis	10
10:p12.1	0	0	58	amplification	diagnosis	10
10:p11.23	0	0	58	amplification	diagnosis	10
10:p11.22	0	0	58	amplification	diagnosis	10
10:p11.21	0	0	58	amplification	diagnosis	10
10:q11.21	0	0	58	amplification	diagnosis	10
10:q11.23	0	0	58	amplification	diagnosis	10
10:q21.1	0	0	58	amplification	diagnosis	10
10:q21.2	0	0	58	amplification	diagnosis	10
10:q21.3	0	0	58	amplification	diagnosis	10
10:q22.1	0	0	58	amplification	diagnosis	10
10:q22.2	0	0	58	amplification	diagnosis	10
10:q22.3	0	0	58	amplification	diagnosis	10
10:q23.1	0	0	58	amplification	diagnosis	10
10:q23.2	0	0	58	amplification	diagnosis	10
10:q23.31	0	0	58	amplification	diagnosis	10
10:q23.32	0	0	58	amplification	diagnosis	10
10:q23.33	0	0	58	amplification	diagnosis	10
10:q24.1	0	0	58	amplification	diagnosis	10
10:q24.2	0	0	58	amplification	diagnosis	10
10:q24.31	0	0	58	amplification	diagnosis	10
10:q24.32	0	0	58	amplification	diagnosis	10
10:q24.33	0	0	58	amplification	diagnosis	10
10:q25.1	0	0	58	amplification	diagnosis	10
10:q25.2	0	0	58	amplification	diagnosis	10
10:q25.3	0	0	58	amplification	diagnosis	10
10:q26.11	0	0	58	amplification	diagnosis	10
10:q26.12	0	0	58	amplification	diagnosis	10
10:q26.13	0	0	58	amplification	diagnosis	10
10:q26.2	0	0	58	amplification	diagnosis	10
10:q26.3	0	0	58	amplification	diagnosis	10
11:p15.5	0	0	58	amplification	diagnosis	11
11:p15.4	0	0	58	amplification	diagnosis	11
11:p15.3	0	0	58	amplification	diagnosis	11
11:p15.2	0	0	58	amplification	diagnosis	11
11:p15.1	0	0	58	amplification	diagnosis	11
11:p14.3	0	0	58	amplification	diagnosis	11
11:p14.1	0	0	58	amplification	diagnosis	11
11:p13	0	0	58	amplification	diagnosis	11
11:p12	0	0	58	amplification	diagnosis	11
11:p11.2	0	0	58	amplification	diagnosis	11
11:q12.1	0	0	58	amplification	diagnosis	11
11:q12.2	0	0	58	amplification	diagnosis	11
11:q12.3	0	0	58	amplification	diagnosis	11
11:q13.2	0	0	58	amplification	diagnosis	11
11:q13.4	1.72413793103448	1	57	amplification	diagnosis	11
11:q13.5	3.44827586206897	2	56	amplification	diagnosis	11
11:q14.1	0	0	58	amplification	diagnosis	11
11:q14.2	0	0	58	amplification	diagnosis	11
11:q14.3	0	0	58	amplification	diagnosis	11
11:q21	0	0	58	amplification	diagnosis	11
11:q22.1	0	0	58	amplification	diagnosis	11
11:q22.2	0	0	58	amplification	diagnosis	11
11:q22.3	0	0	58	amplification	diagnosis	11
11:q23.1	0	0	58	amplification	diagnosis	11
11:q23.2	0	0	58	amplification	diagnosis	11
11:q23.3	0	0	58	amplification	diagnosis	11
11:q24.1	0	0	58	amplification	diagnosis	11
11:q24.2	0	0	58	amplification	diagnosis	11
11:q24.3	0	0	58	amplification	diagnosis	11
11:q25	0	0	58	amplification	diagnosis	11
12:p13.33	0	0	58	amplification	diagnosis	12
12:p13.32	0	0	58	amplification	diagnosis	12
12:p13.31	0	0	58	amplification	diagnosis	12
12:p13.2	0	0	58	amplification	diagnosis	12
12:p13.1	0	0	58	amplification	diagnosis	12
12:p12.3	0	0	58	amplification	diagnosis	12
12:p12.1	1.72413793103448	1	57	amplification	diagnosis	12
12:p11.23	3.44827586206897	2	56	amplification	diagnosis	12
12:p11.22	1.72413793103448	1	57	amplification	diagnosis	12
12:p11.21	0	0	58	amplification	diagnosis	12
12:q12	0	0	58	amplification	diagnosis	12
12:q13.11	0	0	58	amplification	diagnosis	12
12:q13.12	0	0	58	amplification	diagnosis	12
12:q13.13	0	0	58	amplification	diagnosis	12
12:q13.2	0	0	58	amplification	diagnosis	12
12:q14.1	0	0	58	amplification	diagnosis	12
12:q14.2	0	0	58	amplification	diagnosis	12
12:q15	0	0	58	amplification	diagnosis	12
12:q21.1	0	0	58	amplification	diagnosis	12
12:q21.2	0	0	58	amplification	diagnosis	12
12:q21.31	0	0	58	amplification	diagnosis	12
12:q21.32	0	0	58	amplification	diagnosis	12
12:q21.33	0	0	58	amplification	diagnosis	12
12:q22	0	0	58	amplification	diagnosis	12
12:q23.1	0	0	58	amplification	diagnosis	12
12:q23.2	0	0	58	amplification	diagnosis	12
12:q23.3	0	0	58	amplification	diagnosis	12
12:q24.11	0	0	58	amplification	diagnosis	12
12:q24.13	0	0	58	amplification	diagnosis	12
12:q24.21	0	0	58	amplification	diagnosis	12
12:q24.23	0	0	58	amplification	diagnosis	12
12:q24.31	0	0	58	amplification	diagnosis	12
12:q24.32	0	0	58	amplification	diagnosis	12
12:q24.33	0	0	58	amplification	diagnosis	12
13:q12.11	0	0	58	amplification	diagnosis	13
13:q12.12	0	0	58	amplification	diagnosis	13
13:q12.13	0	0	58	amplification	diagnosis	13
13:q12.2	0	0	58	amplification	diagnosis	13
13:q12.3	0	0	58	amplification	diagnosis	13
13:q13.2	0	0	58	amplification	diagnosis	13
13:q13.3	0	0	58	amplification	diagnosis	13
13:q14.11	0	0	58	amplification	diagnosis	13
13:q14.12	0	0	58	amplification	diagnosis	13
13:q14.13	0	0	58	amplification	diagnosis	13
13:q14.2	0	0	58	amplification	diagnosis	13
13:q14.3	0	0	58	amplification	diagnosis	13
13:q21.1	0	0	58	amplification	diagnosis	13
13:q21.2	0	0	58	amplification	diagnosis	13
13:q21.31	0	0	58	amplification	diagnosis	13
13:q21.32	0	0	58	amplification	diagnosis	13
13:q21.33	0	0	58	amplification	diagnosis	13
13:q22.1	0	0	58	amplification	diagnosis	13
13:q22.2	0	0	58	amplification	diagnosis	13
13:q22.3	0	0	58	amplification	diagnosis	13
13:q31.1	0	0	58	amplification	diagnosis	13
13:q31.2	0	0	58	amplification	diagnosis	13
13:q31.3	0	0	58	amplification	diagnosis	13
13:q32.1	0	0	58	amplification	diagnosis	13
13:q32.3	0	0	58	amplification	diagnosis	13
13:q33.1	0	0	58	amplification	diagnosis	13
13:q33.2	0	0	58	amplification	diagnosis	13
13:q33.3	0	0	58	amplification	diagnosis	13
13:q34	0	0	58	amplification	diagnosis	13
14:q11.2	1.72413793103448	1	57	amplification	diagnosis	14
14:q12	0	0	58	amplification	diagnosis	14
14:q13.2	0	0	58	amplification	diagnosis	14
14:q21.1	0	0	58	amplification	diagnosis	14
14:q21.2	0	0	58	amplification	diagnosis	14
14:q21.3	0	0	58	amplification	diagnosis	14
14:q22.1	0	0	58	amplification	diagnosis	14
14:q22.2	0	0	58	amplification	diagnosis	14
14:q22.3	0	0	58	amplification	diagnosis	14
14:q23.1	0	0	58	amplification	diagnosis	14
14:q23.2	0	0	58	amplification	diagnosis	14
14:q23.3	0	0	58	amplification	diagnosis	14
14:q24.1	0	0	58	amplification	diagnosis	14
14:q24.2	0	0	58	amplification	diagnosis	14
14:q24.3	0	0	58	amplification	diagnosis	14
14:q31.1	0	0	58	amplification	diagnosis	14
14:q31.2	0	0	58	amplification	diagnosis	14
14:q31.3	0	0	58	amplification	diagnosis	14
14:q32.11	0	0	58	amplification	diagnosis	14
14:q32.12	0	0	58	amplification	diagnosis	14
14:q32.13	0	0	58	amplification	diagnosis	14
14:q32.2	0	0	58	amplification	diagnosis	14
14:q32.31	0	0	58	amplification	diagnosis	14
14:q32.32	1.72413793103448	1	57	amplification	diagnosis	14
14:q32.33	0	0	58	amplification	diagnosis	14
15:q14	0	0	58	amplification	diagnosis	15
15:q15.1	0	0	58	amplification	diagnosis	15
15:q15.2	0	0	58	amplification	diagnosis	15
15:q15.3	0	0	58	amplification	diagnosis	15
15:q21.1	0	0	58	amplification	diagnosis	15
15:q21.2	0	0	58	amplification	diagnosis	15
15:q21.3	0	0	58	amplification	diagnosis	15
15:q22.2	0	0	58	amplification	diagnosis	15
15:q22.31	0	0	58	amplification	diagnosis	15
15:q23	0	0	58	amplification	diagnosis	15
15:q24.1	0	0	58	amplification	diagnosis	15
15:q24.3	0	0	58	amplification	diagnosis	15
15:q25.1	0	0	58	amplification	diagnosis	15
15:q25.2	0	0	58	amplification	diagnosis	15
15:q25.3	0	0	58	amplification	diagnosis	15
15:q26.1	0	0	58	amplification	diagnosis	15
15:q26.2	0	0	58	amplification	diagnosis	15
15:q26.3	0	0	58	amplification	diagnosis	15
16:p13.3	0	0	58	amplification	diagnosis	16
16:p13.2	0	0	58	amplification	diagnosis	16
16:p13.13	0	0	58	amplification	diagnosis	16
16:p13.12	0	0	58	amplification	diagnosis	16
16:p13.11	0	0	58	amplification	diagnosis	16
16:p12.3	0	0	58	amplification	diagnosis	16
16:p12.2	0	0	58	amplification	diagnosis	16
16:p12.1	0	0	58	amplification	diagnosis	16
16:p11.2	0	0	58	amplification	diagnosis	16
16:q12.1	0	0	58	amplification	diagnosis	16
16:q12.2	0	0	58	amplification	diagnosis	16
16:q21	0	0	58	amplification	diagnosis	16
16:q22.1	0	0	58	amplification	diagnosis	16
16:q22.2	0	0	58	amplification	diagnosis	16
16:q23.1	0	0	58	amplification	diagnosis	16
16:q23.2	0	0	58	amplification	diagnosis	16
16:q23.3	0	0	58	amplification	diagnosis	16
16:q24.1	0	0	58	amplification	diagnosis	16
16:q24.3	0	0	58	amplification	diagnosis	16
17:p13.3	0	0	58	amplification	diagnosis	17
17:p13.2	0	0	58	amplification	diagnosis	17
17:p13.1	0	0	58	amplification	diagnosis	17
17:p12	0	0	58	amplification	diagnosis	17
17:p11.2	0	0	58	amplification	diagnosis	17
17:q11.2	0	0	58	amplification	diagnosis	17
17:q12	0	0	58	amplification	diagnosis	17
17:q21.2	0	0	58	amplification	diagnosis	17
17:q21.31	0	0	58	amplification	diagnosis	17
17:q21.32	0	0	58	amplification	diagnosis	17
17:q21.33	0	0	58	amplification	diagnosis	17
17:q22	0	0	58	amplification	diagnosis	17
17:q23.2	0	0	58	amplification	diagnosis	17
17:q24.1	0	0	58	amplification	diagnosis	17
17:q24.2	0	0	58	amplification	diagnosis	17
17:q24.3	0	0	58	amplification	diagnosis	17
17:q25.1	0	0	58	amplification	diagnosis	17
17:q25.3	0	0	58	amplification	diagnosis	17
18:p11.32	0	0	58	amplification	diagnosis	18
18:p11.31	0	0	58	amplification	diagnosis	18
18:p11.23	0	0	58	amplification	diagnosis	18
18:p11.22	0	0	58	amplification	diagnosis	18
18:p11.21	0	0	58	amplification	diagnosis	18
18:q11.2	0	0	58	amplification	diagnosis	18
18:q12.1	0	0	58	amplification	diagnosis	18
18:q12.2	0	0	58	amplification	diagnosis	18
18:q12.3	0	0	58	amplification	diagnosis	18
18:q21.1	0	0	58	amplification	diagnosis	18
18:q21.2	0	0	58	amplification	diagnosis	18
18:q21.31	0	0	58	amplification	diagnosis	18
18:q21.32	0	0	58	amplification	diagnosis	18
18:q21.33	0	0	58	amplification	diagnosis	18
18:q22.1	0	0	58	amplification	diagnosis	18
18:q22.2	0	0	58	amplification	diagnosis	18
18:q22.3	0	0	58	amplification	diagnosis	18
18:q23	0	0	58	amplification	diagnosis	18
19:p13.3	0	0	58	amplification	diagnosis	19
19:p13.2	3.44827586206897	2	56	amplification	diagnosis	19
19:p13.12	0	0	58	amplification	diagnosis	19
19:p13.11	0	0	58	amplification	diagnosis	19
19:p12	0	0	58	amplification	diagnosis	19
19:q13.11	0	0	58	amplification	diagnosis	19
19:q13.12	0	0	58	amplification	diagnosis	19
19:q13.2	0	0	58	amplification	diagnosis	19
19:q13.32	0	0	58	amplification	diagnosis	19
19:q13.33	0	0	58	amplification	diagnosis	19
19:q13.41	0	0	58	amplification	diagnosis	19
19:q13.42	0	0	58	amplification	diagnosis	19
19:q13.43	0	0	58	amplification	diagnosis	19
20:p13	0	0	58	amplification	diagnosis	20
20:p12.3	0	0	58	amplification	diagnosis	20
20:p12.2	0	0	58	amplification	diagnosis	20
20:p12.1	0	0	58	amplification	diagnosis	20
20:p11.23	0	0	58	amplification	diagnosis	20
20:p11.22	0	0	58	amplification	diagnosis	20
20:p11.21	0	0	58	amplification	diagnosis	20
20:q11.21	1.72413793103448	1	57	amplification	diagnosis	20
20:q11.22	1.72413793103448	1	57	amplification	diagnosis	20
20:q11.23	1.72413793103448	1	57	amplification	diagnosis	20
20:q13.12	1.72413793103448	1	57	amplification	diagnosis	20
20:q13.13	1.72413793103448	1	57	amplification	diagnosis	20
20:q13.2	1.72413793103448	1	57	amplification	diagnosis	20
20:q13.31	1.72413793103448	1	57	amplification	diagnosis	20
20:q13.32	1.72413793103448	1	57	amplification	diagnosis	20
20:q13.33	0	0	58	amplification	diagnosis	20
21:q21.1	0	0	58	amplification	diagnosis	21
21:q21.2	0	0	58	amplification	diagnosis	21
21:q21.3	0	0	58	amplification	diagnosis	21
21:q22.11	0	0	58	amplification	diagnosis	21
21:q22.12	0	0	58	amplification	diagnosis	21
21:q22.13	0	0	58	amplification	diagnosis	21
21:q22.2	0	0	58	amplification	diagnosis	21
21:q22.3	0	0	58	amplification	diagnosis	21
22:q11.21	0	0	58	amplification	diagnosis	22
22:q12.1	0	0	58	amplification	diagnosis	22
22:q12.2	0	0	58	amplification	diagnosis	22
22:q12.3	0	0	58	amplification	diagnosis	22
22:q13.1	0	0	58	amplification	diagnosis	22
22:q13.2	0	0	58	amplification	diagnosis	22
22:q13.31	0	0	58	amplification	diagnosis	22
22:q13.32	0	0	58	amplification	diagnosis	22
22:q13.33	0	0	58	amplification	diagnosis	22
1:p36.33	-1.72413793103448	1	57	deletion	diagnosis	1
1:p36.32	-1.72413793103448	1	57	deletion	diagnosis	1
1:p36.31	-1.72413793103448	1	57	deletion	diagnosis	1
1:p36.23	-1.72413793103448	1	57	deletion	diagnosis	1
1:p36.22	0	0	58	deletion	diagnosis	1
1:p36.21	0	0	58	deletion	diagnosis	1
1:p36.13	0	0	58	deletion	diagnosis	1
1:p36.12	0	0	58	deletion	diagnosis	1
1:p36.11	0	0	58	deletion	diagnosis	1
1:p35.3	0	0	58	deletion	diagnosis	1
1:p35.2	0	0	58	deletion	diagnosis	1
1:p35.1	0	0	58	deletion	diagnosis	1
1:p34.3	0	0	58	deletion	diagnosis	1
1:p34.2	0	0	58	deletion	diagnosis	1
1:p34.1	0	0	58	deletion	diagnosis	1
1:p33	0	0	58	deletion	diagnosis	1
1:p32.3	0	0	58	deletion	diagnosis	1
1:p32.2	0	0	58	deletion	diagnosis	1
1:p32.1	0	0	58	deletion	diagnosis	1
1:p31.3	0	0	58	deletion	diagnosis	1
1:p31.2	0	0	58	deletion	diagnosis	1
1:p31.1	0	0	58	deletion	diagnosis	1
1:p22.3	0	0	58	deletion	diagnosis	1
1:p22.2	0	0	58	deletion	diagnosis	1
1:p22.1	0	0	58	deletion	diagnosis	1
1:p21.3	0	0	58	deletion	diagnosis	1
1:p21.2	0	0	58	deletion	diagnosis	1
1:p21.1	0	0	58	deletion	diagnosis	1
1:p13.3	0	0	58	deletion	diagnosis	1
1:p13.2	0	0	58	deletion	diagnosis	1
1:p13.1	0	0	58	deletion	diagnosis	1
1:p12	0	0	58	deletion	diagnosis	1
1:q21.3	0	0	58	deletion	diagnosis	1
1:q22	0	0	58	deletion	diagnosis	1
1:q23.1	0	0	58	deletion	diagnosis	1
1:q23.2	0	0	58	deletion	diagnosis	1
1:q23.3	0	0	58	deletion	diagnosis	1
1:q24.1	0	0	58	deletion	diagnosis	1
1:q24.2	0	0	58	deletion	diagnosis	1
1:q24.3	0	0	58	deletion	diagnosis	1
1:q25.1	0	0	58	deletion	diagnosis	1
1:q25.2	0	0	58	deletion	diagnosis	1
1:q25.3	0	0	58	deletion	diagnosis	1
1:q31.1	0	0	58	deletion	diagnosis	1
1:q31.2	0	0	58	deletion	diagnosis	1
1:q31.3	0	0	58	deletion	diagnosis	1
1:q32.1	0	0	58	deletion	diagnosis	1
1:q32.2	0	0	58	deletion	diagnosis	1
1:q32.3	0	0	58	deletion	diagnosis	1
1:q41	0	0	58	deletion	diagnosis	1
1:q42.11	0	0	58	deletion	diagnosis	1
1:q42.12	0	0	58	deletion	diagnosis	1
1:q42.13	0	0	58	deletion	diagnosis	1
1:q42.2	0	0	58	deletion	diagnosis	1
1:q42.3	0	0	58	deletion	diagnosis	1
1:q43	0	0	58	deletion	diagnosis	1
1:q44	0	0	58	deletion	diagnosis	1
2:p25.3	0	0	58	deletion	diagnosis	2
2:p25.2	0	0	58	deletion	diagnosis	2
2:p25.1	0	0	58	deletion	diagnosis	2
2:p24.3	0	0	58	deletion	diagnosis	2
2:p24.2	0	0	58	deletion	diagnosis	2
2:p24.1	0	0	58	deletion	diagnosis	2
2:p23.3	0	0	58	deletion	diagnosis	2
2:p23.2	0	0	58	deletion	diagnosis	2
2:p23.1	0	0	58	deletion	diagnosis	2
2:p22.3	0	0	58	deletion	diagnosis	2
2:p22.2	0	0	58	deletion	diagnosis	2
2:p22.1	0	0	58	deletion	diagnosis	2
2:p21	0	0	58	deletion	diagnosis	2
2:p16.3	0	0	58	deletion	diagnosis	2
2:p16.2	0	0	58	deletion	diagnosis	2
2:p16.1	0	0	58	deletion	diagnosis	2
2:p15	0	0	58	deletion	diagnosis	2
2:p14	0	0	58	deletion	diagnosis	2
2:p13.3	0	0	58	deletion	diagnosis	2
2:p13.2	0	0	58	deletion	diagnosis	2
2:p13.1	0	0	58	deletion	diagnosis	2
2:p12	0	0	58	deletion	diagnosis	2
2:p11.2	0	0	58	deletion	diagnosis	2
2:q11.2	0	0	58	deletion	diagnosis	2
2:q12.1	0	0	58	deletion	diagnosis	2
2:q12.2	0	0	58	deletion	diagnosis	2
2:q12.3	0	0	58	deletion	diagnosis	2
2:q13	0	0	58	deletion	diagnosis	2
2:q14.1	0	0	58	deletion	diagnosis	2
2:q14.2	0	0	58	deletion	diagnosis	2
2:q14.3	0	0	58	deletion	diagnosis	2
2:q21.2	0	0	58	deletion	diagnosis	2
2:q22.1	0	0	58	deletion	diagnosis	2
2:q22.2	0	0	58	deletion	diagnosis	2
2:q22.3	0	0	58	deletion	diagnosis	2
2:q23.1	0	0	58	deletion	diagnosis	2
2:q23.2	0	0	58	deletion	diagnosis	2
2:q23.3	0	0	58	deletion	diagnosis	2
2:q24.1	0	0	58	deletion	diagnosis	2
2:q24.2	0	0	58	deletion	diagnosis	2
2:q24.3	0	0	58	deletion	diagnosis	2
2:q31.1	0	0	58	deletion	diagnosis	2
2:q31.2	0	0	58	deletion	diagnosis	2
2:q31.3	0	0	58	deletion	diagnosis	2
2:q32.1	0	0	58	deletion	diagnosis	2
2:q32.2	0	0	58	deletion	diagnosis	2
2:q32.3	0	0	58	deletion	diagnosis	2
2:q33.1	0	0	58	deletion	diagnosis	2
2:q33.2	0	0	58	deletion	diagnosis	2
2:q33.3	0	0	58	deletion	diagnosis	2
2:q34	0	0	58	deletion	diagnosis	2
2:q35	0	0	58	deletion	diagnosis	2
2:q36.1	0	0	58	deletion	diagnosis	2
2:q36.2	0	0	58	deletion	diagnosis	2
2:q36.3	0	0	58	deletion	diagnosis	2
2:q37.1	0	0	58	deletion	diagnosis	2
2:q37.2	0	0	58	deletion	diagnosis	2
2:q37.3	0	0	58	deletion	diagnosis	2
3:p26.3	0	0	58	deletion	diagnosis	3
3:p26.2	0	0	58	deletion	diagnosis	3
3:p26.1	0	0	58	deletion	diagnosis	3
3:p25.3	0	0	58	deletion	diagnosis	3
3:p25.2	0	0	58	deletion	diagnosis	3
3:p25.1	0	0	58	deletion	diagnosis	3
3:p24.3	0	0	58	deletion	diagnosis	3
3:p24.2	0	0	58	deletion	diagnosis	3
3:p24.1	0	0	58	deletion	diagnosis	3
3:p23	0	0	58	deletion	diagnosis	3
3:p22.3	0	0	58	deletion	diagnosis	3
3:p22.2	0	0	58	deletion	diagnosis	3
3:p22.1	0	0	58	deletion	diagnosis	3
3:p21.33	0	0	58	deletion	diagnosis	3
3:p21.32	0	0	58	deletion	diagnosis	3
3:p21.31	0	0	58	deletion	diagnosis	3
3:p21.2	0	0	58	deletion	diagnosis	3
3:p21.1	0	0	58	deletion	diagnosis	3
3:p14.3	0	0	58	deletion	diagnosis	3
3:p14.2	0	0	58	deletion	diagnosis	3
3:p14.1	0	0	58	deletion	diagnosis	3
3:p13	0	0	58	deletion	diagnosis	3
3:p12.3	0	0	58	deletion	diagnosis	3
3:p12.2	0	0	58	deletion	diagnosis	3
3:p12.1	0	0	58	deletion	diagnosis	3
3:p11.2	0	0	58	deletion	diagnosis	3
3:q11.2	0	0	58	deletion	diagnosis	3
3:q12.1	0	0	58	deletion	diagnosis	3
3:q12.2	0	0	58	deletion	diagnosis	3
3:q12.3	0	0	58	deletion	diagnosis	3
3:q13.11	0	0	58	deletion	diagnosis	3
3:q13.12	0	0	58	deletion	diagnosis	3
3:q13.13	0	0	58	deletion	diagnosis	3
3:q13.2	0	0	58	deletion	diagnosis	3
3:q13.31	0	0	58	deletion	diagnosis	3
3:q13.32	0	0	58	deletion	diagnosis	3
3:q13.33	0	0	58	deletion	diagnosis	3
3:q21.1	0	0	58	deletion	diagnosis	3
3:q21.2	0	0	58	deletion	diagnosis	3
3:q21.3	0	0	58	deletion	diagnosis	3
3:q22.1	0	0	58	deletion	diagnosis	3
3:q22.2	0	0	58	deletion	diagnosis	3
3:q22.3	0	0	58	deletion	diagnosis	3
3:q23	0	0	58	deletion	diagnosis	3
3:q24	0	0	58	deletion	diagnosis	3
3:q25.1	0	0	58	deletion	diagnosis	3
3:q25.2	0	0	58	deletion	diagnosis	3
3:q25.31	0	0	58	deletion	diagnosis	3
3:q25.32	0	0	58	deletion	diagnosis	3
3:q25.33	0	0	58	deletion	diagnosis	3
3:q26.1	0	0	58	deletion	diagnosis	3
3:q26.2	0	0	58	deletion	diagnosis	3
3:q26.31	0	0	58	deletion	diagnosis	3
3:q26.32	0	0	58	deletion	diagnosis	3
3:q26.33	0	0	58	deletion	diagnosis	3
3:q27.1	0	0	58	deletion	diagnosis	3
3:q27.2	0	0	58	deletion	diagnosis	3
3:q27.3	0	0	58	deletion	diagnosis	3
3:q28	0	0	58	deletion	diagnosis	3
3:q29	0	0	58	deletion	diagnosis	3
4:p16.3	0	0	58	deletion	diagnosis	4
4:p16.2	0	0	58	deletion	diagnosis	4
4:p16.1	0	0	58	deletion	diagnosis	4
4:p15.33	0	0	58	deletion	diagnosis	4
4:p15.32	0	0	58	deletion	diagnosis	4
4:p15.31	0	0	58	deletion	diagnosis	4
4:p15.2	0	0	58	deletion	diagnosis	4
4:p15.1	0	0	58	deletion	diagnosis	4
4:p14	0	0	58	deletion	diagnosis	4
4:p13	0	0	58	deletion	diagnosis	4
4:p12	0	0	58	deletion	diagnosis	4
4:q12	0	0	58	deletion	diagnosis	4
4:q13.1	0	0	58	deletion	diagnosis	4
4:q13.2	0	0	58	deletion	diagnosis	4
4:q13.3	0	0	58	deletion	diagnosis	4
4:q21.1	0	0	58	deletion	diagnosis	4
4:q21.21	0	0	58	deletion	diagnosis	4
4:q21.22	0	0	58	deletion	diagnosis	4
4:q21.23	0	0	58	deletion	diagnosis	4
4:q22.1	0	0	58	deletion	diagnosis	4
4:q22.2	0	0	58	deletion	diagnosis	4
4:q22.3	0	0	58	deletion	diagnosis	4
4:q23	0	0	58	deletion	diagnosis	4
4:q24	0	0	58	deletion	diagnosis	4
4:q25	0	0	58	deletion	diagnosis	4
4:q26	0	0	58	deletion	diagnosis	4
4:q27	0	0	58	deletion	diagnosis	4
4:q28.1	0	0	58	deletion	diagnosis	4
4:q28.2	0	0	58	deletion	diagnosis	4
4:q28.3	0	0	58	deletion	diagnosis	4
4:q31.1	0	0	58	deletion	diagnosis	4
4:q31.21	0	0	58	deletion	diagnosis	4
4:q31.22	0	0	58	deletion	diagnosis	4
4:q31.23	0	0	58	deletion	diagnosis	4
4:q31.3	0	0	58	deletion	diagnosis	4
4:q32.1	0	0	58	deletion	diagnosis	4
4:q32.2	0	0	58	deletion	diagnosis	4
4:q32.3	0	0	58	deletion	diagnosis	4
4:q33	0	0	58	deletion	diagnosis	4
4:q34.1	0	0	58	deletion	diagnosis	4
4:q34.2	0	0	58	deletion	diagnosis	4
4:q34.3	0	0	58	deletion	diagnosis	4
4:q35.1	0	0	58	deletion	diagnosis	4
4:q35.2	0	0	58	deletion	diagnosis	4
5:p15.33	0	0	58	deletion	diagnosis	5
5:p15.32	0	0	58	deletion	diagnosis	5
5:p15.31	0	0	58	deletion	diagnosis	5
5:p15.2	0	0	58	deletion	diagnosis	5
5:p15.1	0	0	58	deletion	diagnosis	5
5:p14.3	0	0	58	deletion	diagnosis	5
5:p14.1	0	0	58	deletion	diagnosis	5
5:p13.3	0	0	58	deletion	diagnosis	5
5:p13.2	0	0	58	deletion	diagnosis	5
5:p13.1	0	0	58	deletion	diagnosis	5
5:p12	0	0	58	deletion	diagnosis	5
5:q11.2	0	0	58	deletion	diagnosis	5
5:q12.1	0	0	58	deletion	diagnosis	5
5:q12.3	0	0	58	deletion	diagnosis	5
5:q13.2	0	0	58	deletion	diagnosis	5
5:q13.3	0	0	58	deletion	diagnosis	5
5:q14.1	0	0	58	deletion	diagnosis	5
5:q14.3	0	0	58	deletion	diagnosis	5
5:q15	0	0	58	deletion	diagnosis	5
5:q21.1	0	0	58	deletion	diagnosis	5
5:q21.2	0	0	58	deletion	diagnosis	5
5:q21.3	0	0	58	deletion	diagnosis	5
5:q22.2	0	0	58	deletion	diagnosis	5
5:q22.3	0	0	58	deletion	diagnosis	5
5:q23.1	0	0	58	deletion	diagnosis	5
5:q23.2	0	0	58	deletion	diagnosis	5
5:q23.3	0	0	58	deletion	diagnosis	5
5:q31.1	0	0	58	deletion	diagnosis	5
5:q31.2	0	0	58	deletion	diagnosis	5
5:q31.3	0	0	58	deletion	diagnosis	5
5:q32	0	0	58	deletion	diagnosis	5
5:q33.1	0	0	58	deletion	diagnosis	5
5:q33.2	0	0	58	deletion	diagnosis	5
5:q33.3	0	0	58	deletion	diagnosis	5
5:q34	0	0	58	deletion	diagnosis	5
5:q35.1	0	0	58	deletion	diagnosis	5
5:q35.2	0	0	58	deletion	diagnosis	5
5:q35.3	0	0	58	deletion	diagnosis	5
6:p25.3	0	0	58	deletion	diagnosis	6
6:p25.2	0	0	58	deletion	diagnosis	6
6:p25.1	0	0	58	deletion	diagnosis	6
6:p24.3	0	0	58	deletion	diagnosis	6
6:p24.2	0	0	58	deletion	diagnosis	6
6:p24.1	0	0	58	deletion	diagnosis	6
6:p23	0	0	58	deletion	diagnosis	6
6:p22.3	0	0	58	deletion	diagnosis	6
6:p22.2	0	0	58	deletion	diagnosis	6
6:p22.1	0	0	58	deletion	diagnosis	6
6:p21.33	0	0	58	deletion	diagnosis	6
6:p21.32	0	0	58	deletion	diagnosis	6
6:p21.31	0	0	58	deletion	diagnosis	6
6:p21.2	0	0	58	deletion	diagnosis	6
6:p21.1	0	0	58	deletion	diagnosis	6
6:p12.3	0	0	58	deletion	diagnosis	6
6:p12.1	0	0	58	deletion	diagnosis	6
6:p11.2	0	0	58	deletion	diagnosis	6
6:q12	0	0	58	deletion	diagnosis	6
6:q13	0	0	58	deletion	diagnosis	6
6:q14.1	0	0	58	deletion	diagnosis	6
6:q14.3	0	0	58	deletion	diagnosis	6
6:q15	0	0	58	deletion	diagnosis	6
6:q16.1	0	0	58	deletion	diagnosis	6
6:q16.2	0	0	58	deletion	diagnosis	6
6:q16.3	0	0	58	deletion	diagnosis	6
6:q21	0	0	58	deletion	diagnosis	6
6:q22.1	0	0	58	deletion	diagnosis	6
6:q22.31	0	0	58	deletion	diagnosis	6
6:q22.32	0	0	58	deletion	diagnosis	6
6:q22.33	0	0	58	deletion	diagnosis	6
6:q23.2	0	0	58	deletion	diagnosis	6
6:q23.3	0	0	58	deletion	diagnosis	6
6:q24.1	0	0	58	deletion	diagnosis	6
6:q24.2	0	0	58	deletion	diagnosis	6
6:q24.3	0	0	58	deletion	diagnosis	6
6:q25.1	0	0	58	deletion	diagnosis	6
6:q25.2	0	0	58	deletion	diagnosis	6
6:q25.3	0	0	58	deletion	diagnosis	6
6:q26	0	0	58	deletion	diagnosis	6
6:q27	0	0	58	deletion	diagnosis	6
7:p22.3	0	0	58	deletion	diagnosis	7
7:p22.2	0	0	58	deletion	diagnosis	7
7:p22.1	0	0	58	deletion	diagnosis	7
7:p21.3	0	0	58	deletion	diagnosis	7
7:p21.2	0	0	58	deletion	diagnosis	7
7:p21.1	0	0	58	deletion	diagnosis	7
7:p15.3	0	0	58	deletion	diagnosis	7
7:p15.2	0	0	58	deletion	diagnosis	7
7:p14.3	0	0	58	deletion	diagnosis	7
7:p14.1	0	0	58	deletion	diagnosis	7
7:p13	0	0	58	deletion	diagnosis	7
7:p12.3	0	0	58	deletion	diagnosis	7
7:p12.2	0	0	58	deletion	diagnosis	7
7:p12.1	0	0	58	deletion	diagnosis	7
7:p11.2	0	0	58	deletion	diagnosis	7
7:q11.22	0	0	58	deletion	diagnosis	7
7:q11.23	0	0	58	deletion	diagnosis	7
7:q21.11	0	0	58	deletion	diagnosis	7
7:q21.12	0	0	58	deletion	diagnosis	7
7:q21.13	0	0	58	deletion	diagnosis	7
7:q21.2	0	0	58	deletion	diagnosis	7
7:q21.3	0	0	58	deletion	diagnosis	7
7:q22.1	0	0	58	deletion	diagnosis	7
7:q22.3	0	0	58	deletion	diagnosis	7
7:q31.1	0	0	58	deletion	diagnosis	7
7:q31.2	0	0	58	deletion	diagnosis	7
7:q31.31	0	0	58	deletion	diagnosis	7
7:q31.32	0	0	58	deletion	diagnosis	7
7:q31.33	0	0	58	deletion	diagnosis	7
7:q32.3	0	0	58	deletion	diagnosis	7
7:q33	0	0	58	deletion	diagnosis	7
7:q34	0	0	58	deletion	diagnosis	7
7:q35	0	0	58	deletion	diagnosis	7
7:q36.1	0	0	58	deletion	diagnosis	7
7:q36.2	0	0	58	deletion	diagnosis	7
7:q36.3	0	0	58	deletion	diagnosis	7
8:p23.3	0	0	58	deletion	diagnosis	8
8:p23.2	0	0	58	deletion	diagnosis	8
8:p23.1	0	0	58	deletion	diagnosis	8
8:p22	0	0	58	deletion	diagnosis	8
8:p21.3	0	0	58	deletion	diagnosis	8
8:p21.2	0	0	58	deletion	diagnosis	8
8:p12	0	0	58	deletion	diagnosis	8
8:p11.23	0	0	58	deletion	diagnosis	8
8:p11.22	0	0	58	deletion	diagnosis	8
8:p11.21	0	0	58	deletion	diagnosis	8
8:q11.21	0	0	58	deletion	diagnosis	8
8:q11.23	0	0	58	deletion	diagnosis	8
8:q12.1	0	0	58	deletion	diagnosis	8
8:q12.2	0	0	58	deletion	diagnosis	8
8:q12.3	0	0	58	deletion	diagnosis	8
8:q13.2	0	0	58	deletion	diagnosis	8
8:q13.3	0	0	58	deletion	diagnosis	8
8:q21.11	0	0	58	deletion	diagnosis	8
8:q21.12	0	0	58	deletion	diagnosis	8
8:q21.13	0	0	58	deletion	diagnosis	8
8:q21.2	0	0	58	deletion	diagnosis	8
8:q21.3	0	0	58	deletion	diagnosis	8
8:q22.1	0	0	58	deletion	diagnosis	8
8:q22.2	0	0	58	deletion	diagnosis	8
8:q22.3	0	0	58	deletion	diagnosis	8
8:q23.1	0	0	58	deletion	diagnosis	8
8:q23.2	0	0	58	deletion	diagnosis	8
8:q23.3	0	0	58	deletion	diagnosis	8
8:q24.11	0	0	58	deletion	diagnosis	8
8:q24.12	0	0	58	deletion	diagnosis	8
8:q24.13	0	0	58	deletion	diagnosis	8
8:q24.21	0	0	58	deletion	diagnosis	8
8:q24.22	0	0	58	deletion	diagnosis	8
8:q24.23	0	0	58	deletion	diagnosis	8
8:q24.3	0	0	58	deletion	diagnosis	8
9:p24.3	0	0	58	deletion	diagnosis	9
9:p24.2	0	0	58	deletion	diagnosis	9
9:p24.1	0	0	58	deletion	diagnosis	9
9:p23	0	0	58	deletion	diagnosis	9
9:p22.3	0	0	58	deletion	diagnosis	9
9:p22.2	0	0	58	deletion	diagnosis	9
9:p22.1	0	0	58	deletion	diagnosis	9
9:p21.3	0	0	58	deletion	diagnosis	9
9:p21.2	0	0	58	deletion	diagnosis	9
9:p21.1	0	0	58	deletion	diagnosis	9
9:p13.3	0	0	58	deletion	diagnosis	9
9:p13.2	0	0	58	deletion	diagnosis	9
9:q21.12	0	0	58	deletion	diagnosis	9
9:q21.13	0	0	58	deletion	diagnosis	9
9:q21.2	0	0	58	deletion	diagnosis	9
9:q21.31	0	0	58	deletion	diagnosis	9
9:q21.32	0	0	58	deletion	diagnosis	9
9:q21.33	0	0	58	deletion	diagnosis	9
9:q22.2	0	0	58	deletion	diagnosis	9
9:q22.32	0	0	58	deletion	diagnosis	9
9:q22.33	0	0	58	deletion	diagnosis	9
9:q31.1	0	0	58	deletion	diagnosis	9
9:q31.2	0	0	58	deletion	diagnosis	9
9:q31.3	0	0	58	deletion	diagnosis	9
9:q32	0	0	58	deletion	diagnosis	9
9:q33.1	0	0	58	deletion	diagnosis	9
9:q33.2	0	0	58	deletion	diagnosis	9
9:q33.3	0	0	58	deletion	diagnosis	9
9:q34.11	0	0	58	deletion	diagnosis	9
9:q34.12	0	0	58	deletion	diagnosis	9
9:q34.13	0	0	58	deletion	diagnosis	9
9:q34.2	0	0	58	deletion	diagnosis	9
9:q34.3	0	0	58	deletion	diagnosis	9
10:p15.3	0	0	58	deletion	diagnosis	10
10:p14	0	0	58	deletion	diagnosis	10
10:p13	0	0	58	deletion	diagnosis	10
10:p12.33	0	0	58	deletion	diagnosis	10
10:p12.32	0	0	58	deletion	diagnosis	10
10:p12.31	0	0	58	deletion	diagnosis	10
10:p12.2	0	0	58	deletion	diagnosis	10
10:p12.1	0	0	58	deletion	diagnosis	10
10:p11.23	0	0	58	deletion	diagnosis	10
10:p11.22	0	0	58	deletion	diagnosis	10
10:p11.21	0	0	58	deletion	diagnosis	10
10:q11.21	0	0	58	deletion	diagnosis	10
10:q11.23	0	0	58	deletion	diagnosis	10
10:q21.1	0	0	58	deletion	diagnosis	10
10:q21.2	0	0	58	deletion	diagnosis	10
10:q21.3	0	0	58	deletion	diagnosis	10
10:q22.1	0	0	58	deletion	diagnosis	10
10:q22.2	0	0	58	deletion	diagnosis	10
10:q22.3	0	0	58	deletion	diagnosis	10
10:q23.1	0	0	58	deletion	diagnosis	10
10:q23.2	0	0	58	deletion	diagnosis	10
10:q23.31	0	0	58	deletion	diagnosis	10
10:q23.32	0	0	58	deletion	diagnosis	10
10:q23.33	0	0	58	deletion	diagnosis	10
10:q24.1	0	0	58	deletion	diagnosis	10
10:q24.2	0	0	58	deletion	diagnosis	10
10:q24.31	0	0	58	deletion	diagnosis	10
10:q24.32	0	0	58	deletion	diagnosis	10
10:q24.33	0	0	58	deletion	diagnosis	10
10:q25.1	0	0	58	deletion	diagnosis	10
10:q25.2	0	0	58	deletion	diagnosis	10
10:q25.3	0	0	58	deletion	diagnosis	10
10:q26.11	0	0	58	deletion	diagnosis	10
10:q26.12	0	0	58	deletion	diagnosis	10
10:q26.13	0	0	58	deletion	diagnosis	10
10:q26.2	0	0	58	deletion	diagnosis	10
10:q26.3	0	0	58	deletion	diagnosis	10
11:p15.5	0	0	58	deletion	diagnosis	11
11:p15.4	0	0	58	deletion	diagnosis	11
11:p15.3	0	0	58	deletion	diagnosis	11
11:p15.2	0	0	58	deletion	diagnosis	11
11:p15.1	0	0	58	deletion	diagnosis	11
11:p14.3	0	0	58	deletion	diagnosis	11
11:p14.1	0	0	58	deletion	diagnosis	11
11:p13	0	0	58	deletion	diagnosis	11
11:p12	0	0	58	deletion	diagnosis	11
11:p11.2	0	0	58	deletion	diagnosis	11
11:q12.1	0	0	58	deletion	diagnosis	11
11:q12.2	0	0	58	deletion	diagnosis	11
11:q12.3	0	0	58	deletion	diagnosis	11
11:q13.2	0	0	58	deletion	diagnosis	11
11:q13.4	0	0	58	deletion	diagnosis	11
11:q13.5	0	0	58	deletion	diagnosis	11
11:q14.1	0	0	58	deletion	diagnosis	11
11:q14.2	0	0	58	deletion	diagnosis	11
11:q14.3	0	0	58	deletion	diagnosis	11
11:q21	0	0	58	deletion	diagnosis	11
11:q22.1	0	0	58	deletion	diagnosis	11
11:q22.2	0	0	58	deletion	diagnosis	11
11:q22.3	0	0	58	deletion	diagnosis	11
11:q23.1	0	0	58	deletion	diagnosis	11
11:q23.2	0	0	58	deletion	diagnosis	11
11:q23.3	0	0	58	deletion	diagnosis	11
11:q24.1	0	0	58	deletion	diagnosis	11
11:q24.2	0	0	58	deletion	diagnosis	11
11:q24.3	0	0	58	deletion	diagnosis	11
11:q25	0	0	58	deletion	diagnosis	11
12:p13.33	-1.72413793103448	1	57	deletion	diagnosis	12
12:p13.32	-1.72413793103448	1	57	deletion	diagnosis	12
12:p13.31	-1.72413793103448	1	57	deletion	diagnosis	12
12:p13.2	-1.72413793103448	1	57	deletion	diagnosis	12
12:p13.1	-1.72413793103448	1	57	deletion	diagnosis	12
12:p12.3	-1.72413793103448	1	57	deletion	diagnosis	12
12:p12.1	0	0	58	deletion	diagnosis	12
12:p11.23	0	0	58	deletion	diagnosis	12
12:p11.22	0	0	58	deletion	diagnosis	12
12:p11.21	0	0	58	deletion	diagnosis	12
12:q12	0	0	58	deletion	diagnosis	12
12:q13.11	0	0	58	deletion	diagnosis	12
12:q13.12	0	0	58	deletion	diagnosis	12
12:q13.13	0	0	58	deletion	diagnosis	12
12:q13.2	0	0	58	deletion	diagnosis	12
12:q14.1	0	0	58	deletion	diagnosis	12
12:q14.2	0	0	58	deletion	diagnosis	12
12:q15	0	0	58	deletion	diagnosis	12
12:q21.1	0	0	58	deletion	diagnosis	12
12:q21.2	0	0	58	deletion	diagnosis	12
12:q21.31	0	0	58	deletion	diagnosis	12
12:q21.32	0	0	58	deletion	diagnosis	12
12:q21.33	0	0	58	deletion	diagnosis	12
12:q22	0	0	58	deletion	diagnosis	12
12:q23.1	0	0	58	deletion	diagnosis	12
12:q23.2	0	0	58	deletion	diagnosis	12
12:q23.3	0	0	58	deletion	diagnosis	12
12:q24.11	0	0	58	deletion	diagnosis	12
12:q24.13	0	0	58	deletion	diagnosis	12
12:q24.21	0	0	58	deletion	diagnosis	12
12:q24.23	0	0	58	deletion	diagnosis	12
12:q24.31	0	0	58	deletion	diagnosis	12
12:q24.32	0	0	58	deletion	diagnosis	12
12:q24.33	0	0	58	deletion	diagnosis	12
13:q12.11	0	0	58	deletion	diagnosis	13
13:q12.12	0	0	58	deletion	diagnosis	13
13:q12.13	0	0	58	deletion	diagnosis	13
13:q12.2	0	0	58	deletion	diagnosis	13
13:q12.3	0	0	58	deletion	diagnosis	13
13:q13.2	0	0	58	deletion	diagnosis	13
13:q13.3	0	0	58	deletion	diagnosis	13
13:q14.11	0	0	58	deletion	diagnosis	13
13:q14.12	0	0	58	deletion	diagnosis	13
13:q14.13	0	0	58	deletion	diagnosis	13
13:q14.2	0	0	58	deletion	diagnosis	13
13:q14.3	0	0	58	deletion	diagnosis	13
13:q21.1	0	0	58	deletion	diagnosis	13
13:q21.2	0	0	58	deletion	diagnosis	13
13:q21.31	0	0	58	deletion	diagnosis	13
13:q21.32	0	0	58	deletion	diagnosis	13
13:q21.33	0	0	58	deletion	diagnosis	13
13:q22.1	0	0	58	deletion	diagnosis	13
13:q22.2	0	0	58	deletion	diagnosis	13
13:q22.3	0	0	58	deletion	diagnosis	13
13:q31.1	-1.72413793103448	1	57	deletion	diagnosis	13
13:q31.2	0	0	58	deletion	diagnosis	13
13:q31.3	0	0	58	deletion	diagnosis	13
13:q32.1	0	0	58	deletion	diagnosis	13
13:q32.3	0	0	58	deletion	diagnosis	13
13:q33.1	0	0	58	deletion	diagnosis	13
13:q33.2	0	0	58	deletion	diagnosis	13
13:q33.3	0	0	58	deletion	diagnosis	13
13:q34	0	0	58	deletion	diagnosis	13
14:q11.2	0	0	58	deletion	diagnosis	14
14:q12	0	0	58	deletion	diagnosis	14
14:q13.2	0	0	58	deletion	diagnosis	14
14:q21.1	0	0	58	deletion	diagnosis	14
14:q21.2	0	0	58	deletion	diagnosis	14
14:q21.3	0	0	58	deletion	diagnosis	14
14:q22.1	0	0	58	deletion	diagnosis	14
14:q22.2	0	0	58	deletion	diagnosis	14
14:q22.3	0	0	58	deletion	diagnosis	14
14:q23.1	0	0	58	deletion	diagnosis	14
14:q23.2	0	0	58	deletion	diagnosis	14
14:q23.3	0	0	58	deletion	diagnosis	14
14:q24.1	0	0	58	deletion	diagnosis	14
14:q24.2	0	0	58	deletion	diagnosis	14
14:q24.3	0	0	58	deletion	diagnosis	14
14:q31.1	0	0	58	deletion	diagnosis	14
14:q31.2	0	0	58	deletion	diagnosis	14
14:q31.3	0	0	58	deletion	diagnosis	14
14:q32.11	0	0	58	deletion	diagnosis	14
14:q32.12	0	0	58	deletion	diagnosis	14
14:q32.13	0	0	58	deletion	diagnosis	14
14:q32.2	0	0	58	deletion	diagnosis	14
14:q32.31	0	0	58	deletion	diagnosis	14
14:q32.32	0	0	58	deletion	diagnosis	14
14:q32.33	0	0	58	deletion	diagnosis	14
15:q14	0	0	58	deletion	diagnosis	15
15:q15.1	0	0	58	deletion	diagnosis	15
15:q15.2	0	0	58	deletion	diagnosis	15
15:q15.3	0	0	58	deletion	diagnosis	15
15:q21.1	0	0	58	deletion	diagnosis	15
15:q21.2	0	0	58	deletion	diagnosis	15
15:q21.3	0	0	58	deletion	diagnosis	15
15:q22.2	0	0	58	deletion	diagnosis	15
15:q22.31	0	0	58	deletion	diagnosis	15
15:q23	0	0	58	deletion	diagnosis	15
15:q24.1	0	0	58	deletion	diagnosis	15
15:q24.3	0	0	58	deletion	diagnosis	15
15:q25.1	0	0	58	deletion	diagnosis	15
15:q25.2	0	0	58	deletion	diagnosis	15
15:q25.3	0	0	58	deletion	diagnosis	15
15:q26.1	0	0	58	deletion	diagnosis	15
15:q26.2	0	0	58	deletion	diagnosis	15
15:q26.3	0	0	58	deletion	diagnosis	15
16:p13.3	0	0	58	deletion	diagnosis	16
16:p13.2	0	0	58	deletion	diagnosis	16
16:p13.13	0	0	58	deletion	diagnosis	16
16:p13.12	0	0	58	deletion	diagnosis	16
16:p13.11	0	0	58	deletion	diagnosis	16
16:p12.3	0	0	58	deletion	diagnosis	16
16:p12.2	0	0	58	deletion	diagnosis	16
16:p12.1	0	0	58	deletion	diagnosis	16
16:p11.2	0	0	58	deletion	diagnosis	16
16:q12.1	0	0	58	deletion	diagnosis	16
16:q12.2	0	0	58	deletion	diagnosis	16
16:q21	0	0	58	deletion	diagnosis	16
16:q22.1	0	0	58	deletion	diagnosis	16
16:q22.2	0	0	58	deletion	diagnosis	16
16:q23.1	0	0	58	deletion	diagnosis	16
16:q23.2	0	0	58	deletion	diagnosis	16
16:q23.3	0	0	58	deletion	diagnosis	16
16:q24.1	0	0	58	deletion	diagnosis	16
16:q24.3	0	0	58	deletion	diagnosis	16
17:p13.3	0	0	58	deletion	diagnosis	17
17:p13.2	0	0	58	deletion	diagnosis	17
17:p13.1	0	0	58	deletion	diagnosis	17
17:p12	0	0	58	deletion	diagnosis	17
17:p11.2	0	0	58	deletion	diagnosis	17
17:q11.2	0	0	58	deletion	diagnosis	17
17:q12	0	0	58	deletion	diagnosis	17
17:q21.2	0	0	58	deletion	diagnosis	17
17:q21.31	0	0	58	deletion	diagnosis	17
17:q21.32	0	0	58	deletion	diagnosis	17
17:q21.33	0	0	58	deletion	diagnosis	17
17:q22	0	0	58	deletion	diagnosis	17
17:q23.2	0	0	58	deletion	diagnosis	17
17:q24.1	0	0	58	deletion	diagnosis	17
17:q24.2	0	0	58	deletion	diagnosis	17
17:q24.3	0	0	58	deletion	diagnosis	17
17:q25.1	0	0	58	deletion	diagnosis	17
17:q25.3	0	0	58	deletion	diagnosis	17
18:p11.32	0	0	58	deletion	diagnosis	18
18:p11.31	0	0	58	deletion	diagnosis	18
18:p11.23	0	0	58	deletion	diagnosis	18
18:p11.22	0	0	58	deletion	diagnosis	18
18:p11.21	0	0	58	deletion	diagnosis	18
18:q11.2	0	0	58	deletion	diagnosis	18
18:q12.1	0	0	58	deletion	diagnosis	18
18:q12.2	0	0	58	deletion	diagnosis	18
18:q12.3	0	0	58	deletion	diagnosis	18
18:q21.1	0	0	58	deletion	diagnosis	18
18:q21.2	0	0	58	deletion	diagnosis	18
18:q21.31	0	0	58	deletion	diagnosis	18
18:q21.32	0	0	58	deletion	diagnosis	18
18:q21.33	0	0	58	deletion	diagnosis	18
18:q22.1	0	0	58	deletion	diagnosis	18
18:q22.2	0	0	58	deletion	diagnosis	18
18:q22.3	0	0	58	deletion	diagnosis	18
18:q23	0	0	58	deletion	diagnosis	18
19:p13.3	0	0	58	deletion	diagnosis	19
19:p13.2	0	0	58	deletion	diagnosis	19
19:p13.12	0	0	58	deletion	diagnosis	19
19:p13.11	0	0	58	deletion	diagnosis	19
19:p12	0	0	58	deletion	diagnosis	19
19:q13.11	0	0	58	deletion	diagnosis	19
19:q13.12	0	0	58	deletion	diagnosis	19
19:q13.2	0	0	58	deletion	diagnosis	19
19:q13.32	0	0	58	deletion	diagnosis	19
19:q13.33	0	0	58	deletion	diagnosis	19
19:q13.41	0	0	58	deletion	diagnosis	19
19:q13.42	0	0	58	deletion	diagnosis	19
19:q13.43	0	0	58	deletion	diagnosis	19
20:p13	0	0	58	deletion	diagnosis	20
20:p12.3	0	0	58	deletion	diagnosis	20
20:p12.2	0	0	58	deletion	diagnosis	20
20:p12.1	0	0	58	deletion	diagnosis	20
20:p11.23	0	0	58	deletion	diagnosis	20
20:p11.22	0	0	58	deletion	diagnosis	20
20:p11.21	0	0	58	deletion	diagnosis	20
20:q11.21	0	0	58	deletion	diagnosis	20
20:q11.22	0	0	58	deletion	diagnosis	20
20:q11.23	0	0	58	deletion	diagnosis	20
20:q13.12	0	0	58	deletion	diagnosis	20
20:q13.13	0	0	58	deletion	diagnosis	20
20:q13.2	0	0	58	deletion	diagnosis	20
20:q13.31	0	0	58	deletion	diagnosis	20
20:q13.32	0	0	58	deletion	diagnosis	20
20:q13.33	0	0	58	deletion	diagnosis	20
21:q21.1	0	0	58	deletion	diagnosis	21
21:q21.2	0	0	58	deletion	diagnosis	21
21:q21.3	0	0	58	deletion	diagnosis	21
21:q22.11	0	0	58	deletion	diagnosis	21
21:q22.12	0	0	58	deletion	diagnosis	21
21:q22.13	0	0	58	deletion	diagnosis	21
21:q22.2	0	0	58	deletion	diagnosis	21
21:q22.3	0	0	58	deletion	diagnosis	21
22:q11.21	0	0	58	deletion	diagnosis	22
22:q12.1	0	0	58	deletion	diagnosis	22
22:q12.2	0	0	58	deletion	diagnosis	22
22:q12.3	0	0	58	deletion	diagnosis	22
22:q13.1	0	0	58	deletion	diagnosis	22
22:q13.2	0	0	58	deletion	diagnosis	22
22:q13.31	0	0	58	deletion	diagnosis	22
22:q13.32	0	0	58	deletion	diagnosis	22
22:q13.33	0	0	58	deletion	diagnosis	22
1:p36.33	0	0	68	amplification	relapse	1
1:p36.32	0	0	68	amplification	relapse	1
1:p36.31	1.47058823529412	1	67	amplification	relapse	1
1:p36.23	0	0	68	amplification	relapse	1
1:p36.22	0	0	68	amplification	relapse	1
1:p36.21	0	0	68	amplification	relapse	1
1:p36.13	0	0	68	amplification	relapse	1
1:p36.12	0	0	68	amplification	relapse	1
1:p36.11	0	0	68	amplification	relapse	1
1:p35.3	0	0	68	amplification	relapse	1
1:p35.2	0	0	68	amplification	relapse	1
1:p35.1	0	0	68	amplification	relapse	1
1:p34.3	0	0	68	amplification	relapse	1
1:p34.2	1.47058823529412	1	67	amplification	relapse	1
1:p34.1	0	0	68	amplification	relapse	1
1:p33	0	0	68	amplification	relapse	1
1:p32.3	0	0	68	amplification	relapse	1
1:p32.2	0	0	68	amplification	relapse	1
1:p32.1	0	0	68	amplification	relapse	1
1:p31.3	0	0	68	amplification	relapse	1
1:p31.2	0	0	68	amplification	relapse	1
1:p31.1	0	0	68	amplification	relapse	1
1:p22.3	0	0	68	amplification	relapse	1
1:p22.2	0	0	68	amplification	relapse	1
1:p22.1	0	0	68	amplification	relapse	1
1:p21.3	0	0	68	amplification	relapse	1
1:p21.2	0	0	68	amplification	relapse	1
1:p21.1	0	0	68	amplification	relapse	1
1:p13.3	0	0	68	amplification	relapse	1
1:p13.2	0	0	68	amplification	relapse	1
1:p13.1	0	0	68	amplification	relapse	1
1:p12	0	0	68	amplification	relapse	1
1:q21.3	0	0	68	amplification	relapse	1
1:q22	0	0	68	amplification	relapse	1
1:q23.1	0	0	68	amplification	relapse	1
1:q23.2	0	0	68	amplification	relapse	1
1:q23.3	0	0	68	amplification	relapse	1
1:q24.1	0	0	68	amplification	relapse	1
1:q24.2	0	0	68	amplification	relapse	1
1:q24.3	0	0	68	amplification	relapse	1
1:q25.1	0	0	68	amplification	relapse	1
1:q25.2	0	0	68	amplification	relapse	1
1:q25.3	0	0	68	amplification	relapse	1
1:q31.1	0	0	68	amplification	relapse	1
1:q31.2	0	0	68	amplification	relapse	1
1:q31.3	0	0	68	amplification	relapse	1
1:q32.1	0	0	68	amplification	relapse	1
1:q32.2	0	0	68	amplification	relapse	1
1:q32.3	1.47058823529412	1	67	amplification	relapse	1
1:q41	1.47058823529412	1	67	amplification	relapse	1
1:q42.11	1.47058823529412	1	67	amplification	relapse	1
1:q42.12	1.47058823529412	1	67	amplification	relapse	1
1:q42.13	1.47058823529412	1	67	amplification	relapse	1
1:q42.2	1.47058823529412	1	67	amplification	relapse	1
1:q42.3	1.47058823529412	1	67	amplification	relapse	1
1:q43	1.47058823529412	1	67	amplification	relapse	1
1:q44	1.47058823529412	1	67	amplification	relapse	1
2:p25.3	0	0	68	amplification	relapse	2
2:p25.2	0	0	68	amplification	relapse	2
2:p25.1	0	0	68	amplification	relapse	2
2:p24.3	0	0	68	amplification	relapse	2
2:p24.2	0	0	68	amplification	relapse	2
2:p24.1	0	0	68	amplification	relapse	2
2:p23.3	0	0	68	amplification	relapse	2
2:p23.2	0	0	68	amplification	relapse	2
2:p23.1	0	0	68	amplification	relapse	2
2:p22.3	0	0	68	amplification	relapse	2
2:p22.2	0	0	68	amplification	relapse	2
2:p22.1	0	0	68	amplification	relapse	2
2:p21	0	0	68	amplification	relapse	2
2:p16.3	0	0	68	amplification	relapse	2
2:p16.2	0	0	68	amplification	relapse	2
2:p16.1	0	0	68	amplification	relapse	2
2:p15	0	0	68	amplification	relapse	2
2:p14	0	0	68	amplification	relapse	2
2:p13.3	0	0	68	amplification	relapse	2
2:p13.2	0	0	68	amplification	relapse	2
2:p13.1	0	0	68	amplification	relapse	2
2:p12	0	0	68	amplification	relapse	2
2:p11.2	0	0	68	amplification	relapse	2
2:q11.2	0	0	68	amplification	relapse	2
2:q12.1	0	0	68	amplification	relapse	2
2:q12.2	0	0	68	amplification	relapse	2
2:q12.3	0	0	68	amplification	relapse	2
2:q13	0	0	68	amplification	relapse	2
2:q14.1	0	0	68	amplification	relapse	2
2:q14.2	0	0	68	amplification	relapse	2
2:q14.3	0	0	68	amplification	relapse	2
2:q21.2	0	0	68	amplification	relapse	2
2:q22.1	0	0	68	amplification	relapse	2
2:q22.2	0	0	68	amplification	relapse	2
2:q22.3	0	0	68	amplification	relapse	2
2:q23.1	0	0	68	amplification	relapse	2
2:q23.2	1.47058823529412	1	67	amplification	relapse	2
2:q23.3	0	0	68	amplification	relapse	2
2:q24.1	0	0	68	amplification	relapse	2
2:q24.2	0	0	68	amplification	relapse	2
2:q24.3	0	0	68	amplification	relapse	2
2:q31.1	0	0	68	amplification	relapse	2
2:q31.2	0	0	68	amplification	relapse	2
2:q31.3	0	0	68	amplification	relapse	2
2:q32.1	0	0	68	amplification	relapse	2
2:q32.2	0	0	68	amplification	relapse	2
2:q32.3	0	0	68	amplification	relapse	2
2:q33.1	0	0	68	amplification	relapse	2
2:q33.2	0	0	68	amplification	relapse	2
2:q33.3	0	0	68	amplification	relapse	2
2:q34	0	0	68	amplification	relapse	2
2:q35	0	0	68	amplification	relapse	2
2:q36.1	0	0	68	amplification	relapse	2
2:q36.2	0	0	68	amplification	relapse	2
2:q36.3	0	0	68	amplification	relapse	2
2:q37.1	0	0	68	amplification	relapse	2
2:q37.2	0	0	68	amplification	relapse	2
2:q37.3	0	0	68	amplification	relapse	2
3:p26.3	0	0	68	amplification	relapse	3
3:p26.2	0	0	68	amplification	relapse	3
3:p26.1	0	0	68	amplification	relapse	3
3:p25.3	0	0	68	amplification	relapse	3
3:p25.2	0	0	68	amplification	relapse	3
3:p25.1	0	0	68	amplification	relapse	3
3:p24.3	0	0	68	amplification	relapse	3
3:p24.2	0	0	68	amplification	relapse	3
3:p24.1	0	0	68	amplification	relapse	3
3:p23	0	0	68	amplification	relapse	3
3:p22.3	0	0	68	amplification	relapse	3
3:p22.2	0	0	68	amplification	relapse	3
3:p22.1	0	0	68	amplification	relapse	3
3:p21.33	0	0	68	amplification	relapse	3
3:p21.32	0	0	68	amplification	relapse	3
3:p21.31	0	0	68	amplification	relapse	3
3:p21.2	0	0	68	amplification	relapse	3
3:p21.1	0	0	68	amplification	relapse	3
3:p14.3	0	0	68	amplification	relapse	3
3:p14.2	0	0	68	amplification	relapse	3
3:p14.1	0	0	68	amplification	relapse	3
3:p13	0	0	68	amplification	relapse	3
3:p12.3	0	0	68	amplification	relapse	3
3:p12.2	0	0	68	amplification	relapse	3
3:p12.1	0	0	68	amplification	relapse	3
3:p11.2	0	0	68	amplification	relapse	3
3:q11.2	0	0	68	amplification	relapse	3
3:q12.1	0	0	68	amplification	relapse	3
3:q12.2	1.47058823529412	1	67	amplification	relapse	3
3:q12.3	1.47058823529412	1	67	amplification	relapse	3
3:q13.11	1.47058823529412	1	67	amplification	relapse	3
3:q13.12	1.47058823529412	1	67	amplification	relapse	3
3:q13.13	1.47058823529412	1	67	amplification	relapse	3
3:q13.2	1.47058823529412	1	67	amplification	relapse	3
3:q13.31	0	0	68	amplification	relapse	3
3:q13.32	0	0	68	amplification	relapse	3
3:q13.33	1.47058823529412	1	67	amplification	relapse	3
3:q21.1	1.47058823529412	1	67	amplification	relapse	3
3:q21.2	1.47058823529412	1	67	amplification	relapse	3
3:q21.3	1.47058823529412	1	67	amplification	relapse	3
3:q22.1	1.47058823529412	1	67	amplification	relapse	3
3:q22.2	1.47058823529412	1	67	amplification	relapse	3
3:q22.3	1.47058823529412	1	67	amplification	relapse	3
3:q23	1.47058823529412	1	67	amplification	relapse	3
3:q24	1.47058823529412	1	67	amplification	relapse	3
3:q25.1	1.47058823529412	1	67	amplification	relapse	3
3:q25.2	1.47058823529412	1	67	amplification	relapse	3
3:q25.31	1.47058823529412	1	67	amplification	relapse	3
3:q25.32	1.47058823529412	1	67	amplification	relapse	3
3:q25.33	1.47058823529412	1	67	amplification	relapse	3
3:q26.1	1.47058823529412	1	67	amplification	relapse	3
3:q26.2	5.88235294117647	4	64	amplification	relapse	3
3:q26.31	1.47058823529412	1	67	amplification	relapse	3
3:q26.32	5.88235294117647	4	64	amplification	relapse	3
3:q26.33	4.41176470588235	3	65	amplification	relapse	3
3:q27.1	4.41176470588235	3	65	amplification	relapse	3
3:q27.2	4.41176470588235	3	65	amplification	relapse	3
3:q27.3	2.94117647058824	2	66	amplification	relapse	3
3:q28	1.47058823529412	1	67	amplification	relapse	3
3:q29	1.47058823529412	1	67	amplification	relapse	3
4:p16.3	0	0	68	amplification	relapse	4
4:p16.2	0	0	68	amplification	relapse	4
4:p16.1	0	0	68	amplification	relapse	4
4:p15.33	0	0	68	amplification	relapse	4
4:p15.32	0	0	68	amplification	relapse	4
4:p15.31	0	0	68	amplification	relapse	4
4:p15.2	0	0	68	amplification	relapse	4
4:p15.1	0	0	68	amplification	relapse	4
4:p14	0	0	68	amplification	relapse	4
4:p13	0	0	68	amplification	relapse	4
4:p12	0	0	68	amplification	relapse	4
4:q12	0	0	68	amplification	relapse	4
4:q13.1	0	0	68	amplification	relapse	4
4:q13.2	0	0	68	amplification	relapse	4
4:q13.3	0	0	68	amplification	relapse	4
4:q21.1	0	0	68	amplification	relapse	4
4:q21.21	0	0	68	amplification	relapse	4
4:q21.22	0	0	68	amplification	relapse	4
4:q21.23	0	0	68	amplification	relapse	4
4:q22.1	0	0	68	amplification	relapse	4
4:q22.2	0	0	68	amplification	relapse	4
4:q22.3	0	0	68	amplification	relapse	4
4:q23	0	0	68	amplification	relapse	4
4:q24	0	0	68	amplification	relapse	4
4:q25	0	0	68	amplification	relapse	4
4:q26	0	0	68	amplification	relapse	4
4:q27	0	0	68	amplification	relapse	4
4:q28.1	0	0	68	amplification	relapse	4
4:q28.2	0	0	68	amplification	relapse	4
4:q28.3	0	0	68	amplification	relapse	4
4:q31.1	0	0	68	amplification	relapse	4
4:q31.21	0	0	68	amplification	relapse	4
4:q31.22	0	0	68	amplification	relapse	4
4:q31.23	0	0	68	amplification	relapse	4
4:q31.3	0	0	68	amplification	relapse	4
4:q32.1	0	0	68	amplification	relapse	4
4:q32.2	0	0	68	amplification	relapse	4
4:q32.3	0	0	68	amplification	relapse	4
4:q33	0	0	68	amplification	relapse	4
4:q34.1	0	0	68	amplification	relapse	4
4:q34.2	0	0	68	amplification	relapse	4
4:q34.3	0	0	68	amplification	relapse	4
4:q35.1	0	0	68	amplification	relapse	4
4:q35.2	0	0	68	amplification	relapse	4
5:p15.33	0	0	68	amplification	relapse	5
5:p15.32	0	0	68	amplification	relapse	5
5:p15.31	0	0	68	amplification	relapse	5
5:p15.2	0	0	68	amplification	relapse	5
5:p15.1	0	0	68	amplification	relapse	5
5:p14.3	0	0	68	amplification	relapse	5
5:p14.1	1.47058823529412	1	67	amplification	relapse	5
5:p13.3	1.47058823529412	1	67	amplification	relapse	5
5:p13.2	0	0	68	amplification	relapse	5
5:p13.1	0	0	68	amplification	relapse	5
5:p12	0	0	68	amplification	relapse	5
5:q11.2	0	0	68	amplification	relapse	5
5:q12.1	0	0	68	amplification	relapse	5
5:q12.3	0	0	68	amplification	relapse	5
5:q13.2	0	0	68	amplification	relapse	5
5:q13.3	0	0	68	amplification	relapse	5
5:q14.1	0	0	68	amplification	relapse	5
5:q14.3	0	0	68	amplification	relapse	5
5:q15	0	0	68	amplification	relapse	5
5:q21.1	0	0	68	amplification	relapse	5
5:q21.2	0	0	68	amplification	relapse	5
5:q21.3	0	0	68	amplification	relapse	5
5:q22.2	0	0	68	amplification	relapse	5
5:q22.3	0	0	68	amplification	relapse	5
5:q23.1	0	0	68	amplification	relapse	5
5:q23.2	0	0	68	amplification	relapse	5
5:q23.3	0	0	68	amplification	relapse	5
5:q31.1	0	0	68	amplification	relapse	5
5:q31.2	0	0	68	amplification	relapse	5
5:q31.3	0	0	68	amplification	relapse	5
5:q32	0	0	68	amplification	relapse	5
5:q33.1	0	0	68	amplification	relapse	5
5:q33.2	0	0	68	amplification	relapse	5
5:q33.3	0	0	68	amplification	relapse	5
5:q34	0	0	68	amplification	relapse	5
5:q35.1	0	0	68	amplification	relapse	5
5:q35.2	0	0	68	amplification	relapse	5
5:q35.3	1.47058823529412	1	67	amplification	relapse	5
6:p25.3	0	0	68	amplification	relapse	6
6:p25.2	0	0	68	amplification	relapse	6
6:p25.1	0	0	68	amplification	relapse	6
6:p24.3	1.47058823529412	1	67	amplification	relapse	6
6:p24.2	2.94117647058824	2	66	amplification	relapse	6
6:p24.1	2.94117647058824	2	66	amplification	relapse	6
6:p23	1.47058823529412	1	67	amplification	relapse	6
6:p22.3	1.47058823529412	1	67	amplification	relapse	6
6:p22.2	1.47058823529412	1	67	amplification	relapse	6
6:p22.1	1.47058823529412	1	67	amplification	relapse	6
6:p21.33	1.47058823529412	1	67	amplification	relapse	6
6:p21.32	1.47058823529412	1	67	amplification	relapse	6
6:p21.31	0	0	68	amplification	relapse	6
6:p21.2	0	0	68	amplification	relapse	6
6:p21.1	0	0	68	amplification	relapse	6
6:p12.3	0	0	68	amplification	relapse	6
6:p12.1	0	0	68	amplification	relapse	6
6:p11.2	0	0	68	amplification	relapse	6
6:q12	0	0	68	amplification	relapse	6
6:q13	0	0	68	amplification	relapse	6
6:q14.1	0	0	68	amplification	relapse	6
6:q14.3	0	0	68	amplification	relapse	6
6:q15	0	0	68	amplification	relapse	6
6:q16.1	0	0	68	amplification	relapse	6
6:q16.2	0	0	68	amplification	relapse	6
6:q16.3	0	0	68	amplification	relapse	6
6:q21	0	0	68	amplification	relapse	6
6:q22.1	0	0	68	amplification	relapse	6
6:q22.31	0	0	68	amplification	relapse	6
6:q22.32	0	0	68	amplification	relapse	6
6:q22.33	0	0	68	amplification	relapse	6
6:q23.2	0	0	68	amplification	relapse	6
6:q23.3	0	0	68	amplification	relapse	6
6:q24.1	0	0	68	amplification	relapse	6
6:q24.2	0	0	68	amplification	relapse	6
6:q24.3	0	0	68	amplification	relapse	6
6:q25.1	0	0	68	amplification	relapse	6
6:q25.2	0	0	68	amplification	relapse	6
6:q25.3	0	0	68	amplification	relapse	6
6:q26	0	0	68	amplification	relapse	6
6:q27	0	0	68	amplification	relapse	6
7:p22.3	0	0	68	amplification	relapse	7
7:p22.2	0	0	68	amplification	relapse	7
7:p22.1	0	0	68	amplification	relapse	7
7:p21.3	0	0	68	amplification	relapse	7
7:p21.2	0	0	68	amplification	relapse	7
7:p21.1	0	0	68	amplification	relapse	7
7:p15.3	0	0	68	amplification	relapse	7
7:p15.2	0	0	68	amplification	relapse	7
7:p14.3	0	0	68	amplification	relapse	7
7:p14.1	0	0	68	amplification	relapse	7
7:p13	0	0	68	amplification	relapse	7
7:p12.3	0	0	68	amplification	relapse	7
7:p12.2	0	0	68	amplification	relapse	7
7:p12.1	0	0	68	amplification	relapse	7
7:p11.2	0	0	68	amplification	relapse	7
7:q11.22	0	0	68	amplification	relapse	7
7:q11.23	0	0	68	amplification	relapse	7
7:q21.11	1.47058823529412	1	67	amplification	relapse	7
7:q21.12	1.47058823529412	1	67	amplification	relapse	7
7:q21.13	4.41176470588235	3	65	amplification	relapse	7
7:q21.2	4.41176470588235	3	65	amplification	relapse	7
7:q21.3	2.94117647058824	2	66	amplification	relapse	7
7:q22.1	0	0	68	amplification	relapse	7
7:q22.3	0	0	68	amplification	relapse	7
7:q31.1	0	0	68	amplification	relapse	7
7:q31.2	0	0	68	amplification	relapse	7
7:q31.31	0	0	68	amplification	relapse	7
7:q31.32	0	0	68	amplification	relapse	7
7:q31.33	0	0	68	amplification	relapse	7
7:q32.3	0	0	68	amplification	relapse	7
7:q33	1.47058823529412	1	67	amplification	relapse	7
7:q34	1.47058823529412	1	67	amplification	relapse	7
7:q35	1.47058823529412	1	67	amplification	relapse	7
7:q36.1	4.41176470588235	3	65	amplification	relapse	7
7:q36.2	2.94117647058824	2	66	amplification	relapse	7
7:q36.3	2.94117647058824	2	66	amplification	relapse	7
8:p23.3	0	0	68	amplification	relapse	8
8:p23.2	0	0	68	amplification	relapse	8
8:p23.1	0	0	68	amplification	relapse	8
8:p22	0	0	68	amplification	relapse	8
8:p21.3	0	0	68	amplification	relapse	8
8:p21.2	0	0	68	amplification	relapse	8
8:p12	0	0	68	amplification	relapse	8
8:p11.23	0	0	68	amplification	relapse	8
8:p11.22	0	0	68	amplification	relapse	8
8:p11.21	0	0	68	amplification	relapse	8
8:q11.21	0	0	68	amplification	relapse	8
8:q11.23	0	0	68	amplification	relapse	8
8:q12.1	0	0	68	amplification	relapse	8
8:q12.2	0	0	68	amplification	relapse	8
8:q12.3	0	0	68	amplification	relapse	8
8:q13.2	0	0	68	amplification	relapse	8
8:q13.3	0	0	68	amplification	relapse	8
8:q21.11	0	0	68	amplification	relapse	8
8:q21.12	0	0	68	amplification	relapse	8
8:q21.13	0	0	68	amplification	relapse	8
8:q21.2	1.47058823529412	1	67	amplification	relapse	8
8:q21.3	1.47058823529412	1	67	amplification	relapse	8
8:q22.1	2.94117647058824	2	66	amplification	relapse	8
8:q22.2	2.94117647058824	2	66	amplification	relapse	8
8:q22.3	4.41176470588235	3	65	amplification	relapse	8
8:q23.1	2.94117647058824	2	66	amplification	relapse	8
8:q23.2	4.41176470588235	3	65	amplification	relapse	8
8:q23.3	7.35294117647059	5	63	amplification	relapse	8
8:q24.11	7.35294117647059	5	63	amplification	relapse	8
8:q24.12	7.35294117647059	5	63	amplification	relapse	8
8:q24.13	7.35294117647059	5	63	amplification	relapse	8
8:q24.21	8.82352941176471	6	62	amplification	relapse	8
8:q24.22	8.82352941176471	6	62	amplification	relapse	8
8:q24.23	8.82352941176471	6	62	amplification	relapse	8
8:q24.3	7.35294117647059	5	63	amplification	relapse	8
9:p24.3	1.47058823529412	1	67	amplification	relapse	9
9:p24.2	0	0	68	amplification	relapse	9
9:p24.1	0	0	68	amplification	relapse	9
9:p23	0	0	68	amplification	relapse	9
9:p22.3	0	0	68	amplification	relapse	9
9:p22.2	0	0	68	amplification	relapse	9
9:p22.1	0	0	68	amplification	relapse	9
9:p21.3	0	0	68	amplification	relapse	9
9:p21.2	0	0	68	amplification	relapse	9
9:p21.1	0	0	68	amplification	relapse	9
9:p13.3	0	0	68	amplification	relapse	9
9:p13.2	0	0	68	amplification	relapse	9
9:q21.12	0	0	68	amplification	relapse	9
9:q21.13	0	0	68	amplification	relapse	9
9:q21.2	0	0	68	amplification	relapse	9
9:q21.31	0	0	68	amplification	relapse	9
9:q21.32	0	0	68	amplification	relapse	9
9:q21.33	0	0	68	amplification	relapse	9
9:q22.2	0	0	68	amplification	relapse	9
9:q22.32	0	0	68	amplification	relapse	9
9:q22.33	0	0	68	amplification	relapse	9
9:q31.1	0	0	68	amplification	relapse	9
9:q31.2	0	0	68	amplification	relapse	9
9:q31.3	0	0	68	amplification	relapse	9
9:q32	0	0	68	amplification	relapse	9
9:q33.1	0	0	68	amplification	relapse	9
9:q33.2	0	0	68	amplification	relapse	9
9:q33.3	0	0	68	amplification	relapse	9
9:q34.11	0	0	68	amplification	relapse	9
9:q34.12	0	0	68	amplification	relapse	9
9:q34.13	0	0	68	amplification	relapse	9
9:q34.2	0	0	68	amplification	relapse	9
9:q34.3	0	0	68	amplification	relapse	9
10:p15.3	0	0	68	amplification	relapse	10
10:p14	0	0	68	amplification	relapse	10
10:p13	0	0	68	amplification	relapse	10
10:p12.33	0	0	68	amplification	relapse	10
10:p12.32	0	0	68	amplification	relapse	10
10:p12.31	0	0	68	amplification	relapse	10
10:p12.2	0	0	68	amplification	relapse	10
10:p12.1	1.47058823529412	1	67	amplification	relapse	10
10:p11.23	1.47058823529412	1	67	amplification	relapse	10
10:p11.22	0	0	68	amplification	relapse	10
10:p11.21	0	0	68	amplification	relapse	10
10:q11.21	1.47058823529412	1	67	amplification	relapse	10
10:q11.23	0	0	68	amplification	relapse	10
10:q21.1	0	0	68	amplification	relapse	10
10:q21.2	0	0	68	amplification	relapse	10
10:q21.3	0	0	68	amplification	relapse	10
10:q22.1	0	0	68	amplification	relapse	10
10:q22.2	0	0	68	amplification	relapse	10
10:q22.3	0	0	68	amplification	relapse	10
10:q23.1	0	0	68	amplification	relapse	10
10:q23.2	0	0	68	amplification	relapse	10
10:q23.31	0	0	68	amplification	relapse	10
10:q23.32	0	0	68	amplification	relapse	10
10:q23.33	0	0	68	amplification	relapse	10
10:q24.1	0	0	68	amplification	relapse	10
10:q24.2	0	0	68	amplification	relapse	10
10:q24.31	0	0	68	amplification	relapse	10
10:q24.32	0	0	68	amplification	relapse	10
10:q24.33	0	0	68	amplification	relapse	10
10:q25.1	0	0	68	amplification	relapse	10
10:q25.2	0	0	68	amplification	relapse	10
10:q25.3	0	0	68	amplification	relapse	10
10:q26.11	0	0	68	amplification	relapse	10
10:q26.12	0	0	68	amplification	relapse	10
10:q26.13	0	0	68	amplification	relapse	10
10:q26.2	0	0	68	amplification	relapse	10
10:q26.3	0	0	68	amplification	relapse	10
11:p15.5	0	0	68	amplification	relapse	11
11:p15.4	0	0	68	amplification	relapse	11
11:p15.3	0	0	68	amplification	relapse	11
11:p15.2	0	0	68	amplification	relapse	11
11:p15.1	0	0	68	amplification	relapse	11
11:p14.3	0	0	68	amplification	relapse	11
11:p14.1	0	0	68	amplification	relapse	11
11:p13	0	0	68	amplification	relapse	11
11:p12	0	0	68	amplification	relapse	11
11:p11.2	0	0	68	amplification	relapse	11
11:q12.1	0	0	68	amplification	relapse	11
11:q12.2	0	0	68	amplification	relapse	11
11:q12.3	0	0	68	amplification	relapse	11
11:q13.2	0	0	68	amplification	relapse	11
11:q13.4	2.94117647058824	2	66	amplification	relapse	11
11:q13.5	4.41176470588235	3	65	amplification	relapse	11
11:q14.1	0	0	68	amplification	relapse	11
11:q14.2	0	0	68	amplification	relapse	11
11:q14.3	0	0	68	amplification	relapse	11
11:q21	0	0	68	amplification	relapse	11
11:q22.1	0	0	68	amplification	relapse	11
11:q22.2	0	0	68	amplification	relapse	11
11:q22.3	0	0	68	amplification	relapse	11
11:q23.1	0	0	68	amplification	relapse	11
11:q23.2	0	0	68	amplification	relapse	11
11:q23.3	0	0	68	amplification	relapse	11
11:q24.1	0	0	68	amplification	relapse	11
11:q24.2	0	0	68	amplification	relapse	11
11:q24.3	0	0	68	amplification	relapse	11
11:q25	0	0	68	amplification	relapse	11
12:p13.33	1.47058823529412	1	67	amplification	relapse	12
12:p13.32	1.47058823529412	1	67	amplification	relapse	12
12:p13.31	1.47058823529412	1	67	amplification	relapse	12
12:p13.2	1.47058823529412	1	67	amplification	relapse	12
12:p13.1	1.47058823529412	1	67	amplification	relapse	12
12:p12.3	1.47058823529412	1	67	amplification	relapse	12
12:p12.1	5.88235294117647	4	64	amplification	relapse	12
12:p11.23	8.82352941176471	6	62	amplification	relapse	12
12:p11.22	5.88235294117647	4	64	amplification	relapse	12
12:p11.21	1.47058823529412	1	67	amplification	relapse	12
12:q12	0	0	68	amplification	relapse	12
12:q13.11	0	0	68	amplification	relapse	12
12:q13.12	0	0	68	amplification	relapse	12
12:q13.13	0	0	68	amplification	relapse	12
12:q13.2	0	0	68	amplification	relapse	12
12:q14.1	0	0	68	amplification	relapse	12
12:q14.2	0	0	68	amplification	relapse	12
12:q15	0	0	68	amplification	relapse	12
12:q21.1	0	0	68	amplification	relapse	12
12:q21.2	0	0	68	amplification	relapse	12
12:q21.31	0	0	68	amplification	relapse	12
12:q21.32	0	0	68	amplification	relapse	12
12:q21.33	0	0	68	amplification	relapse	12
12:q22	0	0	68	amplification	relapse	12
12:q23.1	0	0	68	amplification	relapse	12
12:q23.2	0	0	68	amplification	relapse	12
12:q23.3	0	0	68	amplification	relapse	12
12:q24.11	0	0	68	amplification	relapse	12
12:q24.13	0	0	68	amplification	relapse	12
12:q24.21	0	0	68	amplification	relapse	12
12:q24.23	0	0	68	amplification	relapse	12
12:q24.31	0	0	68	amplification	relapse	12
12:q24.32	0	0	68	amplification	relapse	12
12:q24.33	0	0	68	amplification	relapse	12
13:q12.11	0	0	68	amplification	relapse	13
13:q12.12	0	0	68	amplification	relapse	13
13:q12.13	0	0	68	amplification	relapse	13
13:q12.2	0	0	68	amplification	relapse	13
13:q12.3	0	0	68	amplification	relapse	13
13:q13.2	0	0	68	amplification	relapse	13
13:q13.3	0	0	68	amplification	relapse	13
13:q14.11	0	0	68	amplification	relapse	13
13:q14.12	0	0	68	amplification	relapse	13
13:q14.13	0	0	68	amplification	relapse	13
13:q14.2	0	0	68	amplification	relapse	13
13:q14.3	0	0	68	amplification	relapse	13
13:q21.1	0	0	68	amplification	relapse	13
13:q21.2	0	0	68	amplification	relapse	13
13:q21.31	0	0	68	amplification	relapse	13
13:q21.32	0	0	68	amplification	relapse	13
13:q21.33	0	0	68	amplification	relapse	13
13:q22.1	0	0	68	amplification	relapse	13
13:q22.2	0	0	68	amplification	relapse	13
13:q22.3	0	0	68	amplification	relapse	13
13:q31.1	0	0	68	amplification	relapse	13
13:q31.2	0	0	68	amplification	relapse	13
13:q31.3	0	0	68	amplification	relapse	13
13:q32.1	0	0	68	amplification	relapse	13
13:q32.3	0	0	68	amplification	relapse	13
13:q33.1	0	0	68	amplification	relapse	13
13:q33.2	1.47058823529412	1	67	amplification	relapse	13
13:q33.3	1.47058823529412	1	67	amplification	relapse	13
13:q34	1.47058823529412	1	67	amplification	relapse	13
14:q11.2	2.94117647058824	2	66	amplification	relapse	14
14:q12	0	0	68	amplification	relapse	14
14:q13.2	0	0	68	amplification	relapse	14
14:q21.1	0	0	68	amplification	relapse	14
14:q21.2	0	0	68	amplification	relapse	14
14:q21.3	0	0	68	amplification	relapse	14
14:q22.1	0	0	68	amplification	relapse	14
14:q22.2	0	0	68	amplification	relapse	14
14:q22.3	0	0	68	amplification	relapse	14
14:q23.1	0	0	68	amplification	relapse	14
14:q23.2	0	0	68	amplification	relapse	14
14:q23.3	0	0	68	amplification	relapse	14
14:q24.1	0	0	68	amplification	relapse	14
14:q24.2	0	0	68	amplification	relapse	14
14:q24.3	0	0	68	amplification	relapse	14
14:q31.1	0	0	68	amplification	relapse	14
14:q31.2	0	0	68	amplification	relapse	14
14:q31.3	0	0	68	amplification	relapse	14
14:q32.11	0	0	68	amplification	relapse	14
14:q32.12	0	0	68	amplification	relapse	14
14:q32.13	0	0	68	amplification	relapse	14
14:q32.2	0	0	68	amplification	relapse	14
14:q32.31	1.47058823529412	1	67	amplification	relapse	14
14:q32.32	4.41176470588235	3	65	amplification	relapse	14
14:q32.33	4.41176470588235	3	65	amplification	relapse	14
15:q14	0	0	68	amplification	relapse	15
15:q15.1	0	0	68	amplification	relapse	15
15:q15.2	0	0	68	amplification	relapse	15
15:q15.3	0	0	68	amplification	relapse	15
15:q21.1	0	0	68	amplification	relapse	15
15:q21.2	0	0	68	amplification	relapse	15
15:q21.3	0	0	68	amplification	relapse	15
15:q22.2	0	0	68	amplification	relapse	15
15:q22.31	0	0	68	amplification	relapse	15
15:q23	0	0	68	amplification	relapse	15
15:q24.1	0	0	68	amplification	relapse	15
15:q24.3	0	0	68	amplification	relapse	15
15:q25.1	0	0	68	amplification	relapse	15
15:q25.2	0	0	68	amplification	relapse	15
15:q25.3	0	0	68	amplification	relapse	15
15:q26.1	0	0	68	amplification	relapse	15
15:q26.2	0	0	68	amplification	relapse	15
15:q26.3	0	0	68	amplification	relapse	15
16:p13.3	0	0	68	amplification	relapse	16
16:p13.2	0	0	68	amplification	relapse	16
16:p13.13	0	0	68	amplification	relapse	16
16:p13.12	0	0	68	amplification	relapse	16
16:p13.11	0	0	68	amplification	relapse	16
16:p12.3	0	0	68	amplification	relapse	16
16:p12.2	0	0	68	amplification	relapse	16
16:p12.1	0	0	68	amplification	relapse	16
16:p11.2	0	0	68	amplification	relapse	16
16:q12.1	0	0	68	amplification	relapse	16
16:q12.2	0	0	68	amplification	relapse	16
16:q21	0	0	68	amplification	relapse	16
16:q22.1	0	0	68	amplification	relapse	16
16:q22.2	0	0	68	amplification	relapse	16
16:q23.1	0	0	68	amplification	relapse	16
16:q23.2	0	0	68	amplification	relapse	16
16:q23.3	0	0	68	amplification	relapse	16
16:q24.1	0	0	68	amplification	relapse	16
16:q24.3	0	0	68	amplification	relapse	16
17:p13.3	0	0	68	amplification	relapse	17
17:p13.2	0	0	68	amplification	relapse	17
17:p13.1	0	0	68	amplification	relapse	17
17:p12	0	0	68	amplification	relapse	17
17:p11.2	0	0	68	amplification	relapse	17
17:q11.2	0	0	68	amplification	relapse	17
17:q12	0	0	68	amplification	relapse	17
17:q21.2	0	0	68	amplification	relapse	17
17:q21.31	0	0	68	amplification	relapse	17
17:q21.32	0	0	68	amplification	relapse	17
17:q21.33	0	0	68	amplification	relapse	17
17:q22	0	0	68	amplification	relapse	17
17:q23.2	0	0	68	amplification	relapse	17
17:q24.1	0	0	68	amplification	relapse	17
17:q24.2	0	0	68	amplification	relapse	17
17:q24.3	0	0	68	amplification	relapse	17
17:q25.1	1.47058823529412	1	67	amplification	relapse	17
17:q25.3	0	0	68	amplification	relapse	17
18:p11.32	2.94117647058824	2	66	amplification	relapse	18
18:p11.31	2.94117647058824	2	66	amplification	relapse	18
18:p11.23	2.94117647058824	2	66	amplification	relapse	18
18:p11.22	2.94117647058824	2	66	amplification	relapse	18
18:p11.21	2.94117647058824	2	66	amplification	relapse	18
18:q11.2	0	0	68	amplification	relapse	18
18:q12.1	0	0	68	amplification	relapse	18
18:q12.2	0	0	68	amplification	relapse	18
18:q12.3	0	0	68	amplification	relapse	18
18:q21.1	0	0	68	amplification	relapse	18
18:q21.2	0	0	68	amplification	relapse	18
18:q21.31	0	0	68	amplification	relapse	18
18:q21.32	0	0	68	amplification	relapse	18
18:q21.33	0	0	68	amplification	relapse	18
18:q22.1	0	0	68	amplification	relapse	18
18:q22.2	0	0	68	amplification	relapse	18
18:q22.3	0	0	68	amplification	relapse	18
18:q23	0	0	68	amplification	relapse	18
19:p13.3	0	0	68	amplification	relapse	19
19:p13.2	2.94117647058824	2	66	amplification	relapse	19
19:p13.12	0	0	68	amplification	relapse	19
19:p13.11	0	0	68	amplification	relapse	19
19:p12	1.47058823529412	1	67	amplification	relapse	19
19:q13.11	0	0	68	amplification	relapse	19
19:q13.12	4.41176470588235	3	65	amplification	relapse	19
19:q13.2	0	0	68	amplification	relapse	19
19:q13.32	0	0	68	amplification	relapse	19
19:q13.33	0	0	68	amplification	relapse	19
19:q13.41	0	0	68	amplification	relapse	19
19:q13.42	1.47058823529412	1	67	amplification	relapse	19
19:q13.43	0	0	68	amplification	relapse	19
20:p13	1.47058823529412	1	67	amplification	relapse	20
20:p12.3	0	0	68	amplification	relapse	20
20:p12.2	0	0	68	amplification	relapse	20
20:p12.1	0	0	68	amplification	relapse	20
[truncated: 705 more rows]
