# Supplementary material for: The copy number and mutational landscape of recurrent ovarian high-grade serous carcinoma
Source: Nat Commun. 2023 Jul 20;14:4387. doi: 10.1038/s41467-023-39867-7 (PMC10359414; doi:10.1038/s41467-023-39867-7)
Supplement: Supplementary file 10 — Source Data [file 41467_2023_39867_MOESM10_ESM.zip › source_data/figure_8D_layer_2.tsv]

group	signature	value
BRCA-mutant	s1	0.244092702533779
BRCA-mutant	s2	0.0995939365454314
BRCA-mutant	s3	0.220864799162952
BRCA-mutant	s4	0.138206993438527
BRCA-mutant	s5	0.0631467647569026
BRCA-mutant	s6	0.0633924587455228
BRCA-mutant	s7	0.170702344816885
wildtype	s1	0.246856886200238
wildtype	s2	0.129014918842897
wildtype	s3	0.154422771697305
wildtype	s4	0.180878749216933
wildtype	s5	0.0682195991586158
wildtype	s6	0.0674853259704332
wildtype	s7	0.153121748913578
