# Supplementary material for: The copy number and mutational landscape of recurrent ovarian high-grade serous carcinoma
Source: Nat Commun. 2023 Jul 20;14:4387. doi: 10.1038/s41467-023-39867-7 (PMC10359414; doi:10.1038/s41467-023-39867-7)
Supplement: Supplementary file 10 — Source Data [file 41467_2023_39867_MOESM10_ESM.zip › source_data/figure_S7A.tsv]

PATIENT_ID	group	segments	platinum_treatment
BRITROC-1	diagnosis	97	resistant
BRITROC-1	relapse	65	resistant
BRITROC-106	diagnosis	276	sensitive
BRITROC-106	relapse	285	sensitive
BRITROC-11	diagnosis	276	sensitive
BRITROC-11	relapse	238	sensitive
BRITROC-124	diagnosis	198	sensitive
BRITROC-124	relapse	274	sensitive
BRITROC-132	diagnosis	51	sensitive
BRITROC-132	relapse	75	sensitive
BRITROC-147	diagnosis	67	resistant
BRITROC-147	relapse	139	resistant
BRITROC-148	diagnosis	99	resistant
BRITROC-148	relapse	132	resistant
BRITROC-157	diagnosis	196	sensitive
BRITROC-157	relapse	130	sensitive
BRITROC-187	diagnosis	260	sensitive
BRITROC-187	relapse	254	sensitive
BRITROC-192	diagnosis	230	sensitive
BRITROC-192	relapse	124	sensitive
BRITROC-2	diagnosis	54.5	resistant
BRITROC-2	relapse	51	resistant
BRITROC-204	diagnosis	100	sensitive
BRITROC-204	relapse	112	sensitive
BRITROC-205	diagnosis	152	sensitive
BRITROC-205	relapse	146	sensitive
BRITROC-209	diagnosis	140	sensitive
BRITROC-209	relapse	124	sensitive
BRITROC-216	diagnosis	219	sensitive
BRITROC-216	relapse	253	sensitive
BRITROC-225	diagnosis	220	sensitive
BRITROC-225	relapse	202	sensitive
BRITROC-226	diagnosis	111	sensitive
BRITROC-226	relapse	107.5	sensitive
BRITROC-229	diagnosis	218	resistant
BRITROC-229	relapse	203	resistant
BRITROC-23	diagnosis	161	sensitive
BRITROC-23	relapse	227	sensitive
BRITROC-232	diagnosis	79	sensitive
BRITROC-232	relapse	162	sensitive
BRITROC-234	diagnosis	191.5	resistant
BRITROC-234	relapse	163	resistant
BRITROC-241	diagnosis	80	sensitive
BRITROC-241	relapse	131	sensitive
BRITROC-242	diagnosis	167	sensitive
BRITROC-242	relapse	191	sensitive
BRITROC-246	diagnosis	204	sensitive
BRITROC-246	relapse	233	sensitive
BRITROC-248	diagnosis	471	resistant
BRITROC-248	relapse	193.5	resistant
BRITROC-256	diagnosis	198	sensitive
BRITROC-256	relapse	157	sensitive
BRITROC-259	diagnosis	179	sensitive
BRITROC-259	relapse	131.5	sensitive
BRITROC-260	diagnosis	98	sensitive
BRITROC-260	relapse	145	sensitive
BRITROC-267	diagnosis	167	sensitive
BRITROC-267	relapse	192	sensitive
BRITROC-268	diagnosis	140.5	resistant
BRITROC-268	relapse	158	resistant
BRITROC-271	diagnosis	327	sensitive
BRITROC-271	relapse	255	sensitive
BRITROC-274	diagnosis	73	sensitive
BRITROC-274	relapse	81.5	sensitive
BRITROC-32	diagnosis	268	resistant
BRITROC-32	relapse	139	resistant
BRITROC-34	diagnosis	255	sensitive
BRITROC-34	relapse	453	sensitive
BRITROC-36	diagnosis	306	sensitive
BRITROC-36	relapse	228	sensitive
BRITROC-37	diagnosis	105	sensitive
BRITROC-37	relapse	100	sensitive
BRITROC-39	diagnosis	207	sensitive
BRITROC-39	relapse	186	sensitive
BRITROC-5	diagnosis	160	sensitive
BRITROC-5	relapse	159.5	sensitive
BRITROC-55	diagnosis	113	sensitive
BRITROC-55	relapse	113.5	sensitive
BRITROC-65	diagnosis	227	sensitive
BRITROC-65	relapse	301	sensitive
BRITROC-67	diagnosis	139	sensitive
BRITROC-67	relapse	76	sensitive
BRITROC-74	diagnosis	224	sensitive
BRITROC-74	relapse	205	sensitive
BRITROC-8	diagnosis	109	sensitive
BRITROC-8	relapse	123	sensitive
BRITROC-9	diagnosis	256	sensitive
BRITROC-9	relapse	388	sensitive
BRITROC-94	diagnosis	146.5	sensitive
BRITROC-94	relapse	288	sensitive
BRITROC-96	diagnosis	165	resistant
BRITROC-96	relapse	310	resistant
BRITROC-99	diagnosis	52	sensitive
BRITROC-99	relapse	127	sensitive
