# Supplementary material for: The copy number and mutational landscape of recurrent ovarian high-grade serous carcinoma
Source: Nat Commun. 2023 Jul 20;14:4387. doi: 10.1038/s41467-023-39867-7 (PMC10359414; doi:10.1038/s41467-023-39867-7)
Supplement: Supplementary file 10 — Source Data [file 41467_2023_39867_MOESM10_ESM.zip › source_data/figure_8B.tsv]

gene	rate	group	BRCA_carrier	tumour
AKT2	0	amplification	BRCA-mutant	diagnosis
BRCA2	0	amplification	BRCA-mutant	diagnosis
MECOM	0	amplification	BRCA-mutant	diagnosis
CDKN2A	0	amplification	BRCA-mutant	diagnosis
CDKN2B	0	amplification	BRCA-mutant	diagnosis
PIK3CA	0	amplification	BRCA-mutant	diagnosis
PTEN	0	amplification	BRCA-mutant	diagnosis
CCND3	0	amplification	BRCA-mutant	diagnosis
RB1	0	amplification	BRCA-mutant	diagnosis
CCNE1	0	amplification	BRCA-mutant	diagnosis
CCND1	0	amplification	BRCA-mutant	diagnosis
NF1	0	amplification	BRCA-mutant	diagnosis
AKT3	0	amplification	BRCA-mutant	diagnosis
BRCA1	0	amplification	BRCA-mutant	diagnosis
CCND2	0	amplification	BRCA-mutant	diagnosis
AKT1	0	amplification	BRCA-mutant	diagnosis
MYC	33.3333333333333	amplification	BRCA-mutant	diagnosis
KRAS	11.1111111111111	amplification	BRCA-mutant	diagnosis
AKT2	0	deletion	BRCA-mutant	diagnosis
BRCA2	0	deletion	BRCA-mutant	diagnosis
MECOM	0	deletion	BRCA-mutant	diagnosis
CDKN2A	0	deletion	BRCA-mutant	diagnosis
CDKN2B	0	deletion	BRCA-mutant	diagnosis
PIK3CA	0	deletion	BRCA-mutant	diagnosis
PTEN	0	deletion	BRCA-mutant	diagnosis
CCND3	0	deletion	BRCA-mutant	diagnosis
RB1	0	deletion	BRCA-mutant	diagnosis
CCNE1	0	deletion	BRCA-mutant	diagnosis
CCND1	0	deletion	BRCA-mutant	diagnosis
NF1	0	deletion	BRCA-mutant	diagnosis
AKT3	0	deletion	BRCA-mutant	diagnosis
BRCA1	0	deletion	BRCA-mutant	diagnosis
CCND2	0	deletion	BRCA-mutant	diagnosis
AKT1	0	deletion	BRCA-mutant	diagnosis
MYC	0	deletion	BRCA-mutant	diagnosis
KRAS	0	deletion	BRCA-mutant	diagnosis
AKT2	6.12244897959184	amplification	wildtype	diagnosis
BRCA2	0	amplification	wildtype	diagnosis
MECOM	14.2857142857143	amplification	wildtype	diagnosis
CDKN2A	2.04081632653061	amplification	wildtype	diagnosis
CDKN2B	2.04081632653061	amplification	wildtype	diagnosis
PIK3CA	10.2040816326531	amplification	wildtype	diagnosis
PTEN	0	amplification	wildtype	diagnosis
CCND3	0	amplification	wildtype	diagnosis
RB1	0	amplification	wildtype	diagnosis
CCNE1	22.4489795918367	amplification	wildtype	diagnosis
CCND1	0	amplification	wildtype	diagnosis
NF1	0	amplification	wildtype	diagnosis
AKT3	0	amplification	wildtype	diagnosis
BRCA1	0	amplification	wildtype	diagnosis
CCND2	0	amplification	wildtype	diagnosis
AKT1	2.04081632653061	amplification	wildtype	diagnosis
MYC	12.2448979591837	amplification	wildtype	diagnosis
KRAS	2.04081632653061	amplification	wildtype	diagnosis
AKT2	0	deletion	wildtype	diagnosis
BRCA2	0	deletion	wildtype	diagnosis
MECOM	0	deletion	wildtype	diagnosis
CDKN2A	0	deletion	wildtype	diagnosis
CDKN2B	0	deletion	wildtype	diagnosis
PIK3CA	0	deletion	wildtype	diagnosis
PTEN	0	deletion	wildtype	diagnosis
CCND3	0	deletion	wildtype	diagnosis
RB1	0	deletion	wildtype	diagnosis
CCNE1	0	deletion	wildtype	diagnosis
CCND1	0	deletion	wildtype	diagnosis
NF1	2.04081632653061	deletion	wildtype	diagnosis
AKT3	0	deletion	wildtype	diagnosis
BRCA1	0	deletion	wildtype	diagnosis
CCND2	2.04081632653061	deletion	wildtype	diagnosis
AKT1	0	deletion	wildtype	diagnosis
MYC	0	deletion	wildtype	diagnosis
KRAS	0	deletion	wildtype	diagnosis
AKT2	0	amplification	BRCA-mutant	relapse
BRCA2	0	amplification	BRCA-mutant	relapse
MECOM	6.25	amplification	BRCA-mutant	relapse
CDKN2A	0	amplification	BRCA-mutant	relapse
CDKN2B	0	amplification	BRCA-mutant	relapse
PIK3CA	6.25	amplification	BRCA-mutant	relapse
PTEN	0	amplification	BRCA-mutant	relapse
CCND3	0	amplification	BRCA-mutant	relapse
RB1	0	amplification	BRCA-mutant	relapse
CCNE1	0	amplification	BRCA-mutant	relapse
CCND1	0	amplification	BRCA-mutant	relapse
NF1	0	amplification	BRCA-mutant	relapse
AKT3	0	amplification	BRCA-mutant	relapse
BRCA1	0	amplification	BRCA-mutant	relapse
CCND2	0	amplification	BRCA-mutant	relapse
AKT1	0	amplification	BRCA-mutant	relapse
MYC	12.5	amplification	BRCA-mutant	relapse
KRAS	6.25	amplification	BRCA-mutant	relapse
AKT2	0	deletion	BRCA-mutant	relapse
BRCA2	0	deletion	BRCA-mutant	relapse
MECOM	0	deletion	BRCA-mutant	relapse
CDKN2A	0	deletion	BRCA-mutant	relapse
CDKN2B	0	deletion	BRCA-mutant	relapse
PIK3CA	0	deletion	BRCA-mutant	relapse
PTEN	0	deletion	BRCA-mutant	relapse
CCND3	0	deletion	BRCA-mutant	relapse
RB1	0	deletion	BRCA-mutant	relapse
CCNE1	0	deletion	BRCA-mutant	relapse
CCND1	0	deletion	BRCA-mutant	relapse
NF1	0	deletion	BRCA-mutant	relapse
AKT3	0	deletion	BRCA-mutant	relapse
BRCA1	0	deletion	BRCA-mutant	relapse
CCND2	0	deletion	BRCA-mutant	relapse
AKT1	0	deletion	BRCA-mutant	relapse
MYC	0	deletion	BRCA-mutant	relapse
KRAS	0	deletion	BRCA-mutant	relapse
AKT2	3.84615384615385	amplification	wildtype	relapse
BRCA2	0	amplification	wildtype	relapse
MECOM	11.5384615384615	amplification	wildtype	relapse
CDKN2A	0	amplification	wildtype	relapse
CDKN2B	0	amplification	wildtype	relapse
PIK3CA	5.76923076923077	amplification	wildtype	relapse
PTEN	0	amplification	wildtype	relapse
CCND3	0	amplification	wildtype	relapse
RB1	0	amplification	wildtype	relapse
CCNE1	15.3846153846154	amplification	wildtype	relapse
CCND1	0	amplification	wildtype	relapse
NF1	0	amplification	wildtype	relapse
AKT3	1.92307692307692	amplification	wildtype	relapse
BRCA1	0	amplification	wildtype	relapse
CCND2	1.92307692307692	amplification	wildtype	relapse
AKT1	5.76923076923077	amplification	wildtype	relapse
MYC	15.3846153846154	amplification	wildtype	relapse
KRAS	13.4615384615385	amplification	wildtype	relapse
AKT2	0	deletion	wildtype	relapse
BRCA2	0	deletion	wildtype	relapse
MECOM	0	deletion	wildtype	relapse
CDKN2A	0	deletion	wildtype	relapse
CDKN2B	0	deletion	wildtype	relapse
PIK3CA	0	deletion	wildtype	relapse
PTEN	0	deletion	wildtype	relapse
CCND3	0	deletion	wildtype	relapse
RB1	1.92307692307692	deletion	wildtype	relapse
CCNE1	0	deletion	wildtype	relapse
CCND1	0	deletion	wildtype	relapse
NF1	1.92307692307692	deletion	wildtype	relapse
AKT3	0	deletion	wildtype	relapse
BRCA1	0	deletion	wildtype	relapse
CCND2	0	deletion	wildtype	relapse
AKT1	0	deletion	wildtype	relapse
MYC	0	deletion	wildtype	relapse
KRAS	0	deletion	wildtype	relapse
