# Supplementary material for: The copy number and mutational landscape of recurrent ovarian high-grade serous carcinoma
Source: Nat Commun. 2023 Jul 20;14:4387. doi: 10.1038/s41467-023-39867-7 (PMC10359414; doi:10.1038/s41467-023-39867-7)
Supplement: Supplementary file 10 — Source Data [file 41467_2023_39867_MOESM10_ESM.zip › source_data/figure_S6A.tsv]

PATIENT_ID	SAMPLE_ID	ploidy	purity	TP53cn	expected_TP53_AF	TP53freq	use	notes	group	paired	platinum_status
BRITROC-1	JBLAB-4102	1.9	0.71	1.5	0.65	0.557917293	TRUE	NA	relapse	TRUE	resistant
BRITROC-1	IM_3	2	0.75	1.9	0.74	NA	TRUE	NA	diagnosis	TRUE	resistant
BRITROC-1	JBLAB-4103	1.9	0.74	1	0.59	0.670713896	TRUE	NA	relapse	TRUE	resistant
BRITROC-100	JBLAB-4218	2.8	0.67	2.1	0.68	0.72308391	TRUE	NA	relapse	FALSE	sensitive
BRITROC-101	IM_202	3.3	0.83	2.1	0.84	0.845551724	TRUE	NA	diagnosis	FALSE	sensitive
BRITROC-103	IM_282	1.9	0.84	1.1	0.74	0.700030488	TRUE	CN signature QC - Stdv2 Flagged	diagnosis	FALSE	sensitive
BRITROC-104	IM_152	3.1	0.42	6.1	0.69	0.637635514	TRUE	NA	diagnosis	FALSE	sensitive
BRITROC-105	IM_211	1.9	0.8	1	0.67	0.777967833	TRUE	NA	diagnosis	FALSE	sensitive
BRITROC-106	IM_326	3.6	0.68	2	0.68	0.766199398	TRUE	NA	diagnosis	TRUE	sensitive
BRITROC-106	JBLAB-4223	3.5	0.85	1.9	0.84	0.84221875	TRUE	NA	relapse	TRUE	sensitive
BRITROC-107	IM_153	2.8	0.82	4.8	0.92	0.8283125	TRUE	NA	diagnosis	FALSE	sensitive
BRITROC-11	IM_25	3.2	0.53	3	0.63	0.581835669	TRUE	NA	diagnosis	TRUE	sensitive
BRITROC-11	JBLAB-4115	3.2	0.69	3	0.77	0.732494496	TRUE	NA	relapse	TRUE	sensitive
BRITROC-111	IM_154	2.9	1	2.2	1	0.986672138	TRUE	NA	diagnosis	FALSE	resistant
BRITROC-112	JBLAB-4299	2.4	0.56	2	0.56	0.626707216	TRUE	NA	relapse	FALSE	sensitive
BRITROC-112	JBLAB-4900	2.3	0.6	2	0.6	0.566526187	TRUE	NA	relapse	FALSE	sensitive
BRITROC-113	IM_155	3.4	0.67	2.2	0.69	0.717154613	TRUE	NA	diagnosis	FALSE	sensitive
BRITROC-114	IM_187	3.8	0.79	2	0.79	0.760194823	TRUE	NA	diagnosis	FALSE	resistant
BRITROC-114	IM_186	3.4	0.72	2	0.72	0.715781421	TRUE	NA	diagnosis	FALSE	resistant
BRITROC-115	IM_182	2.7	0.82	2.1	0.83	0.876717073	TRUE	NA	diagnosis	FALSE	sensitive
BRITROC-115	IM_180	2.6	0.98	2	0.98	0.964444444	TRUE	CN signature QC - Stdv2 Flagged	diagnosis	FALSE	sensitive
BRITROC-115	IM_229	2.7	0.99	2.1	0.99	0.966018391	TRUE	NA	diagnosis	FALSE	sensitive
BRITROC-118	IM_158	3.7	0.65	3.2	0.75	0.731175021	TRUE	NA	diagnosis	FALSE	sensitive
BRITROC-12	JBLAB-4116	3.2	0.49	2	0.49	0.503827676	TRUE	NA	relapse	FALSE	sensitive
BRITROC-120	JBLAB-4287	3.4	0.65	2	0.65	0.672745297	TRUE	NA	relapse	FALSE	sensitive
BRITROC-124	IM_214	1.9	0.88	0.9	0.77	0.809888889	TRUE	NA	diagnosis	TRUE	sensitive
BRITROC-124	JBLAB-4245	1.9	0.87	0.9	0.75	0.732	TRUE	NA	relapse	TRUE	sensitive
BRITROC-128	IM_205	2.8	0.78	2	0.78	0.781594903	TRUE	NA	diagnosis	FALSE	sensitive
BRITROC-13	IM_33	3.9	0.65	2.9	0.73	0.669058887	TRUE	High noise	diagnosis	FALSE	sensitive
BRITROC-131	JBLAB-4251	3.2	0.77	2	0.77	0.780591103	TRUE	NA	relapse	FALSE	sensitive
BRITROC-132	IM_252	1.8	0.91	1	0.83	0.8826512	TRUE	NA	diagnosis	TRUE	sensitive
BRITROC-132	JBLAB-4903	1.8	0.58	1	0.41	0.485964513	TRUE	NA	relapse	TRUE	sensitive
BRITROC-133	JBLAB-4253	4	0.61	2.8	0.69	0.679190261	TRUE	NA	relapse	FALSE	sensitive
BRITROC-134	JBLAB-4254	2.8	0.73	2	0.73	0.740512397	TRUE	NA	relapse	FALSE	sensitive
BRITROC-135	IM_193	5.4	0.48	4	0.65	0.675665657	TRUE	Some non-integer states	diagnosis	FALSE	resistant
BRITROC-136	IM_195	4.6	0.82	3.9	0.9	0.918255299	TRUE	NA	diagnosis	FALSE	sensitive
BRITROC-138	IM_207	2.1	0.8	0.9	0.64	0.686471135	TRUE	NA	diagnosis	FALSE	sensitive
BRITROC-139	IM_196	3.3	0.75	2.1	0.76	0.620562771	TRUE	NA	diagnosis	FALSE	sensitive
BRITROC-14	JBLAB-4289	6.4	0.48	2	0.48	0.504054787	TRUE	NA	relapse	FALSE	sensitive
BRITROC-140	IM_165	1.8	0.45	1.5	0.38	NA	TRUE	NA	diagnosis	FALSE	sensitive
BRITROC-141	IM_171	3.2	0.84	2.1	0.85	0.757036782	TRUE	NA	diagnosis	FALSE	resistant
BRITROC-141	IM_169	3.2	0.87	2.2	0.88	0.80836211	TRUE	NA	diagnosis	FALSE	resistant
BRITROC-145	IM_208	3.4	0.71	3.9	0.83	0.847	TRUE	NA	diagnosis	FALSE	sensitive
BRITROC-146	IM_257	3	0.78	2	0.78	0.75501145	TRUE	NA	diagnosis	FALSE	sensitive
BRITROC-146	IM_256	3	0.8	1.9	0.79	0.799245902	TRUE	NA	diagnosis	FALSE	sensitive
BRITROC-146	IM_255	3	0.74	1.9	0.73	0.73360223	TRUE	NA	diagnosis	FALSE	sensitive
BRITROC-146	IM_259	3	0.88	1.9	0.87	0.88802509	TRUE	NA	diagnosis	FALSE	sensitive
BRITROC-146	IM_258	3	0.87	2	0.87	0.764133028	TRUE	NA	diagnosis	FALSE	sensitive
BRITROC-147	JBLAB-4274	2.7	0.57	2	0.57	0.539476549	TRUE	NA	relapse	TRUE	resistant
BRITROC-147	IM_198	2.6	0.56	2	0.56	0.411878252	TRUE	CN signature QC - Stdv2 Flagged	diagnosis	TRUE	resistant
BRITROC-148	IM_300	2.8	0.66	1.9	0.65	NA	TRUE	Some heterogeneity	diagnosis	TRUE	resistant
BRITROC-148	JBLAB-4275	2.8	0.72	2	0.72	0.773427586	TRUE	NA	relapse	TRUE	resistant
BRITROC-150	JBLAB-4277	2.1	0.8	2	0.8	0.799817916	TRUE	NA	relapse	FALSE	sensitive
BRITROC-150	JBLAB-4278	2	0.82	1.8	0.8	0.762071066	TRUE	NA	relapse	FALSE	sensitive
BRITROC-153	IM_218	2.9	0.44	2	0.44	0.424140595	TRUE	NA	diagnosis	FALSE	sensitive
BRITROC-156	IM_220	2.6	0.64	2	0.64	0.540866667	TRUE	NA	diagnosis	FALSE	sensitive
BRITROC-157	IM_260	2.1	0.75	1	0.6	NA	TRUE	NA	diagnosis	TRUE	sensitive
BRITROC-157	JBLAB-4282	2.1	0.9	1	0.82	0.840407407	TRUE	NA	relapse	TRUE	sensitive
BRITROC-159	JBLAB-4908	2.9	0.71	1.9	0.7	0.635125261	TRUE	NA	relapse	FALSE	sensitive
BRITROC-16	JBLAB-4120	2	0.81	2	0.81	0.822736296	TRUE	NA	relapse	FALSE	sensitive
BRITROC-161	IM_352	4.5	0.59	2.9	0.68	0.696027512	TRUE	NA	diagnosis	FALSE	sensitive
BRITROC-161	IM_354	4.4	0.68	3.3	0.78	0.78610909	TRUE	NA	diagnosis	FALSE	sensitive
BRITROC-162	IM_222	1.9	0.67	1	0.5	0.533218182	TRUE	NA	diagnosis	FALSE	sensitive
BRITROC-162	IM_223	2	0.72	1.3	0.63	0.487722488	TRUE	NA	diagnosis	FALSE	sensitive
BRITROC-165	JBLAB-4914	2.8	0.68	2.3	0.71	0.674284698	TRUE	NA	relapse	FALSE	resistant
BRITROC-165	JBLAB-4913	2.9	0.61	2.7	0.68	0.685438207	TRUE	NA	relapse	FALSE	resistant
BRITROC-166	JBLAB-4915	3.2	0.6	2.9	0.69	0.653795994	TRUE	NA	relapse	FALSE	sensitive
BRITROC-167	JBLAB-4920	3.1	0.71	1.8	0.69	0.804231173	TRUE	NA	relapse	FALSE	resistant
BRITROC-169	JBLAB-4921	3.7	0.64	4.1	0.78	0.779648352	TRUE	NA	relapse	FALSE	sensitive
BRITROC-17	IM_190	1.9	0.9	1	0.82	0.8020975	TRUE	NA	diagnosis	FALSE	sensitive
BRITROC-170	IM_243	1.9	0.43	1	0.27	0.277743316	TRUE	NA	diagnosis	FALSE	sensitive
BRITROC-172	IM_269	1.9	0.69	1	0.53	0.514364486	TRUE	NA	diagnosis	FALSE	sensitive
BRITROC-173	IM_306	5.6	0.62	3	0.71	0.709403509	TRUE	NA	diagnosis	FALSE	sensitive
BRITROC-175	IM_329	2.8	0.69	1.9	0.68	0.687489132	TRUE	NA	diagnosis	FALSE	sensitive
BRITROC-176	JBLAB-4927	1.8	0.69	1.1	0.55	0.504947262	TRUE	NA	relapse	FALSE	resistant
BRITROC-180	JBLAB-4932	3.1	0.54	2	0.54	0.584095295	TRUE	NA	relapse	FALSE	sensitive
BRITROC-181	JBLAB-4933	2.1	0.57	2	0.57	0.454739619	TRUE	NA	relapse	FALSE	sensitive
BRITROC-184	JBLAB-4936	1.8	0.65	1.1	0.51	0.489883573	TRUE	NA	relapse	FALSE	sensitive
BRITROC-185	IM_358	3.7	0.64	2	0.64	0.651210493	TRUE	NA	diagnosis	FALSE	resistant
BRITROC-185	IM_357	3.7	0.74	2.1	0.75	0.773017824	TRUE	NA	diagnosis	FALSE	resistant
BRITROC-186	JBLAB-4938	5.2	0.82	6	0.93	0.883738309	TRUE	NA	relapse	FALSE	resistant
BRITROC-187	JBLAB-4939	2	0.83	1.1	0.73	0.691526857	TRUE	NA	relapse	TRUE	sensitive
BRITROC-187	IM_277	2	0.5	1.4	0.41	0.27762963	TRUE	NA	diagnosis	TRUE	sensitive
BRITROC-188	JBLAB-4940	3.2	0.72	8.2	0.91	0.865419383	TRUE	NA	relapse	FALSE	sensitive
BRITROC-188	JBLAB-4941	3.2	0.68	7.1	0.88	0.799015638	TRUE	NA	relapse	FALSE	sensitive
BRITROC-19	JBLAB-4123	2.6	0.61	1.8	0.58	0.57739662	TRUE	NA	relapse	FALSE	sensitive
BRITROC-192	IM_360	1.8	0.74	1	0.59	0.609956651	TRUE	NA	diagnosis	TRUE	sensitive
BRITROC-192	JBLAB-4945	1.7	0.81	1	0.68	0.63484624	TRUE	NA	relapse	TRUE	sensitive
BRITROC-194	IM_361	4.1	0.52	2	0.52	0.613523391	TRUE	NA	diagnosis	FALSE	sensitive
BRITROC-199	IM_319	3.7	0.79	2	0.79	0.774416993	TRUE	NA	diagnosis	FALSE	sensitive
BRITROC-2	JBLAB-4104	2.5	0.81	2	0.81	0.814523256	TRUE	NA	relapse	TRUE	resistant
BRITROC-2	JBLAB-4105	2.5	0.78	2.1	0.79	0.79025599	TRUE	NA	relapse	TRUE	resistant
BRITROC-2	IM_5	2.5	0.93	2	0.93	0.976049304	TRUE	NA	diagnosis	TRUE	resistant
BRITROC-2	IM_6	2.5	0.94	2	0.94	0.948429942	TRUE	NA	diagnosis	TRUE	resistant
BRITROC-201	JBLAB-4953	3.1	0.55	3	0.65	0.650377033	TRUE	Some heterogeneity	relapse	FALSE	resistant
BRITROC-203	JBLAB-4955	2.3	0.61	2.4	0.65	0.638856671	TRUE	NA	relapse	FALSE	sensitive
BRITROC-204	IM_435	1.8	0.84	1	0.72	0.687892135	TRUE	NA	diagnosis	TRUE	sensitive
BRITROC-204	JBLAB-4956	1.8	0.77	1	0.63	0.609287639	TRUE	NA	relapse	TRUE	sensitive
BRITROC-205	JBLAB-4957	2.7	0.73	1.9	0.72	NA	TRUE	NA	relapse	TRUE	sensitive
BRITROC-205	IM_321	3.1	0.79	1.8	0.77	0.854678049	TRUE	CN3 has few segments, high heterogeneity	diagnosis	TRUE	sensitive
BRITROC-209	IM_295	1.7	0.56	0.9	0.36	0.360188357	TRUE	NA	diagnosis	TRUE	sensitive
BRITROC-209	JBLAB-4960	2.7	0.6	1.9	0.59	0.513895583	TRUE	NA	relapse	TRUE	sensitive
BRITROC-212	JBLAB-4962	1.8	0.71	3	0.79	0.800531427	TRUE	NA	relapse	FALSE	resistant
BRITROC-216	IM_341	1.8	0.84	1.9	0.83	0.901242164	TRUE	NA	diagnosis	TRUE	sensitive
BRITROC-216	IM_340	1.9	0.83	2.3	0.85	0.828832176	TRUE	NA	diagnosis	TRUE	sensitive
BRITROC-216	JBLAB-4965	3.5	0.78	2.9	0.84	0.904295138	TRUE	NA	relapse	TRUE	sensitive
BRITROC-218	IM_332	2.2	0.71	1	0.55	0.530229058	TRUE	NA	diagnosis	FALSE	resistant
BRITROC-219	JBLAB-4969	2.6	0.39	2	0.39	0.331737767	TRUE	Some heterogeneity	relapse	FALSE	resistant
BRITROC-22	JBLAB-4127	2	0.61	1	0.44	0.428487352	TRUE	NA	relapse	FALSE	resistant
BRITROC-221	JBLAB-4971	3.2	0.58	2	0.58	0.68746636	TRUE	NA	relapse	FALSE	resistant
BRITROC-222	JBLAB-4972	3	0.46	2	0.46	0.450252252	TRUE	NA	relapse	FALSE	resistant
BRITROC-223	JBLAB-4973	3.2	0.59	2	0.59	0.595981535	TRUE	NA	relapse	FALSE	sensitive
BRITROC-224	IM_348	3.6	0.6	2	0.6	0.685044238	TRUE	NA	diagnosis	FALSE	sensitive
BRITROC-225	JBLAB-4975	1.9	0.82	1	0.69	0.700549104	TRUE	NA	relapse	TRUE	sensitive
BRITROC-225	IM_445	2	0.65	1	0.48	0.398314124	TRUE	NA	diagnosis	TRUE	sensitive
BRITROC-226	JBLAB-4978	1.8	0.67	0.9	0.48	0.557972918	TRUE	NA	relapse	TRUE	sensitive
BRITROC-226	JBLAB-4976	1.8	0.81	1	0.68	0.739504561	TRUE	NA	relapse	TRUE	sensitive
BRITROC-226	IM_364	1.8	0.8	1	0.67	0.7012277	TRUE	NA	diagnosis	TRUE	sensitive
BRITROC-226	JBLAB-4979	1.8	0.67	1	0.5	0.580624879	TRUE	NA	relapse	TRUE	sensitive
BRITROC-226	JBLAB-4977	1.8	0.62	0.9	0.42	NA	TRUE	NA	relapse	TRUE	sensitive
BRITROC-227	JBLAB-4980	2.8	0.73	2.7	0.78	NA	TRUE	NA	relapse	FALSE	resistant
BRITROC-228	JBLAB-19311	1.8	0.78	0.9	0.61	0.674620372	TRUE	NA	relapse	FALSE	resistant
BRITROC-229	JBLAB-4981	3	0.42	2.1	0.43	0.474565909	TRUE	NA	relapse	TRUE	resistant
BRITROC-229	IM_422	3	0.59	2.3	0.62	0.661560237	TRUE	NA	diagnosis	TRUE	resistant
BRITROC-23	JBLAB-4128	3.6	0.82	1.9	0.81	0.798455704	TRUE	Some heterogeneity, non-integer segments	relapse	TRUE	sensitive
BRITROC-23	IM_56	1.9	0.56	1	0.39	0.426292574	TRUE	NA	diagnosis	TRUE	sensitive
BRITROC-232	IM_351	3.2	0.93	2	0.93	0.944384325	TRUE	NA	diagnosis	TRUE	sensitive
BRITROC-232	IM_350	3.2	0.89	2	0.89	0.919530537	TRUE	NA	diagnosis	TRUE	sensitive
BRITROC-232	JBLAB-4986	3.2	0.82	2.1	0.83	0.858878085	TRUE	NA	relapse	TRUE	sensitive
BRITROC-232	JBLAB-4987	3.2	0.75	2.1	0.76	0.813649613	TRUE	NA	relapse	TRUE	sensitive
BRITROC-232	JBLAB-4985	3	0.8	2	0.8	0.844712769	TRUE	NA	relapse	TRUE	sensitive
BRITROC-232	IM_349	3.3	0.92	2	0.92	0.929622805	TRUE	NA	diagnosis	TRUE	sensitive
BRITROC-234	JBLAB-4989	3.4	0.77	2.2	0.79	0.802	TRUE	NA	relapse	TRUE	resistant
BRITROC-234	IM_401	3.4	0.71	2.1	0.72	0.742636253	TRUE	NA	diagnosis	TRUE	resistant
BRITROC-234	IM_400	3.4	0.76	2.2	0.78	0.770144721	TRUE	NA	diagnosis	TRUE	resistant
BRITROC-234	IM_399	3.3	0.54	2.2	0.56	0.467671187	TRUE	NA	diagnosis	TRUE	resistant
BRITROC-234	IM_402	3.4	0.72	2.1	0.73	0.721806912	TRUE	NA	diagnosis	TRUE	resistant
BRITROC-235	JBLAB-4990	1.8	0.8	1	0.67	0.736045936	TRUE	NA	relapse	FALSE	sensitive
BRITROC-237	IM_367	1.9	0.8	1	0.67	0.811203329	TRUE	NA	diagnosis	FALSE	sensitive
BRITROC-238	JBLAB-4993	3.2	0.94	3	0.96	NA	TRUE	NA	relapse	FALSE	sensitive
BRITROC-240	IM_449	2.8	0.65	3.3	0.75	0.766524422	TRUE	NA	diagnosis	FALSE	resistant
BRITROC-241	IM_423	1.8	0.7	0.9	0.51	0.550202966	TRUE	NA	diagnosis	TRUE	sensitive
BRITROC-241	JBLAB-4996	3	0.76	2.1	0.77	0.80688373	TRUE	NA	relapse	TRUE	sensitive
BRITROC-242	IM_431	2.7	0.78	2.1	0.79	0.698062604	TRUE	NA	diagnosis	TRUE	sensitive
BRITROC-242	JBLAB-4997	2.7	0.64	3	0.73	0.730517374	TRUE	NA	relapse	TRUE	sensitive
BRITROC-243	JBLAB-4998	3.1	0.87	2.1	0.88	0.866799121	TRUE	NA	relapse	FALSE	sensitive
BRITROC-245	JBLAB-19313	2.1	0.81	1.9	0.8	0.909673825	TRUE	NA	relapse	FALSE	sensitive
BRITROC-245	JBLAB-19312	2.2	0.78	1.9	0.77	0.875479423	TRUE	NA	relapse	FALSE	sensitive
BRITROC-246	IM_430	3	0.57	2	0.57	0.622482556	TRUE	NA	diagnosis	TRUE	sensitive
BRITROC-246	JBLAB-4999	3.1	0.68	2.2	0.7	0.637417127	TRUE	NA	relapse	TRUE	sensitive
BRITROC-247	IM_387	2.6	0.92	2.4	0.93	0.945870102	TRUE	CN signature QC - Stdv2 Flagged	diagnosis	FALSE	sensitive
BRITROC-248	IM_403	5.3	0.48	4.3	0.66	0.625294976	TRUE	NA	diagnosis	TRUE	resistant
BRITROC-248	JBLAB-19302	2.7	0.44	2.2	0.46	0.463	TRUE	NA	relapse	TRUE	resistant
BRITROC-248	JBLAB-19303	2.6	0.47	2	0.47	0.432963549	TRUE	NA	relapse	TRUE	resistant
BRITROC-249	JBLAB-19304	1.9	0.49	1	0.32	0.349	TRUE	NA	relapse	FALSE	sensitive
BRITROC-250	JBLAB-19305	3.6	0.57	2	0.57	0.6198236	TRUE	NA	relapse	FALSE	sensitive
BRITROC-252	IM_388	1.9	0.66	1.1	0.52	0.539829469	TRUE	NA	diagnosis	FALSE	sensitive
BRITROC-255	IM_385	3.3	0.71	1.9	0.7	0.726190204	TRUE	NA	diagnosis	FALSE	resistant
BRITROC-256	IM_381	1.7	0.44	1.1	0.3	0.300698505	TRUE	NA	diagnosis	TRUE	sensitive
BRITROC-256	JBLAB-19317	1.7	0.56	0.8	0.34	0.450659321	TRUE	NA	relapse	TRUE	sensitive
BRITROC-256	JBLAB-19318	1.7	0.5	1	0.33	0.342498364	TRUE	NA	relapse	TRUE	sensitive
BRITROC-256	JBLAB-19316	1.7	0.43	0.9	0.25	0.325	TRUE	NA	relapse	TRUE	sensitive
BRITROC-259	JBLAB-19322	2	0.76	1.1	0.64	0.628342073	TRUE	NA	relapse	TRUE	sensitive
BRITROC-259	IM_394	2	0.81	1	0.68	0.667641816	TRUE	NA	diagnosis	TRUE	sensitive
BRITROC-259	JBLAB-19321	2	0.87	1.1	0.79	0.74340799	TRUE	NA	relapse	TRUE	sensitive
BRITROC-260	IM_426	1.9	0.6	0.9	0.4	0.469500455	TRUE	NA	diagnosis	TRUE	sensitive
BRITROC-260	JBLAB-19323	1.8	0.64	1	0.47	0.513450421	TRUE	Some heterogeneity	relapse	TRUE	sensitive
BRITROC-263	JBLAB-19325	2.1	0.84	1	0.72	0.802336636	TRUE	NA	relapse	FALSE	sensitive
BRITROC-264	JBLAB-19326	3.5	0.42	3.7	0.57	0.665523852	TRUE	NA	relapse	FALSE	sensitive
BRITROC-266	IM_434	2.1	0.92	1	0.85	0.717632226	TRUE	NA	diagnosis	FALSE	sensitive
BRITROC-267	JBLAB-19330	3.4	0.65	2.2	0.67	0.602300561	TRUE	NA	relapse	TRUE	sensitive
BRITROC-267	IM_383	1.8	0.63	1	0.46	0.504892909	TRUE	NA	diagnosis	TRUE	sensitive
BRITROC-268	IM_412	1.6	0.69	1	0.53	0.503598714	TRUE	NA	diagnosis	TRUE	resistant
BRITROC-268	IM_411	1.6	0.7	1	0.54	0.528252523	TRUE	NA	diagnosis	TRUE	resistant
BRITROC-268	JBLAB-19331	1.6	0.71	1	0.55	0.572387884	TRUE	NA	relapse	TRUE	resistant
BRITROC-269	JBLAB-19332	2.7	0.79	2	0.79	0.794613897	TRUE	NA	relapse	FALSE	sensitive
BRITROC-270	JBLAB-19333	3.4	0.55	2	0.55	0.564684669	TRUE	NA	relapse	FALSE	resistant
BRITROC-271	IM_390	3	0.69	1.9	0.68	0.619934093	TRUE	NA	diagnosis	TRUE	sensitive
BRITROC-271	JBLAB-19334	3.2	0.63	2	0.63	0.609512711	TRUE	High noise, non-integer segments	relapse	TRUE	sensitive
BRITROC-272	JBLAB-19335	2	0.75	2.6	0.8	0.759697993	TRUE	NA	relapse	FALSE	sensitive
BRITROC-273	IM_414	2.9	0.65	2.1	0.66	NA	TRUE	NA	diagnosis	FALSE	sensitive
BRITROC-273	IM_415	2.8	0.5	2	0.5	NA	TRUE	NA	diagnosis	FALSE	sensitive
BRITROC-273	IM_428	1.6	0.64	1	0.47	NA	TRUE	NA	diagnosis	FALSE	sensitive
BRITROC-274	IM_396	1.8	0.7	1	0.54	0.546972202	TRUE	NA	diagnosis	TRUE	sensitive
BRITROC-274	JBLAB-19337	1.9	0.67	1.1	0.53	0.506444376	TRUE	NA	relapse	TRUE	sensitive
BRITROC-274	JBLAB-19338	3.9	1	2.9	1	0.997276755	TRUE	NA	relapse	TRUE	sensitive
BRITROC-274	IM_395	1.8	0.63	0.9	0.43	0.578105437	TRUE	NA	diagnosis	TRUE	sensitive
BRITROC-29	IM_66	1.8	0.9	2	0.9	0.931450032	TRUE	NA	diagnosis	FALSE	sensitive
BRITROC-3	IM_9	3.1	0.33	1.8	0.31	0.353524114	TRUE	NA	diagnosis	FALSE	resistant
BRITROC-3	IM_11	3	0.44	1.9	0.43	0.313365854	TRUE	Some heterogeneity	diagnosis	FALSE	resistant
BRITROC-3	IM_7	3.1	0.46	2	0.46	0.326712851	TRUE	NA	diagnosis	FALSE	resistant
BRITROC-30	JBLAB-4136	2.7	1	2.4	1	0.967	TRUE	CN signature QC - Stdv2 Flagged	relapse	FALSE	sensitive
BRITROC-32	JBLAB-4238	2.9	0.72	2	0.72	0.714030776	TRUE	NA	relapse	TRUE	resistant
BRITROC-32	JBLAB-4236	2.9	0.78	2	0.78	0.787327552	TRUE	NA	relapse	TRUE	resistant
BRITROC-32	IM_299	3	0.71	2	0.71	NA	TRUE	NA	diagnosis	TRUE	resistant
BRITROC-32	JBLAB-4139	2.9	0.64	1.9	0.63	0.628551405	TRUE	NA	relapse	TRUE	resistant
BRITROC-34	IM_323	2	0.7	2	0.7	0.675592358	TRUE	NA	diagnosis	TRUE	sensitive
BRITROC-34	JBLAB-4141	2.1	0.72	2	0.72	0.731506385	TRUE	NA	relapse	TRUE	sensitive
BRITROC-36	JBLAB-4143	2.7	0.91	2	0.91	0.922528855	TRUE	NA	relapse	TRUE	sensitive
BRITROC-36	IM_80	3.2	0.74	1.9	0.73	0.834623942	TRUE	NA	diagnosis	TRUE	sensitive
BRITROC-37	IM_81	1.9	0.81	1	0.68	0.6505	TRUE	NA	diagnosis	TRUE	sensitive
BRITROC-37	JBLAB-4144	1.9	0.79	1	0.65	0.644452261	TRUE	NA	relapse	TRUE	sensitive
BRITROC-37	JBLAB-4290	1.9	0.89	1	0.8	0.818017535	TRUE	NA	relapse	TRUE	sensitive
BRITROC-38	IM_82	2.6	0.79	2.5	0.82	0.68948275	TRUE	NA	diagnosis	FALSE	sensitive
BRITROC-39	IM_85	1.9	0.48	1	0.32	0.39844946	TRUE	NA	diagnosis	TRUE	sensitive
BRITROC-39	JBLAB-4147	1.9	0.58	1	0.41	0.403377555	TRUE	NA	relapse	TRUE	sensitive
BRITROC-39	IM_84	2	0.59	1	0.42	0.42191314	TRUE	NA	diagnosis	TRUE	sensitive
BRITROC-4	JBLAB-4106	2.7	0.56	3.1	0.66	0.628008463	TRUE	NA	relapse	FALSE	sensitive
BRITROC-40	JBLAB-4148	3.3	0.65	1.8	0.63	0.633527591	TRUE	NA	relapse	FALSE	sensitive
BRITROC-41	JBLAB-4150	3.1	0.7	3.7	0.81	0.725796526	TRUE	NA	relapse	FALSE	sensitive
BRITROC-41	JBLAB-4149	3	0.73	3.6	0.83	0.733545455	TRUE	NA	relapse	FALSE	sensitive
BRITROC-42	JBLAB-4151	2.8	0.66	2	0.66	0.635743455	TRUE	NA	relapse	FALSE	resistant
BRITROC-45	JBLAB-4152	3.5	0.66	3.1	0.75	0.730683742	TRUE	NA	relapse	FALSE	resistant
BRITROC-46	IM_92	1.9	0.68	1.1	0.54	0.586073171	TRUE	NA	diagnosis	FALSE	sensitive
BRITROC-47	JBLAB-4157	1.7	0.61	2.4	0.65	0.612989444	TRUE	NA	relapse	FALSE	sensitive
BRITROC-49	JBLAB-4159	3	0.86	3	0.9	0.868350046	TRUE	Some heterogeneity	relapse	FALSE	sensitive
BRITROC-5	IM_18	1.8	0.92	1.3	0.88	0.853593525	TRUE	CN signature QC - Stdv2 Flagged	diagnosis	TRUE	sensitive
BRITROC-5	JBLAB-4108	1.9	0.89	2	0.89	0.886525872	TRUE	NA	relapse	TRUE	sensitive
BRITROC-5	JBLAB-4109	1.9	0.8	2	0.8	0.808888747	TRUE	NA	relapse	TRUE	sensitive
BRITROC-53	JBLAB-4163	1.9	0.8	1	0.67	0.572434555	TRUE	NA	relapse	FALSE	resistant
BRITROC-55	IM_101	1.8	0.91	1	0.83	0.853639903	TRUE	NA	diagnosis	TRUE	sensitive
BRITROC-55	JBLAB-4165	1.9	0.94	1	0.89	0.892842742	TRUE	NA	relapse	TRUE	sensitive
BRITROC-55	JBLAB-4166	1.9	0.96	1	0.92	0.905984634	TRUE	NA	relapse	TRUE	sensitive
BRITROC-61	IM_108	2.6	0.67	2.1	0.68	0.645221477	TRUE	Some undersegmentation and non-integer states, CN signature QC - Stdv2 Flagged	diagnosis	FALSE	sensitive
BRITROC-62	JBLAB-4173	1.8	0.92	1	0.85	0.839053782	TRUE	NA	relapse	FALSE	sensitive
BRITROC-63	JBLAB-4285	2.9	0.9	2.8	0.93	0.777504852	TRUE	NA	relapse	FALSE	sensitive
BRITROC-63	JBLAB-4175	2.8	0.9	2	0.9	0.915194886	TRUE	NA	relapse	FALSE	sensitive
BRITROC-63	JBLAB-4174	2.8	0.89	2.7	0.92	0.915693809	TRUE	NA	relapse	FALSE	sensitive
BRITROC-64	IM_112	2.8	0.76	1.9	0.75	0.791656627	TRUE	NA	diagnosis	FALSE	resistant
BRITROC-65	JBLAB-4177	3	0.4	2.1	0.41	0.407730325	TRUE	NA	relapse	TRUE	sensitive
BRITROC-65	IM_113	2.9	0.56	1.9	0.55	0.535513035	TRUE	Noisy profile	diagnosis	TRUE	sensitive
BRITROC-66	JBLAB-4178	2.6	0.69	2.7	0.75	0.817556805	TRUE	NA	relapse	FALSE	sensitive
BRITROC-67	IM_115	2.9	1	1.9	1	0.997	TRUE	Oversegmented prior to downsampling, some non-integer segments	diagnosis	TRUE	sensitive
BRITROC-67	JBLAB-4179	1.9	0.88	1	0.79	0.76443622	TRUE	NA	relapse	TRUE	sensitive
BRITROC-68	IM_116	4.4	0.55	3.1	0.65	0.647818504	TRUE	High heterogeneity	diagnosis	FALSE	sensitive
BRITROC-69	IM_118	3.1	0.78	2.1	0.79	0.708664065	TRUE	NA	diagnosis	FALSE	sensitive
BRITROC-69	IM_119	3.1	0.44	1.9	0.43	0.530465096	TRUE	Some non-integer states, CN signature QC - Stdv2 Flagged	diagnosis	FALSE	sensitive
BRITROC-69	IM_117	3.2	0.6	1.9	0.59	0.588779051	TRUE	NA	diagnosis	FALSE	sensitive
BRITROC-7	IM_21	2	0.42	1.9	0.41	NA	TRUE	NA	diagnosis	FALSE	sensitive
BRITROC-74	JBLAB-4189	3.1	0.64	2.7	0.71	0.749802847	TRUE	NA	relapse	TRUE	sensitive
BRITROC-74	JBLAB-4186	3.2	0.57	3	0.67	0.687602024	TRUE	Some heterogeneity	relapse	TRUE	sensitive
BRITROC-74	JBLAB-4187	3.2	0.64	2.9	0.72	0.681057971	TRUE	Some heterogeneity	relapse	TRUE	sensitive
BRITROC-74	JBLAB-4188	3.1	0.75	2.6	0.8	0.769162556	TRUE	Some heterogeneity	relapse	TRUE	sensitive
BRITROC-74	IM_124	1.9	0.9	1	0.82	0.747894889	TRUE	NA	diagnosis	TRUE	sensitive
BRITROC-76	JBLAB-4191	2	0.45	1	0.29	0.306119464	TRUE	NA	relapse	FALSE	sensitive
BRITROC-78	JBLAB-4193	3	0.65	1.9	0.64	0.682466463	TRUE	NA	relapse	FALSE	sensitive
BRITROC-8	JBLAB-4112	1.8	0.78	1	0.64	0.708490428	TRUE	NA	relapse	TRUE	sensitive
BRITROC-8	IM_22	1.9	0.72	1	0.56	0.661490566	TRUE	NA	diagnosis	TRUE	sensitive
BRITROC-81	JBLAB-4195	1.8	0.94	1	0.89	0.859982125	TRUE	NA	relapse	FALSE	resistant
BRITROC-81	JBLAB-4196	1.8	0.89	1	0.8	0.784580472	TRUE	NA	relapse	FALSE	resistant
BRITROC-84	JBLAB-4199	3	0.87	1.9	0.86	0.841743126	TRUE	Noisy profile, some heterogeneity	relapse	FALSE	sensitive
BRITROC-85	JBLAB-4200	3.4	0.82	2.2	0.83	0.847584237	TRUE	NA	relapse	FALSE	sensitive
BRITROC-9	IM_23	2.1	0.82	2	0.82	0.745479253	TRUE	NA	diagnosis	TRUE	sensitive
BRITROC-9	JBLAB-4113	2.1	0.58	2	0.58	0.456938322	TRUE	NA	relapse	TRUE	sensitive
BRITROC-91	JBLAB-4295	2.9	0.6	1	0.43	0.434950292	TRUE	NA	relapse	FALSE	resistant
BRITROC-91	JBLAB-4208	2.9	0.66	1	0.49	0.490643275	TRUE	CN signature QC - Stdv2 Flagged	relapse	FALSE	resistant
BRITROC-92	IM_143	4.4	0.83	3.1	0.88	0.968021998	TRUE	NA	diagnosis	FALSE	sensitive
BRITROC-94	IM_312	3.5	0.68	2	0.68	0.556020973	TRUE	NA	diagnosis	TRUE	sensitive
BRITROC-94	JBLAB-4263	3.3	0.57	2.2	0.59	0.616629285	TRUE	High heterogeneity	relapse	TRUE	sensitive
BRITROC-94	JBLAB-4264	3.3	0.72	2.1	0.73	0.782811761	TRUE	High heterogeneity	relapse	TRUE	sensitive
BRITROC-94	IM_311	3.5	0.67	2	0.67	0.630511728	TRUE	NA	diagnosis	TRUE	sensitive
BRITROC-96	JBLAB-4213	2.7	0.83	1.9	0.82	0.835703716	TRUE	NA	relapse	TRUE	resistant
BRITROC-96	IM_146	3.4	0.78	2.6	0.82	0.823512626	TRUE	High heterogeneity	diagnosis	TRUE	resistant
BRITROC-99	IM_149	1.9	0.78	1	0.64	0.674307116	TRUE	Low variant sample - check histological type	diagnosis	TRUE	sensitive
BRITROC-99	JBLAB-4217	1.9	0.76	1	0.61	0.614180934	TRUE	NA	relapse	TRUE	sensitive
