# Supplementary material for: The copy number and mutational landscape of recurrent ovarian high-grade serous carcinoma
Source: Nat Commun. 2023 Jul 20;14:4387. doi: 10.1038/s41467-023-39867-7 (PMC10359414; doi:10.1038/s41467-023-39867-7)
Supplement: Supplementary file 10 — Source Data [file 41467_2023_39867_MOESM10_ESM.zip › source_data/figure_8D_layer_1.tsv]

id	signature	value	group
IM_101	s1	0.39750894554699	BRCA-mutant
IM_101	s2	0.025573565791738	BRCA-mutant
IM_101	s3	0.358683198229871	BRCA-mutant
IM_101	s4	0	BRCA-mutant
IM_101	s5	0.0439610046879804	BRCA-mutant
IM_101	s6	0	BRCA-mutant
IM_101	s7	0.174273285743421	BRCA-mutant
IM_108	s1	0.378551723014983	BRCA-mutant
IM_108	s2	0.112601975213764	BRCA-mutant
IM_108	s3	0.135681065414287	BRCA-mutant
IM_108	s4	0.212522892357887	BRCA-mutant
IM_108	s5	0	BRCA-mutant
IM_108	s6	0.132496289406247	BRCA-mutant
IM_108	s7	0.0281460545928319	BRCA-mutant
IM_11	s1	0.281526298518066	BRCA-mutant
IM_11	s2	0.188485098338813	BRCA-mutant
IM_11	s3	0.024798640499652	BRCA-mutant
IM_11	s4	0.0977712565678522	BRCA-mutant
IM_11	s5	0.0474809950362899	BRCA-mutant
IM_11	s6	0.0986501353025128	BRCA-mutant
IM_11	s7	0.261287575736815	BRCA-mutant
IM_115	s1	0.390200415574066	BRCA-mutant
IM_115	s2	0.292752834090253	BRCA-mutant
IM_115	s3	0	BRCA-mutant
IM_115	s4	0	BRCA-mutant
IM_115	s5	0	BRCA-mutant
IM_115	s6	0	BRCA-mutant
IM_115	s7	0.31704675033568	BRCA-mutant
IM_152	s1	0.403369739860156	BRCA-mutant
IM_152	s2	0.04035885221493	BRCA-mutant
IM_152	s3	0.0936468190081049	BRCA-mutant
IM_152	s4	0.371707780288644	BRCA-mutant
IM_152	s5	0	BRCA-mutant
IM_152	s6	0.0472109191631115	BRCA-mutant
IM_152	s7	0.0437058894650531	BRCA-mutant
IM_153	s1	0.220620110003294	BRCA-mutant
IM_153	s2	0.398405331481903	BRCA-mutant
IM_153	s3	0.139370415825022	BRCA-mutant
IM_153	s4	0.193603083057201	BRCA-mutant
IM_153	s5	0.0327074774736972	BRCA-mutant
IM_153	s6	0	BRCA-mutant
IM_153	s7	0.0152935821588829	BRCA-mutant
IM_154	s1	0.27534110396061	BRCA-mutant
IM_154	s2	0.306073212111836	BRCA-mutant
IM_154	s3	0.0323061494167026	BRCA-mutant
IM_154	s4	0.201198261394467	BRCA-mutant
IM_154	s5	0	BRCA-mutant
IM_154	s6	0	BRCA-mutant
IM_154	s7	0.185081273116384	BRCA-mutant
IM_155	s1	0.0275859723018251	BRCA-mutant
IM_155	s2	0.177481847748682	BRCA-mutant
IM_155	s3	0.0326202407789289	BRCA-mutant
IM_155	s4	0.233785515602438	BRCA-mutant
IM_155	s5	0.140903465930131	BRCA-mutant
IM_155	s6	0.0724298310603312	BRCA-mutant
IM_155	s7	0.315193126577664	BRCA-mutant
IM_158	s1	0.175178880273418	BRCA-mutant
IM_158	s2	0.182717194940603	BRCA-mutant
IM_158	s3	0.0297001026989716	BRCA-mutant
IM_158	s4	0.27730205644572	BRCA-mutant
IM_158	s5	0	BRCA-mutant
IM_158	s6	0.0779095580883502	BRCA-mutant
IM_158	s7	0.257192207552937	BRCA-mutant
IM_182	s1	0.336434883643066	BRCA-mutant
IM_182	s2	0.115464216194991	BRCA-mutant
IM_182	s3	0.150418116012278	BRCA-mutant
IM_182	s4	0.141768493984787	BRCA-mutant
IM_182	s5	0.0267114464904427	BRCA-mutant
IM_182	s6	0.078620333158742	BRCA-mutant
IM_182	s7	0.150582510515695	BRCA-mutant
IM_22	s1	0.506713032284592	BRCA-mutant
IM_22	s2	0.0299345520204508	BRCA-mutant
IM_22	s3	0.300867564269096	BRCA-mutant
IM_22	s4	0.108371812557913	BRCA-mutant
IM_22	s5	0.0420007917667242	BRCA-mutant
IM_22	s6	0.0121122471012247	BRCA-mutant
IM_22	s7	0	BRCA-mutant
IM_220	s1	0.445982337564073	BRCA-mutant
IM_220	s2	0.138566816698161	BRCA-mutant
IM_220	s3	0.0794750182710904	BRCA-mutant
IM_220	s4	0.0378950633929957	BRCA-mutant
IM_220	s5	0.15984361288734	BRCA-mutant
IM_220	s6	0.113175876111108	BRCA-mutant
IM_220	s7	0.025061275075231	BRCA-mutant
IM_252	s1	0.821313454715249	BRCA-mutant
IM_252	s2	0	BRCA-mutant
IM_252	s3	0.178686545284751	BRCA-mutant
IM_252	s4	0	BRCA-mutant
IM_252	s5	0	BRCA-mutant
IM_252	s6	0	BRCA-mutant
IM_252	s7	0	BRCA-mutant
IM_255	s1	0.230422087129423	BRCA-mutant
IM_255	s2	0.0553708364063883	BRCA-mutant
IM_255	s3	0.135362116785743	BRCA-mutant
IM_255	s4	0.48965240130703	BRCA-mutant
IM_255	s5	0	BRCA-mutant
IM_255	s6	0.0494195712449546	BRCA-mutant
IM_255	s7	0.0397729871264606	BRCA-mutant
IM_323	s1	0.14653257045888	BRCA-mutant
IM_323	s2	0.240328242208642	BRCA-mutant
IM_323	s3	0.346532645730931	BRCA-mutant
IM_323	s4	0.129749861110087	BRCA-mutant
IM_323	s5	0	BRCA-mutant
IM_323	s6	0	BRCA-mutant
IM_323	s7	0.13685668049146	BRCA-mutant
IM_332	s1	0.184283387620397	BRCA-mutant
IM_332	s2	0.179160268701888	BRCA-mutant
IM_332	s3	0.207048994752948	BRCA-mutant
IM_332	s4	0.307397153854579	BRCA-mutant
IM_332	s5	0.0144082038413757	BRCA-mutant
IM_332	s6	0	BRCA-mutant
IM_332	s7	0.107701991228813	BRCA-mutant
IM_340	s1	0.146345661117714	BRCA-mutant
IM_340	s2	0.145854658097268	BRCA-mutant
IM_340	s3	0.346215010329526	BRCA-mutant
IM_340	s4	0.0294187847814379	BRCA-mutant
IM_340	s5	0.133047098242981	BRCA-mutant
IM_340	s6	0	BRCA-mutant
IM_340	s7	0.199118787431073	BRCA-mutant
IM_350	s1	0.670122203749197	BRCA-mutant
IM_350	s2	0.18808944209695	BRCA-mutant
IM_350	s3	0.0151772287009322	BRCA-mutant
IM_350	s4	0	BRCA-mutant
IM_350	s5	0	BRCA-mutant
IM_350	s6	0.0684580809791681	BRCA-mutant
IM_350	s7	0.0581530444737527	BRCA-mutant
IM_351	s1	0.694975104530691	BRCA-mutant
IM_351	s2	0.206428799935459	BRCA-mutant
IM_351	s3	0	BRCA-mutant
IM_351	s4	0	BRCA-mutant
IM_351	s5	0.0157059456964592	BRCA-mutant
IM_351	s6	0.0480147376128122	BRCA-mutant
IM_351	s7	0.0348754122245786	BRCA-mutant
IM_385	s1	0.207753466718541	BRCA-mutant
IM_385	s2	0.157492245055236	BRCA-mutant
IM_385	s3	0.0502061947688213	BRCA-mutant
IM_385	s4	0.261515664629014	BRCA-mutant
IM_385	s5	0.0407897804109617	BRCA-mutant
IM_385	s6	0.0833825061918702	BRCA-mutant
IM_385	s7	0.198860142225556	BRCA-mutant
IM_430	s1	0.142889294778693	BRCA-mutant
IM_430	s2	0.10081566947346	BRCA-mutant
IM_430	s3	0.0352472231969679	BRCA-mutant
IM_430	s4	0.132771057661873	BRCA-mutant
IM_430	s5	0.117645009807551	BRCA-mutant
IM_430	s6	0.0653367281489669	BRCA-mutant
IM_430	s7	0.405295016932489	BRCA-mutant
IM_445	s1	0.157027261581564	BRCA-mutant
IM_445	s2	0.13444680614718	BRCA-mutant
IM_445	s3	0.345634099551589	BRCA-mutant
IM_445	s4	0.0602320212657997	BRCA-mutant
IM_445	s5	0.0935069604885603	BRCA-mutant
IM_445	s6	0	BRCA-mutant
IM_445	s7	0.209152850965307	BRCA-mutant
IM_9	s1	0.187255983579623	BRCA-mutant
IM_9	s2	0.250346534204777	BRCA-mutant
IM_9	s3	0.0334306313607456	BRCA-mutant
IM_9	s4	0.200989118815887	BRCA-mutant
IM_9	s5	0	BRCA-mutant
IM_9	s6	0.0882071636169143	BRCA-mutant
IM_9	s7	0.239770568422054	BRCA-mutant
IM_92	s1	0.13333935193981	BRCA-mutant
IM_92	s2	0.144265724283964	BRCA-mutant
IM_92	s3	0.350494039938688	BRCA-mutant
IM_92	s4	0.107488803140629	BRCA-mutant
IM_92	s5	0.0880257036451781	BRCA-mutant
IM_92	s6	0	BRCA-mutant
IM_92	s7	0.176386377051731	BRCA-mutant
JBLAB-19322	s1	0.314074867584105	BRCA-mutant
JBLAB-19322	s2	0.0717577063297116	BRCA-mutant
JBLAB-19322	s3	0.308579653386713	BRCA-mutant
JBLAB-19322	s4	0	BRCA-mutant
JBLAB-19322	s5	0.0509612640989863	BRCA-mutant
JBLAB-19322	s6	0	BRCA-mutant
JBLAB-19322	s7	0.254626508600484	BRCA-mutant
JBLAB-4115	s1	0.0804369452230582	BRCA-mutant
JBLAB-4115	s2	0.134778910715181	BRCA-mutant
JBLAB-4115	s3	0.128266336536736	BRCA-mutant
JBLAB-4115	s4	0.186984413613353	BRCA-mutant
JBLAB-4115	s5	0.0340445627422244	BRCA-mutant
JBLAB-4115	s6	0.028876750557048	BRCA-mutant
JBLAB-4115	s7	0.4066120806124	BRCA-mutant
JBLAB-4116	s1	0.0718645790585726	BRCA-mutant
JBLAB-4116	s2	0.282078054966481	BRCA-mutant
JBLAB-4116	s3	0.0381100466580996	BRCA-mutant
JBLAB-4116	s4	0.274746497544615	BRCA-mutant
JBLAB-4116	s5	0.0740540655530267	BRCA-mutant
JBLAB-4116	s6	0.0661873586646731	BRCA-mutant
JBLAB-4116	s7	0.192959397554531	BRCA-mutant
JBLAB-4120	s1	0.0600899325839194	BRCA-mutant
JBLAB-4120	s2	0.19051579189551	BRCA-mutant
JBLAB-4120	s3	0.503491218918314	BRCA-mutant
JBLAB-4120	s4	0.0814485881520203	BRCA-mutant
JBLAB-4120	s5	0.013471465071047	BRCA-mutant
JBLAB-4120	s6	0.0339304606126428	BRCA-mutant
JBLAB-4120	s7	0.117052542766547	BRCA-mutant
JBLAB-4123	s1	0.0386152357153554	BRCA-mutant
JBLAB-4123	s2	0.271461413375853	BRCA-mutant
JBLAB-4123	s3	0.137797909801299	BRCA-mutant
JBLAB-4123	s4	0.062695902617408	BRCA-mutant
JBLAB-4123	s5	0.170629741028684	BRCA-mutant
JBLAB-4123	s6	0	BRCA-mutant
JBLAB-4123	s7	0.3187997974614	BRCA-mutant
JBLAB-4159	s1	0.068431354296125	BRCA-mutant
JBLAB-4159	s2	0.0546663411580084	BRCA-mutant
JBLAB-4159	s3	0.129156245969807	BRCA-mutant
JBLAB-4159	s4	0.123958645440996	BRCA-mutant
JBLAB-4159	s5	0.0615431552429962	BRCA-mutant
JBLAB-4159	s6	0	BRCA-mutant
JBLAB-4159	s7	0.562244257892067	BRCA-mutant
JBLAB-4251	s1	0.303664665069396	BRCA-mutant
JBLAB-4251	s2	0.203158837641135	BRCA-mutant
JBLAB-4251	s3	0.0417378953631601	BRCA-mutant
JBLAB-4251	s4	0.257685071941595	BRCA-mutant
JBLAB-4251	s5	0.0143832456595899	BRCA-mutant
JBLAB-4251	s6	0.154943935245708	BRCA-mutant
JBLAB-4251	s7	0.024426349079417	BRCA-mutant
JBLAB-4253	s1	0.0516143172742591	BRCA-mutant
JBLAB-4253	s2	0.154005963514077	BRCA-mutant
JBLAB-4253	s3	0	BRCA-mutant
JBLAB-4253	s4	0.287357289366155	BRCA-mutant
JBLAB-4253	s5	0.0635382348001119	BRCA-mutant
JBLAB-4253	s6	0.233306437029537	BRCA-mutant
JBLAB-4253	s7	0.210177758015861	BRCA-mutant
JBLAB-4254	s1	0.12523095982299	BRCA-mutant
JBLAB-4254	s2	0.0400886093745571	BRCA-mutant
JBLAB-4254	s3	0.215648581844151	BRCA-mutant
JBLAB-4254	s4	0.265856284990364	BRCA-mutant
JBLAB-4254	s5	0.0221541422121184	BRCA-mutant
JBLAB-4254	s6	0	BRCA-mutant
JBLAB-4254	s7	0.33102142175582	BRCA-mutant
JBLAB-4287	s1	0.0816272798831747	BRCA-mutant
JBLAB-4287	s2	0.0544459908126393	BRCA-mutant
JBLAB-4287	s3	0.0999996640071227	BRCA-mutant
JBLAB-4287	s4	0.322430735148307	BRCA-mutant
JBLAB-4287	s5	0.0641362861837317	BRCA-mutant
JBLAB-4287	s6	0.0430047452814502	BRCA-mutant
JBLAB-4287	s7	0.334355298683575	BRCA-mutant
JBLAB-4289	s1	0.165172397054867	BRCA-mutant
JBLAB-4289	s2	0	BRCA-mutant
JBLAB-4289	s3	0	BRCA-mutant
JBLAB-4289	s4	0.379412526955154	BRCA-mutant
JBLAB-4289	s5	0	BRCA-mutant
JBLAB-4289	s6	0.416719216869172	BRCA-mutant
JBLAB-4289	s7	0.0386958591208068	BRCA-mutant
JBLAB-4290	s1	0.503949288439693	BRCA-mutant
JBLAB-4290	s2	0.0749496410716667	BRCA-mutant
JBLAB-4290	s3	0.227987727116975	BRCA-mutant
JBLAB-4290	s4	0.0423634836956548	BRCA-mutant
JBLAB-4290	s5	0.0132027400274985	BRCA-mutant
JBLAB-4290	s6	0.137547119648513	BRCA-mutant
JBLAB-4290	s7	0	BRCA-mutant
JBLAB-4295	s1	0.493444243553955	BRCA-mutant
JBLAB-4295	s2	0.0673026210746015	BRCA-mutant
JBLAB-4295	s3	0	BRCA-mutant
JBLAB-4295	s4	0.185222691958102	BRCA-mutant
JBLAB-4295	s5	0.0411955455436532	BRCA-mutant
JBLAB-4295	s6	0.142221796598461	BRCA-mutant
JBLAB-4295	s7	0.0706131012712275	BRCA-mutant
JBLAB-4900	s1	0.0198652915167914	BRCA-mutant
JBLAB-4900	s2	0.270058598450627	BRCA-mutant
JBLAB-4900	s3	0.251768601812655	BRCA-mutant
JBLAB-4900	s4	0.0948804934399839	BRCA-mutant
JBLAB-4900	s5	0.115132527637281	BRCA-mutant
JBLAB-4900	s6	0	BRCA-mutant
JBLAB-4900	s7	0.248294487142661	BRCA-mutant
JBLAB-4903	s1	0.6682432903057	BRCA-mutant
JBLAB-4903	s2	0.0349137938143162	BRCA-mutant
JBLAB-4903	s3	0.232739291317181	BRCA-mutant
JBLAB-4903	s4	0	BRCA-mutant
JBLAB-4903	s5	0.0641036245628028	BRCA-mutant
JBLAB-4903	s6	0	BRCA-mutant
JBLAB-4903	s7	0	BRCA-mutant
JBLAB-4908	s1	0.0120837260897399	BRCA-mutant
JBLAB-4908	s2	0.188553190391157	BRCA-mutant
JBLAB-4908	s3	0.187382795729855	BRCA-mutant
JBLAB-4908	s4	0.18634284738604	BRCA-mutant
JBLAB-4908	s5	0.0544742911418016	BRCA-mutant
JBLAB-4908	s6	0.03386575851474	BRCA-mutant
JBLAB-4908	s7	0.337297390746666	BRCA-mutant
JBLAB-4940	s1	0.168328228925178	BRCA-mutant
JBLAB-4940	s2	0.146475269136855	BRCA-mutant
JBLAB-4940	s3	0.0165558889827539	BRCA-mutant
JBLAB-4940	s4	0.282560391992216	BRCA-mutant
JBLAB-4940	s5	0.0568697389432739	BRCA-mutant
JBLAB-4940	s6	0.11140130493207	BRCA-mutant
JBLAB-4940	s7	0.217809177087653	BRCA-mutant
JBLAB-4956	s1	0.399364332230984	BRCA-mutant
JBLAB-4956	s2	0	BRCA-mutant
JBLAB-4956	s3	0.399561836652282	BRCA-mutant
JBLAB-4956	s4	0	BRCA-mutant
JBLAB-4956	s5	0.0265109179511632	BRCA-mutant
JBLAB-4956	s6	0	BRCA-mutant
JBLAB-4956	s7	0.174562913165572	BRCA-mutant
JBLAB-4957	s1	0.295521183335372	BRCA-mutant
JBLAB-4957	s2	0.157081130402219	BRCA-mutant
JBLAB-4957	s3	0.199724017004854	BRCA-mutant
JBLAB-4957	s4	0.0288370677142883	BRCA-mutant
JBLAB-4957	s5	0	BRCA-mutant
JBLAB-4957	s6	0.0390200191278102	BRCA-mutant
JBLAB-4957	s7	0.279816582415456	BRCA-mutant
JBLAB-4960	s1	0.321050398831614	BRCA-mutant
JBLAB-4960	s2	0.0736684036664563	BRCA-mutant
JBLAB-4960	s3	0.19846107874661	BRCA-mutant
JBLAB-4960	s4	0	BRCA-mutant
JBLAB-4960	s5	0	BRCA-mutant
JBLAB-4960	s6	0.032505084816507	BRCA-mutant
JBLAB-4960	s7	0.374315033938812	BRCA-mutant
JBLAB-4962	s1	0.255770233576628	BRCA-mutant
JBLAB-4962	s2	0.130978314701808	BRCA-mutant
JBLAB-4962	s3	0.457911735309938	BRCA-mutant
JBLAB-4962	s4	0	BRCA-mutant
JBLAB-4962	s5	0	BRCA-mutant
JBLAB-4962	s6	0	BRCA-mutant
JBLAB-4962	s7	0.155339716411625	BRCA-mutant
JBLAB-4965	s1	0.0735076000720769	BRCA-mutant
JBLAB-4965	s2	0.0252750015357823	BRCA-mutant
JBLAB-4965	s3	0.122366580966878	BRCA-mutant
JBLAB-4965	s4	0.370214196005558	BRCA-mutant
JBLAB-4965	s5	0.0182399680711768	BRCA-mutant
JBLAB-4965	s6	0.0191382502210122	BRCA-mutant
JBLAB-4965	s7	0.371258403127516	BRCA-mutant
JBLAB-4975	s1	0.174105248654917	BRCA-mutant
JBLAB-4975	s2	0.192189945812081	BRCA-mutant
JBLAB-4975	s3	0.39250244119058	BRCA-mutant
JBLAB-4975	s4	0	BRCA-mutant
JBLAB-4975	s5	0	BRCA-mutant
JBLAB-4975	s6	0	BRCA-mutant
JBLAB-4975	s7	0.241202364342422	BRCA-mutant
JBLAB-4976	s1	0.508707977497182	BRCA-mutant
JBLAB-4976	s2	0.0897572374399584	BRCA-mutant
JBLAB-4976	s3	0.359797124639922	BRCA-mutant
JBLAB-4976	s4	0	BRCA-mutant
JBLAB-4976	s5	0.0279779074194066	BRCA-mutant
JBLAB-4976	s6	0	BRCA-mutant
JBLAB-4976	s7	0.0137597530035307	BRCA-mutant
JBLAB-4986	s1	0.295909941692043	BRCA-mutant
JBLAB-4986	s2	0.217181046342153	BRCA-mutant
JBLAB-4986	s3	0	BRCA-mutant
JBLAB-4986	s4	0.0946400582700262	BRCA-mutant
JBLAB-4986	s5	0.0966484192515702	BRCA-mutant
JBLAB-4986	s6	0.0239985016033452	BRCA-mutant
JBLAB-4986	s7	0.271622032840863	BRCA-mutant
IM_112	s1	0.450263288679739	wildtype
IM_112	s2	0.158134683979965	wildtype
IM_112	s3	0.0289658414797705	wildtype
IM_112	s4	0.0726965457976193	wildtype
IM_112	s5	0.0973009278810681	wildtype
IM_112	s6	0	wildtype
IM_112	s7	0.192638712181837	wildtype
IM_113	s1	0.200793678742138	wildtype
IM_113	s2	0	wildtype
IM_113	s3	0.102416005205228	wildtype
IM_113	s4	0.472173137585379	wildtype
IM_113	s5	0	wildtype
IM_113	s6	0.172937457842231	wildtype
IM_113	s7	0.0516797206250239	wildtype
IM_116	s1	0.141929795030124	wildtype
IM_116	s2	0.216486210171142	wildtype
IM_116	s3	0	wildtype
IM_116	s4	0.200486378018335	wildtype
IM_116	s5	0.0310389075981607	wildtype
IM_116	s6	0	wildtype
IM_116	s7	0.410058709182239	wildtype
IM_117	s1	0.0343844007772369	wildtype
IM_117	s2	0.174822143611309	wildtype
IM_117	s3	0.0803018695005563	wildtype
IM_117	s4	0.321221353670979	wildtype
IM_117	s5	0.0864256329386613	wildtype
IM_117	s6	0.119585544491916	wildtype
IM_117	s7	0.183259055009342	wildtype
IM_118	s1	0.0738741599784701	wildtype
IM_118	s2	0.193833298954137	wildtype
IM_118	s3	0.103551529332412	wildtype
IM_118	s4	0.314021812199067	wildtype
IM_118	s5	0.0346460702447746	wildtype
IM_118	s6	0.0749757669805454	wildtype
IM_118	s7	0.205097362310594	wildtype
IM_119	s1	0.203552768617405	wildtype
IM_119	s2	0	wildtype
IM_119	s3	0.0747365419470202	wildtype
IM_119	s4	0.484876032557063	wildtype
IM_119	s5	0	wildtype
IM_119	s6	0.183223804386191	wildtype
IM_119	s7	0.0536108524923206	wildtype
IM_124	s1	0.222961632701541	wildtype
IM_124	s2	0.283626907090981	wildtype
IM_124	s3	0.307808198375879	wildtype
IM_124	s4	0	wildtype
IM_124	s5	0.11593484557626	wildtype
IM_124	s6	0	wildtype
IM_124	s7	0.069668416255338	wildtype
IM_143	s1	0.147569663157282	wildtype
IM_143	s2	0.218005276977302	wildtype
IM_143	s3	0	wildtype
IM_143	s4	0.423078667846429	wildtype
IM_143	s5	0	wildtype
IM_143	s6	0	wildtype
IM_143	s7	0.211346392018988	wildtype
IM_146	s1	0.225575859669657	wildtype
IM_146	s2	0.0839861112990483	wildtype
IM_146	s3	0.0466796911157659	wildtype
IM_146	s4	0.215561338170236	wildtype
IM_146	s5	0.0115203123106442	wildtype
IM_146	s6	0	wildtype
IM_146	s7	0.416676687434649	wildtype
IM_149	s1	0.847131270171363	wildtype
IM_149	s2	0	wildtype
IM_149	s3	0.0869129367960151	wildtype
IM_149	s4	0.0659557930326214	wildtype
IM_149	s5	0	wildtype
IM_149	s6	0	wildtype
IM_149	s7	0	wildtype
IM_165	s1	0.461902709486355	wildtype
IM_165	s2	0.0247332490879823	wildtype
IM_165	s3	0.0698802858541453	wildtype
IM_165	s4	0	wildtype
IM_165	s5	0.312419559995464	wildtype
IM_165	s6	0	wildtype
IM_165	s7	0.131064195576053	wildtype
IM_169	s1	0.0824818423146549	wildtype
IM_169	s2	0.251828789434355	wildtype
IM_169	s3	0	wildtype
IM_169	s4	0.128370336954666	wildtype
IM_169	s5	0.158211858343792	wildtype
IM_169	s6	0	wildtype
IM_169	s7	0.379107172952532	wildtype
IM_171	s1	0.136759427876719	wildtype
IM_171	s2	0.25798121631921	wildtype
IM_171	s3	0.0921728754611346	wildtype
IM_171	s4	0.233443689603807	wildtype
IM_171	s5	0.0252010783663806	wildtype
IM_171	s6	0	wildtype
IM_171	s7	0.254441712372749	wildtype
IM_18	s1	0.325605589694625	wildtype
IM_18	s2	0.105605457897926	wildtype
IM_18	s3	0.327325124674246	wildtype
IM_18	s4	0.157257418808453	wildtype
IM_18	s5	0	wildtype
IM_18	s6	0	wildtype
IM_18	s7	0.0842064089247503	wildtype
IM_180	s1	0.591802322639823	wildtype
IM_180	s2	0.120538623167599	wildtype
IM_180	s3	0.121904989172916	wildtype
IM_180	s4	0.0180660566001143	wildtype
IM_180	s5	0.0348329403966601	wildtype
IM_180	s6	0.0434962382719101	wildtype
IM_180	s7	0.0693588297509781	wildtype
IM_186	s1	0.50161273641534	wildtype
IM_186	s2	0.1231756522716	wildtype
IM_186	s3	0.0487063951572144	wildtype
IM_186	s4	0.131336302133525	wildtype
IM_186	s5	0.0480774324440803	wildtype
IM_186	s6	0.0790170999344983	wildtype
IM_186	s7	0.0680743816437428	wildtype
IM_187	s1	0.508334698403104	wildtype
IM_187	s2	0.103340367936606	wildtype
IM_187	s3	0	wildtype
IM_187	s4	0.13405773896537	wildtype
IM_187	s5	0.0576508997483226	wildtype
IM_187	s6	0.039456291469022	wildtype
IM_187	s7	0.157160003477576	wildtype
IM_190	s1	0.750216250164653	wildtype
IM_190	s2	0.0415250577966182	wildtype
IM_190	s3	0.152048198507889	wildtype
IM_190	s4	0	wildtype
IM_190	s5	0.0240149448710961	wildtype
IM_190	s6	0.0321955486597438	wildtype
IM_190	s7	0	wildtype
IM_193	s1	0.349861765083607	wildtype
IM_193	s2	0.0161921965987769	wildtype
IM_193	s3	0	wildtype
IM_193	s4	0.451147123347216	wildtype
IM_193	s5	0	wildtype
IM_193	s6	0.1827989149704	wildtype
IM_193	s7	0	wildtype
IM_195	s1	0.0643811892403029	wildtype
IM_195	s2	0.168971164387907	wildtype
IM_195	s3	0	wildtype
IM_195	s4	0.226720644048038	wildtype
IM_195	s5	0.0776338839441391	wildtype
IM_195	s6	0.210462606785785	wildtype
IM_195	s7	0.251830511593829	wildtype
IM_196	s1	0.208233674581939	wildtype
IM_196	s2	0.170374855514332	wildtype
IM_196	s3	0.0598200021308039	wildtype
IM_196	s4	0.230534272953235	wildtype
IM_196	s5	0.0127755882892115	wildtype
IM_196	s6	0.086398921362615	wildtype
IM_196	s7	0.231862685167863	wildtype
IM_198	s1	0.721696879308005	wildtype
IM_198	s2	0.0310031968358454	wildtype
IM_198	s3	0.0798314960458939	wildtype
IM_198	s4	0.075147298138987	wildtype
IM_198	s5	0.0164226146536273	wildtype
IM_198	s6	0.0758985150176411	wildtype
IM_198	s7	0	wildtype
IM_202	s1	0.259928526705249	wildtype
IM_202	s2	0.150903286172021	wildtype
IM_202	s3	0.0659847717872209	wildtype
IM_202	s4	0.230343712701414	wildtype
IM_202	s5	0	wildtype
IM_202	s6	0.193479313640696	wildtype
IM_202	s7	0.0993603889933998	wildtype
IM_205	s1	0.104474639744543	wildtype
IM_205	s2	0.0652417872721761	wildtype
IM_205	s3	0.145553319738921	wildtype
IM_205	s4	0.0894817778487204	wildtype
IM_205	s5	0.099194501841787	wildtype
IM_205	s6	0.0505610027127495	wildtype
IM_205	s7	0.445492970841103	wildtype
IM_207	s1	0	wildtype
IM_207	s2	0.535438153579289	wildtype
IM_207	s3	0.41469334382636	wildtype
IM_207	s4	0.0358427351852243	wildtype
IM_207	s5	0.0140257674091265	wildtype
IM_207	s6	0	wildtype
IM_207	s7	0	wildtype
IM_208	s1	0.128425303627154	wildtype
IM_208	s2	0.204890061973387	wildtype
IM_208	s3	0	wildtype
IM_208	s4	0.269111642717533	wildtype
IM_208	s5	0.0452120251081445	wildtype
IM_208	s6	0.0486404387020143	wildtype
IM_208	s7	0.303720527871766	wildtype
IM_21	s1	0.0998297250960893	wildtype
IM_21	s2	0.160958355127605	wildtype
IM_21	s3	0.237317513008556	wildtype
IM_21	s4	0.0102176070119927	wildtype
IM_21	s5	0.340531218018434	wildtype
IM_21	s6	0	wildtype
IM_21	s7	0.151145581737323	wildtype
IM_211	s1	0.442093550275132	wildtype
IM_211	s2	0.0251485956876584	wildtype
IM_211	s3	0.32691785921143	wildtype
IM_211	s4	0.0231433157047555	wildtype
IM_211	s5	0.0568329195912846	wildtype
IM_211	s6	0.0155000164356094	wildtype
IM_211	s7	0.110363743094131	wildtype
IM_214	s1	0.196261847909005	wildtype
IM_214	s2	0.0929427281354627	wildtype
IM_214	s3	0.340928329039897	wildtype
IM_214	s4	0	wildtype
IM_214	s5	0.172767059039089	wildtype
IM_214	s6	0	wildtype
IM_214	s7	0.197100035876547	wildtype
IM_218	s1	0.164382474420821	wildtype
IM_218	s2	0.0496479543205948	wildtype
IM_218	s3	0.0981960864237631	wildtype
IM_218	s4	0.128305081619991	wildtype
IM_218	s5	0.0252552767108611	wildtype
IM_218	s6	0.041439440800445	wildtype
IM_218	s7	0.492773685703524	wildtype
IM_222	s1	0.409136361371693	wildtype
IM_222	s2	0.0287448873374825	wildtype
IM_222	s3	0.349332711706221	wildtype
IM_222	s4	0.0338516916649964	wildtype
IM_222	s5	0.0221055043423121	wildtype
IM_222	s6	0.0383571037541758	wildtype
IM_222	s7	0.118471739823119	wildtype
IM_223	s1	0.359576296104013	wildtype
IM_223	s2	0.015600349438675	wildtype
IM_223	s3	0.253232326748899	wildtype
IM_223	s4	0	wildtype
IM_223	s5	0.134447693801858	wildtype
IM_223	s6	0	wildtype
IM_223	s7	0.237143333906555	wildtype
IM_229	s1	0.145060988548292	wildtype
IM_229	s2	0.29468675540064	wildtype
IM_229	s3	0.0285737200643089	wildtype
IM_229	s4	0.0172859517902254	wildtype
IM_229	s5	0.28444539329707	wildtype
IM_229	s6	0	wildtype
IM_229	s7	0.229947190899464	wildtype
IM_23	s1	0.111639964020343	wildtype
IM_23	s2	0.242600354245545	wildtype
IM_23	s3	0.381799250257417	wildtype
IM_23	s4	0.0499262150501168	wildtype
IM_23	s5	0	wildtype
IM_23	s6	0	wildtype
IM_23	s7	0.214034216426578	wildtype
IM_243	s1	0.404664070505389	wildtype
IM_243	s2	0.0510965394424282	wildtype
IM_243	s3	0.332677859803464	wildtype
IM_243	s4	0	wildtype
IM_243	s5	0.0692134738589538	wildtype
IM_243	s6	0	wildtype
IM_243	s7	0.142348056389765	wildtype
IM_25	s1	0.0621568788220096	wildtype
IM_25	s2	0.145351183244802	wildtype
IM_25	s3	0.114868800191007	wildtype
IM_25	s4	0.228813520864524	wildtype
IM_25	s5	0.0665077666596908	wildtype
IM_25	s6	0.0226406864549254	wildtype
IM_25	s7	0.359661163763041	wildtype
IM_256	s1	0.243208393225558	wildtype
IM_256	s2	0.0345719115991732	wildtype
IM_256	s3	0.167672542971398	wildtype
IM_256	s4	0.493738946704468	wildtype
IM_256	s5	0	wildtype
IM_256	s6	0.0176655478440567	wildtype
IM_256	s7	0.0431426576553454	wildtype
IM_257	s1	0.183992412431172	wildtype
IM_257	s2	0.102495654344091	wildtype
IM_257	s3	0.121024988959871	wildtype
IM_257	s4	0.485640042237703	wildtype
IM_257	s5	0.0367300001149113	wildtype
IM_257	s6	0.0192562027669008	wildtype
IM_257	s7	0.0508606991453512	wildtype
IM_258	s1	0.230749611014057	wildtype
IM_258	s2	0.0899788772791405	wildtype
IM_258	s3	0.158569397257194	wildtype
IM_258	s4	0.509432132714653	wildtype
IM_258	s5	0	wildtype
IM_258	s6	0	wildtype
IM_258	s7	0.0112699817349552	wildtype
IM_259	s1	0.172322251555751	wildtype
IM_259	s2	0.176699287566959	wildtype
IM_259	s3	0.105285189941868	wildtype
IM_259	s4	0.438795445380711	wildtype
IM_259	s5	0	wildtype
IM_259	s6	0.0551020083043717	wildtype
IM_259	s7	0.051795817250339	wildtype
IM_260	s1	0.252263409920342	wildtype
IM_260	s2	0.121424281876624	wildtype
IM_260	s3	0.220774096110284	wildtype
IM_260	s4	0.0673693919047798	wildtype
IM_260	s5	0.207276191418538	wildtype
IM_260	s6	0	wildtype
IM_260	s7	0.130892628769432	wildtype
IM_269	s1	0.38501981122881	wildtype
IM_269	s2	0.0563899107483639	wildtype
IM_269	s3	0.322435331949339	wildtype
IM_269	s4	0	wildtype
IM_269	s5	0.0725243845794065	wildtype
IM_269	s6	0	wildtype
IM_269	s7	0.163630561494081	wildtype
IM_277	s1	0.163902477155472	wildtype
IM_277	s2	0.193972206367714	wildtype
IM_277	s3	0.174339178637262	wildtype
IM_277	s4	0.0497111638900474	wildtype
IM_277	s5	0.239959289997376	wildtype
IM_277	s6	0.0187880960610161	wildtype
IM_277	s7	0.159327587891113	wildtype
IM_282	s1	0.179584569894149	wildtype
IM_282	s2	0.27961788975464	wildtype
IM_282	s3	0.411296357698301	wildtype
IM_282	s4	0.035411144792528	wildtype
IM_282	s5	0.0743565224349076	wildtype
IM_282	s6	0	wildtype
IM_282	s7	0.0197335154254743	wildtype
IM_295	s1	0.317513783281756	wildtype
IM_295	s2	0.0476553449323632	wildtype
IM_295	s3	0.366868410124359	wildtype
IM_295	s4	0	wildtype
IM_295	s5	0.0830934298014387	wildtype
IM_295	s6	0	wildtype
IM_295	s7	0.184869031860084	wildtype
IM_299	s1	0.139613085994313	wildtype
IM_299	s2	0.215635878689986	wildtype
IM_299	s3	0	wildtype
IM_299	s4	0.205964884556172	wildtype
IM_299	s5	0.156811369180254	wildtype
IM_299	s6	0.0877677323679059	wildtype
IM_299	s7	0.19420704921137	wildtype
IM_3	s1	0.580964022753944	wildtype
IM_3	s2	0.152108159438858	wildtype
IM_3	s3	0.195579539372393	wildtype
IM_3	s4	0.0234033929151118	wildtype
IM_3	s5	0.0479448855196938	wildtype
IM_3	s6	0	wildtype
IM_3	s7	0	wildtype
IM_300	s1	0.528694127929097	wildtype
IM_300	s2	0.101518399843957	wildtype
IM_300	s3	0.0646318012221773	wildtype
IM_300	s4	0.0836217188280481	wildtype
IM_300	s5	0.0389801905972249	wildtype
IM_300	s6	0.108129002073847	wildtype
IM_300	s7	0.0744247595056488	wildtype
IM_306	s1	0.0447869853393054	wildtype
IM_306	s2	0	wildtype
IM_306	s3	0	wildtype
IM_306	s4	0.322110908145432	wildtype
IM_306	s5	0	wildtype
IM_306	s6	0.466449692305832	wildtype
IM_306	s7	0.166652414209431	wildtype
IM_311	s1	0.31999358351708	wildtype
IM_311	s2	0	wildtype
IM_311	s3	0.107075281849671	wildtype
IM_311	s4	0.339700737440131	wildtype
IM_311	s5	0	wildtype
IM_311	s6	0	wildtype
IM_311	s7	0.233230397193117	wildtype
IM_312	s1	0.318574034003435	wildtype
IM_312	s2	0	wildtype
IM_312	s3	0.0933506964390234	wildtype
IM_312	s4	0.341467682568383	wildtype
IM_312	s5	0	wildtype
IM_312	s6	0	wildtype
IM_312	s7	0.246607586989159	wildtype
IM_319	s1	0.621343811785923	wildtype
IM_319	s2	0.0437865482931242	wildtype
IM_319	s3	0	wildtype
IM_319	s4	0.322757076337115	wildtype
IM_319	s5	0	wildtype
IM_319	s6	0.0121125635838381	wildtype
IM_319	s7	0	wildtype
IM_321	s1	0.315319522651558	wildtype
IM_321	s2	0	wildtype
IM_321	s3	0.186941385659616	wildtype
IM_321	s4	0.371275150449035	wildtype
IM_321	s5	0	wildtype
IM_321	s6	0	wildtype
IM_321	s7	0.126463941239791	wildtype
IM_326	s1	0.122275337861711	wildtype
IM_326	s2	0.153632172702959	wildtype
IM_326	s3	0.0462295260198021	wildtype
IM_326	s4	0.365461456319035	wildtype
IM_326	s5	0	wildtype
IM_326	s6	0.115549264855545	wildtype
IM_326	s7	0.196852242240947	wildtype
IM_329	s1	0.213755578243485	wildtype
IM_329	s2	0.1670557680097	wildtype
IM_329	s3	0.157518563059056	wildtype
IM_329	s4	0.0360374149259236	wildtype
IM_329	s5	0.0380748344523747	wildtype
IM_329	s6	0.0164733647889318	wildtype
IM_329	s7	0.371084476520529	wildtype
IM_33	s1	0.112975615306713	wildtype
IM_33	s2	0	wildtype
IM_33	s3	0	wildtype
IM_33	s4	0.459137229257008	wildtype
IM_33	s5	0	wildtype
IM_33	s6	0.339208814712572	wildtype
IM_33	s7	0.0886783407237071	wildtype
IM_341	s1	0.167267328768234	wildtype
IM_341	s2	0.117206668524673	wildtype
IM_341	s3	0.434397773112673	wildtype
IM_341	s4	0	wildtype
IM_341	s5	0.0885315205915747	wildtype
IM_341	s6	0	wildtype
IM_341	s7	0.192596709002845	wildtype
IM_348	s1	0.261589897064711	wildtype
IM_348	s2	0	wildtype
IM_348	s3	0.115366636867236	wildtype
IM_348	s4	0.418759137477945	wildtype
IM_348	s5	0	wildtype
IM_348	s6	0	wildtype
IM_348	s7	0.204284328590107	wildtype
IM_349	s1	0.670428977729725	wildtype
IM_349	s2	0.210448761766334	wildtype
IM_349	s3	0.0140320331224915	wildtype
IM_349	s4	0	wildtype
IM_349	s5	0.014828261236898	wildtype
IM_349	s6	0.0535666241175988	wildtype
IM_349	s7	0.0366953420269528	wildtype
IM_352	s1	0	wildtype
IM_352	s2	0.0802075478152299	wildtype
IM_352	s3	0	wildtype
IM_352	s4	0.395744164883151	wildtype
IM_352	s5	0.0542223069207331	wildtype
IM_352	s6	0.0653191936430694	wildtype
IM_352	s7	0.404506786737816	wildtype
IM_354	s1	0	wildtype
IM_354	s2	0.120995244455161	wildtype
IM_354	s3	0	wildtype
IM_354	s4	0.388683063231113	wildtype
IM_354	s5	0.109693879328976	wildtype
IM_354	s6	0.0312579936113177	wildtype
IM_354	s7	0.349369819373432	wildtype
IM_357	s1	0.428981054769389	wildtype
IM_357	s2	0	wildtype
IM_357	s3	0.079462706492044	wildtype
IM_357	s4	0.268015889227836	wildtype
IM_357	s5	0	wildtype
IM_357	s6	0	wildtype
IM_357	s7	0.223540349510731	wildtype
IM_358	s1	0.47325242380134	wildtype
IM_358	s2	0	wildtype
IM_358	s3	0.0382320260446882	wildtype
IM_358	s4	0.240200786846099	wildtype
IM_358	s5	0.0140604325320992	wildtype
IM_358	s6	0	wildtype
IM_358	s7	0.234254330775775	wildtype
IM_360	s1	0.139387888665474	wildtype
IM_360	s2	0.0641205535492919	wildtype
IM_360	s3	0.27985433600335	wildtype
IM_360	s4	0	wildtype
IM_360	s5	0.286735150785085	wildtype
IM_360	s6	0	wildtype
IM_360	s7	0.229902070996798	wildtype
IM_361	s1	0.244661359085601	wildtype
IM_361	s2	0	wildtype
IM_361	s3	0.0645710735357983	wildtype
IM_361	s4	0.451691530490667	wildtype
IM_361	s5	0	wildtype
IM_361	s6	0	wildtype
IM_361	s7	0.239076036887933	wildtype
IM_364	s1	0.495700287600785	wildtype
IM_364	s2	0.111197378580161	wildtype
IM_364	s3	0.376834513963309	wildtype
IM_364	s4	0	wildtype
IM_364	s5	0	wildtype
IM_364	s6	0.0162678198557443	wildtype
IM_364	s7	0	wildtype
IM_367	s1	0.297567173044336	wildtype
IM_367	s2	0.072039665180604	wildtype
IM_367	s3	0.257395256157459	wildtype
IM_367	s4	0	wildtype
IM_367	s5	0.17598690647308	wildtype
IM_367	s6	0	wildtype
IM_367	s7	0.19701099914452	wildtype
IM_381	s1	0.225610102765036	wildtype
IM_381	s2	0.0749321934429551	wildtype
IM_381	s3	0.320499977907769	wildtype
IM_381	s4	0	wildtype
IM_381	s5	0.251702186041937	wildtype
IM_381	s6	0	wildtype
IM_381	s7	0.127255539842303	wildtype
IM_383	s1	0.232463899576329	wildtype
IM_383	s2	0.109464949686561	wildtype
IM_383	s3	0.441690488990471	wildtype
IM_383	s4	0.0262471020864502	wildtype
IM_383	s5	0	wildtype
IM_383	s6	0.0159836860432001	wildtype
IM_383	s7	0.174149873616989	wildtype
IM_387	s1	0	wildtype
IM_387	s2	0.313406850206619	wildtype
IM_387	s3	0.102785093763376	wildtype
IM_387	s4	0.0987387214311674	wildtype
IM_387	s5	0.191850773824975	wildtype
IM_387	s6	0	wildtype
IM_387	s7	0.293218560773862	wildtype
IM_388	s1	0.0795571673346183	wildtype
IM_388	s2	0.0757193519512447	wildtype
IM_388	s3	0.162296422410855	wildtype
IM_388	s4	0	wildtype
IM_388	s5	0.411924768724994	wildtype
IM_388	s6	0	wildtype
IM_388	s7	0.270502289578288	wildtype
IM_390	s1	0	wildtype
IM_390	s2	0.244963652805171	wildtype
IM_390	s3	0.0202557031065924	wildtype
IM_390	s4	0.136710855689738	wildtype
IM_390	s5	0.141733076620471	wildtype
IM_390	s6	0	wildtype
IM_390	s7	0.456336711778027	wildtype
IM_394	s1	0.264285740371165	wildtype
IM_394	s2	0.115151733129702	wildtype
IM_394	s3	0.2141207815867	wildtype
IM_394	s4	0	wildtype
IM_394	s5	0.222500325482689	wildtype
IM_394	s6	0	wildtype
IM_394	s7	0.183941419429744	wildtype
IM_395	s1	0.667011644713771	wildtype
IM_395	s2	0.0141304988286532	wildtype
IM_395	s3	0.295814938905188	wildtype
IM_395	s4	0	wildtype
IM_395	s5	0	wildtype
IM_395	s6	0	wildtype
IM_395	s7	0.0230429175523876	wildtype
IM_396	s1	0.633092973138995	wildtype
IM_396	s2	0	wildtype
IM_396	s3	0.346239516050089	wildtype
IM_396	s4	0	wildtype
IM_396	s5	0	wildtype
IM_396	s6	0	wildtype
IM_396	s7	0.0206675108109166	wildtype
IM_399	s1	0.099639911741267	wildtype
IM_399	s2	0.269526007940428	wildtype
IM_399	s3	0	wildtype
IM_399	s4	0.180756794029849	wildtype
IM_399	s5	0.142232131248091	wildtype
IM_399	s6	0.0299622524442273	wildtype
IM_399	s7	0.277882902596137	wildtype
IM_400	s1	0.227492196493436	wildtype
IM_400	s2	0.12297204622705	wildtype
IM_400	s3	0	wildtype
IM_400	s4	0.200412128156696	wildtype
IM_400	s5	0.0721086526193886	wildtype
IM_400	s6	0.0608092523003389	wildtype
IM_400	s7	0.316205724203091	wildtype
IM_401	s1	0.174163499681934	wildtype
IM_401	s2	0.114077226850672	wildtype
IM_401	s3	0.0228791668426743	wildtype
IM_401	s4	0.226521777746501	wildtype
IM_401	s5	0.043367620191186	wildtype
IM_401	s6	0.118650487796365	wildtype
IM_401	s7	0.300340220890668	wildtype
IM_402	s1	0.226497009299434	wildtype
IM_402	s2	0.147721923240861	wildtype
IM_402	s3	0	wildtype
IM_402	s4	0.169007727448137	wildtype
IM_402	s5	0	wildtype
IM_402	s6	0.116399552438767	wildtype
IM_402	s7	0.340373787572801	wildtype
IM_403	s1	0.0100354615390778	wildtype
IM_403	s2	0.372396857109955	wildtype
IM_403	s3	0	wildtype
IM_403	s4	0.358437027339156	wildtype
IM_403	s5	0	wildtype
IM_403	s6	0	wildtype
IM_403	s7	0.259130654011811	wildtype
IM_411	s1	0.403993336204506	wildtype
IM_411	s2	0.176402401523469	wildtype
IM_411	s3	0.39095447833678	wildtype
IM_411	s4	0	wildtype
IM_411	s5	0	wildtype
IM_411	s6	0.0141707723164413	wildtype
IM_411	s7	0.0144790116188044	wildtype
IM_412	s1	0.379546131621593	wildtype
IM_412	s2	0.186399658885524	wildtype
IM_412	s3	0.410575417084251	wildtype
IM_412	s4	0	wildtype
IM_412	s5	0	wildtype
IM_412	s6	0	wildtype
IM_412	s7	0.0234787924086316	wildtype
IM_414	s1	0.552166383491522	wildtype
IM_414	s2	0.092635206564237	wildtype
IM_414	s3	0.162002186853361	wildtype
IM_414	s4	0.138811016389775	wildtype
IM_414	s5	0.0141565068391507	wildtype
IM_414	s6	0	wildtype
IM_414	s7	0.0402286998619548	wildtype
IM_415	s1	0.512063041214267	wildtype
IM_415	s2	0.0806846205222099	wildtype
IM_415	s3	0.0690971214835987	wildtype
IM_415	s4	0.168641132220037	wildtype
IM_415	s5	0.0668364988289699	wildtype
IM_415	s6	0	wildtype
IM_415	s7	0.102677585730918	wildtype
IM_422	s1	0.249979579977114	wildtype
IM_422	s2	0.100463268879037	wildtype
IM_422	s3	0.129869220622695	wildtype
IM_422	s4	0.421884586972835	wildtype
IM_422	s5	0	wildtype
IM_422	s6	0.035631595625032	wildtype
IM_422	s7	0.0621717479232879	wildtype
IM_423	s1	0.664223679529897	wildtype
IM_423	s2	0.115970536464232	wildtype
IM_423	s3	0.146333200746717	wildtype
IM_423	s4	0	wildtype
IM_423	s5	0.0460827854441032	wildtype
IM_423	s6	0.0273897978150505	wildtype
IM_423	s7	0	wildtype
IM_426	s1	0.585130005800836	wildtype
IM_426	s2	0.103849845040743	wildtype
IM_426	s3	0.163676307133713	wildtype
IM_426	s4	0.0384494811719725	wildtype
IM_426	s5	0.108894360852735	wildtype
IM_426	s6	0	wildtype
IM_426	s7	0	wildtype
IM_428	s1	0.362307052765	wildtype
IM_428	s2	0.0439869722921824	wildtype
IM_428	s3	0.125270899154309	wildtype
IM_428	s4	0.0400178352776205	wildtype
IM_428	s5	0.317318678877256	wildtype
IM_428	s6	0	wildtype
IM_428	s7	0.111098561633632	wildtype
IM_431	s1	0.286666232815668	wildtype
IM_431	s2	0.156831616015513	wildtype
IM_431	s3	0.170027029469057	wildtype
IM_431	s4	0.141783805588016	wildtype
IM_431	s5	0	wildtype
IM_431	s6	0.112056506860155	wildtype
IM_431	s7	0.132634809251591	wildtype
IM_434	s1	0.360769241255028	wildtype
IM_434	s2	0	wildtype
IM_434	s3	0.369854013636395	wildtype
IM_434	s4	0	wildtype
IM_434	s5	0	wildtype
IM_434	s6	0	wildtype
IM_434	s7	0.269376745108577	wildtype
IM_435	s1	0.459199821963707	wildtype
IM_435	s2	0.0490884695543343	wildtype
IM_435	s3	0.341216721764563	wildtype
IM_435	s4	0	wildtype
IM_435	s5	0	wildtype
IM_435	s6	0	wildtype
IM_435	s7	0.150494986717395	wildtype
IM_449	s1	0.105817124197245	wildtype
IM_449	s2	0.103972665893428	wildtype
IM_449	s3	0.20835449044588	wildtype
IM_449	s4	0.144401726352605	wildtype
IM_449	s5	0.0390929502621127	wildtype
IM_449	s6	0.0430215565139404	wildtype
IM_449	s7	0.355339486334789	wildtype
IM_5	s1	0.813910243917695	wildtype
IM_5	s2	0.0457668278492361	wildtype
IM_5	s3	0	wildtype
IM_5	s4	0	wildtype
IM_5	s5	0	wildtype
IM_5	s6	0.140322928233069	wildtype
IM_5	s7	0	wildtype
IM_56	s1	0.267421420516599	wildtype
IM_56	s2	0.0574780377389615	wildtype
IM_56	s3	0.258268302495326	wildtype
IM_56	s4	0.0293238494918079	wildtype
IM_56	s5	0.142386988614942	wildtype
IM_56	s6	0	wildtype
IM_56	s7	0.245121401142363	wildtype
IM_6	s1	0.790425806335216	wildtype
IM_6	s2	0.0193314885260314	wildtype
IM_6	s3	0.0167416345878175	wildtype
IM_6	s4	0	wildtype
IM_6	s5	0.0254458595661408	wildtype
IM_6	s6	0.148055210984794	wildtype
IM_6	s7	0	wildtype
IM_66	s1	0.367234624539178	wildtype
IM_66	s2	0.010888673711127	wildtype
IM_66	s3	0.377006845995396	wildtype
IM_66	s4	0	wildtype
IM_66	s5	0.0372418900177691	wildtype
IM_66	s6	0	wildtype
IM_66	s7	0.20762796573653	wildtype
IM_7	s1	0.295397178270744	wildtype
IM_7	s2	0.155009318309803	wildtype
IM_7	s3	0.0396350630501741	wildtype
IM_7	s4	0.22186780146993	wildtype
IM_7	s5	0	wildtype
IM_7	s6	0.0625511397556751	wildtype
IM_7	s7	0.225539499143673	wildtype
IM_80	s1	0.0782264537568376	wildtype
IM_80	s2	0.23753911740123	wildtype
IM_80	s3	0.077044762458549	wildtype
IM_80	s4	0.15600421609874	wildtype
IM_80	s5	0.109996482374599	wildtype
IM_80	s6	0.223600075425298	wildtype
IM_80	s7	0.117588892484746	wildtype
IM_81	s1	0.507971887089148	wildtype
IM_81	s2	0.0688626705500628	wildtype
IM_81	s3	0.182935436560569	wildtype
IM_81	s4	0.05510094847512	wildtype
IM_81	s5	0.0775969191085311	wildtype
IM_81	s6	0.107532138216569	wildtype
IM_81	s7	0	wildtype
IM_82	s1	0.0820866149722356	wildtype
IM_82	s2	0.247024690164297	wildtype
IM_82	s3	0.132518958137009	wildtype
IM_82	s4	0	wildtype
IM_82	s5	0.134331085979733	wildtype
IM_82	s6	0	wildtype
IM_82	s7	0.404038650746726	wildtype
IM_84	s1	0.247972523567601	wildtype
IM_84	s2	0.148943315456184	wildtype
IM_84	s3	0.341968038673681	wildtype
IM_84	s4	0.0189783137734826	wildtype
IM_84	s5	0.0645238315889502	wildtype
IM_84	s6	0	wildtype
IM_84	s7	0.177613976940101	wildtype
IM_85	s1	0.161989010189021	wildtype
IM_85	s2	0.0701554181255591	wildtype
IM_85	s3	0.227970281430465	wildtype
IM_85	s4	0	wildtype
IM_85	s5	0.358320326259482	wildtype
IM_85	s6	0	wildtype
IM_85	s7	0.181564963995474	wildtype
JBLAB-19302	s1	0.278100235974626	wildtype
JBLAB-19302	s2	0.0477215879429041	wildtype
JBLAB-19302	s3	0.145477284325537	wildtype
JBLAB-19302	s4	0.164720234257699	wildtype
JBLAB-19302	s5	0.0564152356100002	wildtype
JBLAB-19302	s6	0.0415617043891098	wildtype
JBLAB-19302	s7	0.266003717500124	wildtype
JBLAB-19303	s1	0.16945612800189	wildtype
JBLAB-19303	s2	0.282295365786113	wildtype
JBLAB-19303	s3	0.172764739266755	wildtype
JBLAB-19303	s4	0.139815887018766	wildtype
JBLAB-19303	s5	0.0318403552205723	wildtype
JBLAB-19303	s6	0	wildtype
JBLAB-19303	s7	0.203827524705903	wildtype
JBLAB-19304	s1	0.172017926634415	wildtype
JBLAB-19304	s2	0.0837802268880269	wildtype
JBLAB-19304	s3	0.428615915000863	wildtype
JBLAB-19304	s4	0.0626971111705326	wildtype
JBLAB-19304	s5	0.0333759424565149	wildtype
JBLAB-19304	s6	0	wildtype
JBLAB-19304	s7	0.219512877849647	wildtype
JBLAB-19305	s1	0.0835367685641338	wildtype
JBLAB-19305	s2	0.121571478749652	wildtype
JBLAB-19305	s3	0.0573914012628948	wildtype
JBLAB-19305	s4	0.285701311816268	wildtype
JBLAB-19305	s5	0	wildtype
JBLAB-19305	s6	0.127074675001804	wildtype
JBLAB-19305	s7	0.324724364605247	wildtype
JBLAB-19311	s1	0.679640677910875	wildtype
JBLAB-19311	s2	0	wildtype
JBLAB-19311	s3	0.29250766569672	wildtype
JBLAB-19311	s4	0.0278516563924045	wildtype
JBLAB-19311	s5	0	wildtype
JBLAB-19311	s6	0	wildtype
JBLAB-19311	s7	0	wildtype
JBLAB-19312	s1	0.198184241683947	wildtype
JBLAB-19312	s2	0.0518968883063796	wildtype
JBLAB-19312	s3	0.344191872383346	wildtype
JBLAB-19312	s4	0.06352973152253	wildtype
JBLAB-19312	s5	0	wildtype
JBLAB-19312	s6	0	wildtype
JBLAB-19312	s7	0.342197266103797	wildtype
JBLAB-19313	s1	0.209858564954333	wildtype
JBLAB-19313	s2	0.0517116308275474	wildtype
JBLAB-19313	s3	0.368730423347521	wildtype
JBLAB-19313	s4	0.036313983802491	wildtype
JBLAB-19313	s5	0	wildtype
JBLAB-19313	s6	0	wildtype
JBLAB-19313	s7	0.333385397068107	wildtype
JBLAB-19316	s1	0.247411489930335	wildtype
JBLAB-19316	s2	0.108619819421391	wildtype
JBLAB-19316	s3	0.456317451702601	wildtype
JBLAB-19316	s4	0	wildtype
JBLAB-19316	s5	0.0324262309698488	wildtype
JBLAB-19316	s6	0.0257467923243834	wildtype
JBLAB-19316	s7	0.129478215651441	wildtype
JBLAB-19317	s1	0.275690606952772	wildtype
JBLAB-19317	s2	0.0460941199061057	wildtype
JBLAB-19317	s3	0.408566919390922	wildtype
JBLAB-19317	s4	0.0124804421872423	wildtype
JBLAB-19317	s5	0.0798600535136772	wildtype
JBLAB-19317	s6	0	wildtype
JBLAB-19317	s7	0.177307858049281	wildtype
JBLAB-19318	s1	0.386473487875259	wildtype
JBLAB-19318	s2	0.0661328167175361	wildtype
JBLAB-19318	s3	0.41696723403879	wildtype
JBLAB-19318	s4	0	wildtype
JBLAB-19318	s5	0	wildtype
JBLAB-19318	s6	0	wildtype
JBLAB-19318	s7	0.130426461368415	wildtype
JBLAB-19321	s1	0.331655024696066	wildtype
JBLAB-19321	s2	0.0399648006807217	wildtype
JBLAB-19321	s3	0.262325712867062	wildtype
JBLAB-19321	s4	0	wildtype
JBLAB-19321	s5	0.0887116698290763	wildtype
JBLAB-19321	s6	0	wildtype
JBLAB-19321	s7	0.277342791927074	wildtype
JBLAB-19323	s1	0.384158689554648	wildtype
JBLAB-19323	s2	0.115508085700321	wildtype
JBLAB-19323	s3	0.244495714977247	wildtype
JBLAB-19323	s4	0.0872437555220728	wildtype
JBLAB-19323	s5	0.0983405002830675	wildtype
JBLAB-19323	s6	0	wildtype
JBLAB-19323	s7	0.0702532539626435	wildtype
JBLAB-19325	s1	0.557664511852969	wildtype
JBLAB-19325	s2	0	wildtype
JBLAB-19325	s3	0.301526385428628	wildtype
JBLAB-19325	s4	0	wildtype
JBLAB-19325	s5	0	wildtype
JBLAB-19325	s6	0	wildtype
JBLAB-19325	s7	0.140809102718404	wildtype
JBLAB-19326	s1	0.378947244839975	wildtype
JBLAB-19326	s2	0	wildtype
JBLAB-19326	s3	0.132167510716645	wildtype
JBLAB-19326	s4	0.280018455486888	wildtype
JBLAB-19326	s5	0.0116246116120741	wildtype
JBLAB-19326	s6	0	wildtype
JBLAB-19326	s7	0.197242177344417	wildtype
JBLAB-19330	s1	0.161338085083456	wildtype
JBLAB-19330	s2	0	wildtype
JBLAB-19330	s3	0.0992012340176388	wildtype
JBLAB-19330	s4	0.346382615820762	wildtype
JBLAB-19330	s5	0.0401817916325187	wildtype
JBLAB-19330	s6	0.0354618277279471	wildtype
JBLAB-19330	s7	0.317434445717677	wildtype
JBLAB-19331	s1	0.352053191899253	wildtype
JBLAB-19331	s2	0.214221053594455	wildtype
JBLAB-19331	s3	0.420538803184177	wildtype
JBLAB-19331	s4	0	wildtype
JBLAB-19331	s5	0	wildtype
JBLAB-19331	s6	0.0131869513221145	wildtype
JBLAB-19331	s7	0	wildtype
JBLAB-19332	s1	0.0446531174904873	wildtype
JBLAB-19332	s2	0.127682564956147	wildtype
JBLAB-19332	s3	0.20295173225424	wildtype
JBLAB-19332	s4	0.191905486412613	wildtype
JBLAB-19332	s5	0.0189154796088377	wildtype
JBLAB-19332	s6	0.0636632238239799	wildtype
JBLAB-19332	s7	0.350228395453696	wildtype
JBLAB-19333	s1	0.0619678671046264	wildtype
JBLAB-19333	s2	0.0234799226799257	wildtype
JBLAB-19333	s3	0.16639975771566	wildtype
JBLAB-19333	s4	0.27088864585217	wildtype
JBLAB-19333	s5	0.0356445080584175	wildtype
JBLAB-19333	s6	0.0648169804296078	wildtype
JBLAB-19333	s7	0.376802318159592	wildtype
JBLAB-19334	s1	0.045300212101677	wildtype
JBLAB-19334	s2	0.109372938332186	wildtype
JBLAB-19334	s3	0.0868237826389555	wildtype
JBLAB-19334	s4	0.231124094934607	wildtype
JBLAB-19334	s5	0.0695896041724844	wildtype
JBLAB-19334	s6	0	wildtype
JBLAB-19334	s7	0.457789367820091	wildtype
JBLAB-19335	s1	0.174799421625601	wildtype
JBLAB-19335	s2	0.0474151805428931	wildtype
JBLAB-19335	s3	0.381532125730021	wildtype
JBLAB-19335	s4	0.0745740349669875	wildtype
JBLAB-19335	s5	0.0841135738278802	wildtype
JBLAB-19335	s6	0	wildtype
JBLAB-19335	s7	0.237565663306618	wildtype
JBLAB-19337	s1	0.604189583559833	wildtype
JBLAB-19337	s2	0.0380780626772307	wildtype
JBLAB-19337	s3	0.27666245021609	wildtype
JBLAB-19337	s4	0	wildtype
JBLAB-19337	s5	0	wildtype
JBLAB-19337	s6	0	wildtype
JBLAB-19337	s7	0.0810699035468462	wildtype
JBLAB-19338	s1	0.574667435839759	wildtype
JBLAB-19338	s2	0.0499434534067323	wildtype
JBLAB-19338	s3	0	wildtype
JBLAB-19338	s4	0.0595422790626984	wildtype
JBLAB-19338	s5	0	wildtype
JBLAB-19338	s6	0	wildtype
JBLAB-19338	s7	0.315846831690811	wildtype
JBLAB-4102	s1	0.779344374742438	wildtype
JBLAB-4102	s2	0	wildtype
JBLAB-4102	s3	0.194336062676851	wildtype
JBLAB-4102	s4	0	wildtype
JBLAB-4102	s5	0.0263195625807112	wildtype
JBLAB-4102	s6	0	wildtype
JBLAB-4102	s7	0	wildtype
JBLAB-4103	s1	0.665591647432679	wildtype
JBLAB-4103	s2	0.0153369707683689	wildtype
JBLAB-4103	s3	0.211073574696281	wildtype
JBLAB-4103	s4	0	wildtype
JBLAB-4103	s5	0.0819178878949649	wildtype
JBLAB-4103	s6	0	wildtype
JBLAB-4103	s7	0.0260799192077061	wildtype
JBLAB-4104	s1	0.864378603180381	wildtype
JBLAB-4104	s2	0.0446097096985191	wildtype
JBLAB-4104	s3	0.0145279413509676	wildtype
JBLAB-4104	s4	0	wildtype
JBLAB-4104	s5	0	wildtype
JBLAB-4104	s6	0.0764837457701322	wildtype
JBLAB-4104	s7	0	wildtype
JBLAB-4105	s1	0.828500433400985	wildtype
JBLAB-4105	s2	0.0645009265908268	wildtype
JBLAB-4105	s3	0	wildtype
JBLAB-4105	s4	0	wildtype
JBLAB-4105	s5	0	wildtype
JBLAB-4105	s6	0.106998640008188	wildtype
JBLAB-4105	s7	0	wildtype
JBLAB-4106	s1	0.146473937715612	wildtype
JBLAB-4106	s2	0.217649752609096	wildtype
JBLAB-4106	s3	0.0944654514046736	wildtype
JBLAB-4106	s4	0.226673549345569	wildtype
JBLAB-4106	s5	0.103494398491913	wildtype
JBLAB-4106	s6	0.070161886974973	wildtype
JBLAB-4106	s7	0.141081023458163	wildtype
JBLAB-4108	s1	0.223902770580773	wildtype
JBLAB-4108	s2	0.0930131588700659	wildtype
JBLAB-4108	s3	0.449040842797891	wildtype
JBLAB-4108	s4	0.0305539957940146	wildtype
JBLAB-4108	s5	0	wildtype
JBLAB-4108	s6	0	wildtype
JBLAB-4108	s7	0.203489231957255	wildtype
JBLAB-4109	s1	0.259846408625117	wildtype
JBLAB-4109	s2	0.0716543134158435	wildtype
JBLAB-4109	s3	0.419035926060839	wildtype
JBLAB-4109	s4	0	wildtype
JBLAB-4109	s5	0.0125243843920888	wildtype
JBLAB-4109	s6	0	wildtype
JBLAB-4109	s7	0.236938967506112	wildtype
JBLAB-4112	s1	0.43479949168094	wildtype
JBLAB-4112	s2	0.0854272149459316	wildtype
JBLAB-4112	s3	0.37584723820974	wildtype
JBLAB-4112	s4	0.0546696333595892	wildtype
JBLAB-4112	s5	0.0161640789462102	wildtype
JBLAB-4112	s6	0.0101431742286319	wildtype
JBLAB-4112	s7	0.0229491686289572	wildtype
JBLAB-4113	s1	0.0207870741616369	wildtype
JBLAB-4113	s2	0.412014783872195	wildtype
JBLAB-4113	s3	0.368048603324517	wildtype
JBLAB-4113	s4	0	wildtype
JBLAB-4113	s5	0.0334187326865506	wildtype
JBLAB-4113	s6	0	wildtype
JBLAB-4113	s7	0.165730805955101	wildtype
JBLAB-4127	s1	0.582598916735634	wildtype
JBLAB-4127	s2	0	wildtype
JBLAB-4127	s3	0.309168678198772	wildtype
JBLAB-4127	s4	0.0520687185138495	wildtype
JBLAB-4127	s5	0	wildtype
JBLAB-4127	s6	0.0205983631078521	wildtype
JBLAB-4127	s7	0.0355653234438931	wildtype
JBLAB-4128	s1	0.170225881923901	wildtype
JBLAB-4128	s2	0.0904558710787239	wildtype
JBLAB-4128	s3	0.105626092213755	wildtype
JBLAB-4128	s4	0.358635543396867	wildtype
JBLAB-4128	s5	0.012802225389252	wildtype
JBLAB-4128	s6	0	wildtype
JBLAB-4128	s7	0.262254385997501	wildtype
JBLAB-4136	s1	0.254789014699556	wildtype
JBLAB-4136	s2	0.0114447229757503	wildtype
JBLAB-4136	s3	0.25045874445606	wildtype
JBLAB-4136	s4	0.438554547019684	wildtype
JBLAB-4136	s5	0	wildtype
JBLAB-4136	s6	0.0154746837212777	wildtype
JBLAB-4136	s7	0.0292782871276727	wildtype
JBLAB-4139	s1	0.373769973956125	wildtype
JBLAB-4139	s2	0.0412594566195511	wildtype
JBLAB-4139	s3	0.0184769089849676	wildtype
JBLAB-4139	s4	0.181568138046455	wildtype
JBLAB-4139	s5	0.095060236944247	wildtype
JBLAB-4139	s6	0.0902112703385362	wildtype
JBLAB-4139	s7	0.199654015110118	wildtype
JBLAB-4141	s1	0.0224680598070165	wildtype
JBLAB-4141	s2	0.508110437921841	wildtype
JBLAB-4141	s3	0.408359336488906	wildtype
JBLAB-4141	s4	0	wildtype
JBLAB-4141	s5	0	wildtype
JBLAB-4141	s6	0	wildtype
JBLAB-4141	s7	0.0610621657822368	wildtype
JBLAB-4143	s1	0.133074030368522	wildtype
JBLAB-4143	s2	0.212085226864407	wildtype
JBLAB-4143	s3	0.242494166193799	wildtype
JBLAB-4143	s4	0.0656253736952498	wildtype
JBLAB-4143	s5	0.0177708599636032	wildtype
JBLAB-4143	s6	0.229511501878731	wildtype
JBLAB-4143	s7	0.0994388410356878	wildtype
JBLAB-4144	s1	0.512346064543212	wildtype
JBLAB-4144	s2	0.0820234180314959	wildtype
JBLAB-4144	s3	0.20391827069933	wildtype
JBLAB-4144	s4	0.0349647170415758	wildtype
JBLAB-4144	s5	0.0119393794545345	wildtype
JBLAB-4144	s6	0.154808150229852	wildtype
JBLAB-4144	s7	0	wildtype
JBLAB-4147	s1	0.243490159393328	wildtype
JBLAB-4147	s2	0.207740217200515	wildtype
JBLAB-4147	s3	0.363723386359799	wildtype
JBLAB-4147	s4	0	wildtype
JBLAB-4147	s5	0.0538519556862882	wildtype
JBLAB-4147	s6	0	wildtype
JBLAB-4147	s7	0.131194281360069	wildtype
JBLAB-4148	s1	0.0670928309809593	wildtype
JBLAB-4148	s2	0.176548657536277	wildtype
JBLAB-4148	s3	0.0219586973852787	wildtype
JBLAB-4148	s4	0.199228911870452	wildtype
JBLAB-4148	s5	0.145365897490873	wildtype
JBLAB-4148	s6	0.0889481731955515	wildtype
JBLAB-4148	s7	0.300856831540608	wildtype
JBLAB-4149	s1	0.014738604117979	wildtype
JBLAB-4149	s2	0.280001408130282	wildtype
JBLAB-4149	s3	0.107737525298436	wildtype
JBLAB-4149	s4	0.392175063224305	wildtype
JBLAB-4149	s5	0.0279334182769407	wildtype
JBLAB-4149	s6	0	wildtype
JBLAB-4149	s7	0.177413980952058	wildtype
JBLAB-4150	s1	0.011277462459005	wildtype
JBLAB-4150	s2	0.283035433950159	wildtype
JBLAB-4150	s3	0.127670411935701	wildtype
JBLAB-4150	s4	0.433111884003146	wildtype
JBLAB-4150	s5	0	wildtype
JBLAB-4150	s6	0	wildtype
JBLAB-4150	s7	0.144904807651988	wildtype
JBLAB-4151	s1	0.803413138907558	wildtype
JBLAB-4151	s2	0.0714302491186494	wildtype
JBLAB-4151	s3	0.108876629368604	wildtype
JBLAB-4151	s4	0	wildtype
JBLAB-4151	s5	0.0162799826051879	wildtype
JBLAB-4151	s6	0	wildtype
JBLAB-4151	s7	0	wildtype
JBLAB-4152	s1	0.462001912070538	wildtype
JBLAB-4152	s2	0.126870239901058	wildtype
JBLAB-4152	s3	0.0349413137379849	wildtype
JBLAB-4152	s4	0.12459686356544	wildtype
JBLAB-4152	s5	0	wildtype
JBLAB-4152	s6	0.0986019807938278	wildtype
JBLAB-4152	s7	0.152987689931151	wildtype
JBLAB-4157	s1	0.260105408254774	wildtype
JBLAB-4157	s2	0.11884146862843	wildtype
JBLAB-4157	s3	0.391390244709281	wildtype
JBLAB-4157	s4	0.168154592582089	wildtype
JBLAB-4157	s5	0	wildtype
JBLAB-4157	s6	0.0615082858254259	wildtype
JBLAB-4157	s7	0	wildtype
JBLAB-4163	s1	0.27100289851143	wildtype
JBLAB-4163	s2	0.103029052462934	wildtype
JBLAB-4163	s3	0.372690081849676	wildtype
JBLAB-4163	s4	0	wildtype
JBLAB-4163	s5	0	wildtype
JBLAB-4163	s6	0	wildtype
JBLAB-4163	s7	0.25327796717596	wildtype
JBLAB-4165	s1	0.382550066875435	wildtype
JBLAB-4165	s2	0.0296592933240706	wildtype
JBLAB-4165	s3	0.390265580384054	wildtype
JBLAB-4165	s4	0	wildtype
JBLAB-4165	s5	0	wildtype
JBLAB-4165	s6	0	wildtype
JBLAB-4165	s7	0.19752505941644	wildtype
JBLAB-4166	s1	0.383258896490609	wildtype
JBLAB-4166	s2	0.0280472916233128	wildtype
JBLAB-4166	s3	0.39282369501075	wildtype
JBLAB-4166	s4	0	wildtype
JBLAB-4166	s5	0	wildtype
JBLAB-4166	s6	0	wildtype
JBLAB-4166	s7	0.195870116875328	wildtype
JBLAB-4173	s1	0.227960312242942	wildtype
JBLAB-4173	s2	0.116761796829452	wildtype
JBLAB-4173	s3	0.460821205262933	wildtype
JBLAB-4173	s4	0	wildtype
JBLAB-4173	s5	0	wildtype
JBLAB-4173	s6	0	wildtype
JBLAB-4173	s7	0.194456685664673	wildtype
JBLAB-4174	s1	0.121392293601731	wildtype
JBLAB-4174	s2	0.0615208629567257	wildtype
JBLAB-4174	s3	0.189876568529774	wildtype
JBLAB-4174	s4	0.152448842378102	wildtype
JBLAB-4174	s5	0.0753708092752496	wildtype
JBLAB-4174	s6	0	wildtype
JBLAB-4174	s7	0.399390623258418	wildtype
JBLAB-4175	s1	0.147125544997865	wildtype
JBLAB-4175	s2	0.0685676302444656	wildtype
JBLAB-4175	s3	0.204196080249202	wildtype
JBLAB-4175	s4	0.137712418082253	wildtype
JBLAB-4175	s5	0.0487258182410715	wildtype
JBLAB-4175	s6	0.0158693952482429	wildtype
JBLAB-4175	s7	0.377803112936901	wildtype
JBLAB-4177	s1	0.0920961272516911	wildtype
JBLAB-4177	s2	0.176898492324361	wildtype
JBLAB-4177	s3	0.12496988138446	wildtype
JBLAB-4177	s4	0.293647332692876	wildtype
JBLAB-4177	s5	0.0556688309386558	wildtype
JBLAB-4177	s6	0.136018835026494	wildtype
JBLAB-4177	s7	0.120700500381462	wildtype
JBLAB-4178	s1	0.16847423027772	wildtype
JBLAB-4178	s2	0.07166979947465	wildtype
JBLAB-4178	s3	0.290295812757007	wildtype
JBLAB-4178	s4	0.258427066085109	wildtype
JBLAB-4178	s5	0	wildtype
JBLAB-4178	s6	0.0705050706199418	wildtype
JBLAB-4178	s7	0.140628020785573	wildtype
JBLAB-4179	s1	0.621073174355117	wildtype
JBLAB-4179	s2	0	wildtype
JBLAB-4179	s3	0.188759940858571	wildtype
JBLAB-4179	s4	0	wildtype
JBLAB-4179	s5	0.116102533054165	wildtype
JBLAB-4179	s6	0	wildtype
JBLAB-4179	s7	0.0740643517321477	wildtype
JBLAB-4186	s1	0.100179958082183	wildtype
JBLAB-4186	s2	0.041389497834836	wildtype
JBLAB-4186	s3	0.0650569415743685	wildtype
JBLAB-4186	s4	0.245060965413987	wildtype
JBLAB-4186	s5	0.0849967996788015	wildtype
JBLAB-4186	s6	0.0195822946660469	wildtype
JBLAB-4186	s7	0.443733542749777	wildtype
JBLAB-4187	s1	0.111686495745768	wildtype
JBLAB-4187	s2	0.0432613985224105	wildtype
JBLAB-4187	s3	0.0747591585968256	wildtype
JBLAB-4187	s4	0.248949981382846	wildtype
JBLAB-4187	s5	0.0708560684783648	wildtype
JBLAB-4187	s6	0.0113313191732134	wildtype
JBLAB-4187	s7	0.439155578100572	wildtype
JBLAB-4188	s1	0.165495782343702	wildtype
JBLAB-4188	s2	0	wildtype
JBLAB-4188	s3	0.115948632212621	wildtype
JBLAB-4188	s4	0.239510826888949	wildtype
JBLAB-4188	s5	0.0255986443919862	wildtype
JBLAB-4188	s6	0	wildtype
JBLAB-4188	s7	0.453446114162742	wildtype
JBLAB-4189	s1	0.111599077624241	wildtype
JBLAB-4189	s2	0	wildtype
JBLAB-4189	s3	0.139684351164034	wildtype
JBLAB-4189	s4	0.260415259592902	wildtype
JBLAB-4189	s5	0.0354078986654357	wildtype
JBLAB-4189	s6	0.034092857478924	wildtype
JBLAB-4189	s7	0.418800555474463	wildtype
JBLAB-4191	s1	0.181377697085575	wildtype
JBLAB-4191	s2	0.0983354788317536	wildtype
JBLAB-4191	s3	0.42230814833786	wildtype
JBLAB-4191	s4	0.158498346847268	wildtype
JBLAB-4191	s5	0	wildtype
JBLAB-4191	s6	0	wildtype
JBLAB-4191	s7	0.139480328897544	wildtype
JBLAB-4193	s1	0.657009763142318	wildtype
JBLAB-4193	s2	0.0415089570309448	wildtype
JBLAB-4193	s3	0.122465569967734	wildtype
JBLAB-4193	s4	0.179015709859002	wildtype
JBLAB-4193	s5	0	wildtype
JBLAB-4193	s6	0	wildtype
JBLAB-4193	s7	0	wildtype
JBLAB-4195	s1	0.384388037406727	wildtype
JBLAB-4195	s2	0	wildtype
JBLAB-4195	s3	0.359921802925851	wildtype
JBLAB-4195	s4	0	wildtype
JBLAB-4195	s5	0.0475578099280514	wildtype
JBLAB-4195	s6	0	wildtype
JBLAB-4195	s7	0.208132349739371	wildtype
JBLAB-4196	s1	0.320354176955519	wildtype
JBLAB-4196	s2	0.0135278879363058	wildtype
JBLAB-4196	s3	0.295112081916186	wildtype
JBLAB-4196	s4	0.0330870790569698	wildtype
JBLAB-4196	s5	0.118720950804996	wildtype
JBLAB-4196	s6	0	wildtype
JBLAB-4196	s7	0.219197823330023	wildtype
JBLAB-4199	s1	0.0320283775861626	wildtype
JBLAB-4199	s2	0.244018914228714	wildtype
JBLAB-4199	s3	0.0831894220116535	wildtype
JBLAB-4199	s4	0.265671130203099	wildtype
JBLAB-4199	s5	0.0776844995269517	wildtype
JBLAB-4199	s6	0.105807767756349	wildtype
JBLAB-4199	s7	0.19159988868707	wildtype
JBLAB-4200	s1	0.218795866630214	wildtype
JBLAB-4200	s2	0.0652806699525842	wildtype
JBLAB-4200	s3	0.086976550908776	wildtype
JBLAB-4200	s4	0.101927862906274	wildtype
JBLAB-4200	s5	0	wildtype
JBLAB-4200	s6	0.0124973158578758	wildtype
JBLAB-4200	s7	0.514521733744276	wildtype
JBLAB-4208	s1	0.621363499869941	wildtype
JBLAB-4208	s2	0.0205800091667493	wildtype
JBLAB-4208	s3	0.035148071782608	wildtype
JBLAB-4208	s4	0.106819203546992	wildtype
JBLAB-4208	s5	0	wildtype
JBLAB-4208	s6	0.162776296809402	wildtype
JBLAB-4208	s7	0.0533129188243076	wildtype
JBLAB-4213	s1	0.054557528116008	wildtype
JBLAB-4213	s2	0.240233377977865	wildtype
JBLAB-4213	s3	0.214941046831558	wildtype
JBLAB-4213	s4	0.188057720289987	wildtype
JBLAB-4213	s5	0.0370004880174114	wildtype
JBLAB-4213	s6	0.013112914957082	wildtype
JBLAB-4213	s7	0.252096923810089	wildtype
JBLAB-4217	s1	0.455443571749899	wildtype
JBLAB-4217	s2	0.0248447947906488	wildtype
JBLAB-4217	s3	0.35410235981736	wildtype
JBLAB-4217	s4	0.165609273642092	wildtype
JBLAB-4217	s5	0	wildtype
JBLAB-4217	s6	0	wildtype
JBLAB-4217	s7	0	wildtype
JBLAB-4218	s1	0.192591225015347	wildtype
JBLAB-4218	s2	0.111695183680305	wildtype
JBLAB-4218	s3	0.372614538185097	wildtype
JBLAB-4218	s4	0.27336225127855	wildtype
JBLAB-4218	s5	0	wildtype
JBLAB-4218	s6	0.0306699367276645	wildtype
JBLAB-4218	s7	0.0190668651130361	wildtype
JBLAB-4223	s1	0.122957920359381	wildtype
JBLAB-4223	s2	0.203560426782315	wildtype
JBLAB-4223	s3	0.042360763438747	wildtype
JBLAB-4223	s4	0.335040627729168	wildtype
JBLAB-4223	s5	0	wildtype
JBLAB-4223	s6	0.0959319418443637	wildtype
JBLAB-4223	s7	0.200148319846026	wildtype
JBLAB-4236	s1	0.365968664954428	wildtype
JBLAB-4236	s2	0.117808616884122	wildtype
JBLAB-4236	s3	0.0585460431748346	wildtype
JBLAB-4236	s4	0.180515353564445	wildtype
JBLAB-4236	s5	0.0409277305446602	wildtype
JBLAB-4236	s6	0.0759331805248729	wildtype
JBLAB-4236	s7	0.160300410352637	wildtype
JBLAB-4238	s1	0.25893392078989	wildtype
JBLAB-4238	s2	0.180394046185312	wildtype
JBLAB-4238	s3	0.0274371008073963	wildtype
JBLAB-4238	s4	0.179500049429665	wildtype
JBLAB-4238	s5	0.0852227690576801	wildtype
JBLAB-4238	s6	0.0362860215366805	wildtype
JBLAB-4238	s7	0.232226092193376	wildtype
JBLAB-4245	s1	0.137739849996934	wildtype
JBLAB-4245	s2	0.182368064124611	wildtype
JBLAB-4245	s3	0.35962720540027	wildtype
JBLAB-4245	s4	0.0868565650568685	wildtype
JBLAB-4245	s5	0.146255751277987	wildtype
JBLAB-4245	s6	0	wildtype
JBLAB-4245	s7	0.0871525641433291	wildtype
JBLAB-4263	s1	0.0797814506219511	wildtype
JBLAB-4263	s2	0.230008584989079	wildtype
JBLAB-4263	s3	0	wildtype
JBLAB-4263	s4	0.233414130717246	wildtype
JBLAB-4263	s5	0.128700746944979	wildtype
JBLAB-4263	s6	0	wildtype
JBLAB-4263	s7	0.328095086726745	wildtype
JBLAB-4264	s1	0.111976694570761	wildtype
JBLAB-4264	s2	0.162868971188876	wildtype
JBLAB-4264	s3	0	wildtype
JBLAB-4264	s4	0.248440220626514	wildtype
JBLAB-4264	s5	0.150266363299452	wildtype
JBLAB-4264	s6	0	wildtype
JBLAB-4264	s7	0.326447750314398	wildtype
JBLAB-4274	s1	0.381714253858229	wildtype
JBLAB-4274	s2	0.182102673136497	wildtype
JBLAB-4274	s3	0.204051708977372	wildtype
JBLAB-4274	s4	0.0539468251103554	wildtype
JBLAB-4274	s5	0.0111499765055031	wildtype
JBLAB-4274	s6	0.102276609447063	wildtype
JBLAB-4274	s7	0.0647579529649797	wildtype
JBLAB-4275	s1	0.423480878001924	wildtype
JBLAB-4275	s2	0.191499758487804	wildtype
JBLAB-4275	s3	0.173699376609465	wildtype
JBLAB-4275	s4	0.078577757303712	wildtype
JBLAB-4275	s5	0.0230882489086612	wildtype
JBLAB-4275	s6	0.109653980688435	wildtype
JBLAB-4275	s7	0	wildtype
JBLAB-4277	s1	0.300810614428568	wildtype
JBLAB-4277	s2	0.0143700487293811	wildtype
JBLAB-4277	s3	0.398545225562919	wildtype
JBLAB-4277	s4	0.242457739621474	wildtype
JBLAB-4277	s5	0	wildtype
JBLAB-4277	s6	0	wildtype
JBLAB-4277	s7	0.0438163716576574	wildtype
JBLAB-4278	s1	0.0795376026656054	wildtype
JBLAB-4278	s2	0.298498918544698	wildtype
JBLAB-4278	s3	0.469216666475686	wildtype
JBLAB-4278	s4	0.0191358038027778	wildtype
JBLAB-4278	s5	0	wildtype
JBLAB-4278	s6	0	wildtype
JBLAB-4278	s7	0.133611008511233	wildtype
JBLAB-4282	s1	0.390988326170649	wildtype
JBLAB-4282	s2	0.0742128508839673	wildtype
JBLAB-4282	s3	0.394980892330416	wildtype
JBLAB-4282	s4	0.0884429999175057	wildtype
JBLAB-4282	s5	0	wildtype
JBLAB-4282	s6	0	wildtype
JBLAB-4282	s7	0.0513749306974621	wildtype
JBLAB-4285	s1	0.15687188433076	wildtype
JBLAB-4285	s2	0.077359154691683	wildtype
JBLAB-4285	s3	0.0737040833182283	wildtype
JBLAB-4285	s4	0.0924890043872518	wildtype
JBLAB-4285	s5	0.0915786703399845	wildtype
JBLAB-4285	s6	0	wildtype
JBLAB-4285	s7	0.507997202932093	wildtype
JBLAB-4299	s1	0	wildtype
JBLAB-4299	s2	0.286944493672378	wildtype
JBLAB-4299	s3	0.257560342208586	wildtype
JBLAB-4299	s4	0.103115906148865	wildtype
JBLAB-4299	s5	0.101240327108104	wildtype
JBLAB-4299	s6	0	wildtype
JBLAB-4299	s7	0.251138930862066	wildtype
JBLAB-4913	s1	0.286748701795784	wildtype
JBLAB-4913	s2	0.0622793449240931	wildtype
JBLAB-4913	s3	0.0846911141434679	wildtype
JBLAB-4913	s4	0.242712201126561	wildtype
JBLAB-4913	s5	0.0688189979011862	wildtype
JBLAB-4913	s6	0.0664841921873125	wildtype
JBLAB-4913	s7	0.188265447921595	wildtype
JBLAB-4914	s1	0.258722729378953	wildtype
JBLAB-4914	s2	0.175502860961643	wildtype
JBLAB-4914	s3	0.0938075485343526	wildtype
JBLAB-4914	s4	0.187389208335366	wildtype
JBLAB-4914	s5	0.0453541074346473	wildtype
JBLAB-4914	s6	0.0633505823962937	wildtype
JBLAB-4914	s7	0.175872962958744	wildtype
JBLAB-4915	s1	0.592177870054585	wildtype
JBLAB-4915	s2	0	wildtype
JBLAB-4915	s3	0.0532218773683385	wildtype
JBLAB-4915	s4	0.174839414856633	wildtype
JBLAB-4915	s5	0.0296980719885917	wildtype
JBLAB-4915	s6	0	wildtype
JBLAB-4915	s7	0.150062765731852	wildtype
JBLAB-4920	s1	0.0932958585349679	wildtype
JBLAB-4920	s2	0.176173768646863	wildtype
JBLAB-4920	s3	0.14659232369291	wildtype
JBLAB-4920	s4	0.224890082853322	wildtype
JBLAB-4920	s5	0.0560338714785325	wildtype
JBLAB-4920	s6	0	wildtype
JBLAB-4920	s7	0.303014094793404	wildtype
JBLAB-4921	s1	0.291512884978266	wildtype
JBLAB-4921	s2	0	wildtype
JBLAB-4921	s3	0.0928145197585413	wildtype
JBLAB-4921	s4	0.301207704739265	wildtype
JBLAB-4921	s5	0	wildtype
JBLAB-4921	s6	0	wildtype
JBLAB-4921	s7	0.314464890523928	wildtype
JBLAB-4927	s1	0.378547431121096	wildtype
JBLAB-4927	s2	0.0948610528964722	wildtype
JBLAB-4927	s3	0.420974587396368	wildtype
JBLAB-4927	s4	0	wildtype
JBLAB-4927	s5	0	wildtype
JBLAB-4927	s6	0	wildtype
JBLAB-4927	s7	0.105616928586063	wildtype
JBLAB-4932	s1	0.093217493869282	wildtype
JBLAB-4932	s2	0.142193051717461	wildtype
JBLAB-4932	s3	0.109987816861388	wildtype
JBLAB-4932	s4	0.26679341251312	wildtype
JBLAB-4932	s5	0.0134727408461839	wildtype
JBLAB-4932	s6	0.0992094063634165	wildtype
JBLAB-4932	s7	0.275126077829149	wildtype
JBLAB-4933	s1	0.296184653108594	wildtype
JBLAB-4933	s2	0.038899902684519	wildtype
JBLAB-4933	s3	0.356738432742939	wildtype
JBLAB-4933	s4	0.0271042587119854	wildtype
JBLAB-4933	s5	0	wildtype
JBLAB-4933	s6	0	wildtype
JBLAB-4933	s7	0.281072752751962	wildtype
JBLAB-4936	s1	0.545197402023032	wildtype
JBLAB-4936	s2	0.0466903861139736	wildtype
JBLAB-4936	s3	0.290463716690641	wildtype
JBLAB-4936	s4	0	wildtype
JBLAB-4936	s5	0.0309255839605838	wildtype
JBLAB-4936	s6	0	wildtype
JBLAB-4936	s7	0.08672291121177	wildtype
JBLAB-4938	s1	0.0612580982501447	wildtype
JBLAB-4938	s2	0.0956857249639574	wildtype
JBLAB-4938	s3	0	wildtype
JBLAB-4938	s4	0.435858590576316	wildtype
JBLAB-4938	s5	0	wildtype
JBLAB-4938	s6	0.270529000187998	wildtype
JBLAB-4938	s7	0.136668586021584	wildtype
JBLAB-4939	s1	0.132661770998807	wildtype
JBLAB-4939	s2	0.235480260412998	wildtype
JBLAB-4939	s3	0.297579225745467	wildtype
JBLAB-4939	s4	0.0758265523628765	wildtype
JBLAB-4939	s5	0.039087249031277	wildtype
JBLAB-4939	s6	0.13369746534014	wildtype
JBLAB-4939	s7	0.085667476108435	wildtype
JBLAB-4941	s1	0.169561407594946	wildtype
JBLAB-4941	s2	0.182166763416438	wildtype
JBLAB-4941	s3	0.0419567917519391	wildtype
JBLAB-4941	s4	0.273626754724384	wildtype
JBLAB-4941	s5	0.0474944118793871	wildtype
JBLAB-4941	s6	0.11075046705504	wildtype
JBLAB-4941	s7	0.174443403577865	wildtype
JBLAB-4945	s1	0.346871368585787	wildtype
JBLAB-4945	s2	0.0376869647474557	wildtype
JBLAB-4945	s3	0.441451080254869	wildtype
JBLAB-4945	s4	0	wildtype
JBLAB-4945	s5	0	wildtype
JBLAB-4945	s6	0	wildtype
JBLAB-4945	s7	0.173990586411888	wildtype
JBLAB-4953	s1	0.261887214848553	wildtype
JBLAB-4953	s2	0.254115467737988	wildtype
JBLAB-4953	s3	0.0774366179232806	wildtype
JBLAB-4953	s4	0.0794875692023811	wildtype
JBLAB-4953	s5	0.0347046878597313	wildtype
JBLAB-4953	s6	0.110541227819822	wildtype
JBLAB-4953	s7	0.181827214608244	wildtype
JBLAB-4955	s1	0.106972527620697	wildtype
JBLAB-4955	s2	0.100841374424435	wildtype
JBLAB-4955	s3	0.289812075148102	wildtype
JBLAB-4955	s4	0.0956878155994162	wildtype
JBLAB-4955	s5	0.041774924605157	wildtype
JBLAB-4955	s6	0	wildtype
JBLAB-4955	s7	0.364911282602193	wildtype
JBLAB-4969	s1	0.265548917954056	wildtype
JBLAB-4969	s2	0.163225564203037	wildtype
JBLAB-4969	s3	0.111802230440855	wildtype
JBLAB-4969	s4	0.138455189468715	wildtype
JBLAB-4969	s5	0.0859153175084056	wildtype
JBLAB-4969	s6	0.0567430982548428	wildtype
JBLAB-4969	s7	0.17830968217009	wildtype
JBLAB-4971	s1	0.0324217663976411	wildtype
JBLAB-4971	s2	0.261369770198418	wildtype
JBLAB-4971	s3	0.101179364131086	wildtype
JBLAB-4971	s4	0.240424228394155	wildtype
JBLAB-4971	s5	0.0693433007218507	wildtype
JBLAB-4971	s6	0.0506323870800429	wildtype
JBLAB-4971	s7	0.244629183076807	wildtype
JBLAB-4972	s1	0.156185184005992	wildtype
JBLAB-4972	s2	0.0175080809917199	wildtype
JBLAB-4972	s3	0.163368625747337	wildtype
JBLAB-4972	s4	0.168594618147492	wildtype
JBLAB-4972	s5	0.0638830350050038	wildtype
JBLAB-4972	s6	0.0325500581729522	wildtype
JBLAB-4972	s7	0.397910397929503	wildtype
JBLAB-4973	s1	0.482732452490964	wildtype
JBLAB-4973	s2	0.15624715216344	wildtype
JBLAB-4973	s3	0.0511464196592996	wildtype
JBLAB-4973	s4	0.235672067980602	wildtype
JBLAB-4973	s5	0	wildtype
JBLAB-4973	s6	0.0287856374648234	wildtype
JBLAB-4973	s7	0.0454162702408714	wildtype
JBLAB-4977	s1	0.517000994994462	wildtype
JBLAB-4977	s2	0.101574354259609	wildtype
JBLAB-4977	s3	0.348091558515188	wildtype
JBLAB-4977	s4	0	wildtype
JBLAB-4977	s5	0	wildtype
JBLAB-4977	s6	0.0333330922307413	wildtype
JBLAB-4977	s7	0	wildtype
JBLAB-4978	s1	0.557737618167549	wildtype
JBLAB-4978	s2	0.117746268200888	wildtype
JBLAB-4978	s3	0.324516113631563	wildtype
JBLAB-4978	s4	0	wildtype
JBLAB-4978	s5	0	wildtype
JBLAB-4978	s6	0	wildtype
JBLAB-4978	s7	0	wildtype
JBLAB-4979	s1	0.49247936424897	wildtype
JBLAB-4979	s2	0.151824017319086	wildtype
JBLAB-4979	s3	0.342148020355019	wildtype
JBLAB-4979	s4	0	wildtype
JBLAB-4979	s5	0	wildtype
JBLAB-4979	s6	0.0135485980769255	wildtype
JBLAB-4979	s7	0	wildtype
JBLAB-4980	s1	0.176170529955797	wildtype
JBLAB-4980	s2	0.0935517856110974	wildtype
JBLAB-4980	s3	0.185311679433861	wildtype
JBLAB-4980	s4	0.17448118981785	wildtype
JBLAB-4980	s5	0.0269252568450782	wildtype
JBLAB-4980	s6	0	wildtype
JBLAB-4980	s7	0.343559558336316	wildtype
JBLAB-4981	s1	0.280219623791512	wildtype
JBLAB-4981	s2	0.0287053514026846	wildtype
JBLAB-4981	s3	0.144529279411754	wildtype
JBLAB-4981	s4	0.469410137498654	wildtype
JBLAB-4981	s5	0	wildtype
JBLAB-4981	s6	0	wildtype
JBLAB-4981	s7	0.0771356078953949	wildtype
JBLAB-4985	s1	0.682172086739848	wildtype
JBLAB-4985	s2	0.193369398143008	wildtype
JBLAB-4985	s3	0.0490111645785888	wildtype
JBLAB-4985	s4	0	wildtype
JBLAB-4985	s5	0	wildtype
JBLAB-4985	s6	0.0628228687448917	wildtype
JBLAB-4985	s7	0.0126244817936627	wildtype
JBLAB-4987	s1	0.31309347582382	wildtype
JBLAB-4987	s2	0.20335637720763	wildtype
JBLAB-4987	s3	0	wildtype
JBLAB-4987	s4	0.116959851261202	wildtype
JBLAB-4987	s5	0.0970413593363295	wildtype
JBLAB-4987	s6	0.0224971173715864	wildtype
JBLAB-4987	s7	0.247051818999432	wildtype
JBLAB-4989	s1	0.259648082907977	wildtype
JBLAB-4989	s2	0.103272031547711	wildtype
JBLAB-4989	s3	0.0208296740030926	wildtype
JBLAB-4989	s4	0.202368287354816	wildtype
JBLAB-4989	s5	0	wildtype
JBLAB-4989	s6	0.0804384131105736	wildtype
JBLAB-4989	s7	0.333443511075829	wildtype
JBLAB-4990	s1	0.243059956565556	wildtype
JBLAB-4990	s2	0.0786175582041686	wildtype
JBLAB-4990	s3	0.437273811901698	wildtype
JBLAB-4990	s4	0	wildtype
JBLAB-4990	s5	0	wildtype
JBLAB-4990	s6	0	wildtype
JBLAB-4990	s7	0.241048673328577	wildtype
JBLAB-4993	s1	1	wildtype
JBLAB-4993	s2	0	wildtype
JBLAB-4993	s3	0	wildtype
JBLAB-4993	s4	0	wildtype
JBLAB-4993	s5	0	wildtype
JBLAB-4993	s6	0	wildtype
JBLAB-4993	s7	0	wildtype
JBLAB-4996	s1	0.420352534152252	wildtype
JBLAB-4996	s2	0	wildtype
JBLAB-4996	s3	0.155345256715153	wildtype
JBLAB-4996	s4	0.336647757189268	wildtype
JBLAB-4996	s5	0	wildtype
JBLAB-4996	s6	0.0472261647884006	wildtype
JBLAB-4996	s7	0.0404282871549262	wildtype
JBLAB-4997	s1	0.253487910340867	wildtype
JBLAB-4997	s2	0.196859003053924	wildtype
JBLAB-4997	s3	0.158926432237875	wildtype
JBLAB-4997	s4	0.135696757498845	wildtype
JBLAB-4997	s5	0.0439869584021235	wildtype
JBLAB-4997	s6	0.0329707292557656	wildtype
JBLAB-4997	s7	0.1780722092106	wildtype
JBLAB-4998	s1	0.105552611356525	wildtype
JBLAB-4998	s2	0.246060199817586	wildtype
JBLAB-4998	s3	0.0905068793636573	wildtype
JBLAB-4998	s4	0.264243681461292	wildtype
JBLAB-4998	s5	0.0175824866067965	wildtype
JBLAB-4998	s6	0.108108014296691	wildtype
JBLAB-4998	s7	0.167946127097451	wildtype
JBLAB-4999	s1	0.127511333181556	wildtype
JBLAB-4999	s2	0.161832127472655	wildtype
JBLAB-4999	s3	0.0821381899241559	wildtype
JBLAB-4999	s4	0.164032882790083	wildtype
JBLAB-4999	s5	0.0976188474137976	wildtype
JBLAB-4999	s6	0.0505700658600351	wildtype
JBLAB-4999	s7	0.316296553357718	wildtype
