# Supplementary material for: The copy number and mutational landscape of recurrent ovarian high-grade serous carcinoma
Source: Nat Commun. 2023 Jul 20;14:4387. doi: 10.1038/s41467-023-39867-7 (PMC10359414; doi:10.1038/s41467-023-39867-7)
Supplement: Supplementary file 10 — Source Data [file 41467_2023_39867_MOESM10_ESM.zip › source_data/figure_S10B.tsv]

cytoband	rate	p	n	group	cohort	chr
1p	0	0	58	amplification	diagnosis	1
1q	0	0	58	amplification	diagnosis	1
2p	0	0	58	amplification	diagnosis	2
2q	0	0	58	amplification	diagnosis	2
3p	0	0	58	amplification	diagnosis	3
3q	0	0	58	amplification	diagnosis	3
4p	0	0	58	amplification	diagnosis	4
4q	0	0	58	amplification	diagnosis	4
5p	0	0	58	amplification	diagnosis	5
5q	0	0	58	amplification	diagnosis	5
6p	0	0	58	amplification	diagnosis	6
6q	0	0	58	amplification	diagnosis	6
7p	0	0	58	amplification	diagnosis	7
7q	0	0	58	amplification	diagnosis	7
8p	0	0	58	amplification	diagnosis	8
8q	1.72413793103448	1	57	amplification	diagnosis	8
9p	0	0	58	amplification	diagnosis	9
10p	0	0	58	amplification	diagnosis	10
10q	0	0	58	amplification	diagnosis	10
11p	0	0	58	amplification	diagnosis	11
11q	0	0	58	amplification	diagnosis	11
12p	0	0	58	amplification	diagnosis	12
12q	0	0	58	amplification	diagnosis	12
13q	0	0	58	amplification	diagnosis	13
14q	0	0	58	amplification	diagnosis	14
15q	0	0	58	amplification	diagnosis	15
16p	0	0	58	amplification	diagnosis	16
16q	0	0	58	amplification	diagnosis	16
17p	0	0	58	amplification	diagnosis	17
17q	0	0	58	amplification	diagnosis	17
18p	0	0	58	amplification	diagnosis	18
18q	0	0	58	amplification	diagnosis	18
19p	0	0	58	amplification	diagnosis	19
19q	0	0	58	amplification	diagnosis	19
20p	0	0	58	amplification	diagnosis	20
20q	1.72413793103448	1	57	amplification	diagnosis	20
21q	0	0	58	amplification	diagnosis	21
22q	0	0	58	amplification	diagnosis	22
1p	0	0	58	deletion	diagnosis	1
1q	0	0	58	deletion	diagnosis	1
2p	0	0	58	deletion	diagnosis	2
2q	0	0	58	deletion	diagnosis	2
3p	0	0	58	deletion	diagnosis	3
3q	0	0	58	deletion	diagnosis	3
4p	0	0	58	deletion	diagnosis	4
4q	0	0	58	deletion	diagnosis	4
5p	0	0	58	deletion	diagnosis	5
5q	0	0	58	deletion	diagnosis	5
6p	0	0	58	deletion	diagnosis	6
6q	0	0	58	deletion	diagnosis	6
7p	0	0	58	deletion	diagnosis	7
7q	0	0	58	deletion	diagnosis	7
8p	0	0	58	deletion	diagnosis	8
8q	0	0	58	deletion	diagnosis	8
9p	0	0	58	deletion	diagnosis	9
10p	0	0	58	deletion	diagnosis	10
10q	0	0	58	deletion	diagnosis	10
11p	0	0	58	deletion	diagnosis	11
11q	0	0	58	deletion	diagnosis	11
12p	-1.72413793103448	1	57	deletion	diagnosis	12
12q	0	0	58	deletion	diagnosis	12
13q	0	0	58	deletion	diagnosis	13
14q	0	0	58	deletion	diagnosis	14
15q	0	0	58	deletion	diagnosis	15
16p	0	0	58	deletion	diagnosis	16
16q	0	0	58	deletion	diagnosis	16
17p	0	0	58	deletion	diagnosis	17
17q	0	0	58	deletion	diagnosis	17
18p	0	0	58	deletion	diagnosis	18
18q	0	0	58	deletion	diagnosis	18
19p	0	0	58	deletion	diagnosis	19
19q	0	0	58	deletion	diagnosis	19
20p	0	0	58	deletion	diagnosis	20
20q	0	0	58	deletion	diagnosis	20
21q	0	0	58	deletion	diagnosis	21
22q	0	0	58	deletion	diagnosis	22
1p	0	0	68	amplification	relapse	1
1q	0	0	68	amplification	relapse	1
2p	0	0	68	amplification	relapse	2
2q	0	0	68	amplification	relapse	2
3p	0	0	68	amplification	relapse	3
3q	0	0	68	amplification	relapse	3
4p	0	0	68	amplification	relapse	4
4q	0	0	68	amplification	relapse	4
5p	0	0	68	amplification	relapse	5
5q	0	0	68	amplification	relapse	5
6p	0	0	68	amplification	relapse	6
6q	0	0	68	amplification	relapse	6
7p	0	0	68	amplification	relapse	7
7q	0	0	68	amplification	relapse	7
8p	0	0	68	amplification	relapse	8
8q	2.94117647058824	2	66	amplification	relapse	8
9p	0	0	68	amplification	relapse	9
10p	0	0	68	amplification	relapse	10
10q	0	0	68	amplification	relapse	10
11p	0	0	68	amplification	relapse	11
11q	0	0	68	amplification	relapse	11
12p	1.47058823529412	1	67	amplification	relapse	12
12q	0	0	68	amplification	relapse	12
13q	0	0	68	amplification	relapse	13
14q	0	0	68	amplification	relapse	14
15q	0	0	68	amplification	relapse	15
16p	0	0	68	amplification	relapse	16
16q	0	0	68	amplification	relapse	16
17p	0	0	68	amplification	relapse	17
17q	0	0	68	amplification	relapse	17
18p	2.94117647058824	2	66	amplification	relapse	18
18q	0	0	68	amplification	relapse	18
19p	0	0	68	amplification	relapse	19
19q	0	0	68	amplification	relapse	19
20p	0	0	68	amplification	relapse	20
20q	2.94117647058824	2	66	amplification	relapse	20
21q	0	0	68	amplification	relapse	21
22q	0	0	68	amplification	relapse	22
1p	0	0	68	deletion	relapse	1
1q	0	0	68	deletion	relapse	1
2p	0	0	68	deletion	relapse	2
2q	0	0	68	deletion	relapse	2
3p	0	0	68	deletion	relapse	3
3q	0	0	68	deletion	relapse	3
4p	0	0	68	deletion	relapse	4
4q	0	0	68	deletion	relapse	4
5p	0	0	68	deletion	relapse	5
5q	0	0	68	deletion	relapse	5
6p	0	0	68	deletion	relapse	6
6q	0	0	68	deletion	relapse	6
7p	0	0	68	deletion	relapse	7
7q	0	0	68	deletion	relapse	7
8p	0	0	68	deletion	relapse	8
8q	0	0	68	deletion	relapse	8
9p	0	0	68	deletion	relapse	9
10p	0	0	68	deletion	relapse	10
10q	0	0	68	deletion	relapse	10
11p	0	0	68	deletion	relapse	11
11q	0	0	68	deletion	relapse	11
12p	0	0	68	deletion	relapse	12
12q	0	0	68	deletion	relapse	12
13q	0	0	68	deletion	relapse	13
14q	0	0	68	deletion	relapse	14
15q	0	0	68	deletion	relapse	15
16p	0	0	68	deletion	relapse	16
16q	0	0	68	deletion	relapse	16
17p	0	0	68	deletion	relapse	17
17q	0	0	68	deletion	relapse	17
18p	0	0	68	deletion	relapse	18
18q	0	0	68	deletion	relapse	18
19p	0	0	68	deletion	relapse	19
19q	0	0	68	deletion	relapse	19
20p	0	0	68	deletion	relapse	20
20q	0	0	68	deletion	relapse	20
21q	0	0	68	deletion	relapse	21
22q	0	0	68	deletion	relapse	22
