# Supplementary material for: The copy number and mutational landscape of recurrent ovarian high-grade serous carcinoma
Source: Nat Commun. 2023 Jul 20;14:4387. doi: 10.1038/s41467-023-39867-7 (PMC10359414; doi:10.1038/s41467-023-39867-7)
Supplement: Supplementary file 10 — Source Data [file 41467_2023_39867_MOESM10_ESM.zip › source_data/figure_S5D.tsv]

PATIENT_ID	paired	purity_diff	purity_change	group	purity	platinum_status
BRITROC-1	1	-0.025	FALSE	diagnosis	0.75	resistant
BRITROC-1	1	-0.025	FALSE	relapse	0.725	resistant
BRITROC-106	1	0.17	FALSE	diagnosis	0.68	sensitive
BRITROC-106	1	0.17	FALSE	relapse	0.85	sensitive
BRITROC-11	1	0.16	FALSE	diagnosis	0.53	sensitive
BRITROC-11	1	0.16	FALSE	relapse	0.69	sensitive
BRITROC-124	1	-0.01	FALSE	diagnosis	0.88	sensitive
BRITROC-124	1	-0.01	FALSE	relapse	0.87	sensitive
BRITROC-132	1	-0.33	TRUE	diagnosis	0.91	sensitive
BRITROC-132	1	-0.33	TRUE	relapse	0.58	sensitive
BRITROC-147	1	0.0099999999999999	FALSE	diagnosis	0.56	resistant
BRITROC-147	1	0.0099999999999999	FALSE	relapse	0.57	resistant
BRITROC-148	1	0.0599999999999999	FALSE	diagnosis	0.66	resistant
BRITROC-148	1	0.0599999999999999	FALSE	relapse	0.72	resistant
BRITROC-157	1	0.15	FALSE	diagnosis	0.75	sensitive
BRITROC-157	1	0.15	FALSE	relapse	0.9	sensitive
BRITROC-187	1	0.33	TRUE	diagnosis	0.5	sensitive
BRITROC-187	1	0.33	TRUE	relapse	0.83	sensitive
BRITROC-192	1	0.0700000000000001	FALSE	diagnosis	0.74	sensitive
BRITROC-192	1	0.0700000000000001	FALSE	relapse	0.81	sensitive
BRITROC-2	1	-0.14	FALSE	diagnosis	0.935	resistant
BRITROC-2	1	-0.14	FALSE	relapse	0.795	resistant
BRITROC-204	1	-0.07	FALSE	diagnosis	0.84	sensitive
BRITROC-204	1	-0.07	FALSE	relapse	0.77	sensitive
BRITROC-205	1	-0.0600000000000001	FALSE	diagnosis	0.79	sensitive
BRITROC-205	1	-0.0600000000000001	FALSE	relapse	0.73	sensitive
BRITROC-209	1	0.0399999999999999	FALSE	diagnosis	0.56	sensitive
BRITROC-209	1	0.0399999999999999	FALSE	relapse	0.6	sensitive
BRITROC-216	1	-0.0549999999999999	FALSE	diagnosis	0.835	sensitive
BRITROC-216	1	-0.0549999999999999	FALSE	relapse	0.78	sensitive
BRITROC-225	1	0.17	FALSE	diagnosis	0.65	sensitive
BRITROC-225	1	0.17	FALSE	relapse	0.82	sensitive
BRITROC-226	1	-0.13	FALSE	diagnosis	0.8	sensitive
BRITROC-226	1	-0.13	FALSE	relapse	0.67	sensitive
BRITROC-229	1	-0.17	FALSE	diagnosis	0.59	resistant
BRITROC-229	1	-0.17	FALSE	relapse	0.42	resistant
BRITROC-23	1	0.26	TRUE	diagnosis	0.56	sensitive
BRITROC-23	1	0.26	TRUE	relapse	0.82	sensitive
BRITROC-232	1	-0.12	FALSE	diagnosis	0.92	sensitive
BRITROC-232	1	-0.12	FALSE	relapse	0.8	sensitive
BRITROC-234	1	0.055	FALSE	diagnosis	0.715	resistant
BRITROC-234	1	0.055	FALSE	relapse	0.77	resistant
BRITROC-241	1	0.0600000000000001	FALSE	diagnosis	0.7	sensitive
BRITROC-241	1	0.0600000000000001	FALSE	relapse	0.76	sensitive
BRITROC-242	1	-0.14	FALSE	diagnosis	0.78	sensitive
BRITROC-242	1	-0.14	FALSE	relapse	0.64	sensitive
BRITROC-246	1	0.11	FALSE	diagnosis	0.57	sensitive
BRITROC-246	1	0.11	FALSE	relapse	0.68	sensitive
BRITROC-248	1	-0.025	FALSE	diagnosis	0.48	resistant
BRITROC-248	1	-0.025	FALSE	relapse	0.455	resistant
BRITROC-256	1	0.06	FALSE	diagnosis	0.44	sensitive
BRITROC-256	1	0.06	FALSE	relapse	0.5	sensitive
BRITROC-259	1	0.00499999999999989	FALSE	diagnosis	0.81	sensitive
BRITROC-259	1	0.00499999999999989	FALSE	relapse	0.815	sensitive
BRITROC-260	1	0.04	FALSE	diagnosis	0.6	sensitive
BRITROC-260	1	0.04	FALSE	relapse	0.64	sensitive
BRITROC-267	1	0.02	FALSE	diagnosis	0.63	sensitive
BRITROC-267	1	0.02	FALSE	relapse	0.65	sensitive
BRITROC-268	1	0.015	FALSE	diagnosis	0.695	resistant
BRITROC-268	1	0.015	FALSE	relapse	0.71	resistant
BRITROC-271	1	-0.0599999999999999	FALSE	diagnosis	0.69	sensitive
BRITROC-271	1	-0.0599999999999999	FALSE	relapse	0.63	sensitive
BRITROC-274	1	0.17	FALSE	diagnosis	0.665	sensitive
BRITROC-274	1	0.17	FALSE	relapse	0.835	sensitive
BRITROC-32	1	0.01	FALSE	diagnosis	0.71	resistant
BRITROC-32	1	0.01	FALSE	relapse	0.72	resistant
BRITROC-34	1	0.02	FALSE	diagnosis	0.7	sensitive
BRITROC-34	1	0.02	FALSE	relapse	0.72	sensitive
BRITROC-36	1	0.17	FALSE	diagnosis	0.74	sensitive
BRITROC-36	1	0.17	FALSE	relapse	0.91	sensitive
BRITROC-37	1	0.03	FALSE	diagnosis	0.81	sensitive
BRITROC-37	1	0.03	FALSE	relapse	0.84	sensitive
BRITROC-39	1	0.045	FALSE	diagnosis	0.535	sensitive
BRITROC-39	1	0.045	FALSE	relapse	0.58	sensitive
BRITROC-5	1	-0.0750000000000001	FALSE	diagnosis	0.92	sensitive
BRITROC-5	1	-0.0750000000000001	FALSE	relapse	0.845	sensitive
BRITROC-55	1	0.0399999999999999	FALSE	diagnosis	0.91	sensitive
BRITROC-55	1	0.0399999999999999	FALSE	relapse	0.95	sensitive
BRITROC-65	1	-0.16	FALSE	diagnosis	0.56	sensitive
BRITROC-65	1	-0.16	FALSE	relapse	0.4	sensitive
BRITROC-67	1	-0.12	FALSE	diagnosis	1	sensitive
BRITROC-67	1	-0.12	FALSE	relapse	0.88	sensitive
BRITROC-74	1	-0.26	TRUE	diagnosis	0.9	sensitive
BRITROC-74	1	-0.26	TRUE	relapse	0.64	sensitive
BRITROC-8	1	0.0600000000000001	FALSE	diagnosis	0.72	sensitive
BRITROC-8	1	0.0600000000000001	FALSE	relapse	0.78	sensitive
BRITROC-9	1	-0.24	TRUE	diagnosis	0.82	sensitive
BRITROC-9	1	-0.24	TRUE	relapse	0.58	sensitive
BRITROC-94	1	-0.03	FALSE	diagnosis	0.675	sensitive
BRITROC-94	1	-0.03	FALSE	relapse	0.645	sensitive
BRITROC-96	1	0.0499999999999999	FALSE	diagnosis	0.78	resistant
BRITROC-96	1	0.0499999999999999	FALSE	relapse	0.83	resistant
BRITROC-99	1	-0.02	FALSE	diagnosis	0.78	sensitive
BRITROC-99	1	-0.02	FALSE	relapse	0.76	sensitive
