# Supplementary material for: The copy number and mutational landscape of recurrent ovarian high-grade serous carcinoma
Source: Nat Commun. 2023 Jul 20;14:4387. doi: 10.1038/s41467-023-39867-7 (PMC10359414; doi:10.1038/s41467-023-39867-7)
Supplement: Supplementary file 10 — Source Data [file 41467_2023_39867_MOESM10_ESM.zip › source_data/figure_6A.tsv]

gene	rate	group	platinum_resistance	tumour
AKT2	8.33333333333333	amplification	primary platinum resistant	diagnosis
BRCA2	0	amplification	primary platinum resistant	diagnosis
MECOM	0	amplification	primary platinum resistant	diagnosis
CDKN2A	0	amplification	primary platinum resistant	diagnosis
CDKN2B	0	amplification	primary platinum resistant	diagnosis
PIK3CA	0	amplification	primary platinum resistant	diagnosis
PTEN	0	amplification	primary platinum resistant	diagnosis
CCND3	0	amplification	primary platinum resistant	diagnosis
RB1	0	amplification	primary platinum resistant	diagnosis
CCNE1	58.3333333333333	amplification	primary platinum resistant	diagnosis
CCND1	0	amplification	primary platinum resistant	diagnosis
NF1	0	amplification	primary platinum resistant	diagnosis
AKT3	0	amplification	primary platinum resistant	diagnosis
BRCA1	0	amplification	primary platinum resistant	diagnosis
CCND2	0	amplification	primary platinum resistant	diagnosis
AKT1	0	amplification	primary platinum resistant	diagnosis
MYC	16.6666666666667	amplification	primary platinum resistant	diagnosis
KRAS	25	amplification	primary platinum resistant	diagnosis
AKT2	0	deletion	primary platinum resistant	diagnosis
BRCA2	0	deletion	primary platinum resistant	diagnosis
MECOM	0	deletion	primary platinum resistant	diagnosis
CDKN2A	0	deletion	primary platinum resistant	diagnosis
CDKN2B	0	deletion	primary platinum resistant	diagnosis
PIK3CA	0	deletion	primary platinum resistant	diagnosis
PTEN	0	deletion	primary platinum resistant	diagnosis
CCND3	0	deletion	primary platinum resistant	diagnosis
RB1	0	deletion	primary platinum resistant	diagnosis
CCNE1	0	deletion	primary platinum resistant	diagnosis
CCND1	0	deletion	primary platinum resistant	diagnosis
NF1	8.33333333333333	deletion	primary platinum resistant	diagnosis
AKT3	0	deletion	primary platinum resistant	diagnosis
BRCA1	0	deletion	primary platinum resistant	diagnosis
CCND2	0	deletion	primary platinum resistant	diagnosis
AKT1	0	deletion	primary platinum resistant	diagnosis
MYC	0	deletion	primary platinum resistant	diagnosis
KRAS	0	deletion	primary platinum resistant	diagnosis
AKT2	1.75438596491228	amplification	others	diagnosis
BRCA2	0	amplification	others	diagnosis
MECOM	10.5263157894737	amplification	others	diagnosis
CDKN2A	1.75438596491228	amplification	others	diagnosis
CDKN2B	1.75438596491228	amplification	others	diagnosis
PIK3CA	7.01754385964912	amplification	others	diagnosis
PTEN	2.63157894736842	amplification	others	diagnosis
CCND3	1.75438596491228	amplification	others	diagnosis
RB1	0.87719298245614	amplification	others	diagnosis
CCNE1	8.7719298245614	amplification	others	diagnosis
CCND1	1.75438596491228	amplification	others	diagnosis
NF1	0	amplification	others	diagnosis
AKT3	0	amplification	others	diagnosis
BRCA1	0	amplification	others	diagnosis
CCND2	0	amplification	others	diagnosis
AKT1	0.87719298245614	amplification	others	diagnosis
MYC	12.280701754386	amplification	others	diagnosis
KRAS	0.87719298245614	amplification	others	diagnosis
AKT2	0	deletion	others	diagnosis
BRCA2	0	deletion	others	diagnosis
MECOM	0	deletion	others	diagnosis
CDKN2A	0	deletion	others	diagnosis
CDKN2B	0	deletion	others	diagnosis
PIK3CA	0	deletion	others	diagnosis
PTEN	0	deletion	others	diagnosis
CCND3	0	deletion	others	diagnosis
RB1	1.75438596491228	deletion	others	diagnosis
CCNE1	0	deletion	others	diagnosis
CCND1	0	deletion	others	diagnosis
NF1	0	deletion	others	diagnosis
AKT3	0	deletion	others	diagnosis
BRCA1	0	deletion	others	diagnosis
CCND2	0.87719298245614	deletion	others	diagnosis
AKT1	0	deletion	others	diagnosis
MYC	0	deletion	others	diagnosis
KRAS	0	deletion	others	diagnosis
