# Supplementary material for: The copy number and mutational landscape of recurrent ovarian high-grade serous carcinoma
Source: Nat Commun. 2023 Jul 20;14:4387. doi: 10.1038/s41467-023-39867-7 (PMC10359414; doi:10.1038/s41467-023-39867-7)
Supplement: Supplementary file 10 — Source Data [file 41467_2023_39867_MOESM10_ESM.zip › source_data/figure_8C.tsv]

PATIENT_ID	SAMPLE_ID	group	gene	value	BRCA_carrier
BRITROC-1	JBLAB-4102	relapse	AKT2	1.76022996730001	BRCA-mutant
BRITROC-1	JBLAB-4102	relapse	BRCA2	1.56035927596175	BRCA-mutant
BRITROC-1	JBLAB-4102	relapse	MECOM	2.98704450581212	BRCA-mutant
BRITROC-1	JBLAB-4102	relapse	CDKN2A	1.02447768709758	BRCA-mutant
BRITROC-1	JBLAB-4102	relapse	CDKN2B	1.02447768709758	BRCA-mutant
BRITROC-1	JBLAB-4102	relapse	PIK3CA	2.98704450581212	BRCA-mutant
BRITROC-1	JBLAB-4102	relapse	PTEN	1.85539386163611	BRCA-mutant
BRITROC-1	JBLAB-4102	relapse	CCND3	2.56149116991873	BRCA-mutant
BRITROC-1	JBLAB-4102	relapse	RB1	1.56035927596175	BRCA-mutant
BRITROC-1	JBLAB-4102	relapse	CCNE1	1.76022996730001	BRCA-mutant
BRITROC-1	JBLAB-4102	relapse	CCND1	1.98165133805982	BRCA-mutant
BRITROC-1	JBLAB-4102	relapse	NF1	0.996782917500542	BRCA-mutant
BRITROC-1	JBLAB-4102	relapse	AKT3	1.92147667696372	BRCA-mutant
BRITROC-1	JBLAB-4102	relapse	BRCA1	0.996782917500542	BRCA-mutant
BRITROC-1	JBLAB-4102	relapse	CCND2	2.84846148820525	BRCA-mutant
BRITROC-1	JBLAB-4102	relapse	AKT1	1.95995237715865	BRCA-mutant
BRITROC-1	JBLAB-4102	relapse	MYC	3.33017451281092	BRCA-mutant
BRITROC-1	JBLAB-4102	relapse	KRAS	2.044444125159	BRCA-mutant
BRITROC-1	IM_3	diagnosis	AKT2	1.87541442775138	BRCA-mutant
BRITROC-1	IM_3	diagnosis	BRCA2	2.00336101674606	BRCA-mutant
BRITROC-1	IM_3	diagnosis	MECOM	3.53946425189179	BRCA-mutant
BRITROC-1	IM_3	diagnosis	CDKN2A	1.97492710741575	BRCA-mutant
BRITROC-1	IM_3	diagnosis	CDKN2B	1.97492710741575	BRCA-mutant
BRITROC-1	IM_3	diagnosis	PIK3CA	3.08125447213513	BRCA-mutant
BRITROC-1	IM_3	diagnosis	PTEN	0.976191373725145	BRCA-mutant
BRITROC-1	IM_3	diagnosis	CCND3	2.05062390696072	BRCA-mutant
BRITROC-1	IM_3	diagnosis	RB1	2.00336101674606	BRCA-mutant
BRITROC-1	IM_3	diagnosis	CCNE1	1.87541442775138	BRCA-mutant
BRITROC-1	IM_3	diagnosis	CCND1	4.03299765824843	BRCA-mutant
BRITROC-1	IM_3	diagnosis	NF1	1.9410918885608	BRCA-mutant
BRITROC-1	IM_3	diagnosis	AKT3	2.02161333589742	BRCA-mutant
BRITROC-1	IM_3	diagnosis	BRCA1	2.98370563996387	BRCA-mutant
BRITROC-1	IM_3	diagnosis	CCND2	1.96804917066006	BRCA-mutant
BRITROC-1	IM_3	diagnosis	AKT1	1.9683010844588	BRCA-mutant
BRITROC-1	IM_3	diagnosis	MYC	5.06945619024081	BRCA-mutant
BRITROC-1	IM_3	diagnosis	KRAS	1.96804917066006	BRCA-mutant
BRITROC-1	JBLAB-4103	relapse	AKT2	1.84335272913388	BRCA-mutant
BRITROC-1	JBLAB-4103	relapse	BRCA2	1.60604277028808	BRCA-mutant
BRITROC-1	JBLAB-4103	relapse	MECOM	2.94124102206325	BRCA-mutant
BRITROC-1	JBLAB-4103	relapse	CDKN2A	0.971870077006546	BRCA-mutant
BRITROC-1	JBLAB-4103	relapse	CDKN2B	0.971870077006546	BRCA-mutant
BRITROC-1	JBLAB-4103	relapse	PIK3CA	2.94124102206325	BRCA-mutant
BRITROC-1	JBLAB-4103	relapse	PTEN	2.01048296968769	BRCA-mutant
BRITROC-1	JBLAB-4103	relapse	CCND3	2.53312549930099	BRCA-mutant
BRITROC-1	JBLAB-4103	relapse	RB1	1.60604277028808	BRCA-mutant
BRITROC-1	JBLAB-4103	relapse	CCNE1	1.84335272913388	BRCA-mutant
BRITROC-1	JBLAB-4103	relapse	CCND1	1.98136676134826	BRCA-mutant
BRITROC-1	JBLAB-4103	relapse	NF1	0.96819374848238	BRCA-mutant
BRITROC-1	JBLAB-4103	relapse	AKT3	2.6258542707841	BRCA-mutant
BRITROC-1	JBLAB-4103	relapse	BRCA1	1.35902330331223	BRCA-mutant
BRITROC-1	JBLAB-4103	relapse	CCND2	2.84694287785581	BRCA-mutant
BRITROC-1	JBLAB-4103	relapse	AKT1	1.99760347035707	BRCA-mutant
BRITROC-1	JBLAB-4103	relapse	MYC	3.23992937731728	BRCA-mutant
BRITROC-1	JBLAB-4103	relapse	KRAS	2.05284356647949	BRCA-mutant
BRITROC-106	IM_326	diagnosis	AKT2	6.75939098296867	wildtype
BRITROC-106	IM_326	diagnosis	BRCA2	2.03684615705748	wildtype
BRITROC-106	IM_326	diagnosis	MECOM	4.27711364212582	wildtype
BRITROC-106	IM_326	diagnosis	CDKN2A	4.04701463821295	wildtype
BRITROC-106	IM_326	diagnosis	CDKN2B	4.04701463821295	wildtype
BRITROC-106	IM_326	diagnosis	PIK3CA	4.28577930800879	wildtype
BRITROC-106	IM_326	diagnosis	PTEN	3.05179775800118	wildtype
BRITROC-106	IM_326	diagnosis	CCND3	3.00688948927011	wildtype
BRITROC-106	IM_326	diagnosis	RB1	2.03684615705748	wildtype
BRITROC-106	IM_326	diagnosis	CCNE1	8.13548982008843	wildtype
BRITROC-106	IM_326	diagnosis	CCND1	4.00869575437722	wildtype
BRITROC-106	IM_326	diagnosis	NF1	2.0679636856042	wildtype
BRITROC-106	IM_326	diagnosis	AKT3	6.01491770573752	wildtype
BRITROC-106	IM_326	diagnosis	BRCA1	3.2894697075167	wildtype
BRITROC-106	IM_326	diagnosis	CCND2	3.8747668295961	wildtype
BRITROC-106	IM_326	diagnosis	AKT1	2.00401595310676	wildtype
BRITROC-106	IM_326	diagnosis	MYC	5.27316505812326	wildtype
BRITROC-106	IM_326	diagnosis	KRAS	4.22831558773103	wildtype
BRITROC-106	JBLAB-4223	relapse	AKT2	5.93544196061699	wildtype
BRITROC-106	JBLAB-4223	relapse	BRCA2	1.97874139479414	wildtype
BRITROC-106	JBLAB-4223	relapse	MECOM	4.01012731507464	wildtype
BRITROC-106	JBLAB-4223	relapse	CDKN2A	3.9221393215835	wildtype
BRITROC-106	JBLAB-4223	relapse	CDKN2B	3.9221393215835	wildtype
BRITROC-106	JBLAB-4223	relapse	PIK3CA	4.12091992052974	wildtype
BRITROC-106	JBLAB-4223	relapse	PTEN	2.91189238967149	wildtype
BRITROC-106	JBLAB-4223	relapse	CCND3	2.98012372276895	wildtype
BRITROC-106	JBLAB-4223	relapse	RB1	2.92024739632868	wildtype
BRITROC-106	JBLAB-4223	relapse	CCNE1	7.59409425154823	wildtype
BRITROC-106	JBLAB-4223	relapse	CCND1	3.84487415097353	wildtype
BRITROC-106	JBLAB-4223	relapse	NF1	2.52477616734106	wildtype
BRITROC-106	JBLAB-4223	relapse	AKT3	5.93393083849214	wildtype
BRITROC-106	JBLAB-4223	relapse	BRCA1	3.14270316570174	wildtype
BRITROC-106	JBLAB-4223	relapse	CCND2	3.77512107666981	wildtype
BRITROC-106	JBLAB-4223	relapse	AKT1	1.94820080837055	wildtype
BRITROC-106	JBLAB-4223	relapse	MYC	5.01532239243865	wildtype
BRITROC-106	JBLAB-4223	relapse	KRAS	4.0470395285549	wildtype
BRITROC-11	IM_25	diagnosis	AKT2	2.68561634332335	wildtype
BRITROC-11	IM_25	diagnosis	BRCA2	2.9218120626713	wildtype
BRITROC-11	IM_25	diagnosis	MECOM	3.0796790143943	wildtype
BRITROC-11	IM_25	diagnosis	CDKN2A	1.0820856551942	wildtype
BRITROC-11	IM_25	diagnosis	CDKN2B	1.0820856551942	wildtype
BRITROC-11	IM_25	diagnosis	PIK3CA	3.0796790143943	wildtype
BRITROC-11	IM_25	diagnosis	PTEN	2.9529672114827	wildtype
BRITROC-11	IM_25	diagnosis	CCND3	3.81240405648437	wildtype
BRITROC-11	IM_25	diagnosis	RB1	2.98602560729113	wildtype
BRITROC-11	IM_25	diagnosis	CCNE1	4.27580293777207	wildtype
BRITROC-11	IM_25	diagnosis	CCND1	3.894090753307	wildtype
BRITROC-11	IM_25	diagnosis	NF1	1.92991363497521	wildtype
BRITROC-11	IM_25	diagnosis	AKT3	3.72866450471185	wildtype
BRITROC-11	IM_25	diagnosis	BRCA1	2.91034597646392	wildtype
BRITROC-11	IM_25	diagnosis	CCND2	3.94451273690405	wildtype
BRITROC-11	IM_25	diagnosis	AKT1	2.8897596207499	wildtype
BRITROC-11	IM_25	diagnosis	MYC	11.6573342604497	wildtype
BRITROC-11	IM_25	diagnosis	KRAS	3.20105503170914	wildtype
BRITROC-11	JBLAB-4115	relapse	AKT2	2.74673981278152	wildtype
BRITROC-11	JBLAB-4115	relapse	BRCA2	2.86446432278219	wildtype
BRITROC-11	JBLAB-4115	relapse	MECOM	3.0605040935897	wildtype
BRITROC-11	JBLAB-4115	relapse	CDKN2A	1.12126136252315	wildtype
BRITROC-11	JBLAB-4115	relapse	CDKN2B	1.12126136252315	wildtype
BRITROC-11	JBLAB-4115	relapse	PIK3CA	3.0605040935897	wildtype
BRITROC-11	JBLAB-4115	relapse	PTEN	2.89981532614992	wildtype
BRITROC-11	JBLAB-4115	relapse	CCND3	3.73551373583161	wildtype
BRITROC-11	JBLAB-4115	relapse	RB1	2.71227778065832	wildtype
BRITROC-11	JBLAB-4115	relapse	CCNE1	4.5565336470361	wildtype
BRITROC-11	JBLAB-4115	relapse	CCND1	3.89533052945757	wildtype
BRITROC-11	JBLAB-4115	relapse	NF1	1.87138923476993	wildtype
BRITROC-11	JBLAB-4115	relapse	AKT3	3.71754657307206	wildtype
BRITROC-11	JBLAB-4115	relapse	BRCA1	2.78949463384511	wildtype
BRITROC-11	JBLAB-4115	relapse	CCND2	3.88291461368312	wildtype
BRITROC-11	JBLAB-4115	relapse	AKT1	2.78101891101155	wildtype
BRITROC-11	JBLAB-4115	relapse	MYC	11.7161170362211	wildtype
BRITROC-11	JBLAB-4115	relapse	KRAS	3.09783832800702	wildtype
BRITROC-124	IM_214	diagnosis	AKT2	1.80658057773327	wildtype
BRITROC-124	IM_214	diagnosis	BRCA2	0.988772823204714	wildtype
BRITROC-124	IM_214	diagnosis	MECOM	5.46279520776301	wildtype
BRITROC-124	IM_214	diagnosis	CDKN2A	2.04507041769226	wildtype
BRITROC-124	IM_214	diagnosis	CDKN2B	2.04507041769226	wildtype
BRITROC-124	IM_214	diagnosis	PIK3CA	3.96150259561623	wildtype
BRITROC-124	IM_214	diagnosis	PTEN	2.2748483334128	wildtype
BRITROC-124	IM_214	diagnosis	CCND3	1.97959638517096	wildtype
BRITROC-124	IM_214	diagnosis	RB1	0.988772823204714	wildtype
BRITROC-124	IM_214	diagnosis	CCNE1	1.80658057773327	wildtype
BRITROC-124	IM_214	diagnosis	CCND1	2.29826775171898	wildtype
BRITROC-124	IM_214	diagnosis	NF1	0.674162164945312	wildtype
BRITROC-124	IM_214	diagnosis	AKT3	3.58244353139716	wildtype
BRITROC-124	IM_214	diagnosis	BRCA1	0.991105701445426	wildtype
BRITROC-124	IM_214	diagnosis	CCND2	0.985223325172821	wildtype
BRITROC-124	IM_214	diagnosis	AKT1	1.96262682498347	wildtype
BRITROC-124	IM_214	diagnosis	MYC	2.9717969388164	wildtype
BRITROC-124	IM_214	diagnosis	KRAS	1.9692125434768	wildtype
BRITROC-124	JBLAB-4245	relapse	AKT2	1.74477384480784	wildtype
BRITROC-124	JBLAB-4245	relapse	BRCA2	1.92169211280592	wildtype
BRITROC-124	JBLAB-4245	relapse	MECOM	3.91021390977689	wildtype
BRITROC-124	JBLAB-4245	relapse	CDKN2A	2.30090746951093	wildtype
BRITROC-124	JBLAB-4245	relapse	CDKN2B	2.30090746951093	wildtype
BRITROC-124	JBLAB-4245	relapse	PIK3CA	3.09237163674157	wildtype
BRITROC-124	JBLAB-4245	relapse	PTEN	1.9465937753427	wildtype
BRITROC-124	JBLAB-4245	relapse	CCND3	3.02605842720684	wildtype
BRITROC-124	JBLAB-4245	relapse	RB1	1.92169211280592	wildtype
BRITROC-124	JBLAB-4245	relapse	CCNE1	1.74477384480784	wildtype
BRITROC-124	JBLAB-4245	relapse	CCND1	1.4795622179205	wildtype
BRITROC-124	JBLAB-4245	relapse	NF1	1.00789296495012	wildtype
BRITROC-124	JBLAB-4245	relapse	AKT3	1.98131105572704	wildtype
BRITROC-124	JBLAB-4245	relapse	BRCA1	1.00789296495012	wildtype
BRITROC-124	JBLAB-4245	relapse	CCND2	0.984946829337757	wildtype
BRITROC-124	JBLAB-4245	relapse	AKT1	1.894873472857	wildtype
BRITROC-124	JBLAB-4245	relapse	MYC	1.92859738924965	wildtype
BRITROC-124	JBLAB-4245	relapse	KRAS	2.05478083576294	wildtype
BRITROC-132	IM_252	diagnosis	AKT2	1.05434147772234	wildtype
BRITROC-132	IM_252	diagnosis	BRCA2	1.01301986143096	wildtype
BRITROC-132	IM_252	diagnosis	MECOM	2.01617467957786	wildtype
BRITROC-132	IM_252	diagnosis	CDKN2A	0.961820782137901	wildtype
BRITROC-132	IM_252	diagnosis	CDKN2B	0.961820782137901	wildtype
BRITROC-132	IM_252	diagnosis	PIK3CA	2.01617467957786	wildtype
BRITROC-132	IM_252	diagnosis	PTEN	1.99672729835001	wildtype
BRITROC-132	IM_252	diagnosis	CCND3	2.01348331669077	wildtype
BRITROC-132	IM_252	diagnosis	RB1	1.01301986143096	wildtype
BRITROC-132	IM_252	diagnosis	CCNE1	1.05434147772234	wildtype
BRITROC-132	IM_252	diagnosis	CCND1	1.97706408741357	wildtype
BRITROC-132	IM_252	diagnosis	NF1	1.02813467113593	wildtype
BRITROC-132	IM_252	diagnosis	AKT3	3.03063218788301	wildtype
BRITROC-132	IM_252	diagnosis	BRCA1	1.02813467113593	wildtype
BRITROC-132	IM_252	diagnosis	CCND2	2.00780266277737	wildtype
BRITROC-132	IM_252	diagnosis	AKT1	1.1475536665978	wildtype
BRITROC-132	IM_252	diagnosis	MYC	3.95333271775937	wildtype
BRITROC-132	IM_252	diagnosis	KRAS	2.00780266277737	wildtype
BRITROC-132	JBLAB-4903	relapse	AKT2	1.02315816360281	wildtype
BRITROC-132	JBLAB-4903	relapse	BRCA2	0.966326457458193	wildtype
BRITROC-132	JBLAB-4903	relapse	MECOM	1.98865878077071	wildtype
BRITROC-132	JBLAB-4903	relapse	CDKN2A	0.936503445250143	wildtype
BRITROC-132	JBLAB-4903	relapse	CDKN2B	0.936503445250143	wildtype
BRITROC-132	JBLAB-4903	relapse	PIK3CA	1.98865878077071	wildtype
BRITROC-132	JBLAB-4903	relapse	PTEN	1.94137017644465	wildtype
BRITROC-132	JBLAB-4903	relapse	CCND3	2.01755452104627	wildtype
BRITROC-132	JBLAB-4903	relapse	RB1	0.966326457458193	wildtype
BRITROC-132	JBLAB-4903	relapse	CCNE1	1.02315816360281	wildtype
BRITROC-132	JBLAB-4903	relapse	CCND1	2.00973685568852	wildtype
BRITROC-132	JBLAB-4903	relapse	NF1	1.00823101008132	wildtype
BRITROC-132	JBLAB-4903	relapse	AKT3	2.98288764932762	wildtype
BRITROC-132	JBLAB-4903	relapse	BRCA1	1.00823101008132	wildtype
BRITROC-132	JBLAB-4903	relapse	CCND2	2.01317841399065	wildtype
BRITROC-132	JBLAB-4903	relapse	AKT1	1.00019568294655	wildtype
BRITROC-132	JBLAB-4903	relapse	MYC	4.93177643474067	wildtype
BRITROC-132	JBLAB-4903	relapse	KRAS	2.01317841399065	wildtype
BRITROC-147	JBLAB-4274	relapse	AKT2	4.69770748070391	BRCA-mutant
BRITROC-147	JBLAB-4274	relapse	BRCA2	2.06875995213431	BRCA-mutant
BRITROC-147	JBLAB-4274	relapse	MECOM	4.01828312582238	BRCA-mutant
BRITROC-147	JBLAB-4274	relapse	CDKN2A	1.90623980697015	BRCA-mutant
BRITROC-147	JBLAB-4274	relapse	CDKN2B	1.90623980697015	BRCA-mutant
BRITROC-147	JBLAB-4274	relapse	PIK3CA	4.01828312582238	BRCA-mutant
BRITROC-147	JBLAB-4274	relapse	PTEN	2.00041195929342	BRCA-mutant
BRITROC-147	JBLAB-4274	relapse	CCND3	3.03328783587025	BRCA-mutant
BRITROC-147	JBLAB-4274	relapse	RB1	2.06875995213431	BRCA-mutant
BRITROC-147	JBLAB-4274	relapse	CCNE1	4.69770748070391	BRCA-mutant
BRITROC-147	JBLAB-4274	relapse	CCND1	1.97647480527492	BRCA-mutant
BRITROC-147	JBLAB-4274	relapse	NF1	3.99995231839171	BRCA-mutant
BRITROC-147	JBLAB-4274	relapse	AKT3	4.02400283113327	BRCA-mutant
BRITROC-147	JBLAB-4274	relapse	BRCA1	3.99995231839171	BRCA-mutant
BRITROC-147	JBLAB-4274	relapse	CCND2	2.95674031076933	BRCA-mutant
BRITROC-147	JBLAB-4274	relapse	AKT1	1.99509398117144	BRCA-mutant
BRITROC-147	JBLAB-4274	relapse	MYC	5.91499626544703	BRCA-mutant
BRITROC-147	JBLAB-4274	relapse	KRAS	13.8324484901634	BRCA-mutant
BRITROC-147	IM_198	diagnosis	AKT2	4.48897910732951	BRCA-mutant
BRITROC-147	IM_198	diagnosis	BRCA2	2.15108130239043	BRCA-mutant
BRITROC-147	IM_198	diagnosis	MECOM	4.20952319794743	BRCA-mutant
BRITROC-147	IM_198	diagnosis	CDKN2A	2.13133984140982	BRCA-mutant
BRITROC-147	IM_198	diagnosis	CDKN2B	2.13133984140982	BRCA-mutant
BRITROC-147	IM_198	diagnosis	PIK3CA	4.20952319794743	BRCA-mutant
BRITROC-147	IM_198	diagnosis	PTEN	2.05384926982318	BRCA-mutant
BRITROC-147	IM_198	diagnosis	CCND3	2.90103051575148	BRCA-mutant
BRITROC-147	IM_198	diagnosis	RB1	2.15108130239043	BRCA-mutant
BRITROC-147	IM_198	diagnosis	CCNE1	4.48897910732951	BRCA-mutant
BRITROC-147	IM_198	diagnosis	CCND1	2.77330255822645	BRCA-mutant
BRITROC-147	IM_198	diagnosis	NF1	2.00588414221983	BRCA-mutant
BRITROC-147	IM_198	diagnosis	AKT3	3.60589561310605	BRCA-mutant
BRITROC-147	IM_198	diagnosis	BRCA1	2.00588414221983	BRCA-mutant
BRITROC-147	IM_198	diagnosis	CCND2	2.19635100318493	BRCA-mutant
BRITROC-147	IM_198	diagnosis	AKT1	2.08596447440333	BRCA-mutant
BRITROC-147	IM_198	diagnosis	MYC	4.57255244339103	BRCA-mutant
BRITROC-147	IM_198	diagnosis	KRAS	11.3698424268246	BRCA-mutant
BRITROC-148	IM_300	diagnosis	AKT2	2.83729630470891	wildtype
BRITROC-148	IM_300	diagnosis	BRCA2	2.70483342067411	wildtype
BRITROC-148	IM_300	diagnosis	MECOM	11.8420382760116	wildtype
BRITROC-148	IM_300	diagnosis	CDKN2A	1.93491427328065	wildtype
BRITROC-148	IM_300	diagnosis	CDKN2B	1.93491427328065	wildtype
BRITROC-148	IM_300	diagnosis	PIK3CA	10.6263314612613	wildtype
BRITROC-148	IM_300	diagnosis	PTEN	3.13510421877597	wildtype
BRITROC-148	IM_300	diagnosis	CCND3	3.13171152701857	wildtype
BRITROC-148	IM_300	diagnosis	RB1	2.70483342067411	wildtype
BRITROC-148	IM_300	diagnosis	CCNE1	2.69025712995342	wildtype
BRITROC-148	IM_300	diagnosis	CCND1	2.97542754003309	wildtype
BRITROC-148	IM_300	diagnosis	NF1	3.13077431540728	wildtype
BRITROC-148	IM_300	diagnosis	AKT3	3.7572439132259	wildtype
BRITROC-148	IM_300	diagnosis	BRCA1	3.13077431540728	wildtype
BRITROC-148	IM_300	diagnosis	CCND2	6.03064740663672	wildtype
BRITROC-148	IM_300	diagnosis	AKT1	1.93695066551527	wildtype
BRITROC-148	IM_300	diagnosis	MYC	4.05847452398157	wildtype
BRITROC-148	IM_300	diagnosis	KRAS	6.03064740663672	wildtype
BRITROC-148	JBLAB-4275	relapse	AKT2	2.75218961011667	wildtype
BRITROC-148	JBLAB-4275	relapse	BRCA2	3.0138852843813	wildtype
BRITROC-148	JBLAB-4275	relapse	MECOM	13.4539897216898	wildtype
BRITROC-148	JBLAB-4275	relapse	CDKN2A	2.03925656127248	wildtype
BRITROC-148	JBLAB-4275	relapse	CDKN2B	2.03925656127248	wildtype
BRITROC-148	JBLAB-4275	relapse	PIK3CA	11.1968033113907	wildtype
BRITROC-148	JBLAB-4275	relapse	PTEN	1.99768748277949	wildtype
BRITROC-148	JBLAB-4275	relapse	CCND3	3.05208028264847	wildtype
BRITROC-148	JBLAB-4275	relapse	RB1	3.0138852843813	wildtype
BRITROC-148	JBLAB-4275	relapse	CCNE1	4.87344233021163	wildtype
BRITROC-148	JBLAB-4275	relapse	CCND1	1.99281061587267	wildtype
BRITROC-148	JBLAB-4275	relapse	NF1	2.98072917423595	wildtype
BRITROC-148	JBLAB-4275	relapse	AKT3	3.02746714237628	wildtype
BRITROC-148	JBLAB-4275	relapse	BRCA1	2.98072917423595	wildtype
BRITROC-148	JBLAB-4275	relapse	CCND2	5.13644524003875	wildtype
BRITROC-148	JBLAB-4275	relapse	AKT1	3.51958253626263	wildtype
BRITROC-148	JBLAB-4275	relapse	MYC	4.14964780371588	wildtype
BRITROC-148	JBLAB-4275	relapse	KRAS	5.13644524003875	wildtype
BRITROC-157	IM_260	diagnosis	AKT2	1.06369600406024	wildtype
BRITROC-157	IM_260	diagnosis	BRCA2	0.954359316499056	wildtype
BRITROC-157	IM_260	diagnosis	MECOM	3.03407310714401	wildtype
BRITROC-157	IM_260	diagnosis	CDKN2A	4.25717626627006	wildtype
BRITROC-157	IM_260	diagnosis	CDKN2B	4.25717626627006	wildtype
BRITROC-157	IM_260	diagnosis	PIK3CA	3.28302032566622	wildtype
BRITROC-157	IM_260	diagnosis	PTEN	2.03259432993013	wildtype
BRITROC-157	IM_260	diagnosis	CCND3	1.93783707368391	wildtype
BRITROC-157	IM_260	diagnosis	RB1	0.954359316499056	wildtype
BRITROC-157	IM_260	diagnosis	CCNE1	1.69301594821127	wildtype
BRITROC-157	IM_260	diagnosis	CCND1	2.07492370514	wildtype
BRITROC-157	IM_260	diagnosis	NF1	1.01183286644964	wildtype
BRITROC-157	IM_260	diagnosis	AKT3	2.13396434386576	wildtype
BRITROC-157	IM_260	diagnosis	BRCA1	2.07052453902868	wildtype
BRITROC-157	IM_260	diagnosis	CCND2	2.14271710232304	wildtype
BRITROC-157	IM_260	diagnosis	AKT1	2.20977988511566	wildtype
BRITROC-157	IM_260	diagnosis	MYC	7.03421296993191	wildtype
BRITROC-157	IM_260	diagnosis	KRAS	2.14271710232304	wildtype
BRITROC-157	JBLAB-4282	relapse	AKT2	0.958105259455289	wildtype
BRITROC-157	JBLAB-4282	relapse	BRCA2	1.01061909658983	wildtype
BRITROC-157	JBLAB-4282	relapse	MECOM	3.18758546811714	wildtype
BRITROC-157	JBLAB-4282	relapse	CDKN2A	2.97402777418567	wildtype
BRITROC-157	JBLAB-4282	relapse	CDKN2B	2.97402777418567	wildtype
BRITROC-157	JBLAB-4282	relapse	PIK3CA	3.25970102567104	wildtype
BRITROC-157	JBLAB-4282	relapse	PTEN	2.00791555021021	wildtype
BRITROC-157	JBLAB-4282	relapse	CCND3	2.00729224068177	wildtype
BRITROC-157	JBLAB-4282	relapse	RB1	1.01061909658983	wildtype
BRITROC-157	JBLAB-4282	relapse	CCNE1	1.94185506729464	wildtype
BRITROC-157	JBLAB-4282	relapse	CCND1	1.98852353174594	wildtype
BRITROC-157	JBLAB-4282	relapse	NF1	0.994222247254159	wildtype
BRITROC-157	JBLAB-4282	relapse	AKT3	2.03926484137647	wildtype
BRITROC-157	JBLAB-4282	relapse	BRCA1	2.06882368986177	wildtype
BRITROC-157	JBLAB-4282	relapse	CCND2	2.00249198395557	wildtype
BRITROC-157	JBLAB-4282	relapse	AKT1	2.11254295968745	wildtype
BRITROC-157	JBLAB-4282	relapse	MYC	7.05502899429702	wildtype
BRITROC-157	JBLAB-4282	relapse	KRAS	2.00249198395557	wildtype
BRITROC-187	JBLAB-4939	relapse	AKT2	1.09283940678673	wildtype
BRITROC-187	JBLAB-4939	relapse	BRCA2	1.98794739752103	wildtype
BRITROC-187	JBLAB-4939	relapse	MECOM	5.20781667103316	wildtype
BRITROC-187	JBLAB-4939	relapse	CDKN2A	1.8567479613597	wildtype
BRITROC-187	JBLAB-4939	relapse	CDKN2B	1.8567479613597	wildtype
BRITROC-187	JBLAB-4939	relapse	PIK3CA	3.95536300631795	wildtype
BRITROC-187	JBLAB-4939	relapse	PTEN	1.93445945558811	wildtype
BRITROC-187	JBLAB-4939	relapse	CCND3	2.06583548660408	wildtype
BRITROC-187	JBLAB-4939	relapse	RB1	2.0028943594076	wildtype
BRITROC-187	JBLAB-4939	relapse	CCNE1	1.65693941004073	wildtype
BRITROC-187	JBLAB-4939	relapse	CCND1	2.53411058308913	wildtype
BRITROC-187	JBLAB-4939	relapse	NF1	1.03194284105413	wildtype
BRITROC-187	JBLAB-4939	relapse	AKT3	2.50616390334355	wildtype
BRITROC-187	JBLAB-4939	relapse	BRCA1	1.02197278594309	wildtype
BRITROC-187	JBLAB-4939	relapse	CCND2	1.00511063773272	wildtype
BRITROC-187	JBLAB-4939	relapse	AKT1	1.87753411513477	wildtype
BRITROC-187	JBLAB-4939	relapse	MYC	3.19083605625018	wildtype
BRITROC-187	JBLAB-4939	relapse	KRAS	1.00511063773272	wildtype
BRITROC-187	IM_277	diagnosis	AKT2	1.60759896458095	wildtype
BRITROC-187	IM_277	diagnosis	BRCA2	1.98943403661558	wildtype
BRITROC-187	IM_277	diagnosis	MECOM	6.0804474181977	wildtype
BRITROC-187	IM_277	diagnosis	CDKN2A	1.82520325320934	wildtype
BRITROC-187	IM_277	diagnosis	CDKN2B	1.82520325320934	wildtype
BRITROC-187	IM_277	diagnosis	PIK3CA	4.62878793341926	wildtype
BRITROC-187	IM_277	diagnosis	PTEN	2.01032492445747	wildtype
BRITROC-187	IM_277	diagnosis	CCND3	2.03251866550239	wildtype
BRITROC-187	IM_277	diagnosis	RB1	1.91062905920174	wildtype
BRITROC-187	IM_277	diagnosis	CCNE1	1.60759896458095	wildtype
BRITROC-187	IM_277	diagnosis	CCND1	2.90058459328223	wildtype
BRITROC-187	IM_277	diagnosis	NF1	1.06456248162242	wildtype
BRITROC-187	IM_277	diagnosis	AKT3	2.76766636738086	wildtype
BRITROC-187	IM_277	diagnosis	BRCA1	1.05641639398481	wildtype
BRITROC-187	IM_277	diagnosis	CCND2	1.18009025831823	wildtype
BRITROC-187	IM_277	diagnosis	AKT1	1.49632634355675	wildtype
BRITROC-187	IM_277	diagnosis	MYC	3.58525802147184	wildtype
BRITROC-187	IM_277	diagnosis	KRAS	1.18009025831823	wildtype
BRITROC-192	IM_360	diagnosis	AKT2	1.02097038289594	wildtype
BRITROC-192	IM_360	diagnosis	BRCA2	0.991268410913289	wildtype
BRITROC-192	IM_360	diagnosis	MECOM	2.06937899996218	wildtype
BRITROC-192	IM_360	diagnosis	CDKN2A	0.9732787714746	wildtype
BRITROC-192	IM_360	diagnosis	CDKN2B	0.9732787714746	wildtype
BRITROC-192	IM_360	diagnosis	PIK3CA	2.06937899996218	wildtype
BRITROC-192	IM_360	diagnosis	PTEN	1.97823855225129	wildtype
BRITROC-192	IM_360	diagnosis	CCND3	3.12259510878123	wildtype
BRITROC-192	IM_360	diagnosis	RB1	0.991268410913289	wildtype
BRITROC-192	IM_360	diagnosis	CCNE1	1.66442041355856	wildtype
BRITROC-192	IM_360	diagnosis	CCND1	1.98209129806271	wildtype
BRITROC-192	IM_360	diagnosis	NF1	0.980508101156516	wildtype
BRITROC-192	IM_360	diagnosis	AKT3	2.39201372658914	wildtype
BRITROC-192	IM_360	diagnosis	BRCA1	0.980508101156516	wildtype
BRITROC-192	IM_360	diagnosis	CCND2	2.99510708836728	wildtype
BRITROC-192	IM_360	diagnosis	AKT1	2.09963800666141	wildtype
BRITROC-192	IM_360	diagnosis	MYC	3.9189173057133	wildtype
BRITROC-192	IM_360	diagnosis	KRAS	2.07038500359637	wildtype
BRITROC-192	JBLAB-4945	relapse	AKT2	0.928600638513962	wildtype
BRITROC-192	JBLAB-4945	relapse	BRCA2	1.92735233091123	wildtype
BRITROC-192	JBLAB-4945	relapse	MECOM	3.00620132048934	wildtype
BRITROC-192	JBLAB-4945	relapse	CDKN2A	0.971401409865037	wildtype
BRITROC-192	JBLAB-4945	relapse	CDKN2B	0.971401409865037	wildtype
BRITROC-192	JBLAB-4945	relapse	PIK3CA	3.00620132048934	wildtype
BRITROC-192	JBLAB-4945	relapse	PTEN	0.988563235779707	wildtype
BRITROC-192	JBLAB-4945	relapse	CCND3	1.95050583468414	wildtype
BRITROC-192	JBLAB-4945	relapse	RB1	0.993218785781393	wildtype
BRITROC-192	JBLAB-4945	relapse	CCNE1	3.54394404419875	wildtype
BRITROC-192	JBLAB-4945	relapse	CCND1	1.89533154626957	wildtype
BRITROC-192	JBLAB-4945	relapse	NF1	0.950475035709531	wildtype
BRITROC-192	JBLAB-4945	relapse	AKT3	1.9853369171296	wildtype
BRITROC-192	JBLAB-4945	relapse	BRCA1	0.950475035709531	wildtype
BRITROC-192	JBLAB-4945	relapse	CCND2	2.97114160985999	wildtype
BRITROC-192	JBLAB-4945	relapse	AKT1	1.89828745804494	wildtype
BRITROC-192	JBLAB-4945	relapse	MYC	2.92992773796872	wildtype
BRITROC-192	JBLAB-4945	relapse	KRAS	2.0028273072271	wildtype
BRITROC-2	JBLAB-4104	relapse	AKT2	2.01392668281545	wildtype
BRITROC-2	JBLAB-4104	relapse	BRCA2	2.04365063237049	wildtype
BRITROC-2	JBLAB-4104	relapse	MECOM	3.07496248376475	wildtype
BRITROC-2	JBLAB-4104	relapse	CDKN2A	2.03509807840911	wildtype
BRITROC-2	JBLAB-4104	relapse	CDKN2B	2.03509807840911	wildtype
BRITROC-2	JBLAB-4104	relapse	PIK3CA	3.07496248376475	wildtype
BRITROC-2	JBLAB-4104	relapse	PTEN	2.99609784981465	wildtype
BRITROC-2	JBLAB-4104	relapse	CCND3	2.04239633634079	wildtype
BRITROC-2	JBLAB-4104	relapse	RB1	2.04365063237049	wildtype
BRITROC-2	JBLAB-4104	relapse	CCNE1	2.01392668281545	wildtype
BRITROC-2	JBLAB-4104	relapse	CCND1	2.04294966394409	wildtype
BRITROC-2	JBLAB-4104	relapse	NF1	1.99949620923546	wildtype
BRITROC-2	JBLAB-4104	relapse	AKT3	3.03202586276321	wildtype
BRITROC-2	JBLAB-4104	relapse	BRCA1	1.99949620923546	wildtype
BRITROC-2	JBLAB-4104	relapse	CCND2	2.98390355445072	wildtype
BRITROC-2	JBLAB-4104	relapse	AKT1	2.9894359052917	wildtype
BRITROC-2	JBLAB-4104	relapse	MYC	3.07973468156468	wildtype
BRITROC-2	JBLAB-4104	relapse	KRAS	2.98390355445072	wildtype
BRITROC-2	JBLAB-4105	relapse	AKT2	2.07103471525375	wildtype
BRITROC-2	JBLAB-4105	relapse	BRCA2	2.04293358430768	wildtype
BRITROC-2	JBLAB-4105	relapse	MECOM	3.05715091212055	wildtype
BRITROC-2	JBLAB-4105	relapse	CDKN2A	1.99847742878855	wildtype
BRITROC-2	JBLAB-4105	relapse	CDKN2B	1.99847742878855	wildtype
BRITROC-2	JBLAB-4105	relapse	PIK3CA	3.05715091212055	wildtype
BRITROC-2	JBLAB-4105	relapse	PTEN	3.0223272031403	wildtype
BRITROC-2	JBLAB-4105	relapse	CCND3	2.02065809156957	wildtype
BRITROC-2	JBLAB-4105	relapse	RB1	2.04293358430768	wildtype
BRITROC-2	JBLAB-4105	relapse	CCNE1	2.07103471525375	wildtype
BRITROC-2	JBLAB-4105	relapse	CCND1	2.04051676962345	wildtype
BRITROC-2	JBLAB-4105	relapse	NF1	2.0956981376049	wildtype
BRITROC-2	JBLAB-4105	relapse	AKT3	3.04444417462511	wildtype
BRITROC-2	JBLAB-4105	relapse	BRCA1	2.0956981376049	wildtype
BRITROC-2	JBLAB-4105	relapse	CCND2	2.88218854211682	wildtype
BRITROC-2	JBLAB-4105	relapse	AKT1	3.05848507359526	wildtype
BRITROC-2	JBLAB-4105	relapse	MYC	3.06079819899043	wildtype
BRITROC-2	JBLAB-4105	relapse	KRAS	2.88218854211682	wildtype
BRITROC-2	IM_5	diagnosis	AKT2	2.14041690684123	wildtype
BRITROC-2	IM_5	diagnosis	BRCA2	2.04696694306146	wildtype
BRITROC-2	IM_5	diagnosis	MECOM	3.04045929200685	wildtype
BRITROC-2	IM_5	diagnosis	CDKN2A	2.02508444114233	wildtype
BRITROC-2	IM_5	diagnosis	CDKN2B	2.02508444114233	wildtype
BRITROC-2	IM_5	diagnosis	PIK3CA	3.04045929200685	wildtype
BRITROC-2	IM_5	diagnosis	PTEN	2.45334442468138	wildtype
BRITROC-2	IM_5	diagnosis	CCND3	2.03808358853254	wildtype
BRITROC-2	IM_5	diagnosis	RB1	2.04696694306146	wildtype
BRITROC-2	IM_5	diagnosis	CCNE1	2.14041690684123	wildtype
BRITROC-2	IM_5	diagnosis	CCND1	2.96478415870626	wildtype
BRITROC-2	IM_5	diagnosis	NF1	2.0006188839214	wildtype
BRITROC-2	IM_5	diagnosis	AKT3	3.02928443437687	wildtype
BRITROC-2	IM_5	diagnosis	BRCA1	2.0006188839214	wildtype
BRITROC-2	IM_5	diagnosis	CCND2	2.132172027595	wildtype
BRITROC-2	IM_5	diagnosis	AKT1	2.96626959998167	wildtype
BRITROC-2	IM_5	diagnosis	MYC	3.0574132032375	wildtype
BRITROC-2	IM_5	diagnosis	KRAS	2.132172027595	wildtype
BRITROC-2	IM_6	diagnosis	AKT2	2.10596854207709	wildtype
BRITROC-2	IM_6	diagnosis	BRCA2	2.0723062411716	wildtype
BRITROC-2	IM_6	diagnosis	MECOM	3.05756897818226	wildtype
BRITROC-2	IM_6	diagnosis	CDKN2A	2.04253803629108	wildtype
BRITROC-2	IM_6	diagnosis	CDKN2B	2.04253803629108	wildtype
BRITROC-2	IM_6	diagnosis	PIK3CA	3.05756897818226	wildtype
BRITROC-2	IM_6	diagnosis	PTEN	2.45244575650243	wildtype
BRITROC-2	IM_6	diagnosis	CCND3	2.05438359509536	wildtype
BRITROC-2	IM_6	diagnosis	RB1	2.0723062411716	wildtype
BRITROC-2	IM_6	diagnosis	CCNE1	2.10596854207709	wildtype
BRITROC-2	IM_6	diagnosis	CCND1	2.94016952062539	wildtype
BRITROC-2	IM_6	diagnosis	NF1	2.02084794365896	wildtype
BRITROC-2	IM_6	diagnosis	AKT3	3.03132634870395	wildtype
BRITROC-2	IM_6	diagnosis	BRCA1	2.02073584030812	wildtype
BRITROC-2	IM_6	diagnosis	CCND2	2.16636401205132	wildtype
BRITROC-2	IM_6	diagnosis	AKT1	2.99447985514399	wildtype
BRITROC-2	IM_6	diagnosis	MYC	3.02264791551362	wildtype
BRITROC-2	IM_6	diagnosis	KRAS	2.16636401205132	wildtype
BRITROC-204	IM_435	diagnosis	AKT2	2.2743862854996	wildtype
BRITROC-204	IM_435	diagnosis	BRCA2	0.927919242215963	wildtype
BRITROC-204	IM_435	diagnosis	MECOM	2.04430215843322	wildtype
BRITROC-204	IM_435	diagnosis	CDKN2A	1.91635184614573	wildtype
BRITROC-204	IM_435	diagnosis	CDKN2B	1.91635184614573	wildtype
BRITROC-204	IM_435	diagnosis	PIK3CA	2.04430215843322	wildtype
BRITROC-204	IM_435	diagnosis	PTEN	1.95887323285142	wildtype
BRITROC-204	IM_435	diagnosis	CCND3	1.95395692348371	wildtype
BRITROC-204	IM_435	diagnosis	RB1	0.927919242215963	wildtype
BRITROC-204	IM_435	diagnosis	CCNE1	2.2743862854996	wildtype
BRITROC-204	IM_435	diagnosis	CCND1	2.03102934418862	wildtype
BRITROC-204	IM_435	diagnosis	NF1	1.04018388466575	wildtype
BRITROC-204	IM_435	diagnosis	AKT3	1.9924473312975	wildtype
BRITROC-204	IM_435	diagnosis	BRCA1	1.04018388466575	wildtype
BRITROC-204	IM_435	diagnosis	CCND2	3.01644602800585	wildtype
BRITROC-204	IM_435	diagnosis	AKT1	2.10602348576718	wildtype
BRITROC-204	IM_435	diagnosis	MYC	2.934812678824	wildtype
BRITROC-204	IM_435	diagnosis	KRAS	3.01644602800585	wildtype
BRITROC-204	JBLAB-4956	relapse	AKT2	1.88197511758098	wildtype
BRITROC-204	JBLAB-4956	relapse	BRCA2	1.01096994428658	wildtype
BRITROC-204	JBLAB-4956	relapse	MECOM	1.97698609363191	wildtype
BRITROC-204	JBLAB-4956	relapse	CDKN2A	1.91715583092444	wildtype
BRITROC-204	JBLAB-4956	relapse	CDKN2B	1.91715583092444	wildtype
BRITROC-204	JBLAB-4956	relapse	PIK3CA	1.97698609363191	wildtype
BRITROC-204	JBLAB-4956	relapse	PTEN	1.9814129447408	wildtype
BRITROC-204	JBLAB-4956	relapse	CCND3	1.9514905006321	wildtype
BRITROC-204	JBLAB-4956	relapse	RB1	0.976109739875628	wildtype
BRITROC-204	JBLAB-4956	relapse	CCNE1	1.88197511758098	wildtype
BRITROC-204	JBLAB-4956	relapse	CCND1	2.16770553790938	wildtype
BRITROC-204	JBLAB-4956	relapse	NF1	0.77281861631548	wildtype
BRITROC-204	JBLAB-4956	relapse	AKT3	1.92016576497597	wildtype
BRITROC-204	JBLAB-4956	relapse	BRCA1	1.02206428900531	wildtype
BRITROC-204	JBLAB-4956	relapse	CCND2	3.1495692051203	wildtype
BRITROC-204	JBLAB-4956	relapse	AKT1	1.94694845976592	wildtype
BRITROC-204	JBLAB-4956	relapse	MYC	2.88202544361145	wildtype
BRITROC-204	JBLAB-4956	relapse	KRAS	3.09262096180046	wildtype
BRITROC-205	JBLAB-4957	relapse	AKT2	1.93949444977264	wildtype
BRITROC-205	JBLAB-4957	relapse	BRCA2	2.02146639105248	wildtype
BRITROC-205	JBLAB-4957	relapse	MECOM	5.00716632768804	wildtype
BRITROC-205	JBLAB-4957	relapse	CDKN2A	2.97138768661548	wildtype
BRITROC-205	JBLAB-4957	relapse	CDKN2B	2.97138768661548	wildtype
BRITROC-205	JBLAB-4957	relapse	PIK3CA	4.92467771639304	wildtype
BRITROC-205	JBLAB-4957	relapse	PTEN	2.97508303990277	wildtype
BRITROC-205	JBLAB-4957	relapse	CCND3	2.99657895565858	wildtype
BRITROC-205	JBLAB-4957	relapse	RB1	2.02146639105248	wildtype
BRITROC-205	JBLAB-4957	relapse	CCNE1	2.94605937212774	wildtype
BRITROC-205	JBLAB-4957	relapse	CCND1	3.0268755174913	wildtype
BRITROC-205	JBLAB-4957	relapse	NF1	1.93022697950296	wildtype
BRITROC-205	JBLAB-4957	relapse	AKT3	3.89734452512051	wildtype
BRITROC-205	JBLAB-4957	relapse	BRCA1	1.93022697950296	wildtype
BRITROC-205	JBLAB-4957	relapse	CCND2	3.01361419091045	wildtype
BRITROC-205	JBLAB-4957	relapse	AKT1	5.28332280791528	wildtype
BRITROC-205	JBLAB-4957	relapse	MYC	4.04565460058036	wildtype
BRITROC-205	JBLAB-4957	relapse	KRAS	2.02434935159815	wildtype
BRITROC-205	IM_321	diagnosis	AKT2	1.77689018030126	wildtype
BRITROC-205	IM_321	diagnosis	BRCA2	1.99198190488356	wildtype
BRITROC-205	IM_321	diagnosis	MECOM	4.74924046171373	wildtype
BRITROC-205	IM_321	diagnosis	CDKN2A	2.02089326606407	wildtype
BRITROC-205	IM_321	diagnosis	CDKN2B	2.02089326606407	wildtype
BRITROC-205	IM_321	diagnosis	PIK3CA	3.9964940181447	wildtype
BRITROC-205	IM_321	diagnosis	PTEN	3.87792310055449	wildtype
BRITROC-205	IM_321	diagnosis	CCND3	1.91736991897168	wildtype
BRITROC-205	IM_321	diagnosis	RB1	1.99198190488356	wildtype
BRITROC-205	IM_321	diagnosis	CCNE1	3.40460361383792	wildtype
BRITROC-205	IM_321	diagnosis	CCND1	3.76497037469306	wildtype
BRITROC-205	IM_321	diagnosis	NF1	1.7895695763502	wildtype
BRITROC-205	IM_321	diagnosis	AKT3	5.87029977964864	wildtype
BRITROC-205	IM_321	diagnosis	BRCA1	2.01708674788905	wildtype
BRITROC-205	IM_321	diagnosis	CCND2	4.07058108304661	wildtype
BRITROC-205	IM_321	diagnosis	AKT1	6.93025339057257	wildtype
BRITROC-205	IM_321	diagnosis	MYC	7.79141641604589	wildtype
BRITROC-205	IM_321	diagnosis	KRAS	4.07058108304661	wildtype
BRITROC-209	IM_295	diagnosis	AKT2	1.78780576581203	wildtype
BRITROC-209	IM_295	diagnosis	BRCA2	1.95431842323022	wildtype
BRITROC-209	IM_295	diagnosis	MECOM	3.10682583313454	wildtype
BRITROC-209	IM_295	diagnosis	CDKN2A	0.912082059368664	wildtype
BRITROC-209	IM_295	diagnosis	CDKN2B	0.912082059368664	wildtype
BRITROC-209	IM_295	diagnosis	PIK3CA	3.10682583313454	wildtype
BRITROC-209	IM_295	diagnosis	PTEN	0.993772292748296	wildtype
BRITROC-209	IM_295	diagnosis	CCND3	1.93705111470724	wildtype
BRITROC-209	IM_295	diagnosis	RB1	1.95431842323022	wildtype
BRITROC-209	IM_295	diagnosis	CCNE1	0.688159615597359	wildtype
BRITROC-209	IM_295	diagnosis	CCND1	2.59663318577106	wildtype
BRITROC-209	IM_295	diagnosis	NF1	0.945884726263179	wildtype
BRITROC-209	IM_295	diagnosis	AKT3	1.89667498790889	wildtype
BRITROC-209	IM_295	diagnosis	BRCA1	0.945884726263179	wildtype
BRITROC-209	IM_295	diagnosis	CCND2	2.0145839992879	wildtype
BRITROC-209	IM_295	diagnosis	AKT1	1.74302911060794	wildtype
BRITROC-209	IM_295	diagnosis	MYC	3.76079301241686	wildtype
BRITROC-209	IM_295	diagnosis	KRAS	2.0145839992879	wildtype
BRITROC-209	JBLAB-4960	relapse	AKT2	1.86858509895974	wildtype
BRITROC-209	JBLAB-4960	relapse	BRCA2	2.99529011464305	wildtype
BRITROC-209	JBLAB-4960	relapse	MECOM	4.77497848094395	wildtype
BRITROC-209	JBLAB-4960	relapse	CDKN2A	1.90775550831198	wildtype
BRITROC-209	JBLAB-4960	relapse	CDKN2B	1.90775550831198	wildtype
BRITROC-209	JBLAB-4960	relapse	PIK3CA	4.77497848094395	wildtype
BRITROC-209	JBLAB-4960	relapse	PTEN	1.9788131857141	wildtype
BRITROC-209	JBLAB-4960	relapse	CCND3	2.92026901680917	wildtype
BRITROC-209	JBLAB-4960	relapse	RB1	2.17967747474071	wildtype
BRITROC-209	JBLAB-4960	relapse	CCNE1	1.87561375105487	wildtype
BRITROC-209	JBLAB-4960	relapse	CCND1	4.2150289260241	wildtype
BRITROC-209	JBLAB-4960	relapse	NF1	1.92053499904389	wildtype
BRITROC-209	JBLAB-4960	relapse	AKT3	3.10946897663258	wildtype
BRITROC-209	JBLAB-4960	relapse	BRCA1	2.97468940860855	wildtype
BRITROC-209	JBLAB-4960	relapse	CCND2	3.04237216469654	wildtype
BRITROC-209	JBLAB-4960	relapse	AKT1	2.562662546883	wildtype
BRITROC-209	JBLAB-4960	relapse	MYC	3.95134478997337	wildtype
BRITROC-209	JBLAB-4960	relapse	KRAS	2.02154518144206	wildtype
BRITROC-216	IM_341	diagnosis	AKT2	1.68542948853258	wildtype
BRITROC-216	IM_341	diagnosis	BRCA2	1.94600410807897	wildtype
BRITROC-216	IM_341	diagnosis	MECOM	2.01336550849922	wildtype
BRITROC-216	IM_341	diagnosis	CDKN2A	0.926932083594865	wildtype
BRITROC-216	IM_341	diagnosis	CDKN2B	0.926932083594865	wildtype
BRITROC-216	IM_341	diagnosis	PIK3CA	2.01336550849922	wildtype
BRITROC-216	IM_341	diagnosis	PTEN	1.95913296243305	wildtype
BRITROC-216	IM_341	diagnosis	CCND3	0.988671934724231	wildtype
BRITROC-216	IM_341	diagnosis	RB1	1.94600410807897	wildtype
BRITROC-216	IM_341	diagnosis	CCNE1	1.68542948853258	wildtype
BRITROC-216	IM_341	diagnosis	CCND1	1.9667320865992	wildtype
BRITROC-216	IM_341	diagnosis	NF1	0.924454798182639	wildtype
BRITROC-216	IM_341	diagnosis	AKT3	1.82986845271729	wildtype
BRITROC-216	IM_341	diagnosis	BRCA1	0.924454798182639	wildtype
BRITROC-216	IM_341	diagnosis	CCND2	2.80757202694853	wildtype
BRITROC-216	IM_341	diagnosis	AKT1	0.989966919134966	wildtype
BRITROC-216	IM_341	diagnosis	MYC	4.90596616682345	wildtype
BRITROC-216	IM_341	diagnosis	KRAS	2.0387824283042	wildtype
BRITROC-216	IM_340	diagnosis	AKT2	1.86329528093533	wildtype
BRITROC-216	IM_340	diagnosis	BRCA2	2.078138571089	wildtype
BRITROC-216	IM_340	diagnosis	MECOM	2.17727361637063	wildtype
BRITROC-216	IM_340	diagnosis	CDKN2A	0.960705830298296	wildtype
BRITROC-216	IM_340	diagnosis	CDKN2B	0.960705830298296	wildtype
BRITROC-216	IM_340	diagnosis	PIK3CA	2.17727361637063	wildtype
BRITROC-216	IM_340	diagnosis	PTEN	2.06868059585515	wildtype
BRITROC-216	IM_340	diagnosis	CCND3	1.05779425769469	wildtype
BRITROC-216	IM_340	diagnosis	RB1	2.078138571089	wildtype
BRITROC-216	IM_340	diagnosis	CCNE1	1.86329528093533	wildtype
BRITROC-216	IM_340	diagnosis	CCND1	2.11731432344915	wildtype
BRITROC-216	IM_340	diagnosis	NF1	1.00364584341893	wildtype
BRITROC-216	IM_340	diagnosis	AKT3	1.93902336245132	wildtype
BRITROC-216	IM_340	diagnosis	BRCA1	1.00364584341893	wildtype
BRITROC-216	IM_340	diagnosis	CCND2	3.27956246541556	wildtype
BRITROC-216	IM_340	diagnosis	AKT1	0.990972609504644	wildtype
BRITROC-216	IM_340	diagnosis	MYC	5.15941289348925	wildtype
BRITROC-216	IM_340	diagnosis	KRAS	2.13760099570482	wildtype
BRITROC-216	JBLAB-4965	relapse	AKT2	4.06713742732676	wildtype
BRITROC-216	JBLAB-4965	relapse	BRCA2	5.16564196467236	wildtype
BRITROC-216	JBLAB-4965	relapse	MECOM	5.20080253506103	wildtype
BRITROC-216	JBLAB-4965	relapse	CDKN2A	1.88777366520347	wildtype
BRITROC-216	JBLAB-4965	relapse	CDKN2B	1.88777366520347	wildtype
BRITROC-216	JBLAB-4965	relapse	PIK3CA	5.20080253506103	wildtype
BRITROC-216	JBLAB-4965	relapse	PTEN	3.80265989589296	wildtype
BRITROC-216	JBLAB-4965	relapse	CCND3	3.08554604413283	wildtype
BRITROC-216	JBLAB-4965	relapse	RB1	3.117586497894	wildtype
BRITROC-216	JBLAB-4965	relapse	CCNE1	4.06713742732676	wildtype
BRITROC-216	JBLAB-4965	relapse	CCND1	3.95080824730675	wildtype
BRITROC-216	JBLAB-4965	relapse	NF1	2.03879612728223	wildtype
BRITROC-216	JBLAB-4965	relapse	AKT3	4.13311124353366	wildtype
BRITROC-216	JBLAB-4965	relapse	BRCA1	2.03879612728223	wildtype
BRITROC-216	JBLAB-4965	relapse	CCND2	3.98043134786131	wildtype
BRITROC-216	JBLAB-4965	relapse	AKT1	1.98656125253726	wildtype
BRITROC-216	JBLAB-4965	relapse	MYC	9.61379920532217	wildtype
BRITROC-216	JBLAB-4965	relapse	KRAS	3.06703627577082	wildtype
BRITROC-225	JBLAB-4975	relapse	AKT2	1.94327808722829	wildtype
BRITROC-225	JBLAB-4975	relapse	BRCA2	0.984373254494753	wildtype
BRITROC-225	JBLAB-4975	relapse	MECOM	5.11960281872191	wildtype
BRITROC-225	JBLAB-4975	relapse	CDKN2A	3.05972258546551	wildtype
BRITROC-225	JBLAB-4975	relapse	CDKN2B	3.05972258546551	wildtype
BRITROC-225	JBLAB-4975	relapse	PIK3CA	2.96144180992338	wildtype
BRITROC-225	JBLAB-4975	relapse	PTEN	0.96079585840674	wildtype
BRITROC-225	JBLAB-4975	relapse	CCND3	1.96950333325261	wildtype
BRITROC-225	JBLAB-4975	relapse	RB1	0.984373254494753	wildtype
BRITROC-225	JBLAB-4975	relapse	CCNE1	1.94327808722829	wildtype
BRITROC-225	JBLAB-4975	relapse	CCND1	2.02245348719719	wildtype
BRITROC-225	JBLAB-4975	relapse	NF1	1.88705681471402	wildtype
BRITROC-225	JBLAB-4975	relapse	AKT3	0.979923895162173	wildtype
BRITROC-225	JBLAB-4975	relapse	BRCA1	1.87853145410374	wildtype
BRITROC-225	JBLAB-4975	relapse	CCND2	2.90863976812055	wildtype
BRITROC-225	JBLAB-4975	relapse	AKT1	3.03528007934947	wildtype
BRITROC-225	JBLAB-4975	relapse	MYC	4.87244546268384	wildtype
BRITROC-225	JBLAB-4975	relapse	KRAS	1.01129739776088	wildtype
BRITROC-225	IM_445	diagnosis	AKT2	1.92286688098771	wildtype
BRITROC-225	IM_445	diagnosis	BRCA2	1.00369811235786	wildtype
BRITROC-225	IM_445	diagnosis	MECOM	5.50778059409672	wildtype
BRITROC-225	IM_445	diagnosis	CDKN2A	3.12597953438738	wildtype
BRITROC-225	IM_445	diagnosis	CDKN2B	3.12597953438738	wildtype
BRITROC-225	IM_445	diagnosis	PIK3CA	3.1415537719255	wildtype
BRITROC-225	IM_445	diagnosis	PTEN	2.02287364393912	wildtype
BRITROC-225	IM_445	diagnosis	CCND3	2.09240301021776	wildtype
BRITROC-225	IM_445	diagnosis	RB1	1.00369811235786	wildtype
BRITROC-225	IM_445	diagnosis	CCNE1	1.92286688098771	wildtype
BRITROC-225	IM_445	diagnosis	CCND1	2.05276272578196	wildtype
BRITROC-225	IM_445	diagnosis	NF1	2.17649228376289	wildtype
BRITROC-225	IM_445	diagnosis	AKT3	1.97585885428322	wildtype
BRITROC-225	IM_445	diagnosis	BRCA1	0.970893598185893	wildtype
BRITROC-225	IM_445	diagnosis	CCND2	4.00924422264466	wildtype
BRITROC-225	IM_445	diagnosis	AKT1	3.44774965295562	wildtype
BRITROC-225	IM_445	diagnosis	MYC	4.93869011698561	wildtype
BRITROC-225	IM_445	diagnosis	KRAS	1.06469518252261	wildtype
BRITROC-226	JBLAB-4978	relapse	AKT2	1.82412428016135	wildtype
BRITROC-226	JBLAB-4978	relapse	BRCA2	0.971836753332047	wildtype
BRITROC-226	JBLAB-4978	relapse	MECOM	2.56393153594399	wildtype
BRITROC-226	JBLAB-4978	relapse	CDKN2A	1.99569581830715	wildtype
BRITROC-226	JBLAB-4978	relapse	CDKN2B	1.99569581830715	wildtype
BRITROC-226	JBLAB-4978	relapse	PIK3CA	2.56393153594399	wildtype
BRITROC-226	JBLAB-4978	relapse	PTEN	1.91937078909363	wildtype
BRITROC-226	JBLAB-4978	relapse	CCND3	1.92491531034173	wildtype
BRITROC-226	JBLAB-4978	relapse	RB1	0.971836753332047	wildtype
BRITROC-226	JBLAB-4978	relapse	CCNE1	2.78836744706076	wildtype
BRITROC-226	JBLAB-4978	relapse	CCND1	1.98735192452888	wildtype
BRITROC-226	JBLAB-4978	relapse	NF1	0.899206822031214	wildtype
BRITROC-226	JBLAB-4978	relapse	AKT3	2.02525884119488	wildtype
BRITROC-226	JBLAB-4978	relapse	BRCA1	0.899206822031214	wildtype
BRITROC-226	JBLAB-4978	relapse	CCND2	1.95864596056297	wildtype
BRITROC-226	JBLAB-4978	relapse	AKT1	1.94830907095209	wildtype
BRITROC-226	JBLAB-4978	relapse	MYC	2.72181808361823	wildtype
BRITROC-226	JBLAB-4978	relapse	KRAS	2.04761593162667	wildtype
BRITROC-226	JBLAB-4976	relapse	AKT2	1.30489491586903	wildtype
BRITROC-226	JBLAB-4976	relapse	BRCA2	0.97814157051536	wildtype
BRITROC-226	JBLAB-4976	relapse	MECOM	2.8277935417631	wildtype
BRITROC-226	JBLAB-4976	relapse	CDKN2A	1.98443962586818	wildtype
BRITROC-226	JBLAB-4976	relapse	CDKN2B	1.98443962586818	wildtype
BRITROC-226	JBLAB-4976	relapse	PIK3CA	2.8277935417631	wildtype
BRITROC-226	JBLAB-4976	relapse	PTEN	1.93744055056204	wildtype
BRITROC-226	JBLAB-4976	relapse	CCND3	1.94847525129778	wildtype
BRITROC-226	JBLAB-4976	relapse	RB1	0.97814157051536	wildtype
BRITROC-226	JBLAB-4976	relapse	CCNE1	2.86453213630538	wildtype
BRITROC-226	JBLAB-4976	relapse	CCND1	1.98069589547226	wildtype
BRITROC-226	JBLAB-4976	relapse	NF1	0.957503646958511	wildtype
BRITROC-226	JBLAB-4976	relapse	AKT3	1.92354148075288	wildtype
BRITROC-226	JBLAB-4976	relapse	BRCA1	0.957503646958511	wildtype
BRITROC-226	JBLAB-4976	relapse	CCND2	1.97748924093353	wildtype
BRITROC-226	JBLAB-4976	relapse	AKT1	1.96550060902545	wildtype
BRITROC-226	JBLAB-4976	relapse	MYC	2.92909152172891	wildtype
BRITROC-226	JBLAB-4976	relapse	KRAS	2.0291897004998	wildtype
BRITROC-226	IM_364	diagnosis	AKT2	1.92901952124836	wildtype
BRITROC-226	IM_364	diagnosis	BRCA2	1.00888840460878	wildtype
BRITROC-226	IM_364	diagnosis	MECOM	2.02184393546492	wildtype
BRITROC-226	IM_364	diagnosis	CDKN2A	2.01104112975317	wildtype
BRITROC-226	IM_364	diagnosis	CDKN2B	2.01104112975317	wildtype
BRITROC-226	IM_364	diagnosis	PIK3CA	2.02184393546492	wildtype
BRITROC-226	IM_364	diagnosis	PTEN	2.00356469317656	wildtype
BRITROC-226	IM_364	diagnosis	CCND3	1.97762720915621	wildtype
BRITROC-226	IM_364	diagnosis	RB1	1.00888840460878	wildtype
BRITROC-226	IM_364	diagnosis	CCNE1	2.87456261576765	wildtype
BRITROC-226	IM_364	diagnosis	CCND1	1.99416300159563	wildtype
BRITROC-226	IM_364	diagnosis	NF1	0.957501073836668	wildtype
BRITROC-226	IM_364	diagnosis	AKT3	1.90406752883177	wildtype
BRITROC-226	IM_364	diagnosis	BRCA1	0.957501073836668	wildtype
BRITROC-226	IM_364	diagnosis	CCND2	2.0575475650325	wildtype
BRITROC-226	IM_364	diagnosis	AKT1	1.95666058724596	wildtype
BRITROC-226	IM_364	diagnosis	MYC	3.03254049650827	wildtype
BRITROC-226	IM_364	diagnosis	KRAS	2.12940765537018	wildtype
BRITROC-226	JBLAB-4979	relapse	AKT2	1.66685711726494	wildtype
BRITROC-226	JBLAB-4979	relapse	BRCA2	1.00167716960391	wildtype
BRITROC-226	JBLAB-4979	relapse	MECOM	2.54080510470463	wildtype
BRITROC-226	JBLAB-4979	relapse	CDKN2A	1.90911319195117	wildtype
BRITROC-226	JBLAB-4979	relapse	CDKN2B	1.90911319195117	wildtype
BRITROC-226	JBLAB-4979	relapse	PIK3CA	2.54080510470463	wildtype
BRITROC-226	JBLAB-4979	relapse	PTEN	1.98723532742894	wildtype
BRITROC-226	JBLAB-4979	relapse	CCND3	1.9909794414247	wildtype
BRITROC-226	JBLAB-4979	relapse	RB1	1.00167716960391	wildtype
BRITROC-226	JBLAB-4979	relapse	CCNE1	2.89416813566344	wildtype
BRITROC-226	JBLAB-4979	relapse	CCND1	1.93024252356875	wildtype
BRITROC-226	JBLAB-4979	relapse	NF1	0.979154889867846	wildtype
BRITROC-226	JBLAB-4979	relapse	AKT3	2.13468507919328	wildtype
BRITROC-226	JBLAB-4979	relapse	BRCA1	0.979154889867846	wildtype
BRITROC-226	JBLAB-4979	relapse	CCND2	1.96139025985647	wildtype
BRITROC-226	JBLAB-4979	relapse	AKT1	1.98667391239942	wildtype
BRITROC-226	JBLAB-4979	relapse	MYC	2.79992529005486	wildtype
BRITROC-226	JBLAB-4979	relapse	KRAS	2.03205535450899	wildtype
BRITROC-226	JBLAB-4977	relapse	AKT2	1.77303205726709	wildtype
BRITROC-226	JBLAB-4977	relapse	BRCA2	0.925251006266251	wildtype
BRITROC-226	JBLAB-4977	relapse	MECOM	2.4593547581104	wildtype
BRITROC-226	JBLAB-4977	relapse	CDKN2A	2.00394744272542	wildtype
BRITROC-226	JBLAB-4977	relapse	CDKN2B	2.00394744272542	wildtype
BRITROC-226	JBLAB-4977	relapse	PIK3CA	2.4593547581104	wildtype
BRITROC-226	JBLAB-4977	relapse	PTEN	1.94478396173925	wildtype
BRITROC-226	JBLAB-4977	relapse	CCND3	2.02765082789827	wildtype
BRITROC-226	JBLAB-4977	relapse	RB1	0.925251006266251	wildtype
BRITROC-226	JBLAB-4977	relapse	CCNE1	2.82050087218755	wildtype
BRITROC-226	JBLAB-4977	relapse	CCND1	2.00116867135238	wildtype
BRITROC-226	JBLAB-4977	relapse	NF1	0.855227721084861	wildtype
BRITROC-226	JBLAB-4977	relapse	AKT3	2.00836742732995	wildtype
BRITROC-226	JBLAB-4977	relapse	BRCA1	0.855227721084861	wildtype
BRITROC-226	JBLAB-4977	relapse	CCND2	1.99497416364081	wildtype
BRITROC-226	JBLAB-4977	relapse	AKT1	1.96171823284664	wildtype
BRITROC-226	JBLAB-4977	relapse	MYC	2.85778058673204	wildtype
BRITROC-226	JBLAB-4977	relapse	KRAS	2.07052712752586	wildtype
BRITROC-229	JBLAB-4981	relapse	AKT2	2.68006675908323	wildtype
BRITROC-229	JBLAB-4981	relapse	BRCA2	2.06680107468136	wildtype
BRITROC-229	JBLAB-4981	relapse	MECOM	4.97604727829061	wildtype
BRITROC-229	JBLAB-4981	relapse	CDKN2A	2.83535584830897	wildtype
BRITROC-229	JBLAB-4981	relapse	CDKN2B	2.83535584830897	wildtype
BRITROC-229	JBLAB-4981	relapse	PIK3CA	4.33291448504502	wildtype
BRITROC-229	JBLAB-4981	relapse	PTEN	2.8978605653758	wildtype
BRITROC-229	JBLAB-4981	relapse	CCND3	3.83967492835397	wildtype
BRITROC-229	JBLAB-4981	relapse	RB1	2.06680107468136	wildtype
BRITROC-229	JBLAB-4981	relapse	CCNE1	10.5888216450362	wildtype
BRITROC-229	JBLAB-4981	relapse	CCND1	3.96613106729192	wildtype
BRITROC-229	JBLAB-4981	relapse	NF1	-0.0883060659554008	wildtype
BRITROC-229	JBLAB-4981	relapse	AKT3	3.84340102458034	wildtype
BRITROC-229	JBLAB-4981	relapse	BRCA1	2.18123599543819	wildtype
BRITROC-229	JBLAB-4981	relapse	CCND2	4.44091246725639	wildtype
BRITROC-229	JBLAB-4981	relapse	AKT1	1.88962944390767	wildtype
BRITROC-229	JBLAB-4981	relapse	MYC	2.32381063298541	wildtype
BRITROC-229	JBLAB-4981	relapse	KRAS	4.44091246725639	wildtype
BRITROC-229	IM_422	diagnosis	AKT2	3.05914348159941	wildtype
BRITROC-229	IM_422	diagnosis	BRCA2	2.01340125490485	wildtype
BRITROC-229	IM_422	diagnosis	MECOM	5.48720155835229	wildtype
BRITROC-229	IM_422	diagnosis	CDKN2A	2.85528739209636	wildtype
BRITROC-229	IM_422	diagnosis	CDKN2B	2.85528739209636	wildtype
BRITROC-229	IM_422	diagnosis	PIK3CA	4.42612093975148	wildtype
BRITROC-229	IM_422	diagnosis	PTEN	2.82887343526941	wildtype
BRITROC-229	IM_422	diagnosis	CCND3	3.85751128207228	wildtype
BRITROC-229	IM_422	diagnosis	RB1	2.01340125490485	wildtype
BRITROC-229	IM_422	diagnosis	CCNE1	9.81860237922242	wildtype
BRITROC-229	IM_422	diagnosis	CCND1	4.16628117465178	wildtype
BRITROC-229	IM_422	diagnosis	NF1	0.0327684390336909	wildtype
BRITROC-229	IM_422	diagnosis	AKT3	3.59867903577523	wildtype
BRITROC-229	IM_422	diagnosis	BRCA1	2.31741968918825	wildtype
BRITROC-229	IM_422	diagnosis	CCND2	4.53834935845138	wildtype
BRITROC-229	IM_422	diagnosis	AKT1	1.86560331425717	wildtype
BRITROC-229	IM_422	diagnosis	MYC	2.34672941422541	wildtype
BRITROC-229	IM_422	diagnosis	KRAS	4.57725867094924	wildtype
BRITROC-23	JBLAB-4128	relapse	AKT2	3.68593722092172	BRCA-mutant
BRITROC-23	JBLAB-4128	relapse	BRCA2	2.03321226630594	BRCA-mutant
BRITROC-23	JBLAB-4128	relapse	MECOM	8.17314613951614	BRCA-mutant
BRITROC-23	JBLAB-4128	relapse	CDKN2A	4.13372809020494	BRCA-mutant
BRITROC-23	JBLAB-4128	relapse	CDKN2B	4.13372809020494	BRCA-mutant
BRITROC-23	JBLAB-4128	relapse	PIK3CA	10.0023142036838	BRCA-mutant
BRITROC-23	JBLAB-4128	relapse	PTEN	2.89120516891183	BRCA-mutant
BRITROC-23	JBLAB-4128	relapse	CCND3	5.29500435125771	BRCA-mutant
BRITROC-23	JBLAB-4128	relapse	RB1	2.03321226630594	BRCA-mutant
BRITROC-23	JBLAB-4128	relapse	CCNE1	3.68593722092172	BRCA-mutant
BRITROC-23	JBLAB-4128	relapse	CCND1	3.79427332806954	BRCA-mutant
BRITROC-23	JBLAB-4128	relapse	NF1	1.89827798606778	BRCA-mutant
BRITROC-23	JBLAB-4128	relapse	AKT3	3.40205272223086	BRCA-mutant
BRITROC-23	JBLAB-4128	relapse	BRCA1	3.84427083880882	BRCA-mutant
BRITROC-23	JBLAB-4128	relapse	CCND2	2.35255150939908	BRCA-mutant
BRITROC-23	JBLAB-4128	relapse	AKT1	3.95403258603934	BRCA-mutant
BRITROC-23	JBLAB-4128	relapse	MYC	7.1706102147805	BRCA-mutant
BRITROC-23	JBLAB-4128	relapse	KRAS	4.6740179965197	BRCA-mutant
BRITROC-23	IM_56	diagnosis	AKT2	2.09944135123308	BRCA-mutant
BRITROC-23	IM_56	diagnosis	BRCA2	1.07114646759965	BRCA-mutant
BRITROC-23	IM_56	diagnosis	MECOM	4.25387052902331	BRCA-mutant
BRITROC-23	IM_56	diagnosis	CDKN2A	2.71365893044267	BRCA-mutant
BRITROC-23	IM_56	diagnosis	CDKN2B	2.71365893044267	BRCA-mutant
BRITROC-23	IM_56	diagnosis	PIK3CA	4.94316537801384	BRCA-mutant
BRITROC-23	IM_56	diagnosis	PTEN	1.9327617726566	BRCA-mutant
BRITROC-23	IM_56	diagnosis	CCND3	2.99882499097521	BRCA-mutant
BRITROC-23	IM_56	diagnosis	RB1	1.07114646759965	BRCA-mutant
BRITROC-23	IM_56	diagnosis	CCNE1	2.09944135123308	BRCA-mutant
BRITROC-23	IM_56	diagnosis	CCND1	2.06820283674156	BRCA-mutant
BRITROC-23	IM_56	diagnosis	NF1	0.976789102893432	BRCA-mutant
BRITROC-23	IM_56	diagnosis	AKT3	2.05063882615366	BRCA-mutant
BRITROC-23	IM_56	diagnosis	BRCA1	1.78368371355001	BRCA-mutant
BRITROC-23	IM_56	diagnosis	CCND2	1.5230795230242	BRCA-mutant
BRITROC-23	IM_56	diagnosis	AKT1	1.90043114879013	BRCA-mutant
BRITROC-23	IM_56	diagnosis	MYC	2.83986653703814	BRCA-mutant
BRITROC-23	IM_56	diagnosis	KRAS	3.01866862477012	BRCA-mutant
BRITROC-232	IM_351	diagnosis	AKT2	3.17558567831326	wildtype
BRITROC-232	IM_351	diagnosis	BRCA2	1.96781496035318	wildtype
BRITROC-232	IM_351	diagnosis	MECOM	3.05657819704129	wildtype
BRITROC-232	IM_351	diagnosis	CDKN2A	1.93339319233321	wildtype
BRITROC-232	IM_351	diagnosis	CDKN2B	1.93339319233321	wildtype
BRITROC-232	IM_351	diagnosis	PIK3CA	3.05657819704129	wildtype
BRITROC-232	IM_351	diagnosis	PTEN	2.98482830527978	wildtype
BRITROC-232	IM_351	diagnosis	CCND3	3.01052134404808	wildtype
BRITROC-232	IM_351	diagnosis	RB1	1.96781496035318	wildtype
BRITROC-232	IM_351	diagnosis	CCNE1	3.04890126222725	wildtype
BRITROC-232	IM_351	diagnosis	CCND1	4.07548601355034	wildtype
BRITROC-232	IM_351	diagnosis	NF1	1.97324118068897	wildtype
BRITROC-232	IM_351	diagnosis	AKT3	3.01008051886568	wildtype
BRITROC-232	IM_351	diagnosis	BRCA1	1.97324118068897	wildtype
BRITROC-232	IM_351	diagnosis	CCND2	4.11136222191592	wildtype
BRITROC-232	IM_351	diagnosis	AKT1	4.95719246206721	wildtype
BRITROC-232	IM_351	diagnosis	MYC	4.59994881507163	wildtype
BRITROC-232	IM_351	diagnosis	KRAS	4.11136222191592	wildtype
BRITROC-232	IM_350	diagnosis	AKT2	3.0524788294311	wildtype
BRITROC-232	IM_350	diagnosis	BRCA2	1.98862301145364	wildtype
BRITROC-232	IM_350	diagnosis	MECOM	3.0362962939812	wildtype
BRITROC-232	IM_350	diagnosis	CDKN2A	1.98851321889148	wildtype
BRITROC-232	IM_350	diagnosis	CDKN2B	1.98851321889148	wildtype
BRITROC-232	IM_350	diagnosis	PIK3CA	3.0362962939812	wildtype
BRITROC-232	IM_350	diagnosis	PTEN	2.9598703673656	wildtype
BRITROC-232	IM_350	diagnosis	CCND3	3.01441324383341	wildtype
BRITROC-232	IM_350	diagnosis	RB1	1.98862301145364	wildtype
BRITROC-232	IM_350	diagnosis	CCNE1	2.92412489594341	wildtype
BRITROC-232	IM_350	diagnosis	CCND1	4.04818974633586	wildtype
BRITROC-232	IM_350	diagnosis	NF1	2.00501193222675	wildtype
BRITROC-232	IM_350	diagnosis	AKT3	3.01189804332412	wildtype
BRITROC-232	IM_350	diagnosis	BRCA1	2.00501193222675	wildtype
BRITROC-232	IM_350	diagnosis	CCND2	4.09772358107768	wildtype
BRITROC-232	IM_350	diagnosis	AKT1	4.9950877671661	wildtype
BRITROC-232	IM_350	diagnosis	MYC	4.69086859063342	wildtype
BRITROC-232	IM_350	diagnosis	KRAS	4.09772358107768	wildtype
BRITROC-232	JBLAB-4986	relapse	AKT2	3.05901834785788	wildtype
BRITROC-232	JBLAB-4986	relapse	BRCA2	1.98998838679378	wildtype
BRITROC-232	JBLAB-4986	relapse	MECOM	4.14949574420661	wildtype
BRITROC-232	JBLAB-4986	relapse	CDKN2A	1.99995088703252	wildtype
BRITROC-232	JBLAB-4986	relapse	CDKN2B	1.99995088703252	wildtype
BRITROC-232	JBLAB-4986	relapse	PIK3CA	4.14949574420661	wildtype
BRITROC-232	JBLAB-4986	relapse	PTEN	2.65526412721452	wildtype
BRITROC-232	JBLAB-4986	relapse	CCND3	2.86404949094919	wildtype
BRITROC-232	JBLAB-4986	relapse	RB1	1.98998838679378	wildtype
BRITROC-232	JBLAB-4986	relapse	CCNE1	3.05901834785788	wildtype
BRITROC-232	JBLAB-4986	relapse	CCND1	3.03367382322098	wildtype
BRITROC-232	JBLAB-4986	relapse	NF1	2.07010097354077	wildtype
BRITROC-232	JBLAB-4986	relapse	AKT3	4.05459265291056	wildtype
BRITROC-232	JBLAB-4986	relapse	BRCA1	2.07010097354077	wildtype
BRITROC-232	JBLAB-4986	relapse	CCND2	4.1160514776537	wildtype
BRITROC-232	JBLAB-4986	relapse	AKT1	4.88924722728558	wildtype
BRITROC-232	JBLAB-4986	relapse	MYC	5.04769868366994	wildtype
BRITROC-232	JBLAB-4986	relapse	KRAS	4.17097848010947	wildtype
BRITROC-232	JBLAB-4987	relapse	AKT2	2.96944675761855	wildtype
BRITROC-232	JBLAB-4987	relapse	BRCA2	1.99174873304244	wildtype
BRITROC-232	JBLAB-4987	relapse	MECOM	4.14775029530411	wildtype
BRITROC-232	JBLAB-4987	relapse	CDKN2A	2.02442824885448	wildtype
BRITROC-232	JBLAB-4987	relapse	CDKN2B	2.02442824885448	wildtype
BRITROC-232	JBLAB-4987	relapse	PIK3CA	4.14775029530411	wildtype
BRITROC-232	JBLAB-4987	relapse	PTEN	2.41569073638945	wildtype
BRITROC-232	JBLAB-4987	relapse	CCND3	3.01113855565032	wildtype
BRITROC-232	JBLAB-4987	relapse	RB1	3.08728479573246	wildtype
BRITROC-232	JBLAB-4987	relapse	CCNE1	2.96944675761855	wildtype
BRITROC-232	JBLAB-4987	relapse	CCND1	3.04476088353391	wildtype
BRITROC-232	JBLAB-4987	relapse	NF1	2.11692275625029	wildtype
BRITROC-232	JBLAB-4987	relapse	AKT3	4.06338958879792	wildtype
BRITROC-232	JBLAB-4987	relapse	BRCA1	2.11692275625029	wildtype
BRITROC-232	JBLAB-4987	relapse	CCND2	4.17572819697017	wildtype
BRITROC-232	JBLAB-4987	relapse	AKT1	4.01546646975407	wildtype
BRITROC-232	JBLAB-4987	relapse	MYC	4.15112177456081	wildtype
BRITROC-232	JBLAB-4987	relapse	KRAS	4.11272604080721	wildtype
BRITROC-232	JBLAB-4985	relapse	AKT2	2.99946219684407	wildtype
BRITROC-232	JBLAB-4985	relapse	BRCA2	1.95036152820068	wildtype
BRITROC-232	JBLAB-4985	relapse	MECOM	3.01476783353158	wildtype
BRITROC-232	JBLAB-4985	relapse	CDKN2A	1.93512563632701	wildtype
BRITROC-232	JBLAB-4985	relapse	CDKN2B	1.93512563632701	wildtype
BRITROC-232	JBLAB-4985	relapse	PIK3CA	3.01476783353158	wildtype
BRITROC-232	JBLAB-4985	relapse	PTEN	2.93473901305744	wildtype
BRITROC-232	JBLAB-4985	relapse	CCND3	2.94031032469366	wildtype
BRITROC-232	JBLAB-4985	relapse	RB1	1.95036152820068	wildtype
BRITROC-232	JBLAB-4985	relapse	CCNE1	2.88807287923003	wildtype
BRITROC-232	JBLAB-4985	relapse	CCND1	3.22468921250894	wildtype
BRITROC-232	JBLAB-4985	relapse	NF1	2.01849367395106	wildtype
BRITROC-232	JBLAB-4985	relapse	AKT3	2.97006990890311	wildtype
BRITROC-232	JBLAB-4985	relapse	BRCA1	2.01849367395106	wildtype
BRITROC-232	JBLAB-4985	relapse	CCND2	3.96710586074422	wildtype
BRITROC-232	JBLAB-4985	relapse	AKT1	3.67804632499879	wildtype
BRITROC-232	JBLAB-4985	relapse	MYC	4.75389001239276	wildtype
BRITROC-232	JBLAB-4985	relapse	KRAS	3.96710586074422	wildtype
BRITROC-232	IM_349	diagnosis	AKT2	3.09104115766349	wildtype
BRITROC-232	IM_349	diagnosis	BRCA2	1.97859201826878	wildtype
BRITROC-232	IM_349	diagnosis	MECOM	3.11097433018507	wildtype
BRITROC-232	IM_349	diagnosis	CDKN2A	2.02323010023977	wildtype
BRITROC-232	IM_349	diagnosis	CDKN2B	2.02323010023977	wildtype
BRITROC-232	IM_349	diagnosis	PIK3CA	3.11097433018507	wildtype
BRITROC-232	IM_349	diagnosis	PTEN	2.94350620881309	wildtype
BRITROC-232	IM_349	diagnosis	CCND3	3.01911270739801	wildtype
BRITROC-232	IM_349	diagnosis	RB1	1.97859201826878	wildtype
BRITROC-232	IM_349	diagnosis	CCNE1	2.99582408651268	wildtype
BRITROC-232	IM_349	diagnosis	CCND1	4.04899266229051	wildtype
BRITROC-232	IM_349	diagnosis	NF1	1.96650323960613	wildtype
BRITROC-232	IM_349	diagnosis	AKT3	3.86894118602839	wildtype
BRITROC-232	IM_349	diagnosis	BRCA1	1.96650323960613	wildtype
BRITROC-232	IM_349	diagnosis	CCND2	4.06470833098654	wildtype
BRITROC-232	IM_349	diagnosis	AKT1	4.99804705874876	wildtype
BRITROC-232	IM_349	diagnosis	MYC	5.00732140702609	wildtype
BRITROC-232	IM_349	diagnosis	KRAS	4.06470833098654	wildtype
BRITROC-234	JBLAB-4989	relapse	AKT2	3.23994214906697	wildtype
BRITROC-234	JBLAB-4989	relapse	BRCA2	3.91520836674806	wildtype
BRITROC-234	JBLAB-4989	relapse	MECOM	5.89702824142389	wildtype
BRITROC-234	JBLAB-4989	relapse	CDKN2A	3.84452446873227	wildtype
BRITROC-234	JBLAB-4989	relapse	CDKN2B	3.84452446873227	wildtype
BRITROC-234	JBLAB-4989	relapse	PIK3CA	4.88077826652127	wildtype
BRITROC-234	JBLAB-4989	relapse	PTEN	2.88735717251443	wildtype
BRITROC-234	JBLAB-4989	relapse	CCND3	3.76913707627747	wildtype
BRITROC-234	JBLAB-4989	relapse	RB1	1.92780520067308	wildtype
BRITROC-234	JBLAB-4989	relapse	CCNE1	13.829792786382	wildtype
BRITROC-234	JBLAB-4989	relapse	CCND1	2.98289106091417	wildtype
BRITROC-234	JBLAB-4989	relapse	NF1	2.17926956020921	wildtype
BRITROC-234	JBLAB-4989	relapse	AKT3	6.13683998232966	wildtype
BRITROC-234	JBLAB-4989	relapse	BRCA1	2.17926956020921	wildtype
BRITROC-234	JBLAB-4989	relapse	CCND2	5.60730073652786	wildtype
BRITROC-234	JBLAB-4989	relapse	AKT1	3.12654408690257	wildtype
BRITROC-234	JBLAB-4989	relapse	MYC	3.87751965013349	wildtype
BRITROC-234	JBLAB-4989	relapse	KRAS	3.45051023598277	wildtype
BRITROC-234	IM_401	diagnosis	AKT2	3.06284751708739	wildtype
BRITROC-234	IM_401	diagnosis	BRCA2	3.9816792495374	wildtype
BRITROC-234	IM_401	diagnosis	MECOM	6.62009503041221	wildtype
BRITROC-234	IM_401	diagnosis	CDKN2A	4.02333506948432	wildtype
BRITROC-234	IM_401	diagnosis	CDKN2B	4.02333506948432	wildtype
BRITROC-234	IM_401	diagnosis	PIK3CA	5.03200444326784	wildtype
BRITROC-234	IM_401	diagnosis	PTEN	2.14541259805359	wildtype
BRITROC-234	IM_401	diagnosis	CCND3	3.95717800001932	wildtype
BRITROC-234	IM_401	diagnosis	RB1	1.93965279331213	wildtype
BRITROC-234	IM_401	diagnosis	CCNE1	15.2468119116199	wildtype
BRITROC-234	IM_401	diagnosis	CCND1	3.08243972538796	wildtype
BRITROC-234	IM_401	diagnosis	NF1	2.07211039961013	wildtype
BRITROC-234	IM_401	diagnosis	AKT3	5.91473524771045	wildtype
BRITROC-234	IM_401	diagnosis	BRCA1	2.07211039961013	wildtype
BRITROC-234	IM_401	diagnosis	CCND2	5.39213547228666	wildtype
BRITROC-234	IM_401	diagnosis	AKT1	3.03003602804852	wildtype
BRITROC-234	IM_401	diagnosis	MYC	3.22469779681218	wildtype
BRITROC-234	IM_401	diagnosis	KRAS	3.79544878271189	wildtype
BRITROC-234	IM_400	diagnosis	AKT2	3.05121416404946	wildtype
BRITROC-234	IM_400	diagnosis	BRCA2	3.91250259774763	wildtype
BRITROC-234	IM_400	diagnosis	MECOM	6.54374937003608	wildtype
BRITROC-234	IM_400	diagnosis	CDKN2A	4.023950718978	wildtype
BRITROC-234	IM_400	diagnosis	CDKN2B	4.023950718978	wildtype
BRITROC-234	IM_400	diagnosis	PIK3CA	5.02142993144912	wildtype
BRITROC-234	IM_400	diagnosis	PTEN	2.49654213998082	wildtype
BRITROC-234	IM_400	diagnosis	CCND3	3.75117605119703	wildtype
BRITROC-234	IM_400	diagnosis	RB1	2.00914758289101	wildtype
BRITROC-234	IM_400	diagnosis	CCNE1	14.361842595105	wildtype
BRITROC-234	IM_400	diagnosis	CCND1	3.10810989629451	wildtype
BRITROC-234	IM_400	diagnosis	NF1	2.20777502293151	wildtype
BRITROC-234	IM_400	diagnosis	AKT3	5.29981955957896	wildtype
BRITROC-234	IM_400	diagnosis	BRCA1	2.20777502293151	wildtype
BRITROC-234	IM_400	diagnosis	CCND2	5.11283746043672	wildtype
BRITROC-234	IM_400	diagnosis	AKT1	3.07744045269915	wildtype
BRITROC-234	IM_400	diagnosis	MYC	4.00540750631457	wildtype
BRITROC-234	IM_400	diagnosis	KRAS	3.73628381055972	wildtype
BRITROC-234	IM_399	diagnosis	AKT2	2.8490573090984	wildtype
BRITROC-234	IM_399	diagnosis	BRCA2	3.84594120971551	wildtype
BRITROC-234	IM_399	diagnosis	MECOM	6.39765273151224	wildtype
BRITROC-234	IM_399	diagnosis	CDKN2A	3.89897564709866	wildtype
BRITROC-234	IM_399	diagnosis	CDKN2B	3.89897564709866	wildtype
BRITROC-234	IM_399	diagnosis	PIK3CA	5.03365243605064	wildtype
BRITROC-234	IM_399	diagnosis	PTEN	2.05545643476888	wildtype
BRITROC-234	IM_399	diagnosis	CCND3	3.92836534767528	wildtype
BRITROC-234	IM_399	diagnosis	RB1	2.52393649163548	wildtype
BRITROC-234	IM_399	diagnosis	CCNE1	13.9463563592309	wildtype
BRITROC-234	IM_399	diagnosis	CCND1	3.05449140252309	wildtype
BRITROC-234	IM_399	diagnosis	NF1	2.1719330488268	wildtype
BRITROC-234	IM_399	diagnosis	AKT3	5.70214900277097	wildtype
BRITROC-234	IM_399	diagnosis	BRCA1	2.62204697325149	wildtype
BRITROC-234	IM_399	diagnosis	CCND2	5.05083612142175	wildtype
BRITROC-234	IM_399	diagnosis	AKT1	2.95936459460199	wildtype
BRITROC-234	IM_399	diagnosis	MYC	4.00609095367012	wildtype
BRITROC-234	IM_399	diagnosis	KRAS	3.91986389536228	wildtype
BRITROC-234	IM_402	diagnosis	AKT2	2.94383817982231	wildtype
BRITROC-234	IM_402	diagnosis	BRCA2	3.98226704706416	wildtype
BRITROC-234	IM_402	diagnosis	MECOM	6.34725811836054	wildtype
BRITROC-234	IM_402	diagnosis	CDKN2A	3.94813818129628	wildtype
BRITROC-234	IM_402	diagnosis	CDKN2B	3.94813818129628	wildtype
BRITROC-234	IM_402	diagnosis	PIK3CA	4.97126254508846	wildtype
BRITROC-234	IM_402	diagnosis	PTEN	2.41889399714223	wildtype
BRITROC-234	IM_402	diagnosis	CCND3	3.92312578695038	wildtype
BRITROC-234	IM_402	diagnosis	RB1	1.95426421278239	wildtype
BRITROC-234	IM_402	diagnosis	CCNE1	15.0925773229161	wildtype
BRITROC-234	IM_402	diagnosis	CCND1	3.29879708158838	wildtype
BRITROC-234	IM_402	diagnosis	NF1	2.09561207355274	wildtype
BRITROC-234	IM_402	diagnosis	AKT3	5.58212309337429	wildtype
BRITROC-234	IM_402	diagnosis	BRCA1	2.09561207355274	wildtype
BRITROC-234	IM_402	diagnosis	CCND2	5.34137785755935	wildtype
BRITROC-234	IM_402	diagnosis	AKT1	3.02234012830099	wildtype
BRITROC-234	IM_402	diagnosis	MYC	3.91452461920263	wildtype
BRITROC-234	IM_402	diagnosis	KRAS	3.84765593378457	wildtype
BRITROC-241	IM_423	diagnosis	AKT2	1.91593499926189	wildtype
BRITROC-241	IM_423	diagnosis	BRCA2	1.9746325044336	wildtype
BRITROC-241	IM_423	diagnosis	MECOM	3.79804105826399	wildtype
BRITROC-241	IM_423	diagnosis	CDKN2A	1.84130924252921	wildtype
BRITROC-241	IM_423	diagnosis	CDKN2B	1.84130924252921	wildtype
BRITROC-241	IM_423	diagnosis	PIK3CA	3.79804105826399	wildtype
BRITROC-241	IM_423	diagnosis	PTEN	1.95583746394735	wildtype
BRITROC-241	IM_423	diagnosis	CCND3	0.998993390259375	wildtype
BRITROC-241	IM_423	diagnosis	RB1	1.9746325044336	wildtype
BRITROC-241	IM_423	diagnosis	CCNE1	1.91593499926189	wildtype
BRITROC-241	IM_423	diagnosis	CCND1	1.92189873563321	wildtype
BRITROC-241	IM_423	diagnosis	NF1	0.933942435384303	wildtype
BRITROC-241	IM_423	diagnosis	AKT3	1.92858424789277	wildtype
BRITROC-241	IM_423	diagnosis	BRCA1	0.933942435384303	wildtype
BRITROC-241	IM_423	diagnosis	CCND2	2.75082652451382	wildtype
BRITROC-241	IM_423	diagnosis	AKT1	1.95256730107684	wildtype
BRITROC-241	IM_423	diagnosis	MYC	1.97005403877152	wildtype
BRITROC-241	IM_423	diagnosis	KRAS	2.75082652451382	wildtype
BRITROC-241	JBLAB-4996	relapse	AKT2	3.93076907371913	wildtype
BRITROC-241	JBLAB-4996	relapse	BRCA2	1.68945186974908	wildtype
BRITROC-241	JBLAB-4996	relapse	MECOM	4.98635344105758	wildtype
BRITROC-241	JBLAB-4996	relapse	CDKN2A	1.9649331413257	wildtype
BRITROC-241	JBLAB-4996	relapse	CDKN2B	1.9649331413257	wildtype
BRITROC-241	JBLAB-4996	relapse	PIK3CA	4.98635344105758	wildtype
BRITROC-241	JBLAB-4996	relapse	PTEN	3.00372622434072	wildtype
BRITROC-241	JBLAB-4996	relapse	CCND3	4.31510488893217	wildtype
BRITROC-241	JBLAB-4996	relapse	RB1	1.68945186974908	wildtype
BRITROC-241	JBLAB-4996	relapse	CCNE1	3.93076907371913	wildtype
BRITROC-241	JBLAB-4996	relapse	CCND1	3.26184894868031	wildtype
BRITROC-241	JBLAB-4996	relapse	NF1	2.13138108246747	wildtype
BRITROC-241	JBLAB-4996	relapse	AKT3	3.08091971404591	wildtype
BRITROC-241	JBLAB-4996	relapse	BRCA1	2.173662569822	wildtype
BRITROC-241	JBLAB-4996	relapse	CCND2	5.00195191772748	wildtype
BRITROC-241	JBLAB-4996	relapse	AKT1	3.00635713739463	wildtype
BRITROC-241	JBLAB-4996	relapse	MYC	2.99860558213894	wildtype
BRITROC-241	JBLAB-4996	relapse	KRAS	5.00195191772748	wildtype
BRITROC-242	IM_431	diagnosis	AKT2	2.02793064485216	wildtype
BRITROC-242	IM_431	diagnosis	BRCA2	2.00492794780388	wildtype
BRITROC-242	IM_431	diagnosis	MECOM	8.07032161629801	wildtype
BRITROC-242	IM_431	diagnosis	CDKN2A	2.86402896701588	wildtype
BRITROC-242	IM_431	diagnosis	CDKN2B	2.86402896701588	wildtype
BRITROC-242	IM_431	diagnosis	PIK3CA	7.0400789997789	wildtype
BRITROC-242	IM_431	diagnosis	PTEN	1.99865464809012	wildtype
BRITROC-242	IM_431	diagnosis	CCND3	2.94731555787574	wildtype
BRITROC-242	IM_431	diagnosis	RB1	2.00492794780388	wildtype
BRITROC-242	IM_431	diagnosis	CCNE1	39.1898171208684	wildtype
BRITROC-242	IM_431	diagnosis	CCND1	2.98958022350897	wildtype
BRITROC-242	IM_431	diagnosis	NF1	1.10166432160759	wildtype
BRITROC-242	IM_431	diagnosis	AKT3	2.8392322888701	wildtype
BRITROC-242	IM_431	diagnosis	BRCA1	1.13498860551734	wildtype
BRITROC-242	IM_431	diagnosis	CCND2	4.01967452893748	wildtype
BRITROC-242	IM_431	diagnosis	AKT1	1.97761980887142	wildtype
BRITROC-242	IM_431	diagnosis	MYC	4.88579296272852	wildtype
BRITROC-242	IM_431	diagnosis	KRAS	3.97546955432787	wildtype
BRITROC-242	JBLAB-4997	relapse	AKT2	1.91701835285066	wildtype
BRITROC-242	JBLAB-4997	relapse	BRCA2	1.99800137847022	wildtype
BRITROC-242	JBLAB-4997	relapse	MECOM	4.93541722233537	wildtype
BRITROC-242	JBLAB-4997	relapse	CDKN2A	1.91174167553757	wildtype
BRITROC-242	JBLAB-4997	relapse	CDKN2B	1.91174167553757	wildtype
BRITROC-242	JBLAB-4997	relapse	PIK3CA	4.93541722233537	wildtype
BRITROC-242	JBLAB-4997	relapse	PTEN	1.95072924647673	wildtype
BRITROC-242	JBLAB-4997	relapse	CCND3	2.87297728193181	wildtype
BRITROC-242	JBLAB-4997	relapse	RB1	1.99800137847022	wildtype
BRITROC-242	JBLAB-4997	relapse	CCNE1	28.0037050497831	wildtype
BRITROC-242	JBLAB-4997	relapse	CCND1	3.1103168276167	wildtype
BRITROC-242	JBLAB-4997	relapse	NF1	0.948581083568714	wildtype
BRITROC-242	JBLAB-4997	relapse	AKT3	3.99117295025593	wildtype
BRITROC-242	JBLAB-4997	relapse	BRCA1	2.089702918981	wildtype
BRITROC-242	JBLAB-4997	relapse	CCND2	3.94291177812324	wildtype
BRITROC-242	JBLAB-4997	relapse	AKT1	2.83446750646149	wildtype
BRITROC-242	JBLAB-4997	relapse	MYC	2.85086477686951	wildtype
BRITROC-242	JBLAB-4997	relapse	KRAS	3.94291177812324	wildtype
BRITROC-246	IM_430	diagnosis	AKT2	4.15493467694975	wildtype
BRITROC-246	IM_430	diagnosis	BRCA2	1.87883939988059	wildtype
BRITROC-246	IM_430	diagnosis	MECOM	6.50484591739628	wildtype
BRITROC-246	IM_430	diagnosis	CDKN2A	5.83510669208269	wildtype
BRITROC-246	IM_430	diagnosis	CDKN2B	5.83510669208269	wildtype
BRITROC-246	IM_430	diagnosis	PIK3CA	4.07175275647325	wildtype
BRITROC-246	IM_430	diagnosis	PTEN	2.13366641912218	wildtype
BRITROC-246	IM_430	diagnosis	CCND3	3.21333499762758	wildtype
BRITROC-246	IM_430	diagnosis	RB1	1.87883939988059	wildtype
BRITROC-246	IM_430	diagnosis	CCNE1	14.5883241819825	wildtype
BRITROC-246	IM_430	diagnosis	CCND1	3.04897285003062	wildtype
BRITROC-246	IM_430	diagnosis	NF1	1.99590394736444	wildtype
BRITROC-246	IM_430	diagnosis	AKT3	2.92558368512348	wildtype
BRITROC-246	IM_430	diagnosis	BRCA1	1.19224119455583	wildtype
BRITROC-246	IM_430	diagnosis	CCND2	3.809703641171	wildtype
BRITROC-246	IM_430	diagnosis	AKT1	1.99446583152349	wildtype
BRITROC-246	IM_430	diagnosis	MYC	4.97183226206377	wildtype
BRITROC-246	IM_430	diagnosis	KRAS	3.84435411615907	wildtype
BRITROC-246	JBLAB-4999	relapse	AKT2	2.16644523899951	wildtype
BRITROC-246	JBLAB-4999	relapse	BRCA2	2.07424313409804	wildtype
BRITROC-246	JBLAB-4999	relapse	MECOM	4.00383907933703	wildtype
BRITROC-246	JBLAB-4999	relapse	CDKN2A	4.63640047389252	wildtype
BRITROC-246	JBLAB-4999	relapse	CDKN2B	4.63640047389252	wildtype
BRITROC-246	JBLAB-4999	relapse	PIK3CA	3.06566571561539	wildtype
BRITROC-246	JBLAB-4999	relapse	PTEN	3.0103444737849	wildtype
BRITROC-246	JBLAB-4999	relapse	CCND3	3.18155313734219	wildtype
BRITROC-246	JBLAB-4999	relapse	RB1	2.07424313409804	wildtype
BRITROC-246	JBLAB-4999	relapse	CCNE1	4.28755663163831	wildtype
BRITROC-246	JBLAB-4999	relapse	CCND1	3.09622163454627	wildtype
BRITROC-246	JBLAB-4999	relapse	NF1	2.19828104207866	wildtype
BRITROC-246	JBLAB-4999	relapse	AKT3	4.15500940511502	wildtype
BRITROC-246	JBLAB-4999	relapse	BRCA1	2.19828104207866	wildtype
BRITROC-246	JBLAB-4999	relapse	CCND2	4.05739571297959	wildtype
BRITROC-246	JBLAB-4999	relapse	AKT1	2.08628410188152	wildtype
BRITROC-246	JBLAB-4999	relapse	MYC	5.73634558453731	wildtype
BRITROC-246	JBLAB-4999	relapse	KRAS	4.05739571297959	wildtype
BRITROC-248	IM_403	diagnosis	AKT2	5.81842046484974	wildtype
BRITROC-248	IM_403	diagnosis	BRCA2	4.05901018720127	wildtype
BRITROC-248	IM_403	diagnosis	MECOM	9.05488244469858	wildtype
BRITROC-248	IM_403	diagnosis	CDKN2A	10.2044212707573	wildtype
BRITROC-248	IM_403	diagnosis	CDKN2B	10.2044212707573	wildtype
BRITROC-248	IM_403	diagnosis	PIK3CA	9.50316242573804	wildtype
BRITROC-248	IM_403	diagnosis	PTEN	6.14276625560226	wildtype
BRITROC-248	IM_403	diagnosis	CCND3	4.09994063717396	wildtype
BRITROC-248	IM_403	diagnosis	RB1	4.05901018720127	wildtype
BRITROC-248	IM_403	diagnosis	CCNE1	5.16078643583275	wildtype
BRITROC-248	IM_403	diagnosis	CCND1	7.90454882342763	wildtype
BRITROC-248	IM_403	diagnosis	NF1	4.14689777532222	wildtype
BRITROC-248	IM_403	diagnosis	AKT3	8.11721082331491	wildtype
BRITROC-248	IM_403	diagnosis	BRCA1	4.20653178245411	wildtype
BRITROC-248	IM_403	diagnosis	CCND2	2.02993244993565	wildtype
BRITROC-248	IM_403	diagnosis	AKT1	10.1769269567095	wildtype
BRITROC-248	IM_403	diagnosis	MYC	10.5944267922575	wildtype
BRITROC-248	IM_403	diagnosis	KRAS	6.30011568730929	wildtype
BRITROC-248	JBLAB-19302	relapse	AKT2	3.06219806801485	wildtype
BRITROC-248	JBLAB-19302	relapse	BRCA2	2.04186721242534	wildtype
BRITROC-248	JBLAB-19302	relapse	MECOM	4.43823197508202	wildtype
BRITROC-248	JBLAB-19302	relapse	CDKN2A	4.73849195473753	wildtype
BRITROC-248	JBLAB-19302	relapse	CDKN2B	4.73849195473753	wildtype
BRITROC-248	JBLAB-19302	relapse	PIK3CA	4.20298236136049	wildtype
BRITROC-248	JBLAB-19302	relapse	PTEN	2.96789536357599	wildtype
BRITROC-248	JBLAB-19302	relapse	CCND3	2.10773618414244	wildtype
BRITROC-248	JBLAB-19302	relapse	RB1	2.04186721242534	wildtype
BRITROC-248	JBLAB-19302	relapse	CCNE1	3.06219806801485	wildtype
BRITROC-248	JBLAB-19302	relapse	CCND1	4.35676042850983	wildtype
BRITROC-248	JBLAB-19302	relapse	NF1	2.18844842509651	wildtype
BRITROC-248	JBLAB-19302	relapse	AKT3	5.1051765162703	wildtype
BRITROC-248	JBLAB-19302	relapse	BRCA1	2.18844842509651	wildtype
BRITROC-248	JBLAB-19302	relapse	CCND2	2.01020179061911	wildtype
BRITROC-248	JBLAB-19302	relapse	AKT1	7.20797250755802	wildtype
BRITROC-248	JBLAB-19302	relapse	MYC	6.12119598429086	wildtype
BRITROC-248	JBLAB-19302	relapse	KRAS	3.15143798092153	wildtype
BRITROC-248	JBLAB-19303	relapse	AKT2	2.80315563000306	wildtype
BRITROC-248	JBLAB-19303	relapse	BRCA2	1.97308618809384	wildtype
BRITROC-248	JBLAB-19303	relapse	MECOM	5.12625291642236	wildtype
BRITROC-248	JBLAB-19303	relapse	CDKN2A	4.40562253404046	wildtype
BRITROC-248	JBLAB-19303	relapse	CDKN2B	4.40562253404046	wildtype
BRITROC-248	JBLAB-19303	relapse	PIK3CA	4.0886720122684	wildtype
BRITROC-248	JBLAB-19303	relapse	PTEN	3.63210382559283	wildtype
BRITROC-248	JBLAB-19303	relapse	CCND3	2.17553460576432	wildtype
BRITROC-248	JBLAB-19303	relapse	RB1	1.97308618809384	wildtype
BRITROC-248	JBLAB-19303	relapse	CCNE1	2.80525016087161	wildtype
BRITROC-248	JBLAB-19303	relapse	CCND1	4.07676244586065	wildtype
BRITROC-248	JBLAB-19303	relapse	NF1	2.14055549919774	wildtype
BRITROC-248	JBLAB-19303	relapse	AKT3	4.63935095675086	wildtype
BRITROC-248	JBLAB-19303	relapse	BRCA1	2.4641814985613	wildtype
BRITROC-248	JBLAB-19303	relapse	CCND2	2.08585056900937	wildtype
BRITROC-248	JBLAB-19303	relapse	AKT1	6.62933696722664	wildtype
BRITROC-248	JBLAB-19303	relapse	MYC	6.2192654943434	wildtype
BRITROC-248	JBLAB-19303	relapse	KRAS	3.30573536320477	wildtype
BRITROC-256	IM_381	diagnosis	AKT2	1.91381429972672	BRCA-mutant
BRITROC-256	IM_381	diagnosis	BRCA2	1.00771787377009	BRCA-mutant
BRITROC-256	IM_381	diagnosis	MECOM	2.07052868735043	BRCA-mutant
BRITROC-256	IM_381	diagnosis	CDKN2A	1.03342960111847	BRCA-mutant
BRITROC-256	IM_381	diagnosis	CDKN2B	1.03342960111847	BRCA-mutant
BRITROC-256	IM_381	diagnosis	PIK3CA	2.07052868735043	BRCA-mutant
BRITROC-256	IM_381	diagnosis	PTEN	1.9519759111112	BRCA-mutant
BRITROC-256	IM_381	diagnosis	CCND3	1.98289684962125	BRCA-mutant
BRITROC-256	IM_381	diagnosis	RB1	1.00771787377009	BRCA-mutant
BRITROC-256	IM_381	diagnosis	CCNE1	1.66572396121031	BRCA-mutant
BRITROC-256	IM_381	diagnosis	CCND1	1.97109995472604	BRCA-mutant
BRITROC-256	IM_381	diagnosis	NF1	0.900165982992121	BRCA-mutant
BRITROC-256	IM_381	diagnosis	AKT3	2.17531780007536	BRCA-mutant
BRITROC-256	IM_381	diagnosis	BRCA1	1.99947359454249	BRCA-mutant
BRITROC-256	IM_381	diagnosis	CCND2	0.963549797059387	BRCA-mutant
BRITROC-256	IM_381	diagnosis	AKT1	2.04509127594939	BRCA-mutant
BRITROC-256	IM_381	diagnosis	MYC	2.94515269368049	BRCA-mutant
BRITROC-256	IM_381	diagnosis	KRAS	2.03778568160856	BRCA-mutant
BRITROC-256	JBLAB-19317	relapse	AKT2	1.84795248217163	BRCA-mutant
BRITROC-256	JBLAB-19317	relapse	BRCA2	1.01442678849947	BRCA-mutant
BRITROC-256	JBLAB-19317	relapse	MECOM	1.89159522368635	BRCA-mutant
BRITROC-256	JBLAB-19317	relapse	CDKN2A	0.964471545851529	BRCA-mutant
BRITROC-256	JBLAB-19317	relapse	CDKN2B	0.964471545851529	BRCA-mutant
BRITROC-256	JBLAB-19317	relapse	PIK3CA	1.89159522368635	BRCA-mutant
BRITROC-256	JBLAB-19317	relapse	PTEN	1.90232667120479	BRCA-mutant
BRITROC-256	JBLAB-19317	relapse	CCND3	1.99133642411581	BRCA-mutant
BRITROC-256	JBLAB-19317	relapse	RB1	1.01442678849947	BRCA-mutant
BRITROC-256	JBLAB-19317	relapse	CCNE1	1.87859615798584	BRCA-mutant
BRITROC-256	JBLAB-19317	relapse	CCND1	2.01823032202533	BRCA-mutant
BRITROC-256	JBLAB-19317	relapse	NF1	0.829964711038938	BRCA-mutant
BRITROC-256	JBLAB-19317	relapse	AKT3	1.96105896842724	BRCA-mutant
BRITROC-256	JBLAB-19317	relapse	BRCA1	2.84202675975449	BRCA-mutant
BRITROC-256	JBLAB-19317	relapse	CCND2	0.938657345645593	BRCA-mutant
BRITROC-256	JBLAB-19317	relapse	AKT1	1.87815304998252	BRCA-mutant
BRITROC-256	JBLAB-19317	relapse	MYC	2.12857816726402	BRCA-mutant
BRITROC-256	JBLAB-19317	relapse	KRAS	1.95826584337838	BRCA-mutant
BRITROC-256	JBLAB-19318	relapse	AKT2	2.15982486010524	BRCA-mutant
BRITROC-256	JBLAB-19318	relapse	BRCA2	1.08295309527792	BRCA-mutant
BRITROC-256	JBLAB-19318	relapse	MECOM	1.93689922644398	BRCA-mutant
BRITROC-256	JBLAB-19318	relapse	CDKN2A	1.02201879002335	BRCA-mutant
BRITROC-256	JBLAB-19318	relapse	CDKN2B	1.02201879002335	BRCA-mutant
BRITROC-256	JBLAB-19318	relapse	PIK3CA	1.93689922644398	BRCA-mutant
BRITROC-256	JBLAB-19318	relapse	PTEN	1.84004293152177	BRCA-mutant
BRITROC-256	JBLAB-19318	relapse	CCND3	1.93608298131886	BRCA-mutant
BRITROC-256	JBLAB-19318	relapse	RB1	1.08295309527792	BRCA-mutant
BRITROC-256	JBLAB-19318	relapse	CCNE1	2.11065131130614	BRCA-mutant
BRITROC-256	JBLAB-19318	relapse	CCND1	1.95558942559094	BRCA-mutant
BRITROC-256	JBLAB-19318	relapse	NF1	1.03915284800109	BRCA-mutant
BRITROC-256	JBLAB-19318	relapse	AKT3	1.96869169362734	BRCA-mutant
BRITROC-256	JBLAB-19318	relapse	BRCA1	3.03588396943408	BRCA-mutant
BRITROC-256	JBLAB-19318	relapse	CCND2	0.998267093595604	BRCA-mutant
BRITROC-256	JBLAB-19318	relapse	AKT1	1.98324336885501	BRCA-mutant
BRITROC-256	JBLAB-19318	relapse	MYC	1.98574264803874	BRCA-mutant
BRITROC-256	JBLAB-19318	relapse	KRAS	1.93888695866699	BRCA-mutant
BRITROC-256	JBLAB-19316	relapse	AKT2	1.89528584775513	BRCA-mutant
BRITROC-256	JBLAB-19316	relapse	BRCA2	1.0323503204588	BRCA-mutant
BRITROC-256	JBLAB-19316	relapse	MECOM	2.03331925229663	BRCA-mutant
BRITROC-256	JBLAB-19316	relapse	CDKN2A	0.944461310154608	BRCA-mutant
BRITROC-256	JBLAB-19316	relapse	CDKN2B	0.944461310154608	BRCA-mutant
BRITROC-256	JBLAB-19316	relapse	PIK3CA	2.03331925229663	BRCA-mutant
BRITROC-256	JBLAB-19316	relapse	PTEN	1.86835576766139	BRCA-mutant
BRITROC-256	JBLAB-19316	relapse	CCND3	1.96108374391421	BRCA-mutant
BRITROC-256	JBLAB-19316	relapse	RB1	1.0323503204588	BRCA-mutant
BRITROC-256	JBLAB-19316	relapse	CCNE1	1.87503817086806	BRCA-mutant
BRITROC-256	JBLAB-19316	relapse	CCND1	1.9507953709394	BRCA-mutant
BRITROC-256	JBLAB-19316	relapse	NF1	0.93188373080536	BRCA-mutant
BRITROC-256	JBLAB-19316	relapse	AKT3	1.9797282975247	BRCA-mutant
BRITROC-256	JBLAB-19316	relapse	BRCA1	3.18716387334844	BRCA-mutant
BRITROC-256	JBLAB-19316	relapse	CCND2	0.969560350530946	BRCA-mutant
BRITROC-256	JBLAB-19316	relapse	AKT1	1.88565148128946	BRCA-mutant
BRITROC-256	JBLAB-19316	relapse	MYC	2.0902891436401	BRCA-mutant
BRITROC-256	JBLAB-19316	relapse	KRAS	2.0035623159748	BRCA-mutant
BRITROC-259	JBLAB-19322	relapse	AKT2	1.83971204436049	wildtype
BRITROC-259	JBLAB-19322	relapse	BRCA2	2.02560780921659	wildtype
BRITROC-259	JBLAB-19322	relapse	MECOM	1.99033350517024	wildtype
BRITROC-259	JBLAB-19322	relapse	CDKN2A	0.911500412275477	wildtype
BRITROC-259	JBLAB-19322	relapse	CDKN2B	0.911500412275477	wildtype
BRITROC-259	JBLAB-19322	relapse	PIK3CA	1.99033350517024	wildtype
BRITROC-259	JBLAB-19322	relapse	PTEN	2.04113501378287	wildtype
BRITROC-259	JBLAB-19322	relapse	CCND3	1.94525083607002	wildtype
BRITROC-259	JBLAB-19322	relapse	RB1	2.91885526001097	wildtype
BRITROC-259	JBLAB-19322	relapse	CCNE1	2.69276212178247	wildtype
BRITROC-259	JBLAB-19322	relapse	CCND1	1.98408701133575	wildtype
BRITROC-259	JBLAB-19322	relapse	NF1	1.11074228493017	wildtype
BRITROC-259	JBLAB-19322	relapse	AKT3	2.12993250520778	wildtype
BRITROC-259	JBLAB-19322	relapse	BRCA1	2.11262854880979	wildtype
BRITROC-259	JBLAB-19322	relapse	CCND2	1.84748546494449	wildtype
BRITROC-259	JBLAB-19322	relapse	AKT1	2.44475444251622	wildtype
BRITROC-259	JBLAB-19322	relapse	MYC	6.89785435762578	wildtype
BRITROC-259	JBLAB-19322	relapse	KRAS	1.84748546494449	wildtype
BRITROC-259	IM_394	diagnosis	AKT2	1.26764250431617	wildtype
BRITROC-259	IM_394	diagnosis	BRCA2	0.992399393961271	wildtype
BRITROC-259	IM_394	diagnosis	MECOM	2.52907316714696	wildtype
BRITROC-259	IM_394	diagnosis	CDKN2A	2.00795692691775	wildtype
BRITROC-259	IM_394	diagnosis	CDKN2B	2.00795692691775	wildtype
BRITROC-259	IM_394	diagnosis	PIK3CA	2.52907316714696	wildtype
BRITROC-259	IM_394	diagnosis	PTEN	2.30511863911466	wildtype
BRITROC-259	IM_394	diagnosis	CCND3	2.15340494761479	wildtype
BRITROC-259	IM_394	diagnosis	RB1	0.992399393961271	wildtype
BRITROC-259	IM_394	diagnosis	CCNE1	1.79512770242889	wildtype
BRITROC-259	IM_394	diagnosis	CCND1	3.05532369004268	wildtype
BRITROC-259	IM_394	diagnosis	NF1	0.995474304519196	wildtype
BRITROC-259	IM_394	diagnosis	AKT3	0.916943818793144	wildtype
BRITROC-259	IM_394	diagnosis	BRCA1	2.15109191670117	wildtype
BRITROC-259	IM_394	diagnosis	CCND2	2.06292037492115	wildtype
BRITROC-259	IM_394	diagnosis	AKT1	1.99364942628519	wildtype
BRITROC-259	IM_394	diagnosis	MYC	5.06505796848896	wildtype
BRITROC-259	IM_394	diagnosis	KRAS	2.06292037492115	wildtype
BRITROC-259	JBLAB-19321	relapse	AKT2	1.95993376500008	wildtype
BRITROC-259	JBLAB-19321	relapse	BRCA2	1.25105503972448	wildtype
BRITROC-259	JBLAB-19321	relapse	MECOM	2.07640629849074	wildtype
BRITROC-259	JBLAB-19321	relapse	CDKN2A	1.96516992024774	wildtype
BRITROC-259	JBLAB-19321	relapse	CDKN2B	1.96516992024774	wildtype
BRITROC-259	JBLAB-19321	relapse	PIK3CA	2.66415559785745	wildtype
BRITROC-259	JBLAB-19321	relapse	PTEN	1.60499962888053	wildtype
BRITROC-259	JBLAB-19321	relapse	CCND3	2.16058680692885	wildtype
BRITROC-259	JBLAB-19321	relapse	RB1	1.65471987131285	wildtype
BRITROC-259	JBLAB-19321	relapse	CCNE1	2.79979759069169	wildtype
BRITROC-259	JBLAB-19321	relapse	CCND1	1.72576671119001	wildtype
BRITROC-259	JBLAB-19321	relapse	NF1	1.10458874984101	wildtype
BRITROC-259	JBLAB-19321	relapse	AKT3	1.93812164515874	wildtype
BRITROC-259	JBLAB-19321	relapse	BRCA1	1.94697687595444	wildtype
BRITROC-259	JBLAB-19321	relapse	CCND2	1.74523388029728	wildtype
BRITROC-259	JBLAB-19321	relapse	AKT1	1.9709869299609	wildtype
BRITROC-259	JBLAB-19321	relapse	MYC	6.01556729433574	wildtype
BRITROC-259	JBLAB-19321	relapse	KRAS	1.74523388029728	wildtype
BRITROC-260	IM_426	diagnosis	AKT2	1.09612427051839	wildtype
BRITROC-260	IM_426	diagnosis	BRCA2	1.02500589171203	wildtype
BRITROC-260	IM_426	diagnosis	MECOM	2.16393259307767	wildtype
BRITROC-260	IM_426	diagnosis	CDKN2A	1.93697545339815	wildtype
BRITROC-260	IM_426	diagnosis	CDKN2B	1.93697545339815	wildtype
BRITROC-260	IM_426	diagnosis	PIK3CA	2.16393259307767	wildtype
BRITROC-260	IM_426	diagnosis	PTEN	1.81269531624972	wildtype
BRITROC-260	IM_426	diagnosis	CCND3	2.04223222209461	wildtype
BRITROC-260	IM_426	diagnosis	RB1	1.02500589171203	wildtype
BRITROC-260	IM_426	diagnosis	CCNE1	2.03838651642711	wildtype
BRITROC-260	IM_426	diagnosis	CCND1	4.00695328520173	wildtype
BRITROC-260	IM_426	diagnosis	NF1	1.08352576940029	wildtype
BRITROC-260	IM_426	diagnosis	AKT3	2.42914228935091	wildtype
BRITROC-260	IM_426	diagnosis	BRCA1	1.08352576940029	wildtype
BRITROC-260	IM_426	diagnosis	CCND2	2.0522978235422	wildtype
BRITROC-260	IM_426	diagnosis	AKT1	1.92846981489563	wildtype
BRITROC-260	IM_426	diagnosis	MYC	3.77340359558693	wildtype
BRITROC-260	IM_426	diagnosis	KRAS	2.0522978235422	wildtype
BRITROC-260	JBLAB-19323	relapse	AKT2	1.13132236517193	wildtype
BRITROC-260	JBLAB-19323	relapse	BRCA2	0.987070750100689	wildtype
BRITROC-260	JBLAB-19323	relapse	MECOM	2.16131276665808	wildtype
BRITROC-260	JBLAB-19323	relapse	CDKN2A	2.12972670534736	wildtype
BRITROC-260	JBLAB-19323	relapse	CDKN2B	2.12972670534736	wildtype
BRITROC-260	JBLAB-19323	relapse	PIK3CA	2.62776715488237	wildtype
BRITROC-260	JBLAB-19323	relapse	PTEN	1.01118808453513	wildtype
BRITROC-260	JBLAB-19323	relapse	CCND3	2.46726979233092	wildtype
BRITROC-260	JBLAB-19323	relapse	RB1	0.987070750100689	wildtype
BRITROC-260	JBLAB-19323	relapse	CCNE1	1.56787048889833	wildtype
BRITROC-260	JBLAB-19323	relapse	CCND1	2.41191913471739	wildtype
BRITROC-260	JBLAB-19323	relapse	NF1	0.992011284865559	wildtype
BRITROC-260	JBLAB-19323	relapse	AKT3	2.47415719127456	wildtype
BRITROC-260	JBLAB-19323	relapse	BRCA1	0.992011284865559	wildtype
BRITROC-260	JBLAB-19323	relapse	CCND2	2.15176680606791	wildtype
BRITROC-260	JBLAB-19323	relapse	AKT1	2.06615420032151	wildtype
BRITROC-260	JBLAB-19323	relapse	MYC	1.69567893984124	wildtype
BRITROC-260	JBLAB-19323	relapse	KRAS	2.15176680606791	wildtype
BRITROC-267	JBLAB-19330	relapse	AKT2	3.82661819973234	wildtype
BRITROC-267	JBLAB-19330	relapse	BRCA2	2.14214421163473	wildtype
BRITROC-267	JBLAB-19330	relapse	MECOM	8.68789305636125	wildtype
BRITROC-267	JBLAB-19330	relapse	CDKN2A	3.81193145008003	wildtype
BRITROC-267	JBLAB-19330	relapse	CDKN2B	3.81193145008003	wildtype
BRITROC-267	JBLAB-19330	relapse	PIK3CA	6.77822285164773	wildtype
BRITROC-267	JBLAB-19330	relapse	PTEN	2.09015816964729	wildtype
BRITROC-267	JBLAB-19330	relapse	CCND3	3.59710270490351	wildtype
BRITROC-267	JBLAB-19330	relapse	RB1	0.158521944083886	wildtype
BRITROC-267	JBLAB-19330	relapse	CCNE1	4.02068693996055	wildtype
BRITROC-267	JBLAB-19330	relapse	CCND1	4.27417011789146	wildtype
BRITROC-267	JBLAB-19330	relapse	NF1	2.18241967031906	wildtype
BRITROC-267	JBLAB-19330	relapse	AKT3	3.3611598753339	wildtype
BRITROC-267	JBLAB-19330	relapse	BRCA1	2.18241967031906	wildtype
BRITROC-267	JBLAB-19330	relapse	CCND2	5.40930873744852	wildtype
BRITROC-267	JBLAB-19330	relapse	AKT1	2.08219764689693	wildtype
BRITROC-267	JBLAB-19330	relapse	MYC	3.86071654445086	wildtype
BRITROC-267	JBLAB-19330	relapse	KRAS	3.66090113186634	wildtype
BRITROC-267	IM_383	diagnosis	AKT2	1.97656990994575	wildtype
BRITROC-267	IM_383	diagnosis	BRCA2	1.02171595805708	wildtype
BRITROC-267	IM_383	diagnosis	MECOM	4.04326583565585	wildtype
BRITROC-267	IM_383	diagnosis	CDKN2A	1.96871050095763	wildtype
BRITROC-267	IM_383	diagnosis	CDKN2B	1.96871050095763	wildtype
BRITROC-267	IM_383	diagnosis	PIK3CA	4.04326583565585	wildtype
BRITROC-267	IM_383	diagnosis	PTEN	3.08814130133296	wildtype
BRITROC-267	IM_383	diagnosis	CCND3	2.01044071960112	wildtype
BRITROC-267	IM_383	diagnosis	RB1	0.05361155336289	wildtype
BRITROC-267	IM_383	diagnosis	CCNE1	1.88261988100767	wildtype
BRITROC-267	IM_383	diagnosis	CCND1	2.00354444458819	wildtype
BRITROC-267	IM_383	diagnosis	NF1	1.01362740307475	wildtype
BRITROC-267	IM_383	diagnosis	AKT3	2.26198100686389	wildtype
BRITROC-267	IM_383	diagnosis	BRCA1	1.01362740307475	wildtype
BRITROC-267	IM_383	diagnosis	CCND2	3.0880582010402	wildtype
BRITROC-267	IM_383	diagnosis	AKT1	1.81998256315405	wildtype
BRITROC-267	IM_383	diagnosis	MYC	1.98429592228496	wildtype
BRITROC-267	IM_383	diagnosis	KRAS	2.01500640565426	wildtype
BRITROC-268	IM_412	diagnosis	AKT2	0.994991204602629	wildtype
BRITROC-268	IM_412	diagnosis	BRCA2	0.955554897867557	wildtype
BRITROC-268	IM_412	diagnosis	MECOM	2.78917474533479	wildtype
BRITROC-268	IM_412	diagnosis	CDKN2A	1.95834336951653	wildtype
BRITROC-268	IM_412	diagnosis	CDKN2B	1.95834336951653	wildtype
BRITROC-268	IM_412	diagnosis	PIK3CA	2.87904541661548	wildtype
BRITROC-268	IM_412	diagnosis	PTEN	2.32454850388855	wildtype
BRITROC-268	IM_412	diagnosis	CCND3	0.994403337154332	wildtype
BRITROC-268	IM_412	diagnosis	RB1	0.955554897867557	wildtype
BRITROC-268	IM_412	diagnosis	CCNE1	7.16179245044684	wildtype
BRITROC-268	IM_412	diagnosis	CCND1	1.95978586873494	wildtype
BRITROC-268	IM_412	diagnosis	NF1	0.957716524420004	wildtype
BRITROC-268	IM_412	diagnosis	AKT3	1.23178541340777	wildtype
BRITROC-268	IM_412	diagnosis	BRCA1	0.967737242493698	wildtype
BRITROC-268	IM_412	diagnosis	CCND2	1.18570275519395	wildtype
BRITROC-268	IM_412	diagnosis	AKT1	2.49266138618196	wildtype
BRITROC-268	IM_412	diagnosis	MYC	2.73780598899978	wildtype
BRITROC-268	IM_412	diagnosis	KRAS	1.99451448878644	wildtype
BRITROC-268	IM_411	diagnosis	AKT2	1.02282577127855	wildtype
BRITROC-268	IM_411	diagnosis	BRCA2	0.960093980065195	wildtype
BRITROC-268	IM_411	diagnosis	MECOM	2.83854603014584	wildtype
BRITROC-268	IM_411	diagnosis	CDKN2A	1.94820911281119	wildtype
BRITROC-268	IM_411	diagnosis	CDKN2B	1.94820911281119	wildtype
BRITROC-268	IM_411	diagnosis	PIK3CA	2.9250388152134	wildtype
BRITROC-268	IM_411	diagnosis	PTEN	2.18800970599599	wildtype
BRITROC-268	IM_411	diagnosis	CCND3	0.985333058538459	wildtype
BRITROC-268	IM_411	diagnosis	RB1	0.960093980065195	wildtype
BRITROC-268	IM_411	diagnosis	CCNE1	7.19844595578739	wildtype
BRITROC-268	IM_411	diagnosis	CCND1	1.98229673305221	wildtype
BRITROC-268	IM_411	diagnosis	NF1	0.967544990791927	wildtype
BRITROC-268	IM_411	diagnosis	AKT3	1.13789859715467	wildtype
BRITROC-268	IM_411	diagnosis	BRCA1	0.986754225573257	wildtype
BRITROC-268	IM_411	diagnosis	CCND2	1.08229537061514	wildtype
BRITROC-268	IM_411	diagnosis	AKT1	2.83134393220907	wildtype
BRITROC-268	IM_411	diagnosis	MYC	2.11592231675763	wildtype
BRITROC-268	IM_411	diagnosis	KRAS	1.96477973623277	wildtype
BRITROC-268	JBLAB-19331	relapse	AKT2	1.0269372817706	wildtype
BRITROC-268	JBLAB-19331	relapse	BRCA2	1.00140731580649	wildtype
BRITROC-268	JBLAB-19331	relapse	MECOM	3.01446553554682	wildtype
BRITROC-268	JBLAB-19331	relapse	CDKN2A	1.90903856661116	wildtype
BRITROC-268	JBLAB-19331	relapse	CDKN2B	1.90903856661116	wildtype
BRITROC-268	JBLAB-19331	relapse	PIK3CA	3.026770582293	wildtype
BRITROC-268	JBLAB-19331	relapse	PTEN	2.23393960397517	wildtype
BRITROC-268	JBLAB-19331	relapse	CCND3	1.00036384437419	wildtype
BRITROC-268	JBLAB-19331	relapse	RB1	1.00140731580649	wildtype
BRITROC-268	JBLAB-19331	relapse	CCNE1	5.95233073791038	wildtype
BRITROC-268	JBLAB-19331	relapse	CCND1	1.93340397663621	wildtype
BRITROC-268	JBLAB-19331	relapse	NF1	0.97512953862516	wildtype
BRITROC-268	JBLAB-19331	relapse	AKT3	0.997009827236293	wildtype
BRITROC-268	JBLAB-19331	relapse	BRCA1	1.0463004471146	wildtype
BRITROC-268	JBLAB-19331	relapse	CCND2	1.00109706356336	wildtype
BRITROC-268	JBLAB-19331	relapse	AKT1	3.02308927364703	wildtype
BRITROC-268	JBLAB-19331	relapse	MYC	2.15970345902257	wildtype
BRITROC-268	JBLAB-19331	relapse	KRAS	2.00542738404806	wildtype
BRITROC-271	IM_390	diagnosis	AKT2	2.96161652532555	wildtype
BRITROC-271	IM_390	diagnosis	BRCA2	1.96259704210063	wildtype
BRITROC-271	IM_390	diagnosis	MECOM	4.67049891901296	wildtype
BRITROC-271	IM_390	diagnosis	CDKN2A	3.17467976459192	wildtype
BRITROC-271	IM_390	diagnosis	CDKN2B	3.17467976459192	wildtype
BRITROC-271	IM_390	diagnosis	PIK3CA	3.79881198125302	wildtype
BRITROC-271	IM_390	diagnosis	PTEN	1.94374003572412	wildtype
BRITROC-271	IM_390	diagnosis	CCND3	1.96574713581461	wildtype
BRITROC-271	IM_390	diagnosis	RB1	1.77883965816593	wildtype
BRITROC-271	IM_390	diagnosis	CCNE1	3.83081444729498	wildtype
BRITROC-271	IM_390	diagnosis	CCND1	5.69673342590331	wildtype
BRITROC-271	IM_390	diagnosis	NF1	1.9050049129969	wildtype
BRITROC-271	IM_390	diagnosis	AKT3	2.83756480634407	wildtype
BRITROC-271	IM_390	diagnosis	BRCA1	2.21074044644224	wildtype
BRITROC-271	IM_390	diagnosis	CCND2	5.57585684188777	wildtype
BRITROC-271	IM_390	diagnosis	AKT1	2.57073905935196	wildtype
BRITROC-271	IM_390	diagnosis	MYC	6.99209599662872	wildtype
BRITROC-271	IM_390	diagnosis	KRAS	5.9268855536823	wildtype
BRITROC-271	JBLAB-19334	relapse	AKT2	3.1281133297852	wildtype
BRITROC-271	JBLAB-19334	relapse	BRCA2	2.07193859411684	wildtype
BRITROC-271	JBLAB-19334	relapse	MECOM	6.14021735279774	wildtype
BRITROC-271	JBLAB-19334	relapse	CDKN2A	1.82245154832412	wildtype
BRITROC-271	JBLAB-19334	relapse	CDKN2B	1.82245154832412	wildtype
BRITROC-271	JBLAB-19334	relapse	PIK3CA	2.97317069557763	wildtype
BRITROC-271	JBLAB-19334	relapse	PTEN	2.86698478963764	wildtype
BRITROC-271	JBLAB-19334	relapse	CCND3	3.79019543033293	wildtype
BRITROC-271	JBLAB-19334	relapse	RB1	2.07193859411684	wildtype
BRITROC-271	JBLAB-19334	relapse	CCNE1	5.06861156132472	wildtype
BRITROC-271	JBLAB-19334	relapse	CCND1	6.08827487332616	wildtype
BRITROC-271	JBLAB-19334	relapse	NF1	2.04873918553328	wildtype
BRITROC-271	JBLAB-19334	relapse	AKT3	4.85785048013197	wildtype
BRITROC-271	JBLAB-19334	relapse	BRCA1	4.20357254480376	wildtype
BRITROC-271	JBLAB-19334	relapse	CCND2	5.88619234838625	wildtype
BRITROC-271	JBLAB-19334	relapse	AKT1	4.21844497452397	wildtype
BRITROC-271	JBLAB-19334	relapse	MYC	6.63010489450427	wildtype
BRITROC-271	JBLAB-19334	relapse	KRAS	4.90564835924657	wildtype
BRITROC-274	IM_396	diagnosis	AKT2	1.00802017290621	wildtype
BRITROC-274	IM_396	diagnosis	BRCA2	1.91634702717611	wildtype
BRITROC-274	IM_396	diagnosis	MECOM	3.63376625020695	wildtype
BRITROC-274	IM_396	diagnosis	CDKN2A	1.96354260623216	wildtype
BRITROC-274	IM_396	diagnosis	CDKN2B	1.96354260623216	wildtype
BRITROC-274	IM_396	diagnosis	PIK3CA	3.63376625020695	wildtype
BRITROC-274	IM_396	diagnosis	PTEN	0.986648620234997	wildtype
BRITROC-274	IM_396	diagnosis	CCND3	1.96783673773873	wildtype
BRITROC-274	IM_396	diagnosis	RB1	1.02496352965754	wildtype
BRITROC-274	IM_396	diagnosis	CCNE1	1.95693177760699	wildtype
BRITROC-274	IM_396	diagnosis	CCND1	1.93084541724293	wildtype
BRITROC-274	IM_396	diagnosis	NF1	0.976690484568003	wildtype
BRITROC-274	IM_396	diagnosis	AKT3	0.962454330083306	wildtype
BRITROC-274	IM_396	diagnosis	BRCA1	1.66482901445155	wildtype
BRITROC-274	IM_396	diagnosis	CCND2	0.978765261287701	wildtype
BRITROC-274	IM_396	diagnosis	AKT1	1.96382408913806	wildtype
BRITROC-274	IM_396	diagnosis	MYC	3.0631504818637	wildtype
BRITROC-274	IM_396	diagnosis	KRAS	0.978765261287701	wildtype
BRITROC-274	JBLAB-19337	relapse	AKT2	0.919927846881127	wildtype
BRITROC-274	JBLAB-19337	relapse	BRCA2	2.04609136692193	wildtype
BRITROC-274	JBLAB-19337	relapse	MECOM	3.65055777658227	wildtype
BRITROC-274	JBLAB-19337	relapse	CDKN2A	2.57669952203689	wildtype
BRITROC-274	JBLAB-19337	relapse	CDKN2B	2.57669952203689	wildtype
BRITROC-274	JBLAB-19337	relapse	PIK3CA	3.65055777658227	wildtype
BRITROC-274	JBLAB-19337	relapse	PTEN	0.943309157002861	wildtype
BRITROC-274	JBLAB-19337	relapse	CCND3	2.03455934449872	wildtype
BRITROC-274	JBLAB-19337	relapse	RB1	0.994497414090038	wildtype
BRITROC-274	JBLAB-19337	relapse	CCNE1	1.91637138223273	wildtype
BRITROC-274	JBLAB-19337	relapse	CCND1	1.96908150972609	wildtype
BRITROC-274	JBLAB-19337	relapse	NF1	1.10014913680382	wildtype
BRITROC-274	JBLAB-19337	relapse	AKT3	1.00667089373761	wildtype
BRITROC-274	JBLAB-19337	relapse	BRCA1	1.10014913680382	wildtype
BRITROC-274	JBLAB-19337	relapse	CCND2	1.98034675667944	wildtype
BRITROC-274	JBLAB-19337	relapse	AKT1	2.00814004187615	wildtype
BRITROC-274	JBLAB-19337	relapse	MYC	4.10768263183454	wildtype
BRITROC-274	JBLAB-19337	relapse	KRAS	1.98034675667944	wildtype
BRITROC-274	JBLAB-19338	relapse	AKT2	3.05010447197925	wildtype
BRITROC-274	JBLAB-19338	relapse	BRCA2	3.92622835717867	wildtype
BRITROC-274	JBLAB-19338	relapse	MECOM	5.21986553009231	wildtype
BRITROC-274	JBLAB-19338	relapse	CDKN2A	4.80696205224676	wildtype
BRITROC-274	JBLAB-19338	relapse	CDKN2B	4.80696205224676	wildtype
BRITROC-274	JBLAB-19338	relapse	PIK3CA	5.21986553009231	wildtype
BRITROC-274	JBLAB-19338	relapse	PTEN	2.87617786290946	wildtype
BRITROC-274	JBLAB-19338	relapse	CCND3	4.02439486338404	wildtype
BRITROC-274	JBLAB-19338	relapse	RB1	2.91815036073372	wildtype
BRITROC-274	JBLAB-19338	relapse	CCNE1	3.93505639087552	wildtype
BRITROC-274	JBLAB-19338	relapse	CCND1	4.00794153671086	wildtype
BRITROC-274	JBLAB-19338	relapse	NF1	2.93821167700827	wildtype
BRITROC-274	JBLAB-19338	relapse	AKT3	2.82557632964055	wildtype
BRITROC-274	JBLAB-19338	relapse	BRCA1	2.93821167700827	wildtype
BRITROC-274	JBLAB-19338	relapse	CCND2	4.02207183184219	wildtype
BRITROC-274	JBLAB-19338	relapse	AKT1	3.98961938049406	wildtype
BRITROC-274	JBLAB-19338	relapse	MYC	6.24050427087575	wildtype
BRITROC-274	JBLAB-19338	relapse	KRAS	4.02207183184219	wildtype
BRITROC-274	IM_395	diagnosis	AKT2	1.00377622365754	wildtype
BRITROC-274	IM_395	diagnosis	BRCA2	1.9370193559274	wildtype
BRITROC-274	IM_395	diagnosis	MECOM	3.91786247712679	wildtype
BRITROC-274	IM_395	diagnosis	CDKN2A	2.01481254414189	wildtype
BRITROC-274	IM_395	diagnosis	CDKN2B	2.01481254414189	wildtype
BRITROC-274	IM_395	diagnosis	PIK3CA	3.91786247712679	wildtype
BRITROC-274	IM_395	diagnosis	PTEN	0.890296487422907	wildtype
BRITROC-274	IM_395	diagnosis	CCND3	2.02354286611723	wildtype
BRITROC-274	IM_395	diagnosis	RB1	0.87119749886906	wildtype
BRITROC-274	IM_395	diagnosis	CCNE1	2.12360511705608	wildtype
BRITROC-274	IM_395	diagnosis	CCND1	1.89710621817356	wildtype
BRITROC-274	IM_395	diagnosis	NF1	0.912929380393512	wildtype
BRITROC-274	IM_395	diagnosis	AKT3	0.946645070524548	wildtype
BRITROC-274	IM_395	diagnosis	BRCA1	1.54369188156221	wildtype
BRITROC-274	IM_395	diagnosis	CCND2	1.00788587229045	wildtype
BRITROC-274	IM_395	diagnosis	AKT1	2.02677538500218	wildtype
BRITROC-274	IM_395	diagnosis	MYC	3.18289531829903	wildtype
BRITROC-274	IM_395	diagnosis	KRAS	1.00788587229045	wildtype
BRITROC-32	JBLAB-4238	relapse	AKT2	6.7394016920379	wildtype
BRITROC-32	JBLAB-4238	relapse	BRCA2	2.02474947798911	wildtype
BRITROC-32	JBLAB-4238	relapse	MECOM	5.17924056194956	wildtype
BRITROC-32	JBLAB-4238	relapse	CDKN2A	2.94170841256087	wildtype
BRITROC-32	JBLAB-4238	relapse	CDKN2B	2.94170841256087	wildtype
BRITROC-32	JBLAB-4238	relapse	PIK3CA	5.17924056194956	wildtype
BRITROC-32	JBLAB-4238	relapse	PTEN	1.99942329437099	wildtype
BRITROC-32	JBLAB-4238	relapse	CCND3	5.20394844980449	wildtype
BRITROC-32	JBLAB-4238	relapse	RB1	2.02474947798911	wildtype
BRITROC-32	JBLAB-4238	relapse	CCNE1	8.40621992544511	wildtype
BRITROC-32	JBLAB-4238	relapse	CCND1	1.98207541856806	wildtype
BRITROC-32	JBLAB-4238	relapse	NF1	1.96275490879685	wildtype
BRITROC-32	JBLAB-4238	relapse	AKT3	2.93005650061324	wildtype
BRITROC-32	JBLAB-4238	relapse	BRCA1	1.96275490879685	wildtype
BRITROC-32	JBLAB-4238	relapse	CCND2	6.56487895667946	wildtype
BRITROC-32	JBLAB-4238	relapse	AKT1	1.99859238428873	wildtype
BRITROC-32	JBLAB-4238	relapse	MYC	3.26150042880979	wildtype
BRITROC-32	JBLAB-4238	relapse	KRAS	10.8778172443991	wildtype
BRITROC-32	JBLAB-4236	relapse	AKT2	6.27572415668364	wildtype
BRITROC-32	JBLAB-4236	relapse	BRCA2	1.99131377145788	wildtype
BRITROC-32	JBLAB-4236	relapse	MECOM	4.19091392914669	wildtype
BRITROC-32	JBLAB-4236	relapse	CDKN2A	2.96721906113973	wildtype
BRITROC-32	JBLAB-4236	relapse	CDKN2B	2.96721906113973	wildtype
BRITROC-32	JBLAB-4236	relapse	PIK3CA	4.19091392914669	wildtype
BRITROC-32	JBLAB-4236	relapse	PTEN	2.01785289873102	wildtype
BRITROC-32	JBLAB-4236	relapse	CCND3	3.14619997849772	wildtype
BRITROC-32	JBLAB-4236	relapse	RB1	1.23063641531647	wildtype
BRITROC-32	JBLAB-4236	relapse	CCNE1	9.88622511141985	wildtype
BRITROC-32	JBLAB-4236	relapse	CCND1	1.95842227084273	wildtype
BRITROC-32	JBLAB-4236	relapse	NF1	1.99854155919983	wildtype
BRITROC-32	JBLAB-4236	relapse	AKT3	2.98683575422005	wildtype
BRITROC-32	JBLAB-4236	relapse	BRCA1	1.99854155919983	wildtype
BRITROC-32	JBLAB-4236	relapse	CCND2	7.62961081428664	wildtype
BRITROC-32	JBLAB-4236	relapse	AKT1	1.96713617421007	wildtype
BRITROC-32	JBLAB-4236	relapse	MYC	3.68241488777689	wildtype
BRITROC-32	JBLAB-4236	relapse	KRAS	11.0952450676305	wildtype
BRITROC-32	IM_299	diagnosis	AKT2	13.8211367525145	wildtype
BRITROC-32	IM_299	diagnosis	BRCA2	2.02141361654661	wildtype
BRITROC-32	IM_299	diagnosis	MECOM	4.08679028402674	wildtype
BRITROC-32	IM_299	diagnosis	CDKN2A	2.97151163398884	wildtype
BRITROC-32	IM_299	diagnosis	CDKN2B	2.97151163398884	wildtype
BRITROC-32	IM_299	diagnosis	PIK3CA	4.08679028402674	wildtype
BRITROC-32	IM_299	diagnosis	PTEN	2.00184728662108	wildtype
BRITROC-32	IM_299	diagnosis	CCND3	4.19633706584624	wildtype
BRITROC-32	IM_299	diagnosis	RB1	2.02141361654661	wildtype
BRITROC-32	IM_299	diagnosis	CCNE1	10.0275969756455	wildtype
BRITROC-32	IM_299	diagnosis	CCND1	2.02337010951857	wildtype
BRITROC-32	IM_299	diagnosis	NF1	1.99332962261539	wildtype
BRITROC-32	IM_299	diagnosis	AKT3	2.72567756256978	wildtype
BRITROC-32	IM_299	diagnosis	BRCA1	2.21645115679696	wildtype
BRITROC-32	IM_299	diagnosis	CCND2	6.95365278054155	wildtype
BRITROC-32	IM_299	diagnosis	AKT1	1.88526191847506	wildtype
BRITROC-32	IM_299	diagnosis	MYC	3.95358772910419	wildtype
BRITROC-32	IM_299	diagnosis	KRAS	11.6317058518486	wildtype
BRITROC-32	JBLAB-4139	relapse	AKT2	7.82065304240615	wildtype
BRITROC-32	JBLAB-4139	relapse	BRCA2	1.98967481754076	wildtype
BRITROC-32	JBLAB-4139	relapse	MECOM	4.19883832926641	wildtype
BRITROC-32	JBLAB-4139	relapse	CDKN2A	3.01716991534763	wildtype
BRITROC-32	JBLAB-4139	relapse	CDKN2B	3.01716991534763	wildtype
BRITROC-32	JBLAB-4139	relapse	PIK3CA	4.19883832926641	wildtype
BRITROC-32	JBLAB-4139	relapse	PTEN	1.97777460016656	wildtype
BRITROC-32	JBLAB-4139	relapse	CCND3	3.95321493535169	wildtype
BRITROC-32	JBLAB-4139	relapse	RB1	1.98967481754076	wildtype
BRITROC-32	JBLAB-4139	relapse	CCNE1	8.04785853570361	wildtype
BRITROC-32	JBLAB-4139	relapse	CCND1	1.97921231182143	wildtype
BRITROC-32	JBLAB-4139	relapse	NF1	1.92577513118736	wildtype
BRITROC-32	JBLAB-4139	relapse	AKT3	2.95727703040142	wildtype
BRITROC-32	JBLAB-4139	relapse	BRCA1	1.92577513118736	wildtype
BRITROC-32	JBLAB-4139	relapse	CCND2	6.96147772082589	wildtype
BRITROC-32	JBLAB-4139	relapse	AKT1	2.00358702517835	wildtype
BRITROC-32	JBLAB-4139	relapse	MYC	3.52557425654306	wildtype
BRITROC-32	JBLAB-4139	relapse	KRAS	11.4040783062718	wildtype
BRITROC-34	IM_323	diagnosis	AKT2	2.08295876845996	wildtype
BRITROC-34	IM_323	diagnosis	BRCA2	1.01827694548222	wildtype
BRITROC-34	IM_323	diagnosis	MECOM	4.69545792769032	wildtype
BRITROC-34	IM_323	diagnosis	CDKN2A	1.97365729927356	wildtype
BRITROC-34	IM_323	diagnosis	CDKN2B	1.97365729927356	wildtype
BRITROC-34	IM_323	diagnosis	PIK3CA	2.44221672941075	wildtype
BRITROC-34	IM_323	diagnosis	PTEN	2.01744742047845	wildtype
BRITROC-34	IM_323	diagnosis	CCND3	3.3305081461692	wildtype
BRITROC-34	IM_323	diagnosis	RB1	0.998627639115861	wildtype
BRITROC-34	IM_323	diagnosis	CCNE1	2.08295876845996	wildtype
BRITROC-34	IM_323	diagnosis	CCND1	2.23782661287856	wildtype
BRITROC-34	IM_323	diagnosis	NF1	1.04364918460787	wildtype
BRITROC-34	IM_323	diagnosis	AKT3	1.64741001990342	wildtype
BRITROC-34	IM_323	diagnosis	BRCA1	2.11121794339219	wildtype
BRITROC-34	IM_323	diagnosis	CCND2	2.04582629720845	wildtype
BRITROC-34	IM_323	diagnosis	AKT1	1.96185349292316	wildtype
BRITROC-34	IM_323	diagnosis	MYC	6.12648048291372	wildtype
BRITROC-34	IM_323	diagnosis	KRAS	2.04582629720845	wildtype
BRITROC-34	JBLAB-4141	relapse	AKT2	2.20847879814767	wildtype
BRITROC-34	JBLAB-4141	relapse	BRCA2	0.975799768983981	wildtype
BRITROC-34	JBLAB-4141	relapse	MECOM	4.14517533772397	wildtype
BRITROC-34	JBLAB-4141	relapse	CDKN2A	1.9588093895702	wildtype
BRITROC-34	JBLAB-4141	relapse	CDKN2B	1.9588093895702	wildtype
BRITROC-34	JBLAB-4141	relapse	PIK3CA	2.04796168021297	wildtype
BRITROC-34	JBLAB-4141	relapse	PTEN	2.00299163592193	wildtype
BRITROC-34	JBLAB-4141	relapse	CCND3	4.04629103713309	wildtype
BRITROC-34	JBLAB-4141	relapse	RB1	0.988849205750909	wildtype
BRITROC-34	JBLAB-4141	relapse	CCNE1	2.9821018980968	wildtype
BRITROC-34	JBLAB-4141	relapse	CCND1	2.08750387553974	wildtype
BRITROC-34	JBLAB-4141	relapse	NF1	1.03221722637346	wildtype
BRITROC-34	JBLAB-4141	relapse	AKT3	1.91391408475473	wildtype
BRITROC-34	JBLAB-4141	relapse	BRCA1	2.07857941799567	wildtype
BRITROC-34	JBLAB-4141	relapse	CCND2	1.97263685719907	wildtype
BRITROC-34	JBLAB-4141	relapse	AKT1	2.17223347748079	wildtype
BRITROC-34	JBLAB-4141	relapse	MYC	7.04607821596268	wildtype
BRITROC-34	JBLAB-4141	relapse	KRAS	2.89118683997428	wildtype
BRITROC-36	JBLAB-4143	relapse	AKT2	1.98259285263896	wildtype
BRITROC-36	JBLAB-4143	relapse	BRCA2	1.99202083180503	wildtype
BRITROC-36	JBLAB-4143	relapse	MECOM	4.23812602118057	wildtype
BRITROC-36	JBLAB-4143	relapse	CDKN2A	1.92517172013523	wildtype
BRITROC-36	JBLAB-4143	relapse	CDKN2B	1.92517172013523	wildtype
BRITROC-36	JBLAB-4143	relapse	PIK3CA	3.87979008419411	wildtype
BRITROC-36	JBLAB-4143	relapse	PTEN	1.95061493304773	wildtype
BRITROC-36	JBLAB-4143	relapse	CCND3	3.16912116922974	wildtype
BRITROC-36	JBLAB-4143	relapse	RB1	1.99202083180503	wildtype
BRITROC-36	JBLAB-4143	relapse	CCNE1	1.98259285263896	wildtype
BRITROC-36	JBLAB-4143	relapse	CCND1	1.96939067018649	wildtype
BRITROC-36	JBLAB-4143	relapse	NF1	2.06662606516509	wildtype
BRITROC-36	JBLAB-4143	relapse	AKT3	3.75797596057126	wildtype
BRITROC-36	JBLAB-4143	relapse	BRCA1	2.06662606516509	wildtype
BRITROC-36	JBLAB-4143	relapse	CCND2	5.03227236580762	wildtype
BRITROC-36	JBLAB-4143	relapse	AKT1	1.98850609518622	wildtype
BRITROC-36	JBLAB-4143	relapse	MYC	3.95474639652221	wildtype
BRITROC-36	JBLAB-4143	relapse	KRAS	5.03227236580762	wildtype
BRITROC-36	IM_80	diagnosis	AKT2	18.2287526615635	wildtype
BRITROC-36	IM_80	diagnosis	BRCA2	2.02260431329118	wildtype
BRITROC-36	IM_80	diagnosis	MECOM	4.91476009815999	wildtype
BRITROC-36	IM_80	diagnosis	CDKN2A	1.97256921310572	wildtype
BRITROC-36	IM_80	diagnosis	CDKN2B	1.97256921310572	wildtype
BRITROC-36	IM_80	diagnosis	PIK3CA	4.2728874687536	wildtype
BRITROC-36	IM_80	diagnosis	PTEN	2.01272683887059	wildtype
BRITROC-36	IM_80	diagnosis	CCND3	4.32190848423054	wildtype
BRITROC-36	IM_80	diagnosis	RB1	2.02260431329118	wildtype
BRITROC-36	IM_80	diagnosis	CCNE1	2.75652174995772	wildtype
BRITROC-36	IM_80	diagnosis	CCND1	2.94606837276395	wildtype
BRITROC-36	IM_80	diagnosis	NF1	8.18984351099025	wildtype
BRITROC-36	IM_80	diagnosis	AKT3	4.03695746702824	wildtype
BRITROC-36	IM_80	diagnosis	BRCA1	2.07600555072258	wildtype
BRITROC-36	IM_80	diagnosis	CCND2	6.57888687940286	wildtype
BRITROC-36	IM_80	diagnosis	AKT1	2.63952873332077	wildtype
BRITROC-36	IM_80	diagnosis	MYC	3.0158471364946	wildtype
BRITROC-36	IM_80	diagnosis	KRAS	7.1346982677521	wildtype
BRITROC-37	IM_81	diagnosis	AKT2	40.07407296851	wildtype
BRITROC-37	IM_81	diagnosis	BRCA2	1.72838622575789	wildtype
BRITROC-37	IM_81	diagnosis	MECOM	2.64934576112388	wildtype
BRITROC-37	IM_81	diagnosis	CDKN2A	1.99959298093499	wildtype
BRITROC-37	IM_81	diagnosis	CDKN2B	1.99959298093499	wildtype
BRITROC-37	IM_81	diagnosis	PIK3CA	2.10836994381305	wildtype
BRITROC-37	IM_81	diagnosis	PTEN	1.98906238977858	wildtype
BRITROC-37	IM_81	diagnosis	CCND3	1.04635567170277	wildtype
BRITROC-37	IM_81	diagnosis	RB1	1.72838622575789	wildtype
BRITROC-37	IM_81	diagnosis	CCNE1	6.60369729156867	wildtype
BRITROC-37	IM_81	diagnosis	CCND1	2.03504049724484	wildtype
BRITROC-37	IM_81	diagnosis	NF1	0.984316260164941	wildtype
BRITROC-37	IM_81	diagnosis	AKT3	2.20003354139185	wildtype
BRITROC-37	IM_81	diagnosis	BRCA1	0.984316260164941	wildtype
BRITROC-37	IM_81	diagnosis	CCND2	2.34546787191531	wildtype
BRITROC-37	IM_81	diagnosis	AKT1	1.93233744553865	wildtype
BRITROC-37	IM_81	diagnosis	MYC	2.0801765242753	wildtype
BRITROC-37	IM_81	diagnosis	KRAS	4.24114098441871	wildtype
BRITROC-37	JBLAB-4144	relapse	AKT2	35.7771894454455	wildtype
BRITROC-37	JBLAB-4144	relapse	BRCA2	1.11934899521939	wildtype
BRITROC-37	JBLAB-4144	relapse	MECOM	2.05904808736651	wildtype
BRITROC-37	JBLAB-4144	relapse	CDKN2A	2.0190197531407	wildtype
BRITROC-37	JBLAB-4144	relapse	CDKN2B	2.0190197531407	wildtype
BRITROC-37	JBLAB-4144	relapse	PIK3CA	2.05904808736651	wildtype
BRITROC-37	JBLAB-4144	relapse	PTEN	2.00429558668609	wildtype
BRITROC-37	JBLAB-4144	relapse	CCND3	1.02899701031605	wildtype
BRITROC-37	JBLAB-4144	relapse	RB1	1.11934899521939	wildtype
BRITROC-37	JBLAB-4144	relapse	CCNE1	7.67182737314802	wildtype
BRITROC-37	JBLAB-4144	relapse	CCND1	2.0250078906794	wildtype
BRITROC-37	JBLAB-4144	relapse	NF1	1.00010080331428	wildtype
BRITROC-37	JBLAB-4144	relapse	AKT3	3.00435829601771	wildtype
BRITROC-37	JBLAB-4144	relapse	BRCA1	1.00010080331428	wildtype
BRITROC-37	JBLAB-4144	relapse	CCND2	1.02877088730018	wildtype
BRITROC-37	JBLAB-4144	relapse	AKT1	2.00692051474581	wildtype
BRITROC-37	JBLAB-4144	relapse	MYC	2.04439066265407	wildtype
BRITROC-37	JBLAB-4144	relapse	KRAS	12.6338155918677	wildtype
BRITROC-37	JBLAB-4290	relapse	AKT2	32.2827379221002	wildtype
BRITROC-37	JBLAB-4290	relapse	BRCA2	1.12928777986313	wildtype
BRITROC-37	JBLAB-4290	relapse	MECOM	2.07007894384689	wildtype
BRITROC-37	JBLAB-4290	relapse	CDKN2A	2.0715695017025	wildtype
BRITROC-37	JBLAB-4290	relapse	CDKN2B	2.0715695017025	wildtype
BRITROC-37	JBLAB-4290	relapse	PIK3CA	2.07007894384689	wildtype
BRITROC-37	JBLAB-4290	relapse	PTEN	1.99154454830873	wildtype
BRITROC-37	JBLAB-4290	relapse	CCND3	1.0776727342466	wildtype
BRITROC-37	JBLAB-4290	relapse	RB1	1.12928777986313	wildtype
BRITROC-37	JBLAB-4290	relapse	CCNE1	7.09637714750977	wildtype
BRITROC-37	JBLAB-4290	relapse	CCND1	1.9645750895174	wildtype
BRITROC-37	JBLAB-4290	relapse	NF1	0.995702362629061	wildtype
BRITROC-37	JBLAB-4290	relapse	AKT3	3.05057543487814	wildtype
BRITROC-37	JBLAB-4290	relapse	BRCA1	0.995702362629061	wildtype
BRITROC-37	JBLAB-4290	relapse	CCND2	1.02748872244499	wildtype
BRITROC-37	JBLAB-4290	relapse	AKT1	1.97926887390447	wildtype
BRITROC-37	JBLAB-4290	relapse	MYC	2.0395368846093	wildtype
BRITROC-37	JBLAB-4290	relapse	KRAS	12.3167784216919	wildtype
BRITROC-39	IM_85	diagnosis	AKT2	3.12942165762948	BRCA-mutant
BRITROC-39	IM_85	diagnosis	BRCA2	1.98973513587594	BRCA-mutant
BRITROC-39	IM_85	diagnosis	MECOM	1.9738284048344	BRCA-mutant
BRITROC-39	IM_85	diagnosis	CDKN2A	1.88878290544591	BRCA-mutant
BRITROC-39	IM_85	diagnosis	CDKN2B	1.88878290544591	BRCA-mutant
BRITROC-39	IM_85	diagnosis	PIK3CA	1.9738284048344	BRCA-mutant
BRITROC-39	IM_85	diagnosis	PTEN	1.8984785419811	BRCA-mutant
BRITROC-39	IM_85	diagnosis	CCND3	1.93668547681372	BRCA-mutant
BRITROC-39	IM_85	diagnosis	RB1	1.58079204956511	BRCA-mutant
BRITROC-39	IM_85	diagnosis	CCNE1	1.75866573674213	BRCA-mutant
BRITROC-39	IM_85	diagnosis	CCND1	2.16761305220008	BRCA-mutant
BRITROC-39	IM_85	diagnosis	NF1	1.06253596328128	BRCA-mutant
BRITROC-39	IM_85	diagnosis	AKT3	1.60713133278919	BRCA-mutant
BRITROC-39	IM_85	diagnosis	BRCA1	1.00099068582753	BRCA-mutant
BRITROC-39	IM_85	diagnosis	CCND2	1.77041364455163	BRCA-mutant
BRITROC-39	IM_85	diagnosis	AKT1	2.00567227483476	BRCA-mutant
BRITROC-39	IM_85	diagnosis	MYC	3.17590718469902	BRCA-mutant
BRITROC-39	IM_85	diagnosis	KRAS	2.13124886511548	BRCA-mutant
BRITROC-39	JBLAB-4147	relapse	AKT2	3.00091317619768	BRCA-mutant
BRITROC-39	JBLAB-4147	relapse	BRCA2	2.00626616950329	BRCA-mutant
BRITROC-39	JBLAB-4147	relapse	MECOM	2.11887213752274	BRCA-mutant
BRITROC-39	JBLAB-4147	relapse	CDKN2A	1.92469742918945	BRCA-mutant
BRITROC-39	JBLAB-4147	relapse	CDKN2B	1.92469742918945	BRCA-mutant
BRITROC-39	JBLAB-4147	relapse	PIK3CA	2.11887213752274	BRCA-mutant
BRITROC-39	JBLAB-4147	relapse	PTEN	2.01872494345214	BRCA-mutant
BRITROC-39	JBLAB-4147	relapse	CCND3	3.19332109423418	BRCA-mutant
BRITROC-39	JBLAB-4147	relapse	RB1	0.948512225901943	BRCA-mutant
BRITROC-39	JBLAB-4147	relapse	CCNE1	1.77738754523328	BRCA-mutant
BRITROC-39	JBLAB-4147	relapse	CCND1	1.98758421695107	BRCA-mutant
BRITROC-39	JBLAB-4147	relapse	NF1	1.01480444411282	BRCA-mutant
BRITROC-39	JBLAB-4147	relapse	AKT3	2.01856761028289	BRCA-mutant
BRITROC-39	JBLAB-4147	relapse	BRCA1	1.01480444411282	BRCA-mutant
BRITROC-39	JBLAB-4147	relapse	CCND2	2.05976669103221	BRCA-mutant
BRITROC-39	JBLAB-4147	relapse	AKT1	1.83893274745671	BRCA-mutant
BRITROC-39	JBLAB-4147	relapse	MYC	4.0429620339008	BRCA-mutant
BRITROC-39	JBLAB-4147	relapse	KRAS	2.22427374747953	BRCA-mutant
BRITROC-39	IM_84	diagnosis	AKT2	2.69518530619142	BRCA-mutant
BRITROC-39	IM_84	diagnosis	BRCA2	0.96309705928995	BRCA-mutant
BRITROC-39	IM_84	diagnosis	MECOM	3.19284045656313	BRCA-mutant
BRITROC-39	IM_84	diagnosis	CDKN2A	2.09162386800029	BRCA-mutant
BRITROC-39	IM_84	diagnosis	CDKN2B	2.09162386800029	BRCA-mutant
BRITROC-39	IM_84	diagnosis	PIK3CA	3.19284045656313	BRCA-mutant
BRITROC-39	IM_84	diagnosis	PTEN	1.95671170036043	BRCA-mutant
BRITROC-39	IM_84	diagnosis	CCND3	2.02655960083979	BRCA-mutant
BRITROC-39	IM_84	diagnosis	RB1	0.92717908734415	BRCA-mutant
BRITROC-39	IM_84	diagnosis	CCNE1	2.10392612087535	BRCA-mutant
BRITROC-39	IM_84	diagnosis	CCND1	2.04798415448028	BRCA-mutant
BRITROC-39	IM_84	diagnosis	NF1	1.03310531002218	BRCA-mutant
BRITROC-39	IM_84	diagnosis	AKT3	2.02707154637169	BRCA-mutant
BRITROC-39	IM_84	diagnosis	BRCA1	1.57484976170694	BRCA-mutant
BRITROC-39	IM_84	diagnosis	CCND2	2.01716852905008	BRCA-mutant
BRITROC-39	IM_84	diagnosis	AKT1	2.01286098620629	BRCA-mutant
BRITROC-39	IM_84	diagnosis	MYC	5.09459654962182	BRCA-mutant
BRITROC-39	IM_84	diagnosis	KRAS	2.1656122908517	BRCA-mutant
BRITROC-5	IM_18	diagnosis	AKT2	0.891330951274141	BRCA-mutant
BRITROC-5	IM_18	diagnosis	BRCA2	1.0601056866302	BRCA-mutant
BRITROC-5	IM_18	diagnosis	MECOM	4.76629092713917	BRCA-mutant
BRITROC-5	IM_18	diagnosis	CDKN2A	1.33400219486228	BRCA-mutant
BRITROC-5	IM_18	diagnosis	CDKN2B	1.33400219486228	BRCA-mutant
BRITROC-5	IM_18	diagnosis	PIK3CA	3.08975245037934	BRCA-mutant
BRITROC-5	IM_18	diagnosis	PTEN	1.86696587318536	BRCA-mutant
BRITROC-5	IM_18	diagnosis	CCND3	1.93763729233618	BRCA-mutant
BRITROC-5	IM_18	diagnosis	RB1	1.9834469500042	BRCA-mutant
BRITROC-5	IM_18	diagnosis	CCNE1	1.58167083838334	BRCA-mutant
BRITROC-5	IM_18	diagnosis	CCND1	1.91574415753145	BRCA-mutant
BRITROC-5	IM_18	diagnosis	NF1	1.26650873758071	BRCA-mutant
BRITROC-5	IM_18	diagnosis	AKT3	1.84955207599157	BRCA-mutant
BRITROC-5	IM_18	diagnosis	BRCA1	1.26650873758071	BRCA-mutant
BRITROC-5	IM_18	diagnosis	CCND2	2.0604613584246	BRCA-mutant
BRITROC-5	IM_18	diagnosis	AKT1	2.83291848921162	BRCA-mutant
BRITROC-5	IM_18	diagnosis	MYC	5.21728891881181	BRCA-mutant
BRITROC-5	IM_18	diagnosis	KRAS	2.0604613584246	BRCA-mutant
BRITROC-5	JBLAB-4108	relapse	AKT2	0.995900362823447	BRCA-mutant
BRITROC-5	JBLAB-4108	relapse	BRCA2	1.05738506417	BRCA-mutant
BRITROC-5	JBLAB-4108	relapse	MECOM	5.10860896339818	BRCA-mutant
BRITROC-5	JBLAB-4108	relapse	CDKN2A	0.99367667473645	BRCA-mutant
BRITROC-5	JBLAB-4108	relapse	CDKN2B	0.99367667473645	BRCA-mutant
BRITROC-5	JBLAB-4108	relapse	PIK3CA	4.14168884639348	BRCA-mutant
BRITROC-5	JBLAB-4108	relapse	PTEN	1.98602696833331	BRCA-mutant
BRITROC-5	JBLAB-4108	relapse	CCND3	1.00869794646207	BRCA-mutant
BRITROC-5	JBLAB-4108	relapse	RB1	2.00861258824062	BRCA-mutant
BRITROC-5	JBLAB-4108	relapse	CCNE1	1.0478017349527	BRCA-mutant
BRITROC-5	JBLAB-4108	relapse	CCND1	2.00989237396378	BRCA-mutant
BRITROC-5	JBLAB-4108	relapse	NF1	1.01485407894765	BRCA-mutant
BRITROC-5	JBLAB-4108	relapse	AKT3	1.97295985511953	BRCA-mutant
BRITROC-5	JBLAB-4108	relapse	BRCA1	3.03794357954142	BRCA-mutant
BRITROC-5	JBLAB-4108	relapse	CCND2	2.03188237728486	BRCA-mutant
BRITROC-5	JBLAB-4108	relapse	AKT1	3.07850141249093	BRCA-mutant
BRITROC-5	JBLAB-4108	relapse	MYC	4.99618529631899	BRCA-mutant
BRITROC-5	JBLAB-4108	relapse	KRAS	2.03188237728486	BRCA-mutant
BRITROC-5	JBLAB-4109	relapse	AKT2	0.986415822853756	BRCA-mutant
BRITROC-5	JBLAB-4109	relapse	BRCA2	0.984696717512597	BRCA-mutant
BRITROC-5	JBLAB-4109	relapse	MECOM	4.16861235752515	BRCA-mutant
BRITROC-5	JBLAB-4109	relapse	CDKN2A	0.990467917687532	BRCA-mutant
BRITROC-5	JBLAB-4109	relapse	CDKN2B	0.990467917687532	BRCA-mutant
BRITROC-5	JBLAB-4109	relapse	PIK3CA	4.16861235752515	BRCA-mutant
BRITROC-5	JBLAB-4109	relapse	PTEN	1.96533103304872	BRCA-mutant
BRITROC-5	JBLAB-4109	relapse	CCND3	0.975286824344145	BRCA-mutant
BRITROC-5	JBLAB-4109	relapse	RB1	2.04270447863557	BRCA-mutant
BRITROC-5	JBLAB-4109	relapse	CCNE1	0.999201146906927	BRCA-mutant
BRITROC-5	JBLAB-4109	relapse	CCND1	2.0516123454619	BRCA-mutant
BRITROC-5	JBLAB-4109	relapse	NF1	0.938324592099406	BRCA-mutant
BRITROC-5	JBLAB-4109	relapse	AKT3	1.94293553380303	BRCA-mutant
BRITROC-5	JBLAB-4109	relapse	BRCA1	2.95334544086866	BRCA-mutant
BRITROC-5	JBLAB-4109	relapse	CCND2	1.99882744398237	BRCA-mutant
BRITROC-5	JBLAB-4109	relapse	AKT1	3.02353420748123	BRCA-mutant
BRITROC-5	JBLAB-4109	relapse	MYC	5.0261693255937	BRCA-mutant
BRITROC-5	JBLAB-4109	relapse	KRAS	1.99882744398237	BRCA-mutant
BRITROC-55	IM_101	diagnosis	AKT2	1.04787969022551	BRCA-mutant
BRITROC-55	IM_101	diagnosis	BRCA2	0.981602918226941	BRCA-mutant
BRITROC-55	IM_101	diagnosis	MECOM	2.89106225512566	BRCA-mutant
BRITROC-55	IM_101	diagnosis	CDKN2A	1.87268478564204	BRCA-mutant
BRITROC-55	IM_101	diagnosis	CDKN2B	1.87268478564204	BRCA-mutant
BRITROC-55	IM_101	diagnosis	PIK3CA	2.89106225512566	BRCA-mutant
BRITROC-55	IM_101	diagnosis	PTEN	1.96946650485272	BRCA-mutant
BRITROC-55	IM_101	diagnosis	CCND3	1.89614458323283	BRCA-mutant
BRITROC-55	IM_101	diagnosis	RB1	0.981602918226941	BRCA-mutant
BRITROC-55	IM_101	diagnosis	CCNE1	0.996832076406707	BRCA-mutant
BRITROC-55	IM_101	diagnosis	CCND1	1.95784670268712	BRCA-mutant
BRITROC-55	IM_101	diagnosis	NF1	0.995195796545897	BRCA-mutant
BRITROC-55	IM_101	diagnosis	AKT3	1.96895429087011	BRCA-mutant
BRITROC-55	IM_101	diagnosis	BRCA1	0.995195796545897	BRCA-mutant
BRITROC-55	IM_101	diagnosis	CCND2	0.987275447528639	BRCA-mutant
BRITROC-55	IM_101	diagnosis	AKT1	1.99165869334361	BRCA-mutant
BRITROC-55	IM_101	diagnosis	MYC	0.961276222395647	BRCA-mutant
BRITROC-55	IM_101	diagnosis	KRAS	2.01851097397474	BRCA-mutant
BRITROC-55	JBLAB-4165	relapse	AKT2	0.955634469702129	BRCA-mutant
BRITROC-55	JBLAB-4165	relapse	BRCA2	0.999639410250999	BRCA-mutant
BRITROC-55	JBLAB-4165	relapse	MECOM	3.05464999588854	BRCA-mutant
BRITROC-55	JBLAB-4165	relapse	CDKN2A	3.02239806431813	BRCA-mutant
BRITROC-55	JBLAB-4165	relapse	CDKN2B	3.02239806431813	BRCA-mutant
BRITROC-55	JBLAB-4165	relapse	PIK3CA	3.05464999588854	BRCA-mutant
BRITROC-55	JBLAB-4165	relapse	PTEN	1.96686378546254	BRCA-mutant
BRITROC-55	JBLAB-4165	relapse	CCND3	1.96808657739033	BRCA-mutant
BRITROC-55	JBLAB-4165	relapse	RB1	0.999639410250999	BRCA-mutant
BRITROC-55	JBLAB-4165	relapse	CCNE1	0.903915379790921	BRCA-mutant
BRITROC-55	JBLAB-4165	relapse	CCND1	1.9774602585557	BRCA-mutant
BRITROC-55	JBLAB-4165	relapse	NF1	0.969049057771162	BRCA-mutant
BRITROC-55	JBLAB-4165	relapse	AKT3	1.9690803553785	BRCA-mutant
BRITROC-55	JBLAB-4165	relapse	BRCA1	0.969049057771162	BRCA-mutant
BRITROC-55	JBLAB-4165	relapse	CCND2	0.984194876079963	BRCA-mutant
BRITROC-55	JBLAB-4165	relapse	AKT1	1.99373128692678	BRCA-mutant
BRITROC-55	JBLAB-4165	relapse	MYC	0.924356769558109	BRCA-mutant
BRITROC-55	JBLAB-4165	relapse	KRAS	1.96510663960881	BRCA-mutant
BRITROC-55	JBLAB-4166	relapse	AKT2	1.00883988147085	BRCA-mutant
BRITROC-55	JBLAB-4166	relapse	BRCA2	0.996616979626371	BRCA-mutant
BRITROC-55	JBLAB-4166	relapse	MECOM	2.97036667725585	BRCA-mutant
BRITROC-55	JBLAB-4166	relapse	CDKN2A	3.01292266171298	BRCA-mutant
BRITROC-55	JBLAB-4166	relapse	CDKN2B	3.01292266171298	BRCA-mutant
BRITROC-55	JBLAB-4166	relapse	PIK3CA	2.97036667725585	BRCA-mutant
BRITROC-55	JBLAB-4166	relapse	PTEN	1.94167665738966	BRCA-mutant
BRITROC-55	JBLAB-4166	relapse	CCND3	1.98704461004799	BRCA-mutant
BRITROC-55	JBLAB-4166	relapse	RB1	0.996616979626371	BRCA-mutant
BRITROC-55	JBLAB-4166	relapse	CCNE1	0.980252571865413	BRCA-mutant
BRITROC-55	JBLAB-4166	relapse	CCND1	2.01283203458988	BRCA-mutant
BRITROC-55	JBLAB-4166	relapse	NF1	0.953666474401626	BRCA-mutant
BRITROC-55	JBLAB-4166	relapse	AKT3	1.9899100459572	BRCA-mutant
BRITROC-55	JBLAB-4166	relapse	BRCA1	0.953666474401626	BRCA-mutant
BRITROC-55	JBLAB-4166	relapse	CCND2	0.990362326803399	BRCA-mutant
BRITROC-55	JBLAB-4166	relapse	AKT1	1.98003257471081	BRCA-mutant
BRITROC-55	JBLAB-4166	relapse	MYC	1.00863082380584	BRCA-mutant
BRITROC-55	JBLAB-4166	relapse	KRAS	1.99213210676758	BRCA-mutant
BRITROC-65	JBLAB-4177	relapse	AKT2	3.12935652124258	wildtype
BRITROC-65	JBLAB-4177	relapse	BRCA2	2.04212254011716	wildtype
BRITROC-65	JBLAB-4177	relapse	MECOM	7.643501940198	wildtype
BRITROC-65	JBLAB-4177	relapse	CDKN2A	1.86931583669502	wildtype
BRITROC-65	JBLAB-4177	relapse	CDKN2B	1.86931583669502	wildtype
BRITROC-65	JBLAB-4177	relapse	PIK3CA	2.20441314002898	wildtype
BRITROC-65	JBLAB-4177	relapse	PTEN	2.02563285263666	wildtype
BRITROC-65	JBLAB-4177	relapse	CCND3	1.98677174720015	wildtype
BRITROC-65	JBLAB-4177	relapse	RB1	2.04212254011716	wildtype
BRITROC-65	JBLAB-4177	relapse	CCNE1	6.53373379122317	wildtype
BRITROC-65	JBLAB-4177	relapse	CCND1	4.39295699958212	wildtype
BRITROC-65	JBLAB-4177	relapse	NF1	3.47968079457597	wildtype
BRITROC-65	JBLAB-4177	relapse	AKT3	4.00879801663214	wildtype
BRITROC-65	JBLAB-4177	relapse	BRCA1	3.08590036878235	wildtype
BRITROC-65	JBLAB-4177	relapse	CCND2	3.02288934698669	wildtype
BRITROC-65	JBLAB-4177	relapse	AKT1	2.85172738345024	wildtype
BRITROC-65	JBLAB-4177	relapse	MYC	4.92271306309709	wildtype
BRITROC-65	JBLAB-4177	relapse	KRAS	27.3013462436887	wildtype
BRITROC-65	IM_113	diagnosis	AKT2	2.00702829614883	wildtype
BRITROC-65	IM_113	diagnosis	BRCA2	1.98741244835275	wildtype
BRITROC-65	IM_113	diagnosis	MECOM	7.33222492420426	wildtype
BRITROC-65	IM_113	diagnosis	CDKN2A	2.03485397706735	wildtype
BRITROC-65	IM_113	diagnosis	CDKN2B	2.03485397706735	wildtype
BRITROC-65	IM_113	diagnosis	PIK3CA	3.7704587156581	wildtype
BRITROC-65	IM_113	diagnosis	PTEN	1.9718358260409	wildtype
BRITROC-65	IM_113	diagnosis	CCND3	2.88990436333107	wildtype
BRITROC-65	IM_113	diagnosis	RB1	1.98741244835275	wildtype
BRITROC-65	IM_113	diagnosis	CCNE1	8.75762496672824	wildtype
BRITROC-65	IM_113	diagnosis	CCND1	3.42200052773785	wildtype
BRITROC-65	IM_113	diagnosis	NF1	1.86638212544348	wildtype
BRITROC-65	IM_113	diagnosis	AKT3	3.49153163501468	wildtype
BRITROC-65	IM_113	diagnosis	BRCA1	1.86638212544348	wildtype
BRITROC-65	IM_113	diagnosis	CCND2	4.73609815365745	wildtype
BRITROC-65	IM_113	diagnosis	AKT1	3.19234569402337	wildtype
BRITROC-65	IM_113	diagnosis	MYC	3.2498859152679	wildtype
BRITROC-65	IM_113	diagnosis	KRAS	8.02450257519339	wildtype
BRITROC-67	IM_115	diagnosis	AKT2	2.29905971328217	wildtype
BRITROC-67	IM_115	diagnosis	BRCA2	1.73397738881363	wildtype
BRITROC-67	IM_115	diagnosis	MECOM	3.03051471008106	wildtype
BRITROC-67	IM_115	diagnosis	CDKN2A	1.70523798726528	wildtype
BRITROC-67	IM_115	diagnosis	CDKN2B	1.70523798726528	wildtype
BRITROC-67	IM_115	diagnosis	PIK3CA	3.03051471008106	wildtype
BRITROC-67	IM_115	diagnosis	PTEN	2.92692034404098	wildtype
BRITROC-67	IM_115	diagnosis	CCND3	2.98847764720343	wildtype
BRITROC-67	IM_115	diagnosis	RB1	1.73397738881363	wildtype
BRITROC-67	IM_115	diagnosis	CCNE1	2.29905971328217	wildtype
BRITROC-67	IM_115	diagnosis	CCND1	3.03827310189171	wildtype
BRITROC-67	IM_115	diagnosis	NF1	1.94444421003267	wildtype
BRITROC-67	IM_115	diagnosis	AKT3	3.06991591474278	wildtype
BRITROC-67	IM_115	diagnosis	BRCA1	1.94444421003267	wildtype
BRITROC-67	IM_115	diagnosis	CCND2	2.97465191423555	wildtype
BRITROC-67	IM_115	diagnosis	AKT1	2.92075422254235	wildtype
BRITROC-67	IM_115	diagnosis	MYC	5.18787237055662	wildtype
BRITROC-67	IM_115	diagnosis	KRAS	2.89168842327264	wildtype
BRITROC-67	JBLAB-4179	relapse	AKT2	1.01363075311863	wildtype
BRITROC-67	JBLAB-4179	relapse	BRCA2	0.965098233432447	wildtype
BRITROC-67	JBLAB-4179	relapse	MECOM	3.39708103012004	wildtype
BRITROC-67	JBLAB-4179	relapse	CDKN2A	0.945607364979197	wildtype
BRITROC-67	JBLAB-4179	relapse	CDKN2B	0.945607364979197	wildtype
BRITROC-67	JBLAB-4179	relapse	PIK3CA	3.39708103012004	wildtype
BRITROC-67	JBLAB-4179	relapse	PTEN	1.92281565197474	wildtype
BRITROC-67	JBLAB-4179	relapse	CCND3	1.92204584879059	wildtype
BRITROC-67	JBLAB-4179	relapse	RB1	0.965098233432447	wildtype
BRITROC-67	JBLAB-4179	relapse	CCNE1	1.75694943492313	wildtype
BRITROC-67	JBLAB-4179	relapse	CCND1	2.70133715663688	wildtype
BRITROC-67	JBLAB-4179	relapse	NF1	0.991766769508643	wildtype
BRITROC-67	JBLAB-4179	relapse	AKT3	1.19796459562935	wildtype
BRITROC-67	JBLAB-4179	relapse	BRCA1	1.59986175480119	wildtype
BRITROC-67	JBLAB-4179	relapse	CCND2	1.97328123869044	wildtype
BRITROC-67	JBLAB-4179	relapse	AKT1	1.9505824087173	wildtype
BRITROC-67	JBLAB-4179	relapse	MYC	4.37633634943331	wildtype
BRITROC-67	JBLAB-4179	relapse	KRAS	1.97328123869044	wildtype
BRITROC-74	JBLAB-4189	relapse	AKT2	2.70385707062522	BRCA-mutant
BRITROC-74	JBLAB-4189	relapse	BRCA2	1.92016715452992	BRCA-mutant
BRITROC-74	JBLAB-4189	relapse	MECOM	5.81766075548976	BRCA-mutant
BRITROC-74	JBLAB-4189	relapse	CDKN2A	3.73588737322928	BRCA-mutant
BRITROC-74	JBLAB-4189	relapse	CDKN2B	3.73588737322928	BRCA-mutant
BRITROC-74	JBLAB-4189	relapse	PIK3CA	3.97899648377277	BRCA-mutant
BRITROC-74	JBLAB-4189	relapse	PTEN	3.90961361756096	BRCA-mutant
BRITROC-74	JBLAB-4189	relapse	CCND3	3.20836214737159	BRCA-mutant
BRITROC-74	JBLAB-4189	relapse	RB1	2.01395485218497	BRCA-mutant
BRITROC-74	JBLAB-4189	relapse	CCNE1	8.67362388897057	BRCA-mutant
BRITROC-74	JBLAB-4189	relapse	CCND1	4.00635695124831	BRCA-mutant
BRITROC-74	JBLAB-4189	relapse	NF1	1.89016936941591	BRCA-mutant
BRITROC-74	JBLAB-4189	relapse	AKT3	1.87020232404366	BRCA-mutant
BRITROC-74	JBLAB-4189	relapse	BRCA1	1.89016936941591	BRCA-mutant
BRITROC-74	JBLAB-4189	relapse	CCND2	4.02594476500632	BRCA-mutant
BRITROC-74	JBLAB-4189	relapse	AKT1	2.59455339418452	BRCA-mutant
BRITROC-74	JBLAB-4189	relapse	MYC	4.14560806729616	BRCA-mutant
BRITROC-74	JBLAB-4189	relapse	KRAS	3.08986024694256	BRCA-mutant
BRITROC-74	JBLAB-4186	relapse	AKT2	2.54679198392932	BRCA-mutant
BRITROC-74	JBLAB-4186	relapse	BRCA2	2.01962645962241	BRCA-mutant
BRITROC-74	JBLAB-4186	relapse	MECOM	6.04864551188835	BRCA-mutant
BRITROC-74	JBLAB-4186	relapse	CDKN2A	3.82132358455898	BRCA-mutant
BRITROC-74	JBLAB-4186	relapse	CDKN2B	3.82132358455898	BRCA-mutant
BRITROC-74	JBLAB-4186	relapse	PIK3CA	4.17927432745739	BRCA-mutant
BRITROC-74	JBLAB-4186	relapse	PTEN	4.02070980147596	BRCA-mutant
BRITROC-74	JBLAB-4186	relapse	CCND3	3.78889565635902	BRCA-mutant
BRITROC-74	JBLAB-4186	relapse	RB1	1.99217575693104	BRCA-mutant
BRITROC-74	JBLAB-4186	relapse	CCNE1	8.67317915757639	BRCA-mutant
BRITROC-74	JBLAB-4186	relapse	CCND1	4.04235825456697	BRCA-mutant
BRITROC-74	JBLAB-4186	relapse	NF1	2.11740999733731	BRCA-mutant
BRITROC-74	JBLAB-4186	relapse	AKT3	1.91611377282685	BRCA-mutant
BRITROC-74	JBLAB-4186	relapse	BRCA1	2.11740999733731	BRCA-mutant
BRITROC-74	JBLAB-4186	relapse	CCND2	3.87858603681131	BRCA-mutant
BRITROC-74	JBLAB-4186	relapse	AKT1	2.82605247397517	BRCA-mutant
BRITROC-74	JBLAB-4186	relapse	MYC	5.10839591496209	BRCA-mutant
BRITROC-74	JBLAB-4186	relapse	KRAS	2.96846757082735	BRCA-mutant
BRITROC-74	JBLAB-4187	relapse	AKT2	2.60582390174106	BRCA-mutant
[truncated: 269 more rows]
