# Supplementary material for: The copy number and mutational landscape of recurrent ovarian high-grade serous carcinoma
Source: Nat Commun. 2023 Jul 20;14:4387. doi: 10.1038/s41467-023-39867-7 (PMC10359414; doi:10.1038/s41467-023-39867-7)
Supplement: Supplementary file 10 — Source Data [file 41467_2023_39867_MOESM10_ESM.zip › source_data/figure_5B.tsv]

PATIENT_ID	signature	group	value
BRITROC-1	s1	arx	-0.58096402174499
BRITROC-1	s1	rlps	0.722467997325039
BRITROC-1	s2	arx	-0.152108135036434
BRITROC-1	s2	rlps	0.00766847672995336
BRITROC-1	s3	arx	-0.195579546974247
BRITROC-1	s3	rlps	0.202704779606146
BRITROC-1	s4	arx	-0.0234034100019
BRITROC-1	s4	rlps	0
BRITROC-1	s5	arx	-0.0479448862424296
BRITROC-1	s5	rlps	0.0541187267273437
BRITROC-1	s6	arx	0
BRITROC-1	s6	rlps	0
BRITROC-1	s7	arx	0
BRITROC-1	s7	rlps	0.0130400196115183
BRITROC-106	s1	arx	-0.122275338455154
BRITROC-106	s1	rlps	0.122957917252282
BRITROC-106	s2	arx	-0.153632177889027
BRITROC-106	s2	rlps	0.20356041403485
BRITROC-106	s3	arx	-0.046229565597203
BRITROC-106	s3	rlps	0.0423608109109839
BRITROC-106	s4	arx	-0.365461421432922
BRITROC-106	s4	rlps	0.335040599957352
BRITROC-106	s5	arx	0
BRITROC-106	s5	rlps	0
BRITROC-106	s6	arx	-0.115549286344162
BRITROC-106	s6	rlps	0.0959319685438172
BRITROC-106	s7	arx	-0.196852210281532
BRITROC-106	s7	rlps	0.200148289300715
BRITROC-11	s1	arx	-0.0621569011597582
BRITROC-11	s1	rlps	0.0804369755515924
BRITROC-11	s2	arx	-0.145351203793287
BRITROC-11	s2	rlps	0.134778936859293
BRITROC-11	s3	arx	-0.114868856617438
BRITROC-11	s3	rlps	0.128266400896927
BRITROC-11	s4	arx	-0.228813510665952
BRITROC-11	s4	rlps	0.186984413381282
BRITROC-11	s5	arx	-0.0665077669690493
BRITROC-11	s5	rlps	0.0340445630864342
BRITROC-11	s6	arx	-0.0226407097084363
BRITROC-11	s6	rlps	0.0288767642444532
BRITROC-11	s7	arx	-0.359661051086079
BRITROC-11	s7	rlps	0.406611945980019
BRITROC-124	s1	arx	-0.19626185209458
BRITROC-124	s1	rlps	0.137739846198453
BRITROC-124	s2	arx	-0.0929427492505418
BRITROC-124	s2	rlps	0.182368063955925
BRITROC-124	s3	arx	-0.340928265191525
BRITROC-124	s3	rlps	0.359627101733617
BRITROC-124	s4	arx	0
BRITROC-124	s4	rlps	0.0868565610845274
BRITROC-124	s5	arx	-0.172767061129315
BRITROC-124	s5	rlps	0.146255766577547
BRITROC-124	s6	arx	0
BRITROC-124	s6	rlps	0
BRITROC-124	s7	arx	-0.197100072334038
BRITROC-124	s7	rlps	0.0871526604499304
BRITROC-132	s1	arx	-0.821313452705262
BRITROC-132	s1	rlps	0.668243293052856
BRITROC-132	s2	arx	0
BRITROC-132	s2	rlps	0.034913806533436
BRITROC-132	s3	arx	-0.178686547294738
BRITROC-132	s3	rlps	0.23273927518273
BRITROC-132	s4	arx	0
BRITROC-132	s4	rlps	0
BRITROC-132	s5	arx	0
BRITROC-132	s5	rlps	0.0641036252309782
BRITROC-132	s6	arx	0
BRITROC-132	s6	rlps	0
BRITROC-132	s7	arx	0
BRITROC-132	s7	rlps	0
BRITROC-147	s1	arx	-0.721696834337821
BRITROC-147	s1	rlps	0.381714223727992
BRITROC-147	s2	arx	-0.031003178976207
BRITROC-147	s2	rlps	0.182102630622305
BRITROC-147	s3	arx	-0.0798315187353808
BRITROC-147	s3	rlps	0.204051650657148
BRITROC-147	s4	arx	-0.0751472746460113
BRITROC-147	s4	rlps	0.0539468130295709
BRITROC-147	s5	arx	-0.0164226071062233
BRITROC-147	s5	rlps	0.0111499884375594
BRITROC-147	s6	arx	-0.0758985861983566
BRITROC-147	s6	rlps	0.102276644180122
BRITROC-147	s7	arx	0
BRITROC-147	s7	rlps	0.0647580493453039
BRITROC-148	s1	arx	-0.528694085616323
BRITROC-148	s1	rlps	0.423480888834086
BRITROC-148	s2	arx	-0.101518358521359
BRITROC-148	s2	rlps	0.191499726343029
BRITROC-148	s3	arx	-0.0646317965852035
BRITROC-148	s3	rlps	0.173699336057564
BRITROC-148	s4	arx	-0.0836216996943029
BRITROC-148	s4	rlps	0.0785777460605175
BRITROC-148	s5	arx	-0.0389801903759824
BRITROC-148	s5	rlps	0.0230882636589987
BRITROC-148	s6	arx	-0.108129047650683
BRITROC-148	s6	rlps	0.109654039045805
BRITROC-148	s7	arx	-0.0744248215561457
BRITROC-148	s7	rlps	0
BRITROC-157	s1	arx	-0.252263408778067
BRITROC-157	s1	rlps	0.390988317859008
BRITROC-157	s2	arx	-0.121424279331892
BRITROC-157	s2	rlps	0.0742128673743396
BRITROC-157	s3	arx	-0.220774059290074
BRITROC-157	s3	rlps	0.394980758893967
BRITROC-157	s4	arx	-0.0673693997153015
BRITROC-157	s4	rlps	0.0884429864267402
BRITROC-157	s5	arx	-0.207276187917499
BRITROC-157	s5	rlps	0
BRITROC-157	s6	arx	0
BRITROC-157	s6	rlps	0
BRITROC-157	s7	arx	-0.130892664967166
BRITROC-157	s7	rlps	0.0513750694459447
BRITROC-187	s1	arx	-0.163902465105219
BRITROC-187	s1	rlps	0.132661766010228
BRITROC-187	s2	arx	-0.193972179245774
BRITROC-187	s2	rlps	0.235480237964438
BRITROC-187	s3	arx	-0.174339175194717
BRITROC-187	s3	rlps	0.29757914784243
BRITROC-187	s4	arx	-0.0497111767803478
BRITROC-187	s4	rlps	0.0758265527698962
BRITROC-187	s5	arx	-0.239959274638042
BRITROC-187	s5	rlps	0.0390872685185355
BRITROC-187	s6	arx	-0.0187881347177339
BRITROC-187	s6	rlps	0.133697464998582
BRITROC-187	s7	arx	-0.159327594318167
BRITROC-187	s7	rlps	0.0856675618958909
BRITROC-192	s1	arx	-0.139387906098419
BRITROC-192	s1	rlps	0.346871376208011
BRITROC-192	s2	arx	-0.0641205954898445
BRITROC-192	s2	rlps	0.0376870033243767
BRITROC-192	s3	arx	-0.279854298681845
BRITROC-192	s3	rlps	0.441450956593499
BRITROC-192	s4	arx	0
BRITROC-192	s4	rlps	0
BRITROC-192	s5	arx	-0.286735143383449
BRITROC-192	s5	rlps	0
BRITROC-192	s6	arx	0
BRITROC-192	s6	rlps	0
BRITROC-192	s7	arx	-0.229902056346442
BRITROC-192	s7	rlps	0.173990663874113
BRITROC-2	s1	arx	-0.802168000809638
BRITROC-2	s1	rlps	0.846439464169143
BRITROC-2	s2	arx	-0.0325491218311268
BRITROC-2	s2	rlps	0.0545552828242991
BRITROC-2	s3	arx	-0.00837084102604867
BRITROC-2	s3	rlps	0.00726399568906328
BRITROC-2	s4	arx	0
BRITROC-2	s4	rlps	0
BRITROC-2	s5	arx	-0.0127229235923583
BRITROC-2	s5	rlps	0
BRITROC-2	s6	arx	-0.144189112740828
BRITROC-2	s6	rlps	0.0917412573174945
BRITROC-2	s7	arx	0
BRITROC-2	s7	rlps	0
BRITROC-204	s1	arx	-0.459199820786134
BRITROC-204	s1	rlps	0.399364350381271
BRITROC-204	s2	arx	-0.0490884852217216
BRITROC-204	s2	rlps	0
BRITROC-204	s3	arx	-0.341216631446116
BRITROC-204	s3	rlps	0.399561731011176
BRITROC-204	s4	arx	0
BRITROC-204	s4	rlps	0
BRITROC-204	s5	arx	0
BRITROC-204	s5	rlps	0.0265109312643963
BRITROC-204	s6	arx	0
BRITROC-204	s6	rlps	0
BRITROC-204	s7	arx	-0.150495062546029
BRITROC-204	s7	rlps	0.174562987343156
BRITROC-205	s1	arx	-0.315319518845479
BRITROC-205	s1	rlps	0.295521182379824
BRITROC-205	s2	arx	0
BRITROC-205	s2	rlps	0.157081118489005
BRITROC-205	s3	arx	-0.186941356575675
BRITROC-205	s3	rlps	0.199724021360037
BRITROC-205	s4	arx	-0.371275120201018
BRITROC-205	s4	rlps	0.0288370763082364
BRITROC-205	s5	arx	0
BRITROC-205	s5	rlps	0
BRITROC-205	s6	arx	0
BRITROC-205	s6	rlps	0.0390200497271182
BRITROC-205	s7	arx	-0.126464004377828
BRITROC-205	s7	rlps	0.279816551735779
BRITROC-209	s1	arx	-0.317513790661151
BRITROC-209	s1	rlps	0.321050410245814
BRITROC-209	s2	arx	-0.0476553740555705
BRITROC-209	s2	rlps	0.0736684261506337
BRITROC-209	s3	arx	-0.366868313823477
BRITROC-209	s3	rlps	0.198461097613651
BRITROC-209	s4	arx	0
BRITROC-209	s4	rlps	0
BRITROC-209	s5	arx	-0.083093438816996
BRITROC-209	s5	rlps	0
BRITROC-209	s6	arx	0
BRITROC-209	s6	rlps	0.0325051160255949
BRITROC-209	s7	arx	-0.184869082642806
BRITROC-209	s7	rlps	0.374314949964307
BRITROC-216	s1	arx	-0.156806505702196
BRITROC-216	s1	rlps	0.0735076237993214
BRITROC-216	s2	arx	-0.131530684605074
BRITROC-216	s2	rlps	0.0252750683891147
BRITROC-216	s3	arx	-0.390306300363797
BRITROC-216	s3	rlps	0.122366610852586
BRITROC-216	s4	arx	-0.0147093979897271
BRITROC-216	s4	rlps	0.370214141176414
BRITROC-216	s5	arx	-0.110789319466866
BRITROC-216	s5	rlps	0.0182399793299725
BRITROC-216	s6	arx	0
BRITROC-216	s6	rlps	0.0191382867142868
BRITROC-216	s7	arx	-0.19585779187234
BRITROC-216	s7	rlps	0.371258289738304
BRITROC-225	s1	arx	-0.157027273627243
BRITROC-225	s1	rlps	0.174105261652425
BRITROC-225	s2	arx	-0.134446824975202
BRITROC-225	s2	rlps	0.192189965123829
BRITROC-225	s3	arx	-0.34563402833863
BRITROC-225	s3	rlps	0.392502372805208
BRITROC-225	s4	arx	-0.0602320243307597
BRITROC-225	s4	rlps	0
BRITROC-225	s5	arx	-0.0935069707378029
BRITROC-225	s5	rlps	0
BRITROC-225	s6	arx	0
BRITROC-225	s6	rlps	0
BRITROC-225	s7	arx	-0.209152877990363
BRITROC-225	s7	rlps	0.241202400418538
BRITROC-226	s1	arx	-0.495700277331445
BRITROC-226	s1	rlps	0.526323690884441
BRITROC-226	s2	arx	-0.111197385488547
BRITROC-226	s2	rlps	0.112540352057543
BRITROC-226	s3	arx	-0.376834453335288
BRITROC-226	s3	rlps	0.354183707993372
BRITROC-226	s4	arx	0
BRITROC-226	s4	rlps	0
BRITROC-226	s5	arx	0
BRITROC-226	s5	rlps	0
BRITROC-226	s6	arx	-0.0162678838447194
BRITROC-226	s6	rlps	0.00695224906464487
BRITROC-226	s7	arx	0
BRITROC-226	s7	rlps	0
BRITROC-229	s1	arx	-0.249979537029684
BRITROC-229	s1	rlps	0.280219608185396
BRITROC-229	s2	arx	-0.100463275032787
BRITROC-229	s2	rlps	0.0287053842244243
BRITROC-229	s3	arx	-0.129869170012657
BRITROC-229	s3	rlps	0.144529229669857
BRITROC-229	s4	arx	-0.421884502111433
BRITROC-229	s4	rlps	0.469410081413655
BRITROC-229	s5	arx	0
BRITROC-229	s5	rlps	0
BRITROC-229	s6	arx	-0.035631685951329
BRITROC-229	s6	rlps	0
BRITROC-229	s7	arx	-0.0621718298621094
BRITROC-229	s7	rlps	0.0771356965066669
BRITROC-23	s1	arx	-0.267421434637045
BRITROC-23	s1	rlps	0.170225897993601
BRITROC-23	s2	arx	-0.0574780633016879
BRITROC-23	s2	rlps	0.0904559045542369
BRITROC-23	s3	arx	-0.25826827296401
BRITROC-23	s3	rlps	0.105626111776568
BRITROC-23	s4	arx	-0.029323860704964
BRITROC-23	s4	rlps	0.358635502143011
BRITROC-23	s5	arx	-0.142386984699162
BRITROC-23	s5	rlps	0.0128022440445316
BRITROC-23	s6	arx	0
BRITROC-23	s6	rlps	0
BRITROC-23	s7	arx	-0.245121383693132
BRITROC-23	s7	rlps	0.262254339488051
BRITROC-232	s1	arx	-0.673134878585011
BRITROC-232	s1	rlps	0.319878543678414
BRITROC-232	s2	arx	-0.207261880567092
BRITROC-232	s2	rlps	0.207763289762597
BRITROC-232	s3	arx	-0.0140886906152632
BRITROC-232	s3	rlps	0
BRITROC-232	s4	arx	0
BRITROC-232	s4	rlps	0.0966910059162516
BRITROC-232	s5	arx	-0.0148881019421016
BRITROC-232	s5	rlps	0.0987428865767358
BRITROC-232	s6	arx	-0.053782905234493
BRITROC-232	s6	rlps	0.0245186276274805
BRITROC-232	s7	arx	-0.0368435430560394
BRITROC-232	s7	rlps	0.252405646438521
BRITROC-234	s1	arx	-0.204235839094247
BRITROC-234	s1	rlps	0.259648094783122
BRITROC-234	s2	arx	-0.137985678524846
BRITROC-234	s2	rlps	0.103272038731876
BRITROC-234	s3	arx	0
BRITROC-234	s3	rlps	0.020829759311314
BRITROC-234	s4	arx	-0.194300013038997
BRITROC-234	s4	rlps	0.202368277135999
BRITROC-234	s5	arx	-0.0588637801348088
BRITROC-234	s5	rlps	0
BRITROC-234	s6	arx	-0.0903318212367298
BRITROC-234	s6	rlps	0.0804384286753025
BRITROC-234	s7	arx	-0.314282867970371
BRITROC-234	s7	rlps	0.333443401362386
BRITROC-241	s1	arx	-0.664223633677092
BRITROC-241	s1	rlps	0.420352480275017
BRITROC-241	s2	arx	-0.11597049917312
BRITROC-241	s2	rlps	0
BRITROC-241	s3	arx	-0.146333214684264
BRITROC-241	s3	rlps	0.155345186024694
BRITROC-241	s4	arx	0
BRITROC-241	s4	rlps	0.33664767406787
BRITROC-241	s5	arx	-0.046082773689481
BRITROC-241	s5	rlps	0
BRITROC-241	s6	arx	-0.0273898787760426
BRITROC-241	s6	rlps	0.0472262614976436
BRITROC-241	s7	arx	0
BRITROC-241	s7	rlps	0.0404283981347748
BRITROC-242	s1	arx	-0.286666218518221
BRITROC-242	s1	rlps	0.253487892052188
BRITROC-242	s2	arx	-0.156831598812056
BRITROC-242	s2	rlps	0.196858974314539
BRITROC-242	s3	arx	-0.17002700594302
BRITROC-242	s3	rlps	0.15892642330496
BRITROC-242	s4	arx	-0.141783793447254
BRITROC-242	s4	rlps	0.1356967414051
BRITROC-242	s5	arx	0
BRITROC-242	s5	rlps	0.0439869636682911
BRITROC-242	s6	arx	-0.112056533610732
BRITROC-242	s6	rlps	0.0329707776095253
BRITROC-242	s7	arx	-0.132634849668718
BRITROC-242	s7	rlps	0.178072227645396
BRITROC-246	s1	arx	-0.142889328713034
BRITROC-246	s1	rlps	0.127511349403467
BRITROC-246	s2	arx	-0.100815689399906
BRITROC-246	s2	rlps	0.161832127907141
BRITROC-246	s3	arx	-0.0352473351188998
BRITROC-246	s3	rlps	0.0821382566740366
BRITROC-246	s4	arx	-0.132771079676091
BRITROC-246	s4	rlps	0.16403288792118
BRITROC-246	s5	arx	-0.117644993726594
BRITROC-246	s5	rlps	0.0976188413468592
BRITROC-246	s6	arx	-0.0653367254605066
BRITROC-246	s6	rlps	0.0505700814053588
BRITROC-246	s7	arx	-0.40529484790497
BRITROC-246	s7	rlps	0.316296455341958
BRITROC-248	s1	arx	-0.0100354695171294
BRITROC-248	s1	rlps	0.223778182532086
BRITROC-248	s2	arx	-0.372396846365702
BRITROC-248	s2	rlps	0.165008470886153
BRITROC-248	s3	arx	0
BRITROC-248	s3	rlps	0.159121018925269
BRITROC-248	s4	arx	-0.358437029898852
BRITROC-248	s4	rlps	0.152268052374695
BRITROC-248	s5	arx	0
BRITROC-248	s5	rlps	0.0441278010714624
BRITROC-248	s6	arx	0
BRITROC-248	s6	rlps	0.020780871933857
BRITROC-248	s7	arx	-0.259130654218317
BRITROC-248	s7	rlps	0.234915602276478
BRITROC-256	s1	arx	-0.225610105783199
BRITROC-256	s1	rlps	0.299129382898362
BRITROC-256	s2	arx	-0.0749322157777548
BRITROC-256	s2	rlps	0.0717553394108801
BRITROC-256	s3	arx	-0.320499895977343
BRITROC-256	s3	rlps	0.452416984253639
BRITROC-256	s4	arx	0
BRITROC-256	s4	rlps	0
BRITROC-256	s5	arx	-0.251702185458965
BRITROC-256	s5	rlps	0.0351830706195165
BRITROC-256	s6	arx	0
BRITROC-256	s6	rlps	0
BRITROC-256	s7	arx	-0.127255597002738
BRITROC-256	s7	rlps	0.141515222817602
BRITROC-259	s1	arx	-0.264285744774992
BRITROC-259	s1	rlps	0.322864960541563
BRITROC-259	s2	arx	-0.115151741416177
BRITROC-259	s2	rlps	0.0558612832373538
BRITROC-259	s3	arx	-0.214120760648721
BRITROC-259	s3	rlps	0.285452642408152
BRITROC-259	s4	arx	0
BRITROC-259	s4	rlps	0
BRITROC-259	s5	arx	-0.22250032187355
BRITROC-259	s5	rlps	0.0698364718107294
BRITROC-259	s6	arx	0
BRITROC-259	s6	rlps	0
BRITROC-259	s7	arx	-0.183941431286559
BRITROC-259	s7	rlps	0.265984642002201
BRITROC-260	s1	arx	-0.585130001502284
BRITROC-260	s1	rlps	0.38415867561646
BRITROC-260	s2	arx	-0.103849828855708
BRITROC-260	s2	rlps	0.115508073288353
BRITROC-260	s3	arx	-0.163676317800817
BRITROC-260	s3	rlps	0.244495649062338
BRITROC-260	s4	arx	-0.0384494954330584
BRITROC-260	s4	rlps	0.0872437275110637
BRITROC-260	s5	arx	-0.108894356408134
BRITROC-260	s5	rlps	0.0983405111710252
BRITROC-260	s6	arx	0
BRITROC-260	s6	rlps	0
BRITROC-260	s7	arx	0
BRITROC-260	s7	rlps	0.0702533633507594
BRITROC-267	s1	arx	-0.232463893009692
BRITROC-267	s1	rlps	0.16133808623098
BRITROC-267	s2	arx	-0.109464970810987
BRITROC-267	s2	rlps	0
BRITROC-267	s3	arx	-0.441690360464423
BRITROC-267	s3	rlps	0.0992012789077576
BRITROC-267	s4	arx	-0.0262470809274943
BRITROC-267	s4	rlps	0.346382575794185
BRITROC-267	s5	arx	0
BRITROC-267	s5	rlps	0.0401818009425018
BRITROC-267	s6	arx	-0.0159837334459337
BRITROC-267	s6	rlps	0.035461876784845
BRITROC-267	s7	arx	-0.174149961341469
BRITROC-267	s7	rlps	0.31743438133973
BRITROC-268	s1	arx	-0.391769701630714
BRITROC-268	s1	rlps	0.352053189298399
BRITROC-268	s2	arx	-0.181400993453472
BRITROC-268	s2	rlps	0.214221054022549
BRITROC-268	s3	arx	-0.40076481680051
BRITROC-268	s3	rlps	0.42053874339332
BRITROC-268	s4	arx	0
BRITROC-268	s4	rlps	0
BRITROC-268	s5	arx	0
BRITROC-268	s5	rlps	0
BRITROC-268	s6	arx	-0.00708542007938877
BRITROC-268	s6	rlps	0.0131870132857327
BRITROC-268	s7	arx	-0.0189790680359156
BRITROC-268	s7	rlps	0
BRITROC-271	s1	arx	0
BRITROC-271	s1	rlps	0.0453002556519915
BRITROC-271	s2	arx	-0.244963652597724
BRITROC-271	s2	rlps	0.109372979934859
BRITROC-271	s3	arx	-0.0202558531697634
BRITROC-271	s3	rlps	0.0868238783625898
BRITROC-271	s4	arx	-0.13671090128153
BRITROC-271	s4	rlps	0.231124097820941
BRITROC-271	s5	arx	-0.141733063191984
BRITROC-271	s5	rlps	0.0695896003010124
BRITROC-271	s6	arx	0
BRITROC-271	s6	rlps	0
BRITROC-271	s7	arx	-0.456336529758999
BRITROC-271	s7	rlps	0.457789187928607
BRITROC-274	s1	arx	-0.650052287252971
BRITROC-274	s1	rlps	0.589428511712973
BRITROC-274	s2	arx	-0.00706524468632614
BRITROC-274	s2	rlps	0.0440107560603965
BRITROC-274	s3	arx	-0.321027104713433
BRITROC-274	s3	rlps	0.138331181234467
BRITROC-274	s4	arx	0
BRITROC-274	s4	rlps	0.0297711312395287
BRITROC-274	s5	arx	0
BRITROC-274	s5	rlps	0
BRITROC-274	s6	arx	0
BRITROC-274	s6	rlps	0
BRITROC-274	s7	arx	-0.02185536334727
BRITROC-274	s7	rlps	0.198458419752635
BRITROC-32	s1	arx	-0.139613083310206
BRITROC-32	s1	rlps	0.347700560817094
BRITROC-32	s2	arx	-0.215635864329616
BRITROC-32	s2	rlps	0.111927936406954
BRITROC-32	s3	arx	0
BRITROC-32	s3	rlps	0.0260675814825462
BRITROC-32	s4	arx	-0.205964876142696
BRITROC-32	s4	rlps	0.171504531090937
BRITROC-32	s5	arx	-0.156811371857425
BRITROC-32	s5	rlps	0.0809686924243742
BRITROC-32	s6	arx	-0.0877677562775869
BRITROC-32	s6	rlps	0.0721428603101832
BRITROC-32	s7	arx	-0.19420704808247
BRITROC-32	s7	rlps	0.189687837467912
BRITROC-34	s1	arx	-0.146532570104736
BRITROC-34	s1	rlps	0.0224680407849771
BRITROC-34	s2	arx	-0.240328235528281
BRITROC-34	s2	rlps	0.5081103849125
BRITROC-34	s3	arx	-0.346532572853132
BRITROC-34	s3	rlps	0.408359263324628
BRITROC-34	s4	arx	-0.129749865644505
BRITROC-34	s4	rlps	0
BRITROC-34	s5	arx	0
BRITROC-34	s5	rlps	0
BRITROC-34	s6	arx	0
BRITROC-34	s6	rlps	0
BRITROC-34	s7	arx	-0.136856755869345
BRITROC-34	s7	rlps	0.0610623109778955
BRITROC-36	s1	arx	-0.0782264677943946
BRITROC-36	s1	rlps	0.13307404401485
BRITROC-36	s2	arx	-0.237539088709388
BRITROC-36	s2	rlps	0.212085210580766
BRITROC-36	s3	arx	-0.0770447930418147
BRITROC-36	s3	rlps	0.2424941189091
BRITROC-36	s4	arx	-0.156004237005359
BRITROC-36	s4	rlps	0.0656253916409976
BRITROC-36	s5	arx	-0.109996490850463
BRITROC-36	s5	rlps	0.0177708801431663
BRITROC-36	s6	arx	-0.223600032420241
BRITROC-36	s6	rlps	0.22951145883533
BRITROC-36	s7	arx	-0.11758889017834
BRITROC-36	s7	rlps	0.099438895875789
BRITROC-37	s1	arx	-0.507971872951989
BRITROC-37	s1	rlps	0.508147672049142
BRITROC-37	s2	arx	-0.0688626678223048
BRITROC-37	s2	rlps	0.0784865298660744
BRITROC-37	s3	arx	-0.18293542711055
BRITROC-37	s3	rlps	0.215952980507829
BRITROC-37	s4	arx	-0.0551009425916087
BRITROC-37	s4	rlps	0.0386641006505477
BRITROC-37	s5	arx	-0.0775969142928714
BRITROC-37	s5	rlps	0.0125710636263535
BRITROC-37	s6	arx	-0.107532175230677
BRITROC-37	s6	rlps	0.146177653300053
BRITROC-37	s7	arx	0
BRITROC-37	s7	rlps	0
BRITROC-39	s1	arx	-0.204980776929357
BRITROC-39	s1	rlps	0.243490156638329
BRITROC-39	s2	arx	-0.109549378174111
BRITROC-39	s2	rlps	0.207740205155195
BRITROC-39	s3	arx	-0.284969115352219
BRITROC-39	s3	rlps	0.363723293542787
BRITROC-39	s4	arx	-0.0094891603524097
BRITROC-39	s4	rlps	0
BRITROC-39	s5	arx	-0.211422077850732
BRITROC-39	s5	rlps	0.053851972964164
BRITROC-39	s6	arx	0
BRITROC-39	s6	rlps	0
BRITROC-39	s7	arx	-0.179589491341171
BRITROC-39	s7	rlps	0.131194371699526
BRITROC-5	s1	arx	-0.325605584946514
BRITROC-5	s1	rlps	0.241874599216747
BRITROC-5	s2	arx	-0.105605471158013
BRITROC-5	s2	rlps	0.0823337711495654
BRITROC-5	s3	arx	-0.32732502752163
BRITROC-5	s3	rlps	0.434038281470004
BRITROC-5	s4	arx	-0.157257403308419
BRITROC-5	s4	rlps	0.0152769916101851
BRITROC-5	s5	arx	0
BRITROC-5	s5	rlps	0.00626219995619801
BRITROC-5	s6	arx	0
BRITROC-5	s6	rlps	0
BRITROC-5	s7	arx	-0.0842065130654237
BRITROC-5	s7	rlps	0.2202141565973
BRITROC-55	s1	arx	-0.397508949126639
BRITROC-55	s1	rlps	0.382904490006129
BRITROC-55	s2	arx	-0.0255735921559522
BRITROC-55	s2	rlps	0.0288533285829852
BRITROC-55	s3	arx	-0.358683098902467
BRITROC-55	s3	rlps	0.391544536990167
BRITROC-55	s4	arx	0
BRITROC-55	s4	rlps	0
BRITROC-55	s5	arx	-0.0439610142019648
BRITROC-55	s5	rlps	0
BRITROC-55	s6	arx	0
BRITROC-55	s6	rlps	0
BRITROC-55	s7	arx	-0.174273345612977
BRITROC-55	s7	rlps	0.196697644420719
BRITROC-65	s1	arx	-0.200793672254852
BRITROC-65	s1	rlps	0.0920961252184598
BRITROC-65	s2	arx	0
BRITROC-65	s2	rlps	0.176898488773473
BRITROC-65	s3	arx	-0.102415967302192
BRITROC-65	s3	rlps	0.124969867613119
BRITROC-65	s4	arx	-0.472173082309424
BRITROC-65	s4	rlps	0.29364730177558
BRITROC-65	s5	arx	0
BRITROC-65	s5	rlps	0.0556688489758728
BRITROC-65	s6	arx	-0.172937497975278
BRITROC-65	s6	rlps	0.136018841610352
BRITROC-65	s7	arx	-0.0516797801582544
BRITROC-65	s7	rlps	0.120700526033144
BRITROC-67	s1	arx	-0.390200439164333
BRITROC-67	s1	rlps	0.621073154380811
BRITROC-67	s2	arx	-0.292752806422902
BRITROC-67	s2	rlps	0
BRITROC-67	s3	arx	0
BRITROC-67	s3	rlps	0.188759884468611
BRITROC-67	s4	arx	0
BRITROC-67	s4	rlps	0
BRITROC-67	s5	arx	0
BRITROC-67	s5	rlps	0.116102528797386
BRITROC-67	s6	arx	0
BRITROC-67	s6	rlps	0
BRITROC-67	s7	arx	-0.317046754412764
BRITROC-67	s7	rlps	0.0740644323531922
BRITROC-74	s1	arx	-0.222961620145451
BRITROC-74	s1	rlps	0.113374008278894
BRITROC-74	s2	arx	-0.283626869120527
BRITROC-74	s2	rlps	0.0210156802787284
BRITROC-74	s3	arx	-0.307808121506715
BRITROC-74	s3	rlps	0.096832593796019
BRITROC-74	s4	arx	0
BRITROC-74	s4	rlps	0.250835662115543
BRITROC-74	s5	arx	-0.115934862053237
BRITROC-74	s5	rlps	0.0539558769231016
BRITROC-74	s6	arx	0
BRITROC-74	s6	rlps	0.0156965120011435
BRITROC-74	s7	arx	-0.0696685271740699
BRITROC-74	s7	rlps	0.44828966660657
BRITROC-8	s1	arx	-0.506713013130071
BRITROC-8	s1	rlps	0.43479944075372
BRITROC-8	s2	arx	-0.029934580708502
BRITROC-8	s2	rlps	0.0854272049394686
BRITROC-8	s3	arx	-0.3008675085128
BRITROC-8	s3	rlps	0.37584707514995
BRITROC-8	s4	arx	-0.108371777753275
BRITROC-8	s4	rlps	0.0546695836556721
BRITROC-8	s5	arx	-0.0420007930856599
BRITROC-8	s5	rlps	0.016164096678853
BRITROC-8	s6	arx	-0.0121123268096919
BRITROC-8	s6	rlps	0.0101432594357709
BRITROC-8	s7	arx	0
BRITROC-8	s7	rlps	0.0229493393865659
BRITROC-9	s1	arx	-0.111639973470463
BRITROC-9	s1	rlps	0.0207870705304259
BRITROC-9	s2	arx	-0.242600352630019
BRITROC-9	s2	rlps	0.412014746148732
BRITROC-9	s3	arx	-0.381799185350792
BRITROC-9	s3	rlps	0.36804853800745
BRITROC-9	s4	arx	-0.0499262337069729
BRITROC-9	s4	rlps	0
BRITROC-9	s5	arx	0
BRITROC-9	s5	rlps	0.0334187593129412
BRITROC-9	s6	arx	0
BRITROC-9	s6	rlps	0
BRITROC-9	s7	arx	-0.214034254841754
BRITROC-9	s7	rlps	0.165730886000451
BRITROC-94	s1	arx	-0.319283815089118
BRITROC-94	s1	rlps	0.0958790955409029
BRITROC-94	s2	arx	0
BRITROC-94	s2	rlps	0.196438799990889
BRITROC-94	s3	arx	-0.100213023357169
BRITROC-94	s3	rlps	0
BRITROC-94	s4	arx	-0.340584188223017
BRITROC-94	s4	rlps	0.240927173456098
BRITROC-94	s5	arx	0
BRITROC-94	s5	rlps	0.139483563057627
BRITROC-94	s6	arx	0
BRITROC-94	s6	rlps	0
BRITROC-94	s7	arx	-0.239918973330697
BRITROC-94	s7	rlps	0.327271367954483
BRITROC-96	s1	arx	-0.225575889645561
BRITROC-96	s1	rlps	0.0545575293541685
BRITROC-96	s2	arx	-0.0839861393209876
BRITROC-96	s2	rlps	0.240233368445631
BRITROC-96	s3	arx	-0.0466797877469534
BRITROC-96	s3	rlps	0.214941038395477
BRITROC-96	s4	arx	-0.215561335319043
BRITROC-96	s4	rlps	0.188057707525428
BRITROC-96	s5	arx	-0.0115203122089997
BRITROC-96	s5	rlps	0.0370004990836038
BRITROC-96	s6	arx	0
BRITROC-96	s6	rlps	0.0131129505412221
BRITROC-96	s7	arx	-0.416676535758455
BRITROC-96	s7	rlps	0.252096906654469
BRITROC-99	s1	arx	-0.847131253498583
BRITROC-99	s1	rlps	0.45544359008812
BRITROC-99	s2	arx	0
BRITROC-99	s2	rlps	0.0248448486213076
BRITROC-99	s3	arx	-0.0869129600743905
BRITROC-99	s3	rlps	0.354102300775631
BRITROC-99	s4	arx	-0.0659557864270268
BRITROC-99	s4	rlps	0.165609260514941
BRITROC-99	s5	arx	0
BRITROC-99	s5	rlps	0
BRITROC-99	s6	arx	0
BRITROC-99	s6	rlps	0
BRITROC-99	s7	arx	0
BRITROC-99	s7	rlps	0
