# Supplementary material for: The copy number and mutational landscape of recurrent ovarian high-grade serous carcinoma
Source: Nat Commun. 2023 Jul 20;14:4387. doi: 10.1038/s41467-023-39867-7 (PMC10359414; doi:10.1038/s41467-023-39867-7)
Supplement: Supplementary file 10 — Source Data [file 41467_2023_39867_MOESM10_ESM.zip › source_data/figure_3B.tsv]

gene	rate	group	type
AKT2	2.38095238095238	amplification	diagnosis
BRCA2	0	amplification	diagnosis
MECOM	9.52380952380952	amplification	diagnosis
CDKN2A	1.58730158730159	amplification	diagnosis
CDKN2B	1.58730158730159	amplification	diagnosis
PIK3CA	6.34920634920635	amplification	diagnosis
PTEN	2.38095238095238	amplification	diagnosis
CCND3	1.58730158730159	amplification	diagnosis
RB1	0.793650793650794	amplification	diagnosis
CCNE1	13.4920634920635	amplification	diagnosis
CCND1	1.58730158730159	amplification	diagnosis
NF1	0	amplification	diagnosis
AKT3	0	amplification	diagnosis
BRCA1	0	amplification	diagnosis
CCND2	0	amplification	diagnosis
AKT1	0.793650793650794	amplification	diagnosis
MYC	12.6984126984127	amplification	diagnosis
KRAS	3.17460317460317	amplification	diagnosis
AKT2	0	deletion	diagnosis
BRCA2	0	deletion	diagnosis
MECOM	0	deletion	diagnosis
CDKN2A	0	deletion	diagnosis
CDKN2B	0	deletion	diagnosis
PIK3CA	0	deletion	diagnosis
PTEN	0	deletion	diagnosis
CCND3	0	deletion	diagnosis
RB1	1.58730158730159	deletion	diagnosis
CCNE1	0	deletion	diagnosis
CCND1	0	deletion	diagnosis
NF1	0.793650793650794	deletion	diagnosis
AKT3	0	deletion	diagnosis
BRCA1	0	deletion	diagnosis
CCND2	0.793650793650794	deletion	diagnosis
AKT1	0	deletion	diagnosis
MYC	0	deletion	diagnosis
KRAS	0	deletion	diagnosis
AKT2	3.59712230215827	amplification	relapse
BRCA2	0.719424460431655	amplification	relapse
MECOM	11.5107913669065	amplification	relapse
CDKN2A	0	amplification	relapse
CDKN2B	0	amplification	relapse
PIK3CA	7.19424460431655	amplification	relapse
PTEN	0	amplification	relapse
CCND3	0	amplification	relapse
RB1	0	amplification	relapse
CCNE1	11.5107913669065	amplification	relapse
CCND1	0.719424460431655	amplification	relapse
NF1	0	amplification	relapse
AKT3	0.719424460431655	amplification	relapse
BRCA1	0	amplification	relapse
CCND2	2.15827338129496	amplification	relapse
AKT1	3.59712230215827	amplification	relapse
MYC	11.5107913669065	amplification	relapse
KRAS	8.63309352517986	amplification	relapse
AKT2	0	deletion	relapse
BRCA2	0	deletion	relapse
MECOM	0	deletion	relapse
CDKN2A	0.719424460431655	deletion	relapse
CDKN2B	0.719424460431655	deletion	relapse
PIK3CA	0	deletion	relapse
PTEN	0.719424460431655	deletion	relapse
CCND3	0	deletion	relapse
RB1	1.43884892086331	deletion	relapse
CCNE1	0	deletion	relapse
CCND1	0	deletion	relapse
NF1	0.719424460431655	deletion	relapse
AKT3	0	deletion	relapse
BRCA1	0	deletion	relapse
CCND2	0	deletion	relapse
AKT1	0	deletion	relapse
MYC	0	deletion	relapse
KRAS	0	deletion	relapse
