# Supplementary material for: The copy number and mutational landscape of recurrent ovarian high-grade serous carcinoma
Source: Nat Commun. 2023 Jul 20;14:4387. doi: 10.1038/s41467-023-39867-7 (PMC10359414; doi:10.1038/s41467-023-39867-7)
Supplement: Supplementary file 10 — Source Data [file 41467_2023_39867_MOESM10_ESM.zip › source_data/figure_6C_layer_2.tsv]

group	signature	value
primary resistant	s1	0.384640760815616
primary resistant	s2	0.101973627484381
primary resistant	s3	0.0636623859192655
primary resistant	s4	0.171876134914141
primary resistant	s5	0.0527558537725647
primary resistant	s6	0.0852683679515458
primary resistant	s7	0.139822869142485
non-primary resistant	s1	0.235965776907978
non-primary resistant	s2	0.12587168095829
non-primary resistant	s3	0.177854068025116
non-primary resistant	s4	0.172063779111357
non-primary resistant	s5	0.0685610385080126
non-primary resistant	s6	0.0628218729399291
non-primary resistant	s7	0.156861783549317
