# Supplementary material for: The copy number and mutational landscape of recurrent ovarian high-grade serous carcinoma
Source: Nat Commun. 2023 Jul 20;14:4387. doi: 10.1038/s41467-023-39867-7 (PMC10359414; doi:10.1038/s41467-023-39867-7)
Supplement: Supplementary file 10 — Source Data [file 41467_2023_39867_MOESM10_ESM.zip › source_data/figure_4B.tsv]

Sample	group	Signature	value
IM_101	diagnosis	s1	0.397508949126639
IM_101	diagnosis	s2	0.0255735921559522
IM_101	diagnosis	s3	0.358683098902467
IM_101	diagnosis	s4	0
IM_101	diagnosis	s5	0.0439610142019648
IM_101	diagnosis	s6	0
IM_101	diagnosis	s7	0.174273345612977
IM_108	diagnosis	s1	0.378551687985202
IM_108	diagnosis	s2	0.112601955792809
IM_108	diagnosis	s3	0.135681018660891
IM_108	diagnosis	s4	0.212522853812677
IM_108	diagnosis	s5	0
IM_108	diagnosis	s6	0.132496332609754
IM_108	diagnosis	s7	0.0281461511386662
IM_11	diagnosis	s1	0.281526301460482
IM_11	diagnosis	s2	0.188485065781246
IM_11	diagnosis	s3	0.0247987219720073
IM_11	diagnosis	s4	0.0977712722697389
IM_11	diagnosis	s5	0.047480989188884
IM_11	diagnosis	s6	0.0986501439275717
IM_11	diagnosis	s7	0.26128750540007
IM_112	diagnosis	s1	0.450263279099021
IM_112	diagnosis	s2	0.158134643385071
IM_112	diagnosis	s3	0.0289659032933352
IM_112	diagnosis	s4	0.0726965628279138
IM_112	diagnosis	s5	0.0973009200523819
IM_112	diagnosis	s6	0
IM_112	diagnosis	s7	0.192638691342277
IM_113	diagnosis	s1	0.200793672254852
IM_113	diagnosis	s2	0
IM_113	diagnosis	s3	0.102415967302192
IM_113	diagnosis	s4	0.472173082309424
IM_113	diagnosis	s5	0
IM_113	diagnosis	s6	0.172937497975278
IM_113	diagnosis	s7	0.0516797801582544
IM_115	diagnosis	s1	0.390200439164333
IM_115	diagnosis	s2	0.292752806422902
IM_115	diagnosis	s3	0
IM_115	diagnosis	s4	0
IM_115	diagnosis	s5	0
IM_115	diagnosis	s6	0
IM_115	diagnosis	s7	0.317046754412764
IM_116	diagnosis	s1	0.141929825128018
IM_116	diagnosis	s2	0.216486232716138
IM_116	diagnosis	s3	0
IM_116	diagnosis	s4	0.200486381415149
IM_116	diagnosis	s5	0.0310389208376256
IM_116	diagnosis	s6	0
IM_116	diagnosis	s7	0.41005863990307
IM_117	diagnosis	s1	0.034384409005129
IM_117	diagnosis	s2	0.174822148138735
IM_117	diagnosis	s3	0.0803018930751843
IM_117	diagnosis	s4	0.321221327701904
IM_117	diagnosis	s5	0.0864256453059808
IM_117	diagnosis	s6	0.119585547836714
IM_117	diagnosis	s7	0.183259028936353
IM_118	diagnosis	s1	0.073874160796054
IM_118	diagnosis	s2	0.193833296305666
IM_118	diagnosis	s3	0.103551545694514
IM_118	diagnosis	s4	0.314021778486162
IM_118	diagnosis	s5	0.03464608529991
IM_118	diagnosis	s6	0.0749757910955825
IM_118	diagnosis	s7	0.205097342322111
IM_119	diagnosis	s1	0.203552746849415
IM_119	diagnosis	s2	0
IM_119	diagnosis	s3	0.0747365261521123
IM_119	diagnosis	s4	0.484875970103459
IM_119	diagnosis	s5	0
IM_119	diagnosis	s6	0.183223840348849
IM_119	diagnosis	s7	0.0536109165461647
IM_124	diagnosis	s1	0.222961620145451
IM_124	diagnosis	s2	0.283626869120527
IM_124	diagnosis	s3	0.307808121506715
IM_124	diagnosis	s4	0
IM_124	diagnosis	s5	0.115934862053237
IM_124	diagnosis	s6	0
IM_124	diagnosis	s7	0.0696685271740699
IM_143	diagnosis	s1	0.147569670176864
IM_143	diagnosis	s2	0.218005289010025
IM_143	diagnosis	s3	0
IM_143	diagnosis	s4	0.423078643121774
IM_143	diagnosis	s5	0
IM_143	diagnosis	s6	0
IM_143	diagnosis	s7	0.211346397691337
IM_146	diagnosis	s1	0.225575889645561
IM_146	diagnosis	s2	0.0839861393209876
IM_146	diagnosis	s3	0.0466797877469534
IM_146	diagnosis	s4	0.215561335319043
IM_146	diagnosis	s5	0.0115203122089997
IM_146	diagnosis	s6	0
IM_146	diagnosis	s7	0.416676535758455
IM_149	diagnosis	s1	0.847131253498583
IM_149	diagnosis	s2	0
IM_149	diagnosis	s3	0.0869129600743905
IM_149	diagnosis	s4	0.0659557864270268
IM_149	diagnosis	s5	0
IM_149	diagnosis	s6	0
IM_149	diagnosis	s7	0
IM_152	diagnosis	s1	0.403369687420902
IM_152	diagnosis	s2	0.0403588556826408
IM_152	diagnosis	s3	0.0936467717090883
IM_152	diagnosis	s4	0.37170769130471
IM_152	diagnosis	s5	0
IM_152	diagnosis	s6	0.0472110137962469
IM_152	diagnosis	s7	0.0437059800864123
IM_153	diagnosis	s1	0.220620083065876
IM_153	diagnosis	s2	0.398405247037464
IM_153	diagnosis	s3	0.139370395410525
IM_153	diagnosis	s4	0.193603079920114
IM_153	diagnosis	s5	0.0327074993276905
IM_153	diagnosis	s6	0
IM_153	diagnosis	s7	0.0152936952383306
IM_154	diagnosis	s1	0.275341090869785
IM_154	diagnosis	s2	0.306073161880084
IM_154	diagnosis	s3	0.0323062036853053
IM_154	diagnosis	s4	0.201198255236879
IM_154	diagnosis	s5	0
IM_154	diagnosis	s6	0
IM_154	diagnosis	s7	0.185081288327946
IM_155	diagnosis	s1	0.0275859964493521
IM_155	diagnosis	s2	0.177481851776754
IM_155	diagnosis	s3	0.0326203314804781
IM_155	diagnosis	s4	0.233785520505679
IM_155	diagnosis	s5	0.140903459358105
IM_155	diagnosis	s6	0.0724298324897461
IM_155	diagnosis	s7	0.315193007939886
IM_158	diagnosis	s1	0.175178881669198
IM_158	diagnosis	s2	0.182717183361791
IM_158	diagnosis	s3	0.0297001692437523
IM_158	diagnosis	s4	0.277302036595083
IM_158	diagnosis	s5	0
IM_158	diagnosis	s6	0.0779095841101826
IM_158	diagnosis	s7	0.257192145019994
IM_165	diagnosis	s1	0.461902700725312
IM_165	diagnosis	s2	0.02473325115232
IM_165	diagnosis	s3	0.0698803069853678
IM_165	diagnosis	s4	0
IM_165	diagnosis	s5	0.312419538892941
IM_165	diagnosis	s6	0
IM_165	diagnosis	s7	0.131064202244058
IM_169	diagnosis	s1	0.0824818697904228
IM_169	diagnosis	s2	0.251828799989423
IM_169	diagnosis	s3	0
IM_169	diagnosis	s4	0.128370360404307
IM_169	diagnosis	s5	0.158211860259925
IM_169	diagnosis	s6	0
IM_169	diagnosis	s7	0.379107109555923
IM_171	diagnosis	s1	0.136759436941224
IM_171	diagnosis	s2	0.257981192539848
IM_171	diagnosis	s3	0.0921729245881403
IM_171	diagnosis	s4	0.233443687302816
IM_171	diagnosis	s5	0.0252010889681405
IM_171	diagnosis	s6	0
IM_171	diagnosis	s7	0.254441669659832
IM_18	diagnosis	s1	0.325605584946514
IM_18	diagnosis	s2	0.105605471158013
IM_18	diagnosis	s3	0.32732502752163
IM_18	diagnosis	s4	0.157257403308419
IM_18	diagnosis	s5	0
IM_18	diagnosis	s6	0
IM_18	diagnosis	s7	0.0842065130654237
IM_180	diagnosis	s1	0.591802264978036
IM_180	diagnosis	s2	0.120538568431359
IM_180	diagnosis	s3	0.121904958968551
IM_180	diagnosis	s4	0.018066036781556
IM_180	diagnosis	s5	0.0348329380144225
IM_180	diagnosis	s6	0.0434963135580464
IM_180	diagnosis	s7	0.0693589192680291
IM_182	diagnosis	s1	0.33643486529571
IM_182	diagnosis	s2	0.115464203416365
IM_182	diagnosis	s3	0.150418094371266
IM_182	diagnosis	s4	0.141768469651312
IM_182	diagnosis	s5	0.0267114536724484
IM_182	diagnosis	s6	0.0786203713492126
IM_182	diagnosis	s7	0.150582542243686
IM_186	diagnosis	s1	0.501612687720946
IM_186	diagnosis	s2	0.1231756047492
IM_186	diagnosis	s3	0.0487063944194294
IM_186	diagnosis	s4	0.131336271793647
IM_186	diagnosis	s5	0.0480774327446265
IM_186	diagnosis	s6	0.0790171604972242
IM_186	diagnosis	s7	0.068074448074926
IM_187	diagnosis	s1	0.508334655945819
IM_187	diagnosis	s2	0.103340339529182
IM_187	diagnosis	s3	0
IM_187	diagnosis	s4	0.134057706549186
IM_187	diagnosis	s5	0.0576508970635681
IM_187	diagnosis	s6	0.0394563656029899
IM_187	diagnosis	s7	0.157160035309255
IM_190	diagnosis	s1	0.750216204077848
IM_190	diagnosis	s2	0.0415250334766336
IM_190	diagnosis	s3	0.152048203364427
IM_190	diagnosis	s4	0
IM_190	diagnosis	s5	0.0240149316290943
IM_190	diagnosis	s6	0.0321956274519972
IM_190	diagnosis	s7	0
IM_193	diagnosis	s1	0.349861756659976
IM_193	diagnosis	s2	0.0161922372523265
IM_193	diagnosis	s3	0
IM_193	diagnosis	s4	0.451147056031624
IM_193	diagnosis	s5	0
IM_193	diagnosis	s6	0.182798950056073
IM_193	diagnosis	s7	0
IM_195	diagnosis	s1	0.0643812210173685
IM_195	diagnosis	s2	0.168971185882597
IM_195	diagnosis	s3	0
IM_195	diagnosis	s4	0.22672064906263
IM_195	diagnosis	s5	0.0776338994443406
IM_195	diagnosis	s6	0.21046257009923
IM_195	diagnosis	s7	0.251830474493834
IM_196	diagnosis	s1	0.208233674149714
IM_196	diagnosis	s2	0.170374842294244
IM_196	diagnosis	s3	0.059820046350862
IM_196	diagnosis	s4	0.230534254037732
IM_196	diagnosis	s5	0.0127755959428162
IM_196	diagnosis	s6	0.0863989427537873
IM_196	diagnosis	s7	0.231862644470845
IM_198	diagnosis	s1	0.721696834337821
IM_198	diagnosis	s2	0.031003178976207
IM_198	diagnosis	s3	0.0798315187353808
IM_198	diagnosis	s4	0.0751472746460113
IM_198	diagnosis	s5	0.0164226071062233
IM_198	diagnosis	s6	0.0758985861983566
IM_198	diagnosis	s7	0
IM_202	diagnosis	s1	0.259928519990254
IM_202	diagnosis	s2	0.15090326803574
IM_202	diagnosis	s3	0.0659847849671841
IM_202	diagnosis	s4	0.230343699102428
IM_202	diagnosis	s5	0
IM_202	diagnosis	s6	0.193479312880703
IM_202	diagnosis	s7	0.0993604150236911
IM_205	diagnosis	s1	0.104474684810446
IM_205	diagnosis	s2	0.0652418325337917
IM_205	diagnosis	s3	0.14555339120486
IM_205	diagnosis	s4	0.089481802014366
IM_205	diagnosis	s5	0.0991944902910124
IM_205	diagnosis	s6	0.0505609969918426
IM_205	diagnosis	s7	0.445492802153681
IM_207	diagnosis	s1	0
IM_207	diagnosis	s2	0.535438094271336
IM_207	diagnosis	s3	0.414693340310992
IM_207	diagnosis	s4	0.0358427808040989
IM_207	diagnosis	s5	0.0140257846135738
IM_207	diagnosis	s6	0
IM_207	diagnosis	s7	0
IM_208	diagnosis	s1	0.12842530926844
IM_208	diagnosis	s2	0.204890069448798
IM_208	diagnosis	s3	0
IM_208	diagnosis	s4	0.26911161771664
IM_208	diagnosis	s5	0.0452120369293624
IM_208	diagnosis	s6	0.0486404751532872
IM_208	diagnosis	s7	0.303720491483472
IM_21	diagnosis	s1	0.0998297308333
IM_21	diagnosis	s2	0.160958350742188
IM_21	diagnosis	s3	0.237317490411377
IM_21	diagnosis	s4	0.0102176383752929
IM_21	diagnosis	s5	0.340531200851891
IM_21	diagnosis	s6	0
IM_21	diagnosis	s7	0.15114558878595
IM_211	diagnosis	s1	0.442093513981268
IM_211	diagnosis	s2	0.0251486049788444
IM_211	diagnosis	s3	0.326917741148142
IM_211	diagnosis	s4	0.0231432829162828
IM_211	diagnosis	s5	0.0568329253400128
IM_211	diagnosis	s6	0.015500088340787
IM_211	diagnosis	s7	0.110363843294663
IM_214	diagnosis	s1	0.19626185209458
IM_214	diagnosis	s2	0.0929427492505418
IM_214	diagnosis	s3	0.340928265191525
IM_214	diagnosis	s4	0
IM_214	diagnosis	s5	0.172767061129315
IM_214	diagnosis	s6	0
IM_214	diagnosis	s7	0.197100072334038
IM_218	diagnosis	s1	0.16438251854436
IM_218	diagnosis	s2	0.0496480012866911
IM_218	diagnosis	s3	0.0981961835882256
IM_218	diagnosis	s4	0.128305095870988
IM_218	diagnosis	s5	0.0252552686123414
IM_218	diagnosis	s6	0.0414394432363036
IM_218	diagnosis	s7	0.49277348886109
IM_22	diagnosis	s1	0.506713013130071
IM_22	diagnosis	s2	0.029934580708502
IM_22	diagnosis	s3	0.3008675085128
IM_22	diagnosis	s4	0.108371777753275
IM_22	diagnosis	s5	0.0420007930856599
IM_22	diagnosis	s6	0.0121123268096919
IM_22	diagnosis	s7	0
IM_220	diagnosis	s1	0.445982298920356
IM_220	diagnosis	s2	0.138566764195051
IM_220	diagnosis	s3	0.0794750080558601
IM_220	diagnosis	s4	0.0378950615196005
IM_220	diagnosis	s5	0.159843602402081
IM_220	diagnosis	s6	0.113175912650186
IM_220	diagnosis	s7	0.0250613522568665
IM_222	diagnosis	s1	0.409136334452325
IM_222	diagnosis	s2	0.0287449031356662
IM_222	diagnosis	s3	0.349332586639911
IM_222	diagnosis	s4	0.0338516583238561
IM_222	diagnosis	s5	0.0221055157216213
IM_222	diagnosis	s6	0.0383571621128992
IM_222	diagnosis	s7	0.118471839613721
IM_223	diagnosis	s1	0.359576306967411
IM_223	diagnosis	s2	0.0156003826116334
IM_223	diagnosis	s3	0.253232290372078
IM_223	diagnosis	s4	0
IM_223	diagnosis	s5	0.134447691798689
IM_223	diagnosis	s6	0
IM_223	diagnosis	s7	0.237143328250188
IM_229	diagnosis	s1	0.145060993349497
IM_229	diagnosis	s2	0.294686694817874
IM_229	diagnosis	s3	0.028573821403417
IM_229	diagnosis	s4	0.0172860069662751
IM_229	diagnosis	s5	0.284445365123403
IM_229	diagnosis	s6	0
IM_229	diagnosis	s7	0.229947118339534
IM_23	diagnosis	s1	0.111639973470463
IM_23	diagnosis	s2	0.242600352630019
IM_23	diagnosis	s3	0.381799185350792
IM_23	diagnosis	s4	0.0499262337069729
IM_23	diagnosis	s5	0
IM_23	diagnosis	s6	0
IM_23	diagnosis	s7	0.214034254841754
IM_243	diagnosis	s1	0.404664068442013
IM_243	diagnosis	s2	0.0510965535114162
IM_243	diagnosis	s3	0.332677766919839
IM_243	diagnosis	s4	0
IM_243	diagnosis	s5	0.0692134820803282
IM_243	diagnosis	s6	0
IM_243	diagnosis	s7	0.142348129046404
IM_25	diagnosis	s1	0.0621569011597582
IM_25	diagnosis	s2	0.145351203793287
IM_25	diagnosis	s3	0.114868856617438
IM_25	diagnosis	s4	0.228813510665952
IM_25	diagnosis	s5	0.0665077669690493
IM_25	diagnosis	s6	0.0226407097084363
IM_25	diagnosis	s7	0.359661051086079
IM_252	diagnosis	s1	0.821313452705262
IM_252	diagnosis	s2	0
IM_252	diagnosis	s3	0.178686547294738
IM_252	diagnosis	s4	0
IM_252	diagnosis	s5	0
IM_252	diagnosis	s6	0
IM_252	diagnosis	s7	0
IM_255	diagnosis	s1	0.230422044574787
IM_255	diagnosis	s2	0.0553708605664437
IM_255	diagnosis	s3	0.135362051339552
IM_255	diagnosis	s4	0.489652301391457
IM_255	diagnosis	s5	0
IM_255	diagnosis	s6	0.0494196626190296
IM_255	diagnosis	s7	0.0397730795087302
IM_256	diagnosis	s1	0.243208346204425
IM_256	diagnosis	s2	0.034571943734568
IM_256	diagnosis	s3	0.167672460286752
IM_256	diagnosis	s4	0.493738836623989
IM_256	diagnosis	s5	0
IM_256	diagnosis	s6	0.0176656546107336
IM_256	diagnosis	s7	0.0431427585395327
IM_257	diagnosis	s1	0.183992371098544
IM_257	diagnosis	s2	0.102495663946043
IM_257	diagnosis	s3	0.121024924747342
IM_257	diagnosis	s4	0.48563993350306
IM_257	diagnosis	s5	0.0367300261368933
IM_257	diagnosis	s6	0.0192562914314771
IM_257	diagnosis	s7	0.0508607891366408
IM_258	diagnosis	s1	0.230749598650564
IM_258	diagnosis	s2	0.0899789059089692
IM_258	diagnosis	s3	0.158569337480083
IM_258	diagnosis	s4	0.509432073742981
IM_258	diagnosis	s5	0
IM_258	diagnosis	s6	0
IM_258	diagnosis	s7	0.0112700842174025
IM_259	diagnosis	s1	0.172322212790348
IM_259	diagnosis	s2	0.176699276110484
IM_259	diagnosis	s3	0.105285157946387
IM_259	diagnosis	s4	0.438795372351214
IM_259	diagnosis	s5	0
IM_259	diagnosis	s6	0.0551020858058663
IM_259	diagnosis	s7	0.0517958949957017
IM_260	diagnosis	s1	0.252263408778067
IM_260	diagnosis	s2	0.121424279331892
IM_260	diagnosis	s3	0.220774059290074
IM_260	diagnosis	s4	0.0673693997153015
IM_260	diagnosis	s5	0.207276187917499
IM_260	diagnosis	s6	0
IM_260	diagnosis	s7	0.130892664967166
IM_269	diagnosis	s1	0.385019812331877
IM_269	diagnosis	s2	0.0563899265910703
IM_269	diagnosis	s3	0.322435249427415
IM_269	diagnosis	s4	0
IM_269	diagnosis	s5	0.0725243920911848
IM_269	diagnosis	s6	0
IM_269	diagnosis	s7	0.163630619558453
IM_277	diagnosis	s1	0.163902465105219
IM_277	diagnosis	s2	0.193972179245774
IM_277	diagnosis	s3	0.174339175194717
IM_277	diagnosis	s4	0.0497111767803478
IM_277	diagnosis	s5	0.239959274638042
IM_277	diagnosis	s6	0.0187881347177339
IM_277	diagnosis	s7	0.159327594318167
IM_282	diagnosis	s1	0.179584553325444
IM_282	diagnosis	s2	0.279617857338952
IM_282	diagnosis	s3	0.411296225100302
IM_282	diagnosis	s4	0.0354111443101432
IM_282	diagnosis	s5	0.0743565469621742
IM_282	diagnosis	s6	0
IM_282	diagnosis	s7	0.0197336729629839
IM_295	diagnosis	s1	0.317513790661151
IM_295	diagnosis	s2	0.0476553740555705
IM_295	diagnosis	s3	0.366868313823477
IM_295	diagnosis	s4	0
IM_295	diagnosis	s5	0.083093438816996
IM_295	diagnosis	s6	0
IM_295	diagnosis	s7	0.184869082642806
IM_299	diagnosis	s1	0.139613083310206
IM_299	diagnosis	s2	0.215635864329616
IM_299	diagnosis	s3	0
IM_299	diagnosis	s4	0.205964876142696
IM_299	diagnosis	s5	0.156811371857425
IM_299	diagnosis	s6	0.0877677562775869
IM_299	diagnosis	s7	0.19420704808247
IM_3	diagnosis	s1	0.58096402174499
IM_3	diagnosis	s2	0.152108135036434
IM_3	diagnosis	s3	0.195579546974247
IM_3	diagnosis	s4	0.0234034100019
IM_3	diagnosis	s5	0.0479448862424296
IM_3	diagnosis	s6	0
IM_3	diagnosis	s7	0
IM_300	diagnosis	s1	0.528694085616323
IM_300	diagnosis	s2	0.101518358521359
IM_300	diagnosis	s3	0.0646317965852035
IM_300	diagnosis	s4	0.0836216996943029
IM_300	diagnosis	s5	0.0389801903759824
IM_300	diagnosis	s6	0.108129047650683
IM_300	diagnosis	s7	0.0744248215561457
IM_306	diagnosis	s1	0.0447870300525849
IM_306	diagnosis	s2	0
IM_306	diagnosis	s3	0
IM_306	diagnosis	s4	0.322110948240446
IM_306	diagnosis	s5	0
IM_306	diagnosis	s6	0.466449601191796
IM_306	diagnosis	s7	0.166652420515173
IM_311	diagnosis	s1	0.319993588930962
IM_311	diagnosis	s2	0
IM_311	diagnosis	s3	0.107075311955778
IM_311	diagnosis	s4	0.339700715523351
IM_311	diagnosis	s5	0
IM_311	diagnosis	s6	0
IM_311	diagnosis	s7	0.233230383589908
IM_312	diagnosis	s1	0.318574041247273
IM_312	diagnosis	s2	0
IM_312	diagnosis	s3	0.0933507347585587
IM_312	diagnosis	s4	0.341467660922683
IM_312	diagnosis	s5	0
IM_312	diagnosis	s6	0
IM_312	diagnosis	s7	0.246607563071486
IM_319	diagnosis	s1	0.621343763913191
IM_319	diagnosis	s2	0.0437865587523999
IM_319	diagnosis	s3	0
IM_319	diagnosis	s4	0.322756996952181
IM_319	diagnosis	s5	0
IM_319	diagnosis	s6	0.0121126803822283
IM_319	diagnosis	s7	0
IM_321	diagnosis	s1	0.315319518845479
IM_321	diagnosis	s2	0
IM_321	diagnosis	s3	0.186941356575675
IM_321	diagnosis	s4	0.371275120201018
IM_321	diagnosis	s5	0
IM_321	diagnosis	s6	0
IM_321	diagnosis	s7	0.126464004377828
IM_323	diagnosis	s1	0.146532570104736
IM_323	diagnosis	s2	0.240328235528281
IM_323	diagnosis	s3	0.346532572853132
IM_323	diagnosis	s4	0.129749865644505
IM_323	diagnosis	s5	0
IM_323	diagnosis	s6	0
IM_323	diagnosis	s7	0.136856755869345
IM_326	diagnosis	s1	0.122275338455154
IM_326	diagnosis	s2	0.153632177889027
IM_326	diagnosis	s3	0.046229565597203
IM_326	diagnosis	s4	0.365461421432922
IM_326	diagnosis	s5	0
IM_326	diagnosis	s6	0.115549286344162
IM_326	diagnosis	s7	0.196852210281532
IM_329	diagnosis	s1	0.213755593770549
IM_329	diagnosis	s2	0.167055763086965
IM_329	diagnosis	s3	0.157518614824366
IM_329	diagnosis	s4	0.0360374370113896
IM_329	diagnosis	s5	0.0380748275288904
IM_329	diagnosis	s6	0.0164733880899445
IM_329	diagnosis	s7	0.371084375687894
IM_33	diagnosis	s1	0.112975625780659
IM_33	diagnosis	s2	0
IM_33	diagnosis	s3	0
IM_33	diagnosis	s4	0.459137212825632
IM_33	diagnosis	s5	0
IM_33	diagnosis	s6	0.339208784409123
IM_33	diagnosis	s7	0.0886783769845861
IM_332	diagnosis	s1	0.184283382880761
IM_332	diagnosis	s2	0.179160269341179
IM_332	diagnosis	s3	0.207048940184321
IM_332	diagnosis	s4	0.307397115022617
IM_332	diagnosis	s5	0.0144082321779927
IM_332	diagnosis	s6	0
IM_332	diagnosis	s7	0.107702060393129
IM_340	diagnosis	s1	0.146345671674666
IM_340	diagnosis	s2	0.145854671837065
IM_340	diagnosis	s3	0.346214940754986
IM_340	diagnosis	s4	0.0294187959794542
IM_340	diagnosis	s5	0.133047103651153
IM_340	diagnosis	s6	0
IM_340	diagnosis	s7	0.199118816102676
IM_341	diagnosis	s1	0.167267339729726
IM_341	diagnosis	s2	0.117206697373083
IM_341	diagnosis	s3	0.434397659972609
IM_341	diagnosis	s4	0
IM_341	diagnosis	s5	0.0885315352825784
IM_341	diagnosis	s6	0
IM_341	diagnosis	s7	0.192596767642004
IM_348	diagnosis	s1	0.261589907094262
IM_348	diagnosis	s2	0
IM_348	diagnosis	s3	0.115366645179325
IM_348	diagnosis	s4	0.418759101275801
IM_348	diagnosis	s5	0
IM_348	diagnosis	s6	0
IM_348	diagnosis	s7	0.204284346450611
IM_349	diagnosis	s1	0.670428903634216
IM_349	diagnosis	s2	0.210448655702314
IM_349	diagnosis	s3	0.0140320546495641
IM_349	diagnosis	s4	0
IM_349	diagnosis	s5	0.0148282523752437
IM_349	diagnosis	s6	0.0535667001335904
IM_349	diagnosis	s7	0.0366954335050713
IM_350	diagnosis	s1	0.670122128457489
IM_350	diagnosis	s2	0.18808934642963
IM_350	diagnosis	s3	0.015177248579092
IM_350	diagnosis	s4	0
IM_350	diagnosis	s5	0
IM_350	diagnosis	s6	0.0684581504692497
IM_350	diagnosis	s7	0.0581531260645395
IM_351	diagnosis	s1	0.694975043289948
IM_351	diagnosis	s2	0.206428696201058
IM_351	diagnosis	s3	0
IM_351	diagnosis	s4	0
IM_351	diagnosis	s5	0.0157059359078795
IM_351	diagnosis	s6	0.0480148186626167
IM_351	diagnosis	s7	0.0348755059384976
IM_352	diagnosis	s1	0
IM_352	diagnosis	s2	0.0802076244430717
IM_352	diagnosis	s3	0
IM_352	diagnosis	s4	0.39574413496945
IM_352	diagnosis	s5	0.0542223253015312
IM_352	diagnosis	s6	0.0653192149731655
IM_352	diagnosis	s7	0.404506700312782
IM_354	diagnosis	s1	0
IM_354	diagnosis	s2	0.120995284640597
IM_354	diagnosis	s3	0
IM_354	diagnosis	s4	0.388683008930338
IM_354	diagnosis	s5	0.109693888290469
IM_354	diagnosis	s6	0.0312580539172186
IM_354	diagnosis	s7	0.349369764221377
IM_357	diagnosis	s1	0.428981055838991
IM_357	diagnosis	s2	0
IM_357	diagnosis	s3	0.0794627395867062
IM_357	diagnosis	s4	0.268015868492154
IM_357	diagnosis	s5	0
IM_357	diagnosis	s6	0
IM_357	diagnosis	s7	0.223540336082149
IM_358	diagnosis	s1	0.473252423393379
IM_358	diagnosis	s2	0
IM_358	diagnosis	s3	0.0382320714164202
IM_358	diagnosis	s4	0.240200762988409
IM_358	diagnosis	s5	0.0140604403252147
IM_358	diagnosis	s6	0
IM_358	diagnosis	s7	0.234254301876576
IM_360	diagnosis	s1	0.139387906098419
IM_360	diagnosis	s2	0.0641205954898445
IM_360	diagnosis	s3	0.279854298681845
IM_360	diagnosis	s4	0
IM_360	diagnosis	s5	0.286735143383449
IM_360	diagnosis	s6	0
IM_360	diagnosis	s7	0.229902056346442
IM_361	diagnosis	s1	0.244661366189841
IM_361	diagnosis	s2	0
IM_361	diagnosis	s3	0.0645711230377039
IM_361	diagnosis	s4	0.451691499183766
IM_361	diagnosis	s5	0
IM_361	diagnosis	s6	0
IM_361	diagnosis	s7	0.239076011588689
IM_364	diagnosis	s1	0.495700277331445
IM_364	diagnosis	s2	0.111197385488547
IM_364	diagnosis	s3	0.376834453335288
IM_364	diagnosis	s4	0
IM_364	diagnosis	s5	0
IM_364	diagnosis	s6	0.0162678838447194
IM_364	diagnosis	s7	0
IM_367	diagnosis	s1	0.297567180327502
IM_367	diagnosis	s2	0.0720396851704141
IM_367	diagnosis	s3	0.25739521531067
IM_367	diagnosis	s4	0
IM_367	diagnosis	s5	0.175986904999413
IM_367	diagnosis	s6	0
IM_367	diagnosis	s7	0.197011014192001
IM_381	diagnosis	s1	0.225610105783199
IM_381	diagnosis	s2	0.0749322157777548
IM_381	diagnosis	s3	0.320499895977343
IM_381	diagnosis	s4	0
IM_381	diagnosis	s5	0.251702185458965
IM_381	diagnosis	s6	0
IM_381	diagnosis	s7	0.127255597002738
IM_383	diagnosis	s1	0.232463893009692
IM_383	diagnosis	s2	0.109464970810987
IM_383	diagnosis	s3	0.441690360464423
IM_383	diagnosis	s4	0.0262470809274943
IM_383	diagnosis	s5	0
IM_383	diagnosis	s6	0.0159837334459337
IM_383	diagnosis	s7	0.174149961341469
IM_385	diagnosis	s1	0.207753460465281
IM_385	diagnosis	s2	0.157492233180168
IM_385	diagnosis	s3	0.0502062311989253
IM_385	diagnosis	s4	0.261515635833803
IM_385	diagnosis	s5	0.0407897872401223
IM_385	diagnosis	s6	0.0833825348661502
IM_385	diagnosis	s7	0.19886011721555
IM_387	diagnosis	s1	0
IM_387	diagnosis	s2	0.313406801626242
IM_387	diagnosis	s3	0.102785173442614
IM_387	diagnosis	s4	0.098738759144348
IM_387	diagnosis	s5	0.191850762925407
IM_387	diagnosis	s6	0
IM_387	diagnosis	s7	0.293218502861389
IM_388	diagnosis	s1	0.0795571904898787
IM_388	diagnosis	s2	0.0757193942542354
IM_388	diagnosis	s3	0.162296449606089
IM_388	diagnosis	s4	0
IM_388	diagnosis	s5	0.411924748526851
IM_388	diagnosis	s6	0
IM_388	diagnosis	s7	0.270502217122946
IM_390	diagnosis	s1	0
IM_390	diagnosis	s2	0.244963652597723
IM_390	diagnosis	s3	0.0202558531697634
IM_390	diagnosis	s4	0.13671090128153
IM_390	diagnosis	s5	0.141733063191984
IM_390	diagnosis	s6	0
IM_390	diagnosis	s7	0.456336529758999
IM_394	diagnosis	s1	0.264285744774992
IM_394	diagnosis	s2	0.115151741416177
IM_394	diagnosis	s3	0.214120760648721
IM_394	diagnosis	s4	0
IM_394	diagnosis	s5	0.22250032187355
IM_394	diagnosis	s6	0
IM_394	diagnosis	s7	0.183941431286559
IM_395	diagnosis	s1	0.667011620675446
IM_395	diagnosis	s2	0.0141304893726523
IM_395	diagnosis	s3	0.295814828700018
IM_395	diagnosis	s4	0
IM_395	diagnosis	s5	0
IM_395	diagnosis	s6	0
IM_395	diagnosis	s7	0.0230430612518845
IM_396	diagnosis	s1	0.633092953830497
IM_396	diagnosis	s2	0
IM_396	diagnosis	s3	0.346239380726847
IM_396	diagnosis	s4	0
IM_396	diagnosis	s5	0
IM_396	diagnosis	s6	0
IM_396	diagnosis	s7	0.0206676654426555
IM_399	diagnosis	s1	0.0996399126475503
IM_399	diagnosis	s2	0.26952599235569
IM_399	diagnosis	s3	0
IM_399	diagnosis	s4	0.180756792576794
IM_399	diagnosis	s5	0.142232133093364
IM_399	diagnosis	s6	0.0299622905649332
IM_399	diagnosis	s7	0.277882878761669
IM_400	diagnosis	s1	0.227492204750764
IM_400	diagnosis	s2	0.122972066354974
IM_400	diagnosis	s3	0
IM_400	diagnosis	s4	0.200412110042815
IM_400	diagnosis	s5	0.07210865687587
IM_400	diagnosis	s6	0.060809286065349
IM_400	diagnosis	s7	0.316205675910227
IM_401	diagnosis	s1	0.174163520089037
IM_401	diagnosis	s2	0.114077237482908
IM_401	diagnosis	s3	0.0228792463545112
IM_401	diagnosis	s4	0.226521771618167
IM_401	diagnosis	s5	0.0433676219318097
IM_401	diagnosis	s6	0.118650484006254
IM_401	diagnosis	s7	0.300340118517313
IM_402	diagnosis	s1	0.226497032864836
IM_402	diagnosis	s2	0.147721943583056
IM_402	diagnosis	s3	0
IM_402	diagnosis	s4	0.169007725053227
IM_402	diagnosis	s5	0
IM_402	diagnosis	s6	0.11639956036702
IM_402	diagnosis	s7	0.34037373813186
IM_403	diagnosis	s1	0.0100354695171294
IM_403	diagnosis	s2	0.372396846365702
IM_403	diagnosis	s3	0
IM_403	diagnosis	s4	0.358437029898852
IM_403	diagnosis	s5	0
IM_403	diagnosis	s6	0
IM_403	diagnosis	s7	0.259130654218317
IM_411	diagnosis	s1	0.403993290292979
IM_411	diagnosis	s2	0.176402357040247
IM_411	diagnosis	s3	0.390954335628541
IM_411	diagnosis	s4	0
IM_411	diagnosis	s5	0
IM_411	diagnosis	s6	0.0141708401587775
IM_411	diagnosis	s7	0.0144791768794551
IM_412	diagnosis	s1	0.379546112968449
IM_412	diagnosis	s2	0.186399629866696
IM_412	diagnosis	s3	0.410575297972478
IM_412	diagnosis	s4	0
IM_412	diagnosis	s5	0
IM_412	diagnosis	s6	0
IM_412	diagnosis	s7	0.0234789591923761
IM_414	diagnosis	s1	0.552166360698089
IM_414	diagnosis	s2	0.0926351834307542
IM_414	diagnosis	s3	0.162002130881485
IM_414	diagnosis	s4	0.138810990843841
IM_414	diagnosis	s5	0.0141565239930233
IM_414	diagnosis	s6	0
IM_414	diagnosis	s7	0.0402288101528079
IM_415	diagnosis	s1	0.512063024440293
IM_415	diagnosis	s2	0.0806846020318451
IM_415	diagnosis	s3	0.0690971246650029
IM_415	diagnosis	s4	0.168641113353972
IM_415	diagnosis	s5	0.0668365044610452
IM_415	diagnosis	s6	0
IM_415	diagnosis	s7	0.102677631047842
IM_422	diagnosis	s1	0.249979537029684
IM_422	diagnosis	s2	0.100463275032787
IM_422	diagnosis	s3	0.129869170012657
IM_422	diagnosis	s4	0.421884502111433
IM_422	diagnosis	s5	0
IM_422	diagnosis	s6	0.035631685951329
IM_422	diagnosis	s7	0.0621718298621094
IM_423	diagnosis	s1	0.664223633677092
IM_423	diagnosis	s2	0.11597049917312
IM_423	diagnosis	s3	0.146333214684264
IM_423	diagnosis	s4	0
IM_423	diagnosis	s5	0.046082773689481
IM_423	diagnosis	s6	0.0273898787760426
IM_423	diagnosis	s7	0
IM_426	diagnosis	s1	0.585130001502284
IM_426	diagnosis	s2	0.103849828855708
IM_426	diagnosis	s3	0.163676317800817
IM_426	diagnosis	s4	0.0384494954330584
IM_426	diagnosis	s5	0.108894356408134
IM_426	diagnosis	s6	0
IM_426	diagnosis	s7	0
IM_428	diagnosis	s1	0.362307045789938
IM_428	diagnosis	s2	0.0439869715712796
IM_428	diagnosis	s3	0.125270897203785
IM_428	diagnosis	s4	0.0400178511417279
IM_428	diagnosis	s5	0.317318656434024
IM_428	diagnosis	s6	0
IM_428	diagnosis	s7	0.111098577859246
IM_430	diagnosis	s1	0.142889328713034
IM_430	diagnosis	s2	0.100815689399906
IM_430	diagnosis	s3	0.0352473351188998
IM_430	diagnosis	s4	0.132771079676091
IM_430	diagnosis	s5	0.117644993726594
IM_430	diagnosis	s6	0.0653367254605066
IM_430	diagnosis	s7	0.40529484790497
IM_431	diagnosis	s1	0.286666218518221
IM_431	diagnosis	s2	0.156831598812056
IM_431	diagnosis	s3	0.17002700594302
IM_431	diagnosis	s4	0.141783793447254
IM_431	diagnosis	s5	0
IM_431	diagnosis	s6	0.112056533610732
IM_431	diagnosis	s7	0.132634849668718
IM_434	diagnosis	s1	0.360769253263963
IM_434	diagnosis	s2	0
IM_434	diagnosis	s3	0.369853962198546
IM_434	diagnosis	s4	0
IM_434	diagnosis	s5	0
IM_434	diagnosis	s6	0
IM_434	diagnosis	s7	0.269376784537491
IM_435	diagnosis	s1	0.459199820786134
IM_435	diagnosis	s2	0.0490884852217216
IM_435	diagnosis	s3	0.341216631446116
IM_435	diagnosis	s4	0
IM_435	diagnosis	s5	0
IM_435	diagnosis	s6	0
IM_435	diagnosis	s7	0.150495062546029
IM_445	diagnosis	s1	0.157027273627243
IM_445	diagnosis	s2	0.134446824975202
IM_445	diagnosis	s3	0.34563402833863
IM_445	diagnosis	s4	0.0602320243307597
IM_445	diagnosis	s5	0.0935069707378029
IM_445	diagnosis	s6	0
IM_445	diagnosis	s7	0.209152877990363
IM_449	diagnosis	s1	0.105817150761973
IM_449	diagnosis	s2	0.103972700170639
IM_449	diagnosis	s3	0.208354504790647
IM_449	diagnosis	s4	0.144401723779097
IM_449	diagnosis	s5	0.0390929540396202
IM_449	diagnosis	s6	0.0430215685564617
IM_449	diagnosis	s7	0.355339397901562
IM_5	diagnosis	s1	0.813910238369612
IM_5	diagnosis	s2	0.0457667871975843
IM_5	diagnosis	s3	0
IM_5	diagnosis	s4	0
IM_5	diagnosis	s5	0
IM_5	diagnosis	s6	0.140322974432804
IM_5	diagnosis	s7	0
IM_56	diagnosis	s1	0.267421434637045
IM_56	diagnosis	s2	0.0574780633016879
IM_56	diagnosis	s3	0.25826827296401
IM_56	diagnosis	s4	0.029323860704964
IM_56	diagnosis	s5	0.142386984699162
IM_56	diagnosis	s6	0
IM_56	diagnosis	s7	0.245121383693132
IM_6	diagnosis	s1	0.790425763249664
IM_6	diagnosis	s2	0.0193314564646694
IM_6	diagnosis	s3	0.0167416820520973
IM_6	diagnosis	s4	0
IM_6	diagnosis	s5	0.0254458471847166
IM_6	diagnosis	s6	0.148055251048852
IM_6	diagnosis	s7	0
IM_66	diagnosis	s1	0.367234634007824
IM_66	diagnosis	s2	0.0108887103374365
IM_66	diagnosis	s3	0.377006745502306
IM_66	diagnosis	s4	0
IM_66	diagnosis	s5	0.0372419003059192
IM_66	diagnosis	s6	0
IM_66	diagnosis	s7	0.207628009846514
IM_7	diagnosis	s1	0.29539716732491
IM_7	diagnosis	s2	0.155009298961768
IM_7	diagnosis	s3	0.0396351103259767
IM_7	diagnosis	s4	0.221867776156511
IM_7	diagnosis	s5	0
IM_7	diagnosis	s6	0.062551180172657
IM_7	diagnosis	s7	0.225539467058177
IM_80	diagnosis	s1	0.0782264677943946
IM_80	diagnosis	s2	0.237539088709388
IM_80	diagnosis	s3	0.0770447930418147
IM_80	diagnosis	s4	0.156004237005359
IM_80	diagnosis	s5	0.109996490850463
IM_80	diagnosis	s6	0.223600032420241
IM_80	diagnosis	s7	0.11758889017834
IM_81	diagnosis	s1	0.507971872951989
IM_81	diagnosis	s2	0.0688626678223048
IM_81	diagnosis	s3	0.18293542711055
IM_81	diagnosis	s4	0.0551009425916087
IM_81	diagnosis	s5	0.0775969142928714
IM_81	diagnosis	s6	0.107532175230677
IM_81	diagnosis	s7	0
IM_82	diagnosis	s1	0.0820866492604436
IM_82	diagnosis	s2	0.247024685265558
IM_82	diagnosis	s3	0.13251905676856
IM_82	diagnosis	s4	0
IM_82	diagnosis	s5	0.134331076086675
IM_82	diagnosis	s6	0
IM_82	diagnosis	s7	0.404038532618762
IM_84	diagnosis	s1	0.247972528090498
IM_84	diagnosis	s2	0.148943317767826
IM_84	diagnosis	s3	0.341967962064141
IM_84	diagnosis	s4	0.0189783207048194
IM_84	diagnosis	s5	0.0645238427784711
IM_84	diagnosis	s6	0
IM_84	diagnosis	s7	0.177614028594244
IM_85	diagnosis	s1	0.161989025768217
IM_85	diagnosis	s2	0.0701554385803959
IM_85	diagnosis	s3	0.227970268640297
IM_85	diagnosis	s4	0
IM_85	diagnosis	s5	0.358320312922992
IM_85	diagnosis	s6	0
IM_85	diagnosis	s7	0.181564954088098
IM_9	diagnosis	s1	0.187255983879793
IM_9	diagnosis	s2	0.250346497500781
IM_9	diagnosis	s3	0.0334307005332524
IM_9	diagnosis	s4	0.200989116759195
IM_9	diagnosis	s5	0
IM_9	diagnosis	s6	0.0882071807572324
IM_9	diagnosis	s7	0.239770520569746
IM_92	diagnosis	s1	0.133339360062987
IM_92	diagnosis	s2	0.144265743360035
IM_92	diagnosis	s3	0.35049395597658
IM_92	diagnosis	s4	0.107488796571468
IM_92	diagnosis	s5	0.0880257186764592
IM_92	diagnosis	s6	0
IM_92	diagnosis	s7	0.17638642535247
JBLAB-19302	relapse	s1	0.278100235692496
JBLAB-19302	relapse	s2	0.0477216117449266
JBLAB-19302	relapse	s3	0.145477289503232
JBLAB-19302	relapse	s4	0.164720210060151
JBLAB-19302	relapse	s5	0.0564152351747342
JBLAB-19302	relapse	s6	0.0415617438677139
JBLAB-19302	relapse	s7	0.266003673956746
JBLAB-19303	relapse	s1	0.169456129371676
JBLAB-19303	relapse	s2	0.282295330027378
JBLAB-19303	relapse	s3	0.172764748347307
JBLAB-19303	relapse	s4	0.139815894689238
JBLAB-19303	relapse	s5	0.0318403669681906
JBLAB-19303	relapse	s6	0
JBLAB-19303	relapse	s7	0.203827530596209
JBLAB-19304	relapse	s1	0.17201794175363
JBLAB-19304	relapse	s2	0.0837802684313116
JBLAB-19304	relapse	s3	0.42861580248206
JBLAB-19304	relapse	s4	0.062697102079748
JBLAB-19304	relapse	s5	0.0333759616015446
JBLAB-19304	relapse	s6	0
JBLAB-19304	relapse	s7	0.219512923651706
JBLAB-19305	relapse	s1	0.0835367983565735
JBLAB-19305	relapse	s2	0.121571504926598
JBLAB-19305	relapse	s3	0.0573914739111599
JBLAB-19305	relapse	s4	0.28570130314901
JBLAB-19305	relapse	s5	0
JBLAB-19305	relapse	s6	0.127074665611537
JBLAB-19305	relapse	s7	0.324724254045122
JBLAB-19311	relapse	s1	0.679640757806352
JBLAB-19311	relapse	s2	0
JBLAB-19311	relapse	s3	0.292507595778732
JBLAB-19311	relapse	s4	0.0278516464149156
JBLAB-19311	relapse	s5	0
JBLAB-19311	relapse	s6	0
JBLAB-19311	relapse	s7	0
JBLAB-19312	relapse	s1	0.198184271132283
JBLAB-19312	relapse	s2	0.0518969407813335
JBLAB-19312	relapse	s3	0.344191829423255
JBLAB-19312	relapse	s4	0.0635297377039221
JBLAB-19312	relapse	s5	0
JBLAB-19312	relapse	s6	0
JBLAB-19312	relapse	s7	0.342197220959206
JBLAB-19313	relapse	s1	0.209858592915962
JBLAB-19313	relapse	s2	0.0517116825137684
JBLAB-19313	relapse	s3	0.368730369619002
JBLAB-19313	relapse	s4	0.0363139923718085
JBLAB-19313	relapse	s5	0
JBLAB-19313	relapse	s6	0
JBLAB-19313	relapse	s7	0.333385362579459
JBLAB-19316	relapse	s1	0.247411478980528
JBLAB-19316	relapse	s2	0.108619827301055
JBLAB-19316	relapse	s3	0.456317304120601
JBLAB-19316	relapse	s4	0
JBLAB-19316	relapse	s5	0.0324262434206849
JBLAB-19316	relapse	s6	0.0257468286093829
JBLAB-19316	relapse	s7	0.129478317567748
JBLAB-19317	relapse	s1	0.275690609527443
JBLAB-19317	relapse	s2	0.046094152534814
JBLAB-19317	relapse	s3	0.408566814533748
JBLAB-19317	relapse	s4	0.0124804225173405
JBLAB-19317	relapse	s5	0.0798600647525113
JBLAB-19317	relapse	s6	0
JBLAB-19317	relapse	s7	0.177307936134144
JBLAB-19318	relapse	s1	0.386473492953912
JBLAB-19318	relapse	s2	0.0661328321121689
JBLAB-19318	relapse	s3	0.416967109485974
JBLAB-19318	relapse	s4	0
JBLAB-19318	relapse	s5	0
JBLAB-19318	relapse	s6	0
JBLAB-19318	relapse	s7	0.130426565447945
JBLAB-19321	relapse	s1	0.331655040291752
JBLAB-19321	relapse	s2	0.0399648339973045
JBLAB-19321	relapse	s3	0.262325683472125
JBLAB-19321	relapse	s4	0
JBLAB-19321	relapse	s5	0.0887116719150228
JBLAB-19321	relapse	s6	0
JBLAB-19321	relapse	s7	0.277342770323796
JBLAB-19322	relapse	s1	0.314074880791374
JBLAB-19322	relapse	s2	0.0717577324774031
JBLAB-19322	relapse	s3	0.30857960134418
JBLAB-19322	relapse	s4	0
JBLAB-19322	relapse	s5	0.0509612717064361
JBLAB-19322	relapse	s6	0
JBLAB-19322	relapse	s7	0.254626513680607
JBLAB-19323	relapse	s1	0.38415867561646
JBLAB-19323	relapse	s2	0.115508073288353
JBLAB-19323	relapse	s3	0.244495649062338
JBLAB-19323	relapse	s4	0.0872437275110637
JBLAB-19323	relapse	s5	0.0983405111710252
JBLAB-19323	relapse	s6	0
JBLAB-19323	relapse	s7	0.0702533633507594
JBLAB-19325	relapse	s1	0.55766451334118
JBLAB-19325	relapse	s2	0
JBLAB-19325	relapse	s3	0.301526306209235
JBLAB-19325	relapse	s4	0
JBLAB-19325	relapse	s5	0
JBLAB-19325	relapse	s6	0
JBLAB-19325	relapse	s7	0.140809180449585
JBLAB-19326	relapse	s1	0.378947244325671
JBLAB-19326	relapse	s2	0
JBLAB-19326	relapse	s3	0.132167507977063
JBLAB-19326	relapse	s4	0.280018423976744
JBLAB-19326	relapse	s5	0.0116246301712592
JBLAB-19326	relapse	s6	0
JBLAB-19326	relapse	s7	0.197242193549263
JBLAB-19330	relapse	s1	0.16133808623098
JBLAB-19330	relapse	s2	0
JBLAB-19330	relapse	s3	0.0992012789077576
JBLAB-19330	relapse	s4	0.346382575794185
JBLAB-19330	relapse	s5	0.0401818009425018
JBLAB-19330	relapse	s6	0.035461876784845
JBLAB-19330	relapse	s7	0.31743438133973
JBLAB-19331	relapse	s1	0.352053189298399
JBLAB-19331	relapse	s2	0.214221054022549
JBLAB-19331	relapse	s3	0.42053874339332
JBLAB-19331	relapse	s4	0
JBLAB-19331	relapse	s5	0
JBLAB-19331	relapse	s6	0.0131870132857327
JBLAB-19331	relapse	s7	0
JBLAB-19332	relapse	s1	0.044653147722833
JBLAB-19332	relapse	s2	0.127682599799925
JBLAB-19332	relapse	s3	0.202951747785764
JBLAB-19332	relapse	s4	0.191905481047197
JBLAB-19332	relapse	s5	0.0189154894796591
JBLAB-19332	relapse	s6	0.0636632262702558
JBLAB-19332	relapse	s7	0.350228307894367
JBLAB-19333	relapse	s1	0.0619679031790101
JBLAB-19333	relapse	s2	0.0234799912128364
JBLAB-19333	relapse	s3	0.166399780818503
JBLAB-19333	relapse	s4	0.270888619692834
JBLAB-19333	relapse	s5	0.0356445166468027
JBLAB-19333	relapse	s6	0.0648169866981106
JBLAB-19333	relapse	s7	0.376802201751904
JBLAB-19334	relapse	s1	0.0453002556519915
JBLAB-19334	relapse	s2	0.109372979934859
JBLAB-19334	relapse	s3	0.0868238783625898
JBLAB-19334	relapse	s4	0.231124097820941
JBLAB-19334	relapse	s5	0.0695896003010124
JBLAB-19334	relapse	s6	0
JBLAB-19334	relapse	s7	0.457789187928607
JBLAB-19335	relapse	s1	0.174799440701216
JBLAB-19335	relapse	s2	0.0474152304903458
JBLAB-19335	relapse	s3	0.381532035176811
JBLAB-19335	relapse	s4	0.0745740281588227
JBLAB-19335	relapse	s5	0.0841135848943445
JBLAB-19335	relapse	s6	0
JBLAB-19335	relapse	s7	0.237565680578461
JBLAB-19337	relapse	s1	0.604189572393457
JBLAB-19337	relapse	s2	0.0380780531476571
JBLAB-19337	relapse	s3	0.276662362468934
JBLAB-19337	relapse	s4	0
JBLAB-19337	relapse	s5	0
JBLAB-19337	relapse	s6	0
JBLAB-19337	relapse	s7	0.0810700119899522
JBLAB-19338	relapse	s1	0.574667451032489
JBLAB-19338	relapse	s2	0.0499434589731359
JBLAB-19338	relapse	s3	0
JBLAB-19338	relapse	s4	0.0595422624790574
JBLAB-19338	relapse	s5	0
JBLAB-19338	relapse	s6	0
JBLAB-19338	relapse	s7	0.315846827515318
JBLAB-4102	relapse	s1	0.779344376233313
JBLAB-4102	relapse	s2	0
JBLAB-4102	relapse	s3	0.194336060270217
JBLAB-4102	relapse	s4	0
JBLAB-4102	relapse	s5	0.02631956349647
JBLAB-4102	relapse	s6	0
JBLAB-4102	relapse	s7	0
JBLAB-4103	relapse	s1	0.665591618416765
JBLAB-4103	relapse	s2	0.0153369534599067
JBLAB-4103	relapse	s3	0.211073498942075
JBLAB-4103	relapse	s4	0
JBLAB-4103	relapse	s5	0.0819178899582174
JBLAB-4103	relapse	s6	0
JBLAB-4103	relapse	s7	0.0260800392230366
JBLAB-4104	relapse	s1	0.864378541156935
JBLAB-4104	relapse	s2	0.044609658564533
JBLAB-4104	relapse	s3	0.0145279913781266
JBLAB-4104	relapse	s4	0
JBLAB-4104	relapse	s5	0
JBLAB-4104	relapse	s6	0.0764838089004056
JBLAB-4104	relapse	s7	0
JBLAB-4105	relapse	s1	0.828500387181351
JBLAB-4105	relapse	s2	0.0645009070840652
JBLAB-4105	relapse	s3	0
JBLAB-4105	relapse	s4	0
JBLAB-4105	relapse	s5	0
JBLAB-4105	relapse	s6	0.106998705734583
JBLAB-4105	relapse	s7	0
JBLAB-4106	relapse	s1	0.146473924394753
JBLAB-4106	relapse	s2	0.217649724582712
JBLAB-4106	relapse	s3	0.0944654635646298
JBLAB-4106	relapse	s4	0.226673529841227
JBLAB-4106	relapse	s5	0.103494403337047
JBLAB-4106	relapse	s6	0.0701619188848809
JBLAB-4106	relapse	s7	0.141081035394751
JBLAB-4108	relapse	s1	0.223902775330157
JBLAB-4108	relapse	s2	0.0930131927800994
JBLAB-4108	relapse	s3	0.449040741136682
JBLAB-4108	relapse	s4	0.0305539832203702
JBLAB-4108	relapse	s5	0
JBLAB-4108	relapse	s6	0
JBLAB-4108	relapse	s7	0.203489307532692
JBLAB-4109	relapse	s1	0.259846423103337
JBLAB-4109	relapse	s2	0.0716543495190314
JBLAB-4109	relapse	s3	0.419035821803327
JBLAB-4109	relapse	s4	0
JBLAB-4109	relapse	s5	0.012524399912396
JBLAB-4109	relapse	s6	0
JBLAB-4109	relapse	s7	0.236939005661909
JBLAB-4112	relapse	s1	0.43479944075372
JBLAB-4112	relapse	s2	0.0854272049394686
JBLAB-4112	relapse	s3	0.37584707514995
JBLAB-4112	relapse	s4	0.0546695836556721
JBLAB-4112	relapse	s5	0.016164096678853
JBLAB-4112	relapse	s6	0.0101432594357709
JBLAB-4112	relapse	s7	0.0229493393865659
JBLAB-4113	relapse	s1	0.0207870705304259
JBLAB-4113	relapse	s2	0.412014746148732
JBLAB-4113	relapse	s3	0.36804853800745
JBLAB-4113	relapse	s4	0
JBLAB-4113	relapse	s5	0.0334187593129412
JBLAB-4113	relapse	s6	0
JBLAB-4113	relapse	s7	0.165730886000451
JBLAB-4115	relapse	s1	0.0804369755515924
JBLAB-4115	relapse	s2	0.134778936859293
JBLAB-4115	relapse	s3	0.128266400896927
JBLAB-4115	relapse	s4	0.186984413381282
JBLAB-4115	relapse	s5	0.0340445630864342
JBLAB-4115	relapse	s6	0.0288767642444532
JBLAB-4115	relapse	s7	0.406611945980019
JBLAB-4116	relapse	s1	0.0718645734881306
JBLAB-4116	relapse	s2	0.282078016417345
JBLAB-4116	relapse	s3	0.038110101711212
JBLAB-4116	relapse	s4	0.274746483433078
JBLAB-4116	relapse	s5	0.074054072058541
JBLAB-4116	relapse	s6	0.0661873837451906
JBLAB-4116	relapse	s7	0.192959369146504
JBLAB-4120	relapse	s1	0.0600899235864719
JBLAB-4120	relapse	s2	0.190515806836651
JBLAB-4120	relapse	s3	0.503491052865346
JBLAB-4120	relapse	s4	0.081448562620759
JBLAB-4120	relapse	s5	0.0134714932076439
JBLAB-4120	relapse	s6	0.0339304947791732
JBLAB-4120	relapse	s7	0.117052666103954
JBLAB-4123	relapse	s1	0.0386152566610379
JBLAB-4123	relapse	s2	0.271461389340867
JBLAB-4123	relapse	s3	0.137797977026834
JBLAB-4123	relapse	s4	0.0626959429780101
JBLAB-4123	relapse	s5	0.170629728961559
JBLAB-4123	relapse	s6	0
JBLAB-4123	relapse	s7	0.318799705031692
JBLAB-4127	relapse	s1	0.582598862844826
JBLAB-4127	relapse	s2	0
JBLAB-4127	relapse	s3	0.309168538996345
JBLAB-4127	relapse	s4	0.052068663064365
JBLAB-4127	relapse	s5	0
JBLAB-4127	relapse	s6	0.0205984571584342
JBLAB-4127	relapse	s7	0.0355654779360291
JBLAB-4128	relapse	s1	0.170225897993601
JBLAB-4128	relapse	s2	0.0904559045542369
JBLAB-4128	relapse	s3	0.105626111776568
JBLAB-4128	relapse	s4	0.358635502143011
JBLAB-4128	relapse	s5	0.0128022440445316
JBLAB-4128	relapse	s6	0
JBLAB-4128	relapse	s7	0.262254339488051
JBLAB-4136	relapse	s1	0.254788967852753
JBLAB-4136	relapse	s2	0.0114447642354372
JBLAB-4136	relapse	s3	0.250458623232484
JBLAB-4136	relapse	s4	0.438554441256405
JBLAB-4136	relapse	s5	0
JBLAB-4136	relapse	s6	0.0154747903284035
JBLAB-4136	relapse	s7	0.0292784130945173
JBLAB-4139	relapse	s1	0.373769960544128
JBLAB-4139	relapse	s2	0.0412594593770179
JBLAB-4139	relapse	s3	0.018476953895608
JBLAB-4139	relapse	s4	0.181568115112931
JBLAB-4139	relapse	s5	0.0950602300408366
JBLAB-4139	relapse	s6	0.0902113029657913
JBLAB-4139	relapse	s7	0.199653978063688
JBLAB-4141	relapse	s1	0.0224680407849771
JBLAB-4141	relapse	s2	0.5081103849125
JBLAB-4141	relapse	s3	0.408359263324628
JBLAB-4141	relapse	s4	0
JBLAB-4141	relapse	s5	0
JBLAB-4141	relapse	s6	0
JBLAB-4141	relapse	s7	0.0610623109778955
JBLAB-4143	relapse	s1	0.13307404401485
JBLAB-4143	relapse	s2	0.212085210580766
JBLAB-4143	relapse	s3	0.2424941189091
JBLAB-4143	relapse	s4	0.0656253916409976
JBLAB-4143	relapse	s5	0.0177708801431663
JBLAB-4143	relapse	s6	0.22951145883533
JBLAB-4143	relapse	s7	0.099438895875789
JBLAB-4144	relapse	s1	0.512346059805206
JBLAB-4144	relapse	s2	0.0820234157042249
JBLAB-4144	relapse	s3	0.203918256340524
JBLAB-4144	relapse	s4	0.0349647197163269
JBLAB-4144	relapse	s5	0.0119393833858182
JBLAB-4144	relapse	s6	0.1548081650479
JBLAB-4144	relapse	s7	0
JBLAB-4147	relapse	s1	0.243490156638329
JBLAB-4147	relapse	s2	0.207740205155195
JBLAB-4147	relapse	s3	0.363723293542787
JBLAB-4147	relapse	s4	0
JBLAB-4147	relapse	s5	0.053851972964164
JBLAB-4147	relapse	s6	0
JBLAB-4147	relapse	s7	0.131194371699526
JBLAB-4148	relapse	s1	0.0670928538410932
JBLAB-4148	relapse	s2	0.176548654812875
JBLAB-4148	relapse	s3	0.021958791476384
JBLAB-4148	relapse	s4	0.199228924161396
JBLAB-4148	relapse	s5	0.145365888642832
JBLAB-4148	relapse	s6	0.0889481692321936
JBLAB-4148	relapse	s7	0.300856717833225
JBLAB-4149	relapse	s1	0.0147386063695234
JBLAB-4149	relapse	s2	0.28000139413824
JBLAB-4149	relapse	s3	0.107737540082811
JBLAB-4149	relapse	s4	0.392175032337092
JBLAB-4149	relapse	s5	0.0279334430451282
JBLAB-4149	relapse	s6	0
JBLAB-4149	relapse	s7	0.177413984027206
JBLAB-4150	relapse	s1	0.0112774612010164
JBLAB-4150	relapse	s2	0.2830354270446
JBLAB-4150	relapse	s3	0.127670422722978
JBLAB-4150	relapse	s4	0.433111862482886
JBLAB-4150	relapse	s5	0
JBLAB-4150	relapse	s6	0
JBLAB-4150	relapse	s7	0.144904826548519
JBLAB-4151	relapse	s1	0.80341312636683
JBLAB-4151	relapse	s2	0.0714302301862047
JBLAB-4151	relapse	s3	0.108876659305016
JBLAB-4151	relapse	s4	0
JBLAB-4151	relapse	s5	0.0162799841419493
JBLAB-4151	relapse	s6	0
JBLAB-4151	relapse	s7	0
JBLAB-4152	relapse	s1	0.462001883906523
JBLAB-4152	relapse	s2	0.126870202940859
JBLAB-4152	relapse	s3	0.0349413452367124
JBLAB-4152	relapse	s4	0.124596846582872
JBLAB-4152	relapse	s5	0
JBLAB-4152	relapse	s6	0.0986020199334452
JBLAB-4152	relapse	s7	0.152987701399589
JBLAB-4157	relapse	s1	0.260105413655397
JBLAB-4157	relapse	s2	0.118841506204258
JBLAB-4157	relapse	s3	0.391390174140669
JBLAB-4157	relapse	s4	0.168154572649545
JBLAB-4157	relapse	s5	0
JBLAB-4157	relapse	s6	0.061508333350132
JBLAB-4157	relapse	s7	0
JBLAB-4159	relapse	s1	0.0684314117159699
JBLAB-4159	relapse	s2	0.0546664026551207
JBLAB-4159	relapse	s3	0.129156351742287
JBLAB-4159	relapse	s4	0.123958667506289
JBLAB-4159	relapse	s5	0.0615431422415325
JBLAB-4159	relapse	s6	0
JBLAB-4159	relapse	s7	0.562244024138801
JBLAB-4163	relapse	s1	0.271002916927678
JBLAB-4163	relapse	s2	0.103029079117842
JBLAB-4163	relapse	s3	0.372690008909874
JBLAB-4163	relapse	s4	0
JBLAB-4163	relapse	s5	0
JBLAB-4163	relapse	s6	0
JBLAB-4163	relapse	s7	0.253277995044605
JBLAB-4165	relapse	s1	0.382550074858487
JBLAB-4165	relapse	s2	0.0296593293511829
JBLAB-4165	relapse	s3	0.390265480414929
JBLAB-4165	relapse	s4	0
JBLAB-4165	relapse	s5	0
JBLAB-4165	relapse	s6	0
JBLAB-4165	relapse	s7	0.197525115375401
JBLAB-4166	relapse	s1	0.38325890515377
JBLAB-4166	relapse	s2	0.0280473278147875
JBLAB-4166	relapse	s3	0.392823593565406
JBLAB-4166	relapse	s4	0
JBLAB-4166	relapse	s5	0
JBLAB-4166	relapse	s6	0
JBLAB-4166	relapse	s7	0.195870173466037
JBLAB-4173	relapse	s1	0.227960322941389
JBLAB-4173	relapse	s2	0.116761829527435
JBLAB-4173	relapse	s3	0.460821090685737
JBLAB-4173	relapse	s4	0
JBLAB-4173	relapse	s5	0
JBLAB-4173	relapse	s6	0
JBLAB-4173	relapse	s7	0.194456756845439
JBLAB-4174	relapse	s1	0.121392329914405
JBLAB-4174	relapse	s2	0.0615209129193892
JBLAB-4174	relapse	s3	0.189876602489468
JBLAB-4174	relapse	s4	0.152448845001636
JBLAB-4174	relapse	s5	0.0753708079555413
JBLAB-4174	relapse	s6	0
JBLAB-4174	relapse	s7	0.399390501719561
JBLAB-4175	relapse	s1	0.14712556865515
JBLAB-4175	relapse	s2	0.0685676719804204
JBLAB-4175	relapse	s3	0.204196097457989
JBLAB-4175	relapse	s4	0.137712411617867
JBLAB-4175	relapse	s5	0.0487258176002444
JBLAB-4175	relapse	s6	0.0158694202366319
JBLAB-4175	relapse	s7	0.377803012451698
JBLAB-4177	relapse	s1	0.0920961252184598
JBLAB-4177	relapse	s2	0.176898488773473
JBLAB-4177	relapse	s3	0.124969867613119
JBLAB-4177	relapse	s4	0.29364730177558
JBLAB-4177	relapse	s5	0.0556688489758728
JBLAB-4177	relapse	s6	0.136018841610352
JBLAB-4177	relapse	s7	0.120700526033144
JBLAB-4178	relapse	s1	0.16847421964115
JBLAB-4178	relapse	s2	0.0716698353205747
JBLAB-4178	relapse	s3	0.290295728174765
JBLAB-4178	relapse	s4	0.258427021291007
JBLAB-4178	relapse	s5	0
JBLAB-4178	relapse	s6	0.0705051172350925
JBLAB-4178	relapse	s7	0.140628078337411
JBLAB-4179	relapse	s1	0.621073154380811
JBLAB-4179	relapse	s2	0
JBLAB-4179	relapse	s3	0.188759884468611
JBLAB-4179	relapse	s4	0
JBLAB-4179	relapse	s5	0.116102528797386
JBLAB-4179	relapse	s6	0
JBLAB-4179	relapse	s7	0.0740644323531922
JBLAB-4186	relapse	s1	0.100179993970061
JBLAB-4186	relapse	s2	0.0413895512189549
JBLAB-4186	relapse	s3	0.0650570330648333
JBLAB-4186	relapse	s4	0.245060952672921
JBLAB-4186	relapse	s5	0.0849967909388867
JBLAB-4186	relapse	s6	0.0195823147561001
JBLAB-4186	relapse	s7	0.443733363378242
JBLAB-4187	relapse	s1	0.111686528089798
JBLAB-4187	relapse	s2	0.0432614512510208
JBLAB-4187	relapse	s3	0.0747592427017217
JBLAB-4187	relapse	s4	0.248949964269899
JBLAB-4187	relapse	s5	0.0708560619377169
JBLAB-4187	relapse	s6	0.0113313448929694
JBLAB-4187	relapse	s7	0.439155406856874
JBLAB-4188	relapse	s1	0.165495807802226
JBLAB-4188	relapse	s2	0
JBLAB-4188	relapse	s3	0.115948721419775
JBLAB-4188	relapse	s4	0.239510829010085
JBLAB-4188	relapse	s5	0.0255986458192027
JBLAB-4188	relapse	s6	0
JBLAB-4188	relapse	s7	0.45344599594871
JBLAB-4189	relapse	s1	0.111599097705867
JBLAB-4189	relapse	s2	0
JBLAB-4189	relapse	s3	0.139684418533597
JBLAB-4189	relapse	s4	0.260415251462561
JBLAB-4189	relapse	s5	0.0354079039131887
JBLAB-4189	relapse	s6	0.0340928875944062
JBLAB-4189	relapse	s7	0.41880044079038
JBLAB-4191	relapse	s1	0.181377707587262
JBLAB-4191	relapse	s2	0.0983355182078767
JBLAB-4191	relapse	s3	0.422308024314825
JBLAB-4191	relapse	s4	0.158498320892532
JBLAB-4191	relapse	s5	0
JBLAB-4191	relapse	s6	0
JBLAB-4191	relapse	s7	0.139480428997505
JBLAB-4193	relapse	s1	0.657009781442772
JBLAB-4193	relapse	s2	0.0415089575123633
JBLAB-4193	relapse	s3	0.122465586627585
JBLAB-4193	relapse	s4	0.17901567441728
JBLAB-4193	relapse	s5	0
JBLAB-4193	relapse	s6	0
JBLAB-4193	relapse	s7	0
JBLAB-4195	relapse	s1	0.384388041575557
JBLAB-4195	relapse	s2	0
JBLAB-4195	relapse	s3	0.359921725335311
JBLAB-4195	relapse	s4	0
JBLAB-4195	relapse	s5	0.0475578232887229
JBLAB-4195	relapse	s6	0
JBLAB-4195	relapse	s7	0.208132409800409
JBLAB-4196	relapse	s1	0.320354188875957
JBLAB-4196	relapse	s2	0.0135279242017471
JBLAB-4196	relapse	s3	0.295112023263799
JBLAB-4196	relapse	s4	0.0330870798340017
JBLAB-4196	relapse	s5	0.118720951303208
JBLAB-4196	relapse	s6	0
JBLAB-4196	relapse	s7	0.219197832521287
JBLAB-4199	relapse	s1	0.032028383170828
JBLAB-4199	relapse	s2	0.244018896280088
JBLAB-4199	relapse	s3	0.0831894565195301
JBLAB-4199	relapse	s4	0.265671120074677
JBLAB-4199	relapse	s5	0.0776845097506005
JBLAB-4199	relapse	s6	0.105807771722675
JBLAB-4199	relapse	s7	0.191599862481601
JBLAB-4200	relapse	s1	0.218795901276335
JBLAB-4200	relapse	s2	0.065280706484911
JBLAB-4200	relapse	s3	0.086976658139418
JBLAB-4200	relapse	s4	0.101927877833372
JBLAB-4200	relapse	s5	0
JBLAB-4200	relapse	s6	0.0124973325248816
JBLAB-4200	relapse	s7	0.514521523741082
JBLAB-4208	relapse	s1	0.621363459113645
JBLAB-4208	relapse	s2	0.0205799838930331
JBLAB-4208	relapse	s3	0.0351480642574295
JBLAB-4208	relapse	s4	0.106819174464253
JBLAB-4208	relapse	s5	0
JBLAB-4208	relapse	s6	0.162776330968615
JBLAB-4208	relapse	s7	0.0533129873030241
JBLAB-4213	relapse	s1	0.0545575293541685
JBLAB-4213	relapse	s2	0.240233368445631
JBLAB-4213	relapse	s3	0.214941038395477
JBLAB-4213	relapse	s4	0.188057707525428
JBLAB-4213	relapse	s5	0.0370004990836038
JBLAB-4213	relapse	s6	0.0131129505412221
JBLAB-4213	relapse	s7	0.252096906654469
JBLAB-4217	relapse	s1	0.45544359008812
JBLAB-4217	relapse	s2	0.0248448486213076
JBLAB-4217	relapse	s3	0.354102300775631
JBLAB-4217	relapse	s4	0.165609260514941
JBLAB-4217	relapse	s5	0
JBLAB-4217	relapse	s6	0
JBLAB-4217	relapse	s7	0
JBLAB-4218	relapse	s1	0.192591185619658
JBLAB-4218	relapse	s2	0.11169520207795
JBLAB-4218	relapse	s3	0.372614387649858
JBLAB-4218	relapse	s4	0.27336218683556
JBLAB-4218	relapse	s5	0
JBLAB-4218	relapse	s6	0.0306700198070004
JBLAB-4218	relapse	s7	0.0190670180099737
JBLAB-4223	relapse	s1	0.122957917252282
JBLAB-4223	relapse	s2	0.20356041403485
JBLAB-4223	relapse	s3	0.0423608109109839
JBLAB-4223	relapse	s4	0.335040599957352
JBLAB-4223	relapse	s5	0
JBLAB-4223	relapse	s6	0.0959319685438172
JBLAB-4223	relapse	s7	0.200148289300715
JBLAB-4236	relapse	s1	0.36596864126226
JBLAB-4236	relapse	s2	0.117808595735023
JBLAB-4236	relapse	s3	0.0585460634954957
JBLAB-4236	relapse	s4	0.18051532636638
JBLAB-4236	relapse	s5	0.0409277325047313
JBLAB-4236	relapse	s6	0.075933223985737
JBLAB-4236	relapse	s7	0.160300416650373
JBLAB-4238	relapse	s1	0.258933908707359
JBLAB-4238	relapse	s2	0.180394016594776
JBLAB-4238	relapse	s3	0.0274371641901927
JBLAB-4238	relapse	s4	0.179500038642843
JBLAB-4238	relapse	s5	0.085222762602669
JBLAB-4238	relapse	s6	0.0362860652933721
JBLAB-4238	relapse	s7	0.232226043968789
JBLAB-4245	relapse	s1	0.137739846198453
JBLAB-4245	relapse	s2	0.182368063955925
JBLAB-4245	relapse	s3	0.359627101733617
JBLAB-4245	relapse	s4	0.0868565610845274
JBLAB-4245	relapse	s5	0.146255766577547
JBLAB-4245	relapse	s6	0
JBLAB-4245	relapse	s7	0.0871526604499304
JBLAB-4251	relapse	s1	0.303664634375786
JBLAB-4251	relapse	s2	0.203158790360925
JBLAB-4251	relapse	s3	0.0417378901407842
JBLAB-4251	relapse	s4	0.257685035514686
JBLAB-4251	relapse	s5	0.0143832626011402
JBLAB-4251	relapse	s6	0.15494395923556
JBLAB-4251	relapse	s7	0.0244264277711191
JBLAB-4253	relapse	s1	0.0516143466442124
JBLAB-4253	relapse	s2	0.154005987176027
JBLAB-4253	relapse	s3	0
JBLAB-4253	relapse	s4	0.28735728259122
JBLAB-4253	relapse	s5	0.0635382544677799
JBLAB-4253	relapse	s6	0.23330639662621
JBLAB-4253	relapse	s7	0.210177732494551
JBLAB-4254	relapse	s1	0.125230988997637
JBLAB-4254	relapse	s2	0.0400886702390623
JBLAB-4254	relapse	s3	0.215648573425333
JBLAB-4254	relapse	s4	0.265856256453416
JBLAB-4254	relapse	s5	0.0221541566005408
JBLAB-4254	relapse	s6	0
JBLAB-4254	relapse	s7	0.331021354284011
JBLAB-4263	relapse	s1	0.0797814727127684
JBLAB-4263	relapse	s2	0.230008599259159
JBLAB-4263	relapse	s3	0
JBLAB-4263	relapse	s4	0.233414131926263
JBLAB-4263	relapse	s5	0.128700756363707
JBLAB-4263	relapse	s6	0
JBLAB-4263	relapse	s7	0.328095039738103
JBLAB-4264	relapse	s1	0.111976718369037
JBLAB-4264	relapse	s2	0.162869000722619
JBLAB-4264	relapse	s3	0
JBLAB-4264	relapse	s4	0.248440214985934
JBLAB-4264	relapse	s5	0.150266369751547
JBLAB-4264	relapse	s6	0
JBLAB-4264	relapse	s7	0.326447696170863
JBLAB-4274	relapse	s1	0.381714223727992
JBLAB-4274	relapse	s2	0.182102630622305
JBLAB-4274	relapse	s3	0.204051650657148
JBLAB-4274	relapse	s4	0.0539468130295709
JBLAB-4274	relapse	s5	0.0111499884375594
JBLAB-4274	relapse	s6	0.102276644180122
JBLAB-4274	relapse	s7	0.0647580493453039
JBLAB-4275	relapse	s1	0.423480888834086
JBLAB-4275	relapse	s2	0.191499726343029
JBLAB-4275	relapse	s3	0.173699336057564
JBLAB-4275	relapse	s4	0.0785777460605175
JBLAB-4275	relapse	s5	0.0230882636589987
JBLAB-4275	relapse	s6	0.109654039045805
JBLAB-4275	relapse	s7	0
JBLAB-4277	relapse	s1	0.300810610371805
JBLAB-4277	relapse	s2	0.0143701004386655
JBLAB-4277	relapse	s3	0.398545079362362
JBLAB-4277	relapse	s4	0.242457702334169
JBLAB-4277	relapse	s5	0
JBLAB-4277	relapse	s6	0
JBLAB-4277	relapse	s7	0.0438165074929994
JBLAB-4278	relapse	s1	0.0795376011344326
JBLAB-4278	relapse	s2	0.298498906507054
JBLAB-4278	relapse	s3	0.469216557528383
JBLAB-4278	relapse	s4	0.019135824663234
JBLAB-4278	relapse	s5	0
JBLAB-4278	relapse	s6	0
JBLAB-4278	relapse	s7	0.133611110166897
JBLAB-4282	relapse	s1	0.390988317859008
JBLAB-4282	relapse	s2	0.0742128673743396
JBLAB-4282	relapse	s3	0.394980758893967
JBLAB-4282	relapse	s4	0.0884429864267402
JBLAB-4282	relapse	s5	0
JBLAB-4282	relapse	s6	0
JBLAB-4282	relapse	s7	0.0513750694459447
JBLAB-4285	relapse	s1	0.156871929354374
JBLAB-4285	relapse	s2	0.077359191087438
JBLAB-4285	relapse	s3	0.0737042050102518
JBLAB-4285	relapse	s4	0.0924890351138331
JBLAB-4285	relapse	s5	0.0915786523917933
JBLAB-4285	relapse	s6	0
JBLAB-4285	relapse	s7	0.507996987042309
JBLAB-4287	relapse	s1	0.0816273013308091
JBLAB-4287	relapse	s2	0.0544460397875942
JBLAB-4287	relapse	s3	0.0999997038214563
JBLAB-4287	relapse	s4	0.322430697239429
JBLAB-4287	relapse	s5	0.0641362911842513
JBLAB-4287	relapse	s6	0.0430047707967723
JBLAB-4287	relapse	s7	0.334355195839688
JBLAB-4289	relapse	s1	0.165172415937453
JBLAB-4289	relapse	s2	0
JBLAB-4289	relapse	s3	0
JBLAB-4289	relapse	s4	0.379412525883512
JBLAB-4289	relapse	s5	0
JBLAB-4289	relapse	s6	0.416719154930649
JBLAB-4289	relapse	s7	0.0386959032483861
JBLAB-4290	relapse	s1	0.503949284293078
JBLAB-4290	relapse	s2	0.074949644027924
JBLAB-4290	relapse	s3	0.227987704675134
JBLAB-4290	relapse	s4	0.0423634815847686
JBLAB-4290	relapse	s5	0.0132027438668887
JBLAB-4290	relapse	s6	0.137547141552207
JBLAB-4290	relapse	s7	0
JBLAB-4295	relapse	s1	0.493444214682819
JBLAB-4295	relapse	s2	0.0673025958281278
JBLAB-4295	relapse	s3	0
JBLAB-4295	relapse	s4	0.185222659034649
JBLAB-4295	relapse	s5	0.0411955488155478
JBLAB-4295	relapse	s6	0.142221832997423
JBLAB-4295	relapse	s7	0.0706131486414334
JBLAB-4299	relapse	s1	0
JBLAB-4299	relapse	s2	0.286944483189983
JBLAB-4299	relapse	s3	0.257560339046609
JBLAB-4299	relapse	s4	0.103115919989815
JBLAB-4299	relapse	s5	0.101240334395692
JBLAB-4299	relapse	s6	0
JBLAB-4299	relapse	s7	0.251138923377902
JBLAB-4900	relapse	s1	0.0198653048834272
JBLAB-4900	relapse	s2	0.270058585353087
JBLAB-4900	relapse	s3	0.251768595968472
JBLAB-4900	relapse	s4	0.094880513061828
JBLAB-4900	relapse	s5	0.115132532534893
JBLAB-4900	relapse	s6	0
JBLAB-4900	relapse	s7	0.248294468198293
JBLAB-4903	relapse	s1	0.668243293052856
JBLAB-4903	relapse	s2	0.034913806533436
JBLAB-4903	relapse	s3	0.23273927518273
JBLAB-4903	relapse	s4	0
JBLAB-4903	relapse	s5	0.0641036252309782
JBLAB-4903	relapse	s6	0
JBLAB-4903	relapse	s7	0
JBLAB-4908	relapse	s1	0.0120837497402326
JBLAB-4908	relapse	s2	0.18855320549437
JBLAB-4908	relapse	s3	0.187382822373815
JBLAB-4908	relapse	s4	0.186342846826673
JBLAB-4908	relapse	s5	0.0544742967023819
JBLAB-4908	relapse	s6	0.0338657714206064
JBLAB-4908	relapse	s7	0.33729730744192
JBLAB-4913	relapse	s1	0.286748689300258
JBLAB-4913	relapse	s2	0.0622793557156005
JBLAB-4913	relapse	s3	0.0846911221235769
JBLAB-4913	relapse	s4	0.242712161112882
JBLAB-4913	relapse	s5	0.0688190013384747
JBLAB-4913	relapse	s6	0.066484234524805
JBLAB-4913	relapse	s7	0.188265435884403
JBLAB-4914	relapse	s1	0.258722713909843
JBLAB-4914	relapse	s2	0.175502835994737
JBLAB-4914	relapse	s3	0.0938075644992945
JBLAB-4914	relapse	s4	0.187389187290074
JBLAB-4914	relapse	s5	0.0453541122650542
JBLAB-4914	relapse	s6	0.0633506207980353
JBLAB-4914	relapse	s7	0.175872965242961
JBLAB-4915	relapse	s1	0.592177870733255
JBLAB-4915	relapse	s2	0
JBLAB-4915	relapse	s3	0.0532218788678622
JBLAB-4915	relapse	s4	0.174839370879113
JBLAB-4915	relapse	s5	0.0296980711861443
JBLAB-4915	relapse	s6	0
JBLAB-4915	relapse	s7	0.150062808333625
JBLAB-4920	relapse	s1	0.0932958790050869
JBLAB-4920	relapse	s2	0.17617378021818
JBLAB-4920	relapse	s3	0.14659235640015
JBLAB-4920	relapse	s4	0.224890077523551
JBLAB-4920	relapse	s5	0.0560338794175224
JBLAB-4920	relapse	s6	0
JBLAB-4920	relapse	s7	0.303014027435509
JBLAB-4921	relapse	s1	0.291512899124543
JBLAB-4921	relapse	s2	0
JBLAB-4921	relapse	s3	0.0928145793200707
JBLAB-4921	relapse	s4	0.301207693135795
JBLAB-4921	relapse	s5	0
JBLAB-4921	relapse	s6	0
JBLAB-4921	relapse	s7	0.314464828419592
JBLAB-4927	relapse	s1	0.378547428576313
JBLAB-4927	relapse	s2	0.0948610657193075
JBLAB-4927	relapse	s3	0.420974461363392
JBLAB-4927	relapse	s4	0
JBLAB-4927	relapse	s5	0
JBLAB-4927	relapse	s6	0
JBLAB-4927	relapse	s7	0.105617044340988
JBLAB-4932	relapse	s1	0.0932175116850309
JBLAB-4932	relapse	s2	0.142193068624532
JBLAB-4932	relapse	s3	0.109987848148969
JBLAB-4932	relapse	s4	0.266793392549718
JBLAB-4932	relapse	s5	0.0134727532207879
JBLAB-4932	relapse	s6	0.0992094105140052
JBLAB-4932	relapse	s7	0.275126015256957
JBLAB-4933	relapse	s1	0.296184675223629
JBLAB-4933	relapse	s2	0.0388999456486563
JBLAB-4933	relapse	s3	0.356738364981791
JBLAB-4933	relapse	s4	0.0271042580997514
JBLAB-4933	relapse	s5	0
JBLAB-4933	relapse	s6	0
JBLAB-4933	relapse	s7	0.281072756046173
JBLAB-4936	relapse	s1	0.545197387017349
JBLAB-4936	relapse	s2	0.0466903808763333
JBLAB-4936	relapse	s3	0.290463624234731
JBLAB-4936	relapse	s4	0
JBLAB-4936	relapse	s5	0.0309255939955632
JBLAB-4936	relapse	s6	0
JBLAB-4936	relapse	s7	0.0867230138760236
JBLAB-4938	relapse	s1	0.0612581220376501
JBLAB-4938	relapse	s2	0.0956857616681014
JBLAB-4938	relapse	s3	0
JBLAB-4938	relapse	s4	0.435858561831203
JBLAB-4938	relapse	s5	0
JBLAB-4938	relapse	s6	0.270528968248528
JBLAB-4938	relapse	s7	0.136668586214518
JBLAB-4939	relapse	s1	0.132661766010228
JBLAB-4939	relapse	s2	0.235480237964438
JBLAB-4939	relapse	s3	0.29757914784243
JBLAB-4939	relapse	s4	0.0758265527698962
JBLAB-4939	relapse	s5	0.0390872685185355
JBLAB-4939	relapse	s6	0.133697464998582
JBLAB-4939	relapse	s7	0.0856675618958909
JBLAB-4940	relapse	s1	0.168328233352221
JBLAB-4940	relapse	s2	0.146475264764606
JBLAB-4940	relapse	s3	0.0165559460169921
JBLAB-4940	relapse	s4	0.282560368795799
JBLAB-4940	relapse	s5	0.0568697443765501
JBLAB-4940	relapse	s6	0.111401317215591
JBLAB-4940	relapse	s7	0.217809125478241
JBLAB-4941	relapse	s1	0.169561403692481
JBLAB-4941	relapse	s2	0.182166746271158
JBLAB-4941	relapse	s3	0.0419568285776815
JBLAB-4941	relapse	s4	0.273626730316291
JBLAB-4941	relapse	s5	0.0474944217361991
JBLAB-4941	relapse	s6	0.11075048336651
JBLAB-4941	relapse	s7	0.17444338603968
JBLAB-4945	relapse	s1	0.346871376208011
JBLAB-4945	relapse	s2	0.0376870033243767
JBLAB-4945	relapse	s3	0.441450956593499
JBLAB-4945	relapse	s4	0
JBLAB-4945	relapse	s5	0
JBLAB-4945	relapse	s6	0
JBLAB-4945	relapse	s7	0.173990663874113
JBLAB-4953	relapse	s1	0.261887207394694
JBLAB-4953	relapse	s2	0.254115414389129
JBLAB-4953	relapse	s3	0.0774366607036702
JBLAB-4953	relapse	s4	0.0794875849608961
JBLAB-4953	relapse	s5	0.0347046895054225
JBLAB-4953	relapse	s6	0.110541237101629
JBLAB-4953	relapse	s7	0.18182720594456
JBLAB-4955	relapse	s1	0.106972559527624
JBLAB-4955	relapse	s2	0.10084141681229
JBLAB-4955	relapse	s3	0.289812061938797
JBLAB-4955	relapse	s4	0.0956878220756291
JBLAB-4955	relapse	s5	0.0417749308594105
JBLAB-4955	relapse	s6	0
JBLAB-4955	relapse	s7	0.364911208786249
JBLAB-4956	relapse	s1	0.399364350381271
JBLAB-4956	relapse	s2	0
JBLAB-4956	relapse	s3	0.399561731011176
JBLAB-4956	relapse	s4	0
JBLAB-4956	relapse	s5	0.0265109312643963
JBLAB-4956	relapse	s6	0
JBLAB-4956	relapse	s7	0.174562987343156
JBLAB-4957	relapse	s1	0.295521182379824
JBLAB-4957	relapse	s2	0.157081118489005
JBLAB-4957	relapse	s3	0.199724021360037
JBLAB-4957	relapse	s4	0.0288370763082364
JBLAB-4957	relapse	s5	0
JBLAB-4957	relapse	s6	0.0390200497271182
JBLAB-4957	relapse	s7	0.279816551735779
JBLAB-4960	relapse	s1	0.321050410245814
JBLAB-4960	relapse	s2	0.0736684261506337
JBLAB-4960	relapse	s3	0.198461097613651
JBLAB-4960	relapse	s4	0
JBLAB-4960	relapse	s5	0
JBLAB-4960	relapse	s6	0.0325051160255949
JBLAB-4960	relapse	s7	0.374314949964307
JBLAB-4962	relapse	s1	0.255770242653979
JBLAB-4962	relapse	s2	0.130978331793403
JBLAB-4962	relapse	s3	0.457911610696469
JBLAB-4962	relapse	s4	0
JBLAB-4962	relapse	s5	0
JBLAB-4962	relapse	s6	0
JBLAB-4962	relapse	s7	0.15533981485615
JBLAB-4965	relapse	s1	0.0735076237993214
JBLAB-4965	relapse	s2	0.0252750683891147
JBLAB-4965	relapse	s3	0.122366610852586
JBLAB-4965	relapse	s4	0.370214141176414
JBLAB-4965	relapse	s5	0.0182399793299725
JBLAB-4965	relapse	s6	0.0191382867142868
JBLAB-4965	relapse	s7	0.371258289738304
JBLAB-4969	relapse	s1	0.265548903296596
JBLAB-4969	relapse	s2	0.163225541121908
JBLAB-4969	relapse	s3	0.111802242718241
JBLAB-4969	relapse	s4	0.138455178546597
JBLAB-4969	relapse	s5	0.0859153164968869
JBLAB-4969	relapse	s6	0.056743135740725
JBLAB-4969	relapse	s7	0.178309682079045
JBLAB-4971	relapse	s1	0.0324217716728968
JBLAB-4971	relapse	s2	0.261369749251837
JBLAB-4971	relapse	s3	0.10117940612652
JBLAB-4971	relapse	s4	0.240424220435513
JBLAB-4971	relapse	s5	0.0693433075780741
JBLAB-4971	relapse	s6	0.0506324078456862
JBLAB-4971	relapse	s7	0.244629137089473
JBLAB-4972	relapse	s1	0.156185213726968
JBLAB-4972	relapse	s2	0.0175081383047371
JBLAB-4972	relapse	s3	0.163368660999607
JBLAB-4972	relapse	s4	0.168594607960507
JBLAB-4972	relapse	s5	0.0638830322396803
JBLAB-4972	relapse	s6	0.0325500766060617
JBLAB-4972	relapse	s7	0.397910270162439
JBLAB-4973	relapse	s1	0.482732388166932
JBLAB-4973	relapse	s2	0.156247099590152
JBLAB-4973	relapse	s3	0.051146406909562
JBLAB-4973	relapse	s4	0.235672010151133
JBLAB-4973	relapse	s5	0
JBLAB-4973	relapse	s6	0.0287857335997148
JBLAB-4973	relapse	s7	0.0454163615825063
JBLAB-4975	relapse	s1	0.174105261652425
JBLAB-4975	relapse	s2	0.192189965123829
JBLAB-4975	relapse	s3	0.392502372805208
JBLAB-4975	relapse	s4	0
JBLAB-4975	relapse	s5	0
JBLAB-4975	relapse	s6	0
JBLAB-4975	relapse	s7	0.241202400418538
JBLAB-4976	relapse	s1	0.508707943885025
JBLAB-4976	relapse	s2	0.0897572193282608
JBLAB-4976	relapse	s3	0.359796986295096
JBLAB-4976	relapse	s4	0
JBLAB-4976	relapse	s5	0.0279779207863139
JBLAB-4976	relapse	s6	0
JBLAB-4976	relapse	s7	0.0137599297053043
JBLAB-4977	relapse	s1	0.517000979714557
JBLAB-4977	relapse	s2	0.101574360805791
JBLAB-4977	relapse	s3	0.348091503225212
JBLAB-4977	relapse	s4	0
JBLAB-4977	relapse	s5	0
JBLAB-4977	relapse	s6	0.0333331562544405
JBLAB-4977	relapse	s7	0
JBLAB-4978	relapse	s1	0.557737638144188
JBLAB-4978	relapse	s2	0.117746269007554
JBLAB-4978	relapse	s3	0.324516092848257
JBLAB-4978	relapse	s4	0
JBLAB-4978	relapse	s5	0
JBLAB-4978	relapse	s6	0
JBLAB-4978	relapse	s7	0
JBLAB-4979	relapse	s1	0.492479349154306
JBLAB-4979	relapse	s2	0.151824009621955
JBLAB-4979	relapse	s3	0.342147975206615
JBLAB-4979	relapse	s4	0
JBLAB-4979	relapse	s5	0
JBLAB-4979	relapse	s6	0.0135486660171236
JBLAB-4979	relapse	s7	0
JBLAB-4980	relapse	s1	0.176170548815304
JBLAB-4980	relapse	s2	0.0935518178667986
JBLAB-4980	relapse	s3	0.185311699589836
JBLAB-4980	relapse	s4	0.174481177366438
JBLAB-4980	relapse	s5	0.0269252612305447
JBLAB-4980	relapse	s6	0
JBLAB-4980	relapse	s7	0.343559495131078
JBLAB-4981	relapse	s1	0.280219608185396
JBLAB-4981	relapse	s2	0.0287053842244243
JBLAB-4981	relapse	s3	0.144529229669857
JBLAB-4981	relapse	s4	0.469410081413655
JBLAB-4981	relapse	s5	0
JBLAB-4981	relapse	s6	0
JBLAB-4981	relapse	s7	0.0771356965066669
JBLAB-4985	relapse	s1	0.682171998084641
JBLAB-4985	relapse	s2	0.193369298104239
JBLAB-4985	relapse	s3	0.0490111560818265
JBLAB-4985	relapse	s4	0
JBLAB-4985	relapse	s5	0
JBLAB-4985	relapse	s6	0.0628229489005487
JBLAB-4985	relapse	s7	0.012624598828745
JBLAB-4986	relapse	s1	0.29590993077273
JBLAB-4986	relapse	s2	0.217181021219524
JBLAB-4986	relapse	s3	0
JBLAB-4986	relapse	s4	0.0946400584413508
JBLAB-4986	relapse	s5	0.0966484159279934
JBLAB-4986	relapse	s6	0.0239985542561871
JBLAB-4986	relapse	s7	0.271622019382215
JBLAB-4987	relapse	s1	0.313093485593483
JBLAB-4987	relapse	s2	0.203356348388084
JBLAB-4987	relapse	s3	0
JBLAB-4987	relapse	s4	0.116959865298673
JBLAB-4987	relapse	s5	0.0970413538546022
JBLAB-4987	relapse	s6	0.0224971667796478
JBLAB-4987	relapse	s7	0.24705178008551
JBLAB-4989	relapse	s1	0.259648094783122
JBLAB-4989	relapse	s2	0.103272038731876
JBLAB-4989	relapse	s3	0.020829759311314
JBLAB-4989	relapse	s4	0.202368277135999
JBLAB-4989	relapse	s5	0
JBLAB-4989	relapse	s6	0.0804384286753025
JBLAB-4989	relapse	s7	0.333443401362386
JBLAB-4990	relapse	s1	0.243059973124893
JBLAB-4990	relapse	s2	0.0786176015055191
JBLAB-4990	relapse	s3	0.437273712450463
JBLAB-4990	relapse	s4	0
JBLAB-4990	relapse	s5	0
JBLAB-4990	relapse	s6	0
JBLAB-4990	relapse	s7	0.241048712919125
JBLAB-4993	relapse	s1	1
JBLAB-4993	relapse	s2	0
JBLAB-4993	relapse	s3	0
JBLAB-4993	relapse	s4	0
JBLAB-4993	relapse	s5	0
JBLAB-4993	relapse	s6	0
JBLAB-4993	relapse	s7	0
JBLAB-4996	relapse	s1	0.420352480275017
JBLAB-4996	relapse	s2	0
JBLAB-4996	relapse	s3	0.155345186024694
JBLAB-4996	relapse	s4	0.33664767406787
JBLAB-4996	relapse	s5	0
JBLAB-4996	relapse	s6	0.0472262614976436
JBLAB-4996	relapse	s7	0.0404283981347748
JBLAB-4997	relapse	s1	0.253487892052188
JBLAB-4997	relapse	s2	0.196858974314539
JBLAB-4997	relapse	s3	0.15892642330496
JBLAB-4997	relapse	s4	0.1356967414051
JBLAB-4997	relapse	s5	0.0439869636682911
JBLAB-4997	relapse	s6	0.0329707776095253
JBLAB-4997	relapse	s7	0.178072227645396
JBLAB-4998	relapse	s1	0.105552608697959
JBLAB-4998	relapse	s2	0.24606017359526
JBLAB-4998	relapse	s3	0.0905068994663379
JBLAB-4998	relapse	s4	0.264243662189751
JBLAB-4998	relapse	s5	0.0175825021981101
JBLAB-4998	relapse	s6	0.108108027035948
JBLAB-4998	relapse	s7	0.167946126816634
JBLAB-4999	relapse	s1	0.127511349403467
JBLAB-4999	relapse	s2	0.161832127907141
JBLAB-4999	relapse	s3	0.0821382566740366
JBLAB-4999	relapse	s4	0.16403288792118
JBLAB-4999	relapse	s5	0.0976188413468592
JBLAB-4999	relapse	s6	0.0505700814053588
JBLAB-4999	relapse	s7	0.316296455341958
