# Supplementary material for: The copy number and mutational landscape of recurrent ovarian high-grade serous carcinoma
Source: Nat Commun. 2023 Jul 20;14:4387. doi: 10.1038/s41467-023-39867-7 (PMC10359414; doi:10.1038/s41467-023-39867-7)
Supplement: Supplementary file 10 — Source Data [file 41467_2023_39867_MOESM10_ESM.zip › source_data/figure_3A_layer2.tsv]

chr	idx
1	1
2	6992
3	14478
4	20766
5	26764
6	32376
7	37730
8	42380
9	46909
10	50389
11	54427
12	58506
13	62672
14	65738
15	68542
16	70974
17	73266
18	75611
19	78019
20	79607
21	81535
22	82593
