# Supplementary material for: The copy number and mutational landscape of recurrent ovarian high-grade serous carcinoma
Source: Nat Commun. 2023 Jul 20;14:4387. doi: 10.1038/s41467-023-39867-7 (PMC10359414; doi:10.1038/s41467-023-39867-7)
Supplement: Supplementary file 10 — Source Data [file 41467_2023_39867_MOESM10_ESM.zip › source_data/figure_6B.tsv]

signature	SAMPLE_ID	value	PATIENT_ID	group	pt_status	prior_lines	platinum_resistance	CCNE1_status	CCNE1	CCNE1_adj	kras_status	KRAS	KRAS_adj
s1	IM_101	0.397508949126639	BRITROC-55	diagnosis	sensitive	2	others	neutral	0.996832076406707	-0.803167923593293	neutral	2.01851097397474	0.218510973974744
s1	IM_108	0.378551687985202	BRITROC-61	diagnosis	sensitive	2	others	amplified	8.31698396167706	5.71698396167706	neutral	3.95010493917307	1.35010493917307
s1	IM_11	0.281526301460482	BRITROC-3	diagnosis	resistant	2	others	neutral	2.47566352001033	-0.524336479989667	neutral	2.17089945032964	-0.829100549670359
s1	IM_112	0.450263279099021	BRITROC-64	diagnosis	resistant	2	others	neutral	2.00437919656313	-0.795620803436873	neutral	4.05539196209146	1.25539196209146
s1	IM_113	0.200793672254852	BRITROC-65	diagnosis	sensitive	1	others	neutral	8.75762496672824	5.85762496672824	neutral	8.02450257519339	5.12450257519339
s1	IM_115	0.390200439164333	BRITROC-67	diagnosis	sensitive	1	others	neutral	2.29905971328217	-0.60094028671783	neutral	2.89168842327264	-0.00831157672735916
s1	IM_116	0.141929825128018	BRITROC-68	diagnosis	sensitive	1	others	neutral	2.75433117564441	-1.64566882435559	neutral	4.77238146647721	0.372381466477214
s1	IM_117	0.034384409005129	BRITROC-69	diagnosis	sensitive	1	others	neutral	2.54412795911006	-0.655872040889945	neutral	5.86136138944369	2.66136138944369
s1	IM_118	0.073874160796054	BRITROC-69	diagnosis	sensitive	1	others	neutral	2.71067310175798	-0.389326898242016	neutral	5.51442753051096	2.41442753051096
s1	IM_119	0.203552746849415	BRITROC-69	diagnosis	sensitive	1	others	neutral	2.62050480556781	-0.479495194432185	neutral	5.63236845909735	2.53236845909735
s1	IM_124	0.222961620145451	BRITROC-74	diagnosis	sensitive	1	others	neutral	1.72606097406883	-0.173939025931175	neutral	2.07563468142539	0.175634681425393
s1	IM_143	0.147569670176864	BRITROC-92	diagnosis	sensitive	1	others	neutral	4.68179827484996	0.281798274849962	neutral	4.25507541919273	-0.144924580807274
s1	IM_146	0.225575889645561	BRITROC-96	diagnosis	resistant	4	others	neutral	4.51939788441074	1.11939788441074	neutral	4.19492035251647	0.794920352516475
s1	IM_149	0.847131253498583	BRITROC-99	diagnosis	sensitive	1	others	neutral	2.79112554833864	0.891125548338641	neutral	1.99041353564569	0.0904135356456897
s1	IM_152	0.403369687420902	BRITROC-104	diagnosis	sensitive	1	others	neutral	2.82948302690476	-0.270516973095243	neutral	4.97273387884959	1.87273387884959
s1	IM_153	0.220620083065876	BRITROC-107	diagnosis	sensitive	1	others	neutral	2.29187831685114	-0.508121683148862	neutral	3.1019867350331	0.3019867350331
s1	IM_154	0.275341090869785	BRITROC-111	diagnosis	resistant	1	primary platinum resistant	neutral	3.24334332736172	0.343343327361717	neutral	3.01250956390066	0.112509563900657
s1	IM_155	0.0275859964493521	BRITROC-113	diagnosis	sensitive	3	others	neutral	7.27650301364718	3.87650301364718	neutral	3.05940619820301	-0.340593801796985
s1	IM_158	0.175178881669198	BRITROC-118	diagnosis	sensitive	1	others	amplified	31.7779535193769	28.0779535193769	amplified	94.1556257675483	90.4556257675483
s1	IM_165	0.461902700725312	BRITROC-140	diagnosis	sensitive	2	others	neutral	1.03540241424849	-0.764597585751507	neutral	2.98147238045755	1.18147238045755
s1	IM_169	0.0824818697904228	BRITROC-141	diagnosis	resistant	2	others	neutral	2.01411160031632	-1.18588839968368	neutral	4.98885346013536	1.78885346013536
s1	IM_171	0.136759436941224	BRITROC-141	diagnosis	resistant	2	others	neutral	2.05617185939911	-1.14382814060089	neutral	5.86696611293234	2.66696611293234
s1	IM_18	0.325605584946514	BRITROC-5	diagnosis	sensitive	2	others	neutral	1.58167083838334	-0.218329161616663	neutral	2.0604613584246	0.260461358424599
s1	IM_180	0.591802264978036	BRITROC-115	diagnosis	sensitive	1	others	neutral	2.10691131370787	-0.493088686292125	neutral	2.99068180682977	0.390681806829772
s1	IM_182	0.33643486529571	BRITROC-115	diagnosis	sensitive	1	others	neutral	2.94090893096903	0.240908930969028	neutral	3.1237954675354	0.423795467535395
s1	IM_186	0.501612687720946	BRITROC-114	diagnosis	resistant	2	others	neutral	3.00415785643417	-0.395842143565834	neutral	3.02187494439483	-0.378125055605167
s1	IM_187	0.508334655945819	BRITROC-114	diagnosis	resistant	2	others	neutral	2.98818875778121	-0.811811242218791	neutral	3.99777350601213	0.197773506012132
s1	IM_190	0.750216204077848	BRITROC-17	diagnosis	sensitive	1	others	amplified	7.37412312673192	5.47412312673192	neutral	1.92735723916093	0.0273572391609291
s1	IM_193	0.349861756659976	BRITROC-135	diagnosis	resistant	1	primary platinum resistant	amplified	21.9742391368585	16.5742391368585	amplified	259.804217518156	254.404217518156
s1	IM_195	0.0643812210173685	BRITROC-136	diagnosis	sensitive	1	others	neutral	4.62592637994513	0.0259263799451306	neutral	4.07722845897595	-0.522771541024048
s1	IM_196	0.208233674149714	BRITROC-139	diagnosis	sensitive	1	others	neutral	5.97984533718386	2.67984533718386	neutral	4.98736652729879	1.68736652729879
s1	IM_198	0.721696834337821	BRITROC-147	diagnosis	resistant	1	primary platinum resistant	neutral	4.48897910732951	1.88897910732951	amplified	11.3698424268246	8.7698424268246
s1	IM_202	0.259928519990254	BRITROC-101	diagnosis	sensitive	1	others	neutral	6.72508176374545	3.42508176374545	neutral	4.068866936212	0.768866936212003
s1	IM_205	0.104474684810446	BRITROC-128	diagnosis	sensitive	1	others	neutral	2.83407834722244	0.0340783472224353	neutral	4.65086967821678	1.85086967821678
s1	IM_207	0	BRITROC-138	diagnosis	sensitive	1	others	neutral	3.87876964146335	1.77876964146335	neutral	2.10949591637432	0.00949591637432246
s1	IM_208	0.12842530926844	BRITROC-145	diagnosis	sensitive	1	others	neutral	7.29034820643028	3.89034820643028	neutral	7.05723824717169	3.65723824717169
s1	IM_21	0.0998297308333	BRITROC-7	diagnosis	sensitive	1	others	neutral	1.40342319514676	-0.596576804853242	neutral	2.08638570973872	0.0863857097387162
s1	IM_211	0.442093513981268	BRITROC-105	diagnosis	sensitive	2	others	neutral	2.97811838138035	1.07811838138035	neutral	0.99785335432769	-0.90214664567231
s1	IM_214	0.19626185209458	BRITROC-124	diagnosis	sensitive	1	others	neutral	1.80658057773327	-0.0934194222667255	neutral	1.9692125434768	0.0692125434768003
s1	IM_218	0.16438251854436	BRITROC-153	diagnosis	sensitive	1	others	neutral	6.36184242105428	3.46184242105428	neutral	3.21589095507632	0.315890955076322
s1	IM_22	0.506713013130071	BRITROC-8	diagnosis	sensitive	1	others	neutral	2.91281358316163	1.01281358316163	neutral	2.0382787148715	0.138278714871504
s1	IM_220	0.445982298920356	BRITROC-156	diagnosis	sensitive	4	others	neutral	2.70877296841461	0.108772968414607	neutral	3.0293560886155	0.429356088615499
s1	IM_222	0.409136334452325	BRITROC-162	diagnosis	sensitive	1	others	neutral	2.04608492016732	0.146084920167324	neutral	2.00709630432849	0.107096304328492
s1	IM_223	0.359576306967411	BRITROC-162	diagnosis	sensitive	1	others	neutral	2.03958207425143	0.0395820742514319	neutral	2.02696805003814	0.02696805003814
s1	IM_229	0.145060993349497	BRITROC-115	diagnosis	sensitive	1	others	neutral	2.01009673908923	-0.689903260910772	neutral	3.20931816393401	0.509318163934011
s1	IM_23	0.111639973470463	BRITROC-9	diagnosis	sensitive	1	others	neutral	1.91231239900356	-0.187687600996435	neutral	2.0620142814267	-0.0379857185733012
s1	IM_243	0.404664068442013	BRITROC-170	diagnosis	sensitive	1	others	neutral	1.96847491382648	0.0684749138264826	neutral	2.07795322201513	0.177953222015128
s1	IM_25	0.0621569011597582	BRITROC-11	diagnosis	sensitive	1	others	neutral	4.27580293777207	1.07580293777207	neutral	3.20105503170914	0.00105503170913934
s1	IM_252	0.821313452705262	BRITROC-132	diagnosis	sensitive	1	others	neutral	1.05434147772234	-0.745658522277657	neutral	2.00780266277737	0.207802662777365
s1	IM_255	0.230422044574787	BRITROC-146	diagnosis	sensitive	1	others	neutral	3.50458777169925	0.504587771699248	neutral	4.15802599094962	1.15802599094962
s1	IM_256	0.243208346204425	BRITROC-146	diagnosis	sensitive	1	others	neutral	3.76093951893144	0.760939518931439	neutral	4.07331040233001	1.07331040233001
s1	IM_257	0.183992371098544	BRITROC-146	diagnosis	sensitive	1	others	neutral	3.72906706076623	0.729067060766227	neutral	4.11764037369947	1.11764037369947
s1	IM_258	0.230749598650564	BRITROC-146	diagnosis	sensitive	1	others	neutral	3.85660830476815	0.856608304768153	neutral	4.03772447909438	1.03772447909438
s1	IM_259	0.172322212790348	BRITROC-146	diagnosis	sensitive	1	others	neutral	3.82859130924908	0.82859130924908	neutral	4.06929835217675	1.06929835217675
s1	IM_260	0.252263408778067	BRITROC-157	diagnosis	sensitive	1	others	neutral	1.69301594821127	-0.406984051788735	neutral	2.14271710232304	0.042717102323035
s1	IM_269	0.385019812331877	BRITROC-172	diagnosis	sensitive	1	others	neutral	3.52646302478914	1.62646302478914	neutral	1.97822557466682	0.0782255746668157
s1	IM_277	0.163902465105219	BRITROC-187	diagnosis	sensitive	1	others	neutral	1.60759896458095	-0.392401035419045	neutral	1.18009025831823	-0.819909741681765
s1	IM_282	0.179584553325444	BRITROC-103	diagnosis	sensitive	2	others	neutral	1.138840574978	-0.761159425022005	neutral	2.0887976600666	0.188797660066599
s1	IM_295	0.317513790661151	BRITROC-209	diagnosis	sensitive	1	others	neutral	0.688159615597359	-1.01184038440264	neutral	2.0145839992879	0.314583999287897
s1	IM_299	0.139613083310206	BRITROC-32	diagnosis	resistant	1	primary platinum resistant	amplified	10.0275969756455	7.02759697564547	amplified	11.6317058518486	8.6317058518486
s1	IM_3	0.58096402174499	BRITROC-1	diagnosis	resistant	1	primary platinum resistant	neutral	1.87541442775138	-0.124585572248624	neutral	1.96804917066006	-0.0319508293399362
s1	IM_300	0.528694085616323	BRITROC-148	diagnosis	resistant	2	others	neutral	2.69025712995342	-0.109742870046578	neutral	6.03064740663672	3.23064740663672
s1	IM_306	0.0447870300525849	BRITROC-173	diagnosis	sensitive	1	others	neutral	5.77260534919406	0.172605349194061	neutral	6.198314533262	0.598314533261996
s1	IM_311	0.319993588930962	BRITROC-94	diagnosis	sensitive	2	others	neutral	3.97197173706615	0.471971737066155	neutral	4.1242098805016	0.624209880501601
s1	IM_312	0.318574041247273	BRITROC-94	diagnosis	sensitive	2	others	neutral	4.04348205300455	0.543482053004555	neutral	4.11215626404961	0.612156264049606
s1	IM_319	0.621343763913191	BRITROC-199	diagnosis	sensitive	1	others	amplified	12.2254794593174	8.52547945931739	neutral	4.04279351080215	0.342793510802149
s1	IM_321	0.315319518845479	BRITROC-205	diagnosis	sensitive	1	others	neutral	3.40460361383792	0.304603613837915	neutral	4.07058108304661	0.970581083046614
s1	IM_323	0.146532570104736	BRITROC-34	diagnosis	sensitive	1	others	neutral	2.08295876845996	0.082958768459962	neutral	2.04582629720845	0.045826297208452
s1	IM_326	0.122275338455154	BRITROC-106	diagnosis	sensitive	2	others	neutral	8.13548982008843	4.53548982008843	neutral	4.22831558773103	0.62831558773103
s1	IM_329	0.213755593770549	BRITROC-175	diagnosis	sensitive	1	others	neutral	2.91821117714513	0.118211177145128	neutral	4.94235840804109	2.14235840804109
s1	IM_33	0.112975625780659	BRITROC-13	diagnosis	sensitive	2	others	neutral	8.15869223877656	4.25869223877656	neutral	7.1691167463257	3.2691167463257
s1	IM_332	0.184283382880761	BRITROC-218	diagnosis	resistant	2	others	neutral	1.33931803648434	-0.860681963515658	neutral	2.28038629618533	0.0803862961853321
s1	IM_340	0.146345671674666	BRITROC-216	diagnosis	sensitive	1	others	neutral	1.86329528093533	-0.0367047190646683	neutral	2.13760099570482	0.237600995704821
s1	IM_341	0.167267339729726	BRITROC-216	diagnosis	sensitive	1	others	neutral	1.68542948853258	-0.114570511467422	neutral	2.0387824283042	0.238782428304198
s1	IM_348	0.261589907094262	BRITROC-224	diagnosis	sensitive	1	others	neutral	4.07361439372602	0.473614393726023	neutral	4.11638620731597	0.516386207315971
s1	IM_349	0.670428903634216	BRITROC-232	diagnosis	sensitive	1	others	neutral	2.99582408651268	-0.304175913487317	neutral	4.06470833098654	0.764708330986537
s1	IM_350	0.670122128457489	BRITROC-232	diagnosis	sensitive	1	others	neutral	2.92412489594341	-0.275875104056591	neutral	4.09772358107768	0.897723581077685
s1	IM_351	0.694975043289948	BRITROC-232	diagnosis	sensitive	1	others	neutral	3.04890126222725	-0.151098737772748	neutral	4.11136222191592	0.911362221915923
s1	IM_352	0	BRITROC-161	diagnosis	sensitive	1	others	neutral	7.52869124705144	3.02869124705144	neutral	8.04294284512513	3.54294284512513
s1	IM_354	0	BRITROC-161	diagnosis	sensitive	1	others	neutral	6.56837231646745	2.16837231646744	neutral	7.78400733656854	3.38400733656854
s1	IM_357	0.428981055838991	BRITROC-185	diagnosis	resistant	5	others	neutral	3.3855512961258	-0.314448703874197	neutral	3.98905688462533	0.289056884625333
s1	IM_358	0.473252423393379	BRITROC-185	diagnosis	resistant	5	others	neutral	3.005064936902	-0.694935063098004	neutral	3.94711667643544	0.247116676435441
s1	IM_360	0.139387906098419	BRITROC-192	diagnosis	sensitive	1	others	neutral	1.66442041355856	-0.135579586441443	neutral	2.07038500359637	0.270385003596372
s1	IM_361	0.244661366189841	BRITROC-194	diagnosis	sensitive	1	others	neutral	5.55163543883635	1.45163543883635	neutral	6.19466438329683	2.09466438329683
s1	IM_364	0.495700277331445	BRITROC-226	diagnosis	sensitive	1	others	neutral	2.87456261576765	1.07456261576765	neutral	2.12940765537018	0.329407655370177
s1	IM_367	0.297567180327502	BRITROC-237	diagnosis	sensitive	1	others	neutral	1.83875505099786	-0.0612449490021374	neutral	1.99988279866075	0.0998827986607527
s1	IM_381	0.225610105783199	BRITROC-256	diagnosis	sensitive	2	others	neutral	1.66572396121031	-0.0342760387896874	neutral	2.03778568160856	0.337785681608557
s1	IM_383	0.232463893009692	BRITROC-267	diagnosis	sensitive	1	others	neutral	1.88261988100767	0.0826198810076728	neutral	2.01500640565426	0.21500640565426
s1	IM_385	0.207753460465281	BRITROC-255	diagnosis	resistant	3	others	amplified	10.5315595728822	7.23155957288216	neutral	3.91299057011562	0.612990570115624
s1	IM_387	0	BRITROC-247	diagnosis	sensitive	1	others	neutral	1.83713408578986	-0.762865914210143	neutral	4.27087084486827	1.67087084486827
s1	IM_388	0.0795571904898787	BRITROC-252	diagnosis	sensitive	1	others	neutral	1.81741920635464	-0.082580793645358	neutral	1.9934657425048	0.0934657425048004
s1	IM_390	0	BRITROC-271	diagnosis	sensitive	1	others	neutral	3.83081444729498	0.830814447294984	neutral	5.9268855536823	2.9268855536823
s1	IM_394	0.264285744774992	BRITROC-259	diagnosis	sensitive	2	others	neutral	1.79512770242889	-0.204872297571106	neutral	2.06292037492115	0.0629203749211498
s1	IM_395	0.667011620675446	BRITROC-274	diagnosis	sensitive	2	others	neutral	2.12360511705608	0.32360511705608	neutral	1.00788587229045	-0.792114127709546
s1	IM_396	0.633092953830497	BRITROC-274	diagnosis	sensitive	2	others	neutral	1.95693177760699	0.156931777606989	neutral	0.978765261287701	-0.821234738712299
s1	IM_399	0.0996399126475503	BRITROC-234	diagnosis	resistant	1	primary platinum resistant	amplified	13.9463563592309	10.6463563592309	neutral	3.91986389536228	0.619863895362279
s1	IM_400	0.227492204750764	BRITROC-234	diagnosis	resistant	1	primary platinum resistant	amplified	14.361842595105	10.961842595105	neutral	3.73628381055972	0.336283810559721
s1	IM_401	0.174163520089037	BRITROC-234	diagnosis	resistant	1	primary platinum resistant	amplified	15.2468119116199	11.8468119116199	neutral	3.79544878271189	0.39544878271189
s1	IM_402	0.226497032864836	BRITROC-234	diagnosis	resistant	1	primary platinum resistant	amplified	15.0925773229161	11.6925773229161	neutral	3.84765593378457	0.447655933784568
s1	IM_403	0.0100354695171294	BRITROC-248	diagnosis	resistant	2	others	neutral	5.16078643583275	-0.139213564167252	neutral	6.30011568730929	1.00011568730929
s1	IM_411	0.403993290292979	BRITROC-268	diagnosis	resistant	2	others	amplified	7.19844595578739	5.59844595578739	neutral	1.96477973623277	0.364779736232773
s1	IM_412	0.379546112968449	BRITROC-268	diagnosis	resistant	2	others	amplified	7.16179245044684	5.56179245044684	neutral	1.99451448878644	0.394514488786441
s1	IM_414	0.552166360698089	BRITROC-273	diagnosis	sensitive	1	others	neutral	2.13449899858091	-0.765501001419095	neutral	3.01400265384481	0.114002653844806
s1	IM_415	0.512063024440293	BRITROC-273	diagnosis	sensitive	1	others	neutral	2.69844614093675	-0.101553859063253	neutral	3.75764282352762	0.957642823527616
s1	IM_422	0.249979537029684	BRITROC-229	diagnosis	resistant	1	primary platinum resistant	amplified	9.81860237922242	6.81860237922242	neutral	4.57725867094924	1.57725867094924
s1	IM_423	0.664223633677092	BRITROC-241	diagnosis	sensitive	3	others	neutral	1.91593499926189	0.115934999261886	neutral	2.75082652451382	0.950826524513822
s1	IM_426	0.585130001502284	BRITROC-260	diagnosis	sensitive	1	others	neutral	2.03838651642711	0.138386516427108	neutral	2.0522978235422	0.152297823542197
s1	IM_428	0.362307045789938	BRITROC-273	diagnosis	sensitive	1	others	neutral	1.00953891539142	-0.590461084608579	neutral	1.75949232243927	0.159492322439269
s1	IM_430	0.142889328713034	BRITROC-246	diagnosis	sensitive	1	others	amplified	14.5883241819825	11.5883241819825	neutral	3.84435411615907	0.844354116159071
s1	IM_431	0.286666218518221	BRITROC-242	diagnosis	sensitive	1	others	amplified	39.1898171208684	36.4898171208684	neutral	3.97546955432787	1.27546955432787
s1	IM_434	0.360769253263963	BRITROC-266	diagnosis	sensitive	1	others	neutral	2.04056926038904	-0.0594307396109555	neutral	2.072159346033	-0.0278406539670049
s1	IM_435	0.459199820786134	BRITROC-204	diagnosis	sensitive	1	others	neutral	2.2743862854996	0.474386285499599	neutral	3.01644602800585	1.21644602800585
s1	IM_445	0.157027273627243	BRITROC-225	diagnosis	sensitive	1	others	neutral	1.92286688098771	-0.0771331190122941	neutral	1.06469518252261	-0.93530481747739
s1	IM_449	0.105817150761973	BRITROC-240	diagnosis	resistant	2	others	neutral	4.06669812192024	1.26669812192024	neutral	3.62196376331699	0.821963763316989
s1	IM_5	0.813910238369612	BRITROC-2	diagnosis	resistant	1	primary platinum resistant	neutral	2.14041690684123	-0.359583093158767	neutral	2.132172027595	-0.367827972404999
s1	IM_56	0.267421434637045	BRITROC-23	diagnosis	sensitive	2	others	neutral	2.09944135123308	0.199441351233077	neutral	3.01866862477012	1.11866862477012
s1	IM_6	0.790425763249664	BRITROC-2	diagnosis	resistant	1	primary platinum resistant	neutral	2.10596854207709	-0.394031457922906	neutral	2.16636401205132	-0.333635987948683
s1	IM_66	0.367234634007824	BRITROC-29	diagnosis	sensitive	3	others	neutral	1.95817468906077	0.158174689060772	neutral	3.08930429156057	1.28930429156057
s1	IM_7	0.29539716732491	BRITROC-3	diagnosis	resistant	2	others	neutral	2.63577932419917	-0.464220675800832	neutral	2.29860492105192	-0.801395078948084
s1	IM_80	0.0782264677943946	BRITROC-36	diagnosis	sensitive	1	others	neutral	2.75652174995772	-0.443478250042282	neutral	7.1346982677521	3.9346982677521
s1	IM_81	0.507971872951989	BRITROC-37	diagnosis	sensitive	1	others	amplified	6.60369729156867	4.70369729156867	neutral	4.24114098441871	2.34114098441871
s1	IM_82	0.0820866492604436	BRITROC-38	diagnosis	sensitive	1	others	neutral	2.68587128795273	0.0858712879527284	neutral	2.14330596955977	-0.456694030440228
s1	IM_84	0.247972528090498	BRITROC-39	diagnosis	sensitive	1	others	neutral	2.10392612087535	0.103926120875352	neutral	2.1656122908517	0.165612290851704
s1	IM_85	0.161989025768217	BRITROC-39	diagnosis	sensitive	1	others	neutral	1.75866573674213	-0.141334263257874	neutral	2.13124886511548	0.23124886511548
s1	IM_9	0.187255983879793	BRITROC-3	diagnosis	resistant	2	others	neutral	2.55979135048542	-0.54020864951458	neutral	2.11474273971441	-0.985257260285592
s1	IM_92	0.133339360062987	BRITROC-46	diagnosis	sensitive	1	others	neutral	2.06185158186783	0.16185158186783	neutral	2.05370672116597	0.153706721165968
s2	IM_101	0.0255735921559522	BRITROC-55	diagnosis	sensitive	2	others	neutral	0.996832076406707	-0.803167923593293	neutral	2.01851097397474	0.218510973974744
s2	IM_108	0.112601955792809	BRITROC-61	diagnosis	sensitive	2	others	amplified	8.31698396167706	5.71698396167706	neutral	3.95010493917307	1.35010493917307
s2	IM_11	0.188485065781246	BRITROC-3	diagnosis	resistant	2	others	neutral	2.47566352001033	-0.524336479989667	neutral	2.17089945032964	-0.829100549670359
s2	IM_112	0.158134643385071	BRITROC-64	diagnosis	resistant	2	others	neutral	2.00437919656313	-0.795620803436873	neutral	4.05539196209146	1.25539196209146
s2	IM_113	0	BRITROC-65	diagnosis	sensitive	1	others	neutral	8.75762496672824	5.85762496672824	neutral	8.02450257519339	5.12450257519339
s2	IM_115	0.292752806422902	BRITROC-67	diagnosis	sensitive	1	others	neutral	2.29905971328217	-0.60094028671783	neutral	2.89168842327264	-0.00831157672735916
s2	IM_116	0.216486232716138	BRITROC-68	diagnosis	sensitive	1	others	neutral	2.75433117564441	-1.64566882435559	neutral	4.77238146647721	0.372381466477214
s2	IM_117	0.174822148138735	BRITROC-69	diagnosis	sensitive	1	others	neutral	2.54412795911006	-0.655872040889945	neutral	5.86136138944369	2.66136138944369
s2	IM_118	0.193833296305666	BRITROC-69	diagnosis	sensitive	1	others	neutral	2.71067310175798	-0.389326898242016	neutral	5.51442753051096	2.41442753051096
s2	IM_119	0	BRITROC-69	diagnosis	sensitive	1	others	neutral	2.62050480556781	-0.479495194432185	neutral	5.63236845909735	2.53236845909735
s2	IM_124	0.283626869120527	BRITROC-74	diagnosis	sensitive	1	others	neutral	1.72606097406883	-0.173939025931175	neutral	2.07563468142539	0.175634681425393
s2	IM_143	0.218005289010025	BRITROC-92	diagnosis	sensitive	1	others	neutral	4.68179827484996	0.281798274849962	neutral	4.25507541919273	-0.144924580807274
s2	IM_146	0.0839861393209876	BRITROC-96	diagnosis	resistant	4	others	neutral	4.51939788441074	1.11939788441074	neutral	4.19492035251647	0.794920352516475
s2	IM_149	0	BRITROC-99	diagnosis	sensitive	1	others	neutral	2.79112554833864	0.891125548338641	neutral	1.99041353564569	0.0904135356456897
s2	IM_152	0.0403588556826408	BRITROC-104	diagnosis	sensitive	1	others	neutral	2.82948302690476	-0.270516973095243	neutral	4.97273387884959	1.87273387884959
s2	IM_153	0.398405247037464	BRITROC-107	diagnosis	sensitive	1	others	neutral	2.29187831685114	-0.508121683148862	neutral	3.1019867350331	0.3019867350331
s2	IM_154	0.306073161880084	BRITROC-111	diagnosis	resistant	1	primary platinum resistant	neutral	3.24334332736172	0.343343327361717	neutral	3.01250956390066	0.112509563900657
s2	IM_155	0.177481851776754	BRITROC-113	diagnosis	sensitive	3	others	neutral	7.27650301364718	3.87650301364718	neutral	3.05940619820301	-0.340593801796985
s2	IM_158	0.182717183361791	BRITROC-118	diagnosis	sensitive	1	others	amplified	31.7779535193769	28.0779535193769	amplified	94.1556257675483	90.4556257675483
s2	IM_165	0.02473325115232	BRITROC-140	diagnosis	sensitive	2	others	neutral	1.03540241424849	-0.764597585751507	neutral	2.98147238045755	1.18147238045755
s2	IM_169	0.251828799989423	BRITROC-141	diagnosis	resistant	2	others	neutral	2.01411160031632	-1.18588839968368	neutral	4.98885346013536	1.78885346013536
s2	IM_171	0.257981192539848	BRITROC-141	diagnosis	resistant	2	others	neutral	2.05617185939911	-1.14382814060089	neutral	5.86696611293234	2.66696611293234
s2	IM_18	0.105605471158013	BRITROC-5	diagnosis	sensitive	2	others	neutral	1.58167083838334	-0.218329161616663	neutral	2.0604613584246	0.260461358424599
s2	IM_180	0.120538568431359	BRITROC-115	diagnosis	sensitive	1	others	neutral	2.10691131370787	-0.493088686292125	neutral	2.99068180682977	0.390681806829772
s2	IM_182	0.115464203416365	BRITROC-115	diagnosis	sensitive	1	others	neutral	2.94090893096903	0.240908930969028	neutral	3.1237954675354	0.423795467535395
s2	IM_186	0.1231756047492	BRITROC-114	diagnosis	resistant	2	others	neutral	3.00415785643417	-0.395842143565834	neutral	3.02187494439483	-0.378125055605167
s2	IM_187	0.103340339529182	BRITROC-114	diagnosis	resistant	2	others	neutral	2.98818875778121	-0.811811242218791	neutral	3.99777350601213	0.197773506012132
s2	IM_190	0.0415250334766336	BRITROC-17	diagnosis	sensitive	1	others	amplified	7.37412312673192	5.47412312673192	neutral	1.92735723916093	0.0273572391609291
s2	IM_193	0.0161922372523265	BRITROC-135	diagnosis	resistant	1	primary platinum resistant	amplified	21.9742391368585	16.5742391368585	amplified	259.804217518156	254.404217518156
s2	IM_195	0.168971185882597	BRITROC-136	diagnosis	sensitive	1	others	neutral	4.62592637994513	0.0259263799451306	neutral	4.07722845897595	-0.522771541024048
s2	IM_196	0.170374842294244	BRITROC-139	diagnosis	sensitive	1	others	neutral	5.97984533718386	2.67984533718386	neutral	4.98736652729879	1.68736652729879
s2	IM_198	0.031003178976207	BRITROC-147	diagnosis	resistant	1	primary platinum resistant	neutral	4.48897910732951	1.88897910732951	amplified	11.3698424268246	8.7698424268246
s2	IM_202	0.15090326803574	BRITROC-101	diagnosis	sensitive	1	others	neutral	6.72508176374545	3.42508176374545	neutral	4.068866936212	0.768866936212003
s2	IM_205	0.0652418325337917	BRITROC-128	diagnosis	sensitive	1	others	neutral	2.83407834722244	0.0340783472224353	neutral	4.65086967821678	1.85086967821678
s2	IM_207	0.535438094271336	BRITROC-138	diagnosis	sensitive	1	others	neutral	3.87876964146335	1.77876964146335	neutral	2.10949591637432	0.00949591637432246
s2	IM_208	0.204890069448798	BRITROC-145	diagnosis	sensitive	1	others	neutral	7.29034820643028	3.89034820643028	neutral	7.05723824717169	3.65723824717169
s2	IM_21	0.160958350742188	BRITROC-7	diagnosis	sensitive	1	others	neutral	1.40342319514676	-0.596576804853242	neutral	2.08638570973872	0.0863857097387162
s2	IM_211	0.0251486049788444	BRITROC-105	diagnosis	sensitive	2	others	neutral	2.97811838138035	1.07811838138035	neutral	0.99785335432769	-0.90214664567231
s2	IM_214	0.0929427492505418	BRITROC-124	diagnosis	sensitive	1	others	neutral	1.80658057773327	-0.0934194222667255	neutral	1.9692125434768	0.0692125434768003
s2	IM_218	0.0496480012866911	BRITROC-153	diagnosis	sensitive	1	others	neutral	6.36184242105428	3.46184242105428	neutral	3.21589095507632	0.315890955076322
s2	IM_22	0.029934580708502	BRITROC-8	diagnosis	sensitive	1	others	neutral	2.91281358316163	1.01281358316163	neutral	2.0382787148715	0.138278714871504
s2	IM_220	0.138566764195051	BRITROC-156	diagnosis	sensitive	4	others	neutral	2.70877296841461	0.108772968414607	neutral	3.0293560886155	0.429356088615499
s2	IM_222	0.0287449031356662	BRITROC-162	diagnosis	sensitive	1	others	neutral	2.04608492016732	0.146084920167324	neutral	2.00709630432849	0.107096304328492
s2	IM_223	0.0156003826116334	BRITROC-162	diagnosis	sensitive	1	others	neutral	2.03958207425143	0.0395820742514319	neutral	2.02696805003814	0.02696805003814
s2	IM_229	0.294686694817874	BRITROC-115	diagnosis	sensitive	1	others	neutral	2.01009673908923	-0.689903260910772	neutral	3.20931816393401	0.509318163934011
s2	IM_23	0.242600352630019	BRITROC-9	diagnosis	sensitive	1	others	neutral	1.91231239900356	-0.187687600996435	neutral	2.0620142814267	-0.0379857185733012
s2	IM_243	0.0510965535114162	BRITROC-170	diagnosis	sensitive	1	others	neutral	1.96847491382648	0.0684749138264826	neutral	2.07795322201513	0.177953222015128
s2	IM_25	0.145351203793287	BRITROC-11	diagnosis	sensitive	1	others	neutral	4.27580293777207	1.07580293777207	neutral	3.20105503170914	0.00105503170913934
s2	IM_252	0	BRITROC-132	diagnosis	sensitive	1	others	neutral	1.05434147772234	-0.745658522277657	neutral	2.00780266277737	0.207802662777365
s2	IM_255	0.0553708605664437	BRITROC-146	diagnosis	sensitive	1	others	neutral	3.50458777169925	0.504587771699248	neutral	4.15802599094962	1.15802599094962
s2	IM_256	0.034571943734568	BRITROC-146	diagnosis	sensitive	1	others	neutral	3.76093951893144	0.760939518931439	neutral	4.07331040233001	1.07331040233001
s2	IM_257	0.102495663946043	BRITROC-146	diagnosis	sensitive	1	others	neutral	3.72906706076623	0.729067060766227	neutral	4.11764037369947	1.11764037369947
s2	IM_258	0.0899789059089692	BRITROC-146	diagnosis	sensitive	1	others	neutral	3.85660830476815	0.856608304768153	neutral	4.03772447909438	1.03772447909438
s2	IM_259	0.176699276110484	BRITROC-146	diagnosis	sensitive	1	others	neutral	3.82859130924908	0.82859130924908	neutral	4.06929835217675	1.06929835217675
s2	IM_260	0.121424279331892	BRITROC-157	diagnosis	sensitive	1	others	neutral	1.69301594821127	-0.406984051788735	neutral	2.14271710232304	0.042717102323035
s2	IM_269	0.0563899265910703	BRITROC-172	diagnosis	sensitive	1	others	neutral	3.52646302478914	1.62646302478914	neutral	1.97822557466682	0.0782255746668157
s2	IM_277	0.193972179245774	BRITROC-187	diagnosis	sensitive	1	others	neutral	1.60759896458095	-0.392401035419045	neutral	1.18009025831823	-0.819909741681765
s2	IM_282	0.279617857338952	BRITROC-103	diagnosis	sensitive	2	others	neutral	1.138840574978	-0.761159425022005	neutral	2.0887976600666	0.188797660066599
s2	IM_295	0.0476553740555705	BRITROC-209	diagnosis	sensitive	1	others	neutral	0.688159615597359	-1.01184038440264	neutral	2.0145839992879	0.314583999287897
s2	IM_299	0.215635864329616	BRITROC-32	diagnosis	resistant	1	primary platinum resistant	amplified	10.0275969756455	7.02759697564547	amplified	11.6317058518486	8.6317058518486
s2	IM_3	0.152108135036434	BRITROC-1	diagnosis	resistant	1	primary platinum resistant	neutral	1.87541442775138	-0.124585572248624	neutral	1.96804917066006	-0.0319508293399362
s2	IM_300	0.101518358521359	BRITROC-148	diagnosis	resistant	2	others	neutral	2.69025712995342	-0.109742870046578	neutral	6.03064740663672	3.23064740663672
s2	IM_306	0	BRITROC-173	diagnosis	sensitive	1	others	neutral	5.77260534919406	0.172605349194061	neutral	6.198314533262	0.598314533261996
s2	IM_311	0	BRITROC-94	diagnosis	sensitive	2	others	neutral	3.97197173706615	0.471971737066155	neutral	4.1242098805016	0.624209880501601
s2	IM_312	0	BRITROC-94	diagnosis	sensitive	2	others	neutral	4.04348205300455	0.543482053004555	neutral	4.11215626404961	0.612156264049606
s2	IM_319	0.0437865587523999	BRITROC-199	diagnosis	sensitive	1	others	amplified	12.2254794593174	8.52547945931739	neutral	4.04279351080215	0.342793510802149
s2	IM_321	0	BRITROC-205	diagnosis	sensitive	1	others	neutral	3.40460361383792	0.304603613837915	neutral	4.07058108304661	0.970581083046614
s2	IM_323	0.240328235528281	BRITROC-34	diagnosis	sensitive	1	others	neutral	2.08295876845996	0.082958768459962	neutral	2.04582629720845	0.045826297208452
s2	IM_326	0.153632177889027	BRITROC-106	diagnosis	sensitive	2	others	neutral	8.13548982008843	4.53548982008843	neutral	4.22831558773103	0.62831558773103
s2	IM_329	0.167055763086965	BRITROC-175	diagnosis	sensitive	1	others	neutral	2.91821117714513	0.118211177145128	neutral	4.94235840804109	2.14235840804109
s2	IM_33	0	BRITROC-13	diagnosis	sensitive	2	others	neutral	8.15869223877656	4.25869223877656	neutral	7.1691167463257	3.2691167463257
s2	IM_332	0.179160269341179	BRITROC-218	diagnosis	resistant	2	others	neutral	1.33931803648434	-0.860681963515658	neutral	2.28038629618533	0.0803862961853321
s2	IM_340	0.145854671837065	BRITROC-216	diagnosis	sensitive	1	others	neutral	1.86329528093533	-0.0367047190646683	neutral	2.13760099570482	0.237600995704821
s2	IM_341	0.117206697373083	BRITROC-216	diagnosis	sensitive	1	others	neutral	1.68542948853258	-0.114570511467422	neutral	2.0387824283042	0.238782428304198
s2	IM_348	0	BRITROC-224	diagnosis	sensitive	1	others	neutral	4.07361439372602	0.473614393726023	neutral	4.11638620731597	0.516386207315971
s2	IM_349	0.210448655702314	BRITROC-232	diagnosis	sensitive	1	others	neutral	2.99582408651268	-0.304175913487317	neutral	4.06470833098654	0.764708330986537
s2	IM_350	0.18808934642963	BRITROC-232	diagnosis	sensitive	1	others	neutral	2.92412489594341	-0.275875104056591	neutral	4.09772358107768	0.897723581077685
s2	IM_351	0.206428696201058	BRITROC-232	diagnosis	sensitive	1	others	neutral	3.04890126222725	-0.151098737772748	neutral	4.11136222191592	0.911362221915923
s2	IM_352	0.0802076244430717	BRITROC-161	diagnosis	sensitive	1	others	neutral	7.52869124705144	3.02869124705144	neutral	8.04294284512513	3.54294284512513
s2	IM_354	0.120995284640597	BRITROC-161	diagnosis	sensitive	1	others	neutral	6.56837231646745	2.16837231646744	neutral	7.78400733656854	3.38400733656854
s2	IM_357	0	BRITROC-185	diagnosis	resistant	5	others	neutral	3.3855512961258	-0.314448703874197	neutral	3.98905688462533	0.289056884625333
s2	IM_358	0	BRITROC-185	diagnosis	resistant	5	others	neutral	3.005064936902	-0.694935063098004	neutral	3.94711667643544	0.247116676435441
s2	IM_360	0.0641205954898445	BRITROC-192	diagnosis	sensitive	1	others	neutral	1.66442041355856	-0.135579586441443	neutral	2.07038500359637	0.270385003596372
s2	IM_361	0	BRITROC-194	diagnosis	sensitive	1	others	neutral	5.55163543883635	1.45163543883635	neutral	6.19466438329683	2.09466438329683
s2	IM_364	0.111197385488547	BRITROC-226	diagnosis	sensitive	1	others	neutral	2.87456261576765	1.07456261576765	neutral	2.12940765537018	0.329407655370177
s2	IM_367	0.0720396851704141	BRITROC-237	diagnosis	sensitive	1	others	neutral	1.83875505099786	-0.0612449490021374	neutral	1.99988279866075	0.0998827986607527
s2	IM_381	0.0749322157777548	BRITROC-256	diagnosis	sensitive	2	others	neutral	1.66572396121031	-0.0342760387896874	neutral	2.03778568160856	0.337785681608557
s2	IM_383	0.109464970810987	BRITROC-267	diagnosis	sensitive	1	others	neutral	1.88261988100767	0.0826198810076728	neutral	2.01500640565426	0.21500640565426
s2	IM_385	0.157492233180168	BRITROC-255	diagnosis	resistant	3	others	amplified	10.5315595728822	7.23155957288216	neutral	3.91299057011562	0.612990570115624
s2	IM_387	0.313406801626242	BRITROC-247	diagnosis	sensitive	1	others	neutral	1.83713408578986	-0.762865914210143	neutral	4.27087084486827	1.67087084486827
s2	IM_388	0.0757193942542354	BRITROC-252	diagnosis	sensitive	1	others	neutral	1.81741920635464	-0.082580793645358	neutral	1.9934657425048	0.0934657425048004
s2	IM_390	0.244963652597723	BRITROC-271	diagnosis	sensitive	1	others	neutral	3.83081444729498	0.830814447294984	neutral	5.9268855536823	2.9268855536823
s2	IM_394	0.115151741416177	BRITROC-259	diagnosis	sensitive	2	others	neutral	1.79512770242889	-0.204872297571106	neutral	2.06292037492115	0.0629203749211498
s2	IM_395	0.0141304893726523	BRITROC-274	diagnosis	sensitive	2	others	neutral	2.12360511705608	0.32360511705608	neutral	1.00788587229045	-0.792114127709546
s2	IM_396	0	BRITROC-274	diagnosis	sensitive	2	others	neutral	1.95693177760699	0.156931777606989	neutral	0.978765261287701	-0.821234738712299
s2	IM_399	0.26952599235569	BRITROC-234	diagnosis	resistant	1	primary platinum resistant	amplified	13.9463563592309	10.6463563592309	neutral	3.91986389536228	0.619863895362279
s2	IM_400	0.122972066354974	BRITROC-234	diagnosis	resistant	1	primary platinum resistant	amplified	14.361842595105	10.961842595105	neutral	3.73628381055972	0.336283810559721
s2	IM_401	0.114077237482908	BRITROC-234	diagnosis	resistant	1	primary platinum resistant	amplified	15.2468119116199	11.8468119116199	neutral	3.79544878271189	0.39544878271189
s2	IM_402	0.147721943583056	BRITROC-234	diagnosis	resistant	1	primary platinum resistant	amplified	15.0925773229161	11.6925773229161	neutral	3.84765593378457	0.447655933784568
s2	IM_403	0.372396846365702	BRITROC-248	diagnosis	resistant	2	others	neutral	5.16078643583275	-0.139213564167252	neutral	6.30011568730929	1.00011568730929
s2	IM_411	0.176402357040247	BRITROC-268	diagnosis	resistant	2	others	amplified	7.19844595578739	5.59844595578739	neutral	1.96477973623277	0.364779736232773
s2	IM_412	0.186399629866696	BRITROC-268	diagnosis	resistant	2	others	amplified	7.16179245044684	5.56179245044684	neutral	1.99451448878644	0.394514488786441
s2	IM_414	0.0926351834307542	BRITROC-273	diagnosis	sensitive	1	others	neutral	2.13449899858091	-0.765501001419095	neutral	3.01400265384481	0.114002653844806
s2	IM_415	0.0806846020318451	BRITROC-273	diagnosis	sensitive	1	others	neutral	2.69844614093675	-0.101553859063253	neutral	3.75764282352762	0.957642823527616
s2	IM_422	0.100463275032787	BRITROC-229	diagnosis	resistant	1	primary platinum resistant	amplified	9.81860237922242	6.81860237922242	neutral	4.57725867094924	1.57725867094924
s2	IM_423	0.11597049917312	BRITROC-241	diagnosis	sensitive	3	others	neutral	1.91593499926189	0.115934999261886	neutral	2.75082652451382	0.950826524513822
s2	IM_426	0.103849828855708	BRITROC-260	diagnosis	sensitive	1	others	neutral	2.03838651642711	0.138386516427108	neutral	2.0522978235422	0.152297823542197
s2	IM_428	0.0439869715712796	BRITROC-273	diagnosis	sensitive	1	others	neutral	1.00953891539142	-0.590461084608579	neutral	1.75949232243927	0.159492322439269
s2	IM_430	0.100815689399906	BRITROC-246	diagnosis	sensitive	1	others	amplified	14.5883241819825	11.5883241819825	neutral	3.84435411615907	0.844354116159071
s2	IM_431	0.156831598812056	BRITROC-242	diagnosis	sensitive	1	others	amplified	39.1898171208684	36.4898171208684	neutral	3.97546955432787	1.27546955432787
s2	IM_434	0	BRITROC-266	diagnosis	sensitive	1	others	neutral	2.04056926038904	-0.0594307396109555	neutral	2.072159346033	-0.0278406539670049
s2	IM_435	0.0490884852217216	BRITROC-204	diagnosis	sensitive	1	others	neutral	2.2743862854996	0.474386285499599	neutral	3.01644602800585	1.21644602800585
s2	IM_445	0.134446824975202	BRITROC-225	diagnosis	sensitive	1	others	neutral	1.92286688098771	-0.0771331190122941	neutral	1.06469518252261	-0.93530481747739
s2	IM_449	0.103972700170639	BRITROC-240	diagnosis	resistant	2	others	neutral	4.06669812192024	1.26669812192024	neutral	3.62196376331699	0.821963763316989
s2	IM_5	0.0457667871975843	BRITROC-2	diagnosis	resistant	1	primary platinum resistant	neutral	2.14041690684123	-0.359583093158767	neutral	2.132172027595	-0.367827972404999
s2	IM_56	0.0574780633016879	BRITROC-23	diagnosis	sensitive	2	others	neutral	2.09944135123308	0.199441351233077	neutral	3.01866862477012	1.11866862477012
s2	IM_6	0.0193314564646694	BRITROC-2	diagnosis	resistant	1	primary platinum resistant	neutral	2.10596854207709	-0.394031457922906	neutral	2.16636401205132	-0.333635987948683
s2	IM_66	0.0108887103374365	BRITROC-29	diagnosis	sensitive	3	others	neutral	1.95817468906077	0.158174689060772	neutral	3.08930429156057	1.28930429156057
s2	IM_7	0.155009298961768	BRITROC-3	diagnosis	resistant	2	others	neutral	2.63577932419917	-0.464220675800832	neutral	2.29860492105192	-0.801395078948084
s2	IM_80	0.237539088709388	BRITROC-36	diagnosis	sensitive	1	others	neutral	2.75652174995772	-0.443478250042282	neutral	7.1346982677521	3.9346982677521
s2	IM_81	0.0688626678223048	BRITROC-37	diagnosis	sensitive	1	others	amplified	6.60369729156867	4.70369729156867	neutral	4.24114098441871	2.34114098441871
s2	IM_82	0.247024685265558	BRITROC-38	diagnosis	sensitive	1	others	neutral	2.68587128795273	0.0858712879527284	neutral	2.14330596955977	-0.456694030440228
s2	IM_84	0.148943317767826	BRITROC-39	diagnosis	sensitive	1	others	neutral	2.10392612087535	0.103926120875352	neutral	2.1656122908517	0.165612290851704
s2	IM_85	0.0701554385803959	BRITROC-39	diagnosis	sensitive	1	others	neutral	1.75866573674213	-0.141334263257874	neutral	2.13124886511548	0.23124886511548
s2	IM_9	0.250346497500781	BRITROC-3	diagnosis	resistant	2	others	neutral	2.55979135048542	-0.54020864951458	neutral	2.11474273971441	-0.985257260285592
s2	IM_92	0.144265743360035	BRITROC-46	diagnosis	sensitive	1	others	neutral	2.06185158186783	0.16185158186783	neutral	2.05370672116597	0.153706721165968
s3	IM_101	0.358683098902467	BRITROC-55	diagnosis	sensitive	2	others	neutral	0.996832076406707	-0.803167923593293	neutral	2.01851097397474	0.218510973974744
s3	IM_108	0.135681018660891	BRITROC-61	diagnosis	sensitive	2	others	amplified	8.31698396167706	5.71698396167706	neutral	3.95010493917307	1.35010493917307
s3	IM_11	0.0247987219720073	BRITROC-3	diagnosis	resistant	2	others	neutral	2.47566352001033	-0.524336479989667	neutral	2.17089945032964	-0.829100549670359
s3	IM_112	0.0289659032933352	BRITROC-64	diagnosis	resistant	2	others	neutral	2.00437919656313	-0.795620803436873	neutral	4.05539196209146	1.25539196209146
s3	IM_113	0.102415967302192	BRITROC-65	diagnosis	sensitive	1	others	neutral	8.75762496672824	5.85762496672824	neutral	8.02450257519339	5.12450257519339
s3	IM_115	0	BRITROC-67	diagnosis	sensitive	1	others	neutral	2.29905971328217	-0.60094028671783	neutral	2.89168842327264	-0.00831157672735916
s3	IM_116	0	BRITROC-68	diagnosis	sensitive	1	others	neutral	2.75433117564441	-1.64566882435559	neutral	4.77238146647721	0.372381466477214
s3	IM_117	0.0803018930751843	BRITROC-69	diagnosis	sensitive	1	others	neutral	2.54412795911006	-0.655872040889945	neutral	5.86136138944369	2.66136138944369
s3	IM_118	0.103551545694514	BRITROC-69	diagnosis	sensitive	1	others	neutral	2.71067310175798	-0.389326898242016	neutral	5.51442753051096	2.41442753051096
s3	IM_119	0.0747365261521123	BRITROC-69	diagnosis	sensitive	1	others	neutral	2.62050480556781	-0.479495194432185	neutral	5.63236845909735	2.53236845909735
s3	IM_124	0.307808121506715	BRITROC-74	diagnosis	sensitive	1	others	neutral	1.72606097406883	-0.173939025931175	neutral	2.07563468142539	0.175634681425393
s3	IM_143	0	BRITROC-92	diagnosis	sensitive	1	others	neutral	4.68179827484996	0.281798274849962	neutral	4.25507541919273	-0.144924580807274
s3	IM_146	0.0466797877469534	BRITROC-96	diagnosis	resistant	4	others	neutral	4.51939788441074	1.11939788441074	neutral	4.19492035251647	0.794920352516475
s3	IM_149	0.0869129600743905	BRITROC-99	diagnosis	sensitive	1	others	neutral	2.79112554833864	0.891125548338641	neutral	1.99041353564569	0.0904135356456897
s3	IM_152	0.0936467717090883	BRITROC-104	diagnosis	sensitive	1	others	neutral	2.82948302690476	-0.270516973095243	neutral	4.97273387884959	1.87273387884959
s3	IM_153	0.139370395410525	BRITROC-107	diagnosis	sensitive	1	others	neutral	2.29187831685114	-0.508121683148862	neutral	3.1019867350331	0.3019867350331
s3	IM_154	0.0323062036853053	BRITROC-111	diagnosis	resistant	1	primary platinum resistant	neutral	3.24334332736172	0.343343327361717	neutral	3.01250956390066	0.112509563900657
s3	IM_155	0.0326203314804781	BRITROC-113	diagnosis	sensitive	3	others	neutral	7.27650301364718	3.87650301364718	neutral	3.05940619820301	-0.340593801796985
s3	IM_158	0.0297001692437523	BRITROC-118	diagnosis	sensitive	1	others	amplified	31.7779535193769	28.0779535193769	amplified	94.1556257675483	90.4556257675483
s3	IM_165	0.0698803069853678	BRITROC-140	diagnosis	sensitive	2	others	neutral	1.03540241424849	-0.764597585751507	neutral	2.98147238045755	1.18147238045755
s3	IM_169	0	BRITROC-141	diagnosis	resistant	2	others	neutral	2.01411160031632	-1.18588839968368	neutral	4.98885346013536	1.78885346013536
s3	IM_171	0.0921729245881403	BRITROC-141	diagnosis	resistant	2	others	neutral	2.05617185939911	-1.14382814060089	neutral	5.86696611293234	2.66696611293234
s3	IM_18	0.32732502752163	BRITROC-5	diagnosis	sensitive	2	others	neutral	1.58167083838334	-0.218329161616663	neutral	2.0604613584246	0.260461358424599
s3	IM_180	0.121904958968551	BRITROC-115	diagnosis	sensitive	1	others	neutral	2.10691131370787	-0.493088686292125	neutral	2.99068180682977	0.390681806829772
s3	IM_182	0.150418094371266	BRITROC-115	diagnosis	sensitive	1	others	neutral	2.94090893096903	0.240908930969028	neutral	3.1237954675354	0.423795467535395
s3	IM_186	0.0487063944194294	BRITROC-114	diagnosis	resistant	2	others	neutral	3.00415785643417	-0.395842143565834	neutral	3.02187494439483	-0.378125055605167
s3	IM_187	0	BRITROC-114	diagnosis	resistant	2	others	neutral	2.98818875778121	-0.811811242218791	neutral	3.99777350601213	0.197773506012132
s3	IM_190	0.152048203364427	BRITROC-17	diagnosis	sensitive	1	others	amplified	7.37412312673192	5.47412312673192	neutral	1.92735723916093	0.0273572391609291
s3	IM_193	0	BRITROC-135	diagnosis	resistant	1	primary platinum resistant	amplified	21.9742391368585	16.5742391368585	amplified	259.804217518156	254.404217518156
s3	IM_195	0	BRITROC-136	diagnosis	sensitive	1	others	neutral	4.62592637994513	0.0259263799451306	neutral	4.07722845897595	-0.522771541024048
s3	IM_196	0.059820046350862	BRITROC-139	diagnosis	sensitive	1	others	neutral	5.97984533718386	2.67984533718386	neutral	4.98736652729879	1.68736652729879
s3	IM_198	0.0798315187353808	BRITROC-147	diagnosis	resistant	1	primary platinum resistant	neutral	4.48897910732951	1.88897910732951	amplified	11.3698424268246	8.7698424268246
s3	IM_202	0.0659847849671841	BRITROC-101	diagnosis	sensitive	1	others	neutral	6.72508176374545	3.42508176374545	neutral	4.068866936212	0.768866936212003
s3	IM_205	0.14555339120486	BRITROC-128	diagnosis	sensitive	1	others	neutral	2.83407834722244	0.0340783472224353	neutral	4.65086967821678	1.85086967821678
s3	IM_207	0.414693340310992	BRITROC-138	diagnosis	sensitive	1	others	neutral	3.87876964146335	1.77876964146335	neutral	2.10949591637432	0.00949591637432246
s3	IM_208	0	BRITROC-145	diagnosis	sensitive	1	others	neutral	7.29034820643028	3.89034820643028	neutral	7.05723824717169	3.65723824717169
s3	IM_21	0.237317490411377	BRITROC-7	diagnosis	sensitive	1	others	neutral	1.40342319514676	-0.596576804853242	neutral	2.08638570973872	0.0863857097387162
s3	IM_211	0.326917741148142	BRITROC-105	diagnosis	sensitive	2	others	neutral	2.97811838138035	1.07811838138035	neutral	0.99785335432769	-0.90214664567231
s3	IM_214	0.340928265191525	BRITROC-124	diagnosis	sensitive	1	others	neutral	1.80658057773327	-0.0934194222667255	neutral	1.9692125434768	0.0692125434768003
s3	IM_218	0.0981961835882256	BRITROC-153	diagnosis	sensitive	1	others	neutral	6.36184242105428	3.46184242105428	neutral	3.21589095507632	0.315890955076322
s3	IM_22	0.3008675085128	BRITROC-8	diagnosis	sensitive	1	others	neutral	2.91281358316163	1.01281358316163	neutral	2.0382787148715	0.138278714871504
s3	IM_220	0.0794750080558601	BRITROC-156	diagnosis	sensitive	4	others	neutral	2.70877296841461	0.108772968414607	neutral	3.0293560886155	0.429356088615499
s3	IM_222	0.349332586639911	BRITROC-162	diagnosis	sensitive	1	others	neutral	2.04608492016732	0.146084920167324	neutral	2.00709630432849	0.107096304328492
s3	IM_223	0.253232290372078	BRITROC-162	diagnosis	sensitive	1	others	neutral	2.03958207425143	0.0395820742514319	neutral	2.02696805003814	0.02696805003814
s3	IM_229	0.028573821403417	BRITROC-115	diagnosis	sensitive	1	others	neutral	2.01009673908923	-0.689903260910772	neutral	3.20931816393401	0.509318163934011
s3	IM_23	0.381799185350792	BRITROC-9	diagnosis	sensitive	1	others	neutral	1.91231239900356	-0.187687600996435	neutral	2.0620142814267	-0.0379857185733012
s3	IM_243	0.332677766919839	BRITROC-170	diagnosis	sensitive	1	others	neutral	1.96847491382648	0.0684749138264826	neutral	2.07795322201513	0.177953222015128
s3	IM_25	0.114868856617438	BRITROC-11	diagnosis	sensitive	1	others	neutral	4.27580293777207	1.07580293777207	neutral	3.20105503170914	0.00105503170913934
s3	IM_252	0.178686547294738	BRITROC-132	diagnosis	sensitive	1	others	neutral	1.05434147772234	-0.745658522277657	neutral	2.00780266277737	0.207802662777365
s3	IM_255	0.135362051339552	BRITROC-146	diagnosis	sensitive	1	others	neutral	3.50458777169925	0.504587771699248	neutral	4.15802599094962	1.15802599094962
s3	IM_256	0.167672460286752	BRITROC-146	diagnosis	sensitive	1	others	neutral	3.76093951893144	0.760939518931439	neutral	4.07331040233001	1.07331040233001
s3	IM_257	0.121024924747342	BRITROC-146	diagnosis	sensitive	1	others	neutral	3.72906706076623	0.729067060766227	neutral	4.11764037369947	1.11764037369947
s3	IM_258	0.158569337480083	BRITROC-146	diagnosis	sensitive	1	others	neutral	3.85660830476815	0.856608304768153	neutral	4.03772447909438	1.03772447909438
s3	IM_259	0.105285157946387	BRITROC-146	diagnosis	sensitive	1	others	neutral	3.82859130924908	0.82859130924908	neutral	4.06929835217675	1.06929835217675
s3	IM_260	0.220774059290074	BRITROC-157	diagnosis	sensitive	1	others	neutral	1.69301594821127	-0.406984051788735	neutral	2.14271710232304	0.042717102323035
s3	IM_269	0.322435249427415	BRITROC-172	diagnosis	sensitive	1	others	neutral	3.52646302478914	1.62646302478914	neutral	1.97822557466682	0.0782255746668157
s3	IM_277	0.174339175194717	BRITROC-187	diagnosis	sensitive	1	others	neutral	1.60759896458095	-0.392401035419045	neutral	1.18009025831823	-0.819909741681765
s3	IM_282	0.411296225100302	BRITROC-103	diagnosis	sensitive	2	others	neutral	1.138840574978	-0.761159425022005	neutral	2.0887976600666	0.188797660066599
s3	IM_295	0.366868313823477	BRITROC-209	diagnosis	sensitive	1	others	neutral	0.688159615597359	-1.01184038440264	neutral	2.0145839992879	0.314583999287897
s3	IM_299	0	BRITROC-32	diagnosis	resistant	1	primary platinum resistant	amplified	10.0275969756455	7.02759697564547	amplified	11.6317058518486	8.6317058518486
s3	IM_3	0.195579546974247	BRITROC-1	diagnosis	resistant	1	primary platinum resistant	neutral	1.87541442775138	-0.124585572248624	neutral	1.96804917066006	-0.0319508293399362
s3	IM_300	0.0646317965852035	BRITROC-148	diagnosis	resistant	2	others	neutral	2.69025712995342	-0.109742870046578	neutral	6.03064740663672	3.23064740663672
s3	IM_306	0	BRITROC-173	diagnosis	sensitive	1	others	neutral	5.77260534919406	0.172605349194061	neutral	6.198314533262	0.598314533261996
s3	IM_311	0.107075311955778	BRITROC-94	diagnosis	sensitive	2	others	neutral	3.97197173706615	0.471971737066155	neutral	4.1242098805016	0.624209880501601
s3	IM_312	0.0933507347585587	BRITROC-94	diagnosis	sensitive	2	others	neutral	4.04348205300455	0.543482053004555	neutral	4.11215626404961	0.612156264049606
s3	IM_319	0	BRITROC-199	diagnosis	sensitive	1	others	amplified	12.2254794593174	8.52547945931739	neutral	4.04279351080215	0.342793510802149
s3	IM_321	0.186941356575675	BRITROC-205	diagnosis	sensitive	1	others	neutral	3.40460361383792	0.304603613837915	neutral	4.07058108304661	0.970581083046614
s3	IM_323	0.346532572853132	BRITROC-34	diagnosis	sensitive	1	others	neutral	2.08295876845996	0.082958768459962	neutral	2.04582629720845	0.045826297208452
s3	IM_326	0.046229565597203	BRITROC-106	diagnosis	sensitive	2	others	neutral	8.13548982008843	4.53548982008843	neutral	4.22831558773103	0.62831558773103
s3	IM_329	0.157518614824366	BRITROC-175	diagnosis	sensitive	1	others	neutral	2.91821117714513	0.118211177145128	neutral	4.94235840804109	2.14235840804109
s3	IM_33	0	BRITROC-13	diagnosis	sensitive	2	others	neutral	8.15869223877656	4.25869223877656	neutral	7.1691167463257	3.2691167463257
s3	IM_332	0.207048940184321	BRITROC-218	diagnosis	resistant	2	others	neutral	1.33931803648434	-0.860681963515658	neutral	2.28038629618533	0.0803862961853321
s3	IM_340	0.346214940754986	BRITROC-216	diagnosis	sensitive	1	others	neutral	1.86329528093533	-0.0367047190646683	neutral	2.13760099570482	0.237600995704821
s3	IM_341	0.434397659972609	BRITROC-216	diagnosis	sensitive	1	others	neutral	1.68542948853258	-0.114570511467422	neutral	2.0387824283042	0.238782428304198
s3	IM_348	0.115366645179325	BRITROC-224	diagnosis	sensitive	1	others	neutral	4.07361439372602	0.473614393726023	neutral	4.11638620731597	0.516386207315971
s3	IM_349	0.0140320546495641	BRITROC-232	diagnosis	sensitive	1	others	neutral	2.99582408651268	-0.304175913487317	neutral	4.06470833098654	0.764708330986537
s3	IM_350	0.015177248579092	BRITROC-232	diagnosis	sensitive	1	others	neutral	2.92412489594341	-0.275875104056591	neutral	4.09772358107768	0.897723581077685
s3	IM_351	0	BRITROC-232	diagnosis	sensitive	1	others	neutral	3.04890126222725	-0.151098737772748	neutral	4.11136222191592	0.911362221915923
s3	IM_352	0	BRITROC-161	diagnosis	sensitive	1	others	neutral	7.52869124705144	3.02869124705144	neutral	8.04294284512513	3.54294284512513
s3	IM_354	0	BRITROC-161	diagnosis	sensitive	1	others	neutral	6.56837231646745	2.16837231646744	neutral	7.78400733656854	3.38400733656854
s3	IM_357	0.0794627395867062	BRITROC-185	diagnosis	resistant	5	others	neutral	3.3855512961258	-0.314448703874197	neutral	3.98905688462533	0.289056884625333
s3	IM_358	0.0382320714164202	BRITROC-185	diagnosis	resistant	5	others	neutral	3.005064936902	-0.694935063098004	neutral	3.94711667643544	0.247116676435441
s3	IM_360	0.279854298681845	BRITROC-192	diagnosis	sensitive	1	others	neutral	1.66442041355856	-0.135579586441443	neutral	2.07038500359637	0.270385003596372
s3	IM_361	0.0645711230377039	BRITROC-194	diagnosis	sensitive	1	others	neutral	5.55163543883635	1.45163543883635	neutral	6.19466438329683	2.09466438329683
s3	IM_364	0.376834453335288	BRITROC-226	diagnosis	sensitive	1	others	neutral	2.87456261576765	1.07456261576765	neutral	2.12940765537018	0.329407655370177
s3	IM_367	0.25739521531067	BRITROC-237	diagnosis	sensitive	1	others	neutral	1.83875505099786	-0.0612449490021374	neutral	1.99988279866075	0.0998827986607527
s3	IM_381	0.320499895977343	BRITROC-256	diagnosis	sensitive	2	others	neutral	1.66572396121031	-0.0342760387896874	neutral	2.03778568160856	0.337785681608557
s3	IM_383	0.441690360464423	BRITROC-267	diagnosis	sensitive	1	others	neutral	1.88261988100767	0.0826198810076728	neutral	2.01500640565426	0.21500640565426
s3	IM_385	0.0502062311989253	BRITROC-255	diagnosis	resistant	3	others	amplified	10.5315595728822	7.23155957288216	neutral	3.91299057011562	0.612990570115624
s3	IM_387	0.102785173442614	BRITROC-247	diagnosis	sensitive	1	others	neutral	1.83713408578986	-0.762865914210143	neutral	4.27087084486827	1.67087084486827
s3	IM_388	0.162296449606089	BRITROC-252	diagnosis	sensitive	1	others	neutral	1.81741920635464	-0.082580793645358	neutral	1.9934657425048	0.0934657425048004
s3	IM_390	0.0202558531697634	BRITROC-271	diagnosis	sensitive	1	others	neutral	3.83081444729498	0.830814447294984	neutral	5.9268855536823	2.9268855536823
s3	IM_394	0.214120760648721	BRITROC-259	diagnosis	sensitive	2	others	neutral	1.79512770242889	-0.204872297571106	neutral	2.06292037492115	0.0629203749211498
s3	IM_395	0.295814828700018	BRITROC-274	diagnosis	sensitive	2	others	neutral	2.12360511705608	0.32360511705608	neutral	1.00788587229045	-0.792114127709546
s3	IM_396	0.346239380726847	BRITROC-274	diagnosis	sensitive	2	others	neutral	1.95693177760699	0.156931777606989	neutral	0.978765261287701	-0.821234738712299
s3	IM_399	0	BRITROC-234	diagnosis	resistant	1	primary platinum resistant	amplified	13.9463563592309	10.6463563592309	neutral	3.91986389536228	0.619863895362279
s3	IM_400	0	BRITROC-234	diagnosis	resistant	1	primary platinum resistant	amplified	14.361842595105	10.961842595105	neutral	3.73628381055972	0.336283810559721
s3	IM_401	0.0228792463545112	BRITROC-234	diagnosis	resistant	1	primary platinum resistant	amplified	15.2468119116199	11.8468119116199	neutral	3.79544878271189	0.39544878271189
s3	IM_402	0	BRITROC-234	diagnosis	resistant	1	primary platinum resistant	amplified	15.0925773229161	11.6925773229161	neutral	3.84765593378457	0.447655933784568
s3	IM_403	0	BRITROC-248	diagnosis	resistant	2	others	neutral	5.16078643583275	-0.139213564167252	neutral	6.30011568730929	1.00011568730929
s3	IM_411	0.390954335628541	BRITROC-268	diagnosis	resistant	2	others	amplified	7.19844595578739	5.59844595578739	neutral	1.96477973623277	0.364779736232773
s3	IM_412	0.410575297972478	BRITROC-268	diagnosis	resistant	2	others	amplified	7.16179245044684	5.56179245044684	neutral	1.99451448878644	0.394514488786441
s3	IM_414	0.162002130881485	BRITROC-273	diagnosis	sensitive	1	others	neutral	2.13449899858091	-0.765501001419095	neutral	3.01400265384481	0.114002653844806
s3	IM_415	0.0690971246650029	BRITROC-273	diagnosis	sensitive	1	others	neutral	2.69844614093675	-0.101553859063253	neutral	3.75764282352762	0.957642823527616
s3	IM_422	0.129869170012657	BRITROC-229	diagnosis	resistant	1	primary platinum resistant	amplified	9.81860237922242	6.81860237922242	neutral	4.57725867094924	1.57725867094924
s3	IM_423	0.146333214684264	BRITROC-241	diagnosis	sensitive	3	others	neutral	1.91593499926189	0.115934999261886	neutral	2.75082652451382	0.950826524513822
s3	IM_426	0.163676317800817	BRITROC-260	diagnosis	sensitive	1	others	neutral	2.03838651642711	0.138386516427108	neutral	2.0522978235422	0.152297823542197
s3	IM_428	0.125270897203785	BRITROC-273	diagnosis	sensitive	1	others	neutral	1.00953891539142	-0.590461084608579	neutral	1.75949232243927	0.159492322439269
s3	IM_430	0.0352473351188998	BRITROC-246	diagnosis	sensitive	1	others	amplified	14.5883241819825	11.5883241819825	neutral	3.84435411615907	0.844354116159071
s3	IM_431	0.17002700594302	BRITROC-242	diagnosis	sensitive	1	others	amplified	39.1898171208684	36.4898171208684	neutral	3.97546955432787	1.27546955432787
s3	IM_434	0.369853962198546	BRITROC-266	diagnosis	sensitive	1	others	neutral	2.04056926038904	-0.0594307396109555	neutral	2.072159346033	-0.0278406539670049
s3	IM_435	0.341216631446116	BRITROC-204	diagnosis	sensitive	1	others	neutral	2.2743862854996	0.474386285499599	neutral	3.01644602800585	1.21644602800585
s3	IM_445	0.34563402833863	BRITROC-225	diagnosis	sensitive	1	others	neutral	1.92286688098771	-0.0771331190122941	neutral	1.06469518252261	-0.93530481747739
s3	IM_449	0.208354504790647	BRITROC-240	diagnosis	resistant	2	others	neutral	4.06669812192024	1.26669812192024	neutral	3.62196376331699	0.821963763316989
s3	IM_5	0	BRITROC-2	diagnosis	resistant	1	primary platinum resistant	neutral	2.14041690684123	-0.359583093158767	neutral	2.132172027595	-0.367827972404999
s3	IM_56	0.25826827296401	BRITROC-23	diagnosis	sensitive	2	others	neutral	2.09944135123308	0.199441351233077	neutral	3.01866862477012	1.11866862477012
s3	IM_6	0.0167416820520973	BRITROC-2	diagnosis	resistant	1	primary platinum resistant	neutral	2.10596854207709	-0.394031457922906	neutral	2.16636401205132	-0.333635987948683
s3	IM_66	0.377006745502306	BRITROC-29	diagnosis	sensitive	3	others	neutral	1.95817468906077	0.158174689060772	neutral	3.08930429156057	1.28930429156057
s3	IM_7	0.0396351103259767	BRITROC-3	diagnosis	resistant	2	others	neutral	2.63577932419917	-0.464220675800832	neutral	2.29860492105192	-0.801395078948084
s3	IM_80	0.0770447930418147	BRITROC-36	diagnosis	sensitive	1	others	neutral	2.75652174995772	-0.443478250042282	neutral	7.1346982677521	3.9346982677521
s3	IM_81	0.18293542711055	BRITROC-37	diagnosis	sensitive	1	others	amplified	6.60369729156867	4.70369729156867	neutral	4.24114098441871	2.34114098441871
s3	IM_82	0.13251905676856	BRITROC-38	diagnosis	sensitive	1	others	neutral	2.68587128795273	0.0858712879527284	neutral	2.14330596955977	-0.456694030440228
s3	IM_84	0.341967962064141	BRITROC-39	diagnosis	sensitive	1	others	neutral	2.10392612087535	0.103926120875352	neutral	2.1656122908517	0.165612290851704
s3	IM_85	0.227970268640297	BRITROC-39	diagnosis	sensitive	1	others	neutral	1.75866573674213	-0.141334263257874	neutral	2.13124886511548	0.23124886511548
s3	IM_9	0.0334307005332524	BRITROC-3	diagnosis	resistant	2	others	neutral	2.55979135048542	-0.54020864951458	neutral	2.11474273971441	-0.985257260285592
s3	IM_92	0.35049395597658	BRITROC-46	diagnosis	sensitive	1	others	neutral	2.06185158186783	0.16185158186783	neutral	2.05370672116597	0.153706721165968
s4	IM_101	0	BRITROC-55	diagnosis	sensitive	2	others	neutral	0.996832076406707	-0.803167923593293	neutral	2.01851097397474	0.218510973974744
s4	IM_108	0.212522853812677	BRITROC-61	diagnosis	sensitive	2	others	amplified	8.31698396167706	5.71698396167706	neutral	3.95010493917307	1.35010493917307
s4	IM_11	0.0977712722697389	BRITROC-3	diagnosis	resistant	2	others	neutral	2.47566352001033	-0.524336479989667	neutral	2.17089945032964	-0.829100549670359
s4	IM_112	0.0726965628279138	BRITROC-64	diagnosis	resistant	2	others	neutral	2.00437919656313	-0.795620803436873	neutral	4.05539196209146	1.25539196209146
s4	IM_113	0.472173082309424	BRITROC-65	diagnosis	sensitive	1	others	neutral	8.75762496672824	5.85762496672824	neutral	8.02450257519339	5.12450257519339
s4	IM_115	0	BRITROC-67	diagnosis	sensitive	1	others	neutral	2.29905971328217	-0.60094028671783	neutral	2.89168842327264	-0.00831157672735916
s4	IM_116	0.200486381415149	BRITROC-68	diagnosis	sensitive	1	others	neutral	2.75433117564441	-1.64566882435559	neutral	4.77238146647721	0.372381466477214
s4	IM_117	0.321221327701904	BRITROC-69	diagnosis	sensitive	1	others	neutral	2.54412795911006	-0.655872040889945	neutral	5.86136138944369	2.66136138944369
s4	IM_118	0.314021778486162	BRITROC-69	diagnosis	sensitive	1	others	neutral	2.71067310175798	-0.389326898242016	neutral	5.51442753051096	2.41442753051096
s4	IM_119	0.484875970103459	BRITROC-69	diagnosis	sensitive	1	others	neutral	2.62050480556781	-0.479495194432185	neutral	5.63236845909735	2.53236845909735
s4	IM_124	0	BRITROC-74	diagnosis	sensitive	1	others	neutral	1.72606097406883	-0.173939025931175	neutral	2.07563468142539	0.175634681425393
s4	IM_143	0.423078643121774	BRITROC-92	diagnosis	sensitive	1	others	neutral	4.68179827484996	0.281798274849962	neutral	4.25507541919273	-0.144924580807274
s4	IM_146	0.215561335319043	BRITROC-96	diagnosis	resistant	4	others	neutral	4.51939788441074	1.11939788441074	neutral	4.19492035251647	0.794920352516475
s4	IM_149	0.0659557864270268	BRITROC-99	diagnosis	sensitive	1	others	neutral	2.79112554833864	0.891125548338641	neutral	1.99041353564569	0.0904135356456897
s4	IM_152	0.37170769130471	BRITROC-104	diagnosis	sensitive	1	others	neutral	2.82948302690476	-0.270516973095243	neutral	4.97273387884959	1.87273387884959
s4	IM_153	0.193603079920114	BRITROC-107	diagnosis	sensitive	1	others	neutral	2.29187831685114	-0.508121683148862	neutral	3.1019867350331	0.3019867350331
s4	IM_154	0.201198255236879	BRITROC-111	diagnosis	resistant	1	primary platinum resistant	neutral	3.24334332736172	0.343343327361717	neutral	3.01250956390066	0.112509563900657
s4	IM_155	0.233785520505679	BRITROC-113	diagnosis	sensitive	3	others	neutral	7.27650301364718	3.87650301364718	neutral	3.05940619820301	-0.340593801796985
s4	IM_158	0.277302036595083	BRITROC-118	diagnosis	sensitive	1	others	amplified	31.7779535193769	28.0779535193769	amplified	94.1556257675483	90.4556257675483
s4	IM_165	0	BRITROC-140	diagnosis	sensitive	2	others	neutral	1.03540241424849	-0.764597585751507	neutral	2.98147238045755	1.18147238045755
s4	IM_169	0.128370360404307	BRITROC-141	diagnosis	resistant	2	others	neutral	2.01411160031632	-1.18588839968368	neutral	4.98885346013536	1.78885346013536
s4	IM_171	0.233443687302816	BRITROC-141	diagnosis	resistant	2	others	neutral	2.05617185939911	-1.14382814060089	neutral	5.86696611293234	2.66696611293234
s4	IM_18	0.157257403308419	BRITROC-5	diagnosis	sensitive	2	others	neutral	1.58167083838334	-0.218329161616663	neutral	2.0604613584246	0.260461358424599
s4	IM_180	0.018066036781556	BRITROC-115	diagnosis	sensitive	1	others	neutral	2.10691131370787	-0.493088686292125	neutral	2.99068180682977	0.390681806829772
s4	IM_182	0.141768469651312	BRITROC-115	diagnosis	sensitive	1	others	neutral	2.94090893096903	0.240908930969028	neutral	3.1237954675354	0.423795467535395
s4	IM_186	0.131336271793647	BRITROC-114	diagnosis	resistant	2	others	neutral	3.00415785643417	-0.395842143565834	neutral	3.02187494439483	-0.378125055605167
s4	IM_187	0.134057706549186	BRITROC-114	diagnosis	resistant	2	others	neutral	2.98818875778121	-0.811811242218791	neutral	3.99777350601213	0.197773506012132
s4	IM_190	0	BRITROC-17	diagnosis	sensitive	1	others	amplified	7.37412312673192	5.47412312673192	neutral	1.92735723916093	0.0273572391609291
s4	IM_193	0.451147056031624	BRITROC-135	diagnosis	resistant	1	primary platinum resistant	amplified	21.9742391368585	16.5742391368585	amplified	259.804217518156	254.404217518156
s4	IM_195	0.22672064906263	BRITROC-136	diagnosis	sensitive	1	others	neutral	4.62592637994513	0.0259263799451306	neutral	4.07722845897595	-0.522771541024048
s4	IM_196	0.230534254037732	BRITROC-139	diagnosis	sensitive	1	others	neutral	5.97984533718386	2.67984533718386	neutral	4.98736652729879	1.68736652729879
s4	IM_198	0.0751472746460113	BRITROC-147	diagnosis	resistant	1	primary platinum resistant	neutral	4.48897910732951	1.88897910732951	amplified	11.3698424268246	8.7698424268246
s4	IM_202	0.230343699102428	BRITROC-101	diagnosis	sensitive	1	others	neutral	6.72508176374545	3.42508176374545	neutral	4.068866936212	0.768866936212003
s4	IM_205	0.089481802014366	BRITROC-128	diagnosis	sensitive	1	others	neutral	2.83407834722244	0.0340783472224353	neutral	4.65086967821678	1.85086967821678
s4	IM_207	0.0358427808040989	BRITROC-138	diagnosis	sensitive	1	others	neutral	3.87876964146335	1.77876964146335	neutral	2.10949591637432	0.00949591637432246
s4	IM_208	0.26911161771664	BRITROC-145	diagnosis	sensitive	1	others	neutral	7.29034820643028	3.89034820643028	neutral	7.05723824717169	3.65723824717169
s4	IM_21	0.0102176383752929	BRITROC-7	diagnosis	sensitive	1	others	neutral	1.40342319514676	-0.596576804853242	neutral	2.08638570973872	0.0863857097387162
s4	IM_211	0.0231432829162828	BRITROC-105	diagnosis	sensitive	2	others	neutral	2.97811838138035	1.07811838138035	neutral	0.99785335432769	-0.90214664567231
s4	IM_214	0	BRITROC-124	diagnosis	sensitive	1	others	neutral	1.80658057773327	-0.0934194222667255	neutral	1.9692125434768	0.0692125434768003
s4	IM_218	0.128305095870988	BRITROC-153	diagnosis	sensitive	1	others	neutral	6.36184242105428	3.46184242105428	neutral	3.21589095507632	0.315890955076322
s4	IM_22	0.108371777753275	BRITROC-8	diagnosis	sensitive	1	others	neutral	2.91281358316163	1.01281358316163	neutral	2.0382787148715	0.138278714871504
s4	IM_220	0.0378950615196005	BRITROC-156	diagnosis	sensitive	4	others	neutral	2.70877296841461	0.108772968414607	neutral	3.0293560886155	0.429356088615499
s4	IM_222	0.0338516583238561	BRITROC-162	diagnosis	sensitive	1	others	neutral	2.04608492016732	0.146084920167324	neutral	2.00709630432849	0.107096304328492
s4	IM_223	0	BRITROC-162	diagnosis	sensitive	1	others	neutral	2.03958207425143	0.0395820742514319	neutral	2.02696805003814	0.02696805003814
s4	IM_229	0.0172860069662751	BRITROC-115	diagnosis	sensitive	1	others	neutral	2.01009673908923	-0.689903260910772	neutral	3.20931816393401	0.509318163934011
s4	IM_23	0.0499262337069729	BRITROC-9	diagnosis	sensitive	1	others	neutral	1.91231239900356	-0.187687600996435	neutral	2.0620142814267	-0.0379857185733012
s4	IM_243	0	BRITROC-170	diagnosis	sensitive	1	others	neutral	1.96847491382648	0.0684749138264826	neutral	2.07795322201513	0.177953222015128
s4	IM_25	0.228813510665952	BRITROC-11	diagnosis	sensitive	1	others	neutral	4.27580293777207	1.07580293777207	neutral	3.20105503170914	0.00105503170913934
s4	IM_252	0	BRITROC-132	diagnosis	sensitive	1	others	neutral	1.05434147772234	-0.745658522277657	neutral	2.00780266277737	0.207802662777365
s4	IM_255	0.489652301391457	BRITROC-146	diagnosis	sensitive	1	others	neutral	3.50458777169925	0.504587771699248	neutral	4.15802599094962	1.15802599094962
s4	IM_256	0.493738836623989	BRITROC-146	diagnosis	sensitive	1	others	neutral	3.76093951893144	0.760939518931439	neutral	4.07331040233001	1.07331040233001
s4	IM_257	0.48563993350306	BRITROC-146	diagnosis	sensitive	1	others	neutral	3.72906706076623	0.729067060766227	neutral	4.11764037369947	1.11764037369947
s4	IM_258	0.509432073742981	BRITROC-146	diagnosis	sensitive	1	others	neutral	3.85660830476815	0.856608304768153	neutral	4.03772447909438	1.03772447909438
s4	IM_259	0.438795372351214	BRITROC-146	diagnosis	sensitive	1	others	neutral	3.82859130924908	0.82859130924908	neutral	4.06929835217675	1.06929835217675
s4	IM_260	0.0673693997153015	BRITROC-157	diagnosis	sensitive	1	others	neutral	1.69301594821127	-0.406984051788735	neutral	2.14271710232304	0.042717102323035
s4	IM_269	0	BRITROC-172	diagnosis	sensitive	1	others	neutral	3.52646302478914	1.62646302478914	neutral	1.97822557466682	0.0782255746668157
s4	IM_277	0.0497111767803478	BRITROC-187	diagnosis	sensitive	1	others	neutral	1.60759896458095	-0.392401035419045	neutral	1.18009025831823	-0.819909741681765
s4	IM_282	0.0354111443101432	BRITROC-103	diagnosis	sensitive	2	others	neutral	1.138840574978	-0.761159425022005	neutral	2.0887976600666	0.188797660066599
s4	IM_295	0	BRITROC-209	diagnosis	sensitive	1	others	neutral	0.688159615597359	-1.01184038440264	neutral	2.0145839992879	0.314583999287897
s4	IM_299	0.205964876142696	BRITROC-32	diagnosis	resistant	1	primary platinum resistant	amplified	10.0275969756455	7.02759697564547	amplified	11.6317058518486	8.6317058518486
s4	IM_3	0.0234034100019	BRITROC-1	diagnosis	resistant	1	primary platinum resistant	neutral	1.87541442775138	-0.124585572248624	neutral	1.96804917066006	-0.0319508293399362
s4	IM_300	0.0836216996943029	BRITROC-148	diagnosis	resistant	2	others	neutral	2.69025712995342	-0.109742870046578	neutral	6.03064740663672	3.23064740663672
s4	IM_306	0.322110948240446	BRITROC-173	diagnosis	sensitive	1	others	neutral	5.77260534919406	0.172605349194061	neutral	6.198314533262	0.598314533261996
s4	IM_311	0.339700715523351	BRITROC-94	diagnosis	sensitive	2	others	neutral	3.97197173706615	0.471971737066155	neutral	4.1242098805016	0.624209880501601
s4	IM_312	0.341467660922683	BRITROC-94	diagnosis	sensitive	2	others	neutral	4.04348205300455	0.543482053004555	neutral	4.11215626404961	0.612156264049606
s4	IM_319	0.322756996952181	BRITROC-199	diagnosis	sensitive	1	others	amplified	12.2254794593174	8.52547945931739	neutral	4.04279351080215	0.342793510802149
s4	IM_321	0.371275120201018	BRITROC-205	diagnosis	sensitive	1	others	neutral	3.40460361383792	0.304603613837915	neutral	4.07058108304661	0.970581083046614
s4	IM_323	0.129749865644505	BRITROC-34	diagnosis	sensitive	1	others	neutral	2.08295876845996	0.082958768459962	neutral	2.04582629720845	0.045826297208452
s4	IM_326	0.365461421432922	BRITROC-106	diagnosis	sensitive	2	others	neutral	8.13548982008843	4.53548982008843	neutral	4.22831558773103	0.62831558773103
s4	IM_329	0.0360374370113896	BRITROC-175	diagnosis	sensitive	1	others	neutral	2.91821117714513	0.118211177145128	neutral	4.94235840804109	2.14235840804109
s4	IM_33	0.459137212825632	BRITROC-13	diagnosis	sensitive	2	others	neutral	8.15869223877656	4.25869223877656	neutral	7.1691167463257	3.2691167463257
s4	IM_332	0.307397115022617	BRITROC-218	diagnosis	resistant	2	others	neutral	1.33931803648434	-0.860681963515658	neutral	2.28038629618533	0.0803862961853321
s4	IM_340	0.0294187959794542	BRITROC-216	diagnosis	sensitive	1	others	neutral	1.86329528093533	-0.0367047190646683	neutral	2.13760099570482	0.237600995704821
s4	IM_341	0	BRITROC-216	diagnosis	sensitive	1	others	neutral	1.68542948853258	-0.114570511467422	neutral	2.0387824283042	0.238782428304198
s4	IM_348	0.418759101275801	BRITROC-224	diagnosis	sensitive	1	others	neutral	4.07361439372602	0.473614393726023	neutral	4.11638620731597	0.516386207315971
s4	IM_349	0	BRITROC-232	diagnosis	sensitive	1	others	neutral	2.99582408651268	-0.304175913487317	neutral	4.06470833098654	0.764708330986537
s4	IM_350	0	BRITROC-232	diagnosis	sensitive	1	others	neutral	2.92412489594341	-0.275875104056591	neutral	4.09772358107768	0.897723581077685
s4	IM_351	0	BRITROC-232	diagnosis	sensitive	1	others	neutral	3.04890126222725	-0.151098737772748	neutral	4.11136222191592	0.911362221915923
s4	IM_352	0.39574413496945	BRITROC-161	diagnosis	sensitive	1	others	neutral	7.52869124705144	3.02869124705144	neutral	8.04294284512513	3.54294284512513
s4	IM_354	0.388683008930338	BRITROC-161	diagnosis	sensitive	1	others	neutral	6.56837231646745	2.16837231646744	neutral	7.78400733656854	3.38400733656854
s4	IM_357	0.268015868492154	BRITROC-185	diagnosis	resistant	5	others	neutral	3.3855512961258	-0.314448703874197	neutral	3.98905688462533	0.289056884625333
s4	IM_358	0.240200762988409	BRITROC-185	diagnosis	resistant	5	others	neutral	3.005064936902	-0.694935063098004	neutral	3.94711667643544	0.247116676435441
s4	IM_360	0	BRITROC-192	diagnosis	sensitive	1	others	neutral	1.66442041355856	-0.135579586441443	neutral	2.07038500359637	0.270385003596372
s4	IM_361	0.451691499183766	BRITROC-194	diagnosis	sensitive	1	others	neutral	5.55163543883635	1.45163543883635	neutral	6.19466438329683	2.09466438329683
s4	IM_364	0	BRITROC-226	diagnosis	sensitive	1	others	neutral	2.87456261576765	1.07456261576765	neutral	2.12940765537018	0.329407655370177
s4	IM_367	0	BRITROC-237	diagnosis	sensitive	1	others	neutral	1.83875505099786	-0.0612449490021374	neutral	1.99988279866075	0.0998827986607527
s4	IM_381	0	BRITROC-256	diagnosis	sensitive	2	others	neutral	1.66572396121031	-0.0342760387896874	neutral	2.03778568160856	0.337785681608557
s4	IM_383	0.0262470809274943	BRITROC-267	diagnosis	sensitive	1	others	neutral	1.88261988100767	0.0826198810076728	neutral	2.01500640565426	0.21500640565426
s4	IM_385	0.261515635833803	BRITROC-255	diagnosis	resistant	3	others	amplified	10.5315595728822	7.23155957288216	neutral	3.91299057011562	0.612990570115624
s4	IM_387	0.098738759144348	BRITROC-247	diagnosis	sensitive	1	others	neutral	1.83713408578986	-0.762865914210143	neutral	4.27087084486827	1.67087084486827
s4	IM_388	0	BRITROC-252	diagnosis	sensitive	1	others	neutral	1.81741920635464	-0.082580793645358	neutral	1.9934657425048	0.0934657425048004
s4	IM_390	0.13671090128153	BRITROC-271	diagnosis	sensitive	1	others	neutral	3.83081444729498	0.830814447294984	neutral	5.9268855536823	2.9268855536823
s4	IM_394	0	BRITROC-259	diagnosis	sensitive	2	others	neutral	1.79512770242889	-0.204872297571106	neutral	2.06292037492115	0.0629203749211498
s4	IM_395	0	BRITROC-274	diagnosis	sensitive	2	others	neutral	2.12360511705608	0.32360511705608	neutral	1.00788587229045	-0.792114127709546
s4	IM_396	0	BRITROC-274	diagnosis	sensitive	2	others	neutral	1.95693177760699	0.156931777606989	neutral	0.978765261287701	-0.821234738712299
s4	IM_399	0.180756792576794	BRITROC-234	diagnosis	resistant	1	primary platinum resistant	amplified	13.9463563592309	10.6463563592309	neutral	3.91986389536228	0.619863895362279
s4	IM_400	0.200412110042815	BRITROC-234	diagnosis	resistant	1	primary platinum resistant	amplified	14.361842595105	10.961842595105	neutral	3.73628381055972	0.336283810559721
s4	IM_401	0.226521771618167	BRITROC-234	diagnosis	resistant	1	primary platinum resistant	amplified	15.2468119116199	11.8468119116199	neutral	3.79544878271189	0.39544878271189
s4	IM_402	0.169007725053227	BRITROC-234	diagnosis	resistant	1	primary platinum resistant	amplified	15.0925773229161	11.6925773229161	neutral	3.84765593378457	0.447655933784568
s4	IM_403	0.358437029898852	BRITROC-248	diagnosis	resistant	2	others	neutral	5.16078643583275	-0.139213564167252	neutral	6.30011568730929	1.00011568730929
s4	IM_411	0	BRITROC-268	diagnosis	resistant	2	others	amplified	7.19844595578739	5.59844595578739	neutral	1.96477973623277	0.364779736232773
s4	IM_412	0	BRITROC-268	diagnosis	resistant	2	others	amplified	7.16179245044684	5.56179245044684	neutral	1.99451448878644	0.394514488786441
s4	IM_414	0.138810990843841	BRITROC-273	diagnosis	sensitive	1	others	neutral	2.13449899858091	-0.765501001419095	neutral	3.01400265384481	0.114002653844806
s4	IM_415	0.168641113353972	BRITROC-273	diagnosis	sensitive	1	others	neutral	2.69844614093675	-0.101553859063253	neutral	3.75764282352762	0.957642823527616
s4	IM_422	0.421884502111433	BRITROC-229	diagnosis	resistant	1	primary platinum resistant	amplified	9.81860237922242	6.81860237922242	neutral	4.57725867094924	1.57725867094924
s4	IM_423	0	BRITROC-241	diagnosis	sensitive	3	others	neutral	1.91593499926189	0.115934999261886	neutral	2.75082652451382	0.950826524513822
s4	IM_426	0.0384494954330584	BRITROC-260	diagnosis	sensitive	1	others	neutral	2.03838651642711	0.138386516427108	neutral	2.0522978235422	0.152297823542197
s4	IM_428	0.0400178511417279	BRITROC-273	diagnosis	sensitive	1	others	neutral	1.00953891539142	-0.590461084608579	neutral	1.75949232243927	0.159492322439269
s4	IM_430	0.132771079676091	BRITROC-246	diagnosis	sensitive	1	others	amplified	14.5883241819825	11.5883241819825	neutral	3.84435411615907	0.844354116159071
s4	IM_431	0.141783793447254	BRITROC-242	diagnosis	sensitive	1	others	amplified	39.1898171208684	36.4898171208684	neutral	3.97546955432787	1.27546955432787
s4	IM_434	0	BRITROC-266	diagnosis	sensitive	1	others	neutral	2.04056926038904	-0.0594307396109555	neutral	2.072159346033	-0.0278406539670049
s4	IM_435	0	BRITROC-204	diagnosis	sensitive	1	others	neutral	2.2743862854996	0.474386285499599	neutral	3.01644602800585	1.21644602800585
s4	IM_445	0.0602320243307597	BRITROC-225	diagnosis	sensitive	1	others	neutral	1.92286688098771	-0.0771331190122941	neutral	1.06469518252261	-0.93530481747739
s4	IM_449	0.144401723779097	BRITROC-240	diagnosis	resistant	2	others	neutral	4.06669812192024	1.26669812192024	neutral	3.62196376331699	0.821963763316989
s4	IM_5	0	BRITROC-2	diagnosis	resistant	1	primary platinum resistant	neutral	2.14041690684123	-0.359583093158767	neutral	2.132172027595	-0.367827972404999
s4	IM_56	0.029323860704964	BRITROC-23	diagnosis	sensitive	2	others	neutral	2.09944135123308	0.199441351233077	neutral	3.01866862477012	1.11866862477012
s4	IM_6	0	BRITROC-2	diagnosis	resistant	1	primary platinum resistant	neutral	2.10596854207709	-0.394031457922906	neutral	2.16636401205132	-0.333635987948683
s4	IM_66	0	BRITROC-29	diagnosis	sensitive	3	others	neutral	1.95817468906077	0.158174689060772	neutral	3.08930429156057	1.28930429156057
s4	IM_7	0.221867776156511	BRITROC-3	diagnosis	resistant	2	others	neutral	2.63577932419917	-0.464220675800832	neutral	2.29860492105192	-0.801395078948084
s4	IM_80	0.156004237005359	BRITROC-36	diagnosis	sensitive	1	others	neutral	2.75652174995772	-0.443478250042282	neutral	7.1346982677521	3.9346982677521
s4	IM_81	0.0551009425916087	BRITROC-37	diagnosis	sensitive	1	others	amplified	6.60369729156867	4.70369729156867	neutral	4.24114098441871	2.34114098441871
s4	IM_82	0	BRITROC-38	diagnosis	sensitive	1	others	neutral	2.68587128795273	0.0858712879527284	neutral	2.14330596955977	-0.456694030440228
s4	IM_84	0.0189783207048194	BRITROC-39	diagnosis	sensitive	1	others	neutral	2.10392612087535	0.103926120875352	neutral	2.1656122908517	0.165612290851704
s4	IM_85	0	BRITROC-39	diagnosis	sensitive	1	others	neutral	1.75866573674213	-0.141334263257874	neutral	2.13124886511548	0.23124886511548
s4	IM_9	0.200989116759195	BRITROC-3	diagnosis	resistant	2	others	neutral	2.55979135048542	-0.54020864951458	neutral	2.11474273971441	-0.985257260285592
s4	IM_92	0.107488796571468	BRITROC-46	diagnosis	sensitive	1	others	neutral	2.06185158186783	0.16185158186783	neutral	2.05370672116597	0.153706721165968
s5	IM_101	0.0439610142019648	BRITROC-55	diagnosis	sensitive	2	others	neutral	0.996832076406707	-0.803167923593293	neutral	2.01851097397474	0.218510973974744
s5	IM_108	0	BRITROC-61	diagnosis	sensitive	2	others	amplified	8.31698396167706	5.71698396167706	neutral	3.95010493917307	1.35010493917307
s5	IM_11	0.047480989188884	BRITROC-3	diagnosis	resistant	2	others	neutral	2.47566352001033	-0.524336479989667	neutral	2.17089945032964	-0.829100549670359
s5	IM_112	0.0973009200523819	BRITROC-64	diagnosis	resistant	2	others	neutral	2.00437919656313	-0.795620803436873	neutral	4.05539196209146	1.25539196209146
s5	IM_113	0	BRITROC-65	diagnosis	sensitive	1	others	neutral	8.75762496672824	5.85762496672824	neutral	8.02450257519339	5.12450257519339
s5	IM_115	0	BRITROC-67	diagnosis	sensitive	1	others	neutral	2.29905971328217	-0.60094028671783	neutral	2.89168842327264	-0.00831157672735916
s5	IM_116	0.0310389208376256	BRITROC-68	diagnosis	sensitive	1	others	neutral	2.75433117564441	-1.64566882435559	neutral	4.77238146647721	0.372381466477214
s5	IM_117	0.0864256453059808	BRITROC-69	diagnosis	sensitive	1	others	neutral	2.54412795911006	-0.655872040889945	neutral	5.86136138944369	2.66136138944369
s5	IM_118	0.03464608529991	BRITROC-69	diagnosis	sensitive	1	others	neutral	2.71067310175798	-0.389326898242016	neutral	5.51442753051096	2.41442753051096
s5	IM_119	0	BRITROC-69	diagnosis	sensitive	1	others	neutral	2.62050480556781	-0.479495194432185	neutral	5.63236845909735	2.53236845909735
s5	IM_124	0.115934862053237	BRITROC-74	diagnosis	sensitive	1	others	neutral	1.72606097406883	-0.173939025931175	neutral	2.07563468142539	0.175634681425393
s5	IM_143	0	BRITROC-92	diagnosis	sensitive	1	others	neutral	4.68179827484996	0.281798274849962	neutral	4.25507541919273	-0.144924580807274
s5	IM_146	0.0115203122089997	BRITROC-96	diagnosis	resistant	4	others	neutral	4.51939788441074	1.11939788441074	neutral	4.19492035251647	0.794920352516475
s5	IM_149	0	BRITROC-99	diagnosis	sensitive	1	others	neutral	2.79112554833864	0.891125548338641	neutral	1.99041353564569	0.0904135356456897
s5	IM_152	0	BRITROC-104	diagnosis	sensitive	1	others	neutral	2.82948302690476	-0.270516973095243	neutral	4.97273387884959	1.87273387884959
s5	IM_153	0.0327074993276905	BRITROC-107	diagnosis	sensitive	1	others	neutral	2.29187831685114	-0.508121683148862	neutral	3.1019867350331	0.3019867350331
s5	IM_154	0	BRITROC-111	diagnosis	resistant	1	primary platinum resistant	neutral	3.24334332736172	0.343343327361717	neutral	3.01250956390066	0.112509563900657
s5	IM_155	0.140903459358105	BRITROC-113	diagnosis	sensitive	3	others	neutral	7.27650301364718	3.87650301364718	neutral	3.05940619820301	-0.340593801796985
s5	IM_158	0	BRITROC-118	diagnosis	sensitive	1	others	amplified	31.7779535193769	28.0779535193769	amplified	94.1556257675483	90.4556257675483
s5	IM_165	0.312419538892941	BRITROC-140	diagnosis	sensitive	2	others	neutral	1.03540241424849	-0.764597585751507	neutral	2.98147238045755	1.18147238045755
s5	IM_169	0.158211860259925	BRITROC-141	diagnosis	resistant	2	others	neutral	2.01411160031632	-1.18588839968368	neutral	4.98885346013536	1.78885346013536
s5	IM_171	0.0252010889681405	BRITROC-141	diagnosis	resistant	2	others	neutral	2.05617185939911	-1.14382814060089	neutral	5.86696611293234	2.66696611293234
s5	IM_18	0	BRITROC-5	diagnosis	sensitive	2	others	neutral	1.58167083838334	-0.218329161616663	neutral	2.0604613584246	0.260461358424599
s5	IM_180	0.0348329380144225	BRITROC-115	diagnosis	sensitive	1	others	neutral	2.10691131370787	-0.493088686292125	neutral	2.99068180682977	0.390681806829772
s5	IM_182	0.0267114536724484	BRITROC-115	diagnosis	sensitive	1	others	neutral	2.94090893096903	0.240908930969028	neutral	3.1237954675354	0.423795467535395
s5	IM_186	0.0480774327446265	BRITROC-114	diagnosis	resistant	2	others	neutral	3.00415785643417	-0.395842143565834	neutral	3.02187494439483	-0.378125055605167
s5	IM_187	0.0576508970635681	BRITROC-114	diagnosis	resistant	2	others	neutral	2.98818875778121	-0.811811242218791	neutral	3.99777350601213	0.197773506012132
s5	IM_190	0.0240149316290943	BRITROC-17	diagnosis	sensitive	1	others	amplified	7.37412312673192	5.47412312673192	neutral	1.92735723916093	0.0273572391609291
s5	IM_193	0	BRITROC-135	diagnosis	resistant	1	primary platinum resistant	amplified	21.9742391368585	16.5742391368585	amplified	259.804217518156	254.404217518156
s5	IM_195	0.0776338994443406	BRITROC-136	diagnosis	sensitive	1	others	neutral	4.62592637994513	0.0259263799451306	neutral	4.07722845897595	-0.522771541024048
s5	IM_196	0.0127755959428162	BRITROC-139	diagnosis	sensitive	1	others	neutral	5.97984533718386	2.67984533718386	neutral	4.98736652729879	1.68736652729879
s5	IM_198	0.0164226071062233	BRITROC-147	diagnosis	resistant	1	primary platinum resistant	neutral	4.48897910732951	1.88897910732951	amplified	11.3698424268246	8.7698424268246
s5	IM_202	0	BRITROC-101	diagnosis	sensitive	1	others	neutral	6.72508176374545	3.42508176374545	neutral	4.068866936212	0.768866936212003
s5	IM_205	0.0991944902910124	BRITROC-128	diagnosis	sensitive	1	others	neutral	2.83407834722244	0.0340783472224353	neutral	4.65086967821678	1.85086967821678
s5	IM_207	0.0140257846135738	BRITROC-138	diagnosis	sensitive	1	others	neutral	3.87876964146335	1.77876964146335	neutral	2.10949591637432	0.00949591637432246
s5	IM_208	0.0452120369293624	BRITROC-145	diagnosis	sensitive	1	others	neutral	7.29034820643028	3.89034820643028	neutral	7.05723824717169	3.65723824717169
s5	IM_21	0.340531200851891	BRITROC-7	diagnosis	sensitive	1	others	neutral	1.40342319514676	-0.596576804853242	neutral	2.08638570973872	0.0863857097387162
s5	IM_211	0.0568329253400128	BRITROC-105	diagnosis	sensitive	2	others	neutral	2.97811838138035	1.07811838138035	neutral	0.99785335432769	-0.90214664567231
s5	IM_214	0.172767061129315	BRITROC-124	diagnosis	sensitive	1	others	neutral	1.80658057773327	-0.0934194222667255	neutral	1.9692125434768	0.0692125434768003
s5	IM_218	0.0252552686123414	BRITROC-153	diagnosis	sensitive	1	others	neutral	6.36184242105428	3.46184242105428	neutral	3.21589095507632	0.315890955076322
s5	IM_22	0.0420007930856599	BRITROC-8	diagnosis	sensitive	1	others	neutral	2.91281358316163	1.01281358316163	neutral	2.0382787148715	0.138278714871504
s5	IM_220	0.159843602402081	BRITROC-156	diagnosis	sensitive	4	others	neutral	2.70877296841461	0.108772968414607	neutral	3.0293560886155	0.429356088615499
s5	IM_222	0.0221055157216213	BRITROC-162	diagnosis	sensitive	1	others	neutral	2.04608492016732	0.146084920167324	neutral	2.00709630432849	0.107096304328492
s5	IM_223	0.134447691798689	BRITROC-162	diagnosis	sensitive	1	others	neutral	2.03958207425143	0.0395820742514319	neutral	2.02696805003814	0.02696805003814
s5	IM_229	0.284445365123403	BRITROC-115	diagnosis	sensitive	1	others	neutral	2.01009673908923	-0.689903260910772	neutral	3.20931816393401	0.509318163934011
s5	IM_23	0	BRITROC-9	diagnosis	sensitive	1	others	neutral	1.91231239900356	-0.187687600996435	neutral	2.0620142814267	-0.0379857185733012
s5	IM_243	0.0692134820803282	BRITROC-170	diagnosis	sensitive	1	others	neutral	1.96847491382648	0.0684749138264826	neutral	2.07795322201513	0.177953222015128
s5	IM_25	0.0665077669690493	BRITROC-11	diagnosis	sensitive	1	others	neutral	4.27580293777207	1.07580293777207	neutral	3.20105503170914	0.00105503170913934
s5	IM_252	0	BRITROC-132	diagnosis	sensitive	1	others	neutral	1.05434147772234	-0.745658522277657	neutral	2.00780266277737	0.207802662777365
s5	IM_255	0	BRITROC-146	diagnosis	sensitive	1	others	neutral	3.50458777169925	0.504587771699248	neutral	4.15802599094962	1.15802599094962
s5	IM_256	0	BRITROC-146	diagnosis	sensitive	1	others	neutral	3.76093951893144	0.760939518931439	neutral	4.07331040233001	1.07331040233001
s5	IM_257	0.0367300261368933	BRITROC-146	diagnosis	sensitive	1	others	neutral	3.72906706076623	0.729067060766227	neutral	4.11764037369947	1.11764037369947
s5	IM_258	0	BRITROC-146	diagnosis	sensitive	1	others	neutral	3.85660830476815	0.856608304768153	neutral	4.03772447909438	1.03772447909438
s5	IM_259	0	BRITROC-146	diagnosis	sensitive	1	others	neutral	3.82859130924908	0.82859130924908	neutral	4.06929835217675	1.06929835217675
s5	IM_260	0.207276187917499	BRITROC-157	diagnosis	sensitive	1	others	neutral	1.69301594821127	-0.406984051788735	neutral	2.14271710232304	0.042717102323035
s5	IM_269	0.0725243920911848	BRITROC-172	diagnosis	sensitive	1	others	neutral	3.52646302478914	1.62646302478914	neutral	1.97822557466682	0.0782255746668157
s5	IM_277	0.239959274638042	BRITROC-187	diagnosis	sensitive	1	others	neutral	1.60759896458095	-0.392401035419045	neutral	1.18009025831823	-0.819909741681765
s5	IM_282	0.0743565469621742	BRITROC-103	diagnosis	sensitive	2	others	neutral	1.138840574978	-0.761159425022005	neutral	2.0887976600666	0.188797660066599
s5	IM_295	0.083093438816996	BRITROC-209	diagnosis	sensitive	1	others	neutral	0.688159615597359	-1.01184038440264	neutral	2.0145839992879	0.314583999287897
s5	IM_299	0.156811371857425	BRITROC-32	diagnosis	resistant	1	primary platinum resistant	amplified	10.0275969756455	7.02759697564547	amplified	11.6317058518486	8.6317058518486
s5	IM_3	0.0479448862424296	BRITROC-1	diagnosis	resistant	1	primary platinum resistant	neutral	1.87541442775138	-0.124585572248624	neutral	1.96804917066006	-0.0319508293399362
s5	IM_300	0.0389801903759824	BRITROC-148	diagnosis	resistant	2	others	neutral	2.69025712995342	-0.109742870046578	neutral	6.03064740663672	3.23064740663672
s5	IM_306	0	BRITROC-173	diagnosis	sensitive	1	others	neutral	5.77260534919406	0.172605349194061	neutral	6.198314533262	0.598314533261996
s5	IM_311	0	BRITROC-94	diagnosis	sensitive	2	others	neutral	3.97197173706615	0.471971737066155	neutral	4.1242098805016	0.624209880501601
s5	IM_312	0	BRITROC-94	diagnosis	sensitive	2	others	neutral	4.04348205300455	0.543482053004555	neutral	4.11215626404961	0.612156264049606
s5	IM_319	0	BRITROC-199	diagnosis	sensitive	1	others	amplified	12.2254794593174	8.52547945931739	neutral	4.04279351080215	0.342793510802149
s5	IM_321	0	BRITROC-205	diagnosis	sensitive	1	others	neutral	3.40460361383792	0.304603613837915	neutral	4.07058108304661	0.970581083046614
s5	IM_323	0	BRITROC-34	diagnosis	sensitive	1	others	neutral	2.08295876845996	0.082958768459962	neutral	2.04582629720845	0.045826297208452
s5	IM_326	0	BRITROC-106	diagnosis	sensitive	2	others	neutral	8.13548982008843	4.53548982008843	neutral	4.22831558773103	0.62831558773103
s5	IM_329	0.0380748275288904	BRITROC-175	diagnosis	sensitive	1	others	neutral	2.91821117714513	0.118211177145128	neutral	4.94235840804109	2.14235840804109
s5	IM_33	0	BRITROC-13	diagnosis	sensitive	2	others	neutral	8.15869223877656	4.25869223877656	neutral	7.1691167463257	3.2691167463257
s5	IM_332	0.0144082321779927	BRITROC-218	diagnosis	resistant	2	others	neutral	1.33931803648434	-0.860681963515658	neutral	2.28038629618533	0.0803862961853321
s5	IM_340	0.133047103651153	BRITROC-216	diagnosis	sensitive	1	others	neutral	1.86329528093533	-0.0367047190646683	neutral	2.13760099570482	0.237600995704821
s5	IM_341	0.0885315352825784	BRITROC-216	diagnosis	sensitive	1	others	neutral	1.68542948853258	-0.114570511467422	neutral	2.0387824283042	0.238782428304198
s5	IM_348	0	BRITROC-224	diagnosis	sensitive	1	others	neutral	4.07361439372602	0.473614393726023	neutral	4.11638620731597	0.516386207315971
s5	IM_349	0.0148282523752437	BRITROC-232	diagnosis	sensitive	1	others	neutral	2.99582408651268	-0.304175913487317	neutral	4.06470833098654	0.764708330986537
s5	IM_350	0	BRITROC-232	diagnosis	sensitive	1	others	neutral	2.92412489594341	-0.275875104056591	neutral	4.09772358107768	0.897723581077685
s5	IM_351	0.0157059359078795	BRITROC-232	diagnosis	sensitive	1	others	neutral	3.04890126222725	-0.151098737772748	neutral	4.11136222191592	0.911362221915923
s5	IM_352	0.0542223253015312	BRITROC-161	diagnosis	sensitive	1	others	neutral	7.52869124705144	3.02869124705144	neutral	8.04294284512513	3.54294284512513
s5	IM_354	0.109693888290469	BRITROC-161	diagnosis	sensitive	1	others	neutral	6.56837231646745	2.16837231646744	neutral	7.78400733656854	3.38400733656854
s5	IM_357	0	BRITROC-185	diagnosis	resistant	5	others	neutral	3.3855512961258	-0.314448703874197	neutral	3.98905688462533	0.289056884625333
s5	IM_358	0.0140604403252147	BRITROC-185	diagnosis	resistant	5	others	neutral	3.005064936902	-0.694935063098004	neutral	3.94711667643544	0.247116676435441
s5	IM_360	0.286735143383449	BRITROC-192	diagnosis	sensitive	1	others	neutral	1.66442041355856	-0.135579586441443	neutral	2.07038500359637	0.270385003596372
s5	IM_361	0	BRITROC-194	diagnosis	sensitive	1	others	neutral	5.55163543883635	1.45163543883635	neutral	6.19466438329683	2.09466438329683
s5	IM_364	0	BRITROC-226	diagnosis	sensitive	1	others	neutral	2.87456261576765	1.07456261576765	neutral	2.12940765537018	0.329407655370177
s5	IM_367	0.175986904999413	BRITROC-237	diagnosis	sensitive	1	others	neutral	1.83875505099786	-0.0612449490021374	neutral	1.99988279866075	0.0998827986607527
s5	IM_381	0.251702185458965	BRITROC-256	diagnosis	sensitive	2	others	neutral	1.66572396121031	-0.0342760387896874	neutral	2.03778568160856	0.337785681608557
s5	IM_383	0	BRITROC-267	diagnosis	sensitive	1	others	neutral	1.88261988100767	0.0826198810076728	neutral	2.01500640565426	0.21500640565426
s5	IM_385	0.0407897872401223	BRITROC-255	diagnosis	resistant	3	others	amplified	10.5315595728822	7.23155957288216	neutral	3.91299057011562	0.612990570115624
s5	IM_387	0.191850762925407	BRITROC-247	diagnosis	sensitive	1	others	neutral	1.83713408578986	-0.762865914210143	neutral	4.27087084486827	1.67087084486827
s5	IM_388	0.411924748526851	BRITROC-252	diagnosis	sensitive	1	others	neutral	1.81741920635464	-0.082580793645358	neutral	1.9934657425048	0.0934657425048004
s5	IM_390	0.141733063191984	BRITROC-271	diagnosis	sensitive	1	others	neutral	3.83081444729498	0.830814447294984	neutral	5.9268855536823	2.9268855536823
s5	IM_394	0.22250032187355	BRITROC-259	diagnosis	sensitive	2	others	neutral	1.79512770242889	-0.204872297571106	neutral	2.06292037492115	0.0629203749211498
s5	IM_395	0	BRITROC-274	diagnosis	sensitive	2	others	neutral	2.12360511705608	0.32360511705608	neutral	1.00788587229045	-0.792114127709546
s5	IM_396	0	BRITROC-274	diagnosis	sensitive	2	others	neutral	1.95693177760699	0.156931777606989	neutral	0.978765261287701	-0.821234738712299
s5	IM_399	0.142232133093364	BRITROC-234	diagnosis	resistant	1	primary platinum resistant	amplified	13.9463563592309	10.6463563592309	neutral	3.91986389536228	0.619863895362279
s5	IM_400	0.07210865687587	BRITROC-234	diagnosis	resistant	1	primary platinum resistant	amplified	14.361842595105	10.961842595105	neutral	3.73628381055972	0.336283810559721
s5	IM_401	0.0433676219318097	BRITROC-234	diagnosis	resistant	1	primary platinum resistant	amplified	15.2468119116199	11.8468119116199	neutral	3.79544878271189	0.39544878271189
s5	IM_402	0	BRITROC-234	diagnosis	resistant	1	primary platinum resistant	amplified	15.0925773229161	11.6925773229161	neutral	3.84765593378457	0.447655933784568
s5	IM_403	0	BRITROC-248	diagnosis	resistant	2	others	neutral	5.16078643583275	-0.139213564167252	neutral	6.30011568730929	1.00011568730929
s5	IM_411	0	BRITROC-268	diagnosis	resistant	2	others	amplified	7.19844595578739	5.59844595578739	neutral	1.96477973623277	0.364779736232773
s5	IM_412	0	BRITROC-268	diagnosis	resistant	2	others	amplified	7.16179245044684	5.56179245044684	neutral	1.99451448878644	0.394514488786441
s5	IM_414	0.0141565239930233	BRITROC-273	diagnosis	sensitive	1	others	neutral	2.13449899858091	-0.765501001419095	neutral	3.01400265384481	0.114002653844806
s5	IM_415	0.0668365044610452	BRITROC-273	diagnosis	sensitive	1	others	neutral	2.69844614093675	-0.101553859063253	neutral	3.75764282352762	0.957642823527616
s5	IM_422	0	BRITROC-229	diagnosis	resistant	1	primary platinum resistant	amplified	9.81860237922242	6.81860237922242	neutral	4.57725867094924	1.57725867094924
s5	IM_423	0.046082773689481	BRITROC-241	diagnosis	sensitive	3	others	neutral	1.91593499926189	0.115934999261886	neutral	2.75082652451382	0.950826524513822
s5	IM_426	0.108894356408134	BRITROC-260	diagnosis	sensitive	1	others	neutral	2.03838651642711	0.138386516427108	neutral	2.0522978235422	0.152297823542197
s5	IM_428	0.317318656434024	BRITROC-273	diagnosis	sensitive	1	others	neutral	1.00953891539142	-0.590461084608579	neutral	1.75949232243927	0.159492322439269
s5	IM_430	0.117644993726594	BRITROC-246	diagnosis	sensitive	1	others	amplified	14.5883241819825	11.5883241819825	neutral	3.84435411615907	0.844354116159071
s5	IM_431	0	BRITROC-242	diagnosis	sensitive	1	others	amplified	39.1898171208684	36.4898171208684	neutral	3.97546955432787	1.27546955432787
s5	IM_434	0	BRITROC-266	diagnosis	sensitive	1	others	neutral	2.04056926038904	-0.0594307396109555	neutral	2.072159346033	-0.0278406539670049
s5	IM_435	0	BRITROC-204	diagnosis	sensitive	1	others	neutral	2.2743862854996	0.474386285499599	neutral	3.01644602800585	1.21644602800585
s5	IM_445	0.0935069707378029	BRITROC-225	diagnosis	sensitive	1	others	neutral	1.92286688098771	-0.0771331190122941	neutral	1.06469518252261	-0.93530481747739
s5	IM_449	0.0390929540396202	BRITROC-240	diagnosis	resistant	2	others	neutral	4.06669812192024	1.26669812192024	neutral	3.62196376331699	0.821963763316989
s5	IM_5	0	BRITROC-2	diagnosis	resistant	1	primary platinum resistant	neutral	2.14041690684123	-0.359583093158767	neutral	2.132172027595	-0.367827972404999
s5	IM_56	0.142386984699162	BRITROC-23	diagnosis	sensitive	2	others	neutral	2.09944135123308	0.199441351233077	neutral	3.01866862477012	1.11866862477012
s5	IM_6	0.0254458471847166	BRITROC-2	diagnosis	resistant	1	primary platinum resistant	neutral	2.10596854207709	-0.394031457922906	neutral	2.16636401205132	-0.333635987948683
s5	IM_66	0.0372419003059192	BRITROC-29	diagnosis	sensitive	3	others	neutral	1.95817468906077	0.158174689060772	neutral	3.08930429156057	1.28930429156057
s5	IM_7	0	BRITROC-3	diagnosis	resistant	2	others	neutral	2.63577932419917	-0.464220675800832	neutral	2.29860492105192	-0.801395078948084
s5	IM_80	0.109996490850463	BRITROC-36	diagnosis	sensitive	1	others	neutral	2.75652174995772	-0.443478250042282	neutral	7.1346982677521	3.9346982677521
s5	IM_81	0.0775969142928714	BRITROC-37	diagnosis	sensitive	1	others	amplified	6.60369729156867	4.70369729156867	neutral	4.24114098441871	2.34114098441871
s5	IM_82	0.134331076086675	BRITROC-38	diagnosis	sensitive	1	others	neutral	2.68587128795273	0.0858712879527284	neutral	2.14330596955977	-0.456694030440228
s5	IM_84	0.0645238427784711	BRITROC-39	diagnosis	sensitive	1	others	neutral	2.10392612087535	0.103926120875352	neutral	2.1656122908517	0.165612290851704
s5	IM_85	0.358320312922992	BRITROC-39	diagnosis	sensitive	1	others	neutral	1.75866573674213	-0.141334263257874	neutral	2.13124886511548	0.23124886511548
s5	IM_9	0	BRITROC-3	diagnosis	resistant	2	others	neutral	2.55979135048542	-0.54020864951458	neutral	2.11474273971441	-0.985257260285592
s5	IM_92	0.0880257186764592	BRITROC-46	diagnosis	sensitive	1	others	neutral	2.06185158186783	0.16185158186783	neutral	2.05370672116597	0.153706721165968
s6	IM_101	0	BRITROC-55	diagnosis	sensitive	2	others	neutral	0.996832076406707	-0.803167923593293	neutral	2.01851097397474	0.218510973974744
s6	IM_108	0.132496332609754	BRITROC-61	diagnosis	sensitive	2	others	amplified	8.31698396167706	5.71698396167706	neutral	3.95010493917307	1.35010493917307
s6	IM_11	0.0986501439275717	BRITROC-3	diagnosis	resistant	2	others	neutral	2.47566352001033	-0.524336479989667	neutral	2.17089945032964	-0.829100549670359
s6	IM_112	0	BRITROC-64	diagnosis	resistant	2	others	neutral	2.00437919656313	-0.795620803436873	neutral	4.05539196209146	1.25539196209146
s6	IM_113	0.172937497975278	BRITROC-65	diagnosis	sensitive	1	others	neutral	8.75762496672824	5.85762496672824	neutral	8.02450257519339	5.12450257519339
s6	IM_115	0	BRITROC-67	diagnosis	sensitive	1	others	neutral	2.29905971328217	-0.60094028671783	neutral	2.89168842327264	-0.00831157672735916
s6	IM_116	0	BRITROC-68	diagnosis	sensitive	1	others	neutral	2.75433117564441	-1.64566882435559	neutral	4.77238146647721	0.372381466477214
s6	IM_117	0.119585547836714	BRITROC-69	diagnosis	sensitive	1	others	neutral	2.54412795911006	-0.655872040889945	neutral	5.86136138944369	2.66136138944369
s6	IM_118	0.0749757910955825	BRITROC-69	diagnosis	sensitive	1	others	neutral	2.71067310175798	-0.389326898242016	neutral	5.51442753051096	2.41442753051096
s6	IM_119	0.183223840348849	BRITROC-69	diagnosis	sensitive	1	others	neutral	2.62050480556781	-0.479495194432185	neutral	5.63236845909735	2.53236845909735
s6	IM_124	0	BRITROC-74	diagnosis	sensitive	1	others	neutral	1.72606097406883	-0.173939025931175	neutral	2.07563468142539	0.175634681425393
s6	IM_143	0	BRITROC-92	diagnosis	sensitive	1	others	neutral	4.68179827484996	0.281798274849962	neutral	4.25507541919273	-0.144924580807274
s6	IM_146	0	BRITROC-96	diagnosis	resistant	4	others	neutral	4.51939788441074	1.11939788441074	neutral	4.19492035251647	0.794920352516475
s6	IM_149	0	BRITROC-99	diagnosis	sensitive	1	others	neutral	2.79112554833864	0.891125548338641	neutral	1.99041353564569	0.0904135356456897
s6	IM_152	0.0472110137962469	BRITROC-104	diagnosis	sensitive	1	others	neutral	2.82948302690476	-0.270516973095243	neutral	4.97273387884959	1.87273387884959
s6	IM_153	0	BRITROC-107	diagnosis	sensitive	1	others	neutral	2.29187831685114	-0.508121683148862	neutral	3.1019867350331	0.3019867350331
s6	IM_154	0	BRITROC-111	diagnosis	resistant	1	primary platinum resistant	neutral	3.24334332736172	0.343343327361717	neutral	3.01250956390066	0.112509563900657
s6	IM_155	0.0724298324897461	BRITROC-113	diagnosis	sensitive	3	others	neutral	7.27650301364718	3.87650301364718	neutral	3.05940619820301	-0.340593801796985
s6	IM_158	0.0779095841101826	BRITROC-118	diagnosis	sensitive	1	others	amplified	31.7779535193769	28.0779535193769	amplified	94.1556257675483	90.4556257675483
s6	IM_165	0	BRITROC-140	diagnosis	sensitive	2	others	neutral	1.03540241424849	-0.764597585751507	neutral	2.98147238045755	1.18147238045755
s6	IM_169	0	BRITROC-141	diagnosis	resistant	2	others	neutral	2.01411160031632	-1.18588839968368	neutral	4.98885346013536	1.78885346013536
s6	IM_171	0	BRITROC-141	diagnosis	resistant	2	others	neutral	2.05617185939911	-1.14382814060089	neutral	5.86696611293234	2.66696611293234
s6	IM_18	0	BRITROC-5	diagnosis	sensitive	2	others	neutral	1.58167083838334	-0.218329161616663	neutral	2.0604613584246	0.260461358424599
s6	IM_180	0.0434963135580464	BRITROC-115	diagnosis	sensitive	1	others	neutral	2.10691131370787	-0.493088686292125	neutral	2.99068180682977	0.390681806829772
s6	IM_182	0.0786203713492126	BRITROC-115	diagnosis	sensitive	1	others	neutral	2.94090893096903	0.240908930969028	neutral	3.1237954675354	0.423795467535395
s6	IM_186	0.0790171604972242	BRITROC-114	diagnosis	resistant	2	others	neutral	3.00415785643417	-0.395842143565834	neutral	3.02187494439483	-0.378125055605167
s6	IM_187	0.0394563656029899	BRITROC-114	diagnosis	resistant	2	others	neutral	2.98818875778121	-0.811811242218791	neutral	3.99777350601213	0.197773506012132
s6	IM_190	0.0321956274519972	BRITROC-17	diagnosis	sensitive	1	others	amplified	7.37412312673192	5.47412312673192	neutral	1.92735723916093	0.0273572391609291
s6	IM_193	0.182798950056073	BRITROC-135	diagnosis	resistant	1	primary platinum resistant	amplified	21.9742391368585	16.5742391368585	amplified	259.804217518156	254.404217518156
s6	IM_195	0.21046257009923	BRITROC-136	diagnosis	sensitive	1	others	neutral	4.62592637994513	0.0259263799451306	neutral	4.07722845897595	-0.522771541024048
s6	IM_196	0.0863989427537873	BRITROC-139	diagnosis	sensitive	1	others	neutral	5.97984533718386	2.67984533718386	neutral	4.98736652729879	1.68736652729879
s6	IM_198	0.0758985861983566	BRITROC-147	diagnosis	resistant	1	primary platinum resistant	neutral	4.48897910732951	1.88897910732951	amplified	11.3698424268246	8.7698424268246
s6	IM_202	0.193479312880703	BRITROC-101	diagnosis	sensitive	1	others	neutral	6.72508176374545	3.42508176374545	neutral	4.068866936212	0.768866936212003
s6	IM_205	0.0505609969918426	BRITROC-128	diagnosis	sensitive	1	others	neutral	2.83407834722244	0.0340783472224353	neutral	4.65086967821678	1.85086967821678
s6	IM_207	0	BRITROC-138	diagnosis	sensitive	1	others	neutral	3.87876964146335	1.77876964146335	neutral	2.10949591637432	0.00949591637432246
s6	IM_208	0.0486404751532872	BRITROC-145	diagnosis	sensitive	1	others	neutral	7.29034820643028	3.89034820643028	neutral	7.05723824717169	3.65723824717169
s6	IM_21	0	BRITROC-7	diagnosis	sensitive	1	others	neutral	1.40342319514676	-0.596576804853242	neutral	2.08638570973872	0.0863857097387162
s6	IM_211	0.015500088340787	BRITROC-105	diagnosis	sensitive	2	others	neutral	2.97811838138035	1.07811838138035	neutral	0.99785335432769	-0.90214664567231
s6	IM_214	0	BRITROC-124	diagnosis	sensitive	1	others	neutral	1.80658057773327	-0.0934194222667255	neutral	1.9692125434768	0.0692125434768003
s6	IM_218	0.0414394432363036	BRITROC-153	diagnosis	sensitive	1	others	neutral	6.36184242105428	3.46184242105428	neutral	3.21589095507632	0.315890955076322
s6	IM_22	0.0121123268096919	BRITROC-8	diagnosis	sensitive	1	others	neutral	2.91281358316163	1.01281358316163	neutral	2.0382787148715	0.138278714871504
s6	IM_220	0.113175912650186	BRITROC-156	diagnosis	sensitive	4	others	neutral	2.70877296841461	0.108772968414607	neutral	3.0293560886155	0.429356088615499
s6	IM_222	0.0383571621128992	BRITROC-162	diagnosis	sensitive	1	others	neutral	2.04608492016732	0.146084920167324	neutral	2.00709630432849	0.107096304328492
s6	IM_223	0	BRITROC-162	diagnosis	sensitive	1	others	neutral	2.03958207425143	0.0395820742514319	neutral	2.02696805003814	0.02696805003814
s6	IM_229	0	BRITROC-115	diagnosis	sensitive	1	others	neutral	2.01009673908923	-0.689903260910772	neutral	3.20931816393401	0.509318163934011
s6	IM_23	0	BRITROC-9	diagnosis	sensitive	1	others	neutral	1.91231239900356	-0.187687600996435	neutral	2.0620142814267	-0.0379857185733012
s6	IM_243	0	BRITROC-170	diagnosis	sensitive	1	others	neutral	1.96847491382648	0.0684749138264826	neutral	2.07795322201513	0.177953222015128
s6	IM_25	0.0226407097084363	BRITROC-11	diagnosis	sensitive	1	others	neutral	4.27580293777207	1.07580293777207	neutral	3.20105503170914	0.00105503170913934
s6	IM_252	0	BRITROC-132	diagnosis	sensitive	1	others	neutral	1.05434147772234	-0.745658522277657	neutral	2.00780266277737	0.207802662777365
s6	IM_255	0.0494196626190296	BRITROC-146	diagnosis	sensitive	1	others	neutral	3.50458777169925	0.504587771699248	neutral	4.15802599094962	1.15802599094962
s6	IM_256	0.0176656546107336	BRITROC-146	diagnosis	sensitive	1	others	neutral	3.76093951893144	0.760939518931439	neutral	4.07331040233001	1.07331040233001
s6	IM_257	0.0192562914314771	BRITROC-146	diagnosis	sensitive	1	others	neutral	3.72906706076623	0.729067060766227	neutral	4.11764037369947	1.11764037369947
s6	IM_258	0	BRITROC-146	diagnosis	sensitive	1	others	neutral	3.85660830476815	0.856608304768153	neutral	4.03772447909438	1.03772447909438
s6	IM_259	0.0551020858058663	BRITROC-146	diagnosis	sensitive	1	others	neutral	3.82859130924908	0.82859130924908	neutral	4.06929835217675	1.06929835217675
s6	IM_260	0	BRITROC-157	diagnosis	sensitive	1	others	neutral	1.69301594821127	-0.406984051788735	neutral	2.14271710232304	0.042717102323035
s6	IM_269	0	BRITROC-172	diagnosis	sensitive	1	others	neutral	3.52646302478914	1.62646302478914	neutral	1.97822557466682	0.0782255746668157
s6	IM_277	0.0187881347177339	BRITROC-187	diagnosis	sensitive	1	others	neutral	1.60759896458095	-0.392401035419045	neutral	1.18009025831823	-0.819909741681765
s6	IM_282	0	BRITROC-103	diagnosis	sensitive	2	others	neutral	1.138840574978	-0.761159425022005	neutral	2.0887976600666	0.188797660066599
s6	IM_295	0	BRITROC-209	diagnosis	sensitive	1	others	neutral	0.688159615597359	-1.01184038440264	neutral	2.0145839992879	0.314583999287897
s6	IM_299	0.0877677562775869	BRITROC-32	diagnosis	resistant	1	primary platinum resistant	amplified	10.0275969756455	7.02759697564547	amplified	11.6317058518486	8.6317058518486
s6	IM_3	0	BRITROC-1	diagnosis	resistant	1	primary platinum resistant	neutral	1.87541442775138	-0.124585572248624	neutral	1.96804917066006	-0.0319508293399362
s6	IM_300	0.108129047650683	BRITROC-148	diagnosis	resistant	2	others	neutral	2.69025712995342	-0.109742870046578	neutral	6.03064740663672	3.23064740663672
s6	IM_306	0.466449601191796	BRITROC-173	diagnosis	sensitive	1	others	neutral	5.77260534919406	0.172605349194061	neutral	6.198314533262	0.598314533261996
s6	IM_311	0	BRITROC-94	diagnosis	sensitive	2	others	neutral	3.97197173706615	0.471971737066155	neutral	4.1242098805016	0.624209880501601
s6	IM_312	0	BRITROC-94	diagnosis	sensitive	2	others	neutral	4.04348205300455	0.543482053004555	neutral	4.11215626404961	0.612156264049606
s6	IM_319	0.0121126803822283	BRITROC-199	diagnosis	sensitive	1	others	amplified	12.2254794593174	8.52547945931739	neutral	4.04279351080215	0.342793510802149
s6	IM_321	0	BRITROC-205	diagnosis	sensitive	1	others	neutral	3.40460361383792	0.304603613837915	neutral	4.07058108304661	0.970581083046614
s6	IM_323	0	BRITROC-34	diagnosis	sensitive	1	others	neutral	2.08295876845996	0.082958768459962	neutral	2.04582629720845	0.045826297208452
s6	IM_326	0.115549286344162	BRITROC-106	diagnosis	sensitive	2	others	neutral	8.13548982008843	4.53548982008843	neutral	4.22831558773103	0.62831558773103
s6	IM_329	0.0164733880899445	BRITROC-175	diagnosis	sensitive	1	others	neutral	2.91821117714513	0.118211177145128	neutral	4.94235840804109	2.14235840804109
s6	IM_33	0.339208784409123	BRITROC-13	diagnosis	sensitive	2	others	neutral	8.15869223877656	4.25869223877656	neutral	7.1691167463257	3.2691167463257
s6	IM_332	0	BRITROC-218	diagnosis	resistant	2	others	neutral	1.33931803648434	-0.860681963515658	neutral	2.28038629618533	0.0803862961853321
s6	IM_340	0	BRITROC-216	diagnosis	sensitive	1	others	neutral	1.86329528093533	-0.0367047190646683	neutral	2.13760099570482	0.237600995704821
s6	IM_341	0	BRITROC-216	diagnosis	sensitive	1	others	neutral	1.68542948853258	-0.114570511467422	neutral	2.0387824283042	0.238782428304198
s6	IM_348	0	BRITROC-224	diagnosis	sensitive	1	others	neutral	4.07361439372602	0.473614393726023	neutral	4.11638620731597	0.516386207315971
s6	IM_349	0.0535667001335904	BRITROC-232	diagnosis	sensitive	1	others	neutral	2.99582408651268	-0.304175913487317	neutral	4.06470833098654	0.764708330986537
s6	IM_350	0.0684581504692497	BRITROC-232	diagnosis	sensitive	1	others	neutral	2.92412489594341	-0.275875104056591	neutral	4.09772358107768	0.897723581077685
s6	IM_351	0.0480148186626167	BRITROC-232	diagnosis	sensitive	1	others	neutral	3.04890126222725	-0.151098737772748	neutral	4.11136222191592	0.911362221915923
s6	IM_352	0.0653192149731655	BRITROC-161	diagnosis	sensitive	1	others	neutral	7.52869124705144	3.02869124705144	neutral	8.04294284512513	3.54294284512513
s6	IM_354	0.0312580539172186	BRITROC-161	diagnosis	sensitive	1	others	neutral	6.56837231646745	2.16837231646744	neutral	7.78400733656854	3.38400733656854
s6	IM_357	0	BRITROC-185	diagnosis	resistant	5	others	neutral	3.3855512961258	-0.314448703874197	neutral	3.98905688462533	0.289056884625333
s6	IM_358	0	BRITROC-185	diagnosis	resistant	5	others	neutral	3.005064936902	-0.694935063098004	neutral	3.94711667643544	0.247116676435441
s6	IM_360	0	BRITROC-192	diagnosis	sensitive	1	others	neutral	1.66442041355856	-0.135579586441443	neutral	2.07038500359637	0.270385003596372
s6	IM_361	0	BRITROC-194	diagnosis	sensitive	1	others	neutral	5.55163543883635	1.45163543883635	neutral	6.19466438329683	2.09466438329683
s6	IM_364	0.0162678838447194	BRITROC-226	diagnosis	sensitive	1	others	neutral	2.87456261576765	1.07456261576765	neutral	2.12940765537018	0.329407655370177
s6	IM_367	0	BRITROC-237	diagnosis	sensitive	1	others	neutral	1.83875505099786	-0.0612449490021374	neutral	1.99988279866075	0.0998827986607527
s6	IM_381	0	BRITROC-256	diagnosis	sensitive	2	others	neutral	1.66572396121031	-0.0342760387896874	neutral	2.03778568160856	0.337785681608557
s6	IM_383	0.0159837334459337	BRITROC-267	diagnosis	sensitive	1	others	neutral	1.88261988100767	0.0826198810076728	neutral	2.01500640565426	0.21500640565426
s6	IM_385	0.0833825348661502	BRITROC-255	diagnosis	resistant	3	others	amplified	10.5315595728822	7.23155957288216	neutral	3.91299057011562	0.612990570115624
s6	IM_387	0	BRITROC-247	diagnosis	sensitive	1	others	neutral	1.83713408578986	-0.762865914210143	neutral	4.27087084486827	1.67087084486827
s6	IM_388	0	BRITROC-252	diagnosis	sensitive	1	others	neutral	1.81741920635464	-0.082580793645358	neutral	1.9934657425048	0.0934657425048004
s6	IM_390	0	BRITROC-271	diagnosis	sensitive	1	others	neutral	3.83081444729498	0.830814447294984	neutral	5.9268855536823	2.9268855536823
s6	IM_394	0	BRITROC-259	diagnosis	sensitive	2	others	neutral	1.79512770242889	-0.204872297571106	neutral	2.06292037492115	0.0629203749211498
s6	IM_395	0	BRITROC-274	diagnosis	sensitive	2	others	neutral	2.12360511705608	0.32360511705608	neutral	1.00788587229045	-0.792114127709546
s6	IM_396	0	BRITROC-274	diagnosis	sensitive	2	others	neutral	1.95693177760699	0.156931777606989	neutral	0.978765261287701	-0.821234738712299
s6	IM_399	0.0299622905649332	BRITROC-234	diagnosis	resistant	1	primary platinum resistant	amplified	13.9463563592309	10.6463563592309	neutral	3.91986389536228	0.619863895362279
s6	IM_400	0.060809286065349	BRITROC-234	diagnosis	resistant	1	primary platinum resistant	amplified	14.361842595105	10.961842595105	neutral	3.73628381055972	0.336283810559721
s6	IM_401	0.118650484006254	BRITROC-234	diagnosis	resistant	1	primary platinum resistant	amplified	15.2468119116199	11.8468119116199	neutral	3.79544878271189	0.39544878271189
s6	IM_402	0.11639956036702	BRITROC-234	diagnosis	resistant	1	primary platinum resistant	amplified	15.0925773229161	11.6925773229161	neutral	3.84765593378457	0.447655933784568
s6	IM_403	0	BRITROC-248	diagnosis	resistant	2	others	neutral	5.16078643583275	-0.139213564167252	neutral	6.30011568730929	1.00011568730929
s6	IM_411	0.0141708401587775	BRITROC-268	diagnosis	resistant	2	others	amplified	7.19844595578739	5.59844595578739	neutral	1.96477973623277	0.364779736232773
s6	IM_412	0	BRITROC-268	diagnosis	resistant	2	others	amplified	7.16179245044684	5.56179245044684	neutral	1.99451448878644	0.394514488786441
s6	IM_414	0	BRITROC-273	diagnosis	sensitive	1	others	neutral	2.13449899858091	-0.765501001419095	neutral	3.01400265384481	0.114002653844806
s6	IM_415	0	BRITROC-273	diagnosis	sensitive	1	others	neutral	2.69844614093675	-0.101553859063253	neutral	3.75764282352762	0.957642823527616
s6	IM_422	0.035631685951329	BRITROC-229	diagnosis	resistant	1	primary platinum resistant	amplified	9.81860237922242	6.81860237922242	neutral	4.57725867094924	1.57725867094924
s6	IM_423	0.0273898787760426	BRITROC-241	diagnosis	sensitive	3	others	neutral	1.91593499926189	0.115934999261886	neutral	2.75082652451382	0.950826524513822
s6	IM_426	0	BRITROC-260	diagnosis	sensitive	1	others	neutral	2.03838651642711	0.138386516427108	neutral	2.0522978235422	0.152297823542197
s6	IM_428	0	BRITROC-273	diagnosis	sensitive	1	others	neutral	1.00953891539142	-0.590461084608579	neutral	1.75949232243927	0.159492322439269
s6	IM_430	0.0653367254605066	BRITROC-246	diagnosis	sensitive	1	others	amplified	14.5883241819825	11.5883241819825	neutral	3.84435411615907	0.844354116159071
s6	IM_431	0.112056533610732	BRITROC-242	diagnosis	sensitive	1	others	amplified	39.1898171208684	36.4898171208684	neutral	3.97546955432787	1.27546955432787
s6	IM_434	0	BRITROC-266	diagnosis	sensitive	1	others	neutral	2.04056926038904	-0.0594307396109555	neutral	2.072159346033	-0.0278406539670049
s6	IM_435	0	BRITROC-204	diagnosis	sensitive	1	others	neutral	2.2743862854996	0.474386285499599	neutral	3.01644602800585	1.21644602800585
s6	IM_445	0	BRITROC-225	diagnosis	sensitive	1	others	neutral	1.92286688098771	-0.0771331190122941	neutral	1.06469518252261	-0.93530481747739
s6	IM_449	0.0430215685564617	BRITROC-240	diagnosis	resistant	2	others	neutral	4.06669812192024	1.26669812192024	neutral	3.62196376331699	0.821963763316989
s6	IM_5	0.140322974432804	BRITROC-2	diagnosis	resistant	1	primary platinum resistant	neutral	2.14041690684123	-0.359583093158767	neutral	2.132172027595	-0.367827972404999
s6	IM_56	0	BRITROC-23	diagnosis	sensitive	2	others	neutral	2.09944135123308	0.199441351233077	neutral	3.01866862477012	1.11866862477012
s6	IM_6	0.148055251048852	BRITROC-2	diagnosis	resistant	1	primary platinum resistant	neutral	2.10596854207709	-0.394031457922906	neutral	2.16636401205132	-0.333635987948683
s6	IM_66	0	BRITROC-29	diagnosis	sensitive	3	others	neutral	1.95817468906077	0.158174689060772	neutral	3.08930429156057	1.28930429156057
s6	IM_7	0.062551180172657	BRITROC-3	diagnosis	resistant	2	others	neutral	2.63577932419917	-0.464220675800832	neutral	2.29860492105192	-0.801395078948084
s6	IM_80	0.223600032420241	BRITROC-36	diagnosis	sensitive	1	others	neutral	2.75652174995772	-0.443478250042282	neutral	7.1346982677521	3.9346982677521
s6	IM_81	0.107532175230677	BRITROC-37	diagnosis	sensitive	1	others	amplified	6.60369729156867	4.70369729156867	neutral	4.24114098441871	2.34114098441871
s6	IM_82	0	BRITROC-38	diagnosis	sensitive	1	others	neutral	2.68587128795273	0.0858712879527284	neutral	2.14330596955977	-0.456694030440228
s6	IM_84	0	BRITROC-39	diagnosis	sensitive	1	others	neutral	2.10392612087535	0.103926120875352	neutral	2.1656122908517	0.165612290851704
s6	IM_85	0	BRITROC-39	diagnosis	sensitive	1	others	neutral	1.75866573674213	-0.141334263257874	neutral	2.13124886511548	0.23124886511548
s6	IM_9	0.0882071807572324	BRITROC-3	diagnosis	resistant	2	others	neutral	2.55979135048542	-0.54020864951458	neutral	2.11474273971441	-0.985257260285592
s6	IM_92	0	BRITROC-46	diagnosis	sensitive	1	others	neutral	2.06185158186783	0.16185158186783	neutral	2.05370672116597	0.153706721165968
s7	IM_101	0.174273345612977	BRITROC-55	diagnosis	sensitive	2	others	neutral	0.996832076406707	-0.803167923593293	neutral	2.01851097397474	0.218510973974744
s7	IM_108	0.0281461511386662	BRITROC-61	diagnosis	sensitive	2	others	amplified	8.31698396167706	5.71698396167706	neutral	3.95010493917307	1.35010493917307
s7	IM_11	0.26128750540007	BRITROC-3	diagnosis	resistant	2	others	neutral	2.47566352001033	-0.524336479989667	neutral	2.17089945032964	-0.829100549670359
s7	IM_112	0.192638691342277	BRITROC-64	diagnosis	resistant	2	others	neutral	2.00437919656313	-0.795620803436873	neutral	4.05539196209146	1.25539196209146
s7	IM_113	0.0516797801582544	BRITROC-65	diagnosis	sensitive	1	others	neutral	8.75762496672824	5.85762496672824	neutral	8.02450257519339	5.12450257519339
s7	IM_115	0.317046754412764	BRITROC-67	diagnosis	sensitive	1	others	neutral	2.29905971328217	-0.60094028671783	neutral	2.89168842327264	-0.00831157672735916
s7	IM_116	0.41005863990307	BRITROC-68	diagnosis	sensitive	1	others	neutral	2.75433117564441	-1.64566882435559	neutral	4.77238146647721	0.372381466477214
s7	IM_117	0.183259028936353	BRITROC-69	diagnosis	sensitive	1	others	neutral	2.54412795911006	-0.655872040889945	neutral	5.86136138944369	2.66136138944369
s7	IM_118	0.205097342322111	BRITROC-69	diagnosis	sensitive	1	others	neutral	2.71067310175798	-0.389326898242016	neutral	5.51442753051096	2.41442753051096
s7	IM_119	0.0536109165461647	BRITROC-69	diagnosis	sensitive	1	others	neutral	2.62050480556781	-0.479495194432185	neutral	5.63236845909735	2.53236845909735
s7	IM_124	0.0696685271740699	BRITROC-74	diagnosis	sensitive	1	others	neutral	1.72606097406883	-0.173939025931175	neutral	2.07563468142539	0.175634681425393
s7	IM_143	0.211346397691337	BRITROC-92	diagnosis	sensitive	1	others	neutral	4.68179827484996	0.281798274849962	neutral	4.25507541919273	-0.144924580807274
s7	IM_146	0.416676535758455	BRITROC-96	diagnosis	resistant	4	others	neutral	4.51939788441074	1.11939788441074	neutral	4.19492035251647	0.794920352516475
s7	IM_149	0	BRITROC-99	diagnosis	sensitive	1	others	neutral	2.79112554833864	0.891125548338641	neutral	1.99041353564569	0.0904135356456897
s7	IM_152	0.0437059800864123	BRITROC-104	diagnosis	sensitive	1	others	neutral	2.82948302690476	-0.270516973095243	neutral	4.97273387884959	1.87273387884959
s7	IM_153	0.0152936952383306	BRITROC-107	diagnosis	sensitive	1	others	neutral	2.29187831685114	-0.508121683148862	neutral	3.1019867350331	0.3019867350331
s7	IM_154	0.185081288327946	BRITROC-111	diagnosis	resistant	1	primary platinum resistant	neutral	3.24334332736172	0.343343327361717	neutral	3.01250956390066	0.112509563900657
s7	IM_155	0.315193007939886	BRITROC-113	diagnosis	sensitive	3	others	neutral	7.27650301364718	3.87650301364718	neutral	3.05940619820301	-0.340593801796985
s7	IM_158	0.257192145019994	BRITROC-118	diagnosis	sensitive	1	others	amplified	31.7779535193769	28.0779535193769	amplified	94.1556257675483	90.4556257675483
s7	IM_165	0.131064202244058	BRITROC-140	diagnosis	sensitive	2	others	neutral	1.03540241424849	-0.764597585751507	neutral	2.98147238045755	1.18147238045755
s7	IM_169	0.379107109555923	BRITROC-141	diagnosis	resistant	2	others	neutral	2.01411160031632	-1.18588839968368	neutral	4.98885346013536	1.78885346013536
s7	IM_171	0.254441669659832	BRITROC-141	diagnosis	resistant	2	others	neutral	2.05617185939911	-1.14382814060089	neutral	5.86696611293234	2.66696611293234
s7	IM_18	0.0842065130654237	BRITROC-5	diagnosis	sensitive	2	others	neutral	1.58167083838334	-0.218329161616663	neutral	2.0604613584246	0.260461358424599
s7	IM_180	0.0693589192680291	BRITROC-115	diagnosis	sensitive	1	others	neutral	2.10691131370787	-0.493088686292125	neutral	2.99068180682977	0.390681806829772
s7	IM_182	0.150582542243686	BRITROC-115	diagnosis	sensitive	1	others	neutral	2.94090893096903	0.240908930969028	neutral	3.1237954675354	0.423795467535395
s7	IM_186	0.068074448074926	BRITROC-114	diagnosis	resistant	2	others	neutral	3.00415785643417	-0.395842143565834	neutral	3.02187494439483	-0.378125055605167
s7	IM_187	0.157160035309255	BRITROC-114	diagnosis	resistant	2	others	neutral	2.98818875778121	-0.811811242218791	neutral	3.99777350601213	0.197773506012132
s7	IM_190	0	BRITROC-17	diagnosis	sensitive	1	others	amplified	7.37412312673192	5.47412312673192	neutral	1.92735723916093	0.0273572391609291
s7	IM_193	0	BRITROC-135	diagnosis	resistant	1	primary platinum resistant	amplified	21.9742391368585	16.5742391368585	amplified	259.804217518156	254.404217518156
s7	IM_195	0.251830474493834	BRITROC-136	diagnosis	sensitive	1	others	neutral	4.62592637994513	0.0259263799451306	neutral	4.07722845897595	-0.522771541024048
s7	IM_196	0.231862644470845	BRITROC-139	diagnosis	sensitive	1	others	neutral	5.97984533718386	2.67984533718386	neutral	4.98736652729879	1.68736652729879
s7	IM_198	0	BRITROC-147	diagnosis	resistant	1	primary platinum resistant	neutral	4.48897910732951	1.88897910732951	amplified	11.3698424268246	8.7698424268246
s7	IM_202	0.0993604150236911	BRITROC-101	diagnosis	sensitive	1	others	neutral	6.72508176374545	3.42508176374545	neutral	4.068866936212	0.768866936212003
s7	IM_205	0.445492802153681	BRITROC-128	diagnosis	sensitive	1	others	neutral	2.83407834722244	0.0340783472224353	neutral	4.65086967821678	1.85086967821678
s7	IM_207	0	BRITROC-138	diagnosis	sensitive	1	others	neutral	3.87876964146335	1.77876964146335	neutral	2.10949591637432	0.00949591637432246
s7	IM_208	0.303720491483472	BRITROC-145	diagnosis	sensitive	1	others	neutral	7.29034820643028	3.89034820643028	neutral	7.05723824717169	3.65723824717169
s7	IM_21	0.15114558878595	BRITROC-7	diagnosis	sensitive	1	others	neutral	1.40342319514676	-0.596576804853242	neutral	2.08638570973872	0.0863857097387162
s7	IM_211	0.110363843294663	BRITROC-105	diagnosis	sensitive	2	others	neutral	2.97811838138035	1.07811838138035	neutral	0.99785335432769	-0.90214664567231
s7	IM_214	0.197100072334038	BRITROC-124	diagnosis	sensitive	1	others	neutral	1.80658057773327	-0.0934194222667255	neutral	1.9692125434768	0.0692125434768003
s7	IM_218	0.49277348886109	BRITROC-153	diagnosis	sensitive	1	others	neutral	6.36184242105428	3.46184242105428	neutral	3.21589095507632	0.315890955076322
s7	IM_22	0	BRITROC-8	diagnosis	sensitive	1	others	neutral	2.91281358316163	1.01281358316163	neutral	2.0382787148715	0.138278714871504
s7	IM_220	0.0250613522568665	BRITROC-156	diagnosis	sensitive	4	others	neutral	2.70877296841461	0.108772968414607	neutral	3.0293560886155	0.429356088615499
s7	IM_222	0.118471839613721	BRITROC-162	diagnosis	sensitive	1	others	neutral	2.04608492016732	0.146084920167324	neutral	2.00709630432849	0.107096304328492
s7	IM_223	0.237143328250188	BRITROC-162	diagnosis	sensitive	1	others	neutral	2.03958207425143	0.0395820742514319	neutral	2.02696805003814	0.02696805003814
s7	IM_229	0.229947118339534	BRITROC-115	diagnosis	sensitive	1	others	neutral	2.01009673908923	-0.689903260910772	neutral	3.20931816393401	0.509318163934011
s7	IM_23	0.214034254841754	BRITROC-9	diagnosis	sensitive	1	others	neutral	1.91231239900356	-0.187687600996435	neutral	2.0620142814267	-0.0379857185733012
s7	IM_243	0.142348129046404	BRITROC-170	diagnosis	sensitive	1	others	neutral	1.96847491382648	0.0684749138264826	neutral	2.07795322201513	0.177953222015128
s7	IM_25	0.359661051086079	BRITROC-11	diagnosis	sensitive	1	others	neutral	4.27580293777207	1.07580293777207	neutral	3.20105503170914	0.00105503170913934
s7	IM_252	0	BRITROC-132	diagnosis	sensitive	1	others	neutral	1.05434147772234	-0.745658522277657	neutral	2.00780266277737	0.207802662777365
s7	IM_255	0.0397730795087302	BRITROC-146	diagnosis	sensitive	1	others	neutral	3.50458777169925	0.504587771699248	neutral	4.15802599094962	1.15802599094962
s7	IM_256	0.0431427585395327	BRITROC-146	diagnosis	sensitive	1	others	neutral	3.76093951893144	0.760939518931439	neutral	4.07331040233001	1.07331040233001
s7	IM_257	0.0508607891366408	BRITROC-146	diagnosis	sensitive	1	others	neutral	3.72906706076623	0.729067060766227	neutral	4.11764037369947	1.11764037369947
s7	IM_258	0.0112700842174025	BRITROC-146	diagnosis	sensitive	1	others	neutral	3.85660830476815	0.856608304768153	neutral	4.03772447909438	1.03772447909438
s7	IM_259	0.0517958949957017	BRITROC-146	diagnosis	sensitive	1	others	neutral	3.82859130924908	0.82859130924908	neutral	4.06929835217675	1.06929835217675
s7	IM_260	0.130892664967166	BRITROC-157	diagnosis	sensitive	1	others	neutral	1.69301594821127	-0.406984051788735	neutral	2.14271710232304	0.042717102323035
s7	IM_269	0.163630619558453	BRITROC-172	diagnosis	sensitive	1	others	neutral	3.52646302478914	1.62646302478914	neutral	1.97822557466682	0.0782255746668157
s7	IM_277	0.159327594318167	BRITROC-187	diagnosis	sensitive	1	others	neutral	1.60759896458095	-0.392401035419045	neutral	1.18009025831823	-0.819909741681765
s7	IM_282	0.0197336729629839	BRITROC-103	diagnosis	sensitive	2	others	neutral	1.138840574978	-0.761159425022005	neutral	2.0887976600666	0.188797660066599
s7	IM_295	0.184869082642806	BRITROC-209	diagnosis	sensitive	1	others	neutral	0.688159615597359	-1.01184038440264	neutral	2.0145839992879	0.314583999287897
s7	IM_299	0.19420704808247	BRITROC-32	diagnosis	resistant	1	primary platinum resistant	amplified	10.0275969756455	7.02759697564547	amplified	11.6317058518486	8.6317058518486
s7	IM_3	0	BRITROC-1	diagnosis	resistant	1	primary platinum resistant	neutral	1.87541442775138	-0.124585572248624	neutral	1.96804917066006	-0.0319508293399362
s7	IM_300	0.0744248215561457	BRITROC-148	diagnosis	resistant	2	others	neutral	2.69025712995342	-0.109742870046578	neutral	6.03064740663672	3.23064740663672
s7	IM_306	0.166652420515173	BRITROC-173	diagnosis	sensitive	1	others	neutral	5.77260534919406	0.172605349194061	neutral	6.198314533262	0.598314533261996
s7	IM_311	0.233230383589908	BRITROC-94	diagnosis	sensitive	2	others	neutral	3.97197173706615	0.471971737066155	neutral	4.1242098805016	0.624209880501601
s7	IM_312	0.246607563071486	BRITROC-94	diagnosis	sensitive	2	others	neutral	4.04348205300455	0.543482053004555	neutral	4.11215626404961	0.612156264049606
s7	IM_319	0	BRITROC-199	diagnosis	sensitive	1	others	amplified	12.2254794593174	8.52547945931739	neutral	4.04279351080215	0.342793510802149
s7	IM_321	0.126464004377828	BRITROC-205	diagnosis	sensitive	1	others	neutral	3.40460361383792	0.304603613837915	neutral	4.07058108304661	0.970581083046614
s7	IM_323	0.136856755869345	BRITROC-34	diagnosis	sensitive	1	others	neutral	2.08295876845996	0.082958768459962	neutral	2.04582629720845	0.045826297208452
s7	IM_326	0.196852210281532	BRITROC-106	diagnosis	sensitive	2	others	neutral	8.13548982008843	4.53548982008843	neutral	4.22831558773103	0.62831558773103
s7	IM_329	0.371084375687894	BRITROC-175	diagnosis	sensitive	1	others	neutral	2.91821117714513	0.118211177145128	neutral	4.94235840804109	2.14235840804109
s7	IM_33	0.0886783769845861	BRITROC-13	diagnosis	sensitive	2	others	neutral	8.15869223877656	4.25869223877656	neutral	7.1691167463257	3.2691167463257
s7	IM_332	0.107702060393129	BRITROC-218	diagnosis	resistant	2	others	neutral	1.33931803648434	-0.860681963515658	neutral	2.28038629618533	0.0803862961853321
s7	IM_340	0.199118816102676	BRITROC-216	diagnosis	sensitive	1	others	neutral	1.86329528093533	-0.0367047190646683	neutral	2.13760099570482	0.237600995704821
s7	IM_341	0.192596767642004	BRITROC-216	diagnosis	sensitive	1	others	neutral	1.68542948853258	-0.114570511467422	neutral	2.0387824283042	0.238782428304198
s7	IM_348	0.204284346450611	BRITROC-224	diagnosis	sensitive	1	others	neutral	4.07361439372602	0.473614393726023	neutral	4.11638620731597	0.516386207315971
s7	IM_349	0.0366954335050713	BRITROC-232	diagnosis	sensitive	1	others	neutral	2.99582408651268	-0.304175913487317	neutral	4.06470833098654	0.764708330986537
s7	IM_350	0.0581531260645395	BRITROC-232	diagnosis	sensitive	1	others	neutral	2.92412489594341	-0.275875104056591	neutral	4.09772358107768	0.897723581077685
s7	IM_351	0.0348755059384976	BRITROC-232	diagnosis	sensitive	1	others	neutral	3.04890126222725	-0.151098737772748	neutral	4.11136222191592	0.911362221915923
s7	IM_352	0.404506700312782	BRITROC-161	diagnosis	sensitive	1	others	neutral	7.52869124705144	3.02869124705144	neutral	8.04294284512513	3.54294284512513
s7	IM_354	0.349369764221377	BRITROC-161	diagnosis	sensitive	1	others	neutral	6.56837231646745	2.16837231646744	neutral	7.78400733656854	3.38400733656854
s7	IM_357	0.223540336082149	BRITROC-185	diagnosis	resistant	5	others	neutral	3.3855512961258	-0.314448703874197	neutral	3.98905688462533	0.289056884625333
s7	IM_358	0.234254301876576	BRITROC-185	diagnosis	resistant	5	others	neutral	3.005064936902	-0.694935063098004	neutral	3.94711667643544	0.247116676435441
s7	IM_360	0.229902056346442	BRITROC-192	diagnosis	sensitive	1	others	neutral	1.66442041355856	-0.135579586441443	neutral	2.07038500359637	0.270385003596372
s7	IM_361	0.239076011588689	BRITROC-194	diagnosis	sensitive	1	others	neutral	5.55163543883635	1.45163543883635	neutral	6.19466438329683	2.09466438329683
s7	IM_364	0	BRITROC-226	diagnosis	sensitive	1	others	neutral	2.87456261576765	1.07456261576765	neutral	2.12940765537018	0.329407655370177
s7	IM_367	0.197011014192001	BRITROC-237	diagnosis	sensitive	1	others	neutral	1.83875505099786	-0.0612449490021374	neutral	1.99988279866075	0.0998827986607527
s7	IM_381	0.127255597002738	BRITROC-256	diagnosis	sensitive	2	others	neutral	1.66572396121031	-0.0342760387896874	neutral	2.03778568160856	0.337785681608557
s7	IM_383	0.174149961341469	BRITROC-267	diagnosis	sensitive	1	others	neutral	1.88261988100767	0.0826198810076728	neutral	2.01500640565426	0.21500640565426
s7	IM_385	0.19886011721555	BRITROC-255	diagnosis	resistant	3	others	amplified	10.5315595728822	7.23155957288216	neutral	3.91299057011562	0.612990570115624
s7	IM_387	0.293218502861389	BRITROC-247	diagnosis	sensitive	1	others	neutral	1.83713408578986	-0.762865914210143	neutral	4.27087084486827	1.67087084486827
s7	IM_388	0.270502217122946	BRITROC-252	diagnosis	sensitive	1	others	neutral	1.81741920635464	-0.082580793645358	neutral	1.9934657425048	0.0934657425048004
s7	IM_390	0.456336529758999	BRITROC-271	diagnosis	sensitive	1	others	neutral	3.83081444729498	0.830814447294984	neutral	5.9268855536823	2.9268855536823
s7	IM_394	0.183941431286559	BRITROC-259	diagnosis	sensitive	2	others	neutral	1.79512770242889	-0.204872297571106	neutral	2.06292037492115	0.0629203749211498
s7	IM_395	0.0230430612518845	BRITROC-274	diagnosis	sensitive	2	others	neutral	2.12360511705608	0.32360511705608	neutral	1.00788587229045	-0.792114127709546
s7	IM_396	0.0206676654426555	BRITROC-274	diagnosis	sensitive	2	others	neutral	1.95693177760699	0.156931777606989	neutral	0.978765261287701	-0.821234738712299
s7	IM_399	0.277882878761669	BRITROC-234	diagnosis	resistant	1	primary platinum resistant	amplified	13.9463563592309	10.6463563592309	neutral	3.91986389536228	0.619863895362279
s7	IM_400	0.316205675910227	BRITROC-234	diagnosis	resistant	1	primary platinum resistant	amplified	14.361842595105	10.961842595105	neutral	3.73628381055972	0.336283810559721
s7	IM_401	0.300340118517313	BRITROC-234	diagnosis	resistant	1	primary platinum resistant	amplified	15.2468119116199	11.8468119116199	neutral	3.79544878271189	0.39544878271189
s7	IM_402	0.34037373813186	BRITROC-234	diagnosis	resistant	1	primary platinum resistant	amplified	15.0925773229161	11.6925773229161	neutral	3.84765593378457	0.447655933784568
s7	IM_403	0.259130654218317	BRITROC-248	diagnosis	resistant	2	others	neutral	5.16078643583275	-0.139213564167252	neutral	6.30011568730929	1.00011568730929
s7	IM_411	0.0144791768794551	BRITROC-268	diagnosis	resistant	2	others	amplified	7.19844595578739	5.59844595578739	neutral	1.96477973623277	0.364779736232773
s7	IM_412	0.0234789591923761	BRITROC-268	diagnosis	resistant	2	others	amplified	7.16179245044684	5.56179245044684	neutral	1.99451448878644	0.394514488786441
s7	IM_414	0.0402288101528079	BRITROC-273	diagnosis	sensitive	1	others	neutral	2.13449899858091	-0.765501001419095	neutral	3.01400265384481	0.114002653844806
s7	IM_415	0.102677631047842	BRITROC-273	diagnosis	sensitive	1	others	neutral	2.69844614093675	-0.101553859063253	neutral	3.75764282352762	0.957642823527616
s7	IM_422	0.0621718298621094	BRITROC-229	diagnosis	resistant	1	primary platinum resistant	amplified	9.81860237922242	6.81860237922242	neutral	4.57725867094924	1.57725867094924
s7	IM_423	0	BRITROC-241	diagnosis	sensitive	3	others	neutral	1.91593499926189	0.115934999261886	neutral	2.75082652451382	0.950826524513822
s7	IM_426	0	BRITROC-260	diagnosis	sensitive	1	others	neutral	2.03838651642711	0.138386516427108	neutral	2.0522978235422	0.152297823542197
s7	IM_428	0.111098577859246	BRITROC-273	diagnosis	sensitive	1	others	neutral	1.00953891539142	-0.590461084608579	neutral	1.75949232243927	0.159492322439269
s7	IM_430	0.40529484790497	BRITROC-246	diagnosis	sensitive	1	others	amplified	14.5883241819825	11.5883241819825	neutral	3.84435411615907	0.844354116159071
s7	IM_431	0.132634849668718	BRITROC-242	diagnosis	sensitive	1	others	amplified	39.1898171208684	36.4898171208684	neutral	3.97546955432787	1.27546955432787
s7	IM_434	0.269376784537491	BRITROC-266	diagnosis	sensitive	1	others	neutral	2.04056926038904	-0.0594307396109555	neutral	2.072159346033	-0.0278406539670049
s7	IM_435	0.150495062546029	BRITROC-204	diagnosis	sensitive	1	others	neutral	2.2743862854996	0.474386285499599	neutral	3.01644602800585	1.21644602800585
s7	IM_445	0.209152877990363	BRITROC-225	diagnosis	sensitive	1	others	neutral	1.92286688098771	-0.0771331190122941	neutral	1.06469518252261	-0.93530481747739
s7	IM_449	0.355339397901562	BRITROC-240	diagnosis	resistant	2	others	neutral	4.06669812192024	1.26669812192024	neutral	3.62196376331699	0.821963763316989
s7	IM_5	0	BRITROC-2	diagnosis	resistant	1	primary platinum resistant	neutral	2.14041690684123	-0.359583093158767	neutral	2.132172027595	-0.367827972404999
s7	IM_56	0.245121383693132	BRITROC-23	diagnosis	sensitive	2	others	neutral	2.09944135123308	0.199441351233077	neutral	3.01866862477012	1.11866862477012
s7	IM_6	0	BRITROC-2	diagnosis	resistant	1	primary platinum resistant	neutral	2.10596854207709	-0.394031457922906	neutral	2.16636401205132	-0.333635987948683
s7	IM_66	0.207628009846514	BRITROC-29	diagnosis	sensitive	3	others	neutral	1.95817468906077	0.158174689060772	neutral	3.08930429156057	1.28930429156057
s7	IM_7	0.225539467058177	BRITROC-3	diagnosis	resistant	2	others	neutral	2.63577932419917	-0.464220675800832	neutral	2.29860492105192	-0.801395078948084
s7	IM_80	0.11758889017834	BRITROC-36	diagnosis	sensitive	1	others	neutral	2.75652174995772	-0.443478250042282	neutral	7.1346982677521	3.9346982677521
s7	IM_81	0	BRITROC-37	diagnosis	sensitive	1	others	amplified	6.60369729156867	4.70369729156867	neutral	4.24114098441871	2.34114098441871
s7	IM_82	0.404038532618762	BRITROC-38	diagnosis	sensitive	1	others	neutral	2.68587128795273	0.0858712879527284	neutral	2.14330596955977	-0.456694030440228
s7	IM_84	0.177614028594244	BRITROC-39	diagnosis	sensitive	1	others	neutral	2.10392612087535	0.103926120875352	neutral	2.1656122908517	0.165612290851704
s7	IM_85	0.181564954088098	BRITROC-39	diagnosis	sensitive	1	others	neutral	1.75866573674213	-0.141334263257874	neutral	2.13124886511548	0.23124886511548
s7	IM_9	0.239770520569746	BRITROC-3	diagnosis	resistant	2	others	neutral	2.55979135048542	-0.54020864951458	neutral	2.11474273971441	-0.985257260285592
s7	IM_92	0.17638642535247	BRITROC-46	diagnosis	sensitive	1	others	neutral	2.06185158186783	0.16185158186783	neutral	2.05370672116597	0.153706721165968
