# Supplementary material for: The copy number and mutational landscape of recurrent ovarian high-grade serous carcinoma
Source: Nat Commun. 2023 Jul 20;14:4387. doi: 10.1038/s41467-023-39867-7 (PMC10359414; doi:10.1038/s41467-023-39867-7)
Supplement: Supplementary file 10 — Source Data [file 41467_2023_39867_MOESM10_ESM.zip › source_data/figure_6C_layer_1.tsv]

id	signature	value	group
IM_101	s1	0.39750894554699	primary resistant
IM_101	s2	0.025573565791738	primary resistant
IM_101	s3	0.358683198229871	primary resistant
IM_101	s4	0	primary resistant
IM_101	s5	0.0439610046879804	primary resistant
IM_101	s6	0	primary resistant
IM_101	s7	0.174273285743421	primary resistant
IM_108	s1	0.378551723014983	primary resistant
IM_108	s2	0.112601975213764	primary resistant
IM_108	s3	0.135681065414287	primary resistant
IM_108	s4	0.212522892357887	primary resistant
IM_108	s5	0	primary resistant
IM_108	s6	0.132496289406247	primary resistant
IM_108	s7	0.0281460545928319	primary resistant
IM_11	s1	0.281526298518066	primary resistant
IM_11	s2	0.188485098338813	primary resistant
IM_11	s3	0.024798640499652	primary resistant
IM_11	s4	0.0977712565678522	primary resistant
IM_11	s5	0.0474809950362899	primary resistant
IM_11	s6	0.0986501353025128	primary resistant
IM_11	s7	0.261287575736815	primary resistant
IM_149	s1	0.847131270171363	primary resistant
IM_149	s2	0	primary resistant
IM_149	s3	0.0869129367960151	primary resistant
IM_149	s4	0.0659557930326214	primary resistant
IM_149	s5	0	primary resistant
IM_149	s6	0	primary resistant
IM_149	s7	0	primary resistant
IM_207	s1	0	primary resistant
IM_207	s2	0.535438153579289	primary resistant
IM_207	s3	0.41469334382636	primary resistant
IM_207	s4	0.0358427351852243	primary resistant
IM_207	s5	0.0140257674091265	primary resistant
IM_207	s6	0	primary resistant
IM_207	s7	0	primary resistant
IM_252	s1	0.821313454715249	primary resistant
IM_252	s2	0	primary resistant
IM_252	s3	0.178686545284751	primary resistant
IM_252	s4	0	primary resistant
IM_252	s5	0	primary resistant
IM_252	s6	0	primary resistant
IM_252	s7	0	primary resistant
IM_255	s1	0.230422087129423	primary resistant
IM_255	s2	0.0553708364063883	primary resistant
IM_255	s3	0.135362116785743	primary resistant
IM_255	s4	0.48965240130703	primary resistant
IM_255	s5	0	primary resistant
IM_255	s6	0.0494195712449546	primary resistant
IM_255	s7	0.0397729871264606	primary resistant
IM_357	s1	0.428981054769389	primary resistant
IM_357	s2	0	primary resistant
IM_357	s3	0.079462706492044	primary resistant
IM_357	s4	0.268015889227836	primary resistant
IM_357	s5	0	primary resistant
IM_357	s6	0	primary resistant
IM_357	s7	0.223540349510731	primary resistant
IM_388	s1	0.0795571673346183	primary resistant
IM_388	s2	0.0757193519512447	primary resistant
IM_388	s3	0.162296422410855	primary resistant
IM_388	s4	0	primary resistant
IM_388	s5	0.411924768724994	primary resistant
IM_388	s6	0	primary resistant
IM_388	s7	0.270502289578288	primary resistant
IM_390	s1	0	primary resistant
IM_390	s2	0.244963652805171	primary resistant
IM_390	s3	0.0202557031065924	primary resistant
IM_390	s4	0.136710855689738	primary resistant
IM_390	s5	0.141733076620471	primary resistant
IM_390	s6	0	primary resistant
IM_390	s7	0.456336711778027	primary resistant
IM_394	s1	0.264285740371165	primary resistant
IM_394	s2	0.115151733129702	primary resistant
IM_394	s3	0.2141207815867	primary resistant
IM_394	s4	0	primary resistant
IM_394	s5	0.222500325482689	primary resistant
IM_394	s6	0	primary resistant
IM_394	s7	0.183941419429744	primary resistant
IM_395	s1	0.667011644713771	primary resistant
IM_395	s2	0.0141304988286532	primary resistant
IM_395	s3	0.295814938905188	primary resistant
IM_395	s4	0	primary resistant
IM_395	s5	0	primary resistant
IM_395	s6	0	primary resistant
IM_395	s7	0.0230429175523876	primary resistant
IM_396	s1	0.633092973138995	primary resistant
IM_396	s2	0	primary resistant
IM_396	s3	0.346239516050089	primary resistant
IM_396	s4	0	primary resistant
IM_396	s5	0	primary resistant
IM_396	s6	0	primary resistant
IM_396	s7	0.0206675108109166	primary resistant
IM_428	s1	0.362307052765	primary resistant
IM_428	s2	0.0439869722921824	primary resistant
IM_428	s3	0.125270899154309	primary resistant
IM_428	s4	0.0400178352776205	primary resistant
IM_428	s5	0.317318678877256	primary resistant
IM_428	s6	0	primary resistant
IM_428	s7	0.111098561633632	primary resistant
IM_84	s1	0.247972523567601	primary resistant
IM_84	s2	0.148943315456184	primary resistant
IM_84	s3	0.341968038673681	primary resistant
IM_84	s4	0.0189783137734826	primary resistant
IM_84	s5	0.0645238315889502	primary resistant
IM_84	s6	0	primary resistant
IM_84	s7	0.177613976940101	primary resistant
IM_85	s1	0.161989010189021	primary resistant
IM_85	s2	0.0701554181255591	primary resistant
IM_85	s3	0.227970281430465	primary resistant
IM_85	s4	0	primary resistant
IM_85	s5	0.358320326259482	primary resistant
IM_85	s6	0	primary resistant
IM_85	s7	0.181564963995474	primary resistant
JBLAB-19313	s1	0.209858564954333	primary resistant
JBLAB-19313	s2	0.0517116308275474	primary resistant
JBLAB-19313	s3	0.368730423347521	primary resistant
JBLAB-19313	s4	0.036313983802491	primary resistant
JBLAB-19313	s5	0	primary resistant
JBLAB-19313	s6	0	primary resistant
JBLAB-19313	s7	0.333385397068107	primary resistant
JBLAB-19316	s1	0.247411489930335	primary resistant
JBLAB-19316	s2	0.108619819421391	primary resistant
JBLAB-19316	s3	0.456317451702601	primary resistant
JBLAB-19316	s4	0	primary resistant
JBLAB-19316	s5	0.0324262309698488	primary resistant
JBLAB-19316	s6	0.0257467923243834	primary resistant
JBLAB-19316	s7	0.129478215651441	primary resistant
JBLAB-19317	s1	0.275690606952772	primary resistant
JBLAB-19317	s2	0.0460941199061057	primary resistant
JBLAB-19317	s3	0.408566919390922	primary resistant
JBLAB-19317	s4	0.0124804421872423	primary resistant
JBLAB-19317	s5	0.0798600535136772	primary resistant
JBLAB-19317	s6	0	primary resistant
JBLAB-19317	s7	0.177307858049281	primary resistant
JBLAB-19318	s1	0.386473487875259	primary resistant
JBLAB-19318	s2	0.0661328167175361	primary resistant
JBLAB-19318	s3	0.41696723403879	primary resistant
JBLAB-19318	s4	0	primary resistant
JBLAB-19318	s5	0	primary resistant
JBLAB-19318	s6	0	primary resistant
JBLAB-19318	s7	0.130426461368415	primary resistant
JBLAB-19321	s1	0.331655024696066	primary resistant
JBLAB-19321	s2	0.0399648006807217	primary resistant
JBLAB-19321	s3	0.262325712867062	primary resistant
JBLAB-19321	s4	0	primary resistant
JBLAB-19321	s5	0.0887116698290763	primary resistant
JBLAB-19321	s6	0	primary resistant
JBLAB-19321	s7	0.277342791927074	primary resistant
JBLAB-4195	s1	0.384388037406727	primary resistant
JBLAB-4195	s2	0	primary resistant
JBLAB-4195	s3	0.359921802925851	primary resistant
JBLAB-4195	s4	0	primary resistant
JBLAB-4195	s5	0.0475578099280514	primary resistant
JBLAB-4195	s6	0	primary resistant
JBLAB-4195	s7	0.208132349739371	primary resistant
JBLAB-4196	s1	0.320354176955519	primary resistant
JBLAB-4196	s2	0.0135278879363058	primary resistant
JBLAB-4196	s3	0.295112081916186	primary resistant
JBLAB-4196	s4	0.0330870790569698	primary resistant
JBLAB-4196	s5	0.118720950804996	primary resistant
JBLAB-4196	s6	0	primary resistant
JBLAB-4196	s7	0.219197823330023	primary resistant
JBLAB-4199	s1	0.0320283775861626	primary resistant
JBLAB-4199	s2	0.244018914228714	primary resistant
JBLAB-4199	s3	0.0831894220116535	primary resistant
JBLAB-4199	s4	0.265671130203099	primary resistant
JBLAB-4199	s5	0.0776844995269517	primary resistant
JBLAB-4199	s6	0.105807767756349	primary resistant
JBLAB-4199	s7	0.19159988868707	primary resistant
JBLAB-4200	s1	0.218795866630214	primary resistant
JBLAB-4200	s2	0.0652806699525842	primary resistant
JBLAB-4200	s3	0.086976550908776	primary resistant
JBLAB-4200	s4	0.101927862906274	primary resistant
JBLAB-4200	s5	0	primary resistant
JBLAB-4200	s6	0.0124973158578758	primary resistant
JBLAB-4200	s7	0.514521733744276	primary resistant
IM_112	s1	0.450263288679739	non-primary resistant
IM_112	s2	0.158134683979965	non-primary resistant
IM_112	s3	0.0289658414797705	non-primary resistant
IM_112	s4	0.0726965457976193	non-primary resistant
IM_112	s5	0.0973009278810681	non-primary resistant
IM_112	s6	0	non-primary resistant
IM_112	s7	0.192638712181837	non-primary resistant
IM_113	s1	0.200793678742138	non-primary resistant
IM_113	s2	0	non-primary resistant
IM_113	s3	0.102416005205228	non-primary resistant
IM_113	s4	0.472173137585379	non-primary resistant
IM_113	s5	0	non-primary resistant
IM_113	s6	0.172937457842231	non-primary resistant
IM_113	s7	0.0516797206250239	non-primary resistant
IM_115	s1	0.390200415574066	non-primary resistant
IM_115	s2	0.292752834090253	non-primary resistant
IM_115	s3	0	non-primary resistant
IM_115	s4	0	non-primary resistant
IM_115	s5	0	non-primary resistant
IM_115	s6	0	non-primary resistant
IM_115	s7	0.31704675033568	non-primary resistant
IM_116	s1	0.141929795030124	non-primary resistant
IM_116	s2	0.216486210171142	non-primary resistant
IM_116	s3	0	non-primary resistant
IM_116	s4	0.200486378018335	non-primary resistant
IM_116	s5	0.0310389075981607	non-primary resistant
IM_116	s6	0	non-primary resistant
IM_116	s7	0.410058709182239	non-primary resistant
IM_117	s1	0.0343844007772369	non-primary resistant
IM_117	s2	0.174822143611309	non-primary resistant
IM_117	s3	0.0803018695005563	non-primary resistant
IM_117	s4	0.321221353670979	non-primary resistant
IM_117	s5	0.0864256329386613	non-primary resistant
IM_117	s6	0.119585544491916	non-primary resistant
IM_117	s7	0.183259055009342	non-primary resistant
IM_118	s1	0.0738741599784701	non-primary resistant
IM_118	s2	0.193833298954137	non-primary resistant
IM_118	s3	0.103551529332412	non-primary resistant
IM_118	s4	0.314021812199067	non-primary resistant
IM_118	s5	0.0346460702447746	non-primary resistant
IM_118	s6	0.0749757669805454	non-primary resistant
IM_118	s7	0.205097362310594	non-primary resistant
IM_119	s1	0.203552768617405	non-primary resistant
IM_119	s2	0	non-primary resistant
IM_119	s3	0.0747365419470202	non-primary resistant
IM_119	s4	0.484876032557063	non-primary resistant
IM_119	s5	0	non-primary resistant
IM_119	s6	0.183223804386191	non-primary resistant
IM_119	s7	0.0536108524923206	non-primary resistant
IM_124	s1	0.222961632701541	non-primary resistant
IM_124	s2	0.283626907090981	non-primary resistant
IM_124	s3	0.307808198375879	non-primary resistant
IM_124	s4	0	non-primary resistant
IM_124	s5	0.11593484557626	non-primary resistant
IM_124	s6	0	non-primary resistant
IM_124	s7	0.069668416255338	non-primary resistant
IM_143	s1	0.147569663157282	non-primary resistant
IM_143	s2	0.218005276977302	non-primary resistant
IM_143	s3	0	non-primary resistant
IM_143	s4	0.423078667846429	non-primary resistant
IM_143	s5	0	non-primary resistant
IM_143	s6	0	non-primary resistant
IM_143	s7	0.211346392018988	non-primary resistant
IM_146	s1	0.225575859669657	non-primary resistant
IM_146	s2	0.0839861112990483	non-primary resistant
IM_146	s3	0.0466796911157659	non-primary resistant
IM_146	s4	0.215561338170236	non-primary resistant
IM_146	s5	0.0115203123106442	non-primary resistant
IM_146	s6	0	non-primary resistant
IM_146	s7	0.416676687434649	non-primary resistant
IM_152	s1	0.403369739860156	non-primary resistant
IM_152	s2	0.04035885221493	non-primary resistant
IM_152	s3	0.0936468190081049	non-primary resistant
IM_152	s4	0.371707780288644	non-primary resistant
IM_152	s5	0	non-primary resistant
IM_152	s6	0.0472109191631115	non-primary resistant
IM_152	s7	0.0437058894650531	non-primary resistant
IM_153	s1	0.220620110003294	non-primary resistant
IM_153	s2	0.398405331481903	non-primary resistant
IM_153	s3	0.139370415825022	non-primary resistant
IM_153	s4	0.193603083057201	non-primary resistant
IM_153	s5	0.0327074774736972	non-primary resistant
IM_153	s6	0	non-primary resistant
IM_153	s7	0.0152935821588829	non-primary resistant
IM_154	s1	0.27534110396061	non-primary resistant
IM_154	s2	0.306073212111836	non-primary resistant
IM_154	s3	0.0323061494167026	non-primary resistant
IM_154	s4	0.201198261394467	non-primary resistant
IM_154	s5	0	non-primary resistant
IM_154	s6	0	non-primary resistant
IM_154	s7	0.185081273116384	non-primary resistant
IM_155	s1	0.0275859723018251	non-primary resistant
IM_155	s2	0.177481847748682	non-primary resistant
IM_155	s3	0.0326202407789289	non-primary resistant
IM_155	s4	0.233785515602438	non-primary resistant
IM_155	s5	0.140903465930131	non-primary resistant
IM_155	s6	0.0724298310603312	non-primary resistant
IM_155	s7	0.315193126577664	non-primary resistant
IM_158	s1	0.175178880273418	non-primary resistant
IM_158	s2	0.182717194940603	non-primary resistant
IM_158	s3	0.0297001026989716	non-primary resistant
IM_158	s4	0.27730205644572	non-primary resistant
IM_158	s5	0	non-primary resistant
IM_158	s6	0.0779095580883502	non-primary resistant
IM_158	s7	0.257192207552937	non-primary resistant
IM_165	s1	0.461902709486355	non-primary resistant
IM_165	s2	0.0247332490879823	non-primary resistant
IM_165	s3	0.0698802858541453	non-primary resistant
IM_165	s4	0	non-primary resistant
IM_165	s5	0.312419559995464	non-primary resistant
IM_165	s6	0	non-primary resistant
IM_165	s7	0.131064195576053	non-primary resistant
IM_169	s1	0.0824818423146549	non-primary resistant
IM_169	s2	0.251828789434355	non-primary resistant
IM_169	s3	0	non-primary resistant
IM_169	s4	0.128370336954666	non-primary resistant
IM_169	s5	0.158211858343792	non-primary resistant
IM_169	s6	0	non-primary resistant
IM_169	s7	0.379107172952532	non-primary resistant
IM_171	s1	0.136759427876719	non-primary resistant
IM_171	s2	0.25798121631921	non-primary resistant
IM_171	s3	0.0921728754611346	non-primary resistant
IM_171	s4	0.233443689603807	non-primary resistant
IM_171	s5	0.0252010783663806	non-primary resistant
IM_171	s6	0	non-primary resistant
IM_171	s7	0.254441712372749	non-primary resistant
IM_18	s1	0.325605589694625	non-primary resistant
IM_18	s2	0.105605457897926	non-primary resistant
IM_18	s3	0.327325124674246	non-primary resistant
IM_18	s4	0.157257418808453	non-primary resistant
IM_18	s5	0	non-primary resistant
IM_18	s6	0	non-primary resistant
IM_18	s7	0.0842064089247503	non-primary resistant
IM_180	s1	0.591802322639823	non-primary resistant
IM_180	s2	0.120538623167599	non-primary resistant
IM_180	s3	0.121904989172916	non-primary resistant
IM_180	s4	0.0180660566001143	non-primary resistant
IM_180	s5	0.0348329403966601	non-primary resistant
IM_180	s6	0.0434962382719101	non-primary resistant
IM_180	s7	0.0693588297509781	non-primary resistant
IM_182	s1	0.336434883643066	non-primary resistant
IM_182	s2	0.115464216194991	non-primary resistant
IM_182	s3	0.150418116012278	non-primary resistant
IM_182	s4	0.141768493984787	non-primary resistant
IM_182	s5	0.0267114464904427	non-primary resistant
IM_182	s6	0.078620333158742	non-primary resistant
IM_182	s7	0.150582510515695	non-primary resistant
IM_186	s1	0.50161273641534	non-primary resistant
IM_186	s2	0.1231756522716	non-primary resistant
IM_186	s3	0.0487063951572144	non-primary resistant
IM_186	s4	0.131336302133525	non-primary resistant
IM_186	s5	0.0480774324440803	non-primary resistant
IM_186	s6	0.0790170999344983	non-primary resistant
IM_186	s7	0.0680743816437428	non-primary resistant
IM_187	s1	0.508334698403104	non-primary resistant
IM_187	s2	0.103340367936606	non-primary resistant
IM_187	s3	0	non-primary resistant
IM_187	s4	0.13405773896537	non-primary resistant
IM_187	s5	0.0576508997483226	non-primary resistant
IM_187	s6	0.039456291469022	non-primary resistant
IM_187	s7	0.157160003477576	non-primary resistant
IM_190	s1	0.750216250164653	non-primary resistant
IM_190	s2	0.0415250577966182	non-primary resistant
IM_190	s3	0.152048198507889	non-primary resistant
IM_190	s4	0	non-primary resistant
IM_190	s5	0.0240149448710961	non-primary resistant
IM_190	s6	0.0321955486597438	non-primary resistant
IM_190	s7	0	non-primary resistant
IM_193	s1	0.349861765083607	non-primary resistant
IM_193	s2	0.0161921965987769	non-primary resistant
IM_193	s3	0	non-primary resistant
IM_193	s4	0.451147123347216	non-primary resistant
IM_193	s5	0	non-primary resistant
IM_193	s6	0.1827989149704	non-primary resistant
IM_193	s7	0	non-primary resistant
IM_195	s1	0.0643811892403029	non-primary resistant
IM_195	s2	0.168971164387907	non-primary resistant
IM_195	s3	0	non-primary resistant
IM_195	s4	0.226720644048038	non-primary resistant
IM_195	s5	0.0776338839441391	non-primary resistant
IM_195	s6	0.210462606785785	non-primary resistant
IM_195	s7	0.251830511593829	non-primary resistant
IM_196	s1	0.208233674581939	non-primary resistant
IM_196	s2	0.170374855514332	non-primary resistant
IM_196	s3	0.0598200021308039	non-primary resistant
IM_196	s4	0.230534272953235	non-primary resistant
IM_196	s5	0.0127755882892115	non-primary resistant
IM_196	s6	0.086398921362615	non-primary resistant
IM_196	s7	0.231862685167863	non-primary resistant
IM_198	s1	0.721696879308005	non-primary resistant
IM_198	s2	0.0310031968358454	non-primary resistant
IM_198	s3	0.0798314960458939	non-primary resistant
IM_198	s4	0.075147298138987	non-primary resistant
IM_198	s5	0.0164226146536273	non-primary resistant
IM_198	s6	0.0758985150176411	non-primary resistant
IM_198	s7	0	non-primary resistant
IM_202	s1	0.259928526705249	non-primary resistant
IM_202	s2	0.150903286172021	non-primary resistant
IM_202	s3	0.0659847717872209	non-primary resistant
IM_202	s4	0.230343712701414	non-primary resistant
IM_202	s5	0	non-primary resistant
IM_202	s6	0.193479313640696	non-primary resistant
IM_202	s7	0.0993603889933998	non-primary resistant
IM_205	s1	0.104474639744543	non-primary resistant
IM_205	s2	0.0652417872721761	non-primary resistant
IM_205	s3	0.145553319738921	non-primary resistant
IM_205	s4	0.0894817778487204	non-primary resistant
IM_205	s5	0.099194501841787	non-primary resistant
IM_205	s6	0.0505610027127495	non-primary resistant
IM_205	s7	0.445492970841103	non-primary resistant
IM_208	s1	0.128425303627154	non-primary resistant
IM_208	s2	0.204890061973387	non-primary resistant
IM_208	s3	0	non-primary resistant
IM_208	s4	0.269111642717533	non-primary resistant
IM_208	s5	0.0452120251081445	non-primary resistant
IM_208	s6	0.0486404387020143	non-primary resistant
IM_208	s7	0.303720527871766	non-primary resistant
IM_21	s1	0.0998297250960893	non-primary resistant
IM_21	s2	0.160958355127605	non-primary resistant
IM_21	s3	0.237317513008556	non-primary resistant
IM_21	s4	0.0102176070119927	non-primary resistant
IM_21	s5	0.340531218018434	non-primary resistant
IM_21	s6	0	non-primary resistant
IM_21	s7	0.151145581737323	non-primary resistant
IM_211	s1	0.442093550275132	non-primary resistant
IM_211	s2	0.0251485956876584	non-primary resistant
IM_211	s3	0.32691785921143	non-primary resistant
IM_211	s4	0.0231433157047555	non-primary resistant
IM_211	s5	0.0568329195912846	non-primary resistant
IM_211	s6	0.0155000164356094	non-primary resistant
IM_211	s7	0.110363743094131	non-primary resistant
IM_214	s1	0.196261847909005	non-primary resistant
IM_214	s2	0.0929427281354627	non-primary resistant
IM_214	s3	0.340928329039897	non-primary resistant
IM_214	s4	0	non-primary resistant
IM_214	s5	0.172767059039089	non-primary resistant
IM_214	s6	0	non-primary resistant
IM_214	s7	0.197100035876547	non-primary resistant
IM_218	s1	0.164382474420821	non-primary resistant
IM_218	s2	0.0496479543205948	non-primary resistant
IM_218	s3	0.0981960864237631	non-primary resistant
IM_218	s4	0.128305081619991	non-primary resistant
IM_218	s5	0.0252552767108611	non-primary resistant
IM_218	s6	0.041439440800445	non-primary resistant
IM_218	s7	0.492773685703524	non-primary resistant
IM_22	s1	0.506713032284592	non-primary resistant
IM_22	s2	0.0299345520204508	non-primary resistant
IM_22	s3	0.300867564269096	non-primary resistant
IM_22	s4	0.108371812557913	non-primary resistant
IM_22	s5	0.0420007917667242	non-primary resistant
IM_22	s6	0.0121122471012247	non-primary resistant
IM_22	s7	0	non-primary resistant
IM_220	s1	0.445982337564073	non-primary resistant
IM_220	s2	0.138566816698161	non-primary resistant
IM_220	s3	0.0794750182710904	non-primary resistant
IM_220	s4	0.0378950633929957	non-primary resistant
IM_220	s5	0.15984361288734	non-primary resistant
IM_220	s6	0.113175876111108	non-primary resistant
IM_220	s7	0.025061275075231	non-primary resistant
IM_222	s1	0.409136361371693	non-primary resistant
IM_222	s2	0.0287448873374825	non-primary resistant
IM_222	s3	0.349332711706221	non-primary resistant
IM_222	s4	0.0338516916649964	non-primary resistant
IM_222	s5	0.0221055043423121	non-primary resistant
IM_222	s6	0.0383571037541758	non-primary resistant
IM_222	s7	0.118471739823119	non-primary resistant
IM_223	s1	0.359576296104013	non-primary resistant
IM_223	s2	0.015600349438675	non-primary resistant
IM_223	s3	0.253232326748899	non-primary resistant
IM_223	s4	0	non-primary resistant
IM_223	s5	0.134447693801858	non-primary resistant
IM_223	s6	0	non-primary resistant
IM_223	s7	0.237143333906555	non-primary resistant
IM_229	s1	0.145060988548292	non-primary resistant
IM_229	s2	0.29468675540064	non-primary resistant
IM_229	s3	0.0285737200643089	non-primary resistant
IM_229	s4	0.0172859517902254	non-primary resistant
IM_229	s5	0.28444539329707	non-primary resistant
IM_229	s6	0	non-primary resistant
IM_229	s7	0.229947190899464	non-primary resistant
IM_23	s1	0.111639964020343	non-primary resistant
IM_23	s2	0.242600354245545	non-primary resistant
IM_23	s3	0.381799250257417	non-primary resistant
IM_23	s4	0.0499262150501168	non-primary resistant
IM_23	s5	0	non-primary resistant
IM_23	s6	0	non-primary resistant
IM_23	s7	0.214034216426578	non-primary resistant
IM_243	s1	0.404664070505389	non-primary resistant
IM_243	s2	0.0510965394424282	non-primary resistant
IM_243	s3	0.332677859803464	non-primary resistant
IM_243	s4	0	non-primary resistant
IM_243	s5	0.0692134738589538	non-primary resistant
IM_243	s6	0	non-primary resistant
IM_243	s7	0.142348056389765	non-primary resistant
IM_25	s1	0.0621568788220096	non-primary resistant
IM_25	s2	0.145351183244802	non-primary resistant
IM_25	s3	0.114868800191007	non-primary resistant
IM_25	s4	0.228813520864524	non-primary resistant
IM_25	s5	0.0665077666596908	non-primary resistant
IM_25	s6	0.0226406864549254	non-primary resistant
IM_25	s7	0.359661163763041	non-primary resistant
IM_256	s1	0.243208393225558	non-primary resistant
IM_256	s2	0.0345719115991732	non-primary resistant
IM_256	s3	0.167672542971398	non-primary resistant
IM_256	s4	0.493738946704468	non-primary resistant
IM_256	s5	0	non-primary resistant
IM_256	s6	0.0176655478440567	non-primary resistant
IM_256	s7	0.0431426576553454	non-primary resistant
IM_257	s1	0.183992412431172	non-primary resistant
IM_257	s2	0.102495654344091	non-primary resistant
IM_257	s3	0.121024988959871	non-primary resistant
IM_257	s4	0.485640042237703	non-primary resistant
IM_257	s5	0.0367300001149113	non-primary resistant
IM_257	s6	0.0192562027669008	non-primary resistant
IM_257	s7	0.0508606991453512	non-primary resistant
IM_258	s1	0.230749611014057	non-primary resistant
IM_258	s2	0.0899788772791405	non-primary resistant
IM_258	s3	0.158569397257194	non-primary resistant
IM_258	s4	0.509432132714653	non-primary resistant
IM_258	s5	0	non-primary resistant
IM_258	s6	0	non-primary resistant
IM_258	s7	0.0112699817349552	non-primary resistant
IM_259	s1	0.172322251555751	non-primary resistant
IM_259	s2	0.176699287566959	non-primary resistant
IM_259	s3	0.105285189941868	non-primary resistant
IM_259	s4	0.438795445380711	non-primary resistant
IM_259	s5	0	non-primary resistant
IM_259	s6	0.0551020083043717	non-primary resistant
IM_259	s7	0.051795817250339	non-primary resistant
IM_260	s1	0.252263409920342	non-primary resistant
IM_260	s2	0.121424281876624	non-primary resistant
IM_260	s3	0.220774096110284	non-primary resistant
IM_260	s4	0.0673693919047798	non-primary resistant
IM_260	s5	0.207276191418538	non-primary resistant
IM_260	s6	0	non-primary resistant
IM_260	s7	0.130892628769432	non-primary resistant
IM_269	s1	0.38501981122881	non-primary resistant
IM_269	s2	0.0563899107483639	non-primary resistant
IM_269	s3	0.322435331949339	non-primary resistant
IM_269	s4	0	non-primary resistant
IM_269	s5	0.0725243845794065	non-primary resistant
IM_269	s6	0	non-primary resistant
IM_269	s7	0.163630561494081	non-primary resistant
IM_277	s1	0.163902477155472	non-primary resistant
IM_277	s2	0.193972206367714	non-primary resistant
IM_277	s3	0.174339178637262	non-primary resistant
IM_277	s4	0.0497111638900474	non-primary resistant
IM_277	s5	0.239959289997376	non-primary resistant
IM_277	s6	0.0187880960610161	non-primary resistant
IM_277	s7	0.159327587891113	non-primary resistant
IM_282	s1	0.179584569894149	non-primary resistant
IM_282	s2	0.27961788975464	non-primary resistant
IM_282	s3	0.411296357698301	non-primary resistant
IM_282	s4	0.035411144792528	non-primary resistant
IM_282	s5	0.0743565224349076	non-primary resistant
IM_282	s6	0	non-primary resistant
IM_282	s7	0.0197335154254743	non-primary resistant
IM_295	s1	0.317513783281756	non-primary resistant
IM_295	s2	0.0476553449323632	non-primary resistant
IM_295	s3	0.366868410124359	non-primary resistant
IM_295	s4	0	non-primary resistant
IM_295	s5	0.0830934298014387	non-primary resistant
IM_295	s6	0	non-primary resistant
IM_295	s7	0.184869031860084	non-primary resistant
IM_299	s1	0.139613085994313	non-primary resistant
IM_299	s2	0.215635878689986	non-primary resistant
IM_299	s3	0	non-primary resistant
IM_299	s4	0.205964884556172	non-primary resistant
IM_299	s5	0.156811369180254	non-primary resistant
IM_299	s6	0.0877677323679059	non-primary resistant
IM_299	s7	0.19420704921137	non-primary resistant
IM_3	s1	0.580964022753944	non-primary resistant
IM_3	s2	0.152108159438858	non-primary resistant
IM_3	s3	0.195579539372393	non-primary resistant
IM_3	s4	0.0234033929151118	non-primary resistant
IM_3	s5	0.0479448855196938	non-primary resistant
IM_3	s6	0	non-primary resistant
IM_3	s7	0	non-primary resistant
IM_300	s1	0.528694127929097	non-primary resistant
IM_300	s2	0.101518399843957	non-primary resistant
IM_300	s3	0.0646318012221773	non-primary resistant
IM_300	s4	0.0836217188280481	non-primary resistant
IM_300	s5	0.0389801905972249	non-primary resistant
IM_300	s6	0.108129002073847	non-primary resistant
IM_300	s7	0.0744247595056488	non-primary resistant
IM_306	s1	0.0447869853393054	non-primary resistant
IM_306	s2	0	non-primary resistant
IM_306	s3	0	non-primary resistant
IM_306	s4	0.322110908145432	non-primary resistant
IM_306	s5	0	non-primary resistant
IM_306	s6	0.466449692305832	non-primary resistant
IM_306	s7	0.166652414209431	non-primary resistant
IM_311	s1	0.31999358351708	non-primary resistant
IM_311	s2	0	non-primary resistant
IM_311	s3	0.107075281849671	non-primary resistant
IM_311	s4	0.339700737440131	non-primary resistant
IM_311	s5	0	non-primary resistant
IM_311	s6	0	non-primary resistant
IM_311	s7	0.233230397193117	non-primary resistant
IM_312	s1	0.318574034003435	non-primary resistant
IM_312	s2	0	non-primary resistant
IM_312	s3	0.0933506964390234	non-primary resistant
IM_312	s4	0.341467682568383	non-primary resistant
IM_312	s5	0	non-primary resistant
IM_312	s6	0	non-primary resistant
IM_312	s7	0.246607586989159	non-primary resistant
IM_319	s1	0.621343811785923	non-primary resistant
IM_319	s2	0.0437865482931242	non-primary resistant
IM_319	s3	0	non-primary resistant
IM_319	s4	0.322757076337115	non-primary resistant
IM_319	s5	0	non-primary resistant
IM_319	s6	0.0121125635838381	non-primary resistant
IM_319	s7	0	non-primary resistant
IM_321	s1	0.315319522651558	non-primary resistant
IM_321	s2	0	non-primary resistant
IM_321	s3	0.186941385659616	non-primary resistant
IM_321	s4	0.371275150449035	non-primary resistant
IM_321	s5	0	non-primary resistant
IM_321	s6	0	non-primary resistant
IM_321	s7	0.126463941239791	non-primary resistant
IM_323	s1	0.14653257045888	non-primary resistant
IM_323	s2	0.240328242208642	non-primary resistant
IM_323	s3	0.346532645730931	non-primary resistant
IM_323	s4	0.129749861110087	non-primary resistant
IM_323	s5	0	non-primary resistant
IM_323	s6	0	non-primary resistant
IM_323	s7	0.13685668049146	non-primary resistant
IM_326	s1	0.122275337861711	non-primary resistant
IM_326	s2	0.153632172702959	non-primary resistant
IM_326	s3	0.0462295260198021	non-primary resistant
IM_326	s4	0.365461456319035	non-primary resistant
IM_326	s5	0	non-primary resistant
IM_326	s6	0.115549264855545	non-primary resistant
IM_326	s7	0.196852242240947	non-primary resistant
IM_329	s1	0.213755578243485	non-primary resistant
IM_329	s2	0.1670557680097	non-primary resistant
IM_329	s3	0.157518563059056	non-primary resistant
IM_329	s4	0.0360374149259236	non-primary resistant
IM_329	s5	0.0380748344523747	non-primary resistant
IM_329	s6	0.0164733647889318	non-primary resistant
IM_329	s7	0.371084476520529	non-primary resistant
IM_33	s1	0.112975615306713	non-primary resistant
IM_33	s2	0	non-primary resistant
IM_33	s3	0	non-primary resistant
IM_33	s4	0.459137229257008	non-primary resistant
IM_33	s5	0	non-primary resistant
IM_33	s6	0.339208814712572	non-primary resistant
IM_33	s7	0.0886783407237071	non-primary resistant
IM_332	s1	0.184283387620397	non-primary resistant
IM_332	s2	0.179160268701888	non-primary resistant
IM_332	s3	0.207048994752948	non-primary resistant
IM_332	s4	0.307397153854579	non-primary resistant
IM_332	s5	0.0144082038413757	non-primary resistant
IM_332	s6	0	non-primary resistant
IM_332	s7	0.107701991228813	non-primary resistant
IM_340	s1	0.146345661117714	non-primary resistant
IM_340	s2	0.145854658097268	non-primary resistant
IM_340	s3	0.346215010329526	non-primary resistant
IM_340	s4	0.0294187847814379	non-primary resistant
IM_340	s5	0.133047098242981	non-primary resistant
IM_340	s6	0	non-primary resistant
IM_340	s7	0.199118787431073	non-primary resistant
IM_341	s1	0.167267328768234	non-primary resistant
IM_341	s2	0.117206668524673	non-primary resistant
IM_341	s3	0.434397773112673	non-primary resistant
IM_341	s4	0	non-primary resistant
IM_341	s5	0.0885315205915747	non-primary resistant
IM_341	s6	0	non-primary resistant
IM_341	s7	0.192596709002845	non-primary resistant
IM_348	s1	0.261589897064711	non-primary resistant
IM_348	s2	0	non-primary resistant
IM_348	s3	0.115366636867236	non-primary resistant
IM_348	s4	0.418759137477945	non-primary resistant
IM_348	s5	0	non-primary resistant
IM_348	s6	0	non-primary resistant
IM_348	s7	0.204284328590107	non-primary resistant
IM_349	s1	0.670428977729725	non-primary resistant
IM_349	s2	0.210448761766334	non-primary resistant
IM_349	s3	0.0140320331224915	non-primary resistant
IM_349	s4	0	non-primary resistant
IM_349	s5	0.014828261236898	non-primary resistant
IM_349	s6	0.0535666241175988	non-primary resistant
IM_349	s7	0.0366953420269528	non-primary resistant
IM_350	s1	0.670122203749197	non-primary resistant
IM_350	s2	0.18808944209695	non-primary resistant
IM_350	s3	0.0151772287009322	non-primary resistant
IM_350	s4	0	non-primary resistant
IM_350	s5	0	non-primary resistant
IM_350	s6	0.0684580809791681	non-primary resistant
IM_350	s7	0.0581530444737527	non-primary resistant
IM_351	s1	0.694975104530691	non-primary resistant
IM_351	s2	0.206428799935459	non-primary resistant
IM_351	s3	0	non-primary resistant
IM_351	s4	0	non-primary resistant
IM_351	s5	0.0157059456964592	non-primary resistant
IM_351	s6	0.0480147376128122	non-primary resistant
IM_351	s7	0.0348754122245786	non-primary resistant
IM_352	s1	0	non-primary resistant
IM_352	s2	0.0802075478152299	non-primary resistant
IM_352	s3	0	non-primary resistant
IM_352	s4	0.395744164883151	non-primary resistant
IM_352	s5	0.0542223069207331	non-primary resistant
IM_352	s6	0.0653191936430694	non-primary resistant
IM_352	s7	0.404506786737816	non-primary resistant
IM_354	s1	0	non-primary resistant
IM_354	s2	0.120995244455161	non-primary resistant
IM_354	s3	0	non-primary resistant
IM_354	s4	0.388683063231113	non-primary resistant
IM_354	s5	0.109693879328976	non-primary resistant
IM_354	s6	0.0312579936113177	non-primary resistant
IM_354	s7	0.349369819373432	non-primary resistant
IM_358	s1	0.47325242380134	non-primary resistant
IM_358	s2	0	non-primary resistant
IM_358	s3	0.0382320260446882	non-primary resistant
IM_358	s4	0.240200786846099	non-primary resistant
IM_358	s5	0.0140604325320992	non-primary resistant
IM_358	s6	0	non-primary resistant
IM_358	s7	0.234254330775775	non-primary resistant
IM_360	s1	0.139387888665474	non-primary resistant
IM_360	s2	0.0641205535492919	non-primary resistant
IM_360	s3	0.27985433600335	non-primary resistant
IM_360	s4	0	non-primary resistant
IM_360	s5	0.286735150785085	non-primary resistant
IM_360	s6	0	non-primary resistant
IM_360	s7	0.229902070996798	non-primary resistant
IM_361	s1	0.244661359085601	non-primary resistant
IM_361	s2	0	non-primary resistant
IM_361	s3	0.0645710735357983	non-primary resistant
IM_361	s4	0.451691530490667	non-primary resistant
IM_361	s5	0	non-primary resistant
IM_361	s6	0	non-primary resistant
IM_361	s7	0.239076036887933	non-primary resistant
IM_364	s1	0.495700287600785	non-primary resistant
IM_364	s2	0.111197378580161	non-primary resistant
IM_364	s3	0.376834513963309	non-primary resistant
IM_364	s4	0	non-primary resistant
IM_364	s5	0	non-primary resistant
IM_364	s6	0.0162678198557443	non-primary resistant
IM_364	s7	0	non-primary resistant
IM_367	s1	0.297567173044336	non-primary resistant
IM_367	s2	0.072039665180604	non-primary resistant
IM_367	s3	0.257395256157459	non-primary resistant
IM_367	s4	0	non-primary resistant
IM_367	s5	0.17598690647308	non-primary resistant
IM_367	s6	0	non-primary resistant
IM_367	s7	0.19701099914452	non-primary resistant
IM_381	s1	0.225610102765036	non-primary resistant
IM_381	s2	0.0749321934429551	non-primary resistant
IM_381	s3	0.320499977907769	non-primary resistant
IM_381	s4	0	non-primary resistant
IM_381	s5	0.251702186041937	non-primary resistant
IM_381	s6	0	non-primary resistant
IM_381	s7	0.127255539842303	non-primary resistant
IM_383	s1	0.232463899576329	non-primary resistant
IM_383	s2	0.109464949686561	non-primary resistant
IM_383	s3	0.441690488990471	non-primary resistant
IM_383	s4	0.0262471020864502	non-primary resistant
IM_383	s5	0	non-primary resistant
IM_383	s6	0.0159836860432001	non-primary resistant
IM_383	s7	0.174149873616989	non-primary resistant
IM_385	s1	0.207753466718541	non-primary resistant
IM_385	s2	0.157492245055236	non-primary resistant
IM_385	s3	0.0502061947688213	non-primary resistant
IM_385	s4	0.261515664629014	non-primary resistant
IM_385	s5	0.0407897804109617	non-primary resistant
IM_385	s6	0.0833825061918702	non-primary resistant
IM_385	s7	0.198860142225556	non-primary resistant
IM_387	s1	0	non-primary resistant
IM_387	s2	0.313406850206619	non-primary resistant
IM_387	s3	0.102785093763376	non-primary resistant
IM_387	s4	0.0987387214311674	non-primary resistant
IM_387	s5	0.191850773824975	non-primary resistant
IM_387	s6	0	non-primary resistant
IM_387	s7	0.293218560773862	non-primary resistant
IM_399	s1	0.099639911741267	non-primary resistant
IM_399	s2	0.269526007940428	non-primary resistant
IM_399	s3	0	non-primary resistant
IM_399	s4	0.180756794029849	non-primary resistant
IM_399	s5	0.142232131248091	non-primary resistant
IM_399	s6	0.0299622524442273	non-primary resistant
IM_399	s7	0.277882902596137	non-primary resistant
IM_400	s1	0.227492196493436	non-primary resistant
IM_400	s2	0.12297204622705	non-primary resistant
IM_400	s3	0	non-primary resistant
IM_400	s4	0.200412128156696	non-primary resistant
IM_400	s5	0.0721086526193886	non-primary resistant
IM_400	s6	0.0608092523003389	non-primary resistant
IM_400	s7	0.316205724203091	non-primary resistant
IM_401	s1	0.174163499681934	non-primary resistant
IM_401	s2	0.114077226850672	non-primary resistant
IM_401	s3	0.0228791668426743	non-primary resistant
IM_401	s4	0.226521777746501	non-primary resistant
IM_401	s5	0.043367620191186	non-primary resistant
IM_401	s6	0.118650487796365	non-primary resistant
IM_401	s7	0.300340220890668	non-primary resistant
IM_402	s1	0.226497009299434	non-primary resistant
IM_402	s2	0.147721923240861	non-primary resistant
IM_402	s3	0	non-primary resistant
IM_402	s4	0.169007727448137	non-primary resistant
IM_402	s5	0	non-primary resistant
IM_402	s6	0.116399552438767	non-primary resistant
IM_402	s7	0.340373787572801	non-primary resistant
IM_403	s1	0.0100354615390778	non-primary resistant
IM_403	s2	0.372396857109955	non-primary resistant
IM_403	s3	0	non-primary resistant
IM_403	s4	0.358437027339156	non-primary resistant
IM_403	s5	0	non-primary resistant
IM_403	s6	0	non-primary resistant
IM_403	s7	0.259130654011811	non-primary resistant
IM_411	s1	0.403993336204506	non-primary resistant
IM_411	s2	0.176402401523469	non-primary resistant
IM_411	s3	0.39095447833678	non-primary resistant
IM_411	s4	0	non-primary resistant
IM_411	s5	0	non-primary resistant
IM_411	s6	0.0141707723164413	non-primary resistant
IM_411	s7	0.0144790116188044	non-primary resistant
IM_412	s1	0.379546131621593	non-primary resistant
IM_412	s2	0.186399658885524	non-primary resistant
IM_412	s3	0.410575417084251	non-primary resistant
IM_412	s4	0	non-primary resistant
IM_412	s5	0	non-primary resistant
IM_412	s6	0	non-primary resistant
IM_412	s7	0.0234787924086316	non-primary resistant
IM_414	s1	0.552166383491522	non-primary resistant
IM_414	s2	0.092635206564237	non-primary resistant
IM_414	s3	0.162002186853361	non-primary resistant
IM_414	s4	0.138811016389775	non-primary resistant
IM_414	s5	0.0141565068391507	non-primary resistant
IM_414	s6	0	non-primary resistant
IM_414	s7	0.0402286998619548	non-primary resistant
IM_415	s1	0.512063041214267	non-primary resistant
IM_415	s2	0.0806846205222099	non-primary resistant
IM_415	s3	0.0690971214835987	non-primary resistant
IM_415	s4	0.168641132220037	non-primary resistant
IM_415	s5	0.0668364988289699	non-primary resistant
IM_415	s6	0	non-primary resistant
IM_415	s7	0.102677585730918	non-primary resistant
IM_422	s1	0.249979579977114	non-primary resistant
IM_422	s2	0.100463268879037	non-primary resistant
IM_422	s3	0.129869220622695	non-primary resistant
IM_422	s4	0.421884586972835	non-primary resistant
IM_422	s5	0	non-primary resistant
IM_422	s6	0.035631595625032	non-primary resistant
IM_422	s7	0.0621717479232879	non-primary resistant
IM_423	s1	0.664223679529897	non-primary resistant
IM_423	s2	0.115970536464232	non-primary resistant
IM_423	s3	0.146333200746717	non-primary resistant
IM_423	s4	0	non-primary resistant
IM_423	s5	0.0460827854441032	non-primary resistant
IM_423	s6	0.0273897978150505	non-primary resistant
IM_423	s7	0	non-primary resistant
IM_426	s1	0.585130005800836	non-primary resistant
IM_426	s2	0.103849845040743	non-primary resistant
IM_426	s3	0.163676307133713	non-primary resistant
IM_426	s4	0.0384494811719725	non-primary resistant
IM_426	s5	0.108894360852735	non-primary resistant
IM_426	s6	0	non-primary resistant
IM_426	s7	0	non-primary resistant
IM_430	s1	0.142889294778693	non-primary resistant
IM_430	s2	0.10081566947346	non-primary resistant
IM_430	s3	0.0352472231969679	non-primary resistant
IM_430	s4	0.132771057661873	non-primary resistant
IM_430	s5	0.117645009807551	non-primary resistant
IM_430	s6	0.0653367281489669	non-primary resistant
IM_430	s7	0.405295016932489	non-primary resistant
IM_431	s1	0.286666232815668	non-primary resistant
IM_431	s2	0.156831616015513	non-primary resistant
IM_431	s3	0.170027029469057	non-primary resistant
IM_431	s4	0.141783805588016	non-primary resistant
IM_431	s5	0	non-primary resistant
IM_431	s6	0.112056506860155	non-primary resistant
IM_431	s7	0.132634809251591	non-primary resistant
IM_434	s1	0.360769241255028	non-primary resistant
IM_434	s2	0	non-primary resistant
IM_434	s3	0.369854013636395	non-primary resistant
IM_434	s4	0	non-primary resistant
IM_434	s5	0	non-primary resistant
IM_434	s6	0	non-primary resistant
IM_434	s7	0.269376745108577	non-primary resistant
IM_435	s1	0.459199821963707	non-primary resistant
IM_435	s2	0.0490884695543343	non-primary resistant
IM_435	s3	0.341216721764563	non-primary resistant
IM_435	s4	0	non-primary resistant
IM_435	s5	0	non-primary resistant
IM_435	s6	0	non-primary resistant
IM_435	s7	0.150494986717395	non-primary resistant
IM_445	s1	0.157027261581564	non-primary resistant
IM_445	s2	0.13444680614718	non-primary resistant
IM_445	s3	0.345634099551589	non-primary resistant
IM_445	s4	0.0602320212657997	non-primary resistant
IM_445	s5	0.0935069604885603	non-primary resistant
IM_445	s6	0	non-primary resistant
IM_445	s7	0.209152850965307	non-primary resistant
IM_449	s1	0.105817124197245	non-primary resistant
IM_449	s2	0.103972665893428	non-primary resistant
IM_449	s3	0.20835449044588	non-primary resistant
IM_449	s4	0.144401726352605	non-primary resistant
IM_449	s5	0.0390929502621127	non-primary resistant
IM_449	s6	0.0430215565139404	non-primary resistant
IM_449	s7	0.355339486334789	non-primary resistant
IM_5	s1	0.813910243917695	non-primary resistant
IM_5	s2	0.0457668278492361	non-primary resistant
IM_5	s3	0	non-primary resistant
IM_5	s4	0	non-primary resistant
IM_5	s5	0	non-primary resistant
IM_5	s6	0.140322928233069	non-primary resistant
IM_5	s7	0	non-primary resistant
IM_56	s1	0.267421420516599	non-primary resistant
IM_56	s2	0.0574780377389615	non-primary resistant
IM_56	s3	0.258268302495326	non-primary resistant
IM_56	s4	0.0293238494918079	non-primary resistant
IM_56	s5	0.142386988614942	non-primary resistant
IM_56	s6	0	non-primary resistant
IM_56	s7	0.245121401142363	non-primary resistant
IM_6	s1	0.790425806335216	non-primary resistant
IM_6	s2	0.0193314885260314	non-primary resistant
IM_6	s3	0.0167416345878175	non-primary resistant
IM_6	s4	0	non-primary resistant
IM_6	s5	0.0254458595661408	non-primary resistant
IM_6	s6	0.148055210984794	non-primary resistant
IM_6	s7	0	non-primary resistant
IM_66	s1	0.367234624539178	non-primary resistant
IM_66	s2	0.010888673711127	non-primary resistant
IM_66	s3	0.377006845995396	non-primary resistant
IM_66	s4	0	non-primary resistant
IM_66	s5	0.0372418900177691	non-primary resistant
IM_66	s6	0	non-primary resistant
IM_66	s7	0.20762796573653	non-primary resistant
IM_7	s1	0.295397178270744	non-primary resistant
IM_7	s2	0.155009318309803	non-primary resistant
IM_7	s3	0.0396350630501741	non-primary resistant
IM_7	s4	0.22186780146993	non-primary resistant
IM_7	s5	0	non-primary resistant
IM_7	s6	0.0625511397556751	non-primary resistant
IM_7	s7	0.225539499143673	non-primary resistant
IM_80	s1	0.0782264537568376	non-primary resistant
IM_80	s2	0.23753911740123	non-primary resistant
IM_80	s3	0.077044762458549	non-primary resistant
IM_80	s4	0.15600421609874	non-primary resistant
IM_80	s5	0.109996482374599	non-primary resistant
IM_80	s6	0.223600075425298	non-primary resistant
IM_80	s7	0.117588892484746	non-primary resistant
IM_81	s1	0.507971887089148	non-primary resistant
IM_81	s2	0.0688626705500628	non-primary resistant
IM_81	s3	0.182935436560569	non-primary resistant
IM_81	s4	0.05510094847512	non-primary resistant
IM_81	s5	0.0775969191085311	non-primary resistant
IM_81	s6	0.107532138216569	non-primary resistant
IM_81	s7	0	non-primary resistant
IM_82	s1	0.0820866149722356	non-primary resistant
IM_82	s2	0.247024690164297	non-primary resistant
IM_82	s3	0.132518958137009	non-primary resistant
IM_82	s4	0	non-primary resistant
IM_82	s5	0.134331085979733	non-primary resistant
IM_82	s6	0	non-primary resistant
IM_82	s7	0.404038650746726	non-primary resistant
IM_9	s1	0.187255983579623	non-primary resistant
IM_9	s2	0.250346534204777	non-primary resistant
IM_9	s3	0.0334306313607456	non-primary resistant
IM_9	s4	0.200989118815887	non-primary resistant
IM_9	s5	0	non-primary resistant
IM_9	s6	0.0882071636169143	non-primary resistant
IM_9	s7	0.239770568422054	non-primary resistant
IM_92	s1	0.13333935193981	non-primary resistant
IM_92	s2	0.144265724283964	non-primary resistant
IM_92	s3	0.350494039938688	non-primary resistant
IM_92	s4	0.107488803140629	non-primary resistant
IM_92	s5	0.0880257036451781	non-primary resistant
IM_92	s6	0	non-primary resistant
IM_92	s7	0.176386377051731	non-primary resistant
JBLAB-19302	s1	0.278100235974626	non-primary resistant
JBLAB-19302	s2	0.0477215879429041	non-primary resistant
JBLAB-19302	s3	0.145477284325537	non-primary resistant
JBLAB-19302	s4	0.164720234257699	non-primary resistant
JBLAB-19302	s5	0.0564152356100002	non-primary resistant
JBLAB-19302	s6	0.0415617043891098	non-primary resistant
JBLAB-19302	s7	0.266003717500124	non-primary resistant
JBLAB-19303	s1	0.16945612800189	non-primary resistant
JBLAB-19303	s2	0.282295365786113	non-primary resistant
JBLAB-19303	s3	0.172764739266755	non-primary resistant
JBLAB-19303	s4	0.139815887018766	non-primary resistant
JBLAB-19303	s5	0.0318403552205723	non-primary resistant
JBLAB-19303	s6	0	non-primary resistant
JBLAB-19303	s7	0.203827524705903	non-primary resistant
JBLAB-19304	s1	0.172017926634415	non-primary resistant
JBLAB-19304	s2	0.0837802268880269	non-primary resistant
JBLAB-19304	s3	0.428615915000863	non-primary resistant
JBLAB-19304	s4	0.0626971111705326	non-primary resistant
JBLAB-19304	s5	0.0333759424565149	non-primary resistant
JBLAB-19304	s6	0	non-primary resistant
JBLAB-19304	s7	0.219512877849647	non-primary resistant
JBLAB-19305	s1	0.0835367685641338	non-primary resistant
JBLAB-19305	s2	0.121571478749652	non-primary resistant
JBLAB-19305	s3	0.0573914012628948	non-primary resistant
JBLAB-19305	s4	0.285701311816268	non-primary resistant
JBLAB-19305	s5	0	non-primary resistant
JBLAB-19305	s6	0.127074675001804	non-primary resistant
JBLAB-19305	s7	0.324724364605247	non-primary resistant
JBLAB-19311	s1	0.679640677910875	non-primary resistant
JBLAB-19311	s2	0	non-primary resistant
JBLAB-19311	s3	0.29250766569672	non-primary resistant
JBLAB-19311	s4	0.0278516563924045	non-primary resistant
JBLAB-19311	s5	0	non-primary resistant
JBLAB-19311	s6	0	non-primary resistant
JBLAB-19311	s7	0	non-primary resistant
JBLAB-19312	s1	0.198184241683947	non-primary resistant
JBLAB-19312	s2	0.0518968883063796	non-primary resistant
JBLAB-19312	s3	0.344191872383346	non-primary resistant
JBLAB-19312	s4	0.06352973152253	non-primary resistant
JBLAB-19312	s5	0	non-primary resistant
JBLAB-19312	s6	0	non-primary resistant
JBLAB-19312	s7	0.342197266103797	non-primary resistant
JBLAB-19322	s1	0.314074867584105	non-primary resistant
JBLAB-19322	s2	0.0717577063297116	non-primary resistant
JBLAB-19322	s3	0.308579653386713	non-primary resistant
JBLAB-19322	s4	0	non-primary resistant
JBLAB-19322	s5	0.0509612640989863	non-primary resistant
JBLAB-19322	s6	0	non-primary resistant
JBLAB-19322	s7	0.254626508600484	non-primary resistant
JBLAB-19323	s1	0.384158689554648	non-primary resistant
JBLAB-19323	s2	0.115508085700321	non-primary resistant
JBLAB-19323	s3	0.244495714977247	non-primary resistant
JBLAB-19323	s4	0.0872437555220728	non-primary resistant
JBLAB-19323	s5	0.0983405002830675	non-primary resistant
JBLAB-19323	s6	0	non-primary resistant
JBLAB-19323	s7	0.0702532539626435	non-primary resistant
JBLAB-19325	s1	0.557664511852969	non-primary resistant
JBLAB-19325	s2	0	non-primary resistant
JBLAB-19325	s3	0.301526385428628	non-primary resistant
JBLAB-19325	s4	0	non-primary resistant
JBLAB-19325	s5	0	non-primary resistant
JBLAB-19325	s6	0	non-primary resistant
JBLAB-19325	s7	0.140809102718404	non-primary resistant
JBLAB-19326	s1	0.378947244839975	non-primary resistant
JBLAB-19326	s2	0	non-primary resistant
JBLAB-19326	s3	0.132167510716645	non-primary resistant
JBLAB-19326	s4	0.280018455486888	non-primary resistant
JBLAB-19326	s5	0.0116246116120741	non-primary resistant
JBLAB-19326	s6	0	non-primary resistant
JBLAB-19326	s7	0.197242177344417	non-primary resistant
JBLAB-19330	s1	0.161338085083456	non-primary resistant
JBLAB-19330	s2	0	non-primary resistant
JBLAB-19330	s3	0.0992012340176388	non-primary resistant
JBLAB-19330	s4	0.346382615820762	non-primary resistant
JBLAB-19330	s5	0.0401817916325187	non-primary resistant
JBLAB-19330	s6	0.0354618277279471	non-primary resistant
JBLAB-19330	s7	0.317434445717677	non-primary resistant
JBLAB-19331	s1	0.352053191899253	non-primary resistant
JBLAB-19331	s2	0.214221053594455	non-primary resistant
JBLAB-19331	s3	0.420538803184177	non-primary resistant
JBLAB-19331	s4	0	non-primary resistant
JBLAB-19331	s5	0	non-primary resistant
JBLAB-19331	s6	0.0131869513221145	non-primary resistant
JBLAB-19331	s7	0	non-primary resistant
JBLAB-19332	s1	0.0446531174904873	non-primary resistant
JBLAB-19332	s2	0.127682564956147	non-primary resistant
JBLAB-19332	s3	0.20295173225424	non-primary resistant
JBLAB-19332	s4	0.191905486412613	non-primary resistant
JBLAB-19332	s5	0.0189154796088377	non-primary resistant
JBLAB-19332	s6	0.0636632238239799	non-primary resistant
JBLAB-19332	s7	0.350228395453696	non-primary resistant
JBLAB-19333	s1	0.0619678671046264	non-primary resistant
JBLAB-19333	s2	0.0234799226799257	non-primary resistant
JBLAB-19333	s3	0.16639975771566	non-primary resistant
JBLAB-19333	s4	0.27088864585217	non-primary resistant
JBLAB-19333	s5	0.0356445080584175	non-primary resistant
JBLAB-19333	s6	0.0648169804296078	non-primary resistant
JBLAB-19333	s7	0.376802318159592	non-primary resistant
JBLAB-19334	s1	0.045300212101677	non-primary resistant
JBLAB-19334	s2	0.109372938332186	non-primary resistant
JBLAB-19334	s3	0.0868237826389555	non-primary resistant
JBLAB-19334	s4	0.231124094934607	non-primary resistant
JBLAB-19334	s5	0.0695896041724844	non-primary resistant
JBLAB-19334	s6	0	non-primary resistant
JBLAB-19334	s7	0.457789367820091	non-primary resistant
JBLAB-19335	s1	0.174799421625601	non-primary resistant
JBLAB-19335	s2	0.0474151805428931	non-primary resistant
JBLAB-19335	s3	0.381532125730021	non-primary resistant
JBLAB-19335	s4	0.0745740349669875	non-primary resistant
JBLAB-19335	s5	0.0841135738278802	non-primary resistant
JBLAB-19335	s6	0	non-primary resistant
JBLAB-19335	s7	0.237565663306618	non-primary resistant
JBLAB-19337	s1	0.604189583559833	non-primary resistant
JBLAB-19337	s2	0.0380780626772307	non-primary resistant
JBLAB-19337	s3	0.27666245021609	non-primary resistant
JBLAB-19337	s4	0	non-primary resistant
JBLAB-19337	s5	0	non-primary resistant
JBLAB-19337	s6	0	non-primary resistant
JBLAB-19337	s7	0.0810699035468462	non-primary resistant
JBLAB-19338	s1	0.574667435839759	non-primary resistant
JBLAB-19338	s2	0.0499434534067323	non-primary resistant
JBLAB-19338	s3	0	non-primary resistant
JBLAB-19338	s4	0.0595422790626984	non-primary resistant
JBLAB-19338	s5	0	non-primary resistant
JBLAB-19338	s6	0	non-primary resistant
JBLAB-19338	s7	0.315846831690811	non-primary resistant
JBLAB-4102	s1	0.779344374742438	non-primary resistant
JBLAB-4102	s2	0	non-primary resistant
JBLAB-4102	s3	0.194336062676851	non-primary resistant
JBLAB-4102	s4	0	non-primary resistant
JBLAB-4102	s5	0.0263195625807112	non-primary resistant
JBLAB-4102	s6	0	non-primary resistant
JBLAB-4102	s7	0	non-primary resistant
JBLAB-4103	s1	0.665591647432679	non-primary resistant
JBLAB-4103	s2	0.0153369707683689	non-primary resistant
JBLAB-4103	s3	0.211073574696281	non-primary resistant
JBLAB-4103	s4	0	non-primary resistant
JBLAB-4103	s5	0.0819178878949649	non-primary resistant
JBLAB-4103	s6	0	non-primary resistant
JBLAB-4103	s7	0.0260799192077061	non-primary resistant
JBLAB-4104	s1	0.864378603180381	non-primary resistant
JBLAB-4104	s2	0.0446097096985191	non-primary resistant
JBLAB-4104	s3	0.0145279413509676	non-primary resistant
JBLAB-4104	s4	0	non-primary resistant
JBLAB-4104	s5	0	non-primary resistant
JBLAB-4104	s6	0.0764837457701322	non-primary resistant
JBLAB-4104	s7	0	non-primary resistant
JBLAB-4105	s1	0.828500433400985	non-primary resistant
JBLAB-4105	s2	0.0645009265908268	non-primary resistant
JBLAB-4105	s3	0	non-primary resistant
JBLAB-4105	s4	0	non-primary resistant
JBLAB-4105	s5	0	non-primary resistant
JBLAB-4105	s6	0.106998640008188	non-primary resistant
JBLAB-4105	s7	0	non-primary resistant
JBLAB-4106	s1	0.146473937715612	non-primary resistant
JBLAB-4106	s2	0.217649752609096	non-primary resistant
JBLAB-4106	s3	0.0944654514046736	non-primary resistant
JBLAB-4106	s4	0.226673549345569	non-primary resistant
JBLAB-4106	s5	0.103494398491913	non-primary resistant
JBLAB-4106	s6	0.070161886974973	non-primary resistant
JBLAB-4106	s7	0.141081023458163	non-primary resistant
JBLAB-4108	s1	0.223902770580773	non-primary resistant
JBLAB-4108	s2	0.0930131588700659	non-primary resistant
JBLAB-4108	s3	0.449040842797891	non-primary resistant
JBLAB-4108	s4	0.0305539957940146	non-primary resistant
JBLAB-4108	s5	0	non-primary resistant
JBLAB-4108	s6	0	non-primary resistant
JBLAB-4108	s7	0.203489231957255	non-primary resistant
JBLAB-4109	s1	0.259846408625117	non-primary resistant
JBLAB-4109	s2	0.0716543134158435	non-primary resistant
JBLAB-4109	s3	0.419035926060839	non-primary resistant
JBLAB-4109	s4	0	non-primary resistant
JBLAB-4109	s5	0.0125243843920888	non-primary resistant
JBLAB-4109	s6	0	non-primary resistant
JBLAB-4109	s7	0.236938967506112	non-primary resistant
JBLAB-4112	s1	0.43479949168094	non-primary resistant
JBLAB-4112	s2	0.0854272149459316	non-primary resistant
JBLAB-4112	s3	0.37584723820974	non-primary resistant
JBLAB-4112	s4	0.0546696333595892	non-primary resistant
JBLAB-4112	s5	0.0161640789462102	non-primary resistant
JBLAB-4112	s6	0.0101431742286319	non-primary resistant
JBLAB-4112	s7	0.0229491686289572	non-primary resistant
JBLAB-4113	s1	0.0207870741616369	non-primary resistant
JBLAB-4113	s2	0.412014783872195	non-primary resistant
JBLAB-4113	s3	0.368048603324517	non-primary resistant
JBLAB-4113	s4	0	non-primary resistant
JBLAB-4113	s5	0.0334187326865506	non-primary resistant
JBLAB-4113	s6	0	non-primary resistant
JBLAB-4113	s7	0.165730805955101	non-primary resistant
JBLAB-4115	s1	0.0804369452230582	non-primary resistant
JBLAB-4115	s2	0.134778910715181	non-primary resistant
JBLAB-4115	s3	0.128266336536736	non-primary resistant
JBLAB-4115	s4	0.186984413613353	non-primary resistant
JBLAB-4115	s5	0.0340445627422244	non-primary resistant
JBLAB-4115	s6	0.028876750557048	non-primary resistant
JBLAB-4115	s7	0.4066120806124	non-primary resistant
JBLAB-4116	s1	0.0718645790585726	non-primary resistant
JBLAB-4116	s2	0.282078054966481	non-primary resistant
JBLAB-4116	s3	0.0381100466580996	non-primary resistant
JBLAB-4116	s4	0.274746497544615	non-primary resistant
JBLAB-4116	s5	0.0740540655530267	non-primary resistant
JBLAB-4116	s6	0.0661873586646731	non-primary resistant
JBLAB-4116	s7	0.192959397554531	non-primary resistant
JBLAB-4120	s1	0.0600899325839194	non-primary resistant
JBLAB-4120	s2	0.19051579189551	non-primary resistant
JBLAB-4120	s3	0.503491218918314	non-primary resistant
JBLAB-4120	s4	0.0814485881520203	non-primary resistant
JBLAB-4120	s5	0.013471465071047	non-primary resistant
JBLAB-4120	s6	0.0339304606126428	non-primary resistant
JBLAB-4120	s7	0.117052542766547	non-primary resistant
JBLAB-4123	s1	0.0386152357153554	non-primary resistant
JBLAB-4123	s2	0.271461413375853	non-primary resistant
JBLAB-4123	s3	0.137797909801299	non-primary resistant
JBLAB-4123	s4	0.062695902617408	non-primary resistant
JBLAB-4123	s5	0.170629741028684	non-primary resistant
JBLAB-4123	s6	0	non-primary resistant
JBLAB-4123	s7	0.3187997974614	non-primary resistant
JBLAB-4127	s1	0.582598916735634	non-primary resistant
JBLAB-4127	s2	0	non-primary resistant
JBLAB-4127	s3	0.309168678198772	non-primary resistant
JBLAB-4127	s4	0.0520687185138495	non-primary resistant
JBLAB-4127	s5	0	non-primary resistant
JBLAB-4127	s6	0.0205983631078521	non-primary resistant
JBLAB-4127	s7	0.0355653234438931	non-primary resistant
JBLAB-4128	s1	0.170225881923901	non-primary resistant
JBLAB-4128	s2	0.0904558710787239	non-primary resistant
JBLAB-4128	s3	0.105626092213755	non-primary resistant
JBLAB-4128	s4	0.358635543396867	non-primary resistant
JBLAB-4128	s5	0.012802225389252	non-primary resistant
JBLAB-4128	s6	0	non-primary resistant
JBLAB-4128	s7	0.262254385997501	non-primary resistant
JBLAB-4136	s1	0.254789014699556	non-primary resistant
JBLAB-4136	s2	0.0114447229757503	non-primary resistant
JBLAB-4136	s3	0.25045874445606	non-primary resistant
JBLAB-4136	s4	0.438554547019684	non-primary resistant
JBLAB-4136	s5	0	non-primary resistant
JBLAB-4136	s6	0.0154746837212777	non-primary resistant
JBLAB-4136	s7	0.0292782871276727	non-primary resistant
JBLAB-4139	s1	0.373769973956125	non-primary resistant
JBLAB-4139	s2	0.0412594566195511	non-primary resistant
JBLAB-4139	s3	0.0184769089849676	non-primary resistant
JBLAB-4139	s4	0.181568138046455	non-primary resistant
JBLAB-4139	s5	0.095060236944247	non-primary resistant
JBLAB-4139	s6	0.0902112703385362	non-primary resistant
JBLAB-4139	s7	0.199654015110118	non-primary resistant
JBLAB-4141	s1	0.0224680598070165	non-primary resistant
JBLAB-4141	s2	0.508110437921841	non-primary resistant
JBLAB-4141	s3	0.408359336488906	non-primary resistant
JBLAB-4141	s4	0	non-primary resistant
JBLAB-4141	s5	0	non-primary resistant
JBLAB-4141	s6	0	non-primary resistant
JBLAB-4141	s7	0.0610621657822368	non-primary resistant
JBLAB-4143	s1	0.133074030368522	non-primary resistant
JBLAB-4143	s2	0.212085226864407	non-primary resistant
JBLAB-4143	s3	0.242494166193799	non-primary resistant
JBLAB-4143	s4	0.0656253736952498	non-primary resistant
JBLAB-4143	s5	0.0177708599636032	non-primary resistant
JBLAB-4143	s6	0.229511501878731	non-primary resistant
JBLAB-4143	s7	0.0994388410356878	non-primary resistant
JBLAB-4144	s1	0.512346064543212	non-primary resistant
JBLAB-4144	s2	0.0820234180314959	non-primary resistant
JBLAB-4144	s3	0.20391827069933	non-primary resistant
JBLAB-4144	s4	0.0349647170415758	non-primary resistant
JBLAB-4144	s5	0.0119393794545345	non-primary resistant
JBLAB-4144	s6	0.154808150229852	non-primary resistant
JBLAB-4144	s7	0	non-primary resistant
JBLAB-4147	s1	0.243490159393328	non-primary resistant
JBLAB-4147	s2	0.207740217200515	non-primary resistant
JBLAB-4147	s3	0.363723386359799	non-primary resistant
JBLAB-4147	s4	0	non-primary resistant
JBLAB-4147	s5	0.0538519556862882	non-primary resistant
JBLAB-4147	s6	0	non-primary resistant
JBLAB-4147	s7	0.131194281360069	non-primary resistant
JBLAB-4148	s1	0.0670928309809593	non-primary resistant
JBLAB-4148	s2	0.176548657536277	non-primary resistant
JBLAB-4148	s3	0.0219586973852787	non-primary resistant
JBLAB-4148	s4	0.199228911870452	non-primary resistant
JBLAB-4148	s5	0.145365897490873	non-primary resistant
JBLAB-4148	s6	0.0889481731955515	non-primary resistant
JBLAB-4148	s7	0.300856831540608	non-primary resistant
JBLAB-4149	s1	0.014738604117979	non-primary resistant
JBLAB-4149	s2	0.280001408130282	non-primary resistant
JBLAB-4149	s3	0.107737525298436	non-primary resistant
JBLAB-4149	s4	0.392175063224305	non-primary resistant
JBLAB-4149	s5	0.0279334182769407	non-primary resistant
JBLAB-4149	s6	0	non-primary resistant
JBLAB-4149	s7	0.177413980952058	non-primary resistant
JBLAB-4150	s1	0.011277462459005	non-primary resistant
JBLAB-4150	s2	0.283035433950159	non-primary resistant
JBLAB-4150	s3	0.127670411935701	non-primary resistant
JBLAB-4150	s4	0.433111884003146	non-primary resistant
JBLAB-4150	s5	0	non-primary resistant
JBLAB-4150	s6	0	non-primary resistant
JBLAB-4150	s7	0.144904807651988	non-primary resistant
JBLAB-4151	s1	0.803413138907558	non-primary resistant
JBLAB-4151	s2	0.0714302491186494	non-primary resistant
JBLAB-4151	s3	0.108876629368604	non-primary resistant
JBLAB-4151	s4	0	non-primary resistant
JBLAB-4151	s5	0.0162799826051879	non-primary resistant
JBLAB-4151	s6	0	non-primary resistant
JBLAB-4151	s7	0	non-primary resistant
JBLAB-4152	s1	0.462001912070538	non-primary resistant
JBLAB-4152	s2	0.126870239901058	non-primary resistant
JBLAB-4152	s3	0.0349413137379849	non-primary resistant
JBLAB-4152	s4	0.12459686356544	non-primary resistant
JBLAB-4152	s5	0	non-primary resistant
JBLAB-4152	s6	0.0986019807938278	non-primary resistant
JBLAB-4152	s7	0.152987689931151	non-primary resistant
JBLAB-4157	s1	0.260105408254774	non-primary resistant
JBLAB-4157	s2	0.11884146862843	non-primary resistant
JBLAB-4157	s3	0.391390244709281	non-primary resistant
JBLAB-4157	s4	0.168154592582089	non-primary resistant
JBLAB-4157	s5	0	non-primary resistant
JBLAB-4157	s6	0.0615082858254259	non-primary resistant
JBLAB-4157	s7	0	non-primary resistant
JBLAB-4159	s1	0.068431354296125	non-primary resistant
JBLAB-4159	s2	0.0546663411580084	non-primary resistant
JBLAB-4159	s3	0.129156245969807	non-primary resistant
JBLAB-4159	s4	0.123958645440996	non-primary resistant
JBLAB-4159	s5	0.0615431552429962	non-primary resistant
JBLAB-4159	s6	0	non-primary resistant
JBLAB-4159	s7	0.562244257892067	non-primary resistant
JBLAB-4163	s1	0.27100289851143	non-primary resistant
JBLAB-4163	s2	0.103029052462934	non-primary resistant
JBLAB-4163	s3	0.372690081849676	non-primary resistant
JBLAB-4163	s4	0	non-primary resistant
JBLAB-4163	s5	0	non-primary resistant
JBLAB-4163	s6	0	non-primary resistant
JBLAB-4163	s7	0.25327796717596	non-primary resistant
JBLAB-4165	s1	0.382550066875435	non-primary resistant
JBLAB-4165	s2	0.0296592933240706	non-primary resistant
JBLAB-4165	s3	0.390265580384054	non-primary resistant
JBLAB-4165	s4	0	non-primary resistant
JBLAB-4165	s5	0	non-primary resistant
JBLAB-4165	s6	0	non-primary resistant
JBLAB-4165	s7	0.19752505941644	non-primary resistant
JBLAB-4166	s1	0.383258896490609	non-primary resistant
JBLAB-4166	s2	0.0280472916233128	non-primary resistant
JBLAB-4166	s3	0.39282369501075	non-primary resistant
JBLAB-4166	s4	0	non-primary resistant
JBLAB-4166	s5	0	non-primary resistant
JBLAB-4166	s6	0	non-primary resistant
JBLAB-4166	s7	0.195870116875328	non-primary resistant
JBLAB-4173	s1	0.227960312242942	non-primary resistant
JBLAB-4173	s2	0.116761796829452	non-primary resistant
JBLAB-4173	s3	0.460821205262933	non-primary resistant
JBLAB-4173	s4	0	non-primary resistant
JBLAB-4173	s5	0	non-primary resistant
JBLAB-4173	s6	0	non-primary resistant
JBLAB-4173	s7	0.194456685664673	non-primary resistant
JBLAB-4174	s1	0.121392293601731	non-primary resistant
JBLAB-4174	s2	0.0615208629567257	non-primary resistant
JBLAB-4174	s3	0.189876568529774	non-primary resistant
JBLAB-4174	s4	0.152448842378102	non-primary resistant
JBLAB-4174	s5	0.0753708092752496	non-primary resistant
JBLAB-4174	s6	0	non-primary resistant
JBLAB-4174	s7	0.399390623258418	non-primary resistant
JBLAB-4175	s1	0.147125544997865	non-primary resistant
JBLAB-4175	s2	0.0685676302444656	non-primary resistant
JBLAB-4175	s3	0.204196080249202	non-primary resistant
JBLAB-4175	s4	0.137712418082253	non-primary resistant
JBLAB-4175	s5	0.0487258182410715	non-primary resistant
JBLAB-4175	s6	0.0158693952482429	non-primary resistant
JBLAB-4175	s7	0.377803112936901	non-primary resistant
JBLAB-4177	s1	0.0920961272516911	non-primary resistant
JBLAB-4177	s2	0.176898492324361	non-primary resistant
JBLAB-4177	s3	0.12496988138446	non-primary resistant
JBLAB-4177	s4	0.293647332692876	non-primary resistant
JBLAB-4177	s5	0.0556688309386558	non-primary resistant
JBLAB-4177	s6	0.136018835026494	non-primary resistant
JBLAB-4177	s7	0.120700500381462	non-primary resistant
JBLAB-4178	s1	0.16847423027772	non-primary resistant
JBLAB-4178	s2	0.07166979947465	non-primary resistant
JBLAB-4178	s3	0.290295812757007	non-primary resistant
JBLAB-4178	s4	0.258427066085109	non-primary resistant
JBLAB-4178	s5	0	non-primary resistant
JBLAB-4178	s6	0.0705050706199418	non-primary resistant
JBLAB-4178	s7	0.140628020785573	non-primary resistant
JBLAB-4179	s1	0.621073174355117	non-primary resistant
JBLAB-4179	s2	0	non-primary resistant
JBLAB-4179	s3	0.188759940858571	non-primary resistant
JBLAB-4179	s4	0	non-primary resistant
JBLAB-4179	s5	0.116102533054165	non-primary resistant
JBLAB-4179	s6	0	non-primary resistant
JBLAB-4179	s7	0.0740643517321477	non-primary resistant
JBLAB-4186	s1	0.100179958082183	non-primary resistant
JBLAB-4186	s2	0.041389497834836	non-primary resistant
JBLAB-4186	s3	0.0650569415743685	non-primary resistant
JBLAB-4186	s4	0.245060965413987	non-primary resistant
JBLAB-4186	s5	0.0849967996788015	non-primary resistant
JBLAB-4186	s6	0.0195822946660469	non-primary resistant
JBLAB-4186	s7	0.443733542749777	non-primary resistant
JBLAB-4187	s1	0.111686495745768	non-primary resistant
JBLAB-4187	s2	0.0432613985224105	non-primary resistant
JBLAB-4187	s3	0.0747591585968256	non-primary resistant
JBLAB-4187	s4	0.248949981382846	non-primary resistant
JBLAB-4187	s5	0.0708560684783648	non-primary resistant
JBLAB-4187	s6	0.0113313191732134	non-primary resistant
JBLAB-4187	s7	0.439155578100572	non-primary resistant
JBLAB-4188	s1	0.165495782343702	non-primary resistant
JBLAB-4188	s2	0	non-primary resistant
JBLAB-4188	s3	0.115948632212621	non-primary resistant
JBLAB-4188	s4	0.239510826888949	non-primary resistant
JBLAB-4188	s5	0.0255986443919862	non-primary resistant
JBLAB-4188	s6	0	non-primary resistant
JBLAB-4188	s7	0.453446114162742	non-primary resistant
JBLAB-4189	s1	0.111599077624241	non-primary resistant
JBLAB-4189	s2	0	non-primary resistant
JBLAB-4189	s3	0.139684351164034	non-primary resistant
JBLAB-4189	s4	0.260415259592902	non-primary resistant
JBLAB-4189	s5	0.0354078986654357	non-primary resistant
JBLAB-4189	s6	0.034092857478924	non-primary resistant
JBLAB-4189	s7	0.418800555474463	non-primary resistant
JBLAB-4191	s1	0.181377697085575	non-primary resistant
JBLAB-4191	s2	0.0983354788317536	non-primary resistant
JBLAB-4191	s3	0.42230814833786	non-primary resistant
JBLAB-4191	s4	0.158498346847268	non-primary resistant
JBLAB-4191	s5	0	non-primary resistant
JBLAB-4191	s6	0	non-primary resistant
JBLAB-4191	s7	0.139480328897544	non-primary resistant
JBLAB-4193	s1	0.657009763142318	non-primary resistant
JBLAB-4193	s2	0.0415089570309448	non-primary resistant
JBLAB-4193	s3	0.122465569967734	non-primary resistant
JBLAB-4193	s4	0.179015709859002	non-primary resistant
JBLAB-4193	s5	0	non-primary resistant
JBLAB-4193	s6	0	non-primary resistant
JBLAB-4193	s7	0	non-primary resistant
JBLAB-4208	s1	0.621363499869941	non-primary resistant
JBLAB-4208	s2	0.0205800091667493	non-primary resistant
JBLAB-4208	s3	0.035148071782608	non-primary resistant
JBLAB-4208	s4	0.106819203546992	non-primary resistant
JBLAB-4208	s5	0	non-primary resistant
JBLAB-4208	s6	0.162776296809402	non-primary resistant
JBLAB-4208	s7	0.0533129188243076	non-primary resistant
JBLAB-4213	s1	0.054557528116008	non-primary resistant
JBLAB-4213	s2	0.240233377977865	non-primary resistant
JBLAB-4213	s3	0.214941046831558	non-primary resistant
JBLAB-4213	s4	0.188057720289987	non-primary resistant
JBLAB-4213	s5	0.0370004880174114	non-primary resistant
JBLAB-4213	s6	0.013112914957082	non-primary resistant
JBLAB-4213	s7	0.252096923810089	non-primary resistant
JBLAB-4217	s1	0.455443571749899	non-primary resistant
JBLAB-4217	s2	0.0248447947906488	non-primary resistant
JBLAB-4217	s3	0.35410235981736	non-primary resistant
JBLAB-4217	s4	0.165609273642092	non-primary resistant
JBLAB-4217	s5	0	non-primary resistant
JBLAB-4217	s6	0	non-primary resistant
JBLAB-4217	s7	0	non-primary resistant
JBLAB-4218	s1	0.192591225015347	non-primary resistant
JBLAB-4218	s2	0.111695183680305	non-primary resistant
JBLAB-4218	s3	0.372614538185097	non-primary resistant
JBLAB-4218	s4	0.27336225127855	non-primary resistant
JBLAB-4218	s5	0	non-primary resistant
JBLAB-4218	s6	0.0306699367276645	non-primary resistant
JBLAB-4218	s7	0.0190668651130361	non-primary resistant
JBLAB-4223	s1	0.122957920359381	non-primary resistant
JBLAB-4223	s2	0.203560426782315	non-primary resistant
JBLAB-4223	s3	0.042360763438747	non-primary resistant
JBLAB-4223	s4	0.335040627729168	non-primary resistant
JBLAB-4223	s5	0	non-primary resistant
JBLAB-4223	s6	0.0959319418443637	non-primary resistant
JBLAB-4223	s7	0.200148319846026	non-primary resistant
JBLAB-4236	s1	0.365968664954428	non-primary resistant
JBLAB-4236	s2	0.117808616884122	non-primary resistant
JBLAB-4236	s3	0.0585460431748346	non-primary resistant
JBLAB-4236	s4	0.180515353564445	non-primary resistant
JBLAB-4236	s5	0.0409277305446602	non-primary resistant
JBLAB-4236	s6	0.0759331805248729	non-primary resistant
JBLAB-4236	s7	0.160300410352637	non-primary resistant
JBLAB-4238	s1	0.25893392078989	non-primary resistant
JBLAB-4238	s2	0.180394046185312	non-primary resistant
JBLAB-4238	s3	0.0274371008073963	non-primary resistant
JBLAB-4238	s4	0.179500049429665	non-primary resistant
JBLAB-4238	s5	0.0852227690576801	non-primary resistant
JBLAB-4238	s6	0.0362860215366805	non-primary resistant
JBLAB-4238	s7	0.232226092193376	non-primary resistant
JBLAB-4245	s1	0.137739849996934	non-primary resistant
JBLAB-4245	s2	0.182368064124611	non-primary resistant
JBLAB-4245	s3	0.35962720540027	non-primary resistant
JBLAB-4245	s4	0.0868565650568685	non-primary resistant
JBLAB-4245	s5	0.146255751277987	non-primary resistant
JBLAB-4245	s6	0	non-primary resistant
JBLAB-4245	s7	0.0871525641433291	non-primary resistant
JBLAB-4251	s1	0.303664665069396	non-primary resistant
JBLAB-4251	s2	0.203158837641135	non-primary resistant
JBLAB-4251	s3	0.0417378953631601	non-primary resistant
JBLAB-4251	s4	0.257685071941595	non-primary resistant
JBLAB-4251	s5	0.0143832456595899	non-primary resistant
JBLAB-4251	s6	0.154943935245708	non-primary resistant
JBLAB-4251	s7	0.024426349079417	non-primary resistant
JBLAB-4253	s1	0.0516143172742591	non-primary resistant
JBLAB-4253	s2	0.154005963514077	non-primary resistant
JBLAB-4253	s3	0	non-primary resistant
JBLAB-4253	s4	0.287357289366155	non-primary resistant
JBLAB-4253	s5	0.0635382348001119	non-primary resistant
JBLAB-4253	s6	0.233306437029537	non-primary resistant
JBLAB-4253	s7	0.210177758015861	non-primary resistant
JBLAB-4254	s1	0.12523095982299	non-primary resistant
JBLAB-4254	s2	0.0400886093745571	non-primary resistant
JBLAB-4254	s3	0.215648581844151	non-primary resistant
JBLAB-4254	s4	0.265856284990364	non-primary resistant
JBLAB-4254	s5	0.0221541422121184	non-primary resistant
JBLAB-4254	s6	0	non-primary resistant
JBLAB-4254	s7	0.33102142175582	non-primary resistant
JBLAB-4263	s1	0.0797814506219511	non-primary resistant
JBLAB-4263	s2	0.230008584989079	non-primary resistant
JBLAB-4263	s3	0	non-primary resistant
JBLAB-4263	s4	0.233414130717246	non-primary resistant
JBLAB-4263	s5	0.128700746944979	non-primary resistant
JBLAB-4263	s6	0	non-primary resistant
JBLAB-4263	s7	0.328095086726745	non-primary resistant
JBLAB-4264	s1	0.111976694570761	non-primary resistant
JBLAB-4264	s2	0.162868971188876	non-primary resistant
JBLAB-4264	s3	0	non-primary resistant
JBLAB-4264	s4	0.248440220626514	non-primary resistant
JBLAB-4264	s5	0.150266363299452	non-primary resistant
JBLAB-4264	s6	0	non-primary resistant
JBLAB-4264	s7	0.326447750314398	non-primary resistant
JBLAB-4274	s1	0.381714253858229	non-primary resistant
JBLAB-4274	s2	0.182102673136497	non-primary resistant
JBLAB-4274	s3	0.204051708977372	non-primary resistant
JBLAB-4274	s4	0.0539468251103554	non-primary resistant
JBLAB-4274	s5	0.0111499765055031	non-primary resistant
JBLAB-4274	s6	0.102276609447063	non-primary resistant
JBLAB-4274	s7	0.0647579529649797	non-primary resistant
JBLAB-4275	s1	0.423480878001924	non-primary resistant
JBLAB-4275	s2	0.191499758487804	non-primary resistant
JBLAB-4275	s3	0.173699376609465	non-primary resistant
JBLAB-4275	s4	0.078577757303712	non-primary resistant
JBLAB-4275	s5	0.0230882489086612	non-primary resistant
JBLAB-4275	s6	0.109653980688435	non-primary resistant
JBLAB-4275	s7	0	non-primary resistant
JBLAB-4277	s1	0.300810614428568	non-primary resistant
JBLAB-4277	s2	0.0143700487293811	non-primary resistant
JBLAB-4277	s3	0.398545225562919	non-primary resistant
JBLAB-4277	s4	0.242457739621474	non-primary resistant
JBLAB-4277	s5	0	non-primary resistant
JBLAB-4277	s6	0	non-primary resistant
JBLAB-4277	s7	0.0438163716576574	non-primary resistant
JBLAB-4278	s1	0.0795376026656054	non-primary resistant
JBLAB-4278	s2	0.298498918544698	non-primary resistant
JBLAB-4278	s3	0.469216666475686	non-primary resistant
JBLAB-4278	s4	0.0191358038027778	non-primary resistant
JBLAB-4278	s5	0	non-primary resistant
JBLAB-4278	s6	0	non-primary resistant
JBLAB-4278	s7	0.133611008511233	non-primary resistant
JBLAB-4282	s1	0.390988326170649	non-primary resistant
JBLAB-4282	s2	0.0742128508839673	non-primary resistant
JBLAB-4282	s3	0.394980892330416	non-primary resistant
JBLAB-4282	s4	0.0884429999175057	non-primary resistant
JBLAB-4282	s5	0	non-primary resistant
JBLAB-4282	s6	0	non-primary resistant
JBLAB-4282	s7	0.0513749306974621	non-primary resistant
JBLAB-4285	s1	0.15687188433076	non-primary resistant
JBLAB-4285	s2	0.077359154691683	non-primary resistant
JBLAB-4285	s3	0.0737040833182283	non-primary resistant
JBLAB-4285	s4	0.0924890043872518	non-primary resistant
JBLAB-4285	s5	0.0915786703399845	non-primary resistant
JBLAB-4285	s6	0	non-primary resistant
JBLAB-4285	s7	0.507997202932093	non-primary resistant
JBLAB-4287	s1	0.0816272798831747	non-primary resistant
JBLAB-4287	s2	0.0544459908126393	non-primary resistant
JBLAB-4287	s3	0.0999996640071227	non-primary resistant
JBLAB-4287	s4	0.322430735148307	non-primary resistant
JBLAB-4287	s5	0.0641362861837317	non-primary resistant
JBLAB-4287	s6	0.0430047452814502	non-primary resistant
JBLAB-4287	s7	0.334355298683575	non-primary resistant
JBLAB-4289	s1	0.165172397054867	non-primary resistant
JBLAB-4289	s2	0	non-primary resistant
JBLAB-4289	s3	0	non-primary resistant
JBLAB-4289	s4	0.379412526955154	non-primary resistant
JBLAB-4289	s5	0	non-primary resistant
JBLAB-4289	s6	0.416719216869172	non-primary resistant
JBLAB-4289	s7	0.0386958591208068	non-primary resistant
JBLAB-4290	s1	0.503949288439693	non-primary resistant
JBLAB-4290	s2	0.0749496410716667	non-primary resistant
JBLAB-4290	s3	0.227987727116975	non-primary resistant
JBLAB-4290	s4	0.0423634836956548	non-primary resistant
JBLAB-4290	s5	0.0132027400274985	non-primary resistant
JBLAB-4290	s6	0.137547119648513	non-primary resistant
JBLAB-4290	s7	0	non-primary resistant
JBLAB-4295	s1	0.493444243553955	non-primary resistant
JBLAB-4295	s2	0.0673026210746015	non-primary resistant
JBLAB-4295	s3	0	non-primary resistant
JBLAB-4295	s4	0.185222691958102	non-primary resistant
JBLAB-4295	s5	0.0411955455436532	non-primary resistant
JBLAB-4295	s6	0.142221796598461	non-primary resistant
JBLAB-4295	s7	0.0706131012712275	non-primary resistant
JBLAB-4299	s1	0	non-primary resistant
JBLAB-4299	s2	0.286944493672378	non-primary resistant
JBLAB-4299	s3	0.257560342208586	non-primary resistant
JBLAB-4299	s4	0.103115906148865	non-primary resistant
JBLAB-4299	s5	0.101240327108104	non-primary resistant
JBLAB-4299	s6	0	non-primary resistant
JBLAB-4299	s7	0.251138930862066	non-primary resistant
JBLAB-4900	s1	0.0198652915167914	non-primary resistant
JBLAB-4900	s2	0.270058598450627	non-primary resistant
JBLAB-4900	s3	0.251768601812655	non-primary resistant
JBLAB-4900	s4	0.0948804934399839	non-primary resistant
JBLAB-4900	s5	0.115132527637281	non-primary resistant
JBLAB-4900	s6	0	non-primary resistant
JBLAB-4900	s7	0.248294487142661	non-primary resistant
JBLAB-4903	s1	0.6682432903057	non-primary resistant
JBLAB-4903	s2	0.0349137938143162	non-primary resistant
JBLAB-4903	s3	0.232739291317181	non-primary resistant
JBLAB-4903	s4	0	non-primary resistant
JBLAB-4903	s5	0.0641036245628028	non-primary resistant
JBLAB-4903	s6	0	non-primary resistant
JBLAB-4903	s7	0	non-primary resistant
JBLAB-4908	s1	0.0120837260897399	non-primary resistant
JBLAB-4908	s2	0.188553190391157	non-primary resistant
JBLAB-4908	s3	0.187382795729855	non-primary resistant
JBLAB-4908	s4	0.18634284738604	non-primary resistant
JBLAB-4908	s5	0.0544742911418016	non-primary resistant
JBLAB-4908	s6	0.03386575851474	non-primary resistant
JBLAB-4908	s7	0.337297390746666	non-primary resistant
JBLAB-4913	s1	0.286748701795784	non-primary resistant
JBLAB-4913	s2	0.0622793449240931	non-primary resistant
JBLAB-4913	s3	0.0846911141434679	non-primary resistant
JBLAB-4913	s4	0.242712201126561	non-primary resistant
JBLAB-4913	s5	0.0688189979011862	non-primary resistant
JBLAB-4913	s6	0.0664841921873125	non-primary resistant
JBLAB-4913	s7	0.188265447921595	non-primary resistant
JBLAB-4914	s1	0.258722729378953	non-primary resistant
JBLAB-4914	s2	0.175502860961643	non-primary resistant
JBLAB-4914	s3	0.0938075485343526	non-primary resistant
JBLAB-4914	s4	0.187389208335366	non-primary resistant
JBLAB-4914	s5	0.0453541074346473	non-primary resistant
JBLAB-4914	s6	0.0633505823962937	non-primary resistant
JBLAB-4914	s7	0.175872962958744	non-primary resistant
JBLAB-4915	s1	0.592177870054585	non-primary resistant
JBLAB-4915	s2	0	non-primary resistant
JBLAB-4915	s3	0.0532218773683385	non-primary resistant
JBLAB-4915	s4	0.174839414856633	non-primary resistant
JBLAB-4915	s5	0.0296980719885917	non-primary resistant
JBLAB-4915	s6	0	non-primary resistant
JBLAB-4915	s7	0.150062765731852	non-primary resistant
JBLAB-4920	s1	0.0932958585349679	non-primary resistant
JBLAB-4920	s2	0.176173768646863	non-primary resistant
JBLAB-4920	s3	0.14659232369291	non-primary resistant
JBLAB-4920	s4	0.224890082853322	non-primary resistant
JBLAB-4920	s5	0.0560338714785325	non-primary resistant
JBLAB-4920	s6	0	non-primary resistant
JBLAB-4920	s7	0.303014094793404	non-primary resistant
JBLAB-4921	s1	0.291512884978266	non-primary resistant
JBLAB-4921	s2	0	non-primary resistant
JBLAB-4921	s3	0.0928145197585413	non-primary resistant
JBLAB-4921	s4	0.301207704739265	non-primary resistant
JBLAB-4921	s5	0	non-primary resistant
JBLAB-4921	s6	0	non-primary resistant
JBLAB-4921	s7	0.314464890523928	non-primary resistant
JBLAB-4927	s1	0.378547431121096	non-primary resistant
JBLAB-4927	s2	0.0948610528964722	non-primary resistant
JBLAB-4927	s3	0.420974587396368	non-primary resistant
JBLAB-4927	s4	0	non-primary resistant
JBLAB-4927	s5	0	non-primary resistant
JBLAB-4927	s6	0	non-primary resistant
JBLAB-4927	s7	0.105616928586063	non-primary resistant
JBLAB-4932	s1	0.093217493869282	non-primary resistant
JBLAB-4932	s2	0.142193051717461	non-primary resistant
JBLAB-4932	s3	0.109987816861388	non-primary resistant
JBLAB-4932	s4	0.26679341251312	non-primary resistant
JBLAB-4932	s5	0.0134727408461839	non-primary resistant
JBLAB-4932	s6	0.0992094063634165	non-primary resistant
JBLAB-4932	s7	0.275126077829149	non-primary resistant
JBLAB-4933	s1	0.296184653108594	non-primary resistant
JBLAB-4933	s2	0.038899902684519	non-primary resistant
JBLAB-4933	s3	0.356738432742939	non-primary resistant
JBLAB-4933	s4	0.0271042587119854	non-primary resistant
JBLAB-4933	s5	0	non-primary resistant
JBLAB-4933	s6	0	non-primary resistant
JBLAB-4933	s7	0.281072752751962	non-primary resistant
JBLAB-4936	s1	0.545197402023032	non-primary resistant
JBLAB-4936	s2	0.0466903861139736	non-primary resistant
JBLAB-4936	s3	0.290463716690641	non-primary resistant
JBLAB-4936	s4	0	non-primary resistant
JBLAB-4936	s5	0.0309255839605838	non-primary resistant
JBLAB-4936	s6	0	non-primary resistant
JBLAB-4936	s7	0.08672291121177	non-primary resistant
JBLAB-4938	s1	0.0612580982501447	non-primary resistant
JBLAB-4938	s2	0.0956857249639574	non-primary resistant
JBLAB-4938	s3	0	non-primary resistant
JBLAB-4938	s4	0.435858590576316	non-primary resistant
JBLAB-4938	s5	0	non-primary resistant
JBLAB-4938	s6	0.270529000187998	non-primary resistant
JBLAB-4938	s7	0.136668586021584	non-primary resistant
JBLAB-4939	s1	0.132661770998807	non-primary resistant
JBLAB-4939	s2	0.235480260412998	non-primary resistant
JBLAB-4939	s3	0.297579225745467	non-primary resistant
JBLAB-4939	s4	0.0758265523628765	non-primary resistant
JBLAB-4939	s5	0.039087249031277	non-primary resistant
JBLAB-4939	s6	0.13369746534014	non-primary resistant
JBLAB-4939	s7	0.085667476108435	non-primary resistant
JBLAB-4940	s1	0.168328228925178	non-primary resistant
JBLAB-4940	s2	0.146475269136855	non-primary resistant
JBLAB-4940	s3	0.0165558889827539	non-primary resistant
JBLAB-4940	s4	0.282560391992216	non-primary resistant
JBLAB-4940	s5	0.0568697389432739	non-primary resistant
JBLAB-4940	s6	0.11140130493207	non-primary resistant
JBLAB-4940	s7	0.217809177087653	non-primary resistant
JBLAB-4941	s1	0.169561407594946	non-primary resistant
JBLAB-4941	s2	0.182166763416438	non-primary resistant
JBLAB-4941	s3	0.0419567917519391	non-primary resistant
JBLAB-4941	s4	0.273626754724384	non-primary resistant
JBLAB-4941	s5	0.0474944118793871	non-primary resistant
JBLAB-4941	s6	0.11075046705504	non-primary resistant
JBLAB-4941	s7	0.174443403577865	non-primary resistant
JBLAB-4945	s1	0.346871368585787	non-primary resistant
JBLAB-4945	s2	0.0376869647474557	non-primary resistant
JBLAB-4945	s3	0.441451080254869	non-primary resistant
JBLAB-4945	s4	0	non-primary resistant
JBLAB-4945	s5	0	non-primary resistant
JBLAB-4945	s6	0	non-primary resistant
JBLAB-4945	s7	0.173990586411888	non-primary resistant
JBLAB-4953	s1	0.261887214848553	non-primary resistant
JBLAB-4953	s2	0.254115467737988	non-primary resistant
JBLAB-4953	s3	0.0774366179232806	non-primary resistant
JBLAB-4953	s4	0.0794875692023811	non-primary resistant
JBLAB-4953	s5	0.0347046878597313	non-primary resistant
JBLAB-4953	s6	0.110541227819822	non-primary resistant
JBLAB-4953	s7	0.181827214608244	non-primary resistant
JBLAB-4955	s1	0.106972527620697	non-primary resistant
JBLAB-4955	s2	0.100841374424435	non-primary resistant
JBLAB-4955	s3	0.289812075148102	non-primary resistant
JBLAB-4955	s4	0.0956878155994162	non-primary resistant
JBLAB-4955	s5	0.041774924605157	non-primary resistant
JBLAB-4955	s6	0	non-primary resistant
JBLAB-4955	s7	0.364911282602193	non-primary resistant
JBLAB-4956	s1	0.399364332230984	non-primary resistant
JBLAB-4956	s2	0	non-primary resistant
JBLAB-4956	s3	0.399561836652282	non-primary resistant
JBLAB-4956	s4	0	non-primary resistant
JBLAB-4956	s5	0.0265109179511632	non-primary resistant
JBLAB-4956	s6	0	non-primary resistant
JBLAB-4956	s7	0.174562913165572	non-primary resistant
JBLAB-4957	s1	0.295521183335372	non-primary resistant
JBLAB-4957	s2	0.157081130402219	non-primary resistant
JBLAB-4957	s3	0.199724017004854	non-primary resistant
JBLAB-4957	s4	0.0288370677142883	non-primary resistant
JBLAB-4957	s5	0	non-primary resistant
JBLAB-4957	s6	0.0390200191278102	non-primary resistant
JBLAB-4957	s7	0.279816582415456	non-primary resistant
JBLAB-4960	s1	0.321050398831614	non-primary resistant
JBLAB-4960	s2	0.0736684036664563	non-primary resistant
JBLAB-4960	s3	0.19846107874661	non-primary resistant
JBLAB-4960	s4	0	non-primary resistant
JBLAB-4960	s5	0	non-primary resistant
JBLAB-4960	s6	0.032505084816507	non-primary resistant
JBLAB-4960	s7	0.374315033938812	non-primary resistant
JBLAB-4962	s1	0.255770233576628	non-primary resistant
JBLAB-4962	s2	0.130978314701808	non-primary resistant
JBLAB-4962	s3	0.457911735309938	non-primary resistant
JBLAB-4962	s4	0	non-primary resistant
JBLAB-4962	s5	0	non-primary resistant
JBLAB-4962	s6	0	non-primary resistant
JBLAB-4962	s7	0.155339716411625	non-primary resistant
JBLAB-4965	s1	0.0735076000720769	non-primary resistant
JBLAB-4965	s2	0.0252750015357823	non-primary resistant
JBLAB-4965	s3	0.122366580966878	non-primary resistant
JBLAB-4965	s4	0.370214196005558	non-primary resistant
JBLAB-4965	s5	0.0182399680711768	non-primary resistant
JBLAB-4965	s6	0.0191382502210122	non-primary resistant
JBLAB-4965	s7	0.371258403127516	non-primary resistant
JBLAB-4969	s1	0.265548917954056	non-primary resistant
JBLAB-4969	s2	0.163225564203037	non-primary resistant
JBLAB-4969	s3	0.111802230440855	non-primary resistant
JBLAB-4969	s4	0.138455189468715	non-primary resistant
JBLAB-4969	s5	0.0859153175084056	non-primary resistant
JBLAB-4969	s6	0.0567430982548428	non-primary resistant
JBLAB-4969	s7	0.17830968217009	non-primary resistant
JBLAB-4971	s1	0.0324217663976411	non-primary resistant
JBLAB-4971	s2	0.261369770198418	non-primary resistant
JBLAB-4971	s3	0.101179364131086	non-primary resistant
JBLAB-4971	s4	0.240424228394155	non-primary resistant
JBLAB-4971	s5	0.0693433007218507	non-primary resistant
JBLAB-4971	s6	0.0506323870800429	non-primary resistant
JBLAB-4971	s7	0.244629183076807	non-primary resistant
JBLAB-4972	s1	0.156185184005992	non-primary resistant
JBLAB-4972	s2	0.0175080809917199	non-primary resistant
JBLAB-4972	s3	0.163368625747337	non-primary resistant
JBLAB-4972	s4	0.168594618147492	non-primary resistant
JBLAB-4972	s5	0.0638830350050038	non-primary resistant
JBLAB-4972	s6	0.0325500581729522	non-primary resistant
JBLAB-4972	s7	0.397910397929503	non-primary resistant
JBLAB-4973	s1	0.482732452490964	non-primary resistant
JBLAB-4973	s2	0.15624715216344	non-primary resistant
JBLAB-4973	s3	0.0511464196592996	non-primary resistant
JBLAB-4973	s4	0.235672067980602	non-primary resistant
JBLAB-4973	s5	0	non-primary resistant
JBLAB-4973	s6	0.0287856374648234	non-primary resistant
JBLAB-4973	s7	0.0454162702408714	non-primary resistant
JBLAB-4975	s1	0.174105248654917	non-primary resistant
JBLAB-4975	s2	0.192189945812081	non-primary resistant
JBLAB-4975	s3	0.39250244119058	non-primary resistant
JBLAB-4975	s4	0	non-primary resistant
JBLAB-4975	s5	0	non-primary resistant
JBLAB-4975	s6	0	non-primary resistant
JBLAB-4975	s7	0.241202364342422	non-primary resistant
JBLAB-4976	s1	0.508707977497182	non-primary resistant
JBLAB-4976	s2	0.0897572374399584	non-primary resistant
JBLAB-4976	s3	0.359797124639922	non-primary resistant
JBLAB-4976	s4	0	non-primary resistant
JBLAB-4976	s5	0.0279779074194066	non-primary resistant
JBLAB-4976	s6	0	non-primary resistant
JBLAB-4976	s7	0.0137597530035307	non-primary resistant
JBLAB-4977	s1	0.517000994994462	non-primary resistant
JBLAB-4977	s2	0.101574354259609	non-primary resistant
JBLAB-4977	s3	0.348091558515188	non-primary resistant
JBLAB-4977	s4	0	non-primary resistant
JBLAB-4977	s5	0	non-primary resistant
JBLAB-4977	s6	0.0333330922307413	non-primary resistant
JBLAB-4977	s7	0	non-primary resistant
JBLAB-4978	s1	0.557737618167549	non-primary resistant
JBLAB-4978	s2	0.117746268200888	non-primary resistant
JBLAB-4978	s3	0.324516113631563	non-primary resistant
JBLAB-4978	s4	0	non-primary resistant
JBLAB-4978	s5	0	non-primary resistant
JBLAB-4978	s6	0	non-primary resistant
JBLAB-4978	s7	0	non-primary resistant
JBLAB-4979	s1	0.49247936424897	non-primary resistant
JBLAB-4979	s2	0.151824017319086	non-primary resistant
JBLAB-4979	s3	0.342148020355019	non-primary resistant
JBLAB-4979	s4	0	non-primary resistant
JBLAB-4979	s5	0	non-primary resistant
JBLAB-4979	s6	0.0135485980769255	non-primary resistant
JBLAB-4979	s7	0	non-primary resistant
JBLAB-4980	s1	0.176170529955797	non-primary resistant
JBLAB-4980	s2	0.0935517856110974	non-primary resistant
JBLAB-4980	s3	0.185311679433861	non-primary resistant
JBLAB-4980	s4	0.17448118981785	non-primary resistant
JBLAB-4980	s5	0.0269252568450782	non-primary resistant
JBLAB-4980	s6	0	non-primary resistant
JBLAB-4980	s7	0.343559558336316	non-primary resistant
JBLAB-4981	s1	0.280219623791512	non-primary resistant
JBLAB-4981	s2	0.0287053514026846	non-primary resistant
JBLAB-4981	s3	0.144529279411754	non-primary resistant
JBLAB-4981	s4	0.469410137498654	non-primary resistant
JBLAB-4981	s5	0	non-primary resistant
JBLAB-4981	s6	0	non-primary resistant
JBLAB-4981	s7	0.0771356078953949	non-primary resistant
JBLAB-4985	s1	0.682172086739848	non-primary resistant
JBLAB-4985	s2	0.193369398143008	non-primary resistant
JBLAB-4985	s3	0.0490111645785888	non-primary resistant
JBLAB-4985	s4	0	non-primary resistant
JBLAB-4985	s5	0	non-primary resistant
JBLAB-4985	s6	0.0628228687448917	non-primary resistant
JBLAB-4985	s7	0.0126244817936627	non-primary resistant
JBLAB-4986	s1	0.295909941692043	non-primary resistant
JBLAB-4986	s2	0.217181046342153	non-primary resistant
JBLAB-4986	s3	0	non-primary resistant
JBLAB-4986	s4	0.0946400582700262	non-primary resistant
JBLAB-4986	s5	0.0966484192515702	non-primary resistant
JBLAB-4986	s6	0.0239985016033452	non-primary resistant
JBLAB-4986	s7	0.271622032840863	non-primary resistant
JBLAB-4987	s1	0.31309347582382	non-primary resistant
JBLAB-4987	s2	0.20335637720763	non-primary resistant
JBLAB-4987	s3	0	non-primary resistant
JBLAB-4987	s4	0.116959851261202	non-primary resistant
JBLAB-4987	s5	0.0970413593363295	non-primary resistant
JBLAB-4987	s6	0.0224971173715864	non-primary resistant
JBLAB-4987	s7	0.247051818999432	non-primary resistant
JBLAB-4989	s1	0.259648082907977	non-primary resistant
JBLAB-4989	s2	0.103272031547711	non-primary resistant
JBLAB-4989	s3	0.0208296740030926	non-primary resistant
JBLAB-4989	s4	0.202368287354816	non-primary resistant
JBLAB-4989	s5	0	non-primary resistant
JBLAB-4989	s6	0.0804384131105736	non-primary resistant
JBLAB-4989	s7	0.333443511075829	non-primary resistant
JBLAB-4990	s1	0.243059956565556	non-primary resistant
JBLAB-4990	s2	0.0786175582041686	non-primary resistant
JBLAB-4990	s3	0.437273811901698	non-primary resistant
JBLAB-4990	s4	0	non-primary resistant
JBLAB-4990	s5	0	non-primary resistant
JBLAB-4990	s6	0	non-primary resistant
JBLAB-4990	s7	0.241048673328577	non-primary resistant
JBLAB-4993	s1	1	non-primary resistant
JBLAB-4993	s2	0	non-primary resistant
JBLAB-4993	s3	0	non-primary resistant
JBLAB-4993	s4	0	non-primary resistant
JBLAB-4993	s5	0	non-primary resistant
JBLAB-4993	s6	0	non-primary resistant
JBLAB-4993	s7	0	non-primary resistant
JBLAB-4996	s1	0.420352534152252	non-primary resistant
JBLAB-4996	s2	0	non-primary resistant
JBLAB-4996	s3	0.155345256715153	non-primary resistant
JBLAB-4996	s4	0.336647757189268	non-primary resistant
JBLAB-4996	s5	0	non-primary resistant
JBLAB-4996	s6	0.0472261647884006	non-primary resistant
JBLAB-4996	s7	0.0404282871549262	non-primary resistant
JBLAB-4997	s1	0.253487910340867	non-primary resistant
JBLAB-4997	s2	0.196859003053924	non-primary resistant
JBLAB-4997	s3	0.158926432237875	non-primary resistant
JBLAB-4997	s4	0.135696757498845	non-primary resistant
JBLAB-4997	s5	0.0439869584021235	non-primary resistant
JBLAB-4997	s6	0.0329707292557656	non-primary resistant
JBLAB-4997	s7	0.1780722092106	non-primary resistant
JBLAB-4998	s1	0.105552611356525	non-primary resistant
JBLAB-4998	s2	0.246060199817586	non-primary resistant
JBLAB-4998	s3	0.0905068793636573	non-primary resistant
JBLAB-4998	s4	0.264243681461292	non-primary resistant
JBLAB-4998	s5	0.0175824866067965	non-primary resistant
JBLAB-4998	s6	0.108108014296691	non-primary resistant
JBLAB-4998	s7	0.167946127097451	non-primary resistant
JBLAB-4999	s1	0.127511333181556	non-primary resistant
JBLAB-4999	s2	0.161832127472655	non-primary resistant
JBLAB-4999	s3	0.0821381899241559	non-primary resistant
JBLAB-4999	s4	0.164032882790083	non-primary resistant
JBLAB-4999	s5	0.0976188474137976	non-primary resistant
JBLAB-4999	s6	0.0505700658600351	non-primary resistant
JBLAB-4999	s7	0.316296553357718	non-primary resistant
