# Supplementary material for: The copy number and mutational landscape of recurrent ovarian high-grade serous carcinoma
Source: Nat Commun. 2023 Jul 20;14:4387. doi: 10.1038/s41467-023-39867-7 (PMC10359414; doi:10.1038/s41467-023-39867-7)
Supplement: Supplementary file 10 — Source Data [file 41467_2023_39867_MOESM10_ESM.zip › source_data/figure_7A.tsv]

ID	image_id	Image_Tag	tissue	marker	normalised_cells	signature	exposure	patient_id	status	treatment
IM_101	IM_101_254	BRITROC TMA 2.1	tumour	CD3	1.80924251538987e-05	s1	0.397508949126639	BRITROC-55	sensitive	chemo_naive
IM_101	IM_101_254	BRITROC TMA 2.1	tumour	CD3	1.80924251538987e-05	s2	0.0255735921559522	BRITROC-55	sensitive	chemo_naive
IM_101	IM_101_254	BRITROC TMA 2.1	tumour	CD3	1.80924251538987e-05	s3	0.358683098902467	BRITROC-55	sensitive	chemo_naive
IM_101	IM_101_254	BRITROC TMA 2.1	tumour	CD3	1.80924251538987e-05	s4	0	BRITROC-55	sensitive	chemo_naive
IM_101	IM_101_254	BRITROC TMA 2.1	tumour	CD3	1.80924251538987e-05	s5	0.0439610142019648	BRITROC-55	sensitive	chemo_naive
IM_101	IM_101_254	BRITROC TMA 2.1	tumour	CD3	1.80924251538987e-05	s6	0	BRITROC-55	sensitive	chemo_naive
IM_101	IM_101_254	BRITROC TMA 2.1	tumour	CD3	1.80924251538987e-05	s7	0.174273345612977	BRITROC-55	sensitive	chemo_naive
IM_101	IM_101_327	BRITROC TMA 2.2	tumour	CD3	1.78851082999199e-05	s1	0.397508949126639	BRITROC-55	sensitive	chemo_naive
IM_101	IM_101_327	BRITROC TMA 2.2	tumour	CD3	1.78851082999199e-05	s2	0.0255735921559522	BRITROC-55	sensitive	chemo_naive
IM_101	IM_101_327	BRITROC TMA 2.2	tumour	CD3	1.78851082999199e-05	s3	0.358683098902467	BRITROC-55	sensitive	chemo_naive
IM_101	IM_101_327	BRITROC TMA 2.2	tumour	CD3	1.78851082999199e-05	s4	0	BRITROC-55	sensitive	chemo_naive
IM_101	IM_101_327	BRITROC TMA 2.2	tumour	CD3	1.78851082999199e-05	s5	0.0439610142019648	BRITROC-55	sensitive	chemo_naive
IM_101	IM_101_327	BRITROC TMA 2.2	tumour	CD3	1.78851082999199e-05	s6	0	BRITROC-55	sensitive	chemo_naive
IM_101	IM_101_327	BRITROC TMA 2.2	tumour	CD3	1.78851082999199e-05	s7	0.174273345612977	BRITROC-55	sensitive	chemo_naive
IM_101	IM_101_401	BRITROC TMA 2.3	tumour	CD3	1.12735970478207e-05	s1	0.397508949126639	BRITROC-55	sensitive	chemo_naive
IM_101	IM_101_401	BRITROC TMA 2.3	tumour	CD3	1.12735970478207e-05	s2	0.0255735921559522	BRITROC-55	sensitive	chemo_naive
IM_101	IM_101_401	BRITROC TMA 2.3	tumour	CD3	1.12735970478207e-05	s3	0.358683098902467	BRITROC-55	sensitive	chemo_naive
IM_101	IM_101_401	BRITROC TMA 2.3	tumour	CD3	1.12735970478207e-05	s4	0	BRITROC-55	sensitive	chemo_naive
IM_101	IM_101_401	BRITROC TMA 2.3	tumour	CD3	1.12735970478207e-05	s5	0.0439610142019648	BRITROC-55	sensitive	chemo_naive
IM_101	IM_101_401	BRITROC TMA 2.3	tumour	CD3	1.12735970478207e-05	s6	0	BRITROC-55	sensitive	chemo_naive
IM_101	IM_101_401	BRITROC TMA 2.3	tumour	CD3	1.12735970478207e-05	s7	0.174273345612977	BRITROC-55	sensitive	chemo_naive
IM_108	IM_108_33	BRITROC TMA 1.1	tumour	CD3	4.83514830474328e-05	s1	0.378551687985202	BRITROC-61	sensitive	chemo_naive
IM_108	IM_108_33	BRITROC TMA 1.1	tumour	CD3	4.83514830474328e-05	s2	0.112601955792809	BRITROC-61	sensitive	chemo_naive
IM_108	IM_108_33	BRITROC TMA 1.1	tumour	CD3	4.83514830474328e-05	s3	0.135681018660891	BRITROC-61	sensitive	chemo_naive
IM_108	IM_108_33	BRITROC TMA 1.1	tumour	CD3	4.83514830474328e-05	s4	0.212522853812677	BRITROC-61	sensitive	chemo_naive
IM_108	IM_108_33	BRITROC TMA 1.1	tumour	CD3	4.83514830474328e-05	s5	0	BRITROC-61	sensitive	chemo_naive
IM_108	IM_108_33	BRITROC TMA 1.1	tumour	CD3	4.83514830474328e-05	s6	0.132496332609754	BRITROC-61	sensitive	chemo_naive
IM_108	IM_108_33	BRITROC TMA 1.1	tumour	CD3	4.83514830474328e-05	s7	0.0281461511386662	BRITROC-61	sensitive	chemo_naive
IM_108	IM_108_118	BRITROC TMA 1.2	tumour	CD3	8.8519075860848e-05	s1	0.378551687985202	BRITROC-61	sensitive	chemo_naive
IM_108	IM_108_118	BRITROC TMA 1.2	tumour	CD3	8.8519075860848e-05	s2	0.112601955792809	BRITROC-61	sensitive	chemo_naive
IM_108	IM_108_118	BRITROC TMA 1.2	tumour	CD3	8.8519075860848e-05	s3	0.135681018660891	BRITROC-61	sensitive	chemo_naive
IM_108	IM_108_118	BRITROC TMA 1.2	tumour	CD3	8.8519075860848e-05	s4	0.212522853812677	BRITROC-61	sensitive	chemo_naive
IM_108	IM_108_118	BRITROC TMA 1.2	tumour	CD3	8.8519075860848e-05	s5	0	BRITROC-61	sensitive	chemo_naive
IM_108	IM_108_118	BRITROC TMA 1.2	tumour	CD3	8.8519075860848e-05	s6	0.132496332609754	BRITROC-61	sensitive	chemo_naive
IM_108	IM_108_118	BRITROC TMA 1.2	tumour	CD3	8.8519075860848e-05	s7	0.0281461511386662	BRITROC-61	sensitive	chemo_naive
IM_108	IM_108_204	BRITROC TMA 1.3	tumour	CD3	3.80219767025341e-05	s1	0.378551687985202	BRITROC-61	sensitive	chemo_naive
IM_108	IM_108_204	BRITROC TMA 1.3	tumour	CD3	3.80219767025341e-05	s2	0.112601955792809	BRITROC-61	sensitive	chemo_naive
IM_108	IM_108_204	BRITROC TMA 1.3	tumour	CD3	3.80219767025341e-05	s3	0.135681018660891	BRITROC-61	sensitive	chemo_naive
IM_108	IM_108_204	BRITROC TMA 1.3	tumour	CD3	3.80219767025341e-05	s4	0.212522853812677	BRITROC-61	sensitive	chemo_naive
IM_108	IM_108_204	BRITROC TMA 1.3	tumour	CD3	3.80219767025341e-05	s5	0	BRITROC-61	sensitive	chemo_naive
IM_108	IM_108_204	BRITROC TMA 1.3	tumour	CD3	3.80219767025341e-05	s6	0.132496332609754	BRITROC-61	sensitive	chemo_naive
IM_108	IM_108_204	BRITROC TMA 1.3	tumour	CD3	3.80219767025341e-05	s7	0.0281461511386662	BRITROC-61	sensitive	chemo_naive
IM_112	IM_112_117	BRITROC TMA 1.2	tumour	CD3	5.29375019851563e-06	s1	0.450263279099021	BRITROC-64	resistant	chemo_naive
IM_112	IM_112_117	BRITROC TMA 1.2	tumour	CD3	5.29375019851563e-06	s2	0.158134643385071	BRITROC-64	resistant	chemo_naive
IM_112	IM_112_117	BRITROC TMA 1.2	tumour	CD3	5.29375019851563e-06	s3	0.0289659032933352	BRITROC-64	resistant	chemo_naive
IM_112	IM_112_117	BRITROC TMA 1.2	tumour	CD3	5.29375019851563e-06	s4	0.0726965628279138	BRITROC-64	resistant	chemo_naive
IM_112	IM_112_117	BRITROC TMA 1.2	tumour	CD3	5.29375019851563e-06	s5	0.0973009200523819	BRITROC-64	resistant	chemo_naive
IM_112	IM_112_117	BRITROC TMA 1.2	tumour	CD3	5.29375019851563e-06	s6	0	BRITROC-64	resistant	chemo_naive
IM_112	IM_112_117	BRITROC TMA 1.2	tumour	CD3	5.29375019851563e-06	s7	0.192638691342277	BRITROC-64	resistant	chemo_naive
IM_112	IM_112_203	BRITROC TMA 1.3	tumour	CD3	0	s1	0.450263279099021	BRITROC-64	resistant	chemo_naive
IM_112	IM_112_203	BRITROC TMA 1.3	tumour	CD3	0	s2	0.158134643385071	BRITROC-64	resistant	chemo_naive
IM_112	IM_112_203	BRITROC TMA 1.3	tumour	CD3	0	s3	0.0289659032933352	BRITROC-64	resistant	chemo_naive
IM_112	IM_112_203	BRITROC TMA 1.3	tumour	CD3	0	s4	0.0726965628279138	BRITROC-64	resistant	chemo_naive
IM_112	IM_112_203	BRITROC TMA 1.3	tumour	CD3	0	s5	0.0973009200523819	BRITROC-64	resistant	chemo_naive
IM_112	IM_112_203	BRITROC TMA 1.3	tumour	CD3	0	s6	0	BRITROC-64	resistant	chemo_naive
IM_112	IM_112_203	BRITROC TMA 1.3	tumour	CD3	0	s7	0.192638691342277	BRITROC-64	resistant	chemo_naive
IM_113	IM_113_32	BRITROC TMA 1.1	tumour	CD3	0.000133117018178793	s1	0.200793672254852	BRITROC-65	sensitive	chemo_naive
IM_113	IM_113_32	BRITROC TMA 1.1	tumour	CD3	0.000133117018178793	s2	0	BRITROC-65	sensitive	chemo_naive
IM_113	IM_113_32	BRITROC TMA 1.1	tumour	CD3	0.000133117018178793	s3	0.102415967302192	BRITROC-65	sensitive	chemo_naive
IM_113	IM_113_32	BRITROC TMA 1.1	tumour	CD3	0.000133117018178793	s4	0.472173082309424	BRITROC-65	sensitive	chemo_naive
IM_113	IM_113_32	BRITROC TMA 1.1	tumour	CD3	0.000133117018178793	s5	0	BRITROC-65	sensitive	chemo_naive
IM_113	IM_113_32	BRITROC TMA 1.1	tumour	CD3	0.000133117018178793	s6	0.172937497975278	BRITROC-65	sensitive	chemo_naive
IM_113	IM_113_32	BRITROC TMA 1.1	tumour	CD3	0.000133117018178793	s7	0.0516797801582544	BRITROC-65	sensitive	chemo_naive
IM_113	IM_113_116	BRITROC TMA 1.2	tumour	CD3	0.000209480874826568	s1	0.200793672254852	BRITROC-65	sensitive	chemo_naive
IM_113	IM_113_116	BRITROC TMA 1.2	tumour	CD3	0.000209480874826568	s2	0	BRITROC-65	sensitive	chemo_naive
IM_113	IM_113_116	BRITROC TMA 1.2	tumour	CD3	0.000209480874826568	s3	0.102415967302192	BRITROC-65	sensitive	chemo_naive
IM_113	IM_113_116	BRITROC TMA 1.2	tumour	CD3	0.000209480874826568	s4	0.472173082309424	BRITROC-65	sensitive	chemo_naive
IM_113	IM_113_116	BRITROC TMA 1.2	tumour	CD3	0.000209480874826568	s5	0	BRITROC-65	sensitive	chemo_naive
IM_113	IM_113_116	BRITROC TMA 1.2	tumour	CD3	0.000209480874826568	s6	0.172937497975278	BRITROC-65	sensitive	chemo_naive
IM_113	IM_113_116	BRITROC TMA 1.2	tumour	CD3	0.000209480874826568	s7	0.0516797801582544	BRITROC-65	sensitive	chemo_naive
IM_113	IM_113_202	BRITROC TMA 1.3	tumour	CD3	0.000392117417003234	s1	0.200793672254852	BRITROC-65	sensitive	chemo_naive
IM_113	IM_113_202	BRITROC TMA 1.3	tumour	CD3	0.000392117417003234	s2	0	BRITROC-65	sensitive	chemo_naive
IM_113	IM_113_202	BRITROC TMA 1.3	tumour	CD3	0.000392117417003234	s3	0.102415967302192	BRITROC-65	sensitive	chemo_naive
IM_113	IM_113_202	BRITROC TMA 1.3	tumour	CD3	0.000392117417003234	s4	0.472173082309424	BRITROC-65	sensitive	chemo_naive
IM_113	IM_113_202	BRITROC TMA 1.3	tumour	CD3	0.000392117417003234	s5	0	BRITROC-65	sensitive	chemo_naive
IM_113	IM_113_202	BRITROC TMA 1.3	tumour	CD3	0.000392117417003234	s6	0.172937497975278	BRITROC-65	sensitive	chemo_naive
IM_113	IM_113_202	BRITROC TMA 1.3	tumour	CD3	0.000392117417003234	s7	0.0516797801582544	BRITROC-65	sensitive	chemo_naive
IM_115	IM_115_30	BRITROC TMA 1.1	tumour	CD3	4.74765078133594e-05	s1	0.390200439164333	BRITROC-67	sensitive	chemo_naive
IM_115	IM_115_30	BRITROC TMA 1.1	tumour	CD3	4.74765078133594e-05	s2	0.292752806422902	BRITROC-67	sensitive	chemo_naive
IM_115	IM_115_30	BRITROC TMA 1.1	tumour	CD3	4.74765078133594e-05	s3	0	BRITROC-67	sensitive	chemo_naive
IM_115	IM_115_30	BRITROC TMA 1.1	tumour	CD3	4.74765078133594e-05	s4	0	BRITROC-67	sensitive	chemo_naive
IM_115	IM_115_30	BRITROC TMA 1.1	tumour	CD3	4.74765078133594e-05	s5	0	BRITROC-67	sensitive	chemo_naive
IM_115	IM_115_30	BRITROC TMA 1.1	tumour	CD3	4.74765078133594e-05	s6	0	BRITROC-67	sensitive	chemo_naive
IM_115	IM_115_30	BRITROC TMA 1.1	tumour	CD3	4.74765078133594e-05	s7	0.317046754412764	BRITROC-67	sensitive	chemo_naive
IM_115	IM_115_114	BRITROC TMA 1.2	tumour	CD3	0.000106481496419963	s1	0.390200439164333	BRITROC-67	sensitive	chemo_naive
IM_115	IM_115_114	BRITROC TMA 1.2	tumour	CD3	0.000106481496419963	s2	0.292752806422902	BRITROC-67	sensitive	chemo_naive
IM_115	IM_115_114	BRITROC TMA 1.2	tumour	CD3	0.000106481496419963	s3	0	BRITROC-67	sensitive	chemo_naive
IM_115	IM_115_114	BRITROC TMA 1.2	tumour	CD3	0.000106481496419963	s4	0	BRITROC-67	sensitive	chemo_naive
IM_115	IM_115_114	BRITROC TMA 1.2	tumour	CD3	0.000106481496419963	s5	0	BRITROC-67	sensitive	chemo_naive
IM_115	IM_115_114	BRITROC TMA 1.2	tumour	CD3	0.000106481496419963	s6	0	BRITROC-67	sensitive	chemo_naive
IM_115	IM_115_114	BRITROC TMA 1.2	tumour	CD3	0.000106481496419963	s7	0.317046754412764	BRITROC-67	sensitive	chemo_naive
IM_115	IM_115_200	BRITROC TMA 1.3	tumour	CD3	9.49388296090009e-05	s1	0.390200439164333	BRITROC-67	sensitive	chemo_naive
IM_115	IM_115_200	BRITROC TMA 1.3	tumour	CD3	9.49388296090009e-05	s2	0.292752806422902	BRITROC-67	sensitive	chemo_naive
IM_115	IM_115_200	BRITROC TMA 1.3	tumour	CD3	9.49388296090009e-05	s3	0	BRITROC-67	sensitive	chemo_naive
IM_115	IM_115_200	BRITROC TMA 1.3	tumour	CD3	9.49388296090009e-05	s4	0	BRITROC-67	sensitive	chemo_naive
IM_115	IM_115_200	BRITROC TMA 1.3	tumour	CD3	9.49388296090009e-05	s5	0	BRITROC-67	sensitive	chemo_naive
IM_115	IM_115_200	BRITROC TMA 1.3	tumour	CD3	9.49388296090009e-05	s6	0	BRITROC-67	sensitive	chemo_naive
IM_115	IM_115_200	BRITROC TMA 1.3	tumour	CD3	9.49388296090009e-05	s7	0.317046754412764	BRITROC-67	sensitive	chemo_naive
IM_116	IM_116_29	BRITROC TMA 1.1	tumour	CD3	0.000200681383301442	s1	0.141929825128018	BRITROC-68	sensitive	chemo_naive
IM_116	IM_116_29	BRITROC TMA 1.1	tumour	CD3	0.000200681383301442	s2	0.216486232716138	BRITROC-68	sensitive	chemo_naive
IM_116	IM_116_29	BRITROC TMA 1.1	tumour	CD3	0.000200681383301442	s3	0	BRITROC-68	sensitive	chemo_naive
IM_116	IM_116_29	BRITROC TMA 1.1	tumour	CD3	0.000200681383301442	s4	0.200486381415149	BRITROC-68	sensitive	chemo_naive
IM_116	IM_116_29	BRITROC TMA 1.1	tumour	CD3	0.000200681383301442	s5	0.0310389208376256	BRITROC-68	sensitive	chemo_naive
IM_116	IM_116_29	BRITROC TMA 1.1	tumour	CD3	0.000200681383301442	s6	0	BRITROC-68	sensitive	chemo_naive
IM_116	IM_116_29	BRITROC TMA 1.1	tumour	CD3	0.000200681383301442	s7	0.41005863990307	BRITROC-68	sensitive	chemo_naive
IM_116	IM_116_113	BRITROC TMA 1.2	tumour	CD3	0.000315114884052909	s1	0.141929825128018	BRITROC-68	sensitive	chemo_naive
IM_116	IM_116_113	BRITROC TMA 1.2	tumour	CD3	0.000315114884052909	s2	0.216486232716138	BRITROC-68	sensitive	chemo_naive
IM_116	IM_116_113	BRITROC TMA 1.2	tumour	CD3	0.000315114884052909	s3	0	BRITROC-68	sensitive	chemo_naive
IM_116	IM_116_113	BRITROC TMA 1.2	tumour	CD3	0.000315114884052909	s4	0.200486381415149	BRITROC-68	sensitive	chemo_naive
IM_116	IM_116_113	BRITROC TMA 1.2	tumour	CD3	0.000315114884052909	s5	0.0310389208376256	BRITROC-68	sensitive	chemo_naive
IM_116	IM_116_113	BRITROC TMA 1.2	tumour	CD3	0.000315114884052909	s6	0	BRITROC-68	sensitive	chemo_naive
IM_116	IM_116_113	BRITROC TMA 1.2	tumour	CD3	0.000315114884052909	s7	0.41005863990307	BRITROC-68	sensitive	chemo_naive
IM_116	IM_116_199	BRITROC TMA 1.3	tumour	CD3	0.000187966519312994	s1	0.141929825128018	BRITROC-68	sensitive	chemo_naive
IM_116	IM_116_199	BRITROC TMA 1.3	tumour	CD3	0.000187966519312994	s2	0.216486232716138	BRITROC-68	sensitive	chemo_naive
IM_116	IM_116_199	BRITROC TMA 1.3	tumour	CD3	0.000187966519312994	s3	0	BRITROC-68	sensitive	chemo_naive
IM_116	IM_116_199	BRITROC TMA 1.3	tumour	CD3	0.000187966519312994	s4	0.200486381415149	BRITROC-68	sensitive	chemo_naive
IM_116	IM_116_199	BRITROC TMA 1.3	tumour	CD3	0.000187966519312994	s5	0.0310389208376256	BRITROC-68	sensitive	chemo_naive
IM_116	IM_116_199	BRITROC TMA 1.3	tumour	CD3	0.000187966519312994	s6	0	BRITROC-68	sensitive	chemo_naive
IM_116	IM_116_199	BRITROC TMA 1.3	tumour	CD3	0.000187966519312994	s7	0.41005863990307	BRITROC-68	sensitive	chemo_naive
IM_117	IM_117_28	BRITROC TMA 1.1	tumour	CD3	0.000129729374671571	s1	0.034384409005129	BRITROC-69	sensitive	neo_adjuvant
IM_117	IM_117_28	BRITROC TMA 1.1	tumour	CD3	0.000129729374671571	s2	0.174822148138735	BRITROC-69	sensitive	neo_adjuvant
IM_117	IM_117_28	BRITROC TMA 1.1	tumour	CD3	0.000129729374671571	s3	0.0803018930751843	BRITROC-69	sensitive	neo_adjuvant
IM_117	IM_117_28	BRITROC TMA 1.1	tumour	CD3	0.000129729374671571	s4	0.321221327701904	BRITROC-69	sensitive	neo_adjuvant
IM_117	IM_117_28	BRITROC TMA 1.1	tumour	CD3	0.000129729374671571	s5	0.0864256453059808	BRITROC-69	sensitive	neo_adjuvant
IM_117	IM_117_28	BRITROC TMA 1.1	tumour	CD3	0.000129729374671571	s6	0.119585547836714	BRITROC-69	sensitive	neo_adjuvant
IM_117	IM_117_28	BRITROC TMA 1.1	tumour	CD3	0.000129729374671571	s7	0.183259028936353	BRITROC-69	sensitive	neo_adjuvant
IM_117	IM_117_112	BRITROC TMA 1.2	tumour	CD3	3.1114381878984e-05	s1	0.034384409005129	BRITROC-69	sensitive	neo_adjuvant
IM_117	IM_117_112	BRITROC TMA 1.2	tumour	CD3	3.1114381878984e-05	s2	0.174822148138735	BRITROC-69	sensitive	neo_adjuvant
IM_117	IM_117_112	BRITROC TMA 1.2	tumour	CD3	3.1114381878984e-05	s3	0.0803018930751843	BRITROC-69	sensitive	neo_adjuvant
IM_117	IM_117_112	BRITROC TMA 1.2	tumour	CD3	3.1114381878984e-05	s4	0.321221327701904	BRITROC-69	sensitive	neo_adjuvant
IM_117	IM_117_112	BRITROC TMA 1.2	tumour	CD3	3.1114381878984e-05	s5	0.0864256453059808	BRITROC-69	sensitive	neo_adjuvant
IM_117	IM_117_112	BRITROC TMA 1.2	tumour	CD3	3.1114381878984e-05	s6	0.119585547836714	BRITROC-69	sensitive	neo_adjuvant
IM_117	IM_117_112	BRITROC TMA 1.2	tumour	CD3	3.1114381878984e-05	s7	0.183259028936353	BRITROC-69	sensitive	neo_adjuvant
IM_117	IM_117_198	BRITROC TMA 1.3	tumour	CD3	5.23321989844646e-05	s1	0.034384409005129	BRITROC-69	sensitive	neo_adjuvant
IM_117	IM_117_198	BRITROC TMA 1.3	tumour	CD3	5.23321989844646e-05	s2	0.174822148138735	BRITROC-69	sensitive	neo_adjuvant
IM_117	IM_117_198	BRITROC TMA 1.3	tumour	CD3	5.23321989844646e-05	s3	0.0803018930751843	BRITROC-69	sensitive	neo_adjuvant
IM_117	IM_117_198	BRITROC TMA 1.3	tumour	CD3	5.23321989844646e-05	s4	0.321221327701904	BRITROC-69	sensitive	neo_adjuvant
IM_117	IM_117_198	BRITROC TMA 1.3	tumour	CD3	5.23321989844646e-05	s5	0.0864256453059808	BRITROC-69	sensitive	neo_adjuvant
IM_117	IM_117_198	BRITROC TMA 1.3	tumour	CD3	5.23321989844646e-05	s6	0.119585547836714	BRITROC-69	sensitive	neo_adjuvant
IM_117	IM_117_198	BRITROC TMA 1.3	tumour	CD3	5.23321989844646e-05	s7	0.183259028936353	BRITROC-69	sensitive	neo_adjuvant
IM_118	IM_118_27	BRITROC TMA 1.1	tumour	CD3	4.07897591668475e-05	s1	0.073874160796054	BRITROC-69	sensitive	neo_adjuvant
IM_118	IM_118_27	BRITROC TMA 1.1	tumour	CD3	4.07897591668475e-05	s2	0.193833296305666	BRITROC-69	sensitive	neo_adjuvant
IM_118	IM_118_27	BRITROC TMA 1.1	tumour	CD3	4.07897591668475e-05	s3	0.103551545694514	BRITROC-69	sensitive	neo_adjuvant
IM_118	IM_118_27	BRITROC TMA 1.1	tumour	CD3	4.07897591668475e-05	s4	0.314021778486162	BRITROC-69	sensitive	neo_adjuvant
IM_118	IM_118_27	BRITROC TMA 1.1	tumour	CD3	4.07897591668475e-05	s5	0.03464608529991	BRITROC-69	sensitive	neo_adjuvant
IM_118	IM_118_27	BRITROC TMA 1.1	tumour	CD3	4.07897591668475e-05	s6	0.0749757910955825	BRITROC-69	sensitive	neo_adjuvant
IM_118	IM_118_27	BRITROC TMA 1.1	tumour	CD3	4.07897591668475e-05	s7	0.205097342322111	BRITROC-69	sensitive	neo_adjuvant
IM_118	IM_118_111	BRITROC TMA 1.2	tumour	CD3	3.88240306059277e-05	s1	0.073874160796054	BRITROC-69	sensitive	neo_adjuvant
IM_118	IM_118_111	BRITROC TMA 1.2	tumour	CD3	3.88240306059277e-05	s2	0.193833296305666	BRITROC-69	sensitive	neo_adjuvant
IM_118	IM_118_111	BRITROC TMA 1.2	tumour	CD3	3.88240306059277e-05	s3	0.103551545694514	BRITROC-69	sensitive	neo_adjuvant
IM_118	IM_118_111	BRITROC TMA 1.2	tumour	CD3	3.88240306059277e-05	s4	0.314021778486162	BRITROC-69	sensitive	neo_adjuvant
IM_118	IM_118_111	BRITROC TMA 1.2	tumour	CD3	3.88240306059277e-05	s5	0.03464608529991	BRITROC-69	sensitive	neo_adjuvant
IM_118	IM_118_111	BRITROC TMA 1.2	tumour	CD3	3.88240306059277e-05	s6	0.0749757910955825	BRITROC-69	sensitive	neo_adjuvant
IM_118	IM_118_111	BRITROC TMA 1.2	tumour	CD3	3.88240306059277e-05	s7	0.205097342322111	BRITROC-69	sensitive	neo_adjuvant
IM_118	IM_118_197	BRITROC TMA 1.3	tumour	CD3	7.95992098560067e-05	s1	0.073874160796054	BRITROC-69	sensitive	neo_adjuvant
IM_118	IM_118_197	BRITROC TMA 1.3	tumour	CD3	7.95992098560067e-05	s2	0.193833296305666	BRITROC-69	sensitive	neo_adjuvant
IM_118	IM_118_197	BRITROC TMA 1.3	tumour	CD3	7.95992098560067e-05	s3	0.103551545694514	BRITROC-69	sensitive	neo_adjuvant
IM_118	IM_118_197	BRITROC TMA 1.3	tumour	CD3	7.95992098560067e-05	s4	0.314021778486162	BRITROC-69	sensitive	neo_adjuvant
IM_118	IM_118_197	BRITROC TMA 1.3	tumour	CD3	7.95992098560067e-05	s5	0.03464608529991	BRITROC-69	sensitive	neo_adjuvant
IM_118	IM_118_197	BRITROC TMA 1.3	tumour	CD3	7.95992098560067e-05	s6	0.0749757910955825	BRITROC-69	sensitive	neo_adjuvant
IM_118	IM_118_197	BRITROC TMA 1.3	tumour	CD3	7.95992098560067e-05	s7	0.205097342322111	BRITROC-69	sensitive	neo_adjuvant
IM_124	IM_124_25	BRITROC TMA 1.1	tumour	CD3	0.000110506904379297	s1	0.222961620145451	BRITROC-74	sensitive	chemo_naive
IM_124	IM_124_25	BRITROC TMA 1.1	tumour	CD3	0.000110506904379297	s2	0.283626869120527	BRITROC-74	sensitive	chemo_naive
IM_124	IM_124_25	BRITROC TMA 1.1	tumour	CD3	0.000110506904379297	s3	0.307808121506715	BRITROC-74	sensitive	chemo_naive
IM_124	IM_124_25	BRITROC TMA 1.1	tumour	CD3	0.000110506904379297	s4	0	BRITROC-74	sensitive	chemo_naive
IM_124	IM_124_25	BRITROC TMA 1.1	tumour	CD3	0.000110506904379297	s5	0.115934862053237	BRITROC-74	sensitive	chemo_naive
IM_124	IM_124_25	BRITROC TMA 1.1	tumour	CD3	0.000110506904379297	s6	0	BRITROC-74	sensitive	chemo_naive
IM_124	IM_124_25	BRITROC TMA 1.1	tumour	CD3	0.000110506904379297	s7	0.0696685271740699	BRITROC-74	sensitive	chemo_naive
IM_124	IM_124_109	BRITROC TMA 1.2	tumour	CD3	9.0025919550464e-05	s1	0.222961620145451	BRITROC-74	sensitive	chemo_naive
IM_124	IM_124_109	BRITROC TMA 1.2	tumour	CD3	9.0025919550464e-05	s2	0.283626869120527	BRITROC-74	sensitive	chemo_naive
IM_124	IM_124_109	BRITROC TMA 1.2	tumour	CD3	9.0025919550464e-05	s3	0.307808121506715	BRITROC-74	sensitive	chemo_naive
IM_124	IM_124_109	BRITROC TMA 1.2	tumour	CD3	9.0025919550464e-05	s4	0	BRITROC-74	sensitive	chemo_naive
IM_124	IM_124_109	BRITROC TMA 1.2	tumour	CD3	9.0025919550464e-05	s5	0.115934862053237	BRITROC-74	sensitive	chemo_naive
IM_124	IM_124_109	BRITROC TMA 1.2	tumour	CD3	9.0025919550464e-05	s6	0	BRITROC-74	sensitive	chemo_naive
IM_124	IM_124_109	BRITROC TMA 1.2	tumour	CD3	9.0025919550464e-05	s7	0.0696685271740699	BRITROC-74	sensitive	chemo_naive
IM_124	IM_124_195	BRITROC TMA 1.3	tumour	CD3	8.63903388320026e-05	s1	0.222961620145451	BRITROC-74	sensitive	chemo_naive
IM_124	IM_124_195	BRITROC TMA 1.3	tumour	CD3	8.63903388320026e-05	s2	0.283626869120527	BRITROC-74	sensitive	chemo_naive
IM_124	IM_124_195	BRITROC TMA 1.3	tumour	CD3	8.63903388320026e-05	s3	0.307808121506715	BRITROC-74	sensitive	chemo_naive
IM_124	IM_124_195	BRITROC TMA 1.3	tumour	CD3	8.63903388320026e-05	s4	0	BRITROC-74	sensitive	chemo_naive
IM_124	IM_124_195	BRITROC TMA 1.3	tumour	CD3	8.63903388320026e-05	s5	0.115934862053237	BRITROC-74	sensitive	chemo_naive
IM_124	IM_124_195	BRITROC TMA 1.3	tumour	CD3	8.63903388320026e-05	s6	0	BRITROC-74	sensitive	chemo_naive
IM_124	IM_124_195	BRITROC TMA 1.3	tumour	CD3	8.63903388320026e-05	s7	0.0696685271740699	BRITROC-74	sensitive	chemo_naive
IM_146	IM_146_10	BRITROC TMA 1.1	tumour	CD3	3.38972059859518e-05	s1	0.225575889645561	BRITROC-96	resistant	chemo_naive
IM_146	IM_146_10	BRITROC TMA 1.1	tumour	CD3	3.38972059859518e-05	s2	0.0839861393209876	BRITROC-96	resistant	chemo_naive
IM_146	IM_146_10	BRITROC TMA 1.1	tumour	CD3	3.38972059859518e-05	s3	0.0466797877469534	BRITROC-96	resistant	chemo_naive
IM_146	IM_146_10	BRITROC TMA 1.1	tumour	CD3	3.38972059859518e-05	s4	0.215561335319043	BRITROC-96	resistant	chemo_naive
IM_146	IM_146_10	BRITROC TMA 1.1	tumour	CD3	3.38972059859518e-05	s5	0.0115203122089997	BRITROC-96	resistant	chemo_naive
IM_146	IM_146_10	BRITROC TMA 1.1	tumour	CD3	3.38972059859518e-05	s6	0	BRITROC-96	resistant	chemo_naive
IM_146	IM_146_10	BRITROC TMA 1.1	tumour	CD3	3.38972059859518e-05	s7	0.416676535758455	BRITROC-96	resistant	chemo_naive
IM_146	IM_146_95	BRITROC TMA 1.2	tumour	CD3	3.11677949408435e-06	s1	0.225575889645561	BRITROC-96	resistant	chemo_naive
IM_146	IM_146_95	BRITROC TMA 1.2	tumour	CD3	3.11677949408435e-06	s2	0.0839861393209876	BRITROC-96	resistant	chemo_naive
IM_146	IM_146_95	BRITROC TMA 1.2	tumour	CD3	3.11677949408435e-06	s3	0.0466797877469534	BRITROC-96	resistant	chemo_naive
IM_146	IM_146_95	BRITROC TMA 1.2	tumour	CD3	3.11677949408435e-06	s4	0.215561335319043	BRITROC-96	resistant	chemo_naive
IM_146	IM_146_95	BRITROC TMA 1.2	tumour	CD3	3.11677949408435e-06	s5	0.0115203122089997	BRITROC-96	resistant	chemo_naive
IM_146	IM_146_95	BRITROC TMA 1.2	tumour	CD3	3.11677949408435e-06	s6	0	BRITROC-96	resistant	chemo_naive
IM_146	IM_146_95	BRITROC TMA 1.2	tumour	CD3	3.11677949408435e-06	s7	0.416676535758455	BRITROC-96	resistant	chemo_naive
IM_149	IM_149_253	BRITROC TMA 2.1	tumour	CD3	0.000130469333776138	s1	0.847131253498583	BRITROC-99	sensitive	chemo_naive
IM_149	IM_149_253	BRITROC TMA 2.1	tumour	CD3	0.000130469333776138	s2	0	BRITROC-99	sensitive	chemo_naive
IM_149	IM_149_253	BRITROC TMA 2.1	tumour	CD3	0.000130469333776138	s3	0.0869129600743905	BRITROC-99	sensitive	chemo_naive
IM_149	IM_149_253	BRITROC TMA 2.1	tumour	CD3	0.000130469333776138	s4	0.0659557864270268	BRITROC-99	sensitive	chemo_naive
IM_149	IM_149_253	BRITROC TMA 2.1	tumour	CD3	0.000130469333776138	s5	0	BRITROC-99	sensitive	chemo_naive
IM_149	IM_149_253	BRITROC TMA 2.1	tumour	CD3	0.000130469333776138	s6	0	BRITROC-99	sensitive	chemo_naive
IM_149	IM_149_253	BRITROC TMA 2.1	tumour	CD3	0.000130469333776138	s7	0	BRITROC-99	sensitive	chemo_naive
IM_152	IM_152_6	BRITROC TMA 1.1	tumour	CD3	0.00011947771171735	s1	0.403369687420902	BRITROC-104	sensitive	chemo_naive
IM_152	IM_152_6	BRITROC TMA 1.1	tumour	CD3	0.00011947771171735	s2	0.0403588556826408	BRITROC-104	sensitive	chemo_naive
IM_152	IM_152_6	BRITROC TMA 1.1	tumour	CD3	0.00011947771171735	s3	0.0936467717090883	BRITROC-104	sensitive	chemo_naive
IM_152	IM_152_6	BRITROC TMA 1.1	tumour	CD3	0.00011947771171735	s4	0.37170769130471	BRITROC-104	sensitive	chemo_naive
IM_152	IM_152_6	BRITROC TMA 1.1	tumour	CD3	0.00011947771171735	s5	0	BRITROC-104	sensitive	chemo_naive
IM_152	IM_152_6	BRITROC TMA 1.1	tumour	CD3	0.00011947771171735	s6	0.0472110137962469	BRITROC-104	sensitive	chemo_naive
IM_152	IM_152_6	BRITROC TMA 1.1	tumour	CD3	0.00011947771171735	s7	0.0437059800864123	BRITROC-104	sensitive	chemo_naive
IM_152	IM_152_90	BRITROC TMA 1.2	tumour	CD3	0.00049398141758138	s1	0.403369687420902	BRITROC-104	sensitive	chemo_naive
IM_152	IM_152_90	BRITROC TMA 1.2	tumour	CD3	0.00049398141758138	s2	0.0403588556826408	BRITROC-104	sensitive	chemo_naive
IM_152	IM_152_90	BRITROC TMA 1.2	tumour	CD3	0.00049398141758138	s3	0.0936467717090883	BRITROC-104	sensitive	chemo_naive
IM_152	IM_152_90	BRITROC TMA 1.2	tumour	CD3	0.00049398141758138	s4	0.37170769130471	BRITROC-104	sensitive	chemo_naive
IM_152	IM_152_90	BRITROC TMA 1.2	tumour	CD3	0.00049398141758138	s5	0	BRITROC-104	sensitive	chemo_naive
IM_152	IM_152_90	BRITROC TMA 1.2	tumour	CD3	0.00049398141758138	s6	0.0472110137962469	BRITROC-104	sensitive	chemo_naive
IM_152	IM_152_90	BRITROC TMA 1.2	tumour	CD3	0.00049398141758138	s7	0.0437059800864123	BRITROC-104	sensitive	chemo_naive
IM_152	IM_152_174	BRITROC TMA 1.3	tumour	CD3	0.0002737296962289	s1	0.403369687420902	BRITROC-104	sensitive	chemo_naive
IM_152	IM_152_174	BRITROC TMA 1.3	tumour	CD3	0.0002737296962289	s2	0.0403588556826408	BRITROC-104	sensitive	chemo_naive
IM_152	IM_152_174	BRITROC TMA 1.3	tumour	CD3	0.0002737296962289	s3	0.0936467717090883	BRITROC-104	sensitive	chemo_naive
IM_152	IM_152_174	BRITROC TMA 1.3	tumour	CD3	0.0002737296962289	s4	0.37170769130471	BRITROC-104	sensitive	chemo_naive
IM_152	IM_152_174	BRITROC TMA 1.3	tumour	CD3	0.0002737296962289	s5	0	BRITROC-104	sensitive	chemo_naive
IM_152	IM_152_174	BRITROC TMA 1.3	tumour	CD3	0.0002737296962289	s6	0.0472110137962469	BRITROC-104	sensitive	chemo_naive
IM_152	IM_152_174	BRITROC TMA 1.3	tumour	CD3	0.0002737296962289	s7	0.0437059800864123	BRITROC-104	sensitive	chemo_naive
IM_154	IM_154_3	BRITROC TMA 1.1	tumour	CD3	7.89147226463158e-05	s1	0.275341090869785	BRITROC-111	resistant	neo_adjuvant
IM_154	IM_154_3	BRITROC TMA 1.1	tumour	CD3	7.89147226463158e-05	s2	0.306073161880084	BRITROC-111	resistant	neo_adjuvant
IM_154	IM_154_3	BRITROC TMA 1.1	tumour	CD3	7.89147226463158e-05	s3	0.0323062036853053	BRITROC-111	resistant	neo_adjuvant
IM_154	IM_154_3	BRITROC TMA 1.1	tumour	CD3	7.89147226463158e-05	s4	0.201198255236879	BRITROC-111	resistant	neo_adjuvant
IM_154	IM_154_3	BRITROC TMA 1.1	tumour	CD3	7.89147226463158e-05	s5	0	BRITROC-111	resistant	neo_adjuvant
IM_154	IM_154_3	BRITROC TMA 1.1	tumour	CD3	7.89147226463158e-05	s6	0	BRITROC-111	resistant	neo_adjuvant
IM_154	IM_154_3	BRITROC TMA 1.1	tumour	CD3	7.89147226463158e-05	s7	0.185081288327946	BRITROC-111	resistant	neo_adjuvant
IM_154	IM_154_87	BRITROC TMA 1.2	tumour	CD3	4.8451073029764e-05	s1	0.275341090869785	BRITROC-111	resistant	neo_adjuvant
IM_154	IM_154_87	BRITROC TMA 1.2	tumour	CD3	4.8451073029764e-05	s2	0.306073161880084	BRITROC-111	resistant	neo_adjuvant
IM_154	IM_154_87	BRITROC TMA 1.2	tumour	CD3	4.8451073029764e-05	s3	0.0323062036853053	BRITROC-111	resistant	neo_adjuvant
IM_154	IM_154_87	BRITROC TMA 1.2	tumour	CD3	4.8451073029764e-05	s4	0.201198255236879	BRITROC-111	resistant	neo_adjuvant
IM_154	IM_154_87	BRITROC TMA 1.2	tumour	CD3	4.8451073029764e-05	s5	0	BRITROC-111	resistant	neo_adjuvant
IM_154	IM_154_87	BRITROC TMA 1.2	tumour	CD3	4.8451073029764e-05	s6	0	BRITROC-111	resistant	neo_adjuvant
IM_154	IM_154_87	BRITROC TMA 1.2	tumour	CD3	4.8451073029764e-05	s7	0.185081288327946	BRITROC-111	resistant	neo_adjuvant
IM_154	IM_154_171	BRITROC TMA 1.3	tumour	CD3	4.60527285320601e-05	s1	0.275341090869785	BRITROC-111	resistant	neo_adjuvant
IM_154	IM_154_171	BRITROC TMA 1.3	tumour	CD3	4.60527285320601e-05	s2	0.306073161880084	BRITROC-111	resistant	neo_adjuvant
IM_154	IM_154_171	BRITROC TMA 1.3	tumour	CD3	4.60527285320601e-05	s3	0.0323062036853053	BRITROC-111	resistant	neo_adjuvant
IM_154	IM_154_171	BRITROC TMA 1.3	tumour	CD3	4.60527285320601e-05	s4	0.201198255236879	BRITROC-111	resistant	neo_adjuvant
IM_154	IM_154_171	BRITROC TMA 1.3	tumour	CD3	4.60527285320601e-05	s5	0	BRITROC-111	resistant	neo_adjuvant
IM_154	IM_154_171	BRITROC TMA 1.3	tumour	CD3	4.60527285320601e-05	s6	0	BRITROC-111	resistant	neo_adjuvant
IM_154	IM_154_171	BRITROC TMA 1.3	tumour	CD3	4.60527285320601e-05	s7	0.185081288327946	BRITROC-111	resistant	neo_adjuvant
IM_158	IM_158_315	BRITROC TMA 2.1	tumour	CD3	7.55383908883914e-05	s1	0.175178881669198	BRITROC-118	sensitive	chemo_naive
IM_158	IM_158_315	BRITROC TMA 2.1	tumour	CD3	7.55383908883914e-05	s2	0.182717183361791	BRITROC-118	sensitive	chemo_naive
IM_158	IM_158_315	BRITROC TMA 2.1	tumour	CD3	7.55383908883914e-05	s3	0.0297001692437523	BRITROC-118	sensitive	chemo_naive
IM_158	IM_158_315	BRITROC TMA 2.1	tumour	CD3	7.55383908883914e-05	s4	0.277302036595083	BRITROC-118	sensitive	chemo_naive
IM_158	IM_158_315	BRITROC TMA 2.1	tumour	CD3	7.55383908883914e-05	s5	0	BRITROC-118	sensitive	chemo_naive
IM_158	IM_158_315	BRITROC TMA 2.1	tumour	CD3	7.55383908883914e-05	s6	0.0779095841101826	BRITROC-118	sensitive	chemo_naive
IM_158	IM_158_315	BRITROC TMA 2.1	tumour	CD3	7.55383908883914e-05	s7	0.257192145019994	BRITROC-118	sensitive	chemo_naive
IM_158	IM_158_387	BRITROC TMA 2.2	tumour	CD3	7.95475637611603e-05	s1	0.175178881669198	BRITROC-118	sensitive	chemo_naive
IM_158	IM_158_387	BRITROC TMA 2.2	tumour	CD3	7.95475637611603e-05	s2	0.182717183361791	BRITROC-118	sensitive	chemo_naive
IM_158	IM_158_387	BRITROC TMA 2.2	tumour	CD3	7.95475637611603e-05	s3	0.0297001692437523	BRITROC-118	sensitive	chemo_naive
IM_158	IM_158_387	BRITROC TMA 2.2	tumour	CD3	7.95475637611603e-05	s4	0.277302036595083	BRITROC-118	sensitive	chemo_naive
IM_158	IM_158_387	BRITROC TMA 2.2	tumour	CD3	7.95475637611603e-05	s5	0	BRITROC-118	sensitive	chemo_naive
IM_158	IM_158_387	BRITROC TMA 2.2	tumour	CD3	7.95475637611603e-05	s6	0.0779095841101826	BRITROC-118	sensitive	chemo_naive
IM_158	IM_158_387	BRITROC TMA 2.2	tumour	CD3	7.95475637611603e-05	s7	0.257192145019994	BRITROC-118	sensitive	chemo_naive
IM_165	IM_165_300	BRITROC TMA 2.1	tumour	CD3	0	s1	0.461902700725312	BRITROC-140	sensitive	chemo_naive
IM_165	IM_165_300	BRITROC TMA 2.1	tumour	CD3	0	s2	0.02473325115232	BRITROC-140	sensitive	chemo_naive
IM_165	IM_165_300	BRITROC TMA 2.1	tumour	CD3	0	s3	0.0698803069853678	BRITROC-140	sensitive	chemo_naive
IM_165	IM_165_300	BRITROC TMA 2.1	tumour	CD3	0	s4	0	BRITROC-140	sensitive	chemo_naive
IM_165	IM_165_300	BRITROC TMA 2.1	tumour	CD3	0	s5	0.312419538892941	BRITROC-140	sensitive	chemo_naive
IM_165	IM_165_300	BRITROC TMA 2.1	tumour	CD3	0	s6	0	BRITROC-140	sensitive	chemo_naive
IM_165	IM_165_300	BRITROC TMA 2.1	tumour	CD3	0	s7	0.131064202244058	BRITROC-140	sensitive	chemo_naive
IM_165	IM_165_373	BRITROC TMA 2.2	tumour	CD3	1.22503531164286e-06	s1	0.461902700725312	BRITROC-140	sensitive	chemo_naive
IM_165	IM_165_373	BRITROC TMA 2.2	tumour	CD3	1.22503531164286e-06	s2	0.02473325115232	BRITROC-140	sensitive	chemo_naive
IM_165	IM_165_373	BRITROC TMA 2.2	tumour	CD3	1.22503531164286e-06	s3	0.0698803069853678	BRITROC-140	sensitive	chemo_naive
IM_165	IM_165_373	BRITROC TMA 2.2	tumour	CD3	1.22503531164286e-06	s4	0	BRITROC-140	sensitive	chemo_naive
IM_165	IM_165_373	BRITROC TMA 2.2	tumour	CD3	1.22503531164286e-06	s5	0.312419538892941	BRITROC-140	sensitive	chemo_naive
IM_165	IM_165_373	BRITROC TMA 2.2	tumour	CD3	1.22503531164286e-06	s6	0	BRITROC-140	sensitive	chemo_naive
IM_165	IM_165_373	BRITROC TMA 2.2	tumour	CD3	1.22503531164286e-06	s7	0.131064202244058	BRITROC-140	sensitive	chemo_naive
IM_165	IM_165_446	BRITROC TMA 2.3	tumour	CD3	1.77939109236819e-05	s1	0.461902700725312	BRITROC-140	sensitive	chemo_naive
IM_165	IM_165_446	BRITROC TMA 2.3	tumour	CD3	1.77939109236819e-05	s2	0.02473325115232	BRITROC-140	sensitive	chemo_naive
IM_165	IM_165_446	BRITROC TMA 2.3	tumour	CD3	1.77939109236819e-05	s3	0.0698803069853678	BRITROC-140	sensitive	chemo_naive
IM_165	IM_165_446	BRITROC TMA 2.3	tumour	CD3	1.77939109236819e-05	s4	0	BRITROC-140	sensitive	chemo_naive
IM_165	IM_165_446	BRITROC TMA 2.3	tumour	CD3	1.77939109236819e-05	s5	0.312419538892941	BRITROC-140	sensitive	chemo_naive
IM_165	IM_165_446	BRITROC TMA 2.3	tumour	CD3	1.77939109236819e-05	s6	0	BRITROC-140	sensitive	chemo_naive
IM_165	IM_165_446	BRITROC TMA 2.3	tumour	CD3	1.77939109236819e-05	s7	0.131064202244058	BRITROC-140	sensitive	chemo_naive
IM_180	IM_180_319	BRITROC TMA 2.1	tumour	CD3	3.44219860109049e-06	s1	0.591802264978036	BRITROC-115	sensitive	chemo_naive
IM_180	IM_180_319	BRITROC TMA 2.1	tumour	CD3	3.44219860109049e-06	s2	0.120538568431359	BRITROC-115	sensitive	chemo_naive
IM_180	IM_180_319	BRITROC TMA 2.1	tumour	CD3	3.44219860109049e-06	s3	0.121904958968551	BRITROC-115	sensitive	chemo_naive
IM_180	IM_180_319	BRITROC TMA 2.1	tumour	CD3	3.44219860109049e-06	s4	0.018066036781556	BRITROC-115	sensitive	chemo_naive
IM_180	IM_180_319	BRITROC TMA 2.1	tumour	CD3	3.44219860109049e-06	s5	0.0348329380144225	BRITROC-115	sensitive	chemo_naive
IM_180	IM_180_319	BRITROC TMA 2.1	tumour	CD3	3.44219860109049e-06	s6	0.0434963135580464	BRITROC-115	sensitive	chemo_naive
IM_180	IM_180_319	BRITROC TMA 2.1	tumour	CD3	3.44219860109049e-06	s7	0.0693589192680291	BRITROC-115	sensitive	chemo_naive
IM_180	IM_180_392	BRITROC TMA 2.2	tumour	CD3	0	s1	0.591802264978036	BRITROC-115	sensitive	chemo_naive
IM_180	IM_180_392	BRITROC TMA 2.2	tumour	CD3	0	s2	0.120538568431359	BRITROC-115	sensitive	chemo_naive
IM_180	IM_180_392	BRITROC TMA 2.2	tumour	CD3	0	s3	0.121904958968551	BRITROC-115	sensitive	chemo_naive
IM_180	IM_180_392	BRITROC TMA 2.2	tumour	CD3	0	s4	0.018066036781556	BRITROC-115	sensitive	chemo_naive
IM_180	IM_180_392	BRITROC TMA 2.2	tumour	CD3	0	s5	0.0348329380144225	BRITROC-115	sensitive	chemo_naive
IM_180	IM_180_392	BRITROC TMA 2.2	tumour	CD3	0	s6	0.0434963135580464	BRITROC-115	sensitive	chemo_naive
IM_180	IM_180_392	BRITROC TMA 2.2	tumour	CD3	0	s7	0.0693589192680291	BRITROC-115	sensitive	chemo_naive
IM_182	IM_182_391	BRITROC TMA 2.2	tumour	CD3	0	s1	0.33643486529571	BRITROC-115	sensitive	chemo_naive
IM_182	IM_182_391	BRITROC TMA 2.2	tumour	CD3	0	s2	0.115464203416365	BRITROC-115	sensitive	chemo_naive
IM_182	IM_182_391	BRITROC TMA 2.2	tumour	CD3	0	s3	0.150418094371266	BRITROC-115	sensitive	chemo_naive
IM_182	IM_182_391	BRITROC TMA 2.2	tumour	CD3	0	s4	0.141768469651312	BRITROC-115	sensitive	chemo_naive
IM_182	IM_182_391	BRITROC TMA 2.2	tumour	CD3	0	s5	0.0267114536724484	BRITROC-115	sensitive	chemo_naive
IM_182	IM_182_391	BRITROC TMA 2.2	tumour	CD3	0	s6	0.0786203713492126	BRITROC-115	sensitive	chemo_naive
IM_182	IM_182_391	BRITROC TMA 2.2	tumour	CD3	0	s7	0.150582542243686	BRITROC-115	sensitive	chemo_naive
IM_182	IM_182_465	BRITROC TMA 2.3	tumour	CD3	0	s1	0.33643486529571	BRITROC-115	sensitive	chemo_naive
IM_182	IM_182_465	BRITROC TMA 2.3	tumour	CD3	0	s2	0.115464203416365	BRITROC-115	sensitive	chemo_naive
IM_182	IM_182_465	BRITROC TMA 2.3	tumour	CD3	0	s3	0.150418094371266	BRITROC-115	sensitive	chemo_naive
IM_182	IM_182_465	BRITROC TMA 2.3	tumour	CD3	0	s4	0.141768469651312	BRITROC-115	sensitive	chemo_naive
IM_182	IM_182_465	BRITROC TMA 2.3	tumour	CD3	0	s5	0.0267114536724484	BRITROC-115	sensitive	chemo_naive
IM_182	IM_182_465	BRITROC TMA 2.3	tumour	CD3	0	s6	0.0786203713492126	BRITROC-115	sensitive	chemo_naive
IM_182	IM_182_465	BRITROC TMA 2.3	tumour	CD3	0	s7	0.150582542243686	BRITROC-115	sensitive	chemo_naive
IM_186	IM_186_2	BRITROC TMA 1.1	tumour	CD3	2.72573145003462e-06	s1	0.501612687720946	BRITROC-114	resistant	neo_adjuvant
IM_186	IM_186_2	BRITROC TMA 1.1	tumour	CD3	2.72573145003462e-06	s2	0.1231756047492	BRITROC-114	resistant	neo_adjuvant
IM_186	IM_186_2	BRITROC TMA 1.1	tumour	CD3	2.72573145003462e-06	s3	0.0487063944194294	BRITROC-114	resistant	neo_adjuvant
IM_186	IM_186_2	BRITROC TMA 1.1	tumour	CD3	2.72573145003462e-06	s4	0.131336271793647	BRITROC-114	resistant	neo_adjuvant
IM_186	IM_186_2	BRITROC TMA 1.1	tumour	CD3	2.72573145003462e-06	s5	0.0480774327446265	BRITROC-114	resistant	neo_adjuvant
IM_186	IM_186_2	BRITROC TMA 1.1	tumour	CD3	2.72573145003462e-06	s6	0.0790171604972242	BRITROC-114	resistant	neo_adjuvant
IM_186	IM_186_2	BRITROC TMA 1.1	tumour	CD3	2.72573145003462e-06	s7	0.068074448074926	BRITROC-114	resistant	neo_adjuvant
IM_186	IM_186_86	BRITROC TMA 1.2	tumour	CD3	1.29891336618966e-05	s1	0.501612687720946	BRITROC-114	resistant	neo_adjuvant
IM_186	IM_186_86	BRITROC TMA 1.2	tumour	CD3	1.29891336618966e-05	s2	0.1231756047492	BRITROC-114	resistant	neo_adjuvant
IM_186	IM_186_86	BRITROC TMA 1.2	tumour	CD3	1.29891336618966e-05	s3	0.0487063944194294	BRITROC-114	resistant	neo_adjuvant
IM_186	IM_186_86	BRITROC TMA 1.2	tumour	CD3	1.29891336618966e-05	s4	0.131336271793647	BRITROC-114	resistant	neo_adjuvant
IM_186	IM_186_86	BRITROC TMA 1.2	tumour	CD3	1.29891336618966e-05	s5	0.0480774327446265	BRITROC-114	resistant	neo_adjuvant
IM_186	IM_186_86	BRITROC TMA 1.2	tumour	CD3	1.29891336618966e-05	s6	0.0790171604972242	BRITROC-114	resistant	neo_adjuvant
IM_186	IM_186_86	BRITROC TMA 1.2	tumour	CD3	1.29891336618966e-05	s7	0.068074448074926	BRITROC-114	resistant	neo_adjuvant
IM_186	IM_186_170	BRITROC TMA 1.3	tumour	CD3	1.53574445212317e-05	s1	0.501612687720946	BRITROC-114	resistant	neo_adjuvant
IM_186	IM_186_170	BRITROC TMA 1.3	tumour	CD3	1.53574445212317e-05	s2	0.1231756047492	BRITROC-114	resistant	neo_adjuvant
IM_186	IM_186_170	BRITROC TMA 1.3	tumour	CD3	1.53574445212317e-05	s3	0.0487063944194294	BRITROC-114	resistant	neo_adjuvant
IM_186	IM_186_170	BRITROC TMA 1.3	tumour	CD3	1.53574445212317e-05	s4	0.131336271793647	BRITROC-114	resistant	neo_adjuvant
IM_186	IM_186_170	BRITROC TMA 1.3	tumour	CD3	1.53574445212317e-05	s5	0.0480774327446265	BRITROC-114	resistant	neo_adjuvant
IM_186	IM_186_170	BRITROC TMA 1.3	tumour	CD3	1.53574445212317e-05	s6	0.0790171604972242	BRITROC-114	resistant	neo_adjuvant
IM_186	IM_186_170	BRITROC TMA 1.3	tumour	CD3	1.53574445212317e-05	s7	0.068074448074926	BRITROC-114	resistant	neo_adjuvant
IM_187	IM_187_1	BRITROC TMA 1.1	tumour	CD3	6.29233562059733e-06	s1	0.508334655945819	BRITROC-114	resistant	neo_adjuvant
IM_187	IM_187_1	BRITROC TMA 1.1	tumour	CD3	6.29233562059733e-06	s2	0.103340339529182	BRITROC-114	resistant	neo_adjuvant
IM_187	IM_187_1	BRITROC TMA 1.1	tumour	CD3	6.29233562059733e-06	s3	0	BRITROC-114	resistant	neo_adjuvant
IM_187	IM_187_1	BRITROC TMA 1.1	tumour	CD3	6.29233562059733e-06	s4	0.134057706549186	BRITROC-114	resistant	neo_adjuvant
IM_187	IM_187_1	BRITROC TMA 1.1	tumour	CD3	6.29233562059733e-06	s5	0.0576508970635681	BRITROC-114	resistant	neo_adjuvant
IM_187	IM_187_1	BRITROC TMA 1.1	tumour	CD3	6.29233562059733e-06	s6	0.0394563656029899	BRITROC-114	resistant	neo_adjuvant
IM_187	IM_187_1	BRITROC TMA 1.1	tumour	CD3	6.29233562059733e-06	s7	0.157160035309255	BRITROC-114	resistant	neo_adjuvant
IM_187	IM_187_85	BRITROC TMA 1.2	tumour	CD3	4.66940060071839e-06	s1	0.508334655945819	BRITROC-114	resistant	neo_adjuvant
IM_187	IM_187_85	BRITROC TMA 1.2	tumour	CD3	4.66940060071839e-06	s2	0.103340339529182	BRITROC-114	resistant	neo_adjuvant
IM_187	IM_187_85	BRITROC TMA 1.2	tumour	CD3	4.66940060071839e-06	s3	0	BRITROC-114	resistant	neo_adjuvant
IM_187	IM_187_85	BRITROC TMA 1.2	tumour	CD3	4.66940060071839e-06	s4	0.134057706549186	BRITROC-114	resistant	neo_adjuvant
IM_187	IM_187_85	BRITROC TMA 1.2	tumour	CD3	4.66940060071839e-06	s5	0.0576508970635681	BRITROC-114	resistant	neo_adjuvant
IM_187	IM_187_85	BRITROC TMA 1.2	tumour	CD3	4.66940060071839e-06	s6	0.0394563656029899	BRITROC-114	resistant	neo_adjuvant
IM_187	IM_187_85	BRITROC TMA 1.2	tumour	CD3	4.66940060071839e-06	s7	0.157160035309255	BRITROC-114	resistant	neo_adjuvant
IM_187	IM_187_169	BRITROC TMA 1.3	tumour	CD3	2.1607174911743e-05	s1	0.508334655945819	BRITROC-114	resistant	neo_adjuvant
IM_187	IM_187_169	BRITROC TMA 1.3	tumour	CD3	2.1607174911743e-05	s2	0.103340339529182	BRITROC-114	resistant	neo_adjuvant
IM_187	IM_187_169	BRITROC TMA 1.3	tumour	CD3	2.1607174911743e-05	s3	0	BRITROC-114	resistant	neo_adjuvant
IM_187	IM_187_169	BRITROC TMA 1.3	tumour	CD3	2.1607174911743e-05	s4	0.134057706549186	BRITROC-114	resistant	neo_adjuvant
IM_187	IM_187_169	BRITROC TMA 1.3	tumour	CD3	2.1607174911743e-05	s5	0.0576508970635681	BRITROC-114	resistant	neo_adjuvant
IM_187	IM_187_169	BRITROC TMA 1.3	tumour	CD3	2.1607174911743e-05	s6	0.0394563656029899	BRITROC-114	resistant	neo_adjuvant
IM_187	IM_187_169	BRITROC TMA 1.3	tumour	CD3	2.1607174911743e-05	s7	0.157160035309255	BRITROC-114	resistant	neo_adjuvant
IM_190	IM_190_66	BRITROC TMA 1.1	tumour	CD3	0.00014539672787009	s1	0.750216204077848	BRITROC-17	sensitive	chemo_naive
IM_190	IM_190_66	BRITROC TMA 1.1	tumour	CD3	0.00014539672787009	s2	0.0415250334766336	BRITROC-17	sensitive	chemo_naive
IM_190	IM_190_66	BRITROC TMA 1.1	tumour	CD3	0.00014539672787009	s3	0.152048203364427	BRITROC-17	sensitive	chemo_naive
IM_190	IM_190_66	BRITROC TMA 1.1	tumour	CD3	0.00014539672787009	s4	0	BRITROC-17	sensitive	chemo_naive
IM_190	IM_190_66	BRITROC TMA 1.1	tumour	CD3	0.00014539672787009	s5	0.0240149316290943	BRITROC-17	sensitive	chemo_naive
IM_190	IM_190_66	BRITROC TMA 1.1	tumour	CD3	0.00014539672787009	s6	0.0321956274519972	BRITROC-17	sensitive	chemo_naive
IM_190	IM_190_66	BRITROC TMA 1.1	tumour	CD3	0.00014539672787009	s7	0	BRITROC-17	sensitive	chemo_naive
IM_190	IM_190_151	BRITROC TMA 1.2	tumour	CD3	0.000288202015889233	s1	0.750216204077848	BRITROC-17	sensitive	chemo_naive
IM_190	IM_190_151	BRITROC TMA 1.2	tumour	CD3	0.000288202015889233	s2	0.0415250334766336	BRITROC-17	sensitive	chemo_naive
IM_190	IM_190_151	BRITROC TMA 1.2	tumour	CD3	0.000288202015889233	s3	0.152048203364427	BRITROC-17	sensitive	chemo_naive
IM_190	IM_190_151	BRITROC TMA 1.2	tumour	CD3	0.000288202015889233	s4	0	BRITROC-17	sensitive	chemo_naive
IM_190	IM_190_151	BRITROC TMA 1.2	tumour	CD3	0.000288202015889233	s5	0.0240149316290943	BRITROC-17	sensitive	chemo_naive
IM_190	IM_190_151	BRITROC TMA 1.2	tumour	CD3	0.000288202015889233	s6	0.0321956274519972	BRITROC-17	sensitive	chemo_naive
IM_190	IM_190_151	BRITROC TMA 1.2	tumour	CD3	0.000288202015889233	s7	0	BRITROC-17	sensitive	chemo_naive
IM_190	IM_190_235	BRITROC TMA 1.3	tumour	CD3	0.000191219893984133	s1	0.750216204077848	BRITROC-17	sensitive	chemo_naive
IM_190	IM_190_235	BRITROC TMA 1.3	tumour	CD3	0.000191219893984133	s2	0.0415250334766336	BRITROC-17	sensitive	chemo_naive
IM_190	IM_190_235	BRITROC TMA 1.3	tumour	CD3	0.000191219893984133	s3	0.152048203364427	BRITROC-17	sensitive	chemo_naive
IM_190	IM_190_235	BRITROC TMA 1.3	tumour	CD3	0.000191219893984133	s4	0	BRITROC-17	sensitive	chemo_naive
IM_190	IM_190_235	BRITROC TMA 1.3	tumour	CD3	0.000191219893984133	s5	0.0240149316290943	BRITROC-17	sensitive	chemo_naive
IM_190	IM_190_235	BRITROC TMA 1.3	tumour	CD3	0.000191219893984133	s6	0.0321956274519972	BRITROC-17	sensitive	chemo_naive
IM_190	IM_190_235	BRITROC TMA 1.3	tumour	CD3	0.000191219893984133	s7	0	BRITROC-17	sensitive	chemo_naive
IM_195	IM_195_303	BRITROC TMA 2.1	tumour	CD3	4.510599909788e-06	s1	0.0643812210173685	BRITROC-136	sensitive	chemo_naive
IM_195	IM_195_303	BRITROC TMA 2.1	tumour	CD3	4.510599909788e-06	s2	0.168971185882597	BRITROC-136	sensitive	chemo_naive
IM_195	IM_195_303	BRITROC TMA 2.1	tumour	CD3	4.510599909788e-06	s3	0	BRITROC-136	sensitive	chemo_naive
IM_195	IM_195_303	BRITROC TMA 2.1	tumour	CD3	4.510599909788e-06	s4	0.22672064906263	BRITROC-136	sensitive	chemo_naive
IM_195	IM_195_303	BRITROC TMA 2.1	tumour	CD3	4.510599909788e-06	s5	0.0776338994443406	BRITROC-136	sensitive	chemo_naive
IM_195	IM_195_303	BRITROC TMA 2.1	tumour	CD3	4.510599909788e-06	s6	0.21046257009923	BRITROC-136	sensitive	chemo_naive
IM_195	IM_195_303	BRITROC TMA 2.1	tumour	CD3	4.510599909788e-06	s7	0.251830474493834	BRITROC-136	sensitive	chemo_naive
IM_195	IM_195_374	BRITROC TMA 2.2	tumour	CD3	0	s1	0.0643812210173685	BRITROC-136	sensitive	chemo_naive
IM_195	IM_195_374	BRITROC TMA 2.2	tumour	CD3	0	s2	0.168971185882597	BRITROC-136	sensitive	chemo_naive
IM_195	IM_195_374	BRITROC TMA 2.2	tumour	CD3	0	s3	0	BRITROC-136	sensitive	chemo_naive
IM_195	IM_195_374	BRITROC TMA 2.2	tumour	CD3	0	s4	0.22672064906263	BRITROC-136	sensitive	chemo_naive
IM_195	IM_195_374	BRITROC TMA 2.2	tumour	CD3	0	s5	0.0776338994443406	BRITROC-136	sensitive	chemo_naive
IM_195	IM_195_374	BRITROC TMA 2.2	tumour	CD3	0	s6	0.21046257009923	BRITROC-136	sensitive	chemo_naive
IM_195	IM_195_374	BRITROC TMA 2.2	tumour	CD3	0	s7	0.251830474493834	BRITROC-136	sensitive	chemo_naive
IM_195	IM_195_449	BRITROC TMA 2.3	tumour	CD3	7.95643410304466e-06	s1	0.0643812210173685	BRITROC-136	sensitive	chemo_naive
IM_195	IM_195_449	BRITROC TMA 2.3	tumour	CD3	7.95643410304466e-06	s2	0.168971185882597	BRITROC-136	sensitive	chemo_naive
IM_195	IM_195_449	BRITROC TMA 2.3	tumour	CD3	7.95643410304466e-06	s3	0	BRITROC-136	sensitive	chemo_naive
IM_195	IM_195_449	BRITROC TMA 2.3	tumour	CD3	7.95643410304466e-06	s4	0.22672064906263	BRITROC-136	sensitive	chemo_naive
IM_195	IM_195_449	BRITROC TMA 2.3	tumour	CD3	7.95643410304466e-06	s5	0.0776338994443406	BRITROC-136	sensitive	chemo_naive
IM_195	IM_195_449	BRITROC TMA 2.3	tumour	CD3	7.95643410304466e-06	s6	0.21046257009923	BRITROC-136	sensitive	chemo_naive
IM_195	IM_195_449	BRITROC TMA 2.3	tumour	CD3	7.95643410304466e-06	s7	0.251830474493834	BRITROC-136	sensitive	chemo_naive
IM_198	IM_198_285	BRITROC TMA 2.1	tumour	CD3	3.74271729592834e-05	s1	0.721696834337821	BRITROC-147	resistant	chemo_naive
IM_198	IM_198_285	BRITROC TMA 2.1	tumour	CD3	3.74271729592834e-05	s2	0.031003178976207	BRITROC-147	resistant	chemo_naive
IM_198	IM_198_285	BRITROC TMA 2.1	tumour	CD3	3.74271729592834e-05	s3	0.0798315187353808	BRITROC-147	resistant	chemo_naive
IM_198	IM_198_285	BRITROC TMA 2.1	tumour	CD3	3.74271729592834e-05	s4	0.0751472746460113	BRITROC-147	resistant	chemo_naive
IM_198	IM_198_285	BRITROC TMA 2.1	tumour	CD3	3.74271729592834e-05	s5	0.0164226071062233	BRITROC-147	resistant	chemo_naive
IM_198	IM_198_285	BRITROC TMA 2.1	tumour	CD3	3.74271729592834e-05	s6	0.0758985861983566	BRITROC-147	resistant	chemo_naive
IM_198	IM_198_285	BRITROC TMA 2.1	tumour	CD3	3.74271729592834e-05	s7	0	BRITROC-147	resistant	chemo_naive
IM_198	IM_198_434	BRITROC TMA 2.3	tumour	CD3	0.000187373963181944	s1	0.721696834337821	BRITROC-147	resistant	chemo_naive
IM_198	IM_198_434	BRITROC TMA 2.3	tumour	CD3	0.000187373963181944	s2	0.031003178976207	BRITROC-147	resistant	chemo_naive
IM_198	IM_198_434	BRITROC TMA 2.3	tumour	CD3	0.000187373963181944	s3	0.0798315187353808	BRITROC-147	resistant	chemo_naive
IM_198	IM_198_434	BRITROC TMA 2.3	tumour	CD3	0.000187373963181944	s4	0.0751472746460113	BRITROC-147	resistant	chemo_naive
IM_198	IM_198_434	BRITROC TMA 2.3	tumour	CD3	0.000187373963181944	s5	0.0164226071062233	BRITROC-147	resistant	chemo_naive
IM_198	IM_198_434	BRITROC TMA 2.3	tumour	CD3	0.000187373963181944	s6	0.0758985861983566	BRITROC-147	resistant	chemo_naive
IM_198	IM_198_434	BRITROC TMA 2.3	tumour	CD3	0.000187373963181944	s7	0	BRITROC-147	resistant	chemo_naive
IM_202	IM_202_8	BRITROC TMA 1.1	tumour	CD3	7.63676491364728e-06	s1	0.259928519990254	BRITROC-101	sensitive	neo_adjuvant
IM_202	IM_202_8	BRITROC TMA 1.1	tumour	CD3	7.63676491364728e-06	s2	0.15090326803574	BRITROC-101	sensitive	neo_adjuvant
IM_202	IM_202_8	BRITROC TMA 1.1	tumour	CD3	7.63676491364728e-06	s3	0.0659847849671841	BRITROC-101	sensitive	neo_adjuvant
IM_202	IM_202_8	BRITROC TMA 1.1	tumour	CD3	7.63676491364728e-06	s4	0.230343699102428	BRITROC-101	sensitive	neo_adjuvant
IM_202	IM_202_8	BRITROC TMA 1.1	tumour	CD3	7.63676491364728e-06	s5	0	BRITROC-101	sensitive	neo_adjuvant
IM_202	IM_202_8	BRITROC TMA 1.1	tumour	CD3	7.63676491364728e-06	s6	0.193479312880703	BRITROC-101	sensitive	neo_adjuvant
IM_202	IM_202_8	BRITROC TMA 1.1	tumour	CD3	7.63676491364728e-06	s7	0.0993604150236911	BRITROC-101	sensitive	neo_adjuvant
IM_202	IM_202_92	BRITROC TMA 1.2	tumour	CD3	2.55317497520867e-05	s1	0.259928519990254	BRITROC-101	sensitive	neo_adjuvant
IM_202	IM_202_92	BRITROC TMA 1.2	tumour	CD3	2.55317497520867e-05	s2	0.15090326803574	BRITROC-101	sensitive	neo_adjuvant
IM_202	IM_202_92	BRITROC TMA 1.2	tumour	CD3	2.55317497520867e-05	s3	0.0659847849671841	BRITROC-101	sensitive	neo_adjuvant
IM_202	IM_202_92	BRITROC TMA 1.2	tumour	CD3	2.55317497520867e-05	s4	0.230343699102428	BRITROC-101	sensitive	neo_adjuvant
IM_202	IM_202_92	BRITROC TMA 1.2	tumour	CD3	2.55317497520867e-05	s5	0	BRITROC-101	sensitive	neo_adjuvant
IM_202	IM_202_92	BRITROC TMA 1.2	tumour	CD3	2.55317497520867e-05	s6	0.193479312880703	BRITROC-101	sensitive	neo_adjuvant
IM_202	IM_202_92	BRITROC TMA 1.2	tumour	CD3	2.55317497520867e-05	s7	0.0993604150236911	BRITROC-101	sensitive	neo_adjuvant
IM_202	IM_202_176	BRITROC TMA 1.3	tumour	CD3	1.72452658665685e-05	s1	0.259928519990254	BRITROC-101	sensitive	neo_adjuvant
IM_202	IM_202_176	BRITROC TMA 1.3	tumour	CD3	1.72452658665685e-05	s2	0.15090326803574	BRITROC-101	sensitive	neo_adjuvant
IM_202	IM_202_176	BRITROC TMA 1.3	tumour	CD3	1.72452658665685e-05	s3	0.0659847849671841	BRITROC-101	sensitive	neo_adjuvant
IM_202	IM_202_176	BRITROC TMA 1.3	tumour	CD3	1.72452658665685e-05	s4	0.230343699102428	BRITROC-101	sensitive	neo_adjuvant
IM_202	IM_202_176	BRITROC TMA 1.3	tumour	CD3	1.72452658665685e-05	s5	0	BRITROC-101	sensitive	neo_adjuvant
IM_202	IM_202_176	BRITROC TMA 1.3	tumour	CD3	1.72452658665685e-05	s6	0.193479312880703	BRITROC-101	sensitive	neo_adjuvant
IM_202	IM_202_176	BRITROC TMA 1.3	tumour	CD3	1.72452658665685e-05	s7	0.0993604150236911	BRITROC-101	sensitive	neo_adjuvant
IM_205	IM_205_306	BRITROC TMA 2.1	tumour	CD3	3.04396242735711e-05	s1	0.104474684810446	BRITROC-128	sensitive	chemo_naive
IM_205	IM_205_306	BRITROC TMA 2.1	tumour	CD3	3.04396242735711e-05	s2	0.0652418325337917	BRITROC-128	sensitive	chemo_naive
IM_205	IM_205_306	BRITROC TMA 2.1	tumour	CD3	3.04396242735711e-05	s3	0.14555339120486	BRITROC-128	sensitive	chemo_naive
IM_205	IM_205_306	BRITROC TMA 2.1	tumour	CD3	3.04396242735711e-05	s4	0.089481802014366	BRITROC-128	sensitive	chemo_naive
IM_205	IM_205_306	BRITROC TMA 2.1	tumour	CD3	3.04396242735711e-05	s5	0.0991944902910124	BRITROC-128	sensitive	chemo_naive
IM_205	IM_205_306	BRITROC TMA 2.1	tumour	CD3	3.04396242735711e-05	s6	0.0505609969918426	BRITROC-128	sensitive	chemo_naive
IM_205	IM_205_306	BRITROC TMA 2.1	tumour	CD3	3.04396242735711e-05	s7	0.445492802153681	BRITROC-128	sensitive	chemo_naive
IM_205	IM_205_378	BRITROC TMA 2.2	tumour	CD3	3.47384681855338e-05	s1	0.104474684810446	BRITROC-128	sensitive	chemo_naive
IM_205	IM_205_378	BRITROC TMA 2.2	tumour	CD3	3.47384681855338e-05	s2	0.0652418325337917	BRITROC-128	sensitive	chemo_naive
IM_205	IM_205_378	BRITROC TMA 2.2	tumour	CD3	3.47384681855338e-05	s3	0.14555339120486	BRITROC-128	sensitive	chemo_naive
IM_205	IM_205_378	BRITROC TMA 2.2	tumour	CD3	3.47384681855338e-05	s4	0.089481802014366	BRITROC-128	sensitive	chemo_naive
IM_205	IM_205_378	BRITROC TMA 2.2	tumour	CD3	3.47384681855338e-05	s5	0.0991944902910124	BRITROC-128	sensitive	chemo_naive
IM_205	IM_205_378	BRITROC TMA 2.2	tumour	CD3	3.47384681855338e-05	s6	0.0505609969918426	BRITROC-128	sensitive	chemo_naive
IM_205	IM_205_378	BRITROC TMA 2.2	tumour	CD3	3.47384681855338e-05	s7	0.445492802153681	BRITROC-128	sensitive	chemo_naive
IM_205	IM_205_453	BRITROC TMA 2.3	tumour	CD3	9.28355285988687e-05	s1	0.104474684810446	BRITROC-128	sensitive	chemo_naive
IM_205	IM_205_453	BRITROC TMA 2.3	tumour	CD3	9.28355285988687e-05	s2	0.0652418325337917	BRITROC-128	sensitive	chemo_naive
IM_205	IM_205_453	BRITROC TMA 2.3	tumour	CD3	9.28355285988687e-05	s3	0.14555339120486	BRITROC-128	sensitive	chemo_naive
IM_205	IM_205_453	BRITROC TMA 2.3	tumour	CD3	9.28355285988687e-05	s4	0.089481802014366	BRITROC-128	sensitive	chemo_naive
IM_205	IM_205_453	BRITROC TMA 2.3	tumour	CD3	9.28355285988687e-05	s5	0.0991944902910124	BRITROC-128	sensitive	chemo_naive
IM_205	IM_205_453	BRITROC TMA 2.3	tumour	CD3	9.28355285988687e-05	s6	0.0505609969918426	BRITROC-128	sensitive	chemo_naive
IM_205	IM_205_453	BRITROC TMA 2.3	tumour	CD3	9.28355285988687e-05	s7	0.445492802153681	BRITROC-128	sensitive	chemo_naive
IM_207	IM_207_301	BRITROC TMA 2.1	tumour	CD3	3.51537657672629e-05	s1	0	BRITROC-138	sensitive	chemo_naive
IM_207	IM_207_301	BRITROC TMA 2.1	tumour	CD3	3.51537657672629e-05	s2	0.535438094271336	BRITROC-138	sensitive	chemo_naive
IM_207	IM_207_301	BRITROC TMA 2.1	tumour	CD3	3.51537657672629e-05	s3	0.414693340310992	BRITROC-138	sensitive	chemo_naive
IM_207	IM_207_301	BRITROC TMA 2.1	tumour	CD3	3.51537657672629e-05	s4	0.0358427808040989	BRITROC-138	sensitive	chemo_naive
IM_207	IM_207_301	BRITROC TMA 2.1	tumour	CD3	3.51537657672629e-05	s5	0.0140257846135738	BRITROC-138	sensitive	chemo_naive
IM_207	IM_207_301	BRITROC TMA 2.1	tumour	CD3	3.51537657672629e-05	s6	0	BRITROC-138	sensitive	chemo_naive
IM_207	IM_207_301	BRITROC TMA 2.1	tumour	CD3	3.51537657672629e-05	s7	0	BRITROC-138	sensitive	chemo_naive
IM_207	IM_207_447	BRITROC TMA 2.3	tumour	CD3	6.48601809080166e-06	s1	0	BRITROC-138	sensitive	chemo_naive
IM_207	IM_207_447	BRITROC TMA 2.3	tumour	CD3	6.48601809080166e-06	s2	0.535438094271336	BRITROC-138	sensitive	chemo_naive
IM_207	IM_207_447	BRITROC TMA 2.3	tumour	CD3	6.48601809080166e-06	s3	0.414693340310992	BRITROC-138	sensitive	chemo_naive
IM_207	IM_207_447	BRITROC TMA 2.3	tumour	CD3	6.48601809080166e-06	s4	0.0358427808040989	BRITROC-138	sensitive	chemo_naive
IM_207	IM_207_447	BRITROC TMA 2.3	tumour	CD3	6.48601809080166e-06	s5	0.0140257846135738	BRITROC-138	sensitive	chemo_naive
IM_207	IM_207_447	BRITROC TMA 2.3	tumour	CD3	6.48601809080166e-06	s6	0	BRITROC-138	sensitive	chemo_naive
IM_207	IM_207_447	BRITROC TMA 2.3	tumour	CD3	6.48601809080166e-06	s7	0	BRITROC-138	sensitive	chemo_naive
IM_208	IM_208_291	BRITROC TMA 2.1	tumour	CD3	2.55944961595459e-05	s1	0.12842530926844	BRITROC-145	sensitive	chemo_naive
IM_208	IM_208_291	BRITROC TMA 2.1	tumour	CD3	2.55944961595459e-05	s2	0.204890069448798	BRITROC-145	sensitive	chemo_naive
IM_208	IM_208_291	BRITROC TMA 2.1	tumour	CD3	2.55944961595459e-05	s3	0	BRITROC-145	sensitive	chemo_naive
IM_208	IM_208_291	BRITROC TMA 2.1	tumour	CD3	2.55944961595459e-05	s4	0.26911161771664	BRITROC-145	sensitive	chemo_naive
IM_208	IM_208_291	BRITROC TMA 2.1	tumour	CD3	2.55944961595459e-05	s5	0.0452120369293624	BRITROC-145	sensitive	chemo_naive
IM_208	IM_208_291	BRITROC TMA 2.1	tumour	CD3	2.55944961595459e-05	s6	0.0486404751532872	BRITROC-145	sensitive	chemo_naive
IM_208	IM_208_291	BRITROC TMA 2.1	tumour	CD3	2.55944961595459e-05	s7	0.303720491483472	BRITROC-145	sensitive	chemo_naive
IM_208	IM_208_366	BRITROC TMA 2.2	tumour	CD3	0.000152419830482641	s1	0.12842530926844	BRITROC-145	sensitive	chemo_naive
IM_208	IM_208_366	BRITROC TMA 2.2	tumour	CD3	0.000152419830482641	s2	0.204890069448798	BRITROC-145	sensitive	chemo_naive
IM_208	IM_208_366	BRITROC TMA 2.2	tumour	CD3	0.000152419830482641	s3	0	BRITROC-145	sensitive	chemo_naive
IM_208	IM_208_366	BRITROC TMA 2.2	tumour	CD3	0.000152419830482641	s4	0.26911161771664	BRITROC-145	sensitive	chemo_naive
IM_208	IM_208_366	BRITROC TMA 2.2	tumour	CD3	0.000152419830482641	s5	0.0452120369293624	BRITROC-145	sensitive	chemo_naive
IM_208	IM_208_366	BRITROC TMA 2.2	tumour	CD3	0.000152419830482641	s6	0.0486404751532872	BRITROC-145	sensitive	chemo_naive
IM_208	IM_208_366	BRITROC TMA 2.2	tumour	CD3	0.000152419830482641	s7	0.303720491483472	BRITROC-145	sensitive	chemo_naive
IM_208	IM_208_439	BRITROC TMA 2.3	tumour	CD3	0.000178773879348488	s1	0.12842530926844	BRITROC-145	sensitive	chemo_naive
IM_208	IM_208_439	BRITROC TMA 2.3	tumour	CD3	0.000178773879348488	s2	0.204890069448798	BRITROC-145	sensitive	chemo_naive
IM_208	IM_208_439	BRITROC TMA 2.3	tumour	CD3	0.000178773879348488	s3	0	BRITROC-145	sensitive	chemo_naive
IM_208	IM_208_439	BRITROC TMA 2.3	tumour	CD3	0.000178773879348488	s4	0.26911161771664	BRITROC-145	sensitive	chemo_naive
IM_208	IM_208_439	BRITROC TMA 2.3	tumour	CD3	0.000178773879348488	s5	0.0452120369293624	BRITROC-145	sensitive	chemo_naive
IM_208	IM_208_439	BRITROC TMA 2.3	tumour	CD3	0.000178773879348488	s6	0.0486404751532872	BRITROC-145	sensitive	chemo_naive
IM_208	IM_208_439	BRITROC TMA 2.3	tumour	CD3	0.000178773879348488	s7	0.303720491483472	BRITROC-145	sensitive	chemo_naive
IM_211	IM_211_5	BRITROC TMA 1.1	tumour	CD3	0.000150368507997396	s1	0.442093513981268	BRITROC-105	sensitive	chemo_naive
IM_211	IM_211_5	BRITROC TMA 1.1	tumour	CD3	0.000150368507997396	s2	0.0251486049788444	BRITROC-105	sensitive	chemo_naive
IM_211	IM_211_5	BRITROC TMA 1.1	tumour	CD3	0.000150368507997396	s3	0.326917741148142	BRITROC-105	sensitive	chemo_naive
IM_211	IM_211_5	BRITROC TMA 1.1	tumour	CD3	0.000150368507997396	s4	0.0231432829162828	BRITROC-105	sensitive	chemo_naive
IM_211	IM_211_5	BRITROC TMA 1.1	tumour	CD3	0.000150368507997396	s5	0.0568329253400128	BRITROC-105	sensitive	chemo_naive
IM_211	IM_211_5	BRITROC TMA 1.1	tumour	CD3	0.000150368507997396	s6	0.015500088340787	BRITROC-105	sensitive	chemo_naive
IM_211	IM_211_5	BRITROC TMA 1.1	tumour	CD3	0.000150368507997396	s7	0.110363843294663	BRITROC-105	sensitive	chemo_naive
IM_211	IM_211_89	BRITROC TMA 1.2	tumour	CD3	0.000140955885933371	s1	0.442093513981268	BRITROC-105	sensitive	chemo_naive
IM_211	IM_211_89	BRITROC TMA 1.2	tumour	CD3	0.000140955885933371	s2	0.0251486049788444	BRITROC-105	sensitive	chemo_naive
IM_211	IM_211_89	BRITROC TMA 1.2	tumour	CD3	0.000140955885933371	s3	0.326917741148142	BRITROC-105	sensitive	chemo_naive
IM_211	IM_211_89	BRITROC TMA 1.2	tumour	CD3	0.000140955885933371	s4	0.0231432829162828	BRITROC-105	sensitive	chemo_naive
IM_211	IM_211_89	BRITROC TMA 1.2	tumour	CD3	0.000140955885933371	s5	0.0568329253400128	BRITROC-105	sensitive	chemo_naive
IM_211	IM_211_89	BRITROC TMA 1.2	tumour	CD3	0.000140955885933371	s6	0.015500088340787	BRITROC-105	sensitive	chemo_naive
IM_211	IM_211_89	BRITROC TMA 1.2	tumour	CD3	0.000140955885933371	s7	0.110363843294663	BRITROC-105	sensitive	chemo_naive
IM_211	IM_211_173	BRITROC TMA 1.3	tumour	CD3	0.000143637086258951	s1	0.442093513981268	BRITROC-105	sensitive	chemo_naive
IM_211	IM_211_173	BRITROC TMA 1.3	tumour	CD3	0.000143637086258951	s2	0.0251486049788444	BRITROC-105	sensitive	chemo_naive
IM_211	IM_211_173	BRITROC TMA 1.3	tumour	CD3	0.000143637086258951	s3	0.326917741148142	BRITROC-105	sensitive	chemo_naive
IM_211	IM_211_173	BRITROC TMA 1.3	tumour	CD3	0.000143637086258951	s4	0.0231432829162828	BRITROC-105	sensitive	chemo_naive
IM_211	IM_211_173	BRITROC TMA 1.3	tumour	CD3	0.000143637086258951	s5	0.0568329253400128	BRITROC-105	sensitive	chemo_naive
IM_211	IM_211_173	BRITROC TMA 1.3	tumour	CD3	0.000143637086258951	s6	0.015500088340787	BRITROC-105	sensitive	chemo_naive
IM_211	IM_211_173	BRITROC TMA 1.3	tumour	CD3	0.000143637086258951	s7	0.110363843294663	BRITROC-105	sensitive	chemo_naive
IM_214	IM_214_311	BRITROC TMA 2.1	tumour	CD3	0.00045399467355545	s1	0.19626185209458	BRITROC-124	sensitive	neo_adjuvant
IM_214	IM_214_311	BRITROC TMA 2.1	tumour	CD3	0.00045399467355545	s2	0.0929427492505418	BRITROC-124	sensitive	neo_adjuvant
IM_214	IM_214_311	BRITROC TMA 2.1	tumour	CD3	0.00045399467355545	s3	0.340928265191525	BRITROC-124	sensitive	neo_adjuvant
IM_214	IM_214_311	BRITROC TMA 2.1	tumour	CD3	0.00045399467355545	s4	0	BRITROC-124	sensitive	neo_adjuvant
IM_214	IM_214_311	BRITROC TMA 2.1	tumour	CD3	0.00045399467355545	s5	0.172767061129315	BRITROC-124	sensitive	neo_adjuvant
IM_214	IM_214_311	BRITROC TMA 2.1	tumour	CD3	0.00045399467355545	s6	0	BRITROC-124	sensitive	neo_adjuvant
IM_214	IM_214_311	BRITROC TMA 2.1	tumour	CD3	0.00045399467355545	s7	0.197100072334038	BRITROC-124	sensitive	neo_adjuvant
IM_214	IM_214_383	BRITROC TMA 2.2	tumour	CD3	6.4116841131966e-05	s1	0.19626185209458	BRITROC-124	sensitive	neo_adjuvant
IM_214	IM_214_383	BRITROC TMA 2.2	tumour	CD3	6.4116841131966e-05	s2	0.0929427492505418	BRITROC-124	sensitive	neo_adjuvant
IM_214	IM_214_383	BRITROC TMA 2.2	tumour	CD3	6.4116841131966e-05	s3	0.340928265191525	BRITROC-124	sensitive	neo_adjuvant
IM_214	IM_214_383	BRITROC TMA 2.2	tumour	CD3	6.4116841131966e-05	s4	0	BRITROC-124	sensitive	neo_adjuvant
IM_214	IM_214_383	BRITROC TMA 2.2	tumour	CD3	6.4116841131966e-05	s5	0.172767061129315	BRITROC-124	sensitive	neo_adjuvant
IM_214	IM_214_383	BRITROC TMA 2.2	tumour	CD3	6.4116841131966e-05	s6	0	BRITROC-124	sensitive	neo_adjuvant
IM_214	IM_214_383	BRITROC TMA 2.2	tumour	CD3	6.4116841131966e-05	s7	0.197100072334038	BRITROC-124	sensitive	neo_adjuvant
IM_214	IM_214_458	BRITROC TMA 2.3	tumour	CD3	0.000299728394269884	s1	0.19626185209458	BRITROC-124	sensitive	neo_adjuvant
IM_214	IM_214_458	BRITROC TMA 2.3	tumour	CD3	0.000299728394269884	s2	0.0929427492505418	BRITROC-124	sensitive	neo_adjuvant
IM_214	IM_214_458	BRITROC TMA 2.3	tumour	CD3	0.000299728394269884	s3	0.340928265191525	BRITROC-124	sensitive	neo_adjuvant
IM_214	IM_214_458	BRITROC TMA 2.3	tumour	CD3	0.000299728394269884	s4	0	BRITROC-124	sensitive	neo_adjuvant
IM_214	IM_214_458	BRITROC TMA 2.3	tumour	CD3	0.000299728394269884	s5	0.172767061129315	BRITROC-124	sensitive	neo_adjuvant
IM_214	IM_214_458	BRITROC TMA 2.3	tumour	CD3	0.000299728394269884	s6	0	BRITROC-124	sensitive	neo_adjuvant
IM_214	IM_214_458	BRITROC TMA 2.3	tumour	CD3	0.000299728394269884	s7	0.197100072334038	BRITROC-124	sensitive	neo_adjuvant
IM_218	IM_218_280	BRITROC TMA 2.1	tumour	CD3	7.21231487085253e-05	s1	0.16438251854436	BRITROC-153	sensitive	neo_adjuvant
IM_218	IM_218_280	BRITROC TMA 2.1	tumour	CD3	7.21231487085253e-05	s2	0.0496480012866911	BRITROC-153	sensitive	neo_adjuvant
IM_218	IM_218_280	BRITROC TMA 2.1	tumour	CD3	7.21231487085253e-05	s3	0.0981961835882256	BRITROC-153	sensitive	neo_adjuvant
IM_218	IM_218_280	BRITROC TMA 2.1	tumour	CD3	7.21231487085253e-05	s4	0.128305095870988	BRITROC-153	sensitive	neo_adjuvant
IM_218	IM_218_280	BRITROC TMA 2.1	tumour	CD3	7.21231487085253e-05	s5	0.0252552686123414	BRITROC-153	sensitive	neo_adjuvant
IM_218	IM_218_280	BRITROC TMA 2.1	tumour	CD3	7.21231487085253e-05	s6	0.0414394432363036	BRITROC-153	sensitive	neo_adjuvant
IM_218	IM_218_280	BRITROC TMA 2.1	tumour	CD3	7.21231487085253e-05	s7	0.49277348886109	BRITROC-153	sensitive	neo_adjuvant
IM_218	IM_218_356	BRITROC TMA 2.2	tumour	CD3	2.01230064503382e-05	s1	0.16438251854436	BRITROC-153	sensitive	neo_adjuvant
IM_218	IM_218_356	BRITROC TMA 2.2	tumour	CD3	2.01230064503382e-05	s2	0.0496480012866911	BRITROC-153	sensitive	neo_adjuvant
IM_218	IM_218_356	BRITROC TMA 2.2	tumour	CD3	2.01230064503382e-05	s3	0.0981961835882256	BRITROC-153	sensitive	neo_adjuvant
IM_218	IM_218_356	BRITROC TMA 2.2	tumour	CD3	2.01230064503382e-05	s4	0.128305095870988	BRITROC-153	sensitive	neo_adjuvant
IM_218	IM_218_356	BRITROC TMA 2.2	tumour	CD3	2.01230064503382e-05	s5	0.0252552686123414	BRITROC-153	sensitive	neo_adjuvant
IM_218	IM_218_356	BRITROC TMA 2.2	tumour	CD3	2.01230064503382e-05	s6	0.0414394432363036	BRITROC-153	sensitive	neo_adjuvant
IM_218	IM_218_356	BRITROC TMA 2.2	tumour	CD3	2.01230064503382e-05	s7	0.49277348886109	BRITROC-153	sensitive	neo_adjuvant
IM_218	IM_218_429	BRITROC TMA 2.3	tumour	CD3	0.000138765541740675	s1	0.16438251854436	BRITROC-153	sensitive	neo_adjuvant
IM_218	IM_218_429	BRITROC TMA 2.3	tumour	CD3	0.000138765541740675	s2	0.0496480012866911	BRITROC-153	sensitive	neo_adjuvant
IM_218	IM_218_429	BRITROC TMA 2.3	tumour	CD3	0.000138765541740675	s3	0.0981961835882256	BRITROC-153	sensitive	neo_adjuvant
IM_218	IM_218_429	BRITROC TMA 2.3	tumour	CD3	0.000138765541740675	s4	0.128305095870988	BRITROC-153	sensitive	neo_adjuvant
IM_218	IM_218_429	BRITROC TMA 2.3	tumour	CD3	0.000138765541740675	s5	0.0252552686123414	BRITROC-153	sensitive	neo_adjuvant
IM_218	IM_218_429	BRITROC TMA 2.3	tumour	CD3	0.000138765541740675	s6	0.0414394432363036	BRITROC-153	sensitive	neo_adjuvant
IM_218	IM_218_429	BRITROC TMA 2.3	tumour	CD3	0.000138765541740675	s7	0.49277348886109	BRITROC-153	sensitive	neo_adjuvant
IM_22	IM_22_78	BRITROC TMA 1.1	tumour	CD3	0.000119003768452668	s1	0.506713013130071	BRITROC-8	sensitive	chemo_naive
IM_22	IM_22_78	BRITROC TMA 1.1	tumour	CD3	0.000119003768452668	s2	0.029934580708502	BRITROC-8	sensitive	chemo_naive
IM_22	IM_22_78	BRITROC TMA 1.1	tumour	CD3	0.000119003768452668	s3	0.3008675085128	BRITROC-8	sensitive	chemo_naive
IM_22	IM_22_78	BRITROC TMA 1.1	tumour	CD3	0.000119003768452668	s4	0.108371777753275	BRITROC-8	sensitive	chemo_naive
IM_22	IM_22_78	BRITROC TMA 1.1	tumour	CD3	0.000119003768452668	s5	0.0420007930856599	BRITROC-8	sensitive	chemo_naive
IM_22	IM_22_78	BRITROC TMA 1.1	tumour	CD3	0.000119003768452668	s6	0.0121123268096919	BRITROC-8	sensitive	chemo_naive
IM_22	IM_22_78	BRITROC TMA 1.1	tumour	CD3	0.000119003768452668	s7	0	BRITROC-8	sensitive	chemo_naive
IM_22	IM_22_246	BRITROC TMA 1.3	tumour	CD3	0.000120476460933552	s1	0.506713013130071	BRITROC-8	sensitive	chemo_naive
IM_22	IM_22_246	BRITROC TMA 1.3	tumour	CD3	0.000120476460933552	s2	0.029934580708502	BRITROC-8	sensitive	chemo_naive
IM_22	IM_22_246	BRITROC TMA 1.3	tumour	CD3	0.000120476460933552	s3	0.3008675085128	BRITROC-8	sensitive	chemo_naive
IM_22	IM_22_246	BRITROC TMA 1.3	tumour	CD3	0.000120476460933552	s4	0.108371777753275	BRITROC-8	sensitive	chemo_naive
IM_22	IM_22_246	BRITROC TMA 1.3	tumour	CD3	0.000120476460933552	s5	0.0420007930856599	BRITROC-8	sensitive	chemo_naive
IM_22	IM_22_246	BRITROC TMA 1.3	tumour	CD3	0.000120476460933552	s6	0.0121123268096919	BRITROC-8	sensitive	chemo_naive
IM_22	IM_22_246	BRITROC TMA 1.3	tumour	CD3	0.000120476460933552	s7	0	BRITROC-8	sensitive	chemo_naive
IM_220	IM_220_278	BRITROC TMA 2.1	tumour	CD3	4.36447434271016e-06	s1	0.445982298920356	BRITROC-156	sensitive	neo_adjuvant
IM_220	IM_220_278	BRITROC TMA 2.1	tumour	CD3	4.36447434271016e-06	s2	0.138566764195051	BRITROC-156	sensitive	neo_adjuvant
IM_220	IM_220_278	BRITROC TMA 2.1	tumour	CD3	4.36447434271016e-06	s3	0.0794750080558601	BRITROC-156	sensitive	neo_adjuvant
IM_220	IM_220_278	BRITROC TMA 2.1	tumour	CD3	4.36447434271016e-06	s4	0.0378950615196005	BRITROC-156	sensitive	neo_adjuvant
IM_220	IM_220_278	BRITROC TMA 2.1	tumour	CD3	4.36447434271016e-06	s5	0.159843602402081	BRITROC-156	sensitive	neo_adjuvant
IM_220	IM_220_278	BRITROC TMA 2.1	tumour	CD3	4.36447434271016e-06	s6	0.113175912650186	BRITROC-156	sensitive	neo_adjuvant
IM_220	IM_220_278	BRITROC TMA 2.1	tumour	CD3	4.36447434271016e-06	s7	0.0250613522568665	BRITROC-156	sensitive	neo_adjuvant
IM_220	IM_220_354	BRITROC TMA 2.2	tumour	CD3	0	s1	0.445982298920356	BRITROC-156	sensitive	neo_adjuvant
IM_220	IM_220_354	BRITROC TMA 2.2	tumour	CD3	0	s2	0.138566764195051	BRITROC-156	sensitive	neo_adjuvant
IM_220	IM_220_354	BRITROC TMA 2.2	tumour	CD3	0	s3	0.0794750080558601	BRITROC-156	sensitive	neo_adjuvant
IM_220	IM_220_354	BRITROC TMA 2.2	tumour	CD3	0	s4	0.0378950615196005	BRITROC-156	sensitive	neo_adjuvant
IM_220	IM_220_354	BRITROC TMA 2.2	tumour	CD3	0	s5	0.159843602402081	BRITROC-156	sensitive	neo_adjuvant
IM_220	IM_220_354	BRITROC TMA 2.2	tumour	CD3	0	s6	0.113175912650186	BRITROC-156	sensitive	neo_adjuvant
IM_220	IM_220_354	BRITROC TMA 2.2	tumour	CD3	0	s7	0.0250613522568665	BRITROC-156	sensitive	neo_adjuvant
IM_220	IM_220_427	BRITROC TMA 2.3	tumour	CD3	0	s1	0.445982298920356	BRITROC-156	sensitive	neo_adjuvant
IM_220	IM_220_427	BRITROC TMA 2.3	tumour	CD3	0	s2	0.138566764195051	BRITROC-156	sensitive	neo_adjuvant
IM_220	IM_220_427	BRITROC TMA 2.3	tumour	CD3	0	s3	0.0794750080558601	BRITROC-156	sensitive	neo_adjuvant
IM_220	IM_220_427	BRITROC TMA 2.3	tumour	CD3	0	s4	0.0378950615196005	BRITROC-156	sensitive	neo_adjuvant
IM_220	IM_220_427	BRITROC TMA 2.3	tumour	CD3	0	s5	0.159843602402081	BRITROC-156	sensitive	neo_adjuvant
IM_220	IM_220_427	BRITROC TMA 2.3	tumour	CD3	0	s6	0.113175912650186	BRITROC-156	sensitive	neo_adjuvant
IM_220	IM_220_427	BRITROC TMA 2.3	tumour	CD3	0	s7	0.0250613522568665	BRITROC-156	sensitive	neo_adjuvant
IM_222	IM_222_275	BRITROC TMA 2.1	tumour	CD3	4.05236191914457e-06	s1	0.409136334452325	BRITROC-162	sensitive	chemo_naive
IM_222	IM_222_275	BRITROC TMA 2.1	tumour	CD3	4.05236191914457e-06	s2	0.0287449031356662	BRITROC-162	sensitive	chemo_naive
IM_222	IM_222_275	BRITROC TMA 2.1	tumour	CD3	4.05236191914457e-06	s3	0.349332586639911	BRITROC-162	sensitive	chemo_naive
IM_222	IM_222_275	BRITROC TMA 2.1	tumour	CD3	4.05236191914457e-06	s4	0.0338516583238561	BRITROC-162	sensitive	chemo_naive
IM_222	IM_222_275	BRITROC TMA 2.1	tumour	CD3	4.05236191914457e-06	s5	0.0221055157216213	BRITROC-162	sensitive	chemo_naive
IM_222	IM_222_275	BRITROC TMA 2.1	tumour	CD3	4.05236191914457e-06	s6	0.0383571621128992	BRITROC-162	sensitive	chemo_naive
IM_222	IM_222_275	BRITROC TMA 2.1	tumour	CD3	4.05236191914457e-06	s7	0.118471839613721	BRITROC-162	sensitive	chemo_naive
IM_222	IM_222_352	BRITROC TMA 2.2	tumour	CD3	3.96204362210028e-06	s1	0.409136334452325	BRITROC-162	sensitive	chemo_naive
IM_222	IM_222_352	BRITROC TMA 2.2	tumour	CD3	3.96204362210028e-06	s2	0.0287449031356662	BRITROC-162	sensitive	chemo_naive
IM_222	IM_222_352	BRITROC TMA 2.2	tumour	CD3	3.96204362210028e-06	s3	0.349332586639911	BRITROC-162	sensitive	chemo_naive
IM_222	IM_222_352	BRITROC TMA 2.2	tumour	CD3	3.96204362210028e-06	s4	0.0338516583238561	BRITROC-162	sensitive	chemo_naive
IM_222	IM_222_352	BRITROC TMA 2.2	tumour	CD3	3.96204362210028e-06	s5	0.0221055157216213	BRITROC-162	sensitive	chemo_naive
IM_222	IM_222_352	BRITROC TMA 2.2	tumour	CD3	3.96204362210028e-06	s6	0.0383571621128992	BRITROC-162	sensitive	chemo_naive
IM_222	IM_222_352	BRITROC TMA 2.2	tumour	CD3	3.96204362210028e-06	s7	0.118471839613721	BRITROC-162	sensitive	chemo_naive
IM_222	IM_222_424	BRITROC TMA 2.3	tumour	CD3	4.44106923182825e-06	s1	0.409136334452325	BRITROC-162	sensitive	chemo_naive
IM_222	IM_222_424	BRITROC TMA 2.3	tumour	CD3	4.44106923182825e-06	s2	0.0287449031356662	BRITROC-162	sensitive	chemo_naive
IM_222	IM_222_424	BRITROC TMA 2.3	tumour	CD3	4.44106923182825e-06	s3	0.349332586639911	BRITROC-162	sensitive	chemo_naive
IM_222	IM_222_424	BRITROC TMA 2.3	tumour	CD3	4.44106923182825e-06	s4	0.0338516583238561	BRITROC-162	sensitive	chemo_naive
IM_222	IM_222_424	BRITROC TMA 2.3	tumour	CD3	4.44106923182825e-06	s5	0.0221055157216213	BRITROC-162	sensitive	chemo_naive
IM_222	IM_222_424	BRITROC TMA 2.3	tumour	CD3	4.44106923182825e-06	s6	0.0383571621128992	BRITROC-162	sensitive	chemo_naive
IM_222	IM_222_424	BRITROC TMA 2.3	tumour	CD3	4.44106923182825e-06	s7	0.118471839613721	BRITROC-162	sensitive	chemo_naive
IM_223	IM_223_274	BRITROC TMA 2.1	tumour	CD3	3.80630476320978e-05	s1	0.359576306967411	BRITROC-162	sensitive	chemo_naive
IM_223	IM_223_274	BRITROC TMA 2.1	tumour	CD3	3.80630476320978e-05	s2	0.0156003826116334	BRITROC-162	sensitive	chemo_naive
IM_223	IM_223_274	BRITROC TMA 2.1	tumour	CD3	3.80630476320978e-05	s3	0.253232290372078	BRITROC-162	sensitive	chemo_naive
IM_223	IM_223_274	BRITROC TMA 2.1	tumour	CD3	3.80630476320978e-05	s4	0	BRITROC-162	sensitive	chemo_naive
IM_223	IM_223_274	BRITROC TMA 2.1	tumour	CD3	3.80630476320978e-05	s5	0.134447691798689	BRITROC-162	sensitive	chemo_naive
IM_223	IM_223_274	BRITROC TMA 2.1	tumour	CD3	3.80630476320978e-05	s6	0	BRITROC-162	sensitive	chemo_naive
IM_223	IM_223_274	BRITROC TMA 2.1	tumour	CD3	3.80630476320978e-05	s7	0.237143328250188	BRITROC-162	sensitive	chemo_naive
IM_223	IM_223_351	BRITROC TMA 2.2	tumour	CD3	6.19195046439628e-05	s1	0.359576306967411	BRITROC-162	sensitive	chemo_naive
IM_223	IM_223_351	BRITROC TMA 2.2	tumour	CD3	6.19195046439628e-05	s2	0.0156003826116334	BRITROC-162	sensitive	chemo_naive
IM_223	IM_223_351	BRITROC TMA 2.2	tumour	CD3	6.19195046439628e-05	s3	0.253232290372078	BRITROC-162	sensitive	chemo_naive
IM_223	IM_223_351	BRITROC TMA 2.2	tumour	CD3	6.19195046439628e-05	s4	0	BRITROC-162	sensitive	chemo_naive
IM_223	IM_223_351	BRITROC TMA 2.2	tumour	CD3	6.19195046439628e-05	s5	0.134447691798689	BRITROC-162	sensitive	chemo_naive
IM_223	IM_223_351	BRITROC TMA 2.2	tumour	CD3	6.19195046439628e-05	s6	0	BRITROC-162	sensitive	chemo_naive
IM_223	IM_223_351	BRITROC TMA 2.2	tumour	CD3	6.19195046439628e-05	s7	0.237143328250188	BRITROC-162	sensitive	chemo_naive
IM_23	IM_23_77	BRITROC TMA 1.1	tumour	CD3	5.36007015736273e-05	s1	0.111639973470463	BRITROC-9	sensitive	chemo_naive
IM_23	IM_23_77	BRITROC TMA 1.1	tumour	CD3	5.36007015736273e-05	s2	0.242600352630019	BRITROC-9	sensitive	chemo_naive
IM_23	IM_23_77	BRITROC TMA 1.1	tumour	CD3	5.36007015736273e-05	s3	0.381799185350792	BRITROC-9	sensitive	chemo_naive
IM_23	IM_23_77	BRITROC TMA 1.1	tumour	CD3	5.36007015736273e-05	s4	0.0499262337069729	BRITROC-9	sensitive	chemo_naive
IM_23	IM_23_77	BRITROC TMA 1.1	tumour	CD3	5.36007015736273e-05	s5	0	BRITROC-9	sensitive	chemo_naive
IM_23	IM_23_77	BRITROC TMA 1.1	tumour	CD3	5.36007015736273e-05	s6	0	BRITROC-9	sensitive	chemo_naive
IM_23	IM_23_77	BRITROC TMA 1.1	tumour	CD3	5.36007015736273e-05	s7	0.214034254841754	BRITROC-9	sensitive	chemo_naive
IM_23	IM_23_162	BRITROC TMA 1.2	tumour	CD3	4.96416990271828e-05	s1	0.111639973470463	BRITROC-9	sensitive	chemo_naive
IM_23	IM_23_162	BRITROC TMA 1.2	tumour	CD3	4.96416990271828e-05	s2	0.242600352630019	BRITROC-9	sensitive	chemo_naive
IM_23	IM_23_162	BRITROC TMA 1.2	tumour	CD3	4.96416990271828e-05	s3	0.381799185350792	BRITROC-9	sensitive	chemo_naive
IM_23	IM_23_162	BRITROC TMA 1.2	tumour	CD3	4.96416990271828e-05	s4	0.0499262337069729	BRITROC-9	sensitive	chemo_naive
IM_23	IM_23_162	BRITROC TMA 1.2	tumour	CD3	4.96416990271828e-05	s5	0	BRITROC-9	sensitive	chemo_naive
IM_23	IM_23_162	BRITROC TMA 1.2	tumour	CD3	4.96416990271828e-05	s6	0	BRITROC-9	sensitive	chemo_naive
IM_23	IM_23_162	BRITROC TMA 1.2	tumour	CD3	4.96416990271828e-05	s7	0.214034254841754	BRITROC-9	sensitive	chemo_naive
IM_23	IM_23_245	BRITROC TMA 1.3	tumour	CD3	1.08464340178879e-05	s1	0.111639973470463	BRITROC-9	sensitive	chemo_naive
IM_23	IM_23_245	BRITROC TMA 1.3	tumour	CD3	1.08464340178879e-05	s2	0.242600352630019	BRITROC-9	sensitive	chemo_naive
IM_23	IM_23_245	BRITROC TMA 1.3	tumour	CD3	1.08464340178879e-05	s3	0.381799185350792	BRITROC-9	sensitive	chemo_naive
IM_23	IM_23_245	BRITROC TMA 1.3	tumour	CD3	1.08464340178879e-05	s4	0.0499262337069729	BRITROC-9	sensitive	chemo_naive
IM_23	IM_23_245	BRITROC TMA 1.3	tumour	CD3	1.08464340178879e-05	s5	0	BRITROC-9	sensitive	chemo_naive
IM_23	IM_23_245	BRITROC TMA 1.3	tumour	CD3	1.08464340178879e-05	s6	0	BRITROC-9	sensitive	chemo_naive
IM_23	IM_23_245	BRITROC TMA 1.3	tumour	CD3	1.08464340178879e-05	s7	0.214034254841754	BRITROC-9	sensitive	chemo_naive
IM_25	IM_25_76	BRITROC TMA 1.1	tumour	CD3	1.88195539347505e-05	s1	0.0621569011597582	BRITROC-11	sensitive	neo_adjuvant
IM_25	IM_25_76	BRITROC TMA 1.1	tumour	CD3	1.88195539347505e-05	s2	0.145351203793287	BRITROC-11	sensitive	neo_adjuvant
IM_25	IM_25_76	BRITROC TMA 1.1	tumour	CD3	1.88195539347505e-05	s3	0.114868856617438	BRITROC-11	sensitive	neo_adjuvant
IM_25	IM_25_76	BRITROC TMA 1.1	tumour	CD3	1.88195539347505e-05	s4	0.228813510665952	BRITROC-11	sensitive	neo_adjuvant
IM_25	IM_25_76	BRITROC TMA 1.1	tumour	CD3	1.88195539347505e-05	s5	0.0665077669690493	BRITROC-11	sensitive	neo_adjuvant
IM_25	IM_25_76	BRITROC TMA 1.1	tumour	CD3	1.88195539347505e-05	s6	0.0226407097084363	BRITROC-11	sensitive	neo_adjuvant
IM_25	IM_25_76	BRITROC TMA 1.1	tumour	CD3	1.88195539347505e-05	s7	0.359661051086079	BRITROC-11	sensitive	neo_adjuvant
IM_25	IM_25_161	BRITROC TMA 1.2	tumour	CD3	6.22111624600071e-05	s1	0.0621569011597582	BRITROC-11	sensitive	neo_adjuvant
IM_25	IM_25_161	BRITROC TMA 1.2	tumour	CD3	6.22111624600071e-05	s2	0.145351203793287	BRITROC-11	sensitive	neo_adjuvant
IM_25	IM_25_161	BRITROC TMA 1.2	tumour	CD3	6.22111624600071e-05	s3	0.114868856617438	BRITROC-11	sensitive	neo_adjuvant
IM_25	IM_25_161	BRITROC TMA 1.2	tumour	CD3	6.22111624600071e-05	s4	0.228813510665952	BRITROC-11	sensitive	neo_adjuvant
IM_25	IM_25_161	BRITROC TMA 1.2	tumour	CD3	6.22111624600071e-05	s5	0.0665077669690493	BRITROC-11	sensitive	neo_adjuvant
IM_25	IM_25_161	BRITROC TMA 1.2	tumour	CD3	6.22111624600071e-05	s6	0.0226407097084363	BRITROC-11	sensitive	neo_adjuvant
IM_25	IM_25_161	BRITROC TMA 1.2	tumour	CD3	6.22111624600071e-05	s7	0.359661051086079	BRITROC-11	sensitive	neo_adjuvant
IM_25	IM_25_244	BRITROC TMA 1.3	tumour	CD3	2.41200697070015e-05	s1	0.0621569011597582	BRITROC-11	sensitive	neo_adjuvant
IM_25	IM_25_244	BRITROC TMA 1.3	tumour	CD3	2.41200697070015e-05	s2	0.145351203793287	BRITROC-11	sensitive	neo_adjuvant
IM_25	IM_25_244	BRITROC TMA 1.3	tumour	CD3	2.41200697070015e-05	s3	0.114868856617438	BRITROC-11	sensitive	neo_adjuvant
IM_25	IM_25_244	BRITROC TMA 1.3	tumour	CD3	2.41200697070015e-05	s4	0.228813510665952	BRITROC-11	sensitive	neo_adjuvant
IM_25	IM_25_244	BRITROC TMA 1.3	tumour	CD3	2.41200697070015e-05	s5	0.0665077669690493	BRITROC-11	sensitive	neo_adjuvant
IM_25	IM_25_244	BRITROC TMA 1.3	tumour	CD3	2.41200697070015e-05	s6	0.0226407097084363	BRITROC-11	sensitive	neo_adjuvant
IM_25	IM_25_244	BRITROC TMA 1.3	tumour	CD3	2.41200697070015e-05	s7	0.359661051086079	BRITROC-11	sensitive	neo_adjuvant
IM_252	IM_252_304	BRITROC TMA 2.1	tumour	CD3	4.76319982545177e-05	s1	0.821313452705262	BRITROC-132	sensitive	chemo_naive
IM_252	IM_252_304	BRITROC TMA 2.1	tumour	CD3	4.76319982545177e-05	s2	0	BRITROC-132	sensitive	chemo_naive
IM_252	IM_252_304	BRITROC TMA 2.1	tumour	CD3	4.76319982545177e-05	s3	0.178686547294738	BRITROC-132	sensitive	chemo_naive
IM_252	IM_252_304	BRITROC TMA 2.1	tumour	CD3	4.76319982545177e-05	s4	0	BRITROC-132	sensitive	chemo_naive
IM_252	IM_252_304	BRITROC TMA 2.1	tumour	CD3	4.76319982545177e-05	s5	0	BRITROC-132	sensitive	chemo_naive
IM_252	IM_252_304	BRITROC TMA 2.1	tumour	CD3	4.76319982545177e-05	s6	0	BRITROC-132	sensitive	chemo_naive
IM_252	IM_252_304	BRITROC TMA 2.1	tumour	CD3	4.76319982545177e-05	s7	0	BRITROC-132	sensitive	chemo_naive
IM_252	IM_252_376	BRITROC TMA 2.2	tumour	CD3	0	s1	0.821313452705262	BRITROC-132	sensitive	chemo_naive
IM_252	IM_252_376	BRITROC TMA 2.2	tumour	CD3	0	s2	0	BRITROC-132	sensitive	chemo_naive
IM_252	IM_252_376	BRITROC TMA 2.2	tumour	CD3	0	s3	0.178686547294738	BRITROC-132	sensitive	chemo_naive
IM_252	IM_252_376	BRITROC TMA 2.2	tumour	CD3	0	s4	0	BRITROC-132	sensitive	chemo_naive
IM_252	IM_252_376	BRITROC TMA 2.2	tumour	CD3	0	s5	0	BRITROC-132	sensitive	chemo_naive
IM_252	IM_252_376	BRITROC TMA 2.2	tumour	CD3	0	s6	0	BRITROC-132	sensitive	chemo_naive
IM_252	IM_252_376	BRITROC TMA 2.2	tumour	CD3	0	s7	0	BRITROC-132	sensitive	chemo_naive
IM_252	IM_252_451	BRITROC TMA 2.3	tumour	CD3	2.83892103966966e-05	s1	0.821313452705262	BRITROC-132	sensitive	chemo_naive
IM_252	IM_252_451	BRITROC TMA 2.3	tumour	CD3	2.83892103966966e-05	s2	0	BRITROC-132	sensitive	chemo_naive
IM_252	IM_252_451	BRITROC TMA 2.3	tumour	CD3	2.83892103966966e-05	s3	0.178686547294738	BRITROC-132	sensitive	chemo_naive
IM_252	IM_252_451	BRITROC TMA 2.3	tumour	CD3	2.83892103966966e-05	s4	0	BRITROC-132	sensitive	chemo_naive
IM_252	IM_252_451	BRITROC TMA 2.3	tumour	CD3	2.83892103966966e-05	s5	0	BRITROC-132	sensitive	chemo_naive
IM_252	IM_252_451	BRITROC TMA 2.3	tumour	CD3	2.83892103966966e-05	s6	0	BRITROC-132	sensitive	chemo_naive
IM_252	IM_252_451	BRITROC TMA 2.3	tumour	CD3	2.83892103966966e-05	s7	0	BRITROC-132	sensitive	chemo_naive
IM_255	IM_255_290	BRITROC TMA 2.1	tumour	CD3	0.000233638656577725	s1	0.230422044574787	BRITROC-146	sensitive	chemo_naive
IM_255	IM_255_290	BRITROC TMA 2.1	tumour	CD3	0.000233638656577725	s2	0.0553708605664437	BRITROC-146	sensitive	chemo_naive
IM_255	IM_255_290	BRITROC TMA 2.1	tumour	CD3	0.000233638656577725	s3	0.135362051339552	BRITROC-146	sensitive	chemo_naive
IM_255	IM_255_290	BRITROC TMA 2.1	tumour	CD3	0.000233638656577725	s4	0.489652301391457	BRITROC-146	sensitive	chemo_naive
IM_255	IM_255_290	BRITROC TMA 2.1	tumour	CD3	0.000233638656577725	s5	0	BRITROC-146	sensitive	chemo_naive
IM_255	IM_255_290	BRITROC TMA 2.1	tumour	CD3	0.000233638656577725	s6	0.0494196626190296	BRITROC-146	sensitive	chemo_naive
IM_255	IM_255_290	BRITROC TMA 2.1	tumour	CD3	0.000233638656577725	s7	0.0397730795087302	BRITROC-146	sensitive	chemo_naive
IM_255	IM_255_365	BRITROC TMA 2.2	tumour	CD3	1.19533818109373e-05	s1	0.230422044574787	BRITROC-146	sensitive	chemo_naive
IM_255	IM_255_365	BRITROC TMA 2.2	tumour	CD3	1.19533818109373e-05	s2	0.0553708605664437	BRITROC-146	sensitive	chemo_naive
IM_255	IM_255_365	BRITROC TMA 2.2	tumour	CD3	1.19533818109373e-05	s3	0.135362051339552	BRITROC-146	sensitive	chemo_naive
IM_255	IM_255_365	BRITROC TMA 2.2	tumour	CD3	1.19533818109373e-05	s4	0.489652301391457	BRITROC-146	sensitive	chemo_naive
IM_255	IM_255_365	BRITROC TMA 2.2	tumour	CD3	1.19533818109373e-05	s5	0	BRITROC-146	sensitive	chemo_naive
IM_255	IM_255_365	BRITROC TMA 2.2	tumour	CD3	1.19533818109373e-05	s6	0.0494196626190296	BRITROC-146	sensitive	chemo_naive
IM_255	IM_255_365	BRITROC TMA 2.2	tumour	CD3	1.19533818109373e-05	s7	0.0397730795087302	BRITROC-146	sensitive	chemo_naive
IM_255	IM_255_438	BRITROC TMA 2.3	tumour	CD3	1.0439960829267e-05	s1	0.230422044574787	BRITROC-146	sensitive	chemo_naive
IM_255	IM_255_438	BRITROC TMA 2.3	tumour	CD3	1.0439960829267e-05	s2	0.0553708605664437	BRITROC-146	sensitive	chemo_naive
IM_255	IM_255_438	BRITROC TMA 2.3	tumour	CD3	1.0439960829267e-05	s3	0.135362051339552	BRITROC-146	sensitive	chemo_naive
IM_255	IM_255_438	BRITROC TMA 2.3	tumour	CD3	1.0439960829267e-05	s4	0.489652301391457	BRITROC-146	sensitive	chemo_naive
IM_255	IM_255_438	BRITROC TMA 2.3	tumour	CD3	1.0439960829267e-05	s5	0	BRITROC-146	sensitive	chemo_naive
IM_255	IM_255_438	BRITROC TMA 2.3	tumour	CD3	1.0439960829267e-05	s6	0.0494196626190296	BRITROC-146	sensitive	chemo_naive
IM_255	IM_255_438	BRITROC TMA 2.3	tumour	CD3	1.0439960829267e-05	s7	0.0397730795087302	BRITROC-146	sensitive	chemo_naive
IM_256	IM_256_289	BRITROC TMA 2.1	tumour	CD3	1.03449417372881e-05	s1	0.243208346204425	BRITROC-146	sensitive	chemo_naive
IM_256	IM_256_289	BRITROC TMA 2.1	tumour	CD3	1.03449417372881e-05	s2	0.034571943734568	BRITROC-146	sensitive	chemo_naive
IM_256	IM_256_289	BRITROC TMA 2.1	tumour	CD3	1.03449417372881e-05	s3	0.167672460286752	BRITROC-146	sensitive	chemo_naive
IM_256	IM_256_289	BRITROC TMA 2.1	tumour	CD3	1.03449417372881e-05	s4	0.493738836623989	BRITROC-146	sensitive	chemo_naive
IM_256	IM_256_289	BRITROC TMA 2.1	tumour	CD3	1.03449417372881e-05	s5	0	BRITROC-146	sensitive	chemo_naive
IM_256	IM_256_289	BRITROC TMA 2.1	tumour	CD3	1.03449417372881e-05	s6	0.0176656546107336	BRITROC-146	sensitive	chemo_naive
IM_256	IM_256_289	BRITROC TMA 2.1	tumour	CD3	1.03449417372881e-05	s7	0.0431427585395327	BRITROC-146	sensitive	chemo_naive
IM_256	IM_256_364	BRITROC TMA 2.2	tumour	CD3	2.91742945290904e-05	s1	0.243208346204425	BRITROC-146	sensitive	chemo_naive
IM_256	IM_256_364	BRITROC TMA 2.2	tumour	CD3	2.91742945290904e-05	s2	0.034571943734568	BRITROC-146	sensitive	chemo_naive
IM_256	IM_256_364	BRITROC TMA 2.2	tumour	CD3	2.91742945290904e-05	s3	0.167672460286752	BRITROC-146	sensitive	chemo_naive
IM_256	IM_256_364	BRITROC TMA 2.2	tumour	CD3	2.91742945290904e-05	s4	0.493738836623989	BRITROC-146	sensitive	chemo_naive
IM_256	IM_256_364	BRITROC TMA 2.2	tumour	CD3	2.91742945290904e-05	s5	0	BRITROC-146	sensitive	chemo_naive
IM_256	IM_256_364	BRITROC TMA 2.2	tumour	CD3	2.91742945290904e-05	s6	0.0176656546107336	BRITROC-146	sensitive	chemo_naive
IM_256	IM_256_364	BRITROC TMA 2.2	tumour	CD3	2.91742945290904e-05	s7	0.0431427585395327	BRITROC-146	sensitive	chemo_naive
IM_256	IM_256_437	BRITROC TMA 2.3	tumour	CD3	3.27198720871134e-06	s1	0.243208346204425	BRITROC-146	sensitive	chemo_naive
IM_256	IM_256_437	BRITROC TMA 2.3	tumour	CD3	3.27198720871134e-06	s2	0.034571943734568	BRITROC-146	sensitive	chemo_naive
IM_256	IM_256_437	BRITROC TMA 2.3	tumour	CD3	3.27198720871134e-06	s3	0.167672460286752	BRITROC-146	sensitive	chemo_naive
IM_256	IM_256_437	BRITROC TMA 2.3	tumour	CD3	3.27198720871134e-06	s4	0.493738836623989	BRITROC-146	sensitive	chemo_naive
IM_256	IM_256_437	BRITROC TMA 2.3	tumour	CD3	3.27198720871134e-06	s5	0	BRITROC-146	sensitive	chemo_naive
IM_256	IM_256_437	BRITROC TMA 2.3	tumour	CD3	3.27198720871134e-06	s6	0.0176656546107336	BRITROC-146	sensitive	chemo_naive
IM_256	IM_256_437	BRITROC TMA 2.3	tumour	CD3	3.27198720871134e-06	s7	0.0431427585395327	BRITROC-146	sensitive	chemo_naive
IM_257	IM_257_288	BRITROC TMA 2.1	tumour	CD3	1.94354330619391e-05	s1	0.183992371098544	BRITROC-146	sensitive	chemo_naive
IM_257	IM_257_288	BRITROC TMA 2.1	tumour	CD3	1.94354330619391e-05	s2	0.102495663946043	BRITROC-146	sensitive	chemo_naive
IM_257	IM_257_288	BRITROC TMA 2.1	tumour	CD3	1.94354330619391e-05	s3	0.121024924747342	BRITROC-146	sensitive	chemo_naive
IM_257	IM_257_288	BRITROC TMA 2.1	tumour	CD3	1.94354330619391e-05	s4	0.48563993350306	BRITROC-146	sensitive	chemo_naive
IM_257	IM_257_288	BRITROC TMA 2.1	tumour	CD3	1.94354330619391e-05	s5	0.0367300261368933	BRITROC-146	sensitive	chemo_naive
IM_257	IM_257_288	BRITROC TMA 2.1	tumour	CD3	1.94354330619391e-05	s6	0.0192562914314771	BRITROC-146	sensitive	chemo_naive
IM_257	IM_257_288	BRITROC TMA 2.1	tumour	CD3	1.94354330619391e-05	s7	0.0508607891366408	BRITROC-146	sensitive	chemo_naive
IM_257	IM_257_363	BRITROC TMA 2.2	tumour	CD3	1.07717124060505e-05	s1	0.183992371098544	BRITROC-146	sensitive	chemo_naive
IM_257	IM_257_363	BRITROC TMA 2.2	tumour	CD3	1.07717124060505e-05	s2	0.102495663946043	BRITROC-146	sensitive	chemo_naive
IM_257	IM_257_363	BRITROC TMA 2.2	tumour	CD3	1.07717124060505e-05	s3	0.121024924747342	BRITROC-146	sensitive	chemo_naive
IM_257	IM_257_363	BRITROC TMA 2.2	tumour	CD3	1.07717124060505e-05	s4	0.48563993350306	BRITROC-146	sensitive	chemo_naive
IM_257	IM_257_363	BRITROC TMA 2.2	tumour	CD3	1.07717124060505e-05	s5	0.0367300261368933	BRITROC-146	sensitive	chemo_naive
IM_257	IM_257_363	BRITROC TMA 2.2	tumour	CD3	1.07717124060505e-05	s6	0.0192562914314771	BRITROC-146	sensitive	chemo_naive
IM_257	IM_257_363	BRITROC TMA 2.2	tumour	CD3	1.07717124060505e-05	s7	0.0508607891366408	BRITROC-146	sensitive	chemo_naive
IM_257	IM_257_436	BRITROC TMA 2.3	tumour	CD3	0.000132173285471219	s1	0.183992371098544	BRITROC-146	sensitive	chemo_naive
IM_257	IM_257_436	BRITROC TMA 2.3	tumour	CD3	0.000132173285471219	s2	0.102495663946043	BRITROC-146	sensitive	chemo_naive
IM_257	IM_257_436	BRITROC TMA 2.3	tumour	CD3	0.000132173285471219	s3	0.121024924747342	BRITROC-146	sensitive	chemo_naive
IM_257	IM_257_436	BRITROC TMA 2.3	tumour	CD3	0.000132173285471219	s4	0.48563993350306	BRITROC-146	sensitive	chemo_naive
IM_257	IM_257_436	BRITROC TMA 2.3	tumour	CD3	0.000132173285471219	s5	0.0367300261368933	BRITROC-146	sensitive	chemo_naive
IM_257	IM_257_436	BRITROC TMA 2.3	tumour	CD3	0.000132173285471219	s6	0.0192562914314771	BRITROC-146	sensitive	chemo_naive
IM_257	IM_257_436	BRITROC TMA 2.3	tumour	CD3	0.000132173285471219	s7	0.0508607891366408	BRITROC-146	sensitive	chemo_naive
IM_258	IM_258_287	BRITROC TMA 2.1	tumour	CD3	1.00053228317465e-05	s1	0.230749598650564	BRITROC-146	sensitive	chemo_naive
IM_258	IM_258_287	BRITROC TMA 2.1	tumour	CD3	1.00053228317465e-05	s2	0.0899789059089692	BRITROC-146	sensitive	chemo_naive
IM_258	IM_258_287	BRITROC TMA 2.1	tumour	CD3	1.00053228317465e-05	s3	0.158569337480083	BRITROC-146	sensitive	chemo_naive
IM_258	IM_258_287	BRITROC TMA 2.1	tumour	CD3	1.00053228317465e-05	s4	0.509432073742981	BRITROC-146	sensitive	chemo_naive
IM_258	IM_258_287	BRITROC TMA 2.1	tumour	CD3	1.00053228317465e-05	s5	0	BRITROC-146	sensitive	chemo_naive
IM_258	IM_258_287	BRITROC TMA 2.1	tumour	CD3	1.00053228317465e-05	s6	0	BRITROC-146	sensitive	chemo_naive
IM_258	IM_258_287	BRITROC TMA 2.1	tumour	CD3	1.00053228317465e-05	s7	0.0112700842174025	BRITROC-146	sensitive	chemo_naive
IM_258	IM_258_362	BRITROC TMA 2.2	tumour	CD3	1.16969587907144e-05	s1	0.230749598650564	BRITROC-146	sensitive	chemo_naive
IM_258	IM_258_362	BRITROC TMA 2.2	tumour	CD3	1.16969587907144e-05	s2	0.0899789059089692	BRITROC-146	sensitive	chemo_naive
IM_258	IM_258_362	BRITROC TMA 2.2	tumour	CD3	1.16969587907144e-05	s3	0.158569337480083	BRITROC-146	sensitive	chemo_naive
IM_258	IM_258_362	BRITROC TMA 2.2	tumour	CD3	1.16969587907144e-05	s4	0.509432073742981	BRITROC-146	sensitive	chemo_naive
IM_258	IM_258_362	BRITROC TMA 2.2	tumour	CD3	1.16969587907144e-05	s5	0	BRITROC-146	sensitive	chemo_naive
IM_258	IM_258_362	BRITROC TMA 2.2	tumour	CD3	1.16969587907144e-05	s6	0	BRITROC-146	sensitive	chemo_naive
IM_258	IM_258_362	BRITROC TMA 2.2	tumour	CD3	1.16969587907144e-05	s7	0.0112700842174025	BRITROC-146	sensitive	chemo_naive
IM_258	IM_258_435	BRITROC TMA 2.3	tumour	CD3	0	s1	0.230749598650564	BRITROC-146	sensitive	chemo_naive
IM_258	IM_258_435	BRITROC TMA 2.3	tumour	CD3	0	s2	0.0899789059089692	BRITROC-146	sensitive	chemo_naive
IM_258	IM_258_435	BRITROC TMA 2.3	tumour	CD3	0	s3	0.158569337480083	BRITROC-146	sensitive	chemo_naive
IM_258	IM_258_435	BRITROC TMA 2.3	tumour	CD3	0	s4	0.509432073742981	BRITROC-146	sensitive	chemo_naive
IM_258	IM_258_435	BRITROC TMA 2.3	tumour	CD3	0	s5	0	BRITROC-146	sensitive	chemo_naive
IM_258	IM_258_435	BRITROC TMA 2.3	tumour	CD3	0	s6	0	BRITROC-146	sensitive	chemo_naive
IM_258	IM_258_435	BRITROC TMA 2.3	tumour	CD3	0	s7	0.0112700842174025	BRITROC-146	sensitive	chemo_naive
IM_259	IM_259_286	BRITROC TMA 2.1	tumour	CD3	1.25578708548561e-05	s1	0.172322212790348	BRITROC-146	sensitive	chemo_naive
IM_259	IM_259_286	BRITROC TMA 2.1	tumour	CD3	1.25578708548561e-05	s2	0.176699276110484	BRITROC-146	sensitive	chemo_naive
IM_259	IM_259_286	BRITROC TMA 2.1	tumour	CD3	1.25578708548561e-05	s3	0.105285157946387	BRITROC-146	sensitive	chemo_naive
IM_259	IM_259_286	BRITROC TMA 2.1	tumour	CD3	1.25578708548561e-05	s4	0.438795372351214	BRITROC-146	sensitive	chemo_naive
IM_259	IM_259_286	BRITROC TMA 2.1	tumour	CD3	1.25578708548561e-05	s5	0	BRITROC-146	sensitive	chemo_naive
IM_259	IM_259_286	BRITROC TMA 2.1	tumour	CD3	1.25578708548561e-05	s6	0.0551020858058663	BRITROC-146	sensitive	chemo_naive
IM_259	IM_259_286	BRITROC TMA 2.1	tumour	CD3	1.25578708548561e-05	s7	0.0517958949957017	BRITROC-146	sensitive	chemo_naive
IM_259	IM_259_361	BRITROC TMA 2.2	tumour	CD3	3.75316203901787e-06	s1	0.172322212790348	BRITROC-146	sensitive	chemo_naive
IM_259	IM_259_361	BRITROC TMA 2.2	tumour	CD3	3.75316203901787e-06	s2	0.176699276110484	BRITROC-146	sensitive	chemo_naive
IM_259	IM_259_361	BRITROC TMA 2.2	tumour	CD3	3.75316203901787e-06	s3	0.105285157946387	BRITROC-146	sensitive	chemo_naive
IM_259	IM_259_361	BRITROC TMA 2.2	tumour	CD3	3.75316203901787e-06	s4	0.438795372351214	BRITROC-146	sensitive	chemo_naive
IM_259	IM_259_361	BRITROC TMA 2.2	tumour	CD3	3.75316203901787e-06	s5	0	BRITROC-146	sensitive	chemo_naive
IM_259	IM_259_361	BRITROC TMA 2.2	tumour	CD3	3.75316203901787e-06	s6	0.0551020858058663	BRITROC-146	sensitive	chemo_naive
IM_259	IM_259_361	BRITROC TMA 2.2	tumour	CD3	3.75316203901787e-06	s7	0.0517958949957017	BRITROC-146	sensitive	chemo_naive
IM_269	IM_269_266	BRITROC TMA 2.1	tumour	CD3	0.000135479103374661	s1	0.385019812331877	BRITROC-172	sensitive	chemo_naive
IM_269	IM_269_266	BRITROC TMA 2.1	tumour	CD3	0.000135479103374661	s2	0.0563899265910703	BRITROC-172	sensitive	chemo_naive
IM_269	IM_269_266	BRITROC TMA 2.1	tumour	CD3	0.000135479103374661	s3	0.322435249427415	BRITROC-172	sensitive	chemo_naive
IM_269	IM_269_266	BRITROC TMA 2.1	tumour	CD3	0.000135479103374661	s4	0	BRITROC-172	sensitive	chemo_naive
IM_269	IM_269_266	BRITROC TMA 2.1	tumour	CD3	0.000135479103374661	s5	0.0725243920911848	BRITROC-172	sensitive	chemo_naive
IM_269	IM_269_266	BRITROC TMA 2.1	tumour	CD3	0.000135479103374661	s6	0	BRITROC-172	sensitive	chemo_naive
IM_269	IM_269_266	BRITROC TMA 2.1	tumour	CD3	0.000135479103374661	s7	0.163630619558453	BRITROC-172	sensitive	chemo_naive
IM_269	IM_269_344	BRITROC TMA 2.2	tumour	CD3	0.000337065962418883	s1	0.385019812331877	BRITROC-172	sensitive	chemo_naive
IM_269	IM_269_344	BRITROC TMA 2.2	tumour	CD3	0.000337065962418883	s2	0.0563899265910703	BRITROC-172	sensitive	chemo_naive
IM_269	IM_269_344	BRITROC TMA 2.2	tumour	CD3	0.000337065962418883	s3	0.322435249427415	BRITROC-172	sensitive	chemo_naive
IM_269	IM_269_344	BRITROC TMA 2.2	tumour	CD3	0.000337065962418883	s4	0	BRITROC-172	sensitive	chemo_naive
IM_269	IM_269_344	BRITROC TMA 2.2	tumour	CD3	0.000337065962418883	s5	0.0725243920911848	BRITROC-172	sensitive	chemo_naive
IM_269	IM_269_344	BRITROC TMA 2.2	tumour	CD3	0.000337065962418883	s6	0	BRITROC-172	sensitive	chemo_naive
IM_269	IM_269_344	BRITROC TMA 2.2	tumour	CD3	0.000337065962418883	s7	0.163630619558453	BRITROC-172	sensitive	chemo_naive
IM_269	IM_269_416	BRITROC TMA 2.3	tumour	CD3	0.000386963246054424	s1	0.385019812331877	BRITROC-172	sensitive	chemo_naive
IM_269	IM_269_416	BRITROC TMA 2.3	tumour	CD3	0.000386963246054424	s2	0.0563899265910703	BRITROC-172	sensitive	chemo_naive
IM_269	IM_269_416	BRITROC TMA 2.3	tumour	CD3	0.000386963246054424	s3	0.322435249427415	BRITROC-172	sensitive	chemo_naive
IM_269	IM_269_416	BRITROC TMA 2.3	tumour	CD3	0.000386963246054424	s4	0	BRITROC-172	sensitive	chemo_naive
IM_269	IM_269_416	BRITROC TMA 2.3	tumour	CD3	0.000386963246054424	s5	0.0725243920911848	BRITROC-172	sensitive	chemo_naive
IM_269	IM_269_416	BRITROC TMA 2.3	tumour	CD3	0.000386963246054424	s6	0	BRITROC-172	sensitive	chemo_naive
IM_269	IM_269_416	BRITROC TMA 2.3	tumour	CD3	0.000386963246054424	s7	0.163630619558453	BRITROC-172	sensitive	chemo_naive
IM_277	IM_277_337	BRITROC TMA 2.2	tumour	CD3	0.000288276745675849	s1	0.163902465105219	BRITROC-187	sensitive	chemo_naive
IM_277	IM_277_337	BRITROC TMA 2.2	tumour	CD3	0.000288276745675849	s2	0.193972179245774	BRITROC-187	sensitive	chemo_naive
IM_277	IM_277_337	BRITROC TMA 2.2	tumour	CD3	0.000288276745675849	s3	0.174339175194717	BRITROC-187	sensitive	chemo_naive
IM_277	IM_277_337	BRITROC TMA 2.2	tumour	CD3	0.000288276745675849	s4	0.0497111767803478	BRITROC-187	sensitive	chemo_naive
IM_277	IM_277_337	BRITROC TMA 2.2	tumour	CD3	0.000288276745675849	s5	0.239959274638042	BRITROC-187	sensitive	chemo_naive
IM_277	IM_277_337	BRITROC TMA 2.2	tumour	CD3	0.000288276745675849	s6	0.0187881347177339	BRITROC-187	sensitive	chemo_naive
IM_277	IM_277_337	BRITROC TMA 2.2	tumour	CD3	0.000288276745675849	s7	0.159327594318167	BRITROC-187	sensitive	chemo_naive
IM_295	IM_295_256	BRITROC TMA 2.1	tumour	CD3	4.90420925395438e-05	s1	0.317513790661151	BRITROC-209	sensitive	chemo_naive
IM_295	IM_295_256	BRITROC TMA 2.1	tumour	CD3	4.90420925395438e-05	s2	0.0476553740555705	BRITROC-209	sensitive	chemo_naive
IM_295	IM_295_256	BRITROC TMA 2.1	tumour	CD3	4.90420925395438e-05	s3	0.366868313823477	BRITROC-209	sensitive	chemo_naive
IM_295	IM_295_256	BRITROC TMA 2.1	tumour	CD3	4.90420925395438e-05	s4	0	BRITROC-209	sensitive	chemo_naive
IM_295	IM_295_256	BRITROC TMA 2.1	tumour	CD3	4.90420925395438e-05	s5	0.083093438816996	BRITROC-209	sensitive	chemo_naive
IM_295	IM_295_256	BRITROC TMA 2.1	tumour	CD3	4.90420925395438e-05	s6	0	BRITROC-209	sensitive	chemo_naive
IM_295	IM_295_256	BRITROC TMA 2.1	tumour	CD3	4.90420925395438e-05	s7	0.184869082642806	BRITROC-209	sensitive	chemo_naive
IM_295	IM_295_329	BRITROC TMA 2.2	tumour	CD3	4.26892976863468e-05	s1	0.317513790661151	BRITROC-209	sensitive	chemo_naive
IM_295	IM_295_329	BRITROC TMA 2.2	tumour	CD3	4.26892976863468e-05	s2	0.0476553740555705	BRITROC-209	sensitive	chemo_naive
IM_295	IM_295_329	BRITROC TMA 2.2	tumour	CD3	4.26892976863468e-05	s3	0.366868313823477	BRITROC-209	sensitive	chemo_naive
IM_295	IM_295_329	BRITROC TMA 2.2	tumour	CD3	4.26892976863468e-05	s4	0	BRITROC-209	sensitive	chemo_naive
IM_295	IM_295_329	BRITROC TMA 2.2	tumour	CD3	4.26892976863468e-05	s5	0.083093438816996	BRITROC-209	sensitive	chemo_naive
IM_295	IM_295_329	BRITROC TMA 2.2	tumour	CD3	4.26892976863468e-05	s6	0	BRITROC-209	sensitive	chemo_naive
IM_295	IM_295_329	BRITROC TMA 2.2	tumour	CD3	4.26892976863468e-05	s7	0.184869082642806	BRITROC-209	sensitive	chemo_naive
IM_295	IM_295_403	BRITROC TMA 2.3	tumour	CD3	1.59324887344028e-05	s1	0.317513790661151	BRITROC-209	sensitive	chemo_naive
IM_295	IM_295_403	BRITROC TMA 2.3	tumour	CD3	1.59324887344028e-05	s2	0.0476553740555705	BRITROC-209	sensitive	chemo_naive
IM_295	IM_295_403	BRITROC TMA 2.3	tumour	CD3	1.59324887344028e-05	s3	0.366868313823477	BRITROC-209	sensitive	chemo_naive
IM_295	IM_295_403	BRITROC TMA 2.3	tumour	CD3	1.59324887344028e-05	s4	0	BRITROC-209	sensitive	chemo_naive
IM_295	IM_295_403	BRITROC TMA 2.3	tumour	CD3	1.59324887344028e-05	s5	0.083093438816996	BRITROC-209	sensitive	chemo_naive
IM_295	IM_295_403	BRITROC TMA 2.3	tumour	CD3	1.59324887344028e-05	s6	0	BRITROC-209	sensitive	chemo_naive
IM_295	IM_295_403	BRITROC TMA 2.3	tumour	CD3	1.59324887344028e-05	s7	0.184869082642806	BRITROC-209	sensitive	chemo_naive
IM_319	IM_319_331	BRITROC TMA 2.2	tumour	CD3	0	s1	0.621343763913191	BRITROC-199	sensitive	chemo_naive
IM_319	IM_319_331	BRITROC TMA 2.2	tumour	CD3	0	s2	0.0437865587523999	BRITROC-199	sensitive	chemo_naive
IM_319	IM_319_331	BRITROC TMA 2.2	tumour	CD3	0	s3	0	BRITROC-199	sensitive	chemo_naive
IM_319	IM_319_331	BRITROC TMA 2.2	tumour	CD3	0	s4	0.322756996952181	BRITROC-199	sensitive	chemo_naive
IM_319	IM_319_331	BRITROC TMA 2.2	tumour	CD3	0	s5	0	BRITROC-199	sensitive	chemo_naive
IM_319	IM_319_331	BRITROC TMA 2.2	tumour	CD3	0	s6	0.0121126803822283	BRITROC-199	sensitive	chemo_naive
IM_319	IM_319_331	BRITROC TMA 2.2	tumour	CD3	0	s7	0	BRITROC-199	sensitive	chemo_naive
IM_319	IM_319_405	BRITROC TMA 2.3	tumour	CD3	1.27514334736463e-05	s1	0.621343763913191	BRITROC-199	sensitive	chemo_naive
IM_319	IM_319_405	BRITROC TMA 2.3	tumour	CD3	1.27514334736463e-05	s2	0.0437865587523999	BRITROC-199	sensitive	chemo_naive
IM_319	IM_319_405	BRITROC TMA 2.3	tumour	CD3	1.27514334736463e-05	s3	0	BRITROC-199	sensitive	chemo_naive
IM_319	IM_319_405	BRITROC TMA 2.3	tumour	CD3	1.27514334736463e-05	s4	0.322756996952181	BRITROC-199	sensitive	chemo_naive
IM_319	IM_319_405	BRITROC TMA 2.3	tumour	CD3	1.27514334736463e-05	s5	0	BRITROC-199	sensitive	chemo_naive
IM_319	IM_319_405	BRITROC TMA 2.3	tumour	CD3	1.27514334736463e-05	s6	0.0121126803822283	BRITROC-199	sensitive	chemo_naive
IM_319	IM_319_405	BRITROC TMA 2.3	tumour	CD3	1.27514334736463e-05	s7	0	BRITROC-199	sensitive	chemo_naive
IM_323	IM_323_326	BRITROC TMA 2.1	tumour	CD3	3.51675145945186e-05	s1	0.146532570104736	BRITROC-34	sensitive	neo_adjuvant
IM_323	IM_323_326	BRITROC TMA 2.1	tumour	CD3	3.51675145945186e-05	s2	0.240328235528281	BRITROC-34	sensitive	neo_adjuvant
IM_323	IM_323_326	BRITROC TMA 2.1	tumour	CD3	3.51675145945186e-05	s3	0.346532572853132	BRITROC-34	sensitive	neo_adjuvant
IM_323	IM_323_326	BRITROC TMA 2.1	tumour	CD3	3.51675145945186e-05	s4	0.129749865644505	BRITROC-34	sensitive	neo_adjuvant
IM_323	IM_323_326	BRITROC TMA 2.1	tumour	CD3	3.51675145945186e-05	s5	0	BRITROC-34	sensitive	neo_adjuvant
IM_323	IM_323_326	BRITROC TMA 2.1	tumour	CD3	3.51675145945186e-05	s6	0	BRITROC-34	sensitive	neo_adjuvant
IM_323	IM_323_326	BRITROC TMA 2.1	tumour	CD3	3.51675145945186e-05	s7	0.136856755869345	BRITROC-34	sensitive	neo_adjuvant
IM_323	IM_323_399	BRITROC TMA 2.2	tumour	CD3	5.00212354301354e-05	s1	0.146532570104736	BRITROC-34	sensitive	neo_adjuvant
IM_323	IM_323_399	BRITROC TMA 2.2	tumour	CD3	5.00212354301354e-05	s2	0.240328235528281	BRITROC-34	sensitive	neo_adjuvant
IM_323	IM_323_399	BRITROC TMA 2.2	tumour	CD3	5.00212354301354e-05	s3	0.346532572853132	BRITROC-34	sensitive	neo_adjuvant
IM_323	IM_323_399	BRITROC TMA 2.2	tumour	CD3	5.00212354301354e-05	s4	0.129749865644505	BRITROC-34	sensitive	neo_adjuvant
IM_323	IM_323_399	BRITROC TMA 2.2	tumour	CD3	5.00212354301354e-05	s5	0	BRITROC-34	sensitive	neo_adjuvant
IM_323	IM_323_399	BRITROC TMA 2.2	tumour	CD3	5.00212354301354e-05	s6	0	BRITROC-34	sensitive	neo_adjuvant
IM_323	IM_323_399	BRITROC TMA 2.2	tumour	CD3	5.00212354301354e-05	s7	0.136856755869345	BRITROC-34	sensitive	neo_adjuvant
IM_323	IM_323_473	BRITROC TMA 2.3	tumour	CD3	1.73790771710022e-05	s1	0.146532570104736	BRITROC-34	sensitive	neo_adjuvant
IM_323	IM_323_473	BRITROC TMA 2.3	tumour	CD3	1.73790771710022e-05	s2	0.240328235528281	BRITROC-34	sensitive	neo_adjuvant
IM_323	IM_323_473	BRITROC TMA 2.3	tumour	CD3	1.73790771710022e-05	s3	0.346532572853132	BRITROC-34	sensitive	neo_adjuvant
IM_323	IM_323_473	BRITROC TMA 2.3	tumour	CD3	1.73790771710022e-05	s4	0.129749865644505	BRITROC-34	sensitive	neo_adjuvant
IM_323	IM_323_473	BRITROC TMA 2.3	tumour	CD3	1.73790771710022e-05	s5	0	BRITROC-34	sensitive	neo_adjuvant
IM_323	IM_323_473	BRITROC TMA 2.3	tumour	CD3	1.73790771710022e-05	s6	0	BRITROC-34	sensitive	neo_adjuvant
IM_323	IM_323_473	BRITROC TMA 2.3	tumour	CD3	1.73790771710022e-05	s7	0.136856755869345	BRITROC-34	sensitive	neo_adjuvant
IM_326	IM_326_324	BRITROC TMA 2.1	tumour	CD3	1.51504247800348e-05	s1	0.122275338455154	BRITROC-106	sensitive	neo_adjuvant
IM_326	IM_326_324	BRITROC TMA 2.1	tumour	CD3	1.51504247800348e-05	s2	0.153632177889027	BRITROC-106	sensitive	neo_adjuvant
IM_326	IM_326_324	BRITROC TMA 2.1	tumour	CD3	1.51504247800348e-05	s3	0.046229565597203	BRITROC-106	sensitive	neo_adjuvant
IM_326	IM_326_324	BRITROC TMA 2.1	tumour	CD3	1.51504247800348e-05	s4	0.365461421432922	BRITROC-106	sensitive	neo_adjuvant
IM_326	IM_326_324	BRITROC TMA 2.1	tumour	CD3	1.51504247800348e-05	s5	0	BRITROC-106	sensitive	neo_adjuvant
IM_326	IM_326_324	BRITROC TMA 2.1	tumour	CD3	1.51504247800348e-05	s6	0.115549286344162	BRITROC-106	sensitive	neo_adjuvant
IM_326	IM_326_324	BRITROC TMA 2.1	tumour	CD3	1.51504247800348e-05	s7	0.196852210281532	BRITROC-106	sensitive	neo_adjuvant
IM_326	IM_326_397	BRITROC TMA 2.2	tumour	CD3	1.26078420777724e-05	s1	0.122275338455154	BRITROC-106	sensitive	neo_adjuvant
IM_326	IM_326_397	BRITROC TMA 2.2	tumour	CD3	1.26078420777724e-05	s2	0.153632177889027	BRITROC-106	sensitive	neo_adjuvant
IM_326	IM_326_397	BRITROC TMA 2.2	tumour	CD3	1.26078420777724e-05	s3	0.046229565597203	BRITROC-106	sensitive	neo_adjuvant
IM_326	IM_326_397	BRITROC TMA 2.2	tumour	CD3	1.26078420777724e-05	s4	0.365461421432922	BRITROC-106	sensitive	neo_adjuvant
IM_326	IM_326_397	BRITROC TMA 2.2	tumour	CD3	1.26078420777724e-05	s5	0	BRITROC-106	sensitive	neo_adjuvant
IM_326	IM_326_397	BRITROC TMA 2.2	tumour	CD3	1.26078420777724e-05	s6	0.115549286344162	BRITROC-106	sensitive	neo_adjuvant
IM_326	IM_326_397	BRITROC TMA 2.2	tumour	CD3	1.26078420777724e-05	s7	0.196852210281532	BRITROC-106	sensitive	neo_adjuvant
IM_326	IM_326_470	BRITROC TMA 2.3	tumour	CD3	2.05771690136643e-05	s1	0.122275338455154	BRITROC-106	sensitive	neo_adjuvant
IM_326	IM_326_470	BRITROC TMA 2.3	tumour	CD3	2.05771690136643e-05	s2	0.153632177889027	BRITROC-106	sensitive	neo_adjuvant
IM_326	IM_326_470	BRITROC TMA 2.3	tumour	CD3	2.05771690136643e-05	s3	0.046229565597203	BRITROC-106	sensitive	neo_adjuvant
IM_326	IM_326_470	BRITROC TMA 2.3	tumour	CD3	2.05771690136643e-05	s4	0.365461421432922	BRITROC-106	sensitive	neo_adjuvant
IM_326	IM_326_470	BRITROC TMA 2.3	tumour	CD3	2.05771690136643e-05	s5	0	BRITROC-106	sensitive	neo_adjuvant
IM_326	IM_326_470	BRITROC TMA 2.3	tumour	CD3	2.05771690136643e-05	s6	0.115549286344162	BRITROC-106	sensitive	neo_adjuvant
IM_326	IM_326_470	BRITROC TMA 2.3	tumour	CD3	2.05771690136643e-05	s7	0.196852210281532	BRITROC-106	sensitive	neo_adjuvant
IM_329	IM_329_342	BRITROC TMA 2.2	tumour	CD3	0.000236703998268679	s1	0.213755593770549	BRITROC-175	sensitive	chemo_naive
IM_329	IM_329_342	BRITROC TMA 2.2	tumour	CD3	0.000236703998268679	s2	0.167055763086965	BRITROC-175	sensitive	chemo_naive
IM_329	IM_329_342	BRITROC TMA 2.2	tumour	CD3	0.000236703998268679	s3	0.157518614824366	BRITROC-175	sensitive	chemo_naive
IM_329	IM_329_342	BRITROC TMA 2.2	tumour	CD3	0.000236703998268679	s4	0.0360374370113896	BRITROC-175	sensitive	chemo_naive
IM_329	IM_329_342	BRITROC TMA 2.2	tumour	CD3	0.000236703998268679	s5	0.0380748275288904	BRITROC-175	sensitive	chemo_naive
IM_329	IM_329_342	BRITROC TMA 2.2	tumour	CD3	0.000236703998268679	s6	0.0164733880899445	BRITROC-175	sensitive	chemo_naive
IM_329	IM_329_342	BRITROC TMA 2.2	tumour	CD3	0.000236703998268679	s7	0.371084375687894	BRITROC-175	sensitive	chemo_naive
IM_329	IM_329_414	BRITROC TMA 2.3	tumour	CD3	9.77838621069756e-05	s1	0.213755593770549	BRITROC-175	sensitive	chemo_naive
IM_329	IM_329_414	BRITROC TMA 2.3	tumour	CD3	9.77838621069756e-05	s2	0.167055763086965	BRITROC-175	sensitive	chemo_naive
IM_329	IM_329_414	BRITROC TMA 2.3	tumour	CD3	9.77838621069756e-05	s3	0.157518614824366	BRITROC-175	sensitive	chemo_naive
IM_329	IM_329_414	BRITROC TMA 2.3	tumour	CD3	9.77838621069756e-05	s4	0.0360374370113896	BRITROC-175	sensitive	chemo_naive
IM_329	IM_329_414	BRITROC TMA 2.3	tumour	CD3	9.77838621069756e-05	s5	0.0380748275288904	BRITROC-175	sensitive	chemo_naive
IM_329	IM_329_414	BRITROC TMA 2.3	tumour	CD3	9.77838621069756e-05	s6	0.0164733880899445	BRITROC-175	sensitive	chemo_naive
IM_329	IM_329_414	BRITROC TMA 2.3	tumour	CD3	9.77838621069756e-05	s7	0.371084375687894	BRITROC-175	sensitive	chemo_naive
IM_33	IM_33_70	BRITROC TMA 1.1	tumour	CD3	5.26394471594702e-05	s1	0.112975625780659	BRITROC-13	sensitive	chemo_naive
IM_33	IM_33_70	BRITROC TMA 1.1	tumour	CD3	5.26394471594702e-05	s2	0	BRITROC-13	sensitive	chemo_naive
IM_33	IM_33_70	BRITROC TMA 1.1	tumour	CD3	5.26394471594702e-05	s3	0	BRITROC-13	sensitive	chemo_naive
IM_33	IM_33_70	BRITROC TMA 1.1	tumour	CD3	5.26394471594702e-05	s4	0.459137212825632	BRITROC-13	sensitive	chemo_naive
IM_33	IM_33_70	BRITROC TMA 1.1	tumour	CD3	5.26394471594702e-05	s5	0	BRITROC-13	sensitive	chemo_naive
IM_33	IM_33_70	BRITROC TMA 1.1	tumour	CD3	5.26394471594702e-05	s6	0.339208784409123	BRITROC-13	sensitive	chemo_naive
IM_33	IM_33_70	BRITROC TMA 1.1	tumour	CD3	5.26394471594702e-05	s7	0.0886783769845861	BRITROC-13	sensitive	chemo_naive
IM_33	IM_33_155	BRITROC TMA 1.2	tumour	CD3	4.52699446801276e-05	s1	0.112975625780659	BRITROC-13	sensitive	chemo_naive
IM_33	IM_33_155	BRITROC TMA 1.2	tumour	CD3	4.52699446801276e-05	s2	0	BRITROC-13	sensitive	chemo_naive
IM_33	IM_33_155	BRITROC TMA 1.2	tumour	CD3	4.52699446801276e-05	s3	0	BRITROC-13	sensitive	chemo_naive
IM_33	IM_33_155	BRITROC TMA 1.2	tumour	CD3	4.52699446801276e-05	s4	0.459137212825632	BRITROC-13	sensitive	chemo_naive
IM_33	IM_33_155	BRITROC TMA 1.2	tumour	CD3	4.52699446801276e-05	s5	0	BRITROC-13	sensitive	chemo_naive
IM_33	IM_33_155	BRITROC TMA 1.2	tumour	CD3	4.52699446801276e-05	s6	0.339208784409123	BRITROC-13	sensitive	chemo_naive
IM_33	IM_33_155	BRITROC TMA 1.2	tumour	CD3	4.52699446801276e-05	s7	0.0886783769845861	BRITROC-13	sensitive	chemo_naive
IM_33	IM_33_238	BRITROC TMA 1.3	tumour	CD3	3.4947651799635e-05	s1	0.112975625780659	BRITROC-13	sensitive	chemo_naive
IM_33	IM_33_238	BRITROC TMA 1.3	tumour	CD3	3.4947651799635e-05	s2	0	BRITROC-13	sensitive	chemo_naive
IM_33	IM_33_238	BRITROC TMA 1.3	tumour	CD3	3.4947651799635e-05	s3	0	BRITROC-13	sensitive	chemo_naive
IM_33	IM_33_238	BRITROC TMA 1.3	tumour	CD3	3.4947651799635e-05	s4	0.459137212825632	BRITROC-13	sensitive	chemo_naive
IM_33	IM_33_238	BRITROC TMA 1.3	tumour	CD3	3.4947651799635e-05	s5	0	BRITROC-13	sensitive	chemo_naive
IM_33	IM_33_238	BRITROC TMA 1.3	tumour	CD3	3.4947651799635e-05	s6	0.339208784409123	BRITROC-13	sensitive	chemo_naive
IM_33	IM_33_238	BRITROC TMA 1.3	tumour	CD3	3.4947651799635e-05	s7	0.0886783769845861	BRITROC-13	sensitive	chemo_naive
IM_56	IM_56_62	BRITROC TMA 1.1	tumour	CD3	1.83782989046534e-05	s1	0.267421434637045	BRITROC-23	sensitive	chemo_naive
IM_56	IM_56_62	BRITROC TMA 1.1	tumour	CD3	1.83782989046534e-05	s2	0.0574780633016879	BRITROC-23	sensitive	chemo_naive
IM_56	IM_56_62	BRITROC TMA 1.1	tumour	CD3	1.83782989046534e-05	s3	0.25826827296401	BRITROC-23	sensitive	chemo_naive
IM_56	IM_56_62	BRITROC TMA 1.1	tumour	CD3	1.83782989046534e-05	s4	0.029323860704964	BRITROC-23	sensitive	chemo_naive
IM_56	IM_56_62	BRITROC TMA 1.1	tumour	CD3	1.83782989046534e-05	s5	0.142386984699162	BRITROC-23	sensitive	chemo_naive
IM_56	IM_56_62	BRITROC TMA 1.1	tumour	CD3	1.83782989046534e-05	s6	0	BRITROC-23	sensitive	chemo_naive
IM_56	IM_56_62	BRITROC TMA 1.1	tumour	CD3	1.83782989046534e-05	s7	0.245121383693132	BRITROC-23	sensitive	chemo_naive
IM_56	IM_56_146	BRITROC TMA 1.2	tumour	CD3	3.23899037725404e-05	s1	0.267421434637045	BRITROC-23	sensitive	chemo_naive
IM_56	IM_56_146	BRITROC TMA 1.2	tumour	CD3	3.23899037725404e-05	s2	0.0574780633016879	BRITROC-23	sensitive	chemo_naive
IM_56	IM_56_146	BRITROC TMA 1.2	tumour	CD3	3.23899037725404e-05	s3	0.25826827296401	BRITROC-23	sensitive	chemo_naive
IM_56	IM_56_146	BRITROC TMA 1.2	tumour	CD3	3.23899037725404e-05	s4	0.029323860704964	BRITROC-23	sensitive	chemo_naive
IM_56	IM_56_146	BRITROC TMA 1.2	tumour	CD3	3.23899037725404e-05	s5	0.142386984699162	BRITROC-23	sensitive	chemo_naive
IM_56	IM_56_146	BRITROC TMA 1.2	tumour	CD3	3.23899037725404e-05	s6	0	BRITROC-23	sensitive	chemo_naive
IM_56	IM_56_146	BRITROC TMA 1.2	tumour	CD3	3.23899037725404e-05	s7	0.245121383693132	BRITROC-23	sensitive	chemo_naive
IM_56	IM_56_231	BRITROC TMA 1.3	tumour	CD3	4.98653635185e-05	s1	0.267421434637045	BRITROC-23	sensitive	chemo_naive
IM_56	IM_56_231	BRITROC TMA 1.3	tumour	CD3	4.98653635185e-05	s2	0.0574780633016879	BRITROC-23	sensitive	chemo_naive
IM_56	IM_56_231	BRITROC TMA 1.3	tumour	CD3	4.98653635185e-05	s3	0.25826827296401	BRITROC-23	sensitive	chemo_naive
IM_56	IM_56_231	BRITROC TMA 1.3	tumour	CD3	4.98653635185e-05	s4	0.029323860704964	BRITROC-23	sensitive	chemo_naive
IM_56	IM_56_231	BRITROC TMA 1.3	tumour	CD3	4.98653635185e-05	s5	0.142386984699162	BRITROC-23	sensitive	chemo_naive
IM_56	IM_56_231	BRITROC TMA 1.3	tumour	CD3	4.98653635185e-05	s6	0	BRITROC-23	sensitive	chemo_naive
IM_56	IM_56_231	BRITROC TMA 1.3	tumour	CD3	4.98653635185e-05	s7	0.245121383693132	BRITROC-23	sensitive	chemo_naive
IM_6	IM_6_84	BRITROC TMA 1.1	tumour	CD3	3.36609667429649e-06	s1	0.790425763249664	BRITROC-2	resistant	chemo_naive
IM_6	IM_6_84	BRITROC TMA 1.1	tumour	CD3	3.36609667429649e-06	s2	0.0193314564646694	BRITROC-2	resistant	chemo_naive
IM_6	IM_6_84	BRITROC TMA 1.1	tumour	CD3	3.36609667429649e-06	s3	0.0167416820520973	BRITROC-2	resistant	chemo_naive
IM_6	IM_6_84	BRITROC TMA 1.1	tumour	CD3	3.36609667429649e-06	s4	0	BRITROC-2	resistant	chemo_naive
IM_6	IM_6_84	BRITROC TMA 1.1	tumour	CD3	3.36609667429649e-06	s5	0.0254458471847166	BRITROC-2	resistant	chemo_naive
IM_6	IM_6_84	BRITROC TMA 1.1	tumour	CD3	3.36609667429649e-06	s6	0.148055251048852	BRITROC-2	resistant	chemo_naive
IM_6	IM_6_84	BRITROC TMA 1.1	tumour	CD3	3.36609667429649e-06	s7	0	BRITROC-2	resistant	chemo_naive
IM_6	IM_6_168	BRITROC TMA 1.2	tumour	CD3	2.35477513074889e-06	s1	0.790425763249664	BRITROC-2	resistant	chemo_naive
IM_6	IM_6_168	BRITROC TMA 1.2	tumour	CD3	2.35477513074889e-06	s2	0.0193314564646694	BRITROC-2	resistant	chemo_naive
IM_6	IM_6_168	BRITROC TMA 1.2	tumour	CD3	2.35477513074889e-06	s3	0.0167416820520973	BRITROC-2	resistant	chemo_naive
IM_6	IM_6_168	BRITROC TMA 1.2	tumour	CD3	2.35477513074889e-06	s4	0	BRITROC-2	resistant	chemo_naive
IM_6	IM_6_168	BRITROC TMA 1.2	tumour	CD3	2.35477513074889e-06	s5	0.0254458471847166	BRITROC-2	resistant	chemo_naive
IM_6	IM_6_168	BRITROC TMA 1.2	tumour	CD3	2.35477513074889e-06	s6	0.148055251048852	BRITROC-2	resistant	chemo_naive
IM_6	IM_6_168	BRITROC TMA 1.2	tumour	CD3	2.35477513074889e-06	s7	0	BRITROC-2	resistant	chemo_naive
IM_6	IM_6_252	BRITROC TMA 1.3	tumour	CD3	2.75694750771945e-06	s1	0.790425763249664	BRITROC-2	resistant	chemo_naive
IM_6	IM_6_252	BRITROC TMA 1.3	tumour	CD3	2.75694750771945e-06	s2	0.0193314564646694	BRITROC-2	resistant	chemo_naive
IM_6	IM_6_252	BRITROC TMA 1.3	tumour	CD3	2.75694750771945e-06	s3	0.0167416820520973	BRITROC-2	resistant	chemo_naive
IM_6	IM_6_252	BRITROC TMA 1.3	tumour	CD3	2.75694750771945e-06	s4	0	BRITROC-2	resistant	chemo_naive
IM_6	IM_6_252	BRITROC TMA 1.3	tumour	CD3	2.75694750771945e-06	s5	0.0254458471847166	BRITROC-2	resistant	chemo_naive
IM_6	IM_6_252	BRITROC TMA 1.3	tumour	CD3	2.75694750771945e-06	s6	0.148055251048852	BRITROC-2	resistant	chemo_naive
IM_6	IM_6_252	BRITROC TMA 1.3	tumour	CD3	2.75694750771945e-06	s7	0	BRITROC-2	resistant	chemo_naive
IM_66	IM_66_55	BRITROC TMA 1.1	tumour	CD3	0.000158261126694279	s1	0.367234634007824	BRITROC-29	sensitive	chemo_naive
IM_66	IM_66_55	BRITROC TMA 1.1	tumour	CD3	0.000158261126694279	s2	0.0108887103374365	BRITROC-29	sensitive	chemo_naive
IM_66	IM_66_55	BRITROC TMA 1.1	tumour	CD3	0.000158261126694279	s3	0.377006745502306	BRITROC-29	sensitive	chemo_naive
IM_66	IM_66_55	BRITROC TMA 1.1	tumour	CD3	0.000158261126694279	s4	0	BRITROC-29	sensitive	chemo_naive
IM_66	IM_66_55	BRITROC TMA 1.1	tumour	CD3	0.000158261126694279	s5	0.0372419003059192	BRITROC-29	sensitive	chemo_naive
IM_66	IM_66_55	BRITROC TMA 1.1	tumour	CD3	0.000158261126694279	s6	0	BRITROC-29	sensitive	chemo_naive
IM_66	IM_66_55	BRITROC TMA 1.1	tumour	CD3	0.000158261126694279	s7	0.207628009846514	BRITROC-29	sensitive	chemo_naive
IM_66	IM_66_139	BRITROC TMA 1.2	tumour	CD3	5.77512705279516e-05	s1	0.367234634007824	BRITROC-29	sensitive	chemo_naive
IM_66	IM_66_139	BRITROC TMA 1.2	tumour	CD3	5.77512705279516e-05	s2	0.0108887103374365	BRITROC-29	sensitive	chemo_naive
IM_66	IM_66_139	BRITROC TMA 1.2	tumour	CD3	5.77512705279516e-05	s3	0.377006745502306	BRITROC-29	sensitive	chemo_naive
IM_66	IM_66_139	BRITROC TMA 1.2	tumour	CD3	5.77512705279516e-05	s4	0	BRITROC-29	sensitive	chemo_naive
IM_66	IM_66_139	BRITROC TMA 1.2	tumour	CD3	5.77512705279516e-05	s5	0.0372419003059192	BRITROC-29	sensitive	chemo_naive
IM_66	IM_66_139	BRITROC TMA 1.2	tumour	CD3	5.77512705279516e-05	s6	0	BRITROC-29	sensitive	chemo_naive
IM_66	IM_66_139	BRITROC TMA 1.2	tumour	CD3	5.77512705279516e-05	s7	0.207628009846514	BRITROC-29	sensitive	chemo_naive
IM_66	IM_66_225	BRITROC TMA 1.3	tumour	CD3	9.89915238507703e-05	s1	0.367234634007824	BRITROC-29	sensitive	chemo_naive
IM_66	IM_66_225	BRITROC TMA 1.3	tumour	CD3	9.89915238507703e-05	s2	0.0108887103374365	BRITROC-29	sensitive	chemo_naive
IM_66	IM_66_225	BRITROC TMA 1.3	tumour	CD3	9.89915238507703e-05	s3	0.377006745502306	BRITROC-29	sensitive	chemo_naive
IM_66	IM_66_225	BRITROC TMA 1.3	tumour	CD3	9.89915238507703e-05	s4	0	BRITROC-29	sensitive	chemo_naive
IM_66	IM_66_225	BRITROC TMA 1.3	tumour	CD3	9.89915238507703e-05	s5	0.0372419003059192	BRITROC-29	sensitive	chemo_naive
IM_66	IM_66_225	BRITROC TMA 1.3	tumour	CD3	9.89915238507703e-05	s6	0	BRITROC-29	sensitive	chemo_naive
IM_66	IM_66_225	BRITROC TMA 1.3	tumour	CD3	9.89915238507703e-05	s7	0.207628009846514	BRITROC-29	sensitive	chemo_naive
IM_7	IM_7_83	BRITROC TMA 1.1	tumour	CD3	0	s1	0.29539716732491	BRITROC-3	resistant	chemo_naive
IM_7	IM_7_83	BRITROC TMA 1.1	tumour	CD3	0	s2	0.155009298961768	BRITROC-3	resistant	chemo_naive
IM_7	IM_7_83	BRITROC TMA 1.1	tumour	CD3	0	s3	0.0396351103259767	BRITROC-3	resistant	chemo_naive
IM_7	IM_7_83	BRITROC TMA 1.1	tumour	CD3	0	s4	0.221867776156511	BRITROC-3	resistant	chemo_naive
IM_7	IM_7_83	BRITROC TMA 1.1	tumour	CD3	0	s5	0	BRITROC-3	resistant	chemo_naive
IM_7	IM_7_83	BRITROC TMA 1.1	tumour	CD3	0	s6	0.062551180172657	BRITROC-3	resistant	chemo_naive
IM_7	IM_7_83	BRITROC TMA 1.1	tumour	CD3	0	s7	0.225539467058177	BRITROC-3	resistant	chemo_naive
IM_7	IM_7_167	BRITROC TMA 1.2	tumour	CD3	0.000437474083686377	s1	0.29539716732491	BRITROC-3	resistant	chemo_naive
IM_7	IM_7_167	BRITROC TMA 1.2	tumour	CD3	0.000437474083686377	s2	0.155009298961768	BRITROC-3	resistant	chemo_naive
IM_7	IM_7_167	BRITROC TMA 1.2	tumour	CD3	0.000437474083686377	s3	0.0396351103259767	BRITROC-3	resistant	chemo_naive
IM_7	IM_7_167	BRITROC TMA 1.2	tumour	CD3	0.000437474083686377	s4	0.221867776156511	BRITROC-3	resistant	chemo_naive
IM_7	IM_7_167	BRITROC TMA 1.2	tumour	CD3	0.000437474083686377	s5	0	BRITROC-3	resistant	chemo_naive
IM_7	IM_7_167	BRITROC TMA 1.2	tumour	CD3	0.000437474083686377	s6	0.062551180172657	BRITROC-3	resistant	chemo_naive
IM_7	IM_7_167	BRITROC TMA 1.2	tumour	CD3	0.000437474083686377	s7	0.225539467058177	BRITROC-3	resistant	chemo_naive
IM_7	IM_7_251	BRITROC TMA 1.3	tumour	CD3	0.000345846984784572	s1	0.29539716732491	BRITROC-3	resistant	chemo_naive
IM_7	IM_7_251	BRITROC TMA 1.3	tumour	CD3	0.000345846984784572	s2	0.155009298961768	BRITROC-3	resistant	chemo_naive
IM_7	IM_7_251	BRITROC TMA 1.3	tumour	CD3	0.000345846984784572	s3	0.0396351103259767	BRITROC-3	resistant	chemo_naive
IM_7	IM_7_251	BRITROC TMA 1.3	tumour	CD3	0.000345846984784572	s4	0.221867776156511	BRITROC-3	resistant	chemo_naive
IM_7	IM_7_251	BRITROC TMA 1.3	tumour	CD3	0.000345846984784572	s5	0	BRITROC-3	resistant	chemo_naive
IM_7	IM_7_251	BRITROC TMA 1.3	tumour	CD3	0.000345846984784572	s6	0.062551180172657	BRITROC-3	resistant	chemo_naive
IM_7	IM_7_251	BRITROC TMA 1.3	tumour	CD3	0.000345846984784572	s7	0.225539467058177	BRITROC-3	resistant	chemo_naive
IM_80	IM_80_46	BRITROC TMA 1.1	tumour	CD3	3.50075703870962e-05	s1	0.0782264677943946	BRITROC-36	sensitive	chemo_naive
IM_80	IM_80_46	BRITROC TMA 1.1	tumour	CD3	3.50075703870962e-05	s2	0.237539088709388	BRITROC-36	sensitive	chemo_naive
IM_80	IM_80_46	BRITROC TMA 1.1	tumour	CD3	3.50075703870962e-05	s3	0.0770447930418147	BRITROC-36	sensitive	chemo_naive
IM_80	IM_80_46	BRITROC TMA 1.1	tumour	CD3	3.50075703870962e-05	s4	0.156004237005359	BRITROC-36	sensitive	chemo_naive
IM_80	IM_80_46	BRITROC TMA 1.1	tumour	CD3	3.50075703870962e-05	s5	0.109996490850463	BRITROC-36	sensitive	chemo_naive
IM_80	IM_80_46	BRITROC TMA 1.1	tumour	CD3	3.50075703870962e-05	s6	0.223600032420241	BRITROC-36	sensitive	chemo_naive
IM_80	IM_80_46	BRITROC TMA 1.1	tumour	CD3	3.50075703870962e-05	s7	0.11758889017834	BRITROC-36	sensitive	chemo_naive
IM_80	IM_80_131	BRITROC TMA 1.2	tumour	CD3	1.8458574763101e-05	s1	0.0782264677943946	BRITROC-36	sensitive	chemo_naive
IM_80	IM_80_131	BRITROC TMA 1.2	tumour	CD3	1.8458574763101e-05	s2	0.237539088709388	BRITROC-36	sensitive	chemo_naive
IM_80	IM_80_131	BRITROC TMA 1.2	tumour	CD3	1.8458574763101e-05	s3	0.0770447930418147	BRITROC-36	sensitive	chemo_naive
IM_80	IM_80_131	BRITROC TMA 1.2	tumour	CD3	1.8458574763101e-05	s4	0.156004237005359	BRITROC-36	sensitive	chemo_naive
IM_80	IM_80_131	BRITROC TMA 1.2	tumour	CD3	1.8458574763101e-05	s5	0.109996490850463	BRITROC-36	sensitive	chemo_naive
IM_80	IM_80_131	BRITROC TMA 1.2	tumour	CD3	1.8458574763101e-05	s6	0.223600032420241	BRITROC-36	sensitive	chemo_naive
IM_80	IM_80_131	BRITROC TMA 1.2	tumour	CD3	1.8458574763101e-05	s7	0.11758889017834	BRITROC-36	sensitive	chemo_naive
IM_80	IM_80_215	BRITROC TMA 1.3	tumour	CD3	5.49272647378524e-05	s1	0.0782264677943946	BRITROC-36	sensitive	chemo_naive
IM_80	IM_80_215	BRITROC TMA 1.3	tumour	CD3	5.49272647378524e-05	s2	0.237539088709388	BRITROC-36	sensitive	chemo_naive
IM_80	IM_80_215	BRITROC TMA 1.3	tumour	CD3	5.49272647378524e-05	s3	0.0770447930418147	BRITROC-36	sensitive	chemo_naive
IM_80	IM_80_215	BRITROC TMA 1.3	tumour	CD3	5.49272647378524e-05	s4	0.156004237005359	BRITROC-36	sensitive	chemo_naive
IM_80	IM_80_215	BRITROC TMA 1.3	tumour	CD3	5.49272647378524e-05	s5	0.109996490850463	BRITROC-36	sensitive	chemo_naive
IM_80	IM_80_215	BRITROC TMA 1.3	tumour	CD3	5.49272647378524e-05	s6	0.223600032420241	BRITROC-36	sensitive	chemo_naive
IM_80	IM_80_215	BRITROC TMA 1.3	tumour	CD3	5.49272647378524e-05	s7	0.11758889017834	BRITROC-36	sensitive	chemo_naive
IM_81	IM_81_45	BRITROC TMA 1.1	tumour	CD3	1.36498645933432e-06	s1	0.507971872951989	BRITROC-37	sensitive	chemo_naive
IM_81	IM_81_45	BRITROC TMA 1.1	tumour	CD3	1.36498645933432e-06	s2	0.0688626678223048	BRITROC-37	sensitive	chemo_naive
IM_81	IM_81_45	BRITROC TMA 1.1	tumour	CD3	1.36498645933432e-06	s3	0.18293542711055	BRITROC-37	sensitive	chemo_naive
IM_81	IM_81_45	BRITROC TMA 1.1	tumour	CD3	1.36498645933432e-06	s4	0.0551009425916087	BRITROC-37	sensitive	chemo_naive
IM_81	IM_81_45	BRITROC TMA 1.1	tumour	CD3	1.36498645933432e-06	s5	0.0775969142928714	BRITROC-37	sensitive	chemo_naive
IM_81	IM_81_45	BRITROC TMA 1.1	tumour	CD3	1.36498645933432e-06	s6	0.107532175230677	BRITROC-37	sensitive	chemo_naive
IM_81	IM_81_45	BRITROC TMA 1.1	tumour	CD3	1.36498645933432e-06	s7	0	BRITROC-37	sensitive	chemo_naive
IM_81	IM_81_130	BRITROC TMA 1.2	tumour	CD3	9.85736394373417e-07	s1	0.507971872951989	BRITROC-37	sensitive	chemo_naive
IM_81	IM_81_130	BRITROC TMA 1.2	tumour	CD3	9.85736394373417e-07	s2	0.0688626678223048	BRITROC-37	sensitive	chemo_naive
IM_81	IM_81_130	BRITROC TMA 1.2	tumour	CD3	9.85736394373417e-07	s3	0.18293542711055	BRITROC-37	sensitive	chemo_naive
IM_81	IM_81_130	BRITROC TMA 1.2	tumour	CD3	9.85736394373417e-07	s4	0.0551009425916087	BRITROC-37	sensitive	chemo_naive
IM_81	IM_81_130	BRITROC TMA 1.2	tumour	CD3	9.85736394373417e-07	s5	0.0775969142928714	BRITROC-37	sensitive	chemo_naive
IM_81	IM_81_130	BRITROC TMA 1.2	tumour	CD3	9.85736394373417e-07	s6	0.107532175230677	BRITROC-37	sensitive	chemo_naive
IM_81	IM_81_130	BRITROC TMA 1.2	tumour	CD3	9.85736394373417e-07	s7	0	BRITROC-37	sensitive	chemo_naive
IM_81	IM_81_214	BRITROC TMA 1.3	tumour	CD3	1.81336815000181e-05	s1	0.507971872951989	BRITROC-37	sensitive	chemo_naive
IM_81	IM_81_214	BRITROC TMA 1.3	tumour	CD3	1.81336815000181e-05	s2	0.0688626678223048	BRITROC-37	sensitive	chemo_naive
IM_81	IM_81_214	BRITROC TMA 1.3	tumour	CD3	1.81336815000181e-05	s3	0.18293542711055	BRITROC-37	sensitive	chemo_naive
IM_81	IM_81_214	BRITROC TMA 1.3	tumour	CD3	1.81336815000181e-05	s4	0.0551009425916087	BRITROC-37	sensitive	chemo_naive
IM_81	IM_81_214	BRITROC TMA 1.3	tumour	CD3	1.81336815000181e-05	s5	0.0775969142928714	BRITROC-37	sensitive	chemo_naive
IM_81	IM_81_214	BRITROC TMA 1.3	tumour	CD3	1.81336815000181e-05	s6	0.107532175230677	BRITROC-37	sensitive	chemo_naive
IM_81	IM_81_214	BRITROC TMA 1.3	tumour	CD3	1.81336815000181e-05	s7	0	BRITROC-37	sensitive	chemo_naive
IM_82	IM_82_44	BRITROC TMA 1.1	tumour	CD3	1.66025393583949e-05	s1	0.0820866492604436	BRITROC-38	sensitive	chemo_naive
IM_82	IM_82_44	BRITROC TMA 1.1	tumour	CD3	1.66025393583949e-05	s2	0.247024685265558	BRITROC-38	sensitive	chemo_naive
IM_82	IM_82_44	BRITROC TMA 1.1	tumour	CD3	1.66025393583949e-05	s3	0.13251905676856	BRITROC-38	sensitive	chemo_naive
IM_82	IM_82_44	BRITROC TMA 1.1	tumour	CD3	1.66025393583949e-05	s4	0	BRITROC-38	sensitive	chemo_naive
IM_82	IM_82_44	BRITROC TMA 1.1	tumour	CD3	1.66025393583949e-05	s5	0.134331076086675	BRITROC-38	sensitive	chemo_naive
IM_82	IM_82_44	BRITROC TMA 1.1	tumour	CD3	1.66025393583949e-05	s6	0	BRITROC-38	sensitive	chemo_naive
IM_82	IM_82_44	BRITROC TMA 1.1	tumour	CD3	1.66025393583949e-05	s7	0.404038532618762	BRITROC-38	sensitive	chemo_naive
IM_82	IM_82_129	BRITROC TMA 1.2	tumour	CD3	3.06978229103992e-05	s1	0.0820866492604436	BRITROC-38	sensitive	chemo_naive
IM_82	IM_82_129	BRITROC TMA 1.2	tumour	CD3	3.06978229103992e-05	s2	0.247024685265558	BRITROC-38	sensitive	chemo_naive
IM_82	IM_82_129	BRITROC TMA 1.2	tumour	CD3	3.06978229103992e-05	s3	0.13251905676856	BRITROC-38	sensitive	chemo_naive
IM_82	IM_82_129	BRITROC TMA 1.2	tumour	CD3	3.06978229103992e-05	s4	0	BRITROC-38	sensitive	chemo_naive
IM_82	IM_82_129	BRITROC TMA 1.2	tumour	CD3	3.06978229103992e-05	s5	0.134331076086675	BRITROC-38	sensitive	chemo_naive
IM_82	IM_82_129	BRITROC TMA 1.2	tumour	CD3	3.06978229103992e-05	s6	0	BRITROC-38	sensitive	chemo_naive
IM_82	IM_82_129	BRITROC TMA 1.2	tumour	CD3	3.06978229103992e-05	s7	0.404038532618762	BRITROC-38	sensitive	chemo_naive
IM_82	IM_82_213	BRITROC TMA 1.3	tumour	CD3	2.28700689012803e-05	s1	0.0820866492604436	BRITROC-38	sensitive	chemo_naive
IM_82	IM_82_213	BRITROC TMA 1.3	tumour	CD3	2.28700689012803e-05	s2	0.247024685265558	BRITROC-38	sensitive	chemo_naive
IM_82	IM_82_213	BRITROC TMA 1.3	tumour	CD3	2.28700689012803e-05	s3	0.13251905676856	BRITROC-38	sensitive	chemo_naive
IM_82	IM_82_213	BRITROC TMA 1.3	tumour	CD3	2.28700689012803e-05	s4	0	BRITROC-38	sensitive	chemo_naive
IM_82	IM_82_213	BRITROC TMA 1.3	tumour	CD3	2.28700689012803e-05	s5	0.134331076086675	BRITROC-38	sensitive	chemo_naive
IM_82	IM_82_213	BRITROC TMA 1.3	tumour	CD3	2.28700689012803e-05	s6	0	BRITROC-38	sensitive	chemo_naive
IM_82	IM_82_213	BRITROC TMA 1.3	tumour	CD3	2.28700689012803e-05	s7	0.404038532618762	BRITROC-38	sensitive	chemo_naive
IM_85	IM_85_41	BRITROC TMA 1.1	tumour	CD3	0.000411875529927745	s1	0.161989025768217	BRITROC-39	sensitive	chemo_naive
IM_85	IM_85_41	BRITROC TMA 1.1	tumour	CD3	0.000411875529927745	s2	0.0701554385803959	BRITROC-39	sensitive	chemo_naive
IM_85	IM_85_41	BRITROC TMA 1.1	tumour	CD3	0.000411875529927745	s3	0.227970268640297	BRITROC-39	sensitive	chemo_naive
IM_85	IM_85_41	BRITROC TMA 1.1	tumour	CD3	0.000411875529927745	s4	0	BRITROC-39	sensitive	chemo_naive
IM_85	IM_85_41	BRITROC TMA 1.1	tumour	CD3	0.000411875529927745	s5	0.358320312922992	BRITROC-39	sensitive	chemo_naive
IM_85	IM_85_41	BRITROC TMA 1.1	tumour	CD3	0.000411875529927745	s6	0	BRITROC-39	sensitive	chemo_naive
IM_85	IM_85_41	BRITROC TMA 1.1	tumour	CD3	0.000411875529927745	s7	0.181564954088098	BRITROC-39	sensitive	chemo_naive
IM_85	IM_85_126	BRITROC TMA 1.2	tumour	CD3	0.000370064531914243	s1	0.161989025768217	BRITROC-39	sensitive	chemo_naive
IM_85	IM_85_126	BRITROC TMA 1.2	tumour	CD3	0.000370064531914243	s2	0.0701554385803959	BRITROC-39	sensitive	chemo_naive
IM_85	IM_85_126	BRITROC TMA 1.2	tumour	CD3	0.000370064531914243	s3	0.227970268640297	BRITROC-39	sensitive	chemo_naive
IM_85	IM_85_126	BRITROC TMA 1.2	tumour	CD3	0.000370064531914243	s4	0	BRITROC-39	sensitive	chemo_naive
IM_85	IM_85_126	BRITROC TMA 1.2	tumour	CD3	0.000370064531914243	s5	0.358320312922992	BRITROC-39	sensitive	chemo_naive
IM_85	IM_85_126	BRITROC TMA 1.2	tumour	CD3	0.000370064531914243	s6	0	BRITROC-39	sensitive	chemo_naive
IM_85	IM_85_126	BRITROC TMA 1.2	tumour	CD3	0.000370064531914243	s7	0.181564954088098	BRITROC-39	sensitive	chemo_naive
IM_85	IM_85_210	BRITROC TMA 1.3	tumour	CD3	0.000503902380366131	s1	0.161989025768217	BRITROC-39	sensitive	chemo_naive
IM_85	IM_85_210	BRITROC TMA 1.3	tumour	CD3	0.000503902380366131	s2	0.0701554385803959	BRITROC-39	sensitive	chemo_naive
IM_85	IM_85_210	BRITROC TMA 1.3	tumour	CD3	0.000503902380366131	s3	0.227970268640297	BRITROC-39	sensitive	chemo_naive
IM_85	IM_85_210	BRITROC TMA 1.3	tumour	CD3	0.000503902380366131	s4	0	BRITROC-39	sensitive	chemo_naive
IM_85	IM_85_210	BRITROC TMA 1.3	tumour	CD3	0.000503902380366131	s5	0.358320312922992	BRITROC-39	sensitive	chemo_naive
IM_85	IM_85_210	BRITROC TMA 1.3	tumour	CD3	0.000503902380366131	s6	0	BRITROC-39	sensitive	chemo_naive
IM_85	IM_85_210	BRITROC TMA 1.3	tumour	CD3	0.000503902380366131	s7	0.181564954088098	BRITROC-39	sensitive	chemo_naive
IM_92	IM_92_38	BRITROC TMA 1.1	tumour	CD3	0.000194041368727669	s1	0.133339360062987	BRITROC-46	sensitive	chemo_naive
IM_92	IM_92_38	BRITROC TMA 1.1	tumour	CD3	0.000194041368727669	s2	0.144265743360035	BRITROC-46	sensitive	chemo_naive
IM_92	IM_92_38	BRITROC TMA 1.1	tumour	CD3	0.000194041368727669	s3	0.35049395597658	BRITROC-46	sensitive	chemo_naive
IM_92	IM_92_38	BRITROC TMA 1.1	tumour	CD3	0.000194041368727669	s4	0.107488796571468	BRITROC-46	sensitive	chemo_naive
IM_92	IM_92_38	BRITROC TMA 1.1	tumour	CD3	0.000194041368727669	s5	0.0880257186764592	BRITROC-46	sensitive	chemo_naive
IM_92	IM_92_38	BRITROC TMA 1.1	tumour	CD3	0.000194041368727669	s6	0	BRITROC-46	sensitive	chemo_naive
IM_92	IM_92_38	BRITROC TMA 1.1	tumour	CD3	0.000194041368727669	s7	0.17638642535247	BRITROC-46	sensitive	chemo_naive
IM_92	IM_92_123	BRITROC TMA 1.2	tumour	CD3	0.000321624778571313	s1	0.133339360062987	BRITROC-46	sensitive	chemo_naive
IM_92	IM_92_123	BRITROC TMA 1.2	tumour	CD3	0.000321624778571313	s2	0.144265743360035	BRITROC-46	sensitive	chemo_naive
IM_92	IM_92_123	BRITROC TMA 1.2	tumour	CD3	0.000321624778571313	s3	0.35049395597658	BRITROC-46	sensitive	chemo_naive
IM_92	IM_92_123	BRITROC TMA 1.2	tumour	CD3	0.000321624778571313	s4	0.107488796571468	BRITROC-46	sensitive	chemo_naive
IM_92	IM_92_123	BRITROC TMA 1.2	tumour	CD3	0.000321624778571313	s5	0.0880257186764592	BRITROC-46	sensitive	chemo_naive
IM_92	IM_92_123	BRITROC TMA 1.2	tumour	CD3	0.000321624778571313	s6	0	BRITROC-46	sensitive	chemo_naive
IM_92	IM_92_123	BRITROC TMA 1.2	tumour	CD3	0.000321624778571313	s7	0.17638642535247	BRITROC-46	sensitive	chemo_naive
IM_92	IM_92_207	BRITROC TMA 1.3	tumour	CD3	5.20729085811271e-05	s1	0.133339360062987	BRITROC-46	sensitive	chemo_naive
IM_92	IM_92_207	BRITROC TMA 1.3	tumour	CD3	5.20729085811271e-05	s2	0.144265743360035	BRITROC-46	sensitive	chemo_naive
IM_92	IM_92_207	BRITROC TMA 1.3	tumour	CD3	5.20729085811271e-05	s3	0.35049395597658	BRITROC-46	sensitive	chemo_naive
IM_92	IM_92_207	BRITROC TMA 1.3	tumour	CD3	5.20729085811271e-05	s4	0.107488796571468	BRITROC-46	sensitive	chemo_naive
IM_92	IM_92_207	BRITROC TMA 1.3	tumour	CD3	5.20729085811271e-05	s5	0.0880257186764592	BRITROC-46	sensitive	chemo_naive
IM_92	IM_92_207	BRITROC TMA 1.3	tumour	CD3	5.20729085811271e-05	s6	0	BRITROC-46	sensitive	chemo_naive
IM_92	IM_92_207	BRITROC TMA 1.3	tumour	CD3	5.20729085811271e-05	s7	0.17638642535247	BRITROC-46	sensitive	chemo_naive
IM_101	IM_101_340	BRITROC TMA 2.2	tumour	CD8	0	s1	0.397508949126639	BRITROC-55	sensitive	chemo_naive
IM_101	IM_101_340	BRITROC TMA 2.2	tumour	CD8	0	s2	0.0255735921559522	BRITROC-55	sensitive	chemo_naive
IM_101	IM_101_340	BRITROC TMA 2.2	tumour	CD8	0	s3	0.358683098902467	BRITROC-55	sensitive	chemo_naive
IM_101	IM_101_340	BRITROC TMA 2.2	tumour	CD8	0	s4	0	BRITROC-55	sensitive	chemo_naive
IM_101	IM_101_340	BRITROC TMA 2.2	tumour	CD8	0	s5	0.0439610142019648	BRITROC-55	sensitive	chemo_naive
IM_101	IM_101_340	BRITROC TMA 2.2	tumour	CD8	0	s6	0	BRITROC-55	sensitive	chemo_naive
IM_101	IM_101_340	BRITROC TMA 2.2	tumour	CD8	0	s7	0.174273345612977	BRITROC-55	sensitive	chemo_naive
IM_101	IM_101_418	BRITROC TMA 2.3	tumour	CD8	0	s1	0.397508949126639	BRITROC-55	sensitive	chemo_naive
IM_101	IM_101_418	BRITROC TMA 2.3	tumour	CD8	0	s2	0.0255735921559522	BRITROC-55	sensitive	chemo_naive
IM_101	IM_101_418	BRITROC TMA 2.3	tumour	CD8	0	s3	0.358683098902467	BRITROC-55	sensitive	chemo_naive
IM_101	IM_101_418	BRITROC TMA 2.3	tumour	CD8	0	s4	0	BRITROC-55	sensitive	chemo_naive
IM_101	IM_101_418	BRITROC TMA 2.3	tumour	CD8	0	s5	0.0439610142019648	BRITROC-55	sensitive	chemo_naive
IM_101	IM_101_418	BRITROC TMA 2.3	tumour	CD8	0	s6	0	BRITROC-55	sensitive	chemo_naive
IM_101	IM_101_418	BRITROC TMA 2.3	tumour	CD8	0	s7	0.174273345612977	BRITROC-55	sensitive	chemo_naive
IM_108	IM_108_36	BRITROC TMA 1.1	tumour	CD8	6.74302966498018e-05	s1	0.378551687985202	BRITROC-61	sensitive	chemo_naive
IM_108	IM_108_36	BRITROC TMA 1.1	tumour	CD8	6.74302966498018e-05	s2	0.112601955792809	BRITROC-61	sensitive	chemo_naive
IM_108	IM_108_36	BRITROC TMA 1.1	tumour	CD8	6.74302966498018e-05	s3	0.135681018660891	BRITROC-61	sensitive	chemo_naive
IM_108	IM_108_36	BRITROC TMA 1.1	tumour	CD8	6.74302966498018e-05	s4	0.212522853812677	BRITROC-61	sensitive	chemo_naive
IM_108	IM_108_36	BRITROC TMA 1.1	tumour	CD8	6.74302966498018e-05	s5	0	BRITROC-61	sensitive	chemo_naive
IM_108	IM_108_36	BRITROC TMA 1.1	tumour	CD8	6.74302966498018e-05	s6	0.132496332609754	BRITROC-61	sensitive	chemo_naive
IM_108	IM_108_36	BRITROC TMA 1.1	tumour	CD8	6.74302966498018e-05	s7	0.0281461511386662	BRITROC-61	sensitive	chemo_naive
IM_108	IM_108_123	BRITROC TMA 1.2	tumour	CD8	0.000158900152569984	s1	0.378551687985202	BRITROC-61	sensitive	chemo_naive
IM_108	IM_108_123	BRITROC TMA 1.2	tumour	CD8	0.000158900152569984	s2	0.112601955792809	BRITROC-61	sensitive	chemo_naive
IM_108	IM_108_123	BRITROC TMA 1.2	tumour	CD8	0.000158900152569984	s3	0.135681018660891	BRITROC-61	sensitive	chemo_naive
IM_108	IM_108_123	BRITROC TMA 1.2	tumour	CD8	0.000158900152569984	s4	0.212522853812677	BRITROC-61	sensitive	chemo_naive
IM_108	IM_108_123	BRITROC TMA 1.2	tumour	CD8	0.000158900152569984	s5	0	BRITROC-61	sensitive	chemo_naive
IM_108	IM_108_123	BRITROC TMA 1.2	tumour	CD8	0.000158900152569984	s6	0.132496332609754	BRITROC-61	sensitive	chemo_naive
IM_108	IM_108_123	BRITROC TMA 1.2	tumour	CD8	0.000158900152569984	s7	0.0281461511386662	BRITROC-61	sensitive	chemo_naive
IM_108	IM_108_209	BRITROC TMA 1.3	tumour	CD8	2.31483777947533e-05	s1	0.378551687985202	BRITROC-61	sensitive	chemo_naive
IM_108	IM_108_209	BRITROC TMA 1.3	tumour	CD8	2.31483777947533e-05	s2	0.112601955792809	BRITROC-61	sensitive	chemo_naive
IM_108	IM_108_209	BRITROC TMA 1.3	tumour	CD8	2.31483777947533e-05	s3	0.135681018660891	BRITROC-61	sensitive	chemo_naive
IM_108	IM_108_209	BRITROC TMA 1.3	tumour	CD8	2.31483777947533e-05	s4	0.212522853812677	BRITROC-61	sensitive	chemo_naive
IM_108	IM_108_209	BRITROC TMA 1.3	tumour	CD8	2.31483777947533e-05	s5	0	BRITROC-61	sensitive	chemo_naive
IM_108	IM_108_209	BRITROC TMA 1.3	tumour	CD8	2.31483777947533e-05	s6	0.132496332609754	BRITROC-61	sensitive	chemo_naive
IM_108	IM_108_209	BRITROC TMA 1.3	tumour	CD8	2.31483777947533e-05	s7	0.0281461511386662	BRITROC-61	sensitive	chemo_naive
IM_112	IM_112_122	BRITROC TMA 1.2	tumour	CD8	0	s1	0.450263279099021	BRITROC-64	resistant	chemo_naive
IM_112	IM_112_122	BRITROC TMA 1.2	tumour	CD8	0	s2	0.158134643385071	BRITROC-64	resistant	chemo_naive
IM_112	IM_112_122	BRITROC TMA 1.2	tumour	CD8	0	s3	0.0289659032933352	BRITROC-64	resistant	chemo_naive
IM_112	IM_112_122	BRITROC TMA 1.2	tumour	CD8	0	s4	0.0726965628279138	BRITROC-64	resistant	chemo_naive
IM_112	IM_112_122	BRITROC TMA 1.2	tumour	CD8	0	s5	0.0973009200523819	BRITROC-64	resistant	chemo_naive
IM_112	IM_112_122	BRITROC TMA 1.2	tumour	CD8	0	s6	0	BRITROC-64	resistant	chemo_naive
IM_112	IM_112_122	BRITROC TMA 1.2	tumour	CD8	0	s7	0.192638691342277	BRITROC-64	resistant	chemo_naive
IM_112	IM_112_208	BRITROC TMA 1.3	tumour	CD8	1.22667176962123e-06	s1	0.450263279099021	BRITROC-64	resistant	chemo_naive
IM_112	IM_112_208	BRITROC TMA 1.3	tumour	CD8	1.22667176962123e-06	s2	0.158134643385071	BRITROC-64	resistant	chemo_naive
IM_112	IM_112_208	BRITROC TMA 1.3	tumour	CD8	1.22667176962123e-06	s3	0.0289659032933352	BRITROC-64	resistant	chemo_naive
IM_112	IM_112_208	BRITROC TMA 1.3	tumour	CD8	1.22667176962123e-06	s4	0.0726965628279138	BRITROC-64	resistant	chemo_naive
IM_112	IM_112_208	BRITROC TMA 1.3	tumour	CD8	1.22667176962123e-06	s5	0.0973009200523819	BRITROC-64	resistant	chemo_naive
IM_112	IM_112_208	BRITROC TMA 1.3	tumour	CD8	1.22667176962123e-06	s6	0	BRITROC-64	resistant	chemo_naive
IM_112	IM_112_208	BRITROC TMA 1.3	tumour	CD8	1.22667176962123e-06	s7	0.192638691342277	BRITROC-64	resistant	chemo_naive
IM_113	IM_113_35	BRITROC TMA 1.1	tumour	CD8	0.000289119150322019	s1	0.200793672254852	BRITROC-65	sensitive	chemo_naive
IM_113	IM_113_35	BRITROC TMA 1.1	tumour	CD8	0.000289119150322019	s2	0	BRITROC-65	sensitive	chemo_naive
IM_113	IM_113_35	BRITROC TMA 1.1	tumour	CD8	0.000289119150322019	s3	0.102415967302192	BRITROC-65	sensitive	chemo_naive
IM_113	IM_113_35	BRITROC TMA 1.1	tumour	CD8	0.000289119150322019	s4	0.472173082309424	BRITROC-65	sensitive	chemo_naive
IM_113	IM_113_35	BRITROC TMA 1.1	tumour	CD8	0.000289119150322019	s5	0	BRITROC-65	sensitive	chemo_naive
IM_113	IM_113_35	BRITROC TMA 1.1	tumour	CD8	0.000289119150322019	s6	0.172937497975278	BRITROC-65	sensitive	chemo_naive
IM_113	IM_113_35	BRITROC TMA 1.1	tumour	CD8	0.000289119150322019	s7	0.0516797801582544	BRITROC-65	sensitive	chemo_naive
IM_113	IM_113_121	BRITROC TMA 1.2	tumour	CD8	0.000215530922044237	s1	0.200793672254852	BRITROC-65	sensitive	chemo_naive
IM_113	IM_113_121	BRITROC TMA 1.2	tumour	CD8	0.000215530922044237	s2	0	BRITROC-65	sensitive	chemo_naive
IM_113	IM_113_121	BRITROC TMA 1.2	tumour	CD8	0.000215530922044237	s3	0.102415967302192	BRITROC-65	sensitive	chemo_naive
IM_113	IM_113_121	BRITROC TMA 1.2	tumour	CD8	0.000215530922044237	s4	0.472173082309424	BRITROC-65	sensitive	chemo_naive
IM_113	IM_113_121	BRITROC TMA 1.2	tumour	CD8	0.000215530922044237	s5	0	BRITROC-65	sensitive	chemo_naive
IM_113	IM_113_121	BRITROC TMA 1.2	tumour	CD8	0.000215530922044237	s6	0.172937497975278	BRITROC-65	sensitive	chemo_naive
IM_113	IM_113_121	BRITROC TMA 1.2	tumour	CD8	0.000215530922044237	s7	0.0516797801582544	BRITROC-65	sensitive	chemo_naive
IM_113	IM_113_207	BRITROC TMA 1.3	tumour	CD8	0.000200719307303784	s1	0.200793672254852	BRITROC-65	sensitive	chemo_naive
IM_113	IM_113_207	BRITROC TMA 1.3	tumour	CD8	0.000200719307303784	s2	0	BRITROC-65	sensitive	chemo_naive
IM_113	IM_113_207	BRITROC TMA 1.3	tumour	CD8	0.000200719307303784	s3	0.102415967302192	BRITROC-65	sensitive	chemo_naive
IM_113	IM_113_207	BRITROC TMA 1.3	tumour	CD8	0.000200719307303784	s4	0.472173082309424	BRITROC-65	sensitive	chemo_naive
IM_113	IM_113_207	BRITROC TMA 1.3	tumour	CD8	0.000200719307303784	s5	0	BRITROC-65	sensitive	chemo_naive
IM_113	IM_113_207	BRITROC TMA 1.3	tumour	CD8	0.000200719307303784	s6	0.172937497975278	BRITROC-65	sensitive	chemo_naive
IM_113	IM_113_207	BRITROC TMA 1.3	tumour	CD8	0.000200719307303784	s7	0.0516797801582544	BRITROC-65	sensitive	chemo_naive
IM_115	IM_115_33	BRITROC TMA 1.1	tumour	CD8	4.54218984650237e-05	s1	0.390200439164333	BRITROC-67	sensitive	chemo_naive
IM_115	IM_115_33	BRITROC TMA 1.1	tumour	CD8	4.54218984650237e-05	s2	0.292752806422902	BRITROC-67	sensitive	chemo_naive
IM_115	IM_115_33	BRITROC TMA 1.1	tumour	CD8	4.54218984650237e-05	s3	0	BRITROC-67	sensitive	chemo_naive
IM_115	IM_115_33	BRITROC TMA 1.1	tumour	CD8	4.54218984650237e-05	s4	0	BRITROC-67	sensitive	chemo_naive
IM_115	IM_115_33	BRITROC TMA 1.1	tumour	CD8	4.54218984650237e-05	s5	0	BRITROC-67	sensitive	chemo_naive
IM_115	IM_115_33	BRITROC TMA 1.1	tumour	CD8	4.54218984650237e-05	s6	0	BRITROC-67	sensitive	chemo_naive
IM_115	IM_115_33	BRITROC TMA 1.1	tumour	CD8	4.54218984650237e-05	s7	0.317046754412764	BRITROC-67	sensitive	chemo_naive
IM_115	IM_115_205	BRITROC TMA 1.3	tumour	CD8	4.47793204384603e-05	s1	0.390200439164333	BRITROC-67	sensitive	chemo_naive
IM_115	IM_115_205	BRITROC TMA 1.3	tumour	CD8	4.47793204384603e-05	s2	0.292752806422902	BRITROC-67	sensitive	chemo_naive
IM_115	IM_115_205	BRITROC TMA 1.3	tumour	CD8	4.47793204384603e-05	s3	0	BRITROC-67	sensitive	chemo_naive
IM_115	IM_115_205	BRITROC TMA 1.3	tumour	CD8	4.47793204384603e-05	s4	0	BRITROC-67	sensitive	chemo_naive
IM_115	IM_115_205	BRITROC TMA 1.3	tumour	CD8	4.47793204384603e-05	s5	0	BRITROC-67	sensitive	chemo_naive
IM_115	IM_115_205	BRITROC TMA 1.3	tumour	CD8	4.47793204384603e-05	s6	0	BRITROC-67	sensitive	chemo_naive
IM_115	IM_115_205	BRITROC TMA 1.3	tumour	CD8	4.47793204384603e-05	s7	0.317046754412764	BRITROC-67	sensitive	chemo_naive
IM_116	IM_116_32	BRITROC TMA 1.1	tumour	CD8	0.000285140986376597	s1	0.141929825128018	BRITROC-68	sensitive	chemo_naive
IM_116	IM_116_32	BRITROC TMA 1.1	tumour	CD8	0.000285140986376597	s2	0.216486232716138	BRITROC-68	sensitive	chemo_naive
IM_116	IM_116_32	BRITROC TMA 1.1	tumour	CD8	0.000285140986376597	s3	0	BRITROC-68	sensitive	chemo_naive
IM_116	IM_116_32	BRITROC TMA 1.1	tumour	CD8	0.000285140986376597	s4	0.200486381415149	BRITROC-68	sensitive	chemo_naive
IM_116	IM_116_32	BRITROC TMA 1.1	tumour	CD8	0.000285140986376597	s5	0.0310389208376256	BRITROC-68	sensitive	chemo_naive
IM_116	IM_116_32	BRITROC TMA 1.1	tumour	CD8	0.000285140986376597	s6	0	BRITROC-68	sensitive	chemo_naive
IM_116	IM_116_32	BRITROC TMA 1.1	tumour	CD8	0.000285140986376597	s7	0.41005863990307	BRITROC-68	sensitive	chemo_naive
IM_116	IM_116_119	BRITROC TMA 1.2	tumour	CD8	0.000418137626467539	s1	0.141929825128018	BRITROC-68	sensitive	chemo_naive
IM_116	IM_116_119	BRITROC TMA 1.2	tumour	CD8	0.000418137626467539	s2	0.216486232716138	BRITROC-68	sensitive	chemo_naive
IM_116	IM_116_119	BRITROC TMA 1.2	tumour	CD8	0.000418137626467539	s3	0	BRITROC-68	sensitive	chemo_naive
IM_116	IM_116_119	BRITROC TMA 1.2	tumour	CD8	0.000418137626467539	s4	0.200486381415149	BRITROC-68	sensitive	chemo_naive
IM_116	IM_116_119	BRITROC TMA 1.2	tumour	CD8	0.000418137626467539	s5	0.0310389208376256	BRITROC-68	sensitive	chemo_naive
IM_116	IM_116_119	BRITROC TMA 1.2	tumour	CD8	0.000418137626467539	s6	0	BRITROC-68	sensitive	chemo_naive
IM_116	IM_116_119	BRITROC TMA 1.2	tumour	CD8	0.000418137626467539	s7	0.41005863990307	BRITROC-68	sensitive	chemo_naive
IM_116	IM_116_204	BRITROC TMA 1.3	tumour	CD8	0.000165501391148486	s1	0.141929825128018	BRITROC-68	sensitive	chemo_naive
IM_116	IM_116_204	BRITROC TMA 1.3	tumour	CD8	0.000165501391148486	s2	0.216486232716138	BRITROC-68	sensitive	chemo_naive
IM_116	IM_116_204	BRITROC TMA 1.3	tumour	CD8	0.000165501391148486	s3	0	BRITROC-68	sensitive	chemo_naive
IM_116	IM_116_204	BRITROC TMA 1.3	tumour	CD8	0.000165501391148486	s4	0.200486381415149	BRITROC-68	sensitive	chemo_naive
IM_116	IM_116_204	BRITROC TMA 1.3	tumour	CD8	0.000165501391148486	s5	0.0310389208376256	BRITROC-68	sensitive	chemo_naive
IM_116	IM_116_204	BRITROC TMA 1.3	tumour	CD8	0.000165501391148486	s6	0	BRITROC-68	sensitive	chemo_naive
IM_116	IM_116_204	BRITROC TMA 1.3	tumour	CD8	0.000165501391148486	s7	0.41005863990307	BRITROC-68	sensitive	chemo_naive
IM_117	IM_117_31	BRITROC TMA 1.1	tumour	CD8	7.79181988775451e-05	s1	0.034384409005129	BRITROC-69	sensitive	neo_adjuvant
IM_117	IM_117_31	BRITROC TMA 1.1	tumour	CD8	7.79181988775451e-05	s2	0.174822148138735	BRITROC-69	sensitive	neo_adjuvant
IM_117	IM_117_31	BRITROC TMA 1.1	tumour	CD8	7.79181988775451e-05	s3	0.0803018930751843	BRITROC-69	sensitive	neo_adjuvant
IM_117	IM_117_31	BRITROC TMA 1.1	tumour	CD8	7.79181988775451e-05	s4	0.321221327701904	BRITROC-69	sensitive	neo_adjuvant
IM_117	IM_117_31	BRITROC TMA 1.1	tumour	CD8	7.79181988775451e-05	s5	0.0864256453059808	BRITROC-69	sensitive	neo_adjuvant
IM_117	IM_117_31	BRITROC TMA 1.1	tumour	CD8	7.79181988775451e-05	s6	0.119585547836714	BRITROC-69	sensitive	neo_adjuvant
IM_117	IM_117_31	BRITROC TMA 1.1	tumour	CD8	7.79181988775451e-05	s7	0.183259028936353	BRITROC-69	sensitive	neo_adjuvant
IM_117	IM_117_118	BRITROC TMA 1.2	tumour	CD8	1.80096892127965e-05	s1	0.034384409005129	BRITROC-69	sensitive	neo_adjuvant
IM_117	IM_117_118	BRITROC TMA 1.2	tumour	CD8	1.80096892127965e-05	s2	0.174822148138735	BRITROC-69	sensitive	neo_adjuvant
IM_117	IM_117_118	BRITROC TMA 1.2	tumour	CD8	1.80096892127965e-05	s3	0.0803018930751843	BRITROC-69	sensitive	neo_adjuvant
IM_117	IM_117_118	BRITROC TMA 1.2	tumour	CD8	1.80096892127965e-05	s4	0.321221327701904	BRITROC-69	sensitive	neo_adjuvant
IM_117	IM_117_118	BRITROC TMA 1.2	tumour	CD8	1.80096892127965e-05	s5	0.0864256453059808	BRITROC-69	sensitive	neo_adjuvant
IM_117	IM_117_118	BRITROC TMA 1.2	tumour	CD8	1.80096892127965e-05	s6	0.119585547836714	BRITROC-69	sensitive	neo_adjuvant
IM_117	IM_117_118	BRITROC TMA 1.2	tumour	CD8	1.80096892127965e-05	s7	0.183259028936353	BRITROC-69	sensitive	neo_adjuvant
IM_117	IM_117_203	BRITROC TMA 1.3	tumour	CD8	2.52837397460389e-05	s1	0.034384409005129	BRITROC-69	sensitive	neo_adjuvant
IM_117	IM_117_203	BRITROC TMA 1.3	tumour	CD8	2.52837397460389e-05	s2	0.174822148138735	BRITROC-69	sensitive	neo_adjuvant
IM_117	IM_117_203	BRITROC TMA 1.3	tumour	CD8	2.52837397460389e-05	s3	0.0803018930751843	BRITROC-69	sensitive	neo_adjuvant
IM_117	IM_117_203	BRITROC TMA 1.3	tumour	CD8	2.52837397460389e-05	s4	0.321221327701904	BRITROC-69	sensitive	neo_adjuvant
IM_117	IM_117_203	BRITROC TMA 1.3	tumour	CD8	2.52837397460389e-05	s5	0.0864256453059808	BRITROC-69	sensitive	neo_adjuvant
IM_117	IM_117_203	BRITROC TMA 1.3	tumour	CD8	2.52837397460389e-05	s6	0.119585547836714	BRITROC-69	sensitive	neo_adjuvant
IM_117	IM_117_203	BRITROC TMA 1.3	tumour	CD8	2.52837397460389e-05	s7	0.183259028936353	BRITROC-69	sensitive	neo_adjuvant
IM_118	IM_118_30	BRITROC TMA 1.1	tumour	CD8	6.10099493148113e-05	s1	0.073874160796054	BRITROC-69	sensitive	neo_adjuvant
IM_118	IM_118_30	BRITROC TMA 1.1	tumour	CD8	6.10099493148113e-05	s2	0.193833296305666	BRITROC-69	sensitive	neo_adjuvant
IM_118	IM_118_30	BRITROC TMA 1.1	tumour	CD8	6.10099493148113e-05	s3	0.103551545694514	BRITROC-69	sensitive	neo_adjuvant
IM_118	IM_118_30	BRITROC TMA 1.1	tumour	CD8	6.10099493148113e-05	s4	0.314021778486162	BRITROC-69	sensitive	neo_adjuvant
IM_118	IM_118_30	BRITROC TMA 1.1	tumour	CD8	6.10099493148113e-05	s5	0.03464608529991	BRITROC-69	sensitive	neo_adjuvant
IM_118	IM_118_30	BRITROC TMA 1.1	tumour	CD8	6.10099493148113e-05	s6	0.0749757910955825	BRITROC-69	sensitive	neo_adjuvant
IM_118	IM_118_30	BRITROC TMA 1.1	tumour	CD8	6.10099493148113e-05	s7	0.205097342322111	BRITROC-69	sensitive	neo_adjuvant
IM_118	IM_118_117	BRITROC TMA 1.2	tumour	CD8	1.64354164441037e-05	s1	0.073874160796054	BRITROC-69	sensitive	neo_adjuvant
IM_118	IM_118_117	BRITROC TMA 1.2	tumour	CD8	1.64354164441037e-05	s2	0.193833296305666	BRITROC-69	sensitive	neo_adjuvant
IM_118	IM_118_117	BRITROC TMA 1.2	tumour	CD8	1.64354164441037e-05	s3	0.103551545694514	BRITROC-69	sensitive	neo_adjuvant
IM_118	IM_118_117	BRITROC TMA 1.2	tumour	CD8	1.64354164441037e-05	s4	0.314021778486162	BRITROC-69	sensitive	neo_adjuvant
IM_118	IM_118_117	BRITROC TMA 1.2	tumour	CD8	1.64354164441037e-05	s5	0.03464608529991	BRITROC-69	sensitive	neo_adjuvant
IM_118	IM_118_117	BRITROC TMA 1.2	tumour	CD8	1.64354164441037e-05	s6	0.0749757910955825	BRITROC-69	sensitive	neo_adjuvant
IM_118	IM_118_117	BRITROC TMA 1.2	tumour	CD8	1.64354164441037e-05	s7	0.205097342322111	BRITROC-69	sensitive	neo_adjuvant
IM_118	IM_118_202	BRITROC TMA 1.3	tumour	CD8	6.10248418048332e-05	s1	0.073874160796054	BRITROC-69	sensitive	neo_adjuvant
IM_118	IM_118_202	BRITROC TMA 1.3	tumour	CD8	6.10248418048332e-05	s2	0.193833296305666	BRITROC-69	sensitive	neo_adjuvant
IM_118	IM_118_202	BRITROC TMA 1.3	tumour	CD8	6.10248418048332e-05	s3	0.103551545694514	BRITROC-69	sensitive	neo_adjuvant
IM_118	IM_118_202	BRITROC TMA 1.3	tumour	CD8	6.10248418048332e-05	s4	0.314021778486162	BRITROC-69	sensitive	neo_adjuvant
IM_118	IM_118_202	BRITROC TMA 1.3	tumour	CD8	6.10248418048332e-05	s5	0.03464608529991	BRITROC-69	sensitive	neo_adjuvant
IM_118	IM_118_202	BRITROC TMA 1.3	tumour	CD8	6.10248418048332e-05	s6	0.0749757910955825	BRITROC-69	sensitive	neo_adjuvant
IM_118	IM_118_202	BRITROC TMA 1.3	tumour	CD8	6.10248418048332e-05	s7	0.205097342322111	BRITROC-69	sensitive	neo_adjuvant
IM_124	IM_124_28	BRITROC TMA 1.1	tumour	CD8	7.28109733183014e-05	s1	0.222961620145451	BRITROC-74	sensitive	chemo_naive
IM_124	IM_124_28	BRITROC TMA 1.1	tumour	CD8	7.28109733183014e-05	s2	0.283626869120527	BRITROC-74	sensitive	chemo_naive
IM_124	IM_124_28	BRITROC TMA 1.1	tumour	CD8	7.28109733183014e-05	s3	0.307808121506715	BRITROC-74	sensitive	chemo_naive
IM_124	IM_124_28	BRITROC TMA 1.1	tumour	CD8	7.28109733183014e-05	s4	0	BRITROC-74	sensitive	chemo_naive
IM_124	IM_124_28	BRITROC TMA 1.1	tumour	CD8	7.28109733183014e-05	s5	0.115934862053237	BRITROC-74	sensitive	chemo_naive
IM_124	IM_124_28	BRITROC TMA 1.1	tumour	CD8	7.28109733183014e-05	s6	0	BRITROC-74	sensitive	chemo_naive
IM_124	IM_124_28	BRITROC TMA 1.1	tumour	CD8	7.28109733183014e-05	s7	0.0696685271740699	BRITROC-74	sensitive	chemo_naive
IM_124	IM_124_115	BRITROC TMA 1.2	tumour	CD8	6.62533718233874e-05	s1	0.222961620145451	BRITROC-74	sensitive	chemo_naive
IM_124	IM_124_115	BRITROC TMA 1.2	tumour	CD8	6.62533718233874e-05	s2	0.283626869120527	BRITROC-74	sensitive	chemo_naive
IM_124	IM_124_115	BRITROC TMA 1.2	tumour	CD8	6.62533718233874e-05	s3	0.307808121506715	BRITROC-74	sensitive	chemo_naive
IM_124	IM_124_115	BRITROC TMA 1.2	tumour	CD8	6.62533718233874e-05	s4	0	BRITROC-74	sensitive	chemo_naive
IM_124	IM_124_115	BRITROC TMA 1.2	tumour	CD8	6.62533718233874e-05	s5	0.115934862053237	BRITROC-74	sensitive	chemo_naive
IM_124	IM_124_115	BRITROC TMA 1.2	tumour	CD8	6.62533718233874e-05	s6	0	BRITROC-74	sensitive	chemo_naive
IM_124	IM_124_115	BRITROC TMA 1.2	tumour	CD8	6.62533718233874e-05	s7	0.0696685271740699	BRITROC-74	sensitive	chemo_naive
IM_124	IM_124_200	BRITROC TMA 1.3	tumour	CD8	4.97815316740181e-05	s1	0.222961620145451	BRITROC-74	sensitive	chemo_naive
IM_124	IM_124_200	BRITROC TMA 1.3	tumour	CD8	4.97815316740181e-05	s2	0.283626869120527	BRITROC-74	sensitive	chemo_naive
IM_124	IM_124_200	BRITROC TMA 1.3	tumour	CD8	4.97815316740181e-05	s3	0.307808121506715	BRITROC-74	sensitive	chemo_naive
IM_124	IM_124_200	BRITROC TMA 1.3	tumour	CD8	4.97815316740181e-05	s4	0	BRITROC-74	sensitive	chemo_naive
IM_124	IM_124_200	BRITROC TMA 1.3	tumour	CD8	4.97815316740181e-05	s5	0.115934862053237	BRITROC-74	sensitive	chemo_naive
IM_124	IM_124_200	BRITROC TMA 1.3	tumour	CD8	4.97815316740181e-05	s6	0	BRITROC-74	sensitive	chemo_naive
IM_124	IM_124_200	BRITROC TMA 1.3	tumour	CD8	4.97815316740181e-05	s7	0.0696685271740699	BRITROC-74	sensitive	chemo_naive
IM_146	IM_146_9	BRITROC TMA 1.1	tumour	CD8	2.76364480531504e-06	s1	0.225575889645561	BRITROC-96	resistant	chemo_naive
IM_146	IM_146_9	BRITROC TMA 1.1	tumour	CD8	2.76364480531504e-06	s2	0.0839861393209876	BRITROC-96	resistant	chemo_naive
IM_146	IM_146_9	BRITROC TMA 1.1	tumour	CD8	2.76364480531504e-06	s3	0.0466797877469534	BRITROC-96	resistant	chemo_naive
IM_146	IM_146_9	BRITROC TMA 1.1	tumour	CD8	2.76364480531504e-06	s4	0.215561335319043	BRITROC-96	resistant	chemo_naive
IM_146	IM_146_9	BRITROC TMA 1.1	tumour	CD8	2.76364480531504e-06	s5	0.0115203122089997	BRITROC-96	resistant	chemo_naive
IM_146	IM_146_9	BRITROC TMA 1.1	tumour	CD8	2.76364480531504e-06	s6	0	BRITROC-96	resistant	chemo_naive
IM_146	IM_146_9	BRITROC TMA 1.1	tumour	CD8	2.76364480531504e-06	s7	0.416676535758455	BRITROC-96	resistant	chemo_naive
IM_146	IM_146_99	BRITROC TMA 1.2	tumour	CD8	1.53607707420328e-05	s1	0.225575889645561	BRITROC-96	resistant	chemo_naive
IM_146	IM_146_99	BRITROC TMA 1.2	tumour	CD8	1.53607707420328e-05	s2	0.0839861393209876	BRITROC-96	resistant	chemo_naive
IM_146	IM_146_99	BRITROC TMA 1.2	tumour	CD8	1.53607707420328e-05	s3	0.0466797877469534	BRITROC-96	resistant	chemo_naive
IM_146	IM_146_99	BRITROC TMA 1.2	tumour	CD8	1.53607707420328e-05	s4	0.215561335319043	BRITROC-96	resistant	chemo_naive
IM_146	IM_146_99	BRITROC TMA 1.2	tumour	CD8	1.53607707420328e-05	s5	0.0115203122089997	BRITROC-96	resistant	chemo_naive
IM_146	IM_146_99	BRITROC TMA 1.2	tumour	CD8	1.53607707420328e-05	s6	0	BRITROC-96	resistant	chemo_naive
IM_146	IM_146_99	BRITROC TMA 1.2	tumour	CD8	1.53607707420328e-05	s7	0.416676535758455	BRITROC-96	resistant	chemo_naive
IM_149	IM_149_262	BRITROC TMA 2.1	tumour	CD8	0.000150260206699406	s1	0.847131253498583	BRITROC-99	sensitive	chemo_naive
IM_149	IM_149_262	BRITROC TMA 2.1	tumour	CD8	0.000150260206699406	s2	0	BRITROC-99	sensitive	chemo_naive
IM_149	IM_149_262	BRITROC TMA 2.1	tumour	CD8	0.000150260206699406	s3	0.0869129600743905	BRITROC-99	sensitive	chemo_naive
IM_149	IM_149_262	BRITROC TMA 2.1	tumour	CD8	0.000150260206699406	s4	0.0659557864270268	BRITROC-99	sensitive	chemo_naive
IM_149	IM_149_262	BRITROC TMA 2.1	tumour	CD8	0.000150260206699406	s5	0	BRITROC-99	sensitive	chemo_naive
IM_149	IM_149_262	BRITROC TMA 2.1	tumour	CD8	0.000150260206699406	s6	0	BRITROC-99	sensitive	chemo_naive
IM_149	IM_149_262	BRITROC TMA 2.1	tumour	CD8	0.000150260206699406	s7	0	BRITROC-99	sensitive	chemo_naive
IM_152	IM_152_5	BRITROC TMA 1.1	tumour	CD8	4.41279781972485e-05	s1	0.403369687420902	BRITROC-104	sensitive	chemo_naive
IM_152	IM_152_5	BRITROC TMA 1.1	tumour	CD8	4.41279781972485e-05	s2	0.0403588556826408	BRITROC-104	sensitive	chemo_naive
IM_152	IM_152_5	BRITROC TMA 1.1	tumour	CD8	4.41279781972485e-05	s3	0.0936467717090883	BRITROC-104	sensitive	chemo_naive
IM_152	IM_152_5	BRITROC TMA 1.1	tumour	CD8	4.41279781972485e-05	s4	0.37170769130471	BRITROC-104	sensitive	chemo_naive
IM_152	IM_152_5	BRITROC TMA 1.1	tumour	CD8	4.41279781972485e-05	s5	0	BRITROC-104	sensitive	chemo_naive
IM_152	IM_152_5	BRITROC TMA 1.1	tumour	CD8	4.41279781972485e-05	s6	0.0472110137962469	BRITROC-104	sensitive	chemo_naive
IM_152	IM_152_5	BRITROC TMA 1.1	tumour	CD8	4.41279781972485e-05	s7	0.0437059800864123	BRITROC-104	sensitive	chemo_naive
IM_152	IM_152_94	BRITROC TMA 1.2	tumour	CD8	0.000110056218513253	s1	0.403369687420902	BRITROC-104	sensitive	chemo_naive
IM_152	IM_152_94	BRITROC TMA 1.2	tumour	CD8	0.000110056218513253	s2	0.0403588556826408	BRITROC-104	sensitive	chemo_naive
IM_152	IM_152_94	BRITROC TMA 1.2	tumour	CD8	0.000110056218513253	s3	0.0936467717090883	BRITROC-104	sensitive	chemo_naive
IM_152	IM_152_94	BRITROC TMA 1.2	tumour	CD8	0.000110056218513253	s4	0.37170769130471	BRITROC-104	sensitive	chemo_naive
IM_152	IM_152_94	BRITROC TMA 1.2	tumour	CD8	0.000110056218513253	s5	0	BRITROC-104	sensitive	chemo_naive
IM_152	IM_152_94	BRITROC TMA 1.2	tumour	CD8	0.000110056218513253	s6	0.0472110137962469	BRITROC-104	sensitive	chemo_naive
IM_152	IM_152_94	BRITROC TMA 1.2	tumour	CD8	0.000110056218513253	s7	0.0437059800864123	BRITROC-104	sensitive	chemo_naive
IM_152	IM_152_179	BRITROC TMA 1.3	tumour	CD8	4.96598301633808e-05	s1	0.403369687420902	BRITROC-104	sensitive	chemo_naive
IM_152	IM_152_179	BRITROC TMA 1.3	tumour	CD8	4.96598301633808e-05	s2	0.0403588556826408	BRITROC-104	sensitive	chemo_naive
IM_152	IM_152_179	BRITROC TMA 1.3	tumour	CD8	4.96598301633808e-05	s3	0.0936467717090883	BRITROC-104	sensitive	chemo_naive
IM_152	IM_152_179	BRITROC TMA 1.3	tumour	CD8	4.96598301633808e-05	s4	0.37170769130471	BRITROC-104	sensitive	chemo_naive
IM_152	IM_152_179	BRITROC TMA 1.3	tumour	CD8	4.96598301633808e-05	s5	0	BRITROC-104	sensitive	chemo_naive
IM_152	IM_152_179	BRITROC TMA 1.3	tumour	CD8	4.96598301633808e-05	s6	0.0472110137962469	BRITROC-104	sensitive	chemo_naive
IM_152	IM_152_179	BRITROC TMA 1.3	tumour	CD8	4.96598301633808e-05	s7	0.0437059800864123	BRITROC-104	sensitive	chemo_naive
IM_154	IM_154_91	BRITROC TMA 1.2	tumour	CD8	8.75702183417444e-05	s1	0.275341090869785	BRITROC-111	resistant	neo_adjuvant
IM_154	IM_154_91	BRITROC TMA 1.2	tumour	CD8	8.75702183417444e-05	s2	0.306073161880084	BRITROC-111	resistant	neo_adjuvant
IM_154	IM_154_91	BRITROC TMA 1.2	tumour	CD8	8.75702183417444e-05	s3	0.0323062036853053	BRITROC-111	resistant	neo_adjuvant
IM_154	IM_154_91	BRITROC TMA 1.2	tumour	CD8	8.75702183417444e-05	s4	0.201198255236879	BRITROC-111	resistant	neo_adjuvant
IM_154	IM_154_91	BRITROC TMA 1.2	tumour	CD8	8.75702183417444e-05	s5	0	BRITROC-111	resistant	neo_adjuvant
IM_154	IM_154_91	BRITROC TMA 1.2	tumour	CD8	8.75702183417444e-05	s6	0	BRITROC-111	resistant	neo_adjuvant
IM_154	IM_154_91	BRITROC TMA 1.2	tumour	CD8	8.75702183417444e-05	s7	0.185081288327946	BRITROC-111	resistant	neo_adjuvant
IM_154	IM_154_176	BRITROC TMA 1.3	tumour	CD8	6.00984591778019e-05	s1	0.275341090869785	BRITROC-111	resistant	neo_adjuvant
IM_154	IM_154_176	BRITROC TMA 1.3	tumour	CD8	6.00984591778019e-05	s2	0.306073161880084	BRITROC-111	resistant	neo_adjuvant
IM_154	IM_154_176	BRITROC TMA 1.3	tumour	CD8	6.00984591778019e-05	s3	0.0323062036853053	BRITROC-111	resistant	neo_adjuvant
IM_154	IM_154_176	BRITROC TMA 1.3	tumour	CD8	6.00984591778019e-05	s4	0.201198255236879	BRITROC-111	resistant	neo_adjuvant
IM_154	IM_154_176	BRITROC TMA 1.3	tumour	CD8	6.00984591778019e-05	s5	0	BRITROC-111	resistant	neo_adjuvant
IM_154	IM_154_176	BRITROC TMA 1.3	tumour	CD8	6.00984591778019e-05	s6	0	BRITROC-111	resistant	neo_adjuvant
IM_154	IM_154_176	BRITROC TMA 1.3	tumour	CD8	6.00984591778019e-05	s7	0.185081288327946	BRITROC-111	resistant	neo_adjuvant
IM_158	IM_158_325	BRITROC TMA 2.1	tumour	CD8	7.64717952901021e-05	s1	0.175178881669198	BRITROC-118	sensitive	chemo_naive
IM_158	IM_158_325	BRITROC TMA 2.1	tumour	CD8	7.64717952901021e-05	s2	0.182717183361791	BRITROC-118	sensitive	chemo_naive
IM_158	IM_158_325	BRITROC TMA 2.1	tumour	CD8	7.64717952901021e-05	s3	0.0297001692437523	BRITROC-118	sensitive	chemo_naive
IM_158	IM_158_325	BRITROC TMA 2.1	tumour	CD8	7.64717952901021e-05	s4	0.277302036595083	BRITROC-118	sensitive	chemo_naive
IM_158	IM_158_325	BRITROC TMA 2.1	tumour	CD8	7.64717952901021e-05	s5	0	BRITROC-118	sensitive	chemo_naive
IM_158	IM_158_325	BRITROC TMA 2.1	tumour	CD8	7.64717952901021e-05	s6	0.0779095841101826	BRITROC-118	sensitive	chemo_naive
IM_158	IM_158_325	BRITROC TMA 2.1	tumour	CD8	7.64717952901021e-05	s7	0.257192145019994	BRITROC-118	sensitive	chemo_naive
IM_158	IM_158_479	BRITROC TMA 2.3	tumour	CD8	0.000114913910328845	s1	0.175178881669198	BRITROC-118	sensitive	chemo_naive
IM_158	IM_158_479	BRITROC TMA 2.3	tumour	CD8	0.000114913910328845	s2	0.182717183361791	BRITROC-118	sensitive	chemo_naive
IM_158	IM_158_479	BRITROC TMA 2.3	tumour	CD8	0.000114913910328845	s3	0.0297001692437523	BRITROC-118	sensitive	chemo_naive
IM_158	IM_158_479	BRITROC TMA 2.3	tumour	CD8	0.000114913910328845	s4	0.277302036595083	BRITROC-118	sensitive	chemo_naive
IM_158	IM_158_479	BRITROC TMA 2.3	tumour	CD8	0.000114913910328845	s5	0	BRITROC-118	sensitive	chemo_naive
IM_158	IM_158_479	BRITROC TMA 2.3	tumour	CD8	0.000114913910328845	s6	0.0779095841101826	BRITROC-118	sensitive	chemo_naive
IM_158	IM_158_479	BRITROC TMA 2.3	tumour	CD8	0.000114913910328845	s7	0.257192145019994	BRITROC-118	sensitive	chemo_naive
IM_165	IM_165_309	BRITROC TMA 2.1	tumour	CD8	0	s1	0.461902700725312	BRITROC-140	sensitive	chemo_naive
IM_165	IM_165_309	BRITROC TMA 2.1	tumour	CD8	0	s2	0.02473325115232	BRITROC-140	sensitive	chemo_naive
IM_165	IM_165_309	BRITROC TMA 2.1	tumour	CD8	0	s3	0.0698803069853678	BRITROC-140	sensitive	chemo_naive
IM_165	IM_165_309	BRITROC TMA 2.1	tumour	CD8	0	s4	0	BRITROC-140	sensitive	chemo_naive
IM_165	IM_165_309	BRITROC TMA 2.1	tumour	CD8	0	s5	0.312419538892941	BRITROC-140	sensitive	chemo_naive
IM_165	IM_165_309	BRITROC TMA 2.1	tumour	CD8	0	s6	0	BRITROC-140	sensitive	chemo_naive
IM_165	IM_165_309	BRITROC TMA 2.1	tumour	CD8	0	s7	0.131064202244058	BRITROC-140	sensitive	chemo_naive
IM_165	IM_165_390	BRITROC TMA 2.2	tumour	CD8	0	s1	0.461902700725312	BRITROC-140	sensitive	chemo_naive
IM_165	IM_165_390	BRITROC TMA 2.2	tumour	CD8	0	s2	0.02473325115232	BRITROC-140	sensitive	chemo_naive
IM_165	IM_165_390	BRITROC TMA 2.2	tumour	CD8	0	s3	0.0698803069853678	BRITROC-140	sensitive	chemo_naive
IM_165	IM_165_390	BRITROC TMA 2.2	tumour	CD8	0	s4	0	BRITROC-140	sensitive	chemo_naive
IM_165	IM_165_390	BRITROC TMA 2.2	tumour	CD8	0	s5	0.312419538892941	BRITROC-140	sensitive	chemo_naive
IM_165	IM_165_390	BRITROC TMA 2.2	tumour	CD8	0	s6	0	BRITROC-140	sensitive	chemo_naive
IM_165	IM_165_390	BRITROC TMA 2.2	tumour	CD8	0	s7	0.131064202244058	BRITROC-140	sensitive	chemo_naive
IM_165	IM_165_463	BRITROC TMA 2.3	tumour	CD8	2.94604177192628e-06	s1	0.461902700725312	BRITROC-140	sensitive	chemo_naive
IM_165	IM_165_463	BRITROC TMA 2.3	tumour	CD8	2.94604177192628e-06	s2	0.02473325115232	BRITROC-140	sensitive	chemo_naive
IM_165	IM_165_463	BRITROC TMA 2.3	tumour	CD8	2.94604177192628e-06	s3	0.0698803069853678	BRITROC-140	sensitive	chemo_naive
IM_165	IM_165_463	BRITROC TMA 2.3	tumour	CD8	2.94604177192628e-06	s4	0	BRITROC-140	sensitive	chemo_naive
IM_165	IM_165_463	BRITROC TMA 2.3	tumour	CD8	2.94604177192628e-06	s5	0.312419538892941	BRITROC-140	sensitive	chemo_naive
IM_165	IM_165_463	BRITROC TMA 2.3	tumour	CD8	2.94604177192628e-06	s6	0	BRITROC-140	sensitive	chemo_naive
IM_165	IM_165_463	BRITROC TMA 2.3	tumour	CD8	2.94604177192628e-06	s7	0.131064202244058	BRITROC-140	sensitive	chemo_naive
IM_180	IM_180_409	BRITROC TMA 2.2	tumour	CD8	7.19527989638797e-06	s1	0.591802264978036	BRITROC-115	sensitive	chemo_naive
IM_180	IM_180_409	BRITROC TMA 2.2	tumour	CD8	7.19527989638797e-06	s2	0.120538568431359	BRITROC-115	sensitive	chemo_naive
IM_180	IM_180_409	BRITROC TMA 2.2	tumour	CD8	7.19527989638797e-06	s3	0.121904958968551	BRITROC-115	sensitive	chemo_naive
IM_180	IM_180_409	BRITROC TMA 2.2	tumour	CD8	7.19527989638797e-06	s4	0.018066036781556	BRITROC-115	sensitive	chemo_naive
IM_180	IM_180_409	BRITROC TMA 2.2	tumour	CD8	7.19527989638797e-06	s5	0.0348329380144225	BRITROC-115	sensitive	chemo_naive
IM_180	IM_180_409	BRITROC TMA 2.2	tumour	CD8	7.19527989638797e-06	s6	0.0434963135580464	BRITROC-115	sensitive	chemo_naive
IM_180	IM_180_409	BRITROC TMA 2.2	tumour	CD8	7.19527989638797e-06	s7	0.0693589192680291	BRITROC-115	sensitive	chemo_naive
IM_182	IM_182_329	BRITROC TMA 2.1	tumour	CD8	0	s1	0.33643486529571	BRITROC-115	sensitive	chemo_naive
IM_182	IM_182_329	BRITROC TMA 2.1	tumour	CD8	0	s2	0.115464203416365	BRITROC-115	sensitive	chemo_naive
IM_182	IM_182_329	BRITROC TMA 2.1	tumour	CD8	0	s3	0.150418094371266	BRITROC-115	sensitive	chemo_naive
IM_182	IM_182_329	BRITROC TMA 2.1	tumour	CD8	0	s4	0.141768469651312	BRITROC-115	sensitive	chemo_naive
IM_182	IM_182_329	BRITROC TMA 2.1	tumour	CD8	0	s5	0.0267114536724484	BRITROC-115	sensitive	chemo_naive
IM_182	IM_182_329	BRITROC TMA 2.1	tumour	CD8	0	s6	0.0786203713492126	BRITROC-115	sensitive	chemo_naive
IM_182	IM_182_329	BRITROC TMA 2.1	tumour	CD8	0	s7	0.150582542243686	BRITROC-115	sensitive	chemo_naive
IM_182	IM_182_408	BRITROC TMA 2.2	tumour	CD8	1.56821909902676e-06	s1	0.33643486529571	BRITROC-115	sensitive	chemo_naive
IM_182	IM_182_408	BRITROC TMA 2.2	tumour	CD8	1.56821909902676e-06	s2	0.115464203416365	BRITROC-115	sensitive	chemo_naive
IM_182	IM_182_408	BRITROC TMA 2.2	tumour	CD8	1.56821909902676e-06	s3	0.150418094371266	BRITROC-115	sensitive	chemo_naive
IM_182	IM_182_408	BRITROC TMA 2.2	tumour	CD8	1.56821909902676e-06	s4	0.141768469651312	BRITROC-115	sensitive	chemo_naive
IM_182	IM_182_408	BRITROC TMA 2.2	tumour	CD8	1.56821909902676e-06	s5	0.0267114536724484	BRITROC-115	sensitive	chemo_naive
IM_182	IM_182_408	BRITROC TMA 2.2	tumour	CD8	1.56821909902676e-06	s6	0.0786203713492126	BRITROC-115	sensitive	chemo_naive
IM_182	IM_182_408	BRITROC TMA 2.2	tumour	CD8	1.56821909902676e-06	s7	0.150582542243686	BRITROC-115	sensitive	chemo_naive
IM_182	IM_182_483	BRITROC TMA 2.3	tumour	CD8	1.14247457708447e-06	s1	0.33643486529571	BRITROC-115	sensitive	chemo_naive
IM_182	IM_182_483	BRITROC TMA 2.3	tumour	CD8	1.14247457708447e-06	s2	0.115464203416365	BRITROC-115	sensitive	chemo_naive
IM_182	IM_182_483	BRITROC TMA 2.3	tumour	CD8	1.14247457708447e-06	s3	0.150418094371266	BRITROC-115	sensitive	chemo_naive
IM_182	IM_182_483	BRITROC TMA 2.3	tumour	CD8	1.14247457708447e-06	s4	0.141768469651312	BRITROC-115	sensitive	chemo_naive
IM_182	IM_182_483	BRITROC TMA 2.3	tumour	CD8	1.14247457708447e-06	s5	0.0267114536724484	BRITROC-115	sensitive	chemo_naive
IM_182	IM_182_483	BRITROC TMA 2.3	tumour	CD8	1.14247457708447e-06	s6	0.0786203713492126	BRITROC-115	sensitive	chemo_naive
IM_182	IM_182_483	BRITROC TMA 2.3	tumour	CD8	1.14247457708447e-06	s7	0.150582542243686	BRITROC-115	sensitive	chemo_naive
IM_186	IM_186_2	BRITROC TMA 1.1	tumour	CD8	1.56958766931927e-06	s1	0.501612687720946	BRITROC-114	resistant	neo_adjuvant
IM_186	IM_186_2	BRITROC TMA 1.1	tumour	CD8	1.56958766931927e-06	s2	0.1231756047492	BRITROC-114	resistant	neo_adjuvant
IM_186	IM_186_2	BRITROC TMA 1.1	tumour	CD8	1.56958766931927e-06	s3	0.0487063944194294	BRITROC-114	resistant	neo_adjuvant
IM_186	IM_186_2	BRITROC TMA 1.1	tumour	CD8	1.56958766931927e-06	s4	0.131336271793647	BRITROC-114	resistant	neo_adjuvant
IM_186	IM_186_2	BRITROC TMA 1.1	tumour	CD8	1.56958766931927e-06	s5	0.0480774327446265	BRITROC-114	resistant	neo_adjuvant
IM_186	IM_186_2	BRITROC TMA 1.1	tumour	CD8	1.56958766931927e-06	s6	0.0790171604972242	BRITROC-114	resistant	neo_adjuvant
IM_186	IM_186_2	BRITROC TMA 1.1	tumour	CD8	1.56958766931927e-06	s7	0.068074448074926	BRITROC-114	resistant	neo_adjuvant
IM_186	IM_186_90	BRITROC TMA 1.2	tumour	CD8	2.13396612542173e-06	s1	0.501612687720946	BRITROC-114	resistant	neo_adjuvant
IM_186	IM_186_90	BRITROC TMA 1.2	tumour	CD8	2.13396612542173e-06	s2	0.1231756047492	BRITROC-114	resistant	neo_adjuvant
IM_186	IM_186_90	BRITROC TMA 1.2	tumour	CD8	2.13396612542173e-06	s3	0.0487063944194294	BRITROC-114	resistant	neo_adjuvant
IM_186	IM_186_90	BRITROC TMA 1.2	tumour	CD8	2.13396612542173e-06	s4	0.131336271793647	BRITROC-114	resistant	neo_adjuvant
IM_186	IM_186_90	BRITROC TMA 1.2	tumour	CD8	2.13396612542173e-06	s5	0.0480774327446265	BRITROC-114	resistant	neo_adjuvant
IM_186	IM_186_90	BRITROC TMA 1.2	tumour	CD8	2.13396612542173e-06	s6	0.0790171604972242	BRITROC-114	resistant	neo_adjuvant
IM_186	IM_186_90	BRITROC TMA 1.2	tumour	CD8	2.13396612542173e-06	s7	0.068074448074926	BRITROC-114	resistant	neo_adjuvant
IM_186	IM_186_175	BRITROC TMA 1.3	tumour	CD8	2.34480332962073e-06	s1	0.501612687720946	BRITROC-114	resistant	neo_adjuvant
IM_186	IM_186_175	BRITROC TMA 1.3	tumour	CD8	2.34480332962073e-06	s2	0.1231756047492	BRITROC-114	resistant	neo_adjuvant
IM_186	IM_186_175	BRITROC TMA 1.3	tumour	CD8	2.34480332962073e-06	s3	0.0487063944194294	BRITROC-114	resistant	neo_adjuvant
IM_186	IM_186_175	BRITROC TMA 1.3	tumour	CD8	2.34480332962073e-06	s4	0.131336271793647	BRITROC-114	resistant	neo_adjuvant
IM_186	IM_186_175	BRITROC TMA 1.3	tumour	CD8	2.34480332962073e-06	s5	0.0480774327446265	BRITROC-114	resistant	neo_adjuvant
IM_186	IM_186_175	BRITROC TMA 1.3	tumour	CD8	2.34480332962073e-06	s6	0.0790171604972242	BRITROC-114	resistant	neo_adjuvant
IM_186	IM_186_175	BRITROC TMA 1.3	tumour	CD8	2.34480332962073e-06	s7	0.068074448074926	BRITROC-114	resistant	neo_adjuvant
IM_187	IM_187_1	BRITROC TMA 1.1	tumour	CD8	5.51289189770278e-06	s1	0.508334655945819	BRITROC-114	resistant	neo_adjuvant
IM_187	IM_187_1	BRITROC TMA 1.1	tumour	CD8	5.51289189770278e-06	s2	0.103340339529182	BRITROC-114	resistant	neo_adjuvant
IM_187	IM_187_1	BRITROC TMA 1.1	tumour	CD8	5.51289189770278e-06	s3	0	BRITROC-114	resistant	neo_adjuvant
IM_187	IM_187_1	BRITROC TMA 1.1	tumour	CD8	5.51289189770278e-06	s4	0.134057706549186	BRITROC-114	resistant	neo_adjuvant
IM_187	IM_187_1	BRITROC TMA 1.1	tumour	CD8	5.51289189770278e-06	s5	0.0576508970635681	BRITROC-114	resistant	neo_adjuvant
IM_187	IM_187_1	BRITROC TMA 1.1	tumour	CD8	5.51289189770278e-06	s6	0.0394563656029899	BRITROC-114	resistant	neo_adjuvant
IM_187	IM_187_1	BRITROC TMA 1.1	tumour	CD8	5.51289189770278e-06	s7	0.157160035309255	BRITROC-114	resistant	neo_adjuvant
IM_187	IM_187_89	BRITROC TMA 1.2	tumour	CD8	4.98904281471818e-06	s1	0.508334655945819	BRITROC-114	resistant	neo_adjuvant
IM_187	IM_187_89	BRITROC TMA 1.2	tumour	CD8	4.98904281471818e-06	s2	0.103340339529182	BRITROC-114	resistant	neo_adjuvant
IM_187	IM_187_89	BRITROC TMA 1.2	tumour	CD8	4.98904281471818e-06	s3	0	BRITROC-114	resistant	neo_adjuvant
IM_187	IM_187_89	BRITROC TMA 1.2	tumour	CD8	4.98904281471818e-06	s4	0.134057706549186	BRITROC-114	resistant	neo_adjuvant
IM_187	IM_187_89	BRITROC TMA 1.2	tumour	CD8	4.98904281471818e-06	s5	0.0576508970635681	BRITROC-114	resistant	neo_adjuvant
IM_187	IM_187_89	BRITROC TMA 1.2	tumour	CD8	4.98904281471818e-06	s6	0.0394563656029899	BRITROC-114	resistant	neo_adjuvant
IM_187	IM_187_89	BRITROC TMA 1.2	tumour	CD8	4.98904281471818e-06	s7	0.157160035309255	BRITROC-114	resistant	neo_adjuvant
IM_187	IM_187_174	BRITROC TMA 1.3	tumour	CD8	1.65276689706237e-06	s1	0.508334655945819	BRITROC-114	resistant	neo_adjuvant
IM_187	IM_187_174	BRITROC TMA 1.3	tumour	CD8	1.65276689706237e-06	s2	0.103340339529182	BRITROC-114	resistant	neo_adjuvant
IM_187	IM_187_174	BRITROC TMA 1.3	tumour	CD8	1.65276689706237e-06	s3	0	BRITROC-114	resistant	neo_adjuvant
IM_187	IM_187_174	BRITROC TMA 1.3	tumour	CD8	1.65276689706237e-06	s4	0.134057706549186	BRITROC-114	resistant	neo_adjuvant
IM_187	IM_187_174	BRITROC TMA 1.3	tumour	CD8	1.65276689706237e-06	s5	0.0576508970635681	BRITROC-114	resistant	neo_adjuvant
IM_187	IM_187_174	BRITROC TMA 1.3	tumour	CD8	1.65276689706237e-06	s6	0.0394563656029899	BRITROC-114	resistant	neo_adjuvant
IM_187	IM_187_174	BRITROC TMA 1.3	tumour	CD8	1.65276689706237e-06	s7	0.157160035309255	BRITROC-114	resistant	neo_adjuvant
IM_190	IM_190_70	BRITROC TMA 1.1	tumour	CD8	0.00036141496304884	s1	0.750216204077848	BRITROC-17	sensitive	chemo_naive
IM_190	IM_190_70	BRITROC TMA 1.1	tumour	CD8	0.00036141496304884	s2	0.0415250334766336	BRITROC-17	sensitive	chemo_naive
IM_190	IM_190_70	BRITROC TMA 1.1	tumour	CD8	0.00036141496304884	s3	0.152048203364427	BRITROC-17	sensitive	chemo_naive
IM_190	IM_190_70	BRITROC TMA 1.1	tumour	CD8	0.00036141496304884	s4	0	BRITROC-17	sensitive	chemo_naive
IM_190	IM_190_70	BRITROC TMA 1.1	tumour	CD8	0.00036141496304884	s5	0.0240149316290943	BRITROC-17	sensitive	chemo_naive
IM_190	IM_190_70	BRITROC TMA 1.1	tumour	CD8	0.00036141496304884	s6	0.0321956274519972	BRITROC-17	sensitive	chemo_naive
IM_190	IM_190_70	BRITROC TMA 1.1	tumour	CD8	0.00036141496304884	s7	0	BRITROC-17	sensitive	chemo_naive
IM_190	IM_190_156	BRITROC TMA 1.2	tumour	CD8	0.000206402298583479	s1	0.750216204077848	BRITROC-17	sensitive	chemo_naive
IM_190	IM_190_156	BRITROC TMA 1.2	tumour	CD8	0.000206402298583479	s2	0.0415250334766336	BRITROC-17	sensitive	chemo_naive
IM_190	IM_190_156	BRITROC TMA 1.2	tumour	CD8	0.000206402298583479	s3	0.152048203364427	BRITROC-17	sensitive	chemo_naive
IM_190	IM_190_156	BRITROC TMA 1.2	tumour	CD8	0.000206402298583479	s4	0	BRITROC-17	sensitive	chemo_naive
IM_190	IM_190_156	BRITROC TMA 1.2	tumour	CD8	0.000206402298583479	s5	0.0240149316290943	BRITROC-17	sensitive	chemo_naive
IM_190	IM_190_156	BRITROC TMA 1.2	tumour	CD8	0.000206402298583479	s6	0.0321956274519972	BRITROC-17	sensitive	chemo_naive
IM_190	IM_190_156	BRITROC TMA 1.2	tumour	CD8	0.000206402298583479	s7	0	BRITROC-17	sensitive	chemo_naive
IM_190	IM_190_243	BRITROC TMA 1.3	tumour	CD8	0.000148283335234402	s1	0.750216204077848	BRITROC-17	sensitive	chemo_naive
IM_190	IM_190_243	BRITROC TMA 1.3	tumour	CD8	0.000148283335234402	s2	0.0415250334766336	BRITROC-17	sensitive	chemo_naive
IM_190	IM_190_243	BRITROC TMA 1.3	tumour	CD8	0.000148283335234402	s3	0.152048203364427	BRITROC-17	sensitive	chemo_naive
IM_190	IM_190_243	BRITROC TMA 1.3	tumour	CD8	0.000148283335234402	s4	0	BRITROC-17	sensitive	chemo_naive
IM_190	IM_190_243	BRITROC TMA 1.3	tumour	CD8	0.000148283335234402	s5	0.0240149316290943	BRITROC-17	sensitive	chemo_naive
IM_190	IM_190_243	BRITROC TMA 1.3	tumour	CD8	0.000148283335234402	s6	0.0321956274519972	BRITROC-17	sensitive	chemo_naive
IM_190	IM_190_243	BRITROC TMA 1.3	tumour	CD8	0.000148283335234402	s7	0	BRITROC-17	sensitive	chemo_naive
IM_195	IM_195_312	BRITROC TMA 2.1	tumour	CD8	1.77724065615725e-06	s1	0.0643812210173685	BRITROC-136	sensitive	chemo_naive
IM_195	IM_195_312	BRITROC TMA 2.1	tumour	CD8	1.77724065615725e-06	s2	0.168971185882597	BRITROC-136	sensitive	chemo_naive
IM_195	IM_195_312	BRITROC TMA 2.1	tumour	CD8	1.77724065615725e-06	s3	0	BRITROC-136	sensitive	chemo_naive
IM_195	IM_195_312	BRITROC TMA 2.1	tumour	CD8	1.77724065615725e-06	s4	0.22672064906263	BRITROC-136	sensitive	chemo_naive
IM_195	IM_195_312	BRITROC TMA 2.1	tumour	CD8	1.77724065615725e-06	s5	0.0776338994443406	BRITROC-136	sensitive	chemo_naive
IM_195	IM_195_312	BRITROC TMA 2.1	tumour	CD8	1.77724065615725e-06	s6	0.21046257009923	BRITROC-136	sensitive	chemo_naive
IM_195	IM_195_312	BRITROC TMA 2.1	tumour	CD8	1.77724065615725e-06	s7	0.251830474493834	BRITROC-136	sensitive	chemo_naive
IM_195	IM_195_392	BRITROC TMA 2.2	tumour	CD8	4.15686339715504e-06	s1	0.0643812210173685	BRITROC-136	sensitive	chemo_naive
IM_195	IM_195_392	BRITROC TMA 2.2	tumour	CD8	4.15686339715504e-06	s2	0.168971185882597	BRITROC-136	sensitive	chemo_naive
IM_195	IM_195_392	BRITROC TMA 2.2	tumour	CD8	4.15686339715504e-06	s3	0	BRITROC-136	sensitive	chemo_naive
IM_195	IM_195_392	BRITROC TMA 2.2	tumour	CD8	4.15686339715504e-06	s4	0.22672064906263	BRITROC-136	sensitive	chemo_naive
IM_195	IM_195_392	BRITROC TMA 2.2	tumour	CD8	4.15686339715504e-06	s5	0.0776338994443406	BRITROC-136	sensitive	chemo_naive
IM_195	IM_195_392	BRITROC TMA 2.2	tumour	CD8	4.15686339715504e-06	s6	0.21046257009923	BRITROC-136	sensitive	chemo_naive
IM_195	IM_195_392	BRITROC TMA 2.2	tumour	CD8	4.15686339715504e-06	s7	0.251830474493834	BRITROC-136	sensitive	chemo_naive
IM_195	IM_195_466	BRITROC TMA 2.3	tumour	CD8	4.31674551921815e-06	s1	0.0643812210173685	BRITROC-136	sensitive	chemo_naive
IM_195	IM_195_466	BRITROC TMA 2.3	tumour	CD8	4.31674551921815e-06	s2	0.168971185882597	BRITROC-136	sensitive	chemo_naive
IM_195	IM_195_466	BRITROC TMA 2.3	tumour	CD8	4.31674551921815e-06	s3	0	BRITROC-136	sensitive	chemo_naive
IM_195	IM_195_466	BRITROC TMA 2.3	tumour	CD8	4.31674551921815e-06	s4	0.22672064906263	BRITROC-136	sensitive	chemo_naive
IM_195	IM_195_466	BRITROC TMA 2.3	tumour	CD8	4.31674551921815e-06	s5	0.0776338994443406	BRITROC-136	sensitive	chemo_naive
IM_195	IM_195_466	BRITROC TMA 2.3	tumour	CD8	4.31674551921815e-06	s6	0.21046257009923	BRITROC-136	sensitive	chemo_naive
IM_195	IM_195_466	BRITROC TMA 2.3	tumour	CD8	4.31674551921815e-06	s7	0.251830474493834	BRITROC-136	sensitive	chemo_naive
IM_198	IM_198_294	BRITROC TMA 2.1	tumour	CD8	7.23217449790629e-05	s1	0.721696834337821	BRITROC-147	resistant	chemo_naive
IM_198	IM_198_294	BRITROC TMA 2.1	tumour	CD8	7.23217449790629e-05	s2	0.031003178976207	BRITROC-147	resistant	chemo_naive
IM_198	IM_198_294	BRITROC TMA 2.1	tumour	CD8	7.23217449790629e-05	s3	0.0798315187353808	BRITROC-147	resistant	chemo_naive
IM_198	IM_198_294	BRITROC TMA 2.1	tumour	CD8	7.23217449790629e-05	s4	0.0751472746460113	BRITROC-147	resistant	chemo_naive
IM_198	IM_198_294	BRITROC TMA 2.1	tumour	CD8	7.23217449790629e-05	s5	0.0164226071062233	BRITROC-147	resistant	chemo_naive
IM_198	IM_198_294	BRITROC TMA 2.1	tumour	CD8	7.23217449790629e-05	s6	0.0758985861983566	BRITROC-147	resistant	chemo_naive
IM_198	IM_198_294	BRITROC TMA 2.1	tumour	CD8	7.23217449790629e-05	s7	0	BRITROC-147	resistant	chemo_naive
IM_198	IM_198_451	BRITROC TMA 2.3	tumour	CD8	0.000103298893195401	s1	0.721696834337821	BRITROC-147	resistant	chemo_naive
IM_198	IM_198_451	BRITROC TMA 2.3	tumour	CD8	0.000103298893195401	s2	0.031003178976207	BRITROC-147	resistant	chemo_naive
IM_198	IM_198_451	BRITROC TMA 2.3	tumour	CD8	0.000103298893195401	s3	0.0798315187353808	BRITROC-147	resistant	chemo_naive
IM_198	IM_198_451	BRITROC TMA 2.3	tumour	CD8	0.000103298893195401	s4	0.0751472746460113	BRITROC-147	resistant	chemo_naive
IM_198	IM_198_451	BRITROC TMA 2.3	tumour	CD8	0.000103298893195401	s5	0.0164226071062233	BRITROC-147	resistant	chemo_naive
IM_198	IM_198_451	BRITROC TMA 2.3	tumour	CD8	0.000103298893195401	s6	0.0758985861983566	BRITROC-147	resistant	chemo_naive
IM_198	IM_198_451	BRITROC TMA 2.3	tumour	CD8	0.000103298893195401	s7	0	BRITROC-147	resistant	chemo_naive
IM_202	IM_202_7	BRITROC TMA 1.1	tumour	CD8	0	s1	0.259928519990254	BRITROC-101	sensitive	neo_adjuvant
IM_202	IM_202_7	BRITROC TMA 1.1	tumour	CD8	0	s2	0.15090326803574	BRITROC-101	sensitive	neo_adjuvant
IM_202	IM_202_7	BRITROC TMA 1.1	tumour	CD8	0	s3	0.0659847849671841	BRITROC-101	sensitive	neo_adjuvant
IM_202	IM_202_7	BRITROC TMA 1.1	tumour	CD8	0	s4	0.230343699102428	BRITROC-101	sensitive	neo_adjuvant
IM_202	IM_202_7	BRITROC TMA 1.1	tumour	CD8	0	s5	0	BRITROC-101	sensitive	neo_adjuvant
IM_202	IM_202_7	BRITROC TMA 1.1	tumour	CD8	0	s6	0.193479312880703	BRITROC-101	sensitive	neo_adjuvant
IM_202	IM_202_7	BRITROC TMA 1.1	tumour	CD8	0	s7	0.0993604150236911	BRITROC-101	sensitive	neo_adjuvant
IM_202	IM_202_96	BRITROC TMA 1.2	tumour	CD8	4.60511697572758e-06	s1	0.259928519990254	BRITROC-101	sensitive	neo_adjuvant
IM_202	IM_202_96	BRITROC TMA 1.2	tumour	CD8	4.60511697572758e-06	s2	0.15090326803574	BRITROC-101	sensitive	neo_adjuvant
IM_202	IM_202_96	BRITROC TMA 1.2	tumour	CD8	4.60511697572758e-06	s3	0.0659847849671841	BRITROC-101	sensitive	neo_adjuvant
IM_202	IM_202_96	BRITROC TMA 1.2	tumour	CD8	4.60511697572758e-06	s4	0.230343699102428	BRITROC-101	sensitive	neo_adjuvant
IM_202	IM_202_96	BRITROC TMA 1.2	tumour	CD8	4.60511697572758e-06	s5	0	BRITROC-101	sensitive	neo_adjuvant
IM_202	IM_202_96	BRITROC TMA 1.2	tumour	CD8	4.60511697572758e-06	s6	0.193479312880703	BRITROC-101	sensitive	neo_adjuvant
IM_202	IM_202_96	BRITROC TMA 1.2	tumour	CD8	4.60511697572758e-06	s7	0.0993604150236911	BRITROC-101	sensitive	neo_adjuvant
IM_202	IM_202_181	BRITROC TMA 1.3	tumour	CD8	4.93408676838287e-06	s1	0.259928519990254	BRITROC-101	sensitive	neo_adjuvant
IM_202	IM_202_181	BRITROC TMA 1.3	tumour	CD8	4.93408676838287e-06	s2	0.15090326803574	BRITROC-101	sensitive	neo_adjuvant
IM_202	IM_202_181	BRITROC TMA 1.3	tumour	CD8	4.93408676838287e-06	s3	0.0659847849671841	BRITROC-101	sensitive	neo_adjuvant
IM_202	IM_202_181	BRITROC TMA 1.3	tumour	CD8	4.93408676838287e-06	s4	0.230343699102428	BRITROC-101	sensitive	neo_adjuvant
IM_202	IM_202_181	BRITROC TMA 1.3	tumour	CD8	4.93408676838287e-06	s5	0	BRITROC-101	sensitive	neo_adjuvant
IM_202	IM_202_181	BRITROC TMA 1.3	tumour	CD8	4.93408676838287e-06	s6	0.193479312880703	BRITROC-101	sensitive	neo_adjuvant
IM_202	IM_202_181	BRITROC TMA 1.3	tumour	CD8	4.93408676838287e-06	s7	0.0993604150236911	BRITROC-101	sensitive	neo_adjuvant
IM_205	IM_205_316	BRITROC TMA 2.1	tumour	CD8	1.47527198278194e-05	s1	0.104474684810446	BRITROC-128	sensitive	chemo_naive
IM_205	IM_205_316	BRITROC TMA 2.1	tumour	CD8	1.47527198278194e-05	s2	0.0652418325337917	BRITROC-128	sensitive	chemo_naive
IM_205	IM_205_316	BRITROC TMA 2.1	tumour	CD8	1.47527198278194e-05	s3	0.14555339120486	BRITROC-128	sensitive	chemo_naive
IM_205	IM_205_316	BRITROC TMA 2.1	tumour	CD8	1.47527198278194e-05	s4	0.089481802014366	BRITROC-128	sensitive	chemo_naive
IM_205	IM_205_316	BRITROC TMA 2.1	tumour	CD8	1.47527198278194e-05	s5	0.0991944902910124	BRITROC-128	sensitive	chemo_naive
IM_205	IM_205_316	BRITROC TMA 2.1	tumour	CD8	1.47527198278194e-05	s6	0.0505609969918426	BRITROC-128	sensitive	chemo_naive
IM_205	IM_205_316	BRITROC TMA 2.1	tumour	CD8	1.47527198278194e-05	s7	0.445492802153681	BRITROC-128	sensitive	chemo_naive
IM_205	IM_205_396	BRITROC TMA 2.2	tumour	CD8	1.46272032224854e-05	s1	0.104474684810446	BRITROC-128	sensitive	chemo_naive
IM_205	IM_205_396	BRITROC TMA 2.2	tumour	CD8	1.46272032224854e-05	s2	0.0652418325337917	BRITROC-128	sensitive	chemo_naive
IM_205	IM_205_396	BRITROC TMA 2.2	tumour	CD8	1.46272032224854e-05	s3	0.14555339120486	BRITROC-128	sensitive	chemo_naive
IM_205	IM_205_396	BRITROC TMA 2.2	tumour	CD8	1.46272032224854e-05	s4	0.089481802014366	BRITROC-128	sensitive	chemo_naive
IM_205	IM_205_396	BRITROC TMA 2.2	tumour	CD8	1.46272032224854e-05	s5	0.0991944902910124	BRITROC-128	sensitive	chemo_naive
IM_205	IM_205_396	BRITROC TMA 2.2	tumour	CD8	1.46272032224854e-05	s6	0.0505609969918426	BRITROC-128	sensitive	chemo_naive
IM_205	IM_205_396	BRITROC TMA 2.2	tumour	CD8	1.46272032224854e-05	s7	0.445492802153681	BRITROC-128	sensitive	chemo_naive
IM_205	IM_205_470	BRITROC TMA 2.3	tumour	CD8	4.53079125738519e-05	s1	0.104474684810446	BRITROC-128	sensitive	chemo_naive
IM_205	IM_205_470	BRITROC TMA 2.3	tumour	CD8	4.53079125738519e-05	s2	0.0652418325337917	BRITROC-128	sensitive	chemo_naive
IM_205	IM_205_470	BRITROC TMA 2.3	tumour	CD8	4.53079125738519e-05	s3	0.14555339120486	BRITROC-128	sensitive	chemo_naive
IM_205	IM_205_470	BRITROC TMA 2.3	tumour	CD8	4.53079125738519e-05	s4	0.089481802014366	BRITROC-128	sensitive	chemo_naive
IM_205	IM_205_470	BRITROC TMA 2.3	tumour	CD8	4.53079125738519e-05	s5	0.0991944902910124	BRITROC-128	sensitive	chemo_naive
IM_205	IM_205_470	BRITROC TMA 2.3	tumour	CD8	4.53079125738519e-05	s6	0.0505609969918426	BRITROC-128	sensitive	chemo_naive
IM_205	IM_205_470	BRITROC TMA 2.3	tumour	CD8	4.53079125738519e-05	s7	0.445492802153681	BRITROC-128	sensitive	chemo_naive
IM_207	IM_207_310	BRITROC TMA 2.1	tumour	CD8	4.26440141663415e-06	s1	0	BRITROC-138	sensitive	chemo_naive
IM_207	IM_207_310	BRITROC TMA 2.1	tumour	CD8	4.26440141663415e-06	s2	0.535438094271336	BRITROC-138	sensitive	chemo_naive
IM_207	IM_207_310	BRITROC TMA 2.1	tumour	CD8	4.26440141663415e-06	s3	0.414693340310992	BRITROC-138	sensitive	chemo_naive
IM_207	IM_207_310	BRITROC TMA 2.1	tumour	CD8	4.26440141663415e-06	s4	0.0358427808040989	BRITROC-138	sensitive	chemo_naive
IM_207	IM_207_310	BRITROC TMA 2.1	tumour	CD8	4.26440141663415e-06	s5	0.0140257846135738	BRITROC-138	sensitive	chemo_naive
IM_207	IM_207_310	BRITROC TMA 2.1	tumour	CD8	4.26440141663415e-06	s6	0	BRITROC-138	sensitive	chemo_naive
IM_207	IM_207_310	BRITROC TMA 2.1	tumour	CD8	4.26440141663415e-06	s7	0	BRITROC-138	sensitive	chemo_naive
IM_207	IM_207_391	BRITROC TMA 2.2	tumour	CD8	1.11556925639872e-05	s1	0	BRITROC-138	sensitive	chemo_naive
IM_207	IM_207_391	BRITROC TMA 2.2	tumour	CD8	1.11556925639872e-05	s2	0.535438094271336	BRITROC-138	sensitive	chemo_naive
IM_207	IM_207_391	BRITROC TMA 2.2	tumour	CD8	1.11556925639872e-05	s3	0.414693340310992	BRITROC-138	sensitive	chemo_naive
IM_207	IM_207_391	BRITROC TMA 2.2	tumour	CD8	1.11556925639872e-05	s4	0.0358427808040989	BRITROC-138	sensitive	chemo_naive
IM_207	IM_207_391	BRITROC TMA 2.2	tumour	CD8	1.11556925639872e-05	s5	0.0140257846135738	BRITROC-138	sensitive	chemo_naive
IM_207	IM_207_391	BRITROC TMA 2.2	tumour	CD8	1.11556925639872e-05	s6	0	BRITROC-138	sensitive	chemo_naive
IM_207	IM_207_391	BRITROC TMA 2.2	tumour	CD8	1.11556925639872e-05	s7	0	BRITROC-138	sensitive	chemo_naive
IM_207	IM_207_464	BRITROC TMA 2.3	tumour	CD8	2.7715072426413e-06	s1	0	BRITROC-138	sensitive	chemo_naive
IM_207	IM_207_464	BRITROC TMA 2.3	tumour	CD8	2.7715072426413e-06	s2	0.535438094271336	BRITROC-138	sensitive	chemo_naive
IM_207	IM_207_464	BRITROC TMA 2.3	tumour	CD8	2.7715072426413e-06	s3	0.414693340310992	BRITROC-138	sensitive	chemo_naive
IM_207	IM_207_464	BRITROC TMA 2.3	tumour	CD8	2.7715072426413e-06	s4	0.0358427808040989	BRITROC-138	sensitive	chemo_naive
IM_207	IM_207_464	BRITROC TMA 2.3	tumour	CD8	2.7715072426413e-06	s5	0.0140257846135738	BRITROC-138	sensitive	chemo_naive
IM_207	IM_207_464	BRITROC TMA 2.3	tumour	CD8	2.7715072426413e-06	s6	0	BRITROC-138	sensitive	chemo_naive
IM_207	IM_207_464	BRITROC TMA 2.3	tumour	CD8	2.7715072426413e-06	s7	0	BRITROC-138	sensitive	chemo_naive
IM_208	IM_208_300	BRITROC TMA 2.1	tumour	CD8	0.000196273278285313	s1	0.12842530926844	BRITROC-145	sensitive	chemo_naive
IM_208	IM_208_300	BRITROC TMA 2.1	tumour	CD8	0.000196273278285313	s2	0.204890069448798	BRITROC-145	sensitive	chemo_naive
IM_208	IM_208_300	BRITROC TMA 2.1	tumour	CD8	0.000196273278285313	s3	0	BRITROC-145	sensitive	chemo_naive
IM_208	IM_208_300	BRITROC TMA 2.1	tumour	CD8	0.000196273278285313	s4	0.26911161771664	BRITROC-145	sensitive	chemo_naive
IM_208	IM_208_300	BRITROC TMA 2.1	tumour	CD8	0.000196273278285313	s5	0.0452120369293624	BRITROC-145	sensitive	chemo_naive
IM_208	IM_208_300	BRITROC TMA 2.1	tumour	CD8	0.000196273278285313	s6	0.0486404751532872	BRITROC-145	sensitive	chemo_naive
IM_208	IM_208_300	BRITROC TMA 2.1	tumour	CD8	0.000196273278285313	s7	0.303720491483472	BRITROC-145	sensitive	chemo_naive
IM_208	IM_208_383	BRITROC TMA 2.2	tumour	CD8	0.00050415233156603	s1	0.12842530926844	BRITROC-145	sensitive	chemo_naive
IM_208	IM_208_383	BRITROC TMA 2.2	tumour	CD8	0.00050415233156603	s2	0.204890069448798	BRITROC-145	sensitive	chemo_naive
IM_208	IM_208_383	BRITROC TMA 2.2	tumour	CD8	0.00050415233156603	s3	0	BRITROC-145	sensitive	chemo_naive
IM_208	IM_208_383	BRITROC TMA 2.2	tumour	CD8	0.00050415233156603	s4	0.26911161771664	BRITROC-145	sensitive	chemo_naive
IM_208	IM_208_383	BRITROC TMA 2.2	tumour	CD8	0.00050415233156603	s5	0.0452120369293624	BRITROC-145	sensitive	chemo_naive
IM_208	IM_208_383	BRITROC TMA 2.2	tumour	CD8	0.00050415233156603	s6	0.0486404751532872	BRITROC-145	sensitive	chemo_naive
IM_208	IM_208_383	BRITROC TMA 2.2	tumour	CD8	0.00050415233156603	s7	0.303720491483472	BRITROC-145	sensitive	chemo_naive
IM_208	IM_208_456	BRITROC TMA 2.3	tumour	CD8	0.000950220151273015	s1	0.12842530926844	BRITROC-145	sensitive	chemo_naive
IM_208	IM_208_456	BRITROC TMA 2.3	tumour	CD8	0.000950220151273015	s2	0.204890069448798	BRITROC-145	sensitive	chemo_naive
IM_208	IM_208_456	BRITROC TMA 2.3	tumour	CD8	0.000950220151273015	s3	0	BRITROC-145	sensitive	chemo_naive
IM_208	IM_208_456	BRITROC TMA 2.3	tumour	CD8	0.000950220151273015	s4	0.26911161771664	BRITROC-145	sensitive	chemo_naive
IM_208	IM_208_456	BRITROC TMA 2.3	tumour	CD8	0.000950220151273015	s5	0.0452120369293624	BRITROC-145	sensitive	chemo_naive
IM_208	IM_208_456	BRITROC TMA 2.3	tumour	CD8	0.000950220151273015	s6	0.0486404751532872	BRITROC-145	sensitive	chemo_naive
IM_208	IM_208_456	BRITROC TMA 2.3	tumour	CD8	0.000950220151273015	s7	0.303720491483472	BRITROC-145	sensitive	chemo_naive
IM_211	IM_211_4	BRITROC TMA 1.1	tumour	CD8	5.19648599890187e-05	s1	0.442093513981268	BRITROC-105	sensitive	chemo_naive
IM_211	IM_211_4	BRITROC TMA 1.1	tumour	CD8	5.19648599890187e-05	s2	0.0251486049788444	BRITROC-105	sensitive	chemo_naive
IM_211	IM_211_4	BRITROC TMA 1.1	tumour	CD8	5.19648599890187e-05	s3	0.326917741148142	BRITROC-105	sensitive	chemo_naive
IM_211	IM_211_4	BRITROC TMA 1.1	tumour	CD8	5.19648599890187e-05	s4	0.0231432829162828	BRITROC-105	sensitive	chemo_naive
IM_211	IM_211_4	BRITROC TMA 1.1	tumour	CD8	5.19648599890187e-05	s5	0.0568329253400128	BRITROC-105	sensitive	chemo_naive
IM_211	IM_211_4	BRITROC TMA 1.1	tumour	CD8	5.19648599890187e-05	s6	0.015500088340787	BRITROC-105	sensitive	chemo_naive
IM_211	IM_211_4	BRITROC TMA 1.1	tumour	CD8	5.19648599890187e-05	s7	0.110363843294663	BRITROC-105	sensitive	chemo_naive
IM_211	IM_211_93	BRITROC TMA 1.2	tumour	CD8	0.000103589707067731	s1	0.442093513981268	BRITROC-105	sensitive	chemo_naive
IM_211	IM_211_93	BRITROC TMA 1.2	tumour	CD8	0.000103589707067731	s2	0.0251486049788444	BRITROC-105	sensitive	chemo_naive
IM_211	IM_211_93	BRITROC TMA 1.2	tumour	CD8	0.000103589707067731	s3	0.326917741148142	BRITROC-105	sensitive	chemo_naive
IM_211	IM_211_93	BRITROC TMA 1.2	tumour	CD8	0.000103589707067731	s4	0.0231432829162828	BRITROC-105	sensitive	chemo_naive
IM_211	IM_211_93	BRITROC TMA 1.2	tumour	CD8	0.000103589707067731	s5	0.0568329253400128	BRITROC-105	sensitive	chemo_naive
IM_211	IM_211_93	BRITROC TMA 1.2	tumour	CD8	0.000103589707067731	s6	0.015500088340787	BRITROC-105	sensitive	chemo_naive
IM_211	IM_211_93	BRITROC TMA 1.2	tumour	CD8	0.000103589707067731	s7	0.110363843294663	BRITROC-105	sensitive	chemo_naive
IM_211	IM_211_178	BRITROC TMA 1.3	tumour	CD8	0.00014569277402953	s1	0.442093513981268	BRITROC-105	sensitive	chemo_naive
IM_211	IM_211_178	BRITROC TMA 1.3	tumour	CD8	0.00014569277402953	s2	0.0251486049788444	BRITROC-105	sensitive	chemo_naive
IM_211	IM_211_178	BRITROC TMA 1.3	tumour	CD8	0.00014569277402953	s3	0.326917741148142	BRITROC-105	sensitive	chemo_naive
IM_211	IM_211_178	BRITROC TMA 1.3	tumour	CD8	0.00014569277402953	s4	0.0231432829162828	BRITROC-105	sensitive	chemo_naive
IM_211	IM_211_178	BRITROC TMA 1.3	tumour	CD8	0.00014569277402953	s5	0.0568329253400128	BRITROC-105	sensitive	chemo_naive
IM_211	IM_211_178	BRITROC TMA 1.3	tumour	CD8	0.00014569277402953	s6	0.015500088340787	BRITROC-105	sensitive	chemo_naive
IM_211	IM_211_178	BRITROC TMA 1.3	tumour	CD8	0.00014569277402953	s7	0.110363843294663	BRITROC-105	sensitive	chemo_naive
IM_214	IM_214_321	BRITROC TMA 2.1	tumour	CD8	0.000450526422797099	s1	0.19626185209458	BRITROC-124	sensitive	neo_adjuvant
IM_214	IM_214_321	BRITROC TMA 2.1	tumour	CD8	0.000450526422797099	s2	0.0929427492505418	BRITROC-124	sensitive	neo_adjuvant
IM_214	IM_214_321	BRITROC TMA 2.1	tumour	CD8	0.000450526422797099	s3	0.340928265191525	BRITROC-124	sensitive	neo_adjuvant
IM_214	IM_214_321	BRITROC TMA 2.1	tumour	CD8	0.000450526422797099	s4	0	BRITROC-124	sensitive	neo_adjuvant
IM_214	IM_214_321	BRITROC TMA 2.1	tumour	CD8	0.000450526422797099	s5	0.172767061129315	BRITROC-124	sensitive	neo_adjuvant
IM_214	IM_214_321	BRITROC TMA 2.1	tumour	CD8	0.000450526422797099	s6	0	BRITROC-124	sensitive	neo_adjuvant
IM_214	IM_214_321	BRITROC TMA 2.1	tumour	CD8	0.000450526422797099	s7	0.197100072334038	BRITROC-124	sensitive	neo_adjuvant
IM_214	IM_214_401	BRITROC TMA 2.2	tumour	CD8	0.000304482492256695	s1	0.19626185209458	BRITROC-124	sensitive	neo_adjuvant
IM_214	IM_214_401	BRITROC TMA 2.2	tumour	CD8	0.000304482492256695	s2	0.0929427492505418	BRITROC-124	sensitive	neo_adjuvant
IM_214	IM_214_401	BRITROC TMA 2.2	tumour	CD8	0.000304482492256695	s3	0.340928265191525	BRITROC-124	sensitive	neo_adjuvant
IM_214	IM_214_401	BRITROC TMA 2.2	tumour	CD8	0.000304482492256695	s4	0	BRITROC-124	sensitive	neo_adjuvant
IM_214	IM_214_401	BRITROC TMA 2.2	tumour	CD8	0.000304482492256695	s5	0.172767061129315	BRITROC-124	sensitive	neo_adjuvant
IM_214	IM_214_401	BRITROC TMA 2.2	tumour	CD8	0.000304482492256695	s6	0	BRITROC-124	sensitive	neo_adjuvant
IM_214	IM_214_401	BRITROC TMA 2.2	tumour	CD8	0.000304482492256695	s7	0.197100072334038	BRITROC-124	sensitive	neo_adjuvant
IM_214	IM_214_475	BRITROC TMA 2.3	tumour	CD8	0.000284471381787966	s1	0.19626185209458	BRITROC-124	sensitive	neo_adjuvant
IM_214	IM_214_475	BRITROC TMA 2.3	tumour	CD8	0.000284471381787966	s2	0.0929427492505418	BRITROC-124	sensitive	neo_adjuvant
IM_214	IM_214_475	BRITROC TMA 2.3	tumour	CD8	0.000284471381787966	s3	0.340928265191525	BRITROC-124	sensitive	neo_adjuvant
IM_214	IM_214_475	BRITROC TMA 2.3	tumour	CD8	0.000284471381787966	s4	0	BRITROC-124	sensitive	neo_adjuvant
IM_214	IM_214_475	BRITROC TMA 2.3	tumour	CD8	0.000284471381787966	s5	0.172767061129315	BRITROC-124	sensitive	neo_adjuvant
IM_214	IM_214_475	BRITROC TMA 2.3	tumour	CD8	0.000284471381787966	s6	0	BRITROC-124	sensitive	neo_adjuvant
IM_214	IM_214_475	BRITROC TMA 2.3	tumour	CD8	0.000284471381787966	s7	0.197100072334038	BRITROC-124	sensitive	neo_adjuvant
IM_218	IM_218_289	BRITROC TMA 2.1	tumour	CD8	0.000215722685572525	s1	0.16438251854436	BRITROC-153	sensitive	neo_adjuvant
IM_218	IM_218_289	BRITROC TMA 2.1	tumour	CD8	0.000215722685572525	s2	0.0496480012866911	BRITROC-153	sensitive	neo_adjuvant
IM_218	IM_218_289	BRITROC TMA 2.1	tumour	CD8	0.000215722685572525	s3	0.0981961835882256	BRITROC-153	sensitive	neo_adjuvant
IM_218	IM_218_289	BRITROC TMA 2.1	tumour	CD8	0.000215722685572525	s4	0.128305095870988	BRITROC-153	sensitive	neo_adjuvant
IM_218	IM_218_289	BRITROC TMA 2.1	tumour	CD8	0.000215722685572525	s5	0.0252552686123414	BRITROC-153	sensitive	neo_adjuvant
IM_218	IM_218_289	BRITROC TMA 2.1	tumour	CD8	0.000215722685572525	s6	0.0414394432363036	BRITROC-153	sensitive	neo_adjuvant
IM_218	IM_218_289	BRITROC TMA 2.1	tumour	CD8	0.000215722685572525	s7	0.49277348886109	BRITROC-153	sensitive	neo_adjuvant
IM_218	IM_218_373	BRITROC TMA 2.2	tumour	CD8	6.34536555650971e-05	s1	0.16438251854436	BRITROC-153	sensitive	neo_adjuvant
IM_218	IM_218_373	BRITROC TMA 2.2	tumour	CD8	6.34536555650971e-05	s2	0.0496480012866911	BRITROC-153	sensitive	neo_adjuvant
IM_218	IM_218_373	BRITROC TMA 2.2	tumour	CD8	6.34536555650971e-05	s3	0.0981961835882256	BRITROC-153	sensitive	neo_adjuvant
IM_218	IM_218_373	BRITROC TMA 2.2	tumour	CD8	6.34536555650971e-05	s4	0.128305095870988	BRITROC-153	sensitive	neo_adjuvant
IM_218	IM_218_373	BRITROC TMA 2.2	tumour	CD8	6.34536555650971e-05	s5	0.0252552686123414	BRITROC-153	sensitive	neo_adjuvant
IM_218	IM_218_373	BRITROC TMA 2.2	tumour	CD8	6.34536555650971e-05	s6	0.0414394432363036	BRITROC-153	sensitive	neo_adjuvant
IM_218	IM_218_373	BRITROC TMA 2.2	tumour	CD8	6.34536555650971e-05	s7	0.49277348886109	BRITROC-153	sensitive	neo_adjuvant
IM_218	IM_218_446	BRITROC TMA 2.3	tumour	CD8	0.000301669236441644	s1	0.16438251854436	BRITROC-153	sensitive	neo_adjuvant
IM_218	IM_218_446	BRITROC TMA 2.3	tumour	CD8	0.000301669236441644	s2	0.0496480012866911	BRITROC-153	sensitive	neo_adjuvant
IM_218	IM_218_446	BRITROC TMA 2.3	tumour	CD8	0.000301669236441644	s3	0.0981961835882256	BRITROC-153	sensitive	neo_adjuvant
IM_218	IM_218_446	BRITROC TMA 2.3	tumour	CD8	0.000301669236441644	s4	0.128305095870988	BRITROC-153	sensitive	neo_adjuvant
IM_218	IM_218_446	BRITROC TMA 2.3	tumour	CD8	0.000301669236441644	s5	0.0252552686123414	BRITROC-153	sensitive	neo_adjuvant
IM_218	IM_218_446	BRITROC TMA 2.3	tumour	CD8	0.000301669236441644	s6	0.0414394432363036	BRITROC-153	sensitive	neo_adjuvant
IM_218	IM_218_446	BRITROC TMA 2.3	tumour	CD8	0.000301669236441644	s7	0.49277348886109	BRITROC-153	sensitive	neo_adjuvant
IM_22	IM_22_82	BRITROC TMA 1.1	tumour	CD8	8.25289309752474e-05	s1	0.506713013130071	BRITROC-8	sensitive	chemo_naive
IM_22	IM_22_82	BRITROC TMA 1.1	tumour	CD8	8.25289309752474e-05	s2	0.029934580708502	BRITROC-8	sensitive	chemo_naive
IM_22	IM_22_82	BRITROC TMA 1.1	tumour	CD8	8.25289309752474e-05	s3	0.3008675085128	BRITROC-8	sensitive	chemo_naive
IM_22	IM_22_82	BRITROC TMA 1.1	tumour	CD8	8.25289309752474e-05	s4	0.108371777753275	BRITROC-8	sensitive	chemo_naive
IM_22	IM_22_82	BRITROC TMA 1.1	tumour	CD8	8.25289309752474e-05	s5	0.0420007930856599	BRITROC-8	sensitive	chemo_naive
IM_22	IM_22_82	BRITROC TMA 1.1	tumour	CD8	8.25289309752474e-05	s6	0.0121123268096919	BRITROC-8	sensitive	chemo_naive
IM_22	IM_22_82	BRITROC TMA 1.1	tumour	CD8	8.25289309752474e-05	s7	0	BRITROC-8	sensitive	chemo_naive
IM_22	IM_22_255	BRITROC TMA 1.3	tumour	CD8	0.000161956831142826	s1	0.506713013130071	BRITROC-8	sensitive	chemo_naive
IM_22	IM_22_255	BRITROC TMA 1.3	tumour	CD8	0.000161956831142826	s2	0.029934580708502	BRITROC-8	sensitive	chemo_naive
IM_22	IM_22_255	BRITROC TMA 1.3	tumour	CD8	0.000161956831142826	s3	0.3008675085128	BRITROC-8	sensitive	chemo_naive
IM_22	IM_22_255	BRITROC TMA 1.3	tumour	CD8	0.000161956831142826	s4	0.108371777753275	BRITROC-8	sensitive	chemo_naive
IM_22	IM_22_255	BRITROC TMA 1.3	tumour	CD8	0.000161956831142826	s5	0.0420007930856599	BRITROC-8	sensitive	chemo_naive
IM_22	IM_22_255	BRITROC TMA 1.3	tumour	CD8	0.000161956831142826	s6	0.0121123268096919	BRITROC-8	sensitive	chemo_naive
IM_22	IM_22_255	BRITROC TMA 1.3	tumour	CD8	0.000161956831142826	s7	0	BRITROC-8	sensitive	chemo_naive
IM_220	IM_220_287	BRITROC TMA 2.1	tumour	CD8	3.52858151023289e-06	s1	0.445982298920356	BRITROC-156	sensitive	neo_adjuvant
IM_220	IM_220_287	BRITROC TMA 2.1	tumour	CD8	3.52858151023289e-06	s2	0.138566764195051	BRITROC-156	sensitive	neo_adjuvant
IM_220	IM_220_287	BRITROC TMA 2.1	tumour	CD8	3.52858151023289e-06	s3	0.0794750080558601	BRITROC-156	sensitive	neo_adjuvant
IM_220	IM_220_287	BRITROC TMA 2.1	tumour	CD8	3.52858151023289e-06	s4	0.0378950615196005	BRITROC-156	sensitive	neo_adjuvant
IM_220	IM_220_287	BRITROC TMA 2.1	tumour	CD8	3.52858151023289e-06	s5	0.159843602402081	BRITROC-156	sensitive	neo_adjuvant
IM_220	IM_220_287	BRITROC TMA 2.1	tumour	CD8	3.52858151023289e-06	s6	0.113175912650186	BRITROC-156	sensitive	neo_adjuvant
IM_220	IM_220_287	BRITROC TMA 2.1	tumour	CD8	3.52858151023289e-06	s7	0.0250613522568665	BRITROC-156	sensitive	neo_adjuvant
IM_220	IM_220_371	BRITROC TMA 2.2	tumour	CD8	0	s1	0.445982298920356	BRITROC-156	sensitive	neo_adjuvant
IM_220	IM_220_371	BRITROC TMA 2.2	tumour	CD8	0	s2	0.138566764195051	BRITROC-156	sensitive	neo_adjuvant
IM_220	IM_220_371	BRITROC TMA 2.2	tumour	CD8	0	s3	0.0794750080558601	BRITROC-156	sensitive	neo_adjuvant
IM_220	IM_220_371	BRITROC TMA 2.2	tumour	CD8	0	s4	0.0378950615196005	BRITROC-156	sensitive	neo_adjuvant
IM_220	IM_220_371	BRITROC TMA 2.2	tumour	CD8	0	s5	0.159843602402081	BRITROC-156	sensitive	neo_adjuvant
IM_220	IM_220_371	BRITROC TMA 2.2	tumour	CD8	0	s6	0.113175912650186	BRITROC-156	sensitive	neo_adjuvant
IM_220	IM_220_371	BRITROC TMA 2.2	tumour	CD8	0	s7	0.0250613522568665	BRITROC-156	sensitive	neo_adjuvant
IM_220	IM_220_444	BRITROC TMA 2.3	tumour	CD8	3.02599633450977e-06	s1	0.445982298920356	BRITROC-156	sensitive	neo_adjuvant
IM_220	IM_220_444	BRITROC TMA 2.3	tumour	CD8	3.02599633450977e-06	s2	0.138566764195051	BRITROC-156	sensitive	neo_adjuvant
IM_220	IM_220_444	BRITROC TMA 2.3	tumour	CD8	3.02599633450977e-06	s3	0.0794750080558601	BRITROC-156	sensitive	neo_adjuvant
IM_220	IM_220_444	BRITROC TMA 2.3	tumour	CD8	3.02599633450977e-06	s4	0.0378950615196005	BRITROC-156	sensitive	neo_adjuvant
IM_220	IM_220_444	BRITROC TMA 2.3	tumour	CD8	3.02599633450977e-06	s5	0.159843602402081	BRITROC-156	sensitive	neo_adjuvant
IM_220	IM_220_444	BRITROC TMA 2.3	tumour	CD8	3.02599633450977e-06	s6	0.113175912650186	BRITROC-156	sensitive	neo_adjuvant
IM_220	IM_220_444	BRITROC TMA 2.3	tumour	CD8	3.02599633450977e-06	s7	0.0250613522568665	BRITROC-156	sensitive	neo_adjuvant
IM_222	IM_222_284	BRITROC TMA 2.1	tumour	CD8	0	s1	0.409136334452325	BRITROC-162	sensitive	chemo_naive
IM_222	IM_222_284	BRITROC TMA 2.1	tumour	CD8	0	s2	0.0287449031356662	BRITROC-162	sensitive	chemo_naive
IM_222	IM_222_284	BRITROC TMA 2.1	tumour	CD8	0	s3	0.349332586639911	BRITROC-162	sensitive	chemo_naive
IM_222	IM_222_284	BRITROC TMA 2.1	tumour	CD8	0	s4	0.0338516583238561	BRITROC-162	sensitive	chemo_naive
IM_222	IM_222_284	BRITROC TMA 2.1	tumour	CD8	0	s5	0.0221055157216213	BRITROC-162	sensitive	chemo_naive
IM_222	IM_222_284	BRITROC TMA 2.1	tumour	CD8	0	s6	0.0383571621128992	BRITROC-162	sensitive	chemo_naive
IM_222	IM_222_284	BRITROC TMA 2.1	tumour	CD8	0	s7	0.118471839613721	BRITROC-162	sensitive	chemo_naive
IM_222	IM_222_369	BRITROC TMA 2.2	tumour	CD8	1.22931976819946e-06	s1	0.409136334452325	BRITROC-162	sensitive	chemo_naive
IM_222	IM_222_369	BRITROC TMA 2.2	tumour	CD8	1.22931976819946e-06	s2	0.0287449031356662	BRITROC-162	sensitive	chemo_naive
IM_222	IM_222_369	BRITROC TMA 2.2	tumour	CD8	1.22931976819946e-06	s3	0.349332586639911	BRITROC-162	sensitive	chemo_naive
IM_222	IM_222_369	BRITROC TMA 2.2	tumour	CD8	1.22931976819946e-06	s4	0.0338516583238561	BRITROC-162	sensitive	chemo_naive
IM_222	IM_222_369	BRITROC TMA 2.2	tumour	CD8	1.22931976819946e-06	s5	0.0221055157216213	BRITROC-162	sensitive	chemo_naive
IM_222	IM_222_369	BRITROC TMA 2.2	tumour	CD8	1.22931976819946e-06	s6	0.0383571621128992	BRITROC-162	sensitive	chemo_naive
IM_222	IM_222_369	BRITROC TMA 2.2	tumour	CD8	1.22931976819946e-06	s7	0.118471839613721	BRITROC-162	sensitive	chemo_naive
IM_222	IM_222_441	BRITROC TMA 2.3	tumour	CD8	1.03553757862319e-05	s1	0.409136334452325	BRITROC-162	sensitive	chemo_naive
IM_222	IM_222_441	BRITROC TMA 2.3	tumour	CD8	1.03553757862319e-05	s2	0.0287449031356662	BRITROC-162	sensitive	chemo_naive
IM_222	IM_222_441	BRITROC TMA 2.3	tumour	CD8	1.03553757862319e-05	s3	0.349332586639911	BRITROC-162	sensitive	chemo_naive
IM_222	IM_222_441	BRITROC TMA 2.3	tumour	CD8	1.03553757862319e-05	s4	0.0338516583238561	BRITROC-162	sensitive	chemo_naive
IM_222	IM_222_441	BRITROC TMA 2.3	tumour	CD8	1.03553757862319e-05	s5	0.0221055157216213	BRITROC-162	sensitive	chemo_naive
IM_222	IM_222_441	BRITROC TMA 2.3	tumour	CD8	1.03553757862319e-05	s6	0.0383571621128992	BRITROC-162	sensitive	chemo_naive
IM_222	IM_222_441	BRITROC TMA 2.3	tumour	CD8	1.03553757862319e-05	s7	0.118471839613721	BRITROC-162	sensitive	chemo_naive
IM_223	IM_223_283	BRITROC TMA 2.1	tumour	CD8	3.25502901983565e-05	s1	0.359576306967411	BRITROC-162	sensitive	chemo_naive
IM_223	IM_223_283	BRITROC TMA 2.1	tumour	CD8	3.25502901983565e-05	s2	0.0156003826116334	BRITROC-162	sensitive	chemo_naive
IM_223	IM_223_283	BRITROC TMA 2.1	tumour	CD8	3.25502901983565e-05	s3	0.253232290372078	BRITROC-162	sensitive	chemo_naive
IM_223	IM_223_283	BRITROC TMA 2.1	tumour	CD8	3.25502901983565e-05	s4	0	BRITROC-162	sensitive	chemo_naive
IM_223	IM_223_283	BRITROC TMA 2.1	tumour	CD8	3.25502901983565e-05	s5	0.134447691798689	BRITROC-162	sensitive	chemo_naive
IM_223	IM_223_283	BRITROC TMA 2.1	tumour	CD8	3.25502901983565e-05	s6	0	BRITROC-162	sensitive	chemo_naive
IM_223	IM_223_283	BRITROC TMA 2.1	tumour	CD8	3.25502901983565e-05	s7	0.237143328250188	BRITROC-162	sensitive	chemo_naive
IM_223	IM_223_368	BRITROC TMA 2.2	tumour	CD8	7.54540350643853e-05	s1	0.359576306967411	BRITROC-162	sensitive	chemo_naive
IM_223	IM_223_368	BRITROC TMA 2.2	tumour	CD8	7.54540350643853e-05	s2	0.0156003826116334	BRITROC-162	sensitive	chemo_naive
IM_223	IM_223_368	BRITROC TMA 2.2	tumour	CD8	7.54540350643853e-05	s3	0.253232290372078	BRITROC-162	sensitive	chemo_naive
IM_223	IM_223_368	BRITROC TMA 2.2	tumour	CD8	7.54540350643853e-05	s4	0	BRITROC-162	sensitive	chemo_naive
IM_223	IM_223_368	BRITROC TMA 2.2	tumour	CD8	7.54540350643853e-05	s5	0.134447691798689	BRITROC-162	sensitive	chemo_naive
IM_223	IM_223_368	BRITROC TMA 2.2	tumour	CD8	7.54540350643853e-05	s6	0	BRITROC-162	sensitive	chemo_naive
IM_223	IM_223_368	BRITROC TMA 2.2	tumour	CD8	7.54540350643853e-05	s7	0.237143328250188	BRITROC-162	sensitive	chemo_naive
IM_23	IM_23_81	BRITROC TMA 1.1	tumour	CD8	0.000117157485526486	s1	0.111639973470463	BRITROC-9	sensitive	chemo_naive
IM_23	IM_23_81	BRITROC TMA 1.1	tumour	CD8	0.000117157485526486	s2	0.242600352630019	BRITROC-9	sensitive	chemo_naive
IM_23	IM_23_81	BRITROC TMA 1.1	tumour	CD8	0.000117157485526486	s3	0.381799185350792	BRITROC-9	sensitive	chemo_naive
IM_23	IM_23_81	BRITROC TMA 1.1	tumour	CD8	0.000117157485526486	s4	0.0499262337069729	BRITROC-9	sensitive	chemo_naive
IM_23	IM_23_81	BRITROC TMA 1.1	tumour	CD8	0.000117157485526486	s5	0	BRITROC-9	sensitive	chemo_naive
IM_23	IM_23_81	BRITROC TMA 1.1	tumour	CD8	0.000117157485526486	s6	0	BRITROC-9	sensitive	chemo_naive
IM_23	IM_23_81	BRITROC TMA 1.1	tumour	CD8	0.000117157485526486	s7	0.214034254841754	BRITROC-9	sensitive	chemo_naive
IM_23	IM_23_167	BRITROC TMA 1.2	tumour	CD8	4.17484862446193e-05	s1	0.111639973470463	BRITROC-9	sensitive	chemo_naive
IM_23	IM_23_167	BRITROC TMA 1.2	tumour	CD8	4.17484862446193e-05	s2	0.242600352630019	BRITROC-9	sensitive	chemo_naive
IM_23	IM_23_167	BRITROC TMA 1.2	tumour	CD8	4.17484862446193e-05	s3	0.381799185350792	BRITROC-9	sensitive	chemo_naive
IM_23	IM_23_167	BRITROC TMA 1.2	tumour	CD8	4.17484862446193e-05	s4	0.0499262337069729	BRITROC-9	sensitive	chemo_naive
IM_23	IM_23_167	BRITROC TMA 1.2	tumour	CD8	4.17484862446193e-05	s5	0	BRITROC-9	sensitive	chemo_naive
IM_23	IM_23_167	BRITROC TMA 1.2	tumour	CD8	4.17484862446193e-05	s6	0	BRITROC-9	sensitive	chemo_naive
IM_23	IM_23_167	BRITROC TMA 1.2	tumour	CD8	4.17484862446193e-05	s7	0.214034254841754	BRITROC-9	sensitive	chemo_naive
IM_23	IM_23_254	BRITROC TMA 1.3	tumour	CD8	1.58099017414607e-05	s1	0.111639973470463	BRITROC-9	sensitive	chemo_naive
IM_23	IM_23_254	BRITROC TMA 1.3	tumour	CD8	1.58099017414607e-05	s2	0.242600352630019	BRITROC-9	sensitive	chemo_naive
IM_23	IM_23_254	BRITROC TMA 1.3	tumour	CD8	1.58099017414607e-05	s3	0.381799185350792	BRITROC-9	sensitive	chemo_naive
IM_23	IM_23_254	BRITROC TMA 1.3	tumour	CD8	1.58099017414607e-05	s4	0.0499262337069729	BRITROC-9	sensitive	chemo_naive
IM_23	IM_23_254	BRITROC TMA 1.3	tumour	CD8	1.58099017414607e-05	s5	0	BRITROC-9	sensitive	chemo_naive
IM_23	IM_23_254	BRITROC TMA 1.3	tumour	CD8	1.58099017414607e-05	s6	0	BRITROC-9	sensitive	chemo_naive
IM_23	IM_23_254	BRITROC TMA 1.3	tumour	CD8	1.58099017414607e-05	s7	0.214034254841754	BRITROC-9	sensitive	chemo_naive
IM_25	IM_25_80	BRITROC TMA 1.1	tumour	CD8	4.37172803479896e-06	s1	0.0621569011597582	BRITROC-11	sensitive	neo_adjuvant
IM_25	IM_25_80	BRITROC TMA 1.1	tumour	CD8	4.37172803479896e-06	s2	0.145351203793287	BRITROC-11	sensitive	neo_adjuvant
IM_25	IM_25_80	BRITROC TMA 1.1	tumour	CD8	4.37172803479896e-06	s3	0.114868856617438	BRITROC-11	sensitive	neo_adjuvant
IM_25	IM_25_80	BRITROC TMA 1.1	tumour	CD8	4.37172803479896e-06	s4	0.228813510665952	BRITROC-11	sensitive	neo_adjuvant
IM_25	IM_25_80	BRITROC TMA 1.1	tumour	CD8	4.37172803479896e-06	s5	0.0665077669690493	BRITROC-11	sensitive	neo_adjuvant
IM_25	IM_25_80	BRITROC TMA 1.1	tumour	CD8	4.37172803479896e-06	s6	0.0226407097084363	BRITROC-11	sensitive	neo_adjuvant
IM_25	IM_25_80	BRITROC TMA 1.1	tumour	CD8	4.37172803479896e-06	s7	0.359661051086079	BRITROC-11	sensitive	neo_adjuvant
IM_25	IM_25_166	BRITROC TMA 1.2	tumour	CD8	4.8564570064799e-05	s1	0.0621569011597582	BRITROC-11	sensitive	neo_adjuvant
IM_25	IM_25_166	BRITROC TMA 1.2	tumour	CD8	4.8564570064799e-05	s2	0.145351203793287	BRITROC-11	sensitive	neo_adjuvant
IM_25	IM_25_166	BRITROC TMA 1.2	tumour	CD8	4.8564570064799e-05	s3	0.114868856617438	BRITROC-11	sensitive	neo_adjuvant
IM_25	IM_25_166	BRITROC TMA 1.2	tumour	CD8	4.8564570064799e-05	s4	0.228813510665952	BRITROC-11	sensitive	neo_adjuvant
IM_25	IM_25_166	BRITROC TMA 1.2	tumour	CD8	4.8564570064799e-05	s5	0.0665077669690493	BRITROC-11	sensitive	neo_adjuvant
IM_25	IM_25_166	BRITROC TMA 1.2	tumour	CD8	4.8564570064799e-05	s6	0.0226407097084363	BRITROC-11	sensitive	neo_adjuvant
IM_25	IM_25_166	BRITROC TMA 1.2	tumour	CD8	4.8564570064799e-05	s7	0.359661051086079	BRITROC-11	sensitive	neo_adjuvant
IM_25	IM_25_253	BRITROC TMA 1.3	tumour	CD8	5.48174988419803e-06	s1	0.0621569011597582	BRITROC-11	sensitive	neo_adjuvant
IM_25	IM_25_253	BRITROC TMA 1.3	tumour	CD8	5.48174988419803e-06	s2	0.145351203793287	BRITROC-11	sensitive	neo_adjuvant
IM_25	IM_25_253	BRITROC TMA 1.3	tumour	CD8	5.48174988419803e-06	s3	0.114868856617438	BRITROC-11	sensitive	neo_adjuvant
IM_25	IM_25_253	BRITROC TMA 1.3	tumour	CD8	5.48174988419803e-06	s4	0.228813510665952	BRITROC-11	sensitive	neo_adjuvant
IM_25	IM_25_253	BRITROC TMA 1.3	tumour	CD8	5.48174988419803e-06	s5	0.0665077669690493	BRITROC-11	sensitive	neo_adjuvant
IM_25	IM_25_253	BRITROC TMA 1.3	tumour	CD8	5.48174988419803e-06	s6	0.0226407097084363	BRITROC-11	sensitive	neo_adjuvant
IM_25	IM_25_253	BRITROC TMA 1.3	tumour	CD8	5.48174988419803e-06	s7	0.359661051086079	BRITROC-11	sensitive	neo_adjuvant
IM_252	IM_252_314	BRITROC TMA 2.1	tumour	CD8	0	s1	0.821313452705262	BRITROC-132	sensitive	chemo_naive
IM_252	IM_252_314	BRITROC TMA 2.1	tumour	CD8	0	s2	0	BRITROC-132	sensitive	chemo_naive
IM_252	IM_252_314	BRITROC TMA 2.1	tumour	CD8	0	s3	0.178686547294738	BRITROC-132	sensitive	chemo_naive
IM_252	IM_252_314	BRITROC TMA 2.1	tumour	CD8	0	s4	0	BRITROC-132	sensitive	chemo_naive
IM_252	IM_252_314	BRITROC TMA 2.1	tumour	CD8	0	s5	0	BRITROC-132	sensitive	chemo_naive
IM_252	IM_252_314	BRITROC TMA 2.1	tumour	CD8	0	s6	0	BRITROC-132	sensitive	chemo_naive
IM_252	IM_252_314	BRITROC TMA 2.1	tumour	CD8	0	s7	0	BRITROC-132	sensitive	chemo_naive
IM_252	IM_252_394	BRITROC TMA 2.2	tumour	CD8	3.13319526386204e-06	s1	0.821313452705262	BRITROC-132	sensitive	chemo_naive
IM_252	IM_252_394	BRITROC TMA 2.2	tumour	CD8	3.13319526386204e-06	s2	0	BRITROC-132	sensitive	chemo_naive
IM_252	IM_252_394	BRITROC TMA 2.2	tumour	CD8	3.13319526386204e-06	s3	0.178686547294738	BRITROC-132	sensitive	chemo_naive
IM_252	IM_252_394	BRITROC TMA 2.2	tumour	CD8	3.13319526386204e-06	s4	0	BRITROC-132	sensitive	chemo_naive
IM_252	IM_252_394	BRITROC TMA 2.2	tumour	CD8	3.13319526386204e-06	s5	0	BRITROC-132	sensitive	chemo_naive
IM_252	IM_252_394	BRITROC TMA 2.2	tumour	CD8	3.13319526386204e-06	s6	0	BRITROC-132	sensitive	chemo_naive
IM_252	IM_252_394	BRITROC TMA 2.2	tumour	CD8	3.13319526386204e-06	s7	0	BRITROC-132	sensitive	chemo_naive
IM_252	IM_252_468	BRITROC TMA 2.3	tumour	CD8	1.24512326720345e-05	s1	0.821313452705262	BRITROC-132	sensitive	chemo_naive
IM_252	IM_252_468	BRITROC TMA 2.3	tumour	CD8	1.24512326720345e-05	s2	0	BRITROC-132	sensitive	chemo_naive
IM_252	IM_252_468	BRITROC TMA 2.3	tumour	CD8	1.24512326720345e-05	s3	0.178686547294738	BRITROC-132	sensitive	chemo_naive
IM_252	IM_252_468	BRITROC TMA 2.3	tumour	CD8	1.24512326720345e-05	s4	0	BRITROC-132	sensitive	chemo_naive
IM_252	IM_252_468	BRITROC TMA 2.3	tumour	CD8	1.24512326720345e-05	s5	0	BRITROC-132	sensitive	chemo_naive
IM_252	IM_252_468	BRITROC TMA 2.3	tumour	CD8	1.24512326720345e-05	s6	0	BRITROC-132	sensitive	chemo_naive
IM_252	IM_252_468	BRITROC TMA 2.3	tumour	CD8	1.24512326720345e-05	s7	0	BRITROC-132	sensitive	chemo_naive
IM_255	IM_255_299	BRITROC TMA 2.1	tumour	CD8	1.04108467141633e-05	s1	0.230422044574787	BRITROC-146	sensitive	chemo_naive
IM_255	IM_255_299	BRITROC TMA 2.1	tumour	CD8	1.04108467141633e-05	s2	0.0553708605664437	BRITROC-146	sensitive	chemo_naive
IM_255	IM_255_299	BRITROC TMA 2.1	tumour	CD8	1.04108467141633e-05	s3	0.135362051339552	BRITROC-146	sensitive	chemo_naive
IM_255	IM_255_299	BRITROC TMA 2.1	tumour	CD8	1.04108467141633e-05	s4	0.489652301391457	BRITROC-146	sensitive	chemo_naive
IM_255	IM_255_299	BRITROC TMA 2.1	tumour	CD8	1.04108467141633e-05	s5	0	BRITROC-146	sensitive	chemo_naive
IM_255	IM_255_299	BRITROC TMA 2.1	tumour	CD8	1.04108467141633e-05	s6	0.0494196626190296	BRITROC-146	sensitive	chemo_naive
IM_255	IM_255_299	BRITROC TMA 2.1	tumour	CD8	1.04108467141633e-05	s7	0.0397730795087302	BRITROC-146	sensitive	chemo_naive
IM_255	IM_255_382	BRITROC TMA 2.2	tumour	CD8	2.75583415390062e-05	s1	0.230422044574787	BRITROC-146	sensitive	chemo_naive
IM_255	IM_255_382	BRITROC TMA 2.2	tumour	CD8	2.75583415390062e-05	s2	0.0553708605664437	BRITROC-146	sensitive	chemo_naive
IM_255	IM_255_382	BRITROC TMA 2.2	tumour	CD8	2.75583415390062e-05	s3	0.135362051339552	BRITROC-146	sensitive	chemo_naive
IM_255	IM_255_382	BRITROC TMA 2.2	tumour	CD8	2.75583415390062e-05	s4	0.489652301391457	BRITROC-146	sensitive	chemo_naive
IM_255	IM_255_382	BRITROC TMA 2.2	tumour	CD8	2.75583415390062e-05	s5	0	BRITROC-146	sensitive	chemo_naive
IM_255	IM_255_382	BRITROC TMA 2.2	tumour	CD8	2.75583415390062e-05	s6	0.0494196626190296	BRITROC-146	sensitive	chemo_naive
IM_255	IM_255_382	BRITROC TMA 2.2	tumour	CD8	2.75583415390062e-05	s7	0.0397730795087302	BRITROC-146	sensitive	chemo_naive
IM_255	IM_255_455	BRITROC TMA 2.3	tumour	CD8	1.5980024968789e-05	s1	0.230422044574787	BRITROC-146	sensitive	chemo_naive
IM_255	IM_255_455	BRITROC TMA 2.3	tumour	CD8	1.5980024968789e-05	s2	0.0553708605664437	BRITROC-146	sensitive	chemo_naive
IM_255	IM_255_455	BRITROC TMA 2.3	tumour	CD8	1.5980024968789e-05	s3	0.135362051339552	BRITROC-146	sensitive	chemo_naive
IM_255	IM_255_455	BRITROC TMA 2.3	tumour	CD8	1.5980024968789e-05	s4	0.489652301391457	BRITROC-146	sensitive	chemo_naive
IM_255	IM_255_455	BRITROC TMA 2.3	tumour	CD8	1.5980024968789e-05	s5	0	BRITROC-146	sensitive	chemo_naive
IM_255	IM_255_455	BRITROC TMA 2.3	tumour	CD8	1.5980024968789e-05	s6	0.0494196626190296	BRITROC-146	sensitive	chemo_naive
IM_255	IM_255_455	BRITROC TMA 2.3	tumour	CD8	1.5980024968789e-05	s7	0.0397730795087302	BRITROC-146	sensitive	chemo_naive
IM_256	IM_256_298	BRITROC TMA 2.1	tumour	CD8	1.24353124611396e-05	s1	0.243208346204425	BRITROC-146	sensitive	chemo_naive
IM_256	IM_256_298	BRITROC TMA 2.1	tumour	CD8	1.24353124611396e-05	s2	0.034571943734568	BRITROC-146	sensitive	chemo_naive
IM_256	IM_256_298	BRITROC TMA 2.1	tumour	CD8	1.24353124611396e-05	s3	0.167672460286752	BRITROC-146	sensitive	chemo_naive
IM_256	IM_256_298	BRITROC TMA 2.1	tumour	CD8	1.24353124611396e-05	s4	0.493738836623989	BRITROC-146	sensitive	chemo_naive
IM_256	IM_256_298	BRITROC TMA 2.1	tumour	CD8	1.24353124611396e-05	s5	0	BRITROC-146	sensitive	chemo_naive
IM_256	IM_256_298	BRITROC TMA 2.1	tumour	CD8	1.24353124611396e-05	s6	0.0176656546107336	BRITROC-146	sensitive	chemo_naive
IM_256	IM_256_298	BRITROC TMA 2.1	tumour	CD8	1.24353124611396e-05	s7	0.0431427585395327	BRITROC-146	sensitive	chemo_naive
IM_256	IM_256_381	BRITROC TMA 2.2	tumour	CD8	3.73881471265132e-05	s1	0.243208346204425	BRITROC-146	sensitive	chemo_naive
IM_256	IM_256_381	BRITROC TMA 2.2	tumour	CD8	3.73881471265132e-05	s2	0.034571943734568	BRITROC-146	sensitive	chemo_naive
IM_256	IM_256_381	BRITROC TMA 2.2	tumour	CD8	3.73881471265132e-05	s3	0.167672460286752	BRITROC-146	sensitive	chemo_naive
IM_256	IM_256_381	BRITROC TMA 2.2	tumour	CD8	3.73881471265132e-05	s4	0.493738836623989	BRITROC-146	sensitive	chemo_naive
IM_256	IM_256_381	BRITROC TMA 2.2	tumour	CD8	3.73881471265132e-05	s5	0	BRITROC-146	sensitive	chemo_naive
IM_256	IM_256_381	BRITROC TMA 2.2	tumour	CD8	3.73881471265132e-05	s6	0.0176656546107336	BRITROC-146	sensitive	chemo_naive
IM_256	IM_256_381	BRITROC TMA 2.2	tumour	CD8	3.73881471265132e-05	s7	0.0431427585395327	BRITROC-146	sensitive	chemo_naive
IM_256	IM_256_454	BRITROC TMA 2.3	tumour	CD8	3.03831005143859e-06	s1	0.243208346204425	BRITROC-146	sensitive	chemo_naive
IM_256	IM_256_454	BRITROC TMA 2.3	tumour	CD8	3.03831005143859e-06	s2	0.034571943734568	BRITROC-146	sensitive	chemo_naive
IM_256	IM_256_454	BRITROC TMA 2.3	tumour	CD8	3.03831005143859e-06	s3	0.167672460286752	BRITROC-146	sensitive	chemo_naive
IM_256	IM_256_454	BRITROC TMA 2.3	tumour	CD8	3.03831005143859e-06	s4	0.493738836623989	BRITROC-146	sensitive	chemo_naive
IM_256	IM_256_454	BRITROC TMA 2.3	tumour	CD8	3.03831005143859e-06	s5	0	BRITROC-146	sensitive	chemo_naive
IM_256	IM_256_454	BRITROC TMA 2.3	tumour	CD8	3.03831005143859e-06	s6	0.0176656546107336	BRITROC-146	sensitive	chemo_naive
IM_256	IM_256_454	BRITROC TMA 2.3	tumour	CD8	3.03831005143859e-06	s7	0.0431427585395327	BRITROC-146	sensitive	chemo_naive
IM_257	IM_257_297	BRITROC TMA 2.1	tumour	CD8	7.87526834976902e-06	s1	0.183992371098544	BRITROC-146	sensitive	chemo_naive
IM_257	IM_257_297	BRITROC TMA 2.1	tumour	CD8	7.87526834976902e-06	s2	0.102495663946043	BRITROC-146	sensitive	chemo_naive
IM_257	IM_257_297	BRITROC TMA 2.1	tumour	CD8	7.87526834976902e-06	s3	0.121024924747342	BRITROC-146	sensitive	chemo_naive
IM_257	IM_257_297	BRITROC TMA 2.1	tumour	CD8	7.87526834976902e-06	s4	0.48563993350306	BRITROC-146	sensitive	chemo_naive
IM_257	IM_257_297	BRITROC TMA 2.1	tumour	CD8	7.87526834976902e-06	s5	0.0367300261368933	BRITROC-146	sensitive	chemo_naive
IM_257	IM_257_297	BRITROC TMA 2.1	tumour	CD8	7.87526834976902e-06	s6	0.0192562914314771	BRITROC-146	sensitive	chemo_naive
IM_257	IM_257_297	BRITROC TMA 2.1	tumour	CD8	7.87526834976902e-06	s7	0.0508607891366408	BRITROC-146	sensitive	chemo_naive
IM_257	IM_257_380	BRITROC TMA 2.2	tumour	CD8	4.94073587320095e-06	s1	0.183992371098544	BRITROC-146	sensitive	chemo_naive
IM_257	IM_257_380	BRITROC TMA 2.2	tumour	CD8	4.94073587320095e-06	s2	0.102495663946043	BRITROC-146	sensitive	chemo_naive
IM_257	IM_257_380	BRITROC TMA 2.2	tumour	CD8	4.94073587320095e-06	s3	0.121024924747342	BRITROC-146	sensitive	chemo_naive
IM_257	IM_257_380	BRITROC TMA 2.2	tumour	CD8	4.94073587320095e-06	s4	0.48563993350306	BRITROC-146	sensitive	chemo_naive
IM_257	IM_257_380	BRITROC TMA 2.2	tumour	CD8	4.94073587320095e-06	s5	0.0367300261368933	BRITROC-146	sensitive	chemo_naive
IM_257	IM_257_380	BRITROC TMA 2.2	tumour	CD8	4.94073587320095e-06	s6	0.0192562914314771	BRITROC-146	sensitive	chemo_naive
IM_257	IM_257_380	BRITROC TMA 2.2	tumour	CD8	4.94073587320095e-06	s7	0.0508607891366408	BRITROC-146	sensitive	chemo_naive
IM_257	IM_257_453	BRITROC TMA 2.3	tumour	CD8	5.23343200097133e-05	s1	0.183992371098544	BRITROC-146	sensitive	chemo_naive
IM_257	IM_257_453	BRITROC TMA 2.3	tumour	CD8	5.23343200097133e-05	s2	0.102495663946043	BRITROC-146	sensitive	chemo_naive
IM_257	IM_257_453	BRITROC TMA 2.3	tumour	CD8	5.23343200097133e-05	s3	0.121024924747342	BRITROC-146	sensitive	chemo_naive
IM_257	IM_257_453	BRITROC TMA 2.3	tumour	CD8	5.23343200097133e-05	s4	0.48563993350306	BRITROC-146	sensitive	chemo_naive
IM_257	IM_257_453	BRITROC TMA 2.3	tumour	CD8	5.23343200097133e-05	s5	0.0367300261368933	BRITROC-146	sensitive	chemo_naive
IM_257	IM_257_453	BRITROC TMA 2.3	tumour	CD8	5.23343200097133e-05	s6	0.0192562914314771	BRITROC-146	sensitive	chemo_naive
IM_257	IM_257_453	BRITROC TMA 2.3	tumour	CD8	5.23343200097133e-05	s7	0.0508607891366408	BRITROC-146	sensitive	chemo_naive
IM_258	IM_258_296	BRITROC TMA 2.1	tumour	CD8	9.99480270259465e-07	s1	0.230749598650564	BRITROC-146	sensitive	chemo_naive
IM_258	IM_258_296	BRITROC TMA 2.1	tumour	CD8	9.99480270259465e-07	s2	0.0899789059089692	BRITROC-146	sensitive	chemo_naive
IM_258	IM_258_296	BRITROC TMA 2.1	tumour	CD8	9.99480270259465e-07	s3	0.158569337480083	BRITROC-146	sensitive	chemo_naive
IM_258	IM_258_296	BRITROC TMA 2.1	tumour	CD8	9.99480270259465e-07	s4	0.509432073742981	BRITROC-146	sensitive	chemo_naive
IM_258	IM_258_296	BRITROC TMA 2.1	tumour	CD8	9.99480270259465e-07	s5	0	BRITROC-146	sensitive	chemo_naive
IM_258	IM_258_296	BRITROC TMA 2.1	tumour	CD8	9.99480270259465e-07	s6	0	BRITROC-146	sensitive	chemo_naive
IM_258	IM_258_296	BRITROC TMA 2.1	tumour	CD8	9.99480270259465e-07	s7	0.0112700842174025	BRITROC-146	sensitive	chemo_naive
IM_258	IM_258_379	BRITROC TMA 2.2	tumour	CD8	3.48276120273675e-06	s1	0.230749598650564	BRITROC-146	sensitive	chemo_naive
IM_258	IM_258_379	BRITROC TMA 2.2	tumour	CD8	3.48276120273675e-06	s2	0.0899789059089692	BRITROC-146	sensitive	chemo_naive
IM_258	IM_258_379	BRITROC TMA 2.2	tumour	CD8	3.48276120273675e-06	s3	0.158569337480083	BRITROC-146	sensitive	chemo_naive
IM_258	IM_258_379	BRITROC TMA 2.2	tumour	CD8	3.48276120273675e-06	s4	0.509432073742981	BRITROC-146	sensitive	chemo_naive
IM_258	IM_258_379	BRITROC TMA 2.2	tumour	CD8	3.48276120273675e-06	s5	0	BRITROC-146	sensitive	chemo_naive
IM_258	IM_258_379	BRITROC TMA 2.2	tumour	CD8	3.48276120273675e-06	s6	0	BRITROC-146	sensitive	chemo_naive
IM_258	IM_258_379	BRITROC TMA 2.2	tumour	CD8	3.48276120273675e-06	s7	0.0112700842174025	BRITROC-146	sensitive	chemo_naive
IM_258	IM_258_452	BRITROC TMA 2.3	tumour	CD8	2.83077219219245e-06	s1	0.230749598650564	BRITROC-146	sensitive	chemo_naive
IM_258	IM_258_452	BRITROC TMA 2.3	tumour	CD8	2.83077219219245e-06	s2	0.0899789059089692	BRITROC-146	sensitive	chemo_naive
IM_258	IM_258_452	BRITROC TMA 2.3	tumour	CD8	2.83077219219245e-06	s3	0.158569337480083	BRITROC-146	sensitive	chemo_naive
IM_258	IM_258_452	BRITROC TMA 2.3	tumour	CD8	2.83077219219245e-06	s4	0.509432073742981	BRITROC-146	sensitive	chemo_naive
IM_258	IM_258_452	BRITROC TMA 2.3	tumour	CD8	2.83077219219245e-06	s5	0	BRITROC-146	sensitive	chemo_naive
IM_258	IM_258_452	BRITROC TMA 2.3	tumour	CD8	2.83077219219245e-06	s6	0	BRITROC-146	sensitive	chemo_naive
IM_258	IM_258_452	BRITROC TMA 2.3	tumour	CD8	2.83077219219245e-06	s7	0.0112700842174025	BRITROC-146	sensitive	chemo_naive
IM_259	IM_259_295	BRITROC TMA 2.1	tumour	CD8	4.15103111612925e-06	s1	0.172322212790348	BRITROC-146	sensitive	chemo_naive
IM_259	IM_259_295	BRITROC TMA 2.1	tumour	CD8	4.15103111612925e-06	s2	0.176699276110484	BRITROC-146	sensitive	chemo_naive
IM_259	IM_259_295	BRITROC TMA 2.1	tumour	CD8	4.15103111612925e-06	s3	0.105285157946387	BRITROC-146	sensitive	chemo_naive
IM_259	IM_259_295	BRITROC TMA 2.1	tumour	CD8	4.15103111612925e-06	s4	0.438795372351214	BRITROC-146	sensitive	chemo_naive
IM_259	IM_259_295	BRITROC TMA 2.1	tumour	CD8	4.15103111612925e-06	s5	0	BRITROC-146	sensitive	chemo_naive
IM_259	IM_259_295	BRITROC TMA 2.1	tumour	CD8	4.15103111612925e-06	s6	0.0551020858058663	BRITROC-146	sensitive	chemo_naive
IM_259	IM_259_295	BRITROC TMA 2.1	tumour	CD8	4.15103111612925e-06	s7	0.0517958949957017	BRITROC-146	sensitive	chemo_naive
IM_259	IM_259_378	BRITROC TMA 2.2	tumour	CD8	1.55635967472083e-05	s1	0.172322212790348	BRITROC-146	sensitive	chemo_naive
IM_259	IM_259_378	BRITROC TMA 2.2	tumour	CD8	1.55635967472083e-05	s2	0.176699276110484	BRITROC-146	sensitive	chemo_naive
IM_259	IM_259_378	BRITROC TMA 2.2	tumour	CD8	1.55635967472083e-05	s3	0.105285157946387	BRITROC-146	sensitive	chemo_naive
IM_259	IM_259_378	BRITROC TMA 2.2	tumour	CD8	1.55635967472083e-05	s4	0.438795372351214	BRITROC-146	sensitive	chemo_naive
IM_259	IM_259_378	BRITROC TMA 2.2	tumour	CD8	1.55635967472083e-05	s5	0	BRITROC-146	sensitive	chemo_naive
IM_259	IM_259_378	BRITROC TMA 2.2	tumour	CD8	1.55635967472083e-05	s6	0.0551020858058663	BRITROC-146	sensitive	chemo_naive
IM_259	IM_259_378	BRITROC TMA 2.2	tumour	CD8	1.55635967472083e-05	s7	0.0517958949957017	BRITROC-146	sensitive	chemo_naive
IM_269	IM_269_275	BRITROC TMA 2.1	tumour	CD8	5.67591920329014e-05	s1	0.385019812331877	BRITROC-172	sensitive	chemo_naive
IM_269	IM_269_275	BRITROC TMA 2.1	tumour	CD8	5.67591920329014e-05	s2	0.0563899265910703	BRITROC-172	sensitive	chemo_naive
IM_269	IM_269_275	BRITROC TMA 2.1	tumour	CD8	5.67591920329014e-05	s3	0.322435249427415	BRITROC-172	sensitive	chemo_naive
IM_269	IM_269_275	BRITROC TMA 2.1	tumour	CD8	5.67591920329014e-05	s4	0	BRITROC-172	sensitive	chemo_naive
IM_269	IM_269_275	BRITROC TMA 2.1	tumour	CD8	5.67591920329014e-05	s5	0.0725243920911848	BRITROC-172	sensitive	chemo_naive
IM_269	IM_269_275	BRITROC TMA 2.1	tumour	CD8	5.67591920329014e-05	s6	0	BRITROC-172	sensitive	chemo_naive
IM_269	IM_269_275	BRITROC TMA 2.1	tumour	CD8	5.67591920329014e-05	s7	0.163630619558453	BRITROC-172	sensitive	chemo_naive
IM_269	IM_269_360	BRITROC TMA 2.2	tumour	CD8	0.000162171959514247	s1	0.385019812331877	BRITROC-172	sensitive	chemo_naive
IM_269	IM_269_360	BRITROC TMA 2.2	tumour	CD8	0.000162171959514247	s2	0.0563899265910703	BRITROC-172	sensitive	chemo_naive
IM_269	IM_269_360	BRITROC TMA 2.2	tumour	CD8	0.000162171959514247	s3	0.322435249427415	BRITROC-172	sensitive	chemo_naive
IM_269	IM_269_360	BRITROC TMA 2.2	tumour	CD8	0.000162171959514247	s4	0	BRITROC-172	sensitive	chemo_naive
IM_269	IM_269_360	BRITROC TMA 2.2	tumour	CD8	0.000162171959514247	s5	0.0725243920911848	BRITROC-172	sensitive	chemo_naive
IM_269	IM_269_360	BRITROC TMA 2.2	tumour	CD8	0.000162171959514247	s6	0	BRITROC-172	sensitive	chemo_naive
IM_269	IM_269_360	BRITROC TMA 2.2	tumour	CD8	0.000162171959514247	s7	0.163630619558453	BRITROC-172	sensitive	chemo_naive
IM_269	IM_269_433	BRITROC TMA 2.3	tumour	CD8	0.000153783378682343	s1	0.385019812331877	BRITROC-172	sensitive	chemo_naive
IM_269	IM_269_433	BRITROC TMA 2.3	tumour	CD8	0.000153783378682343	s2	0.0563899265910703	BRITROC-172	sensitive	chemo_naive
IM_269	IM_269_433	BRITROC TMA 2.3	tumour	CD8	0.000153783378682343	s3	0.322435249427415	BRITROC-172	sensitive	chemo_naive
IM_269	IM_269_433	BRITROC TMA 2.3	tumour	CD8	0.000153783378682343	s4	0	BRITROC-172	sensitive	chemo_naive
IM_269	IM_269_433	BRITROC TMA 2.3	tumour	CD8	0.000153783378682343	s5	0.0725243920911848	BRITROC-172	sensitive	chemo_naive
IM_269	IM_269_433	BRITROC TMA 2.3	tumour	CD8	0.000153783378682343	s6	0	BRITROC-172	sensitive	chemo_naive
IM_269	IM_269_433	BRITROC TMA 2.3	tumour	CD8	0.000153783378682343	s7	0.163630619558453	BRITROC-172	sensitive	chemo_naive
IM_277	IM_277_352	BRITROC TMA 2.2	tumour	CD8	0.000408897081253691	s1	0.163902465105219	BRITROC-187	sensitive	chemo_naive
IM_277	IM_277_352	BRITROC TMA 2.2	tumour	CD8	0.000408897081253691	s2	0.193972179245774	BRITROC-187	sensitive	chemo_naive
IM_277	IM_277_352	BRITROC TMA 2.2	tumour	CD8	0.000408897081253691	s3	0.174339175194717	BRITROC-187	sensitive	chemo_naive
IM_277	IM_277_352	BRITROC TMA 2.2	tumour	CD8	0.000408897081253691	s4	0.0497111767803478	BRITROC-187	sensitive	chemo_naive
IM_277	IM_277_352	BRITROC TMA 2.2	tumour	CD8	0.000408897081253691	s5	0.239959274638042	BRITROC-187	sensitive	chemo_naive
IM_277	IM_277_352	BRITROC TMA 2.2	tumour	CD8	0.000408897081253691	s6	0.0187881347177339	BRITROC-187	sensitive	chemo_naive
IM_277	IM_277_352	BRITROC TMA 2.2	tumour	CD8	0.000408897081253691	s7	0.159327594318167	BRITROC-187	sensitive	chemo_naive
IM_295	IM_295_265	BRITROC TMA 2.1	tumour	CD8	0.000296346186226637	s1	0.317513790661151	BRITROC-209	sensitive	chemo_naive
IM_295	IM_295_265	BRITROC TMA 2.1	tumour	CD8	0.000296346186226637	s2	0.0476553740555705	BRITROC-209	sensitive	chemo_naive
IM_295	IM_295_265	BRITROC TMA 2.1	tumour	CD8	0.000296346186226637	s3	0.366868313823477	BRITROC-209	sensitive	chemo_naive
IM_295	IM_295_265	BRITROC TMA 2.1	tumour	CD8	0.000296346186226637	s4	0	BRITROC-209	sensitive	chemo_naive
IM_295	IM_295_265	BRITROC TMA 2.1	tumour	CD8	0.000296346186226637	s5	0.083093438816996	BRITROC-209	sensitive	chemo_naive
IM_295	IM_295_265	BRITROC TMA 2.1	tumour	CD8	0.000296346186226637	s6	0	BRITROC-209	sensitive	chemo_naive
IM_295	IM_295_265	BRITROC TMA 2.1	tumour	CD8	0.000296346186226637	s7	0.184869082642806	BRITROC-209	sensitive	chemo_naive
IM_295	IM_295_343	BRITROC TMA 2.2	tumour	CD8	2.78361563835266e-05	s1	0.317513790661151	BRITROC-209	sensitive	chemo_naive
IM_295	IM_295_343	BRITROC TMA 2.2	tumour	CD8	2.78361563835266e-05	s2	0.0476553740555705	BRITROC-209	sensitive	chemo_naive
IM_295	IM_295_343	BRITROC TMA 2.2	tumour	CD8	2.78361563835266e-05	s3	0.366868313823477	BRITROC-209	sensitive	chemo_naive
IM_295	IM_295_343	BRITROC TMA 2.2	tumour	CD8	2.78361563835266e-05	s4	0	BRITROC-209	sensitive	chemo_naive
IM_295	IM_295_343	BRITROC TMA 2.2	tumour	CD8	2.78361563835266e-05	s5	0.083093438816996	BRITROC-209	sensitive	chemo_naive
IM_295	IM_295_343	BRITROC TMA 2.2	tumour	CD8	2.78361563835266e-05	s6	0	BRITROC-209	sensitive	chemo_naive
IM_295	IM_295_343	BRITROC TMA 2.2	tumour	CD8	2.78361563835266e-05	s7	0.184869082642806	BRITROC-209	sensitive	chemo_naive
IM_295	IM_295_420	BRITROC TMA 2.3	tumour	CD8	1.69706174971309e-05	s1	0.317513790661151	BRITROC-209	sensitive	chemo_naive
IM_295	IM_295_420	BRITROC TMA 2.3	tumour	CD8	1.69706174971309e-05	s2	0.0476553740555705	BRITROC-209	sensitive	chemo_naive
IM_295	IM_295_420	BRITROC TMA 2.3	tumour	CD8	1.69706174971309e-05	s3	0.366868313823477	BRITROC-209	sensitive	chemo_naive
IM_295	IM_295_420	BRITROC TMA 2.3	tumour	CD8	1.69706174971309e-05	s4	0	BRITROC-209	sensitive	chemo_naive
IM_295	IM_295_420	BRITROC TMA 2.3	tumour	CD8	1.69706174971309e-05	s5	0.083093438816996	BRITROC-209	sensitive	chemo_naive
IM_295	IM_295_420	BRITROC TMA 2.3	tumour	CD8	1.69706174971309e-05	s6	0	BRITROC-209	sensitive	chemo_naive
IM_295	IM_295_420	BRITROC TMA 2.3	tumour	CD8	1.69706174971309e-05	s7	0.184869082642806	BRITROC-209	sensitive	chemo_naive
IM_311	IM_311_336	BRITROC TMA 2.1	tumour	CD8	0	s1	0.319993588930962	BRITROC-94	sensitive	chemo_naive
IM_311	IM_311_336	BRITROC TMA 2.1	tumour	CD8	0	s2	0	BRITROC-94	sensitive	chemo_naive
IM_311	IM_311_336	BRITROC TMA 2.1	tumour	CD8	0	s3	0.107075311955778	BRITROC-94	sensitive	chemo_naive
IM_311	IM_311_336	BRITROC TMA 2.1	tumour	CD8	0	s4	0.339700715523351	BRITROC-94	sensitive	chemo_naive
IM_311	IM_311_336	BRITROC TMA 2.1	tumour	CD8	0	s5	0	BRITROC-94	sensitive	chemo_naive
IM_311	IM_311_336	BRITROC TMA 2.1	tumour	CD8	0	s6	0	BRITROC-94	sensitive	chemo_naive
IM_311	IM_311_336	BRITROC TMA 2.1	tumour	CD8	0	s7	0.233230383589908	BRITROC-94	sensitive	chemo_naive
IM_312	IM_312_335	BRITROC TMA 2.1	tumour	CD8	2.10912618901989e-05	s1	0.318574041247273	BRITROC-94	sensitive	chemo_naive
IM_312	IM_312_335	BRITROC TMA 2.1	tumour	CD8	2.10912618901989e-05	s2	0	BRITROC-94	sensitive	chemo_naive
IM_312	IM_312_335	BRITROC TMA 2.1	tumour	CD8	2.10912618901989e-05	s3	0.0933507347585587	BRITROC-94	sensitive	chemo_naive
IM_312	IM_312_335	BRITROC TMA 2.1	tumour	CD8	2.10912618901989e-05	s4	0.341467660922683	BRITROC-94	sensitive	chemo_naive
IM_312	IM_312_335	BRITROC TMA 2.1	tumour	CD8	2.10912618901989e-05	s5	0	BRITROC-94	sensitive	chemo_naive
IM_312	IM_312_335	BRITROC TMA 2.1	tumour	CD8	2.10912618901989e-05	s6	0	BRITROC-94	sensitive	chemo_naive
IM_312	IM_312_335	BRITROC TMA 2.1	tumour	CD8	2.10912618901989e-05	s7	0.246607563071486	BRITROC-94	sensitive	chemo_naive
IM_312	IM_312_489	BRITROC TMA 2.3	tumour	CD8	3.91104423018544e-05	s1	0.318574041247273	BRITROC-94	sensitive	chemo_naive
IM_312	IM_312_489	BRITROC TMA 2.3	tumour	CD8	3.91104423018544e-05	s2	0	BRITROC-94	sensitive	chemo_naive
IM_312	IM_312_489	BRITROC TMA 2.3	tumour	CD8	3.91104423018544e-05	s3	0.0933507347585587	BRITROC-94	sensitive	chemo_naive
IM_312	IM_312_489	BRITROC TMA 2.3	tumour	CD8	3.91104423018544e-05	s4	0.341467660922683	BRITROC-94	sensitive	chemo_naive
IM_312	IM_312_489	BRITROC TMA 2.3	tumour	CD8	3.91104423018544e-05	s5	0	BRITROC-94	sensitive	chemo_naive
IM_312	IM_312_489	BRITROC TMA 2.3	tumour	CD8	3.91104423018544e-05	s6	0	BRITROC-94	sensitive	chemo_naive
IM_312	IM_312_489	BRITROC TMA 2.3	tumour	CD8	3.91104423018544e-05	s7	0.246607563071486	BRITROC-94	sensitive	chemo_naive
IM_319	IM_319_345	BRITROC TMA 2.2	tumour	CD8	7.85320167178957e-06	s1	0.621343763913191	BRITROC-199	sensitive	chemo_naive
IM_319	IM_319_345	BRITROC TMA 2.2	tumour	CD8	7.85320167178957e-06	s2	0.0437865587523999	BRITROC-199	sensitive	chemo_naive
IM_319	IM_319_345	BRITROC TMA 2.2	tumour	CD8	7.85320167178957e-06	s3	0	BRITROC-199	sensitive	chemo_naive
IM_319	IM_319_345	BRITROC TMA 2.2	tumour	CD8	7.85320167178957e-06	s4	0.322756996952181	BRITROC-199	sensitive	chemo_naive
IM_319	IM_319_345	BRITROC TMA 2.2	tumour	CD8	7.85320167178957e-06	s5	0	BRITROC-199	sensitive	chemo_naive
IM_319	IM_319_345	BRITROC TMA 2.2	tumour	CD8	7.85320167178957e-06	s6	0.0121126803822283	BRITROC-199	sensitive	chemo_naive
IM_319	IM_319_345	BRITROC TMA 2.2	tumour	CD8	7.85320167178957e-06	s7	0	BRITROC-199	sensitive	chemo_naive
IM_319	IM_319_422	BRITROC TMA 2.3	tumour	CD8	1.29714135987112e-06	s1	0.621343763913191	BRITROC-199	sensitive	chemo_naive
IM_319	IM_319_422	BRITROC TMA 2.3	tumour	CD8	1.29714135987112e-06	s2	0.0437865587523999	BRITROC-199	sensitive	chemo_naive
IM_319	IM_319_422	BRITROC TMA 2.3	tumour	CD8	1.29714135987112e-06	s3	0	BRITROC-199	sensitive	chemo_naive
IM_319	IM_319_422	BRITROC TMA 2.3	tumour	CD8	1.29714135987112e-06	s4	0.322756996952181	BRITROC-199	sensitive	chemo_naive
IM_319	IM_319_422	BRITROC TMA 2.3	tumour	CD8	1.29714135987112e-06	s5	0	BRITROC-199	sensitive	chemo_naive
IM_319	IM_319_422	BRITROC TMA 2.3	tumour	CD8	1.29714135987112e-06	s6	0.0121126803822283	BRITROC-199	sensitive	chemo_naive
IM_319	IM_319_422	BRITROC TMA 2.3	tumour	CD8	1.29714135987112e-06	s7	0	BRITROC-199	sensitive	chemo_naive
IM_323	IM_323_339	BRITROC TMA 2.1	tumour	CD8	2.24843902120953e-06	s1	0.146532570104736	BRITROC-34	sensitive	neo_adjuvant
IM_323	IM_323_339	BRITROC TMA 2.1	tumour	CD8	2.24843902120953e-06	s2	0.240328235528281	BRITROC-34	sensitive	neo_adjuvant
IM_323	IM_323_339	BRITROC TMA 2.1	tumour	CD8	2.24843902120953e-06	s3	0.346532572853132	BRITROC-34	sensitive	neo_adjuvant
IM_323	IM_323_339	BRITROC TMA 2.1	tumour	CD8	2.24843902120953e-06	s4	0.129749865644505	BRITROC-34	sensitive	neo_adjuvant
IM_323	IM_323_339	BRITROC TMA 2.1	tumour	CD8	2.24843902120953e-06	s5	0	BRITROC-34	sensitive	neo_adjuvant
IM_323	IM_323_339	BRITROC TMA 2.1	tumour	CD8	2.24843902120953e-06	s6	0	BRITROC-34	sensitive	neo_adjuvant
IM_323	IM_323_339	BRITROC TMA 2.1	tumour	CD8	2.24843902120953e-06	s7	0.136856755869345	BRITROC-34	sensitive	neo_adjuvant
IM_323	IM_323_416	BRITROC TMA 2.2	tumour	CD8	9.32811891485993e-06	s1	0.146532570104736	BRITROC-34	sensitive	neo_adjuvant
IM_323	IM_323_416	BRITROC TMA 2.2	tumour	CD8	9.32811891485993e-06	s2	0.240328235528281	BRITROC-34	sensitive	neo_adjuvant
IM_323	IM_323_416	BRITROC TMA 2.2	tumour	CD8	9.32811891485993e-06	s3	0.346532572853132	BRITROC-34	sensitive	neo_adjuvant
IM_323	IM_323_416	BRITROC TMA 2.2	tumour	CD8	9.32811891485993e-06	s4	0.129749865644505	BRITROC-34	sensitive	neo_adjuvant
IM_323	IM_323_416	BRITROC TMA 2.2	tumour	CD8	9.32811891485993e-06	s5	0	BRITROC-34	sensitive	neo_adjuvant
IM_323	IM_323_416	BRITROC TMA 2.2	tumour	CD8	9.32811891485993e-06	s6	0	BRITROC-34	sensitive	neo_adjuvant
IM_323	IM_323_416	BRITROC TMA 2.2	tumour	CD8	9.32811891485993e-06	s7	0.136856755869345	BRITROC-34	sensitive	neo_adjuvant
IM_323	IM_323_493	BRITROC TMA 2.3	tumour	CD8	9.91249742894598e-06	s1	0.146532570104736	BRITROC-34	sensitive	neo_adjuvant
IM_323	IM_323_493	BRITROC TMA 2.3	tumour	CD8	9.91249742894598e-06	s2	0.240328235528281	BRITROC-34	sensitive	neo_adjuvant
IM_323	IM_323_493	BRITROC TMA 2.3	tumour	CD8	9.91249742894598e-06	s3	0.346532572853132	BRITROC-34	sensitive	neo_adjuvant
IM_323	IM_323_493	BRITROC TMA 2.3	tumour	CD8	9.91249742894598e-06	s4	0.129749865644505	BRITROC-34	sensitive	neo_adjuvant
IM_323	IM_323_493	BRITROC TMA 2.3	tumour	CD8	9.91249742894598e-06	s5	0	BRITROC-34	sensitive	neo_adjuvant
IM_323	IM_323_493	BRITROC TMA 2.3	tumour	CD8	9.91249742894598e-06	s6	0	BRITROC-34	sensitive	neo_adjuvant
IM_323	IM_323_493	BRITROC TMA 2.3	tumour	CD8	9.91249742894598e-06	s7	0.136856755869345	BRITROC-34	sensitive	neo_adjuvant
IM_326	IM_326_334	BRITROC TMA 2.1	tumour	CD8	1.51679736403953e-05	s1	0.122275338455154	BRITROC-106	sensitive	neo_adjuvant
IM_326	IM_326_334	BRITROC TMA 2.1	tumour	CD8	1.51679736403953e-05	s2	0.153632177889027	BRITROC-106	sensitive	neo_adjuvant
IM_326	IM_326_334	BRITROC TMA 2.1	tumour	CD8	1.51679736403953e-05	s3	0.046229565597203	BRITROC-106	sensitive	neo_adjuvant
IM_326	IM_326_334	BRITROC TMA 2.1	tumour	CD8	1.51679736403953e-05	s4	0.365461421432922	BRITROC-106	sensitive	neo_adjuvant
IM_326	IM_326_334	BRITROC TMA 2.1	tumour	CD8	1.51679736403953e-05	s5	0	BRITROC-106	sensitive	neo_adjuvant
IM_326	IM_326_334	BRITROC TMA 2.1	tumour	CD8	1.51679736403953e-05	s6	0.115549286344162	BRITROC-106	sensitive	neo_adjuvant
IM_326	IM_326_334	BRITROC TMA 2.1	tumour	CD8	1.51679736403953e-05	s7	0.196852210281532	BRITROC-106	sensitive	neo_adjuvant
IM_326	IM_326_414	BRITROC TMA 2.2	tumour	CD8	1.98574049208541e-05	s1	0.122275338455154	BRITROC-106	sensitive	neo_adjuvant
IM_326	IM_326_414	BRITROC TMA 2.2	tumour	CD8	1.98574049208541e-05	s2	0.153632177889027	BRITROC-106	sensitive	neo_adjuvant
IM_326	IM_326_414	BRITROC TMA 2.2	tumour	CD8	1.98574049208541e-05	s3	0.046229565597203	BRITROC-106	sensitive	neo_adjuvant
IM_326	IM_326_414	BRITROC TMA 2.2	tumour	CD8	1.98574049208541e-05	s4	0.365461421432922	BRITROC-106	sensitive	neo_adjuvant
IM_326	IM_326_414	BRITROC TMA 2.2	tumour	CD8	1.98574049208541e-05	s5	0	BRITROC-106	sensitive	neo_adjuvant
IM_326	IM_326_414	BRITROC TMA 2.2	tumour	CD8	1.98574049208541e-05	s6	0.115549286344162	BRITROC-106	sensitive	neo_adjuvant
IM_326	IM_326_414	BRITROC TMA 2.2	tumour	CD8	1.98574049208541e-05	s7	0.196852210281532	BRITROC-106	sensitive	neo_adjuvant
IM_326	IM_326_488	BRITROC TMA 2.3	tumour	CD8	4.95721919831851e-05	s1	0.122275338455154	BRITROC-106	sensitive	neo_adjuvant
IM_326	IM_326_488	BRITROC TMA 2.3	tumour	CD8	4.95721919831851e-05	s2	0.153632177889027	BRITROC-106	sensitive	neo_adjuvant
IM_326	IM_326_488	BRITROC TMA 2.3	tumour	CD8	4.95721919831851e-05	s3	0.046229565597203	BRITROC-106	sensitive	neo_adjuvant
IM_326	IM_326_488	BRITROC TMA 2.3	tumour	CD8	4.95721919831851e-05	s4	0.365461421432922	BRITROC-106	sensitive	neo_adjuvant
IM_326	IM_326_488	BRITROC TMA 2.3	tumour	CD8	4.95721919831851e-05	s5	0	BRITROC-106	sensitive	neo_adjuvant
IM_326	IM_326_488	BRITROC TMA 2.3	tumour	CD8	4.95721919831851e-05	s6	0.115549286344162	BRITROC-106	sensitive	neo_adjuvant
IM_326	IM_326_488	BRITROC TMA 2.3	tumour	CD8	4.95721919831851e-05	s7	0.196852210281532	BRITROC-106	sensitive	neo_adjuvant
IM_329	IM_329_358	BRITROC TMA 2.2	tumour	CD8	2.34767393847161e-05	s1	0.213755593770549	BRITROC-175	sensitive	chemo_naive
IM_329	IM_329_358	BRITROC TMA 2.2	tumour	CD8	2.34767393847161e-05	s2	0.167055763086965	BRITROC-175	sensitive	chemo_naive
IM_329	IM_329_358	BRITROC TMA 2.2	tumour	CD8	2.34767393847161e-05	s3	0.157518614824366	BRITROC-175	sensitive	chemo_naive
IM_329	IM_329_358	BRITROC TMA 2.2	tumour	CD8	2.34767393847161e-05	s4	0.0360374370113896	BRITROC-175	sensitive	chemo_naive
[truncated: 780 more rows]
