# Supplementary material for: The copy number and mutational landscape of recurrent ovarian high-grade serous carcinoma
Source: Nat Commun. 2023 Jul 20;14:4387. doi: 10.1038/s41467-023-39867-7 (PMC10359414; doi:10.1038/s41467-023-39867-7)
Supplement: Supplementary file 10 — Source Data [file 41467_2023_39867_MOESM10_ESM.zip › source_data/figure_7B.tsv]

ID	image_id	Image_Tag	tissue	marker	normalised_cells	signature	exposure	patient_id	status	treatment
IM_101	IM_101_254	BRITROC TMA 2.1	stroma	CD3	0.000131885109229132	s1	0.397508949126639	BRITROC-55	sensitive	chemo_naive
IM_101	IM_101_254	BRITROC TMA 2.1	stroma	CD3	0.000131885109229132	s2	0.0255735921559522	BRITROC-55	sensitive	chemo_naive
IM_101	IM_101_254	BRITROC TMA 2.1	stroma	CD3	0.000131885109229132	s3	0.358683098902467	BRITROC-55	sensitive	chemo_naive
IM_101	IM_101_254	BRITROC TMA 2.1	stroma	CD3	0.000131885109229132	s4	0	BRITROC-55	sensitive	chemo_naive
IM_101	IM_101_254	BRITROC TMA 2.1	stroma	CD3	0.000131885109229132	s5	0.0439610142019648	BRITROC-55	sensitive	chemo_naive
IM_101	IM_101_254	BRITROC TMA 2.1	stroma	CD3	0.000131885109229132	s6	0	BRITROC-55	sensitive	chemo_naive
IM_101	IM_101_254	BRITROC TMA 2.1	stroma	CD3	0.000131885109229132	s7	0.174273345612977	BRITROC-55	sensitive	chemo_naive
IM_101	IM_101_327	BRITROC TMA 2.2	stroma	CD3	3.73219277522123e-05	s1	0.397508949126639	BRITROC-55	sensitive	chemo_naive
IM_101	IM_101_327	BRITROC TMA 2.2	stroma	CD3	3.73219277522123e-05	s2	0.0255735921559522	BRITROC-55	sensitive	chemo_naive
IM_101	IM_101_327	BRITROC TMA 2.2	stroma	CD3	3.73219277522123e-05	s3	0.358683098902467	BRITROC-55	sensitive	chemo_naive
IM_101	IM_101_327	BRITROC TMA 2.2	stroma	CD3	3.73219277522123e-05	s4	0	BRITROC-55	sensitive	chemo_naive
IM_101	IM_101_327	BRITROC TMA 2.2	stroma	CD3	3.73219277522123e-05	s5	0.0439610142019648	BRITROC-55	sensitive	chemo_naive
IM_101	IM_101_327	BRITROC TMA 2.2	stroma	CD3	3.73219277522123e-05	s6	0	BRITROC-55	sensitive	chemo_naive
IM_101	IM_101_327	BRITROC TMA 2.2	stroma	CD3	3.73219277522123e-05	s7	0.174273345612977	BRITROC-55	sensitive	chemo_naive
IM_101	IM_101_401	BRITROC TMA 2.3	stroma	CD3	0.000189738147803307	s1	0.397508949126639	BRITROC-55	sensitive	chemo_naive
IM_101	IM_101_401	BRITROC TMA 2.3	stroma	CD3	0.000189738147803307	s2	0.0255735921559522	BRITROC-55	sensitive	chemo_naive
IM_101	IM_101_401	BRITROC TMA 2.3	stroma	CD3	0.000189738147803307	s3	0.358683098902467	BRITROC-55	sensitive	chemo_naive
IM_101	IM_101_401	BRITROC TMA 2.3	stroma	CD3	0.000189738147803307	s4	0	BRITROC-55	sensitive	chemo_naive
IM_101	IM_101_401	BRITROC TMA 2.3	stroma	CD3	0.000189738147803307	s5	0.0439610142019648	BRITROC-55	sensitive	chemo_naive
IM_101	IM_101_401	BRITROC TMA 2.3	stroma	CD3	0.000189738147803307	s6	0	BRITROC-55	sensitive	chemo_naive
IM_101	IM_101_401	BRITROC TMA 2.3	stroma	CD3	0.000189738147803307	s7	0.174273345612977	BRITROC-55	sensitive	chemo_naive
IM_108	IM_108_33	BRITROC TMA 1.1	stroma	CD3	0.000177528747994703	s1	0.378551687985202	BRITROC-61	sensitive	chemo_naive
IM_108	IM_108_33	BRITROC TMA 1.1	stroma	CD3	0.000177528747994703	s2	0.112601955792809	BRITROC-61	sensitive	chemo_naive
IM_108	IM_108_33	BRITROC TMA 1.1	stroma	CD3	0.000177528747994703	s3	0.135681018660891	BRITROC-61	sensitive	chemo_naive
IM_108	IM_108_33	BRITROC TMA 1.1	stroma	CD3	0.000177528747994703	s4	0.212522853812677	BRITROC-61	sensitive	chemo_naive
IM_108	IM_108_33	BRITROC TMA 1.1	stroma	CD3	0.000177528747994703	s5	0	BRITROC-61	sensitive	chemo_naive
IM_108	IM_108_33	BRITROC TMA 1.1	stroma	CD3	0.000177528747994703	s6	0.132496332609754	BRITROC-61	sensitive	chemo_naive
IM_108	IM_108_33	BRITROC TMA 1.1	stroma	CD3	0.000177528747994703	s7	0.0281461511386662	BRITROC-61	sensitive	chemo_naive
IM_108	IM_108_118	BRITROC TMA 1.2	stroma	CD3	0.000464458108813348	s1	0.378551687985202	BRITROC-61	sensitive	chemo_naive
IM_108	IM_108_118	BRITROC TMA 1.2	stroma	CD3	0.000464458108813348	s2	0.112601955792809	BRITROC-61	sensitive	chemo_naive
IM_108	IM_108_118	BRITROC TMA 1.2	stroma	CD3	0.000464458108813348	s3	0.135681018660891	BRITROC-61	sensitive	chemo_naive
IM_108	IM_108_118	BRITROC TMA 1.2	stroma	CD3	0.000464458108813348	s4	0.212522853812677	BRITROC-61	sensitive	chemo_naive
IM_108	IM_108_118	BRITROC TMA 1.2	stroma	CD3	0.000464458108813348	s5	0	BRITROC-61	sensitive	chemo_naive
IM_108	IM_108_118	BRITROC TMA 1.2	stroma	CD3	0.000464458108813348	s6	0.132496332609754	BRITROC-61	sensitive	chemo_naive
IM_108	IM_108_118	BRITROC TMA 1.2	stroma	CD3	0.000464458108813348	s7	0.0281461511386662	BRITROC-61	sensitive	chemo_naive
IM_108	IM_108_204	BRITROC TMA 1.3	stroma	CD3	0.000287932888291118	s1	0.378551687985202	BRITROC-61	sensitive	chemo_naive
IM_108	IM_108_204	BRITROC TMA 1.3	stroma	CD3	0.000287932888291118	s2	0.112601955792809	BRITROC-61	sensitive	chemo_naive
IM_108	IM_108_204	BRITROC TMA 1.3	stroma	CD3	0.000287932888291118	s3	0.135681018660891	BRITROC-61	sensitive	chemo_naive
IM_108	IM_108_204	BRITROC TMA 1.3	stroma	CD3	0.000287932888291118	s4	0.212522853812677	BRITROC-61	sensitive	chemo_naive
IM_108	IM_108_204	BRITROC TMA 1.3	stroma	CD3	0.000287932888291118	s5	0	BRITROC-61	sensitive	chemo_naive
IM_108	IM_108_204	BRITROC TMA 1.3	stroma	CD3	0.000287932888291118	s6	0.132496332609754	BRITROC-61	sensitive	chemo_naive
IM_108	IM_108_204	BRITROC TMA 1.3	stroma	CD3	0.000287932888291118	s7	0.0281461511386662	BRITROC-61	sensitive	chemo_naive
IM_112	IM_112_117	BRITROC TMA 1.2	stroma	CD3	9.85888647163598e-06	s1	0.450263279099021	BRITROC-64	resistant	chemo_naive
IM_112	IM_112_117	BRITROC TMA 1.2	stroma	CD3	9.85888647163598e-06	s2	0.158134643385071	BRITROC-64	resistant	chemo_naive
IM_112	IM_112_117	BRITROC TMA 1.2	stroma	CD3	9.85888647163598e-06	s3	0.0289659032933352	BRITROC-64	resistant	chemo_naive
IM_112	IM_112_117	BRITROC TMA 1.2	stroma	CD3	9.85888647163598e-06	s4	0.0726965628279138	BRITROC-64	resistant	chemo_naive
IM_112	IM_112_117	BRITROC TMA 1.2	stroma	CD3	9.85888647163598e-06	s5	0.0973009200523819	BRITROC-64	resistant	chemo_naive
IM_112	IM_112_117	BRITROC TMA 1.2	stroma	CD3	9.85888647163598e-06	s6	0	BRITROC-64	resistant	chemo_naive
IM_112	IM_112_117	BRITROC TMA 1.2	stroma	CD3	9.85888647163598e-06	s7	0.192638691342277	BRITROC-64	resistant	chemo_naive
IM_112	IM_112_203	BRITROC TMA 1.3	stroma	CD3	7.94571487596739e-06	s1	0.450263279099021	BRITROC-64	resistant	chemo_naive
IM_112	IM_112_203	BRITROC TMA 1.3	stroma	CD3	7.94571487596739e-06	s2	0.158134643385071	BRITROC-64	resistant	chemo_naive
IM_112	IM_112_203	BRITROC TMA 1.3	stroma	CD3	7.94571487596739e-06	s3	0.0289659032933352	BRITROC-64	resistant	chemo_naive
IM_112	IM_112_203	BRITROC TMA 1.3	stroma	CD3	7.94571487596739e-06	s4	0.0726965628279138	BRITROC-64	resistant	chemo_naive
IM_112	IM_112_203	BRITROC TMA 1.3	stroma	CD3	7.94571487596739e-06	s5	0.0973009200523819	BRITROC-64	resistant	chemo_naive
IM_112	IM_112_203	BRITROC TMA 1.3	stroma	CD3	7.94571487596739e-06	s6	0	BRITROC-64	resistant	chemo_naive
IM_112	IM_112_203	BRITROC TMA 1.3	stroma	CD3	7.94571487596739e-06	s7	0.192638691342277	BRITROC-64	resistant	chemo_naive
IM_113	IM_113_32	BRITROC TMA 1.1	stroma	CD3	0.000587576330009225	s1	0.200793672254852	BRITROC-65	sensitive	chemo_naive
IM_113	IM_113_32	BRITROC TMA 1.1	stroma	CD3	0.000587576330009225	s2	0	BRITROC-65	sensitive	chemo_naive
IM_113	IM_113_32	BRITROC TMA 1.1	stroma	CD3	0.000587576330009225	s3	0.102415967302192	BRITROC-65	sensitive	chemo_naive
IM_113	IM_113_32	BRITROC TMA 1.1	stroma	CD3	0.000587576330009225	s4	0.472173082309424	BRITROC-65	sensitive	chemo_naive
IM_113	IM_113_32	BRITROC TMA 1.1	stroma	CD3	0.000587576330009225	s5	0	BRITROC-65	sensitive	chemo_naive
IM_113	IM_113_32	BRITROC TMA 1.1	stroma	CD3	0.000587576330009225	s6	0.172937497975278	BRITROC-65	sensitive	chemo_naive
IM_113	IM_113_32	BRITROC TMA 1.1	stroma	CD3	0.000587576330009225	s7	0.0516797801582544	BRITROC-65	sensitive	chemo_naive
IM_113	IM_113_116	BRITROC TMA 1.2	stroma	CD3	0.00106126431492961	s1	0.200793672254852	BRITROC-65	sensitive	chemo_naive
IM_113	IM_113_116	BRITROC TMA 1.2	stroma	CD3	0.00106126431492961	s2	0	BRITROC-65	sensitive	chemo_naive
IM_113	IM_113_116	BRITROC TMA 1.2	stroma	CD3	0.00106126431492961	s3	0.102415967302192	BRITROC-65	sensitive	chemo_naive
IM_113	IM_113_116	BRITROC TMA 1.2	stroma	CD3	0.00106126431492961	s4	0.472173082309424	BRITROC-65	sensitive	chemo_naive
IM_113	IM_113_116	BRITROC TMA 1.2	stroma	CD3	0.00106126431492961	s5	0	BRITROC-65	sensitive	chemo_naive
IM_113	IM_113_116	BRITROC TMA 1.2	stroma	CD3	0.00106126431492961	s6	0.172937497975278	BRITROC-65	sensitive	chemo_naive
IM_113	IM_113_116	BRITROC TMA 1.2	stroma	CD3	0.00106126431492961	s7	0.0516797801582544	BRITROC-65	sensitive	chemo_naive
IM_113	IM_113_202	BRITROC TMA 1.3	stroma	CD3	0.00127375712599398	s1	0.200793672254852	BRITROC-65	sensitive	chemo_naive
IM_113	IM_113_202	BRITROC TMA 1.3	stroma	CD3	0.00127375712599398	s2	0	BRITROC-65	sensitive	chemo_naive
IM_113	IM_113_202	BRITROC TMA 1.3	stroma	CD3	0.00127375712599398	s3	0.102415967302192	BRITROC-65	sensitive	chemo_naive
IM_113	IM_113_202	BRITROC TMA 1.3	stroma	CD3	0.00127375712599398	s4	0.472173082309424	BRITROC-65	sensitive	chemo_naive
IM_113	IM_113_202	BRITROC TMA 1.3	stroma	CD3	0.00127375712599398	s5	0	BRITROC-65	sensitive	chemo_naive
IM_113	IM_113_202	BRITROC TMA 1.3	stroma	CD3	0.00127375712599398	s6	0.172937497975278	BRITROC-65	sensitive	chemo_naive
IM_113	IM_113_202	BRITROC TMA 1.3	stroma	CD3	0.00127375712599398	s7	0.0516797801582544	BRITROC-65	sensitive	chemo_naive
IM_115	IM_115_30	BRITROC TMA 1.1	stroma	CD3	0.000573169916221664	s1	0.390200439164333	BRITROC-67	sensitive	chemo_naive
IM_115	IM_115_30	BRITROC TMA 1.1	stroma	CD3	0.000573169916221664	s2	0.292752806422902	BRITROC-67	sensitive	chemo_naive
IM_115	IM_115_30	BRITROC TMA 1.1	stroma	CD3	0.000573169916221664	s3	0	BRITROC-67	sensitive	chemo_naive
IM_115	IM_115_30	BRITROC TMA 1.1	stroma	CD3	0.000573169916221664	s4	0	BRITROC-67	sensitive	chemo_naive
IM_115	IM_115_30	BRITROC TMA 1.1	stroma	CD3	0.000573169916221664	s5	0	BRITROC-67	sensitive	chemo_naive
IM_115	IM_115_30	BRITROC TMA 1.1	stroma	CD3	0.000573169916221664	s6	0	BRITROC-67	sensitive	chemo_naive
IM_115	IM_115_30	BRITROC TMA 1.1	stroma	CD3	0.000573169916221664	s7	0.317046754412764	BRITROC-67	sensitive	chemo_naive
IM_115	IM_115_114	BRITROC TMA 1.2	stroma	CD3	0.00123457999784438	s1	0.390200439164333	BRITROC-67	sensitive	chemo_naive
IM_115	IM_115_114	BRITROC TMA 1.2	stroma	CD3	0.00123457999784438	s2	0.292752806422902	BRITROC-67	sensitive	chemo_naive
IM_115	IM_115_114	BRITROC TMA 1.2	stroma	CD3	0.00123457999784438	s3	0	BRITROC-67	sensitive	chemo_naive
IM_115	IM_115_114	BRITROC TMA 1.2	stroma	CD3	0.00123457999784438	s4	0	BRITROC-67	sensitive	chemo_naive
IM_115	IM_115_114	BRITROC TMA 1.2	stroma	CD3	0.00123457999784438	s5	0	BRITROC-67	sensitive	chemo_naive
IM_115	IM_115_114	BRITROC TMA 1.2	stroma	CD3	0.00123457999784438	s6	0	BRITROC-67	sensitive	chemo_naive
IM_115	IM_115_114	BRITROC TMA 1.2	stroma	CD3	0.00123457999784438	s7	0.317046754412764	BRITROC-67	sensitive	chemo_naive
IM_115	IM_115_200	BRITROC TMA 1.3	stroma	CD3	0.000914818074827174	s1	0.390200439164333	BRITROC-67	sensitive	chemo_naive
IM_115	IM_115_200	BRITROC TMA 1.3	stroma	CD3	0.000914818074827174	s2	0.292752806422902	BRITROC-67	sensitive	chemo_naive
IM_115	IM_115_200	BRITROC TMA 1.3	stroma	CD3	0.000914818074827174	s3	0	BRITROC-67	sensitive	chemo_naive
IM_115	IM_115_200	BRITROC TMA 1.3	stroma	CD3	0.000914818074827174	s4	0	BRITROC-67	sensitive	chemo_naive
IM_115	IM_115_200	BRITROC TMA 1.3	stroma	CD3	0.000914818074827174	s5	0	BRITROC-67	sensitive	chemo_naive
IM_115	IM_115_200	BRITROC TMA 1.3	stroma	CD3	0.000914818074827174	s6	0	BRITROC-67	sensitive	chemo_naive
IM_115	IM_115_200	BRITROC TMA 1.3	stroma	CD3	0.000914818074827174	s7	0.317046754412764	BRITROC-67	sensitive	chemo_naive
IM_116	IM_116_29	BRITROC TMA 1.1	stroma	CD3	0.000838715088484442	s1	0.141929825128018	BRITROC-68	sensitive	chemo_naive
IM_116	IM_116_29	BRITROC TMA 1.1	stroma	CD3	0.000838715088484442	s2	0.216486232716138	BRITROC-68	sensitive	chemo_naive
IM_116	IM_116_29	BRITROC TMA 1.1	stroma	CD3	0.000838715088484442	s3	0	BRITROC-68	sensitive	chemo_naive
IM_116	IM_116_29	BRITROC TMA 1.1	stroma	CD3	0.000838715088484442	s4	0.200486381415149	BRITROC-68	sensitive	chemo_naive
IM_116	IM_116_29	BRITROC TMA 1.1	stroma	CD3	0.000838715088484442	s5	0.0310389208376256	BRITROC-68	sensitive	chemo_naive
IM_116	IM_116_29	BRITROC TMA 1.1	stroma	CD3	0.000838715088484442	s6	0	BRITROC-68	sensitive	chemo_naive
IM_116	IM_116_29	BRITROC TMA 1.1	stroma	CD3	0.000838715088484442	s7	0.41005863990307	BRITROC-68	sensitive	chemo_naive
IM_116	IM_116_113	BRITROC TMA 1.2	stroma	CD3	0.000935342061042358	s1	0.141929825128018	BRITROC-68	sensitive	chemo_naive
IM_116	IM_116_113	BRITROC TMA 1.2	stroma	CD3	0.000935342061042358	s2	0.216486232716138	BRITROC-68	sensitive	chemo_naive
IM_116	IM_116_113	BRITROC TMA 1.2	stroma	CD3	0.000935342061042358	s3	0	BRITROC-68	sensitive	chemo_naive
IM_116	IM_116_113	BRITROC TMA 1.2	stroma	CD3	0.000935342061042358	s4	0.200486381415149	BRITROC-68	sensitive	chemo_naive
IM_116	IM_116_113	BRITROC TMA 1.2	stroma	CD3	0.000935342061042358	s5	0.0310389208376256	BRITROC-68	sensitive	chemo_naive
IM_116	IM_116_113	BRITROC TMA 1.2	stroma	CD3	0.000935342061042358	s6	0	BRITROC-68	sensitive	chemo_naive
IM_116	IM_116_113	BRITROC TMA 1.2	stroma	CD3	0.000935342061042358	s7	0.41005863990307	BRITROC-68	sensitive	chemo_naive
IM_116	IM_116_199	BRITROC TMA 1.3	stroma	CD3	0.00110424308578826	s1	0.141929825128018	BRITROC-68	sensitive	chemo_naive
IM_116	IM_116_199	BRITROC TMA 1.3	stroma	CD3	0.00110424308578826	s2	0.216486232716138	BRITROC-68	sensitive	chemo_naive
IM_116	IM_116_199	BRITROC TMA 1.3	stroma	CD3	0.00110424308578826	s3	0	BRITROC-68	sensitive	chemo_naive
IM_116	IM_116_199	BRITROC TMA 1.3	stroma	CD3	0.00110424308578826	s4	0.200486381415149	BRITROC-68	sensitive	chemo_naive
IM_116	IM_116_199	BRITROC TMA 1.3	stroma	CD3	0.00110424308578826	s5	0.0310389208376256	BRITROC-68	sensitive	chemo_naive
IM_116	IM_116_199	BRITROC TMA 1.3	stroma	CD3	0.00110424308578826	s6	0	BRITROC-68	sensitive	chemo_naive
IM_116	IM_116_199	BRITROC TMA 1.3	stroma	CD3	0.00110424308578826	s7	0.41005863990307	BRITROC-68	sensitive	chemo_naive
IM_117	IM_117_28	BRITROC TMA 1.1	stroma	CD3	0.000524579684870045	s1	0.034384409005129	BRITROC-69	sensitive	neo_adjuvant
IM_117	IM_117_28	BRITROC TMA 1.1	stroma	CD3	0.000524579684870045	s2	0.174822148138735	BRITROC-69	sensitive	neo_adjuvant
IM_117	IM_117_28	BRITROC TMA 1.1	stroma	CD3	0.000524579684870045	s3	0.0803018930751843	BRITROC-69	sensitive	neo_adjuvant
IM_117	IM_117_28	BRITROC TMA 1.1	stroma	CD3	0.000524579684870045	s4	0.321221327701904	BRITROC-69	sensitive	neo_adjuvant
IM_117	IM_117_28	BRITROC TMA 1.1	stroma	CD3	0.000524579684870045	s5	0.0864256453059808	BRITROC-69	sensitive	neo_adjuvant
IM_117	IM_117_28	BRITROC TMA 1.1	stroma	CD3	0.000524579684870045	s6	0.119585547836714	BRITROC-69	sensitive	neo_adjuvant
IM_117	IM_117_28	BRITROC TMA 1.1	stroma	CD3	0.000524579684870045	s7	0.183259028936353	BRITROC-69	sensitive	neo_adjuvant
IM_117	IM_117_112	BRITROC TMA 1.2	stroma	CD3	0.00072375936309176	s1	0.034384409005129	BRITROC-69	sensitive	neo_adjuvant
IM_117	IM_117_112	BRITROC TMA 1.2	stroma	CD3	0.00072375936309176	s2	0.174822148138735	BRITROC-69	sensitive	neo_adjuvant
IM_117	IM_117_112	BRITROC TMA 1.2	stroma	CD3	0.00072375936309176	s3	0.0803018930751843	BRITROC-69	sensitive	neo_adjuvant
IM_117	IM_117_112	BRITROC TMA 1.2	stroma	CD3	0.00072375936309176	s4	0.321221327701904	BRITROC-69	sensitive	neo_adjuvant
IM_117	IM_117_112	BRITROC TMA 1.2	stroma	CD3	0.00072375936309176	s5	0.0864256453059808	BRITROC-69	sensitive	neo_adjuvant
IM_117	IM_117_112	BRITROC TMA 1.2	stroma	CD3	0.00072375936309176	s6	0.119585547836714	BRITROC-69	sensitive	neo_adjuvant
IM_117	IM_117_112	BRITROC TMA 1.2	stroma	CD3	0.00072375936309176	s7	0.183259028936353	BRITROC-69	sensitive	neo_adjuvant
IM_117	IM_117_198	BRITROC TMA 1.3	stroma	CD3	0.000356153434161911	s1	0.034384409005129	BRITROC-69	sensitive	neo_adjuvant
IM_117	IM_117_198	BRITROC TMA 1.3	stroma	CD3	0.000356153434161911	s2	0.174822148138735	BRITROC-69	sensitive	neo_adjuvant
IM_117	IM_117_198	BRITROC TMA 1.3	stroma	CD3	0.000356153434161911	s3	0.0803018930751843	BRITROC-69	sensitive	neo_adjuvant
IM_117	IM_117_198	BRITROC TMA 1.3	stroma	CD3	0.000356153434161911	s4	0.321221327701904	BRITROC-69	sensitive	neo_adjuvant
IM_117	IM_117_198	BRITROC TMA 1.3	stroma	CD3	0.000356153434161911	s5	0.0864256453059808	BRITROC-69	sensitive	neo_adjuvant
IM_117	IM_117_198	BRITROC TMA 1.3	stroma	CD3	0.000356153434161911	s6	0.119585547836714	BRITROC-69	sensitive	neo_adjuvant
IM_117	IM_117_198	BRITROC TMA 1.3	stroma	CD3	0.000356153434161911	s7	0.183259028936353	BRITROC-69	sensitive	neo_adjuvant
IM_118	IM_118_27	BRITROC TMA 1.1	stroma	CD3	0.000943547408764207	s1	0.073874160796054	BRITROC-69	sensitive	neo_adjuvant
IM_118	IM_118_27	BRITROC TMA 1.1	stroma	CD3	0.000943547408764207	s2	0.193833296305666	BRITROC-69	sensitive	neo_adjuvant
IM_118	IM_118_27	BRITROC TMA 1.1	stroma	CD3	0.000943547408764207	s3	0.103551545694514	BRITROC-69	sensitive	neo_adjuvant
IM_118	IM_118_27	BRITROC TMA 1.1	stroma	CD3	0.000943547408764207	s4	0.314021778486162	BRITROC-69	sensitive	neo_adjuvant
IM_118	IM_118_27	BRITROC TMA 1.1	stroma	CD3	0.000943547408764207	s5	0.03464608529991	BRITROC-69	sensitive	neo_adjuvant
IM_118	IM_118_27	BRITROC TMA 1.1	stroma	CD3	0.000943547408764207	s6	0.0749757910955825	BRITROC-69	sensitive	neo_adjuvant
IM_118	IM_118_27	BRITROC TMA 1.1	stroma	CD3	0.000943547408764207	s7	0.205097342322111	BRITROC-69	sensitive	neo_adjuvant
IM_118	IM_118_111	BRITROC TMA 1.2	stroma	CD3	0.000369960159915279	s1	0.073874160796054	BRITROC-69	sensitive	neo_adjuvant
IM_118	IM_118_111	BRITROC TMA 1.2	stroma	CD3	0.000369960159915279	s2	0.193833296305666	BRITROC-69	sensitive	neo_adjuvant
IM_118	IM_118_111	BRITROC TMA 1.2	stroma	CD3	0.000369960159915279	s3	0.103551545694514	BRITROC-69	sensitive	neo_adjuvant
IM_118	IM_118_111	BRITROC TMA 1.2	stroma	CD3	0.000369960159915279	s4	0.314021778486162	BRITROC-69	sensitive	neo_adjuvant
IM_118	IM_118_111	BRITROC TMA 1.2	stroma	CD3	0.000369960159915279	s5	0.03464608529991	BRITROC-69	sensitive	neo_adjuvant
IM_118	IM_118_111	BRITROC TMA 1.2	stroma	CD3	0.000369960159915279	s6	0.0749757910955825	BRITROC-69	sensitive	neo_adjuvant
IM_118	IM_118_111	BRITROC TMA 1.2	stroma	CD3	0.000369960159915279	s7	0.205097342322111	BRITROC-69	sensitive	neo_adjuvant
IM_118	IM_118_197	BRITROC TMA 1.3	stroma	CD3	0.000727085716312434	s1	0.073874160796054	BRITROC-69	sensitive	neo_adjuvant
IM_118	IM_118_197	BRITROC TMA 1.3	stroma	CD3	0.000727085716312434	s2	0.193833296305666	BRITROC-69	sensitive	neo_adjuvant
IM_118	IM_118_197	BRITROC TMA 1.3	stroma	CD3	0.000727085716312434	s3	0.103551545694514	BRITROC-69	sensitive	neo_adjuvant
IM_118	IM_118_197	BRITROC TMA 1.3	stroma	CD3	0.000727085716312434	s4	0.314021778486162	BRITROC-69	sensitive	neo_adjuvant
IM_118	IM_118_197	BRITROC TMA 1.3	stroma	CD3	0.000727085716312434	s5	0.03464608529991	BRITROC-69	sensitive	neo_adjuvant
IM_118	IM_118_197	BRITROC TMA 1.3	stroma	CD3	0.000727085716312434	s6	0.0749757910955825	BRITROC-69	sensitive	neo_adjuvant
IM_118	IM_118_197	BRITROC TMA 1.3	stroma	CD3	0.000727085716312434	s7	0.205097342322111	BRITROC-69	sensitive	neo_adjuvant
IM_124	IM_124_25	BRITROC TMA 1.1	stroma	CD3	0.000106413074792819	s1	0.222961620145451	BRITROC-74	sensitive	chemo_naive
IM_124	IM_124_25	BRITROC TMA 1.1	stroma	CD3	0.000106413074792819	s2	0.283626869120527	BRITROC-74	sensitive	chemo_naive
IM_124	IM_124_25	BRITROC TMA 1.1	stroma	CD3	0.000106413074792819	s3	0.307808121506715	BRITROC-74	sensitive	chemo_naive
IM_124	IM_124_25	BRITROC TMA 1.1	stroma	CD3	0.000106413074792819	s4	0	BRITROC-74	sensitive	chemo_naive
IM_124	IM_124_25	BRITROC TMA 1.1	stroma	CD3	0.000106413074792819	s5	0.115934862053237	BRITROC-74	sensitive	chemo_naive
IM_124	IM_124_25	BRITROC TMA 1.1	stroma	CD3	0.000106413074792819	s6	0	BRITROC-74	sensitive	chemo_naive
IM_124	IM_124_25	BRITROC TMA 1.1	stroma	CD3	0.000106413074792819	s7	0.0696685271740699	BRITROC-74	sensitive	chemo_naive
IM_124	IM_124_109	BRITROC TMA 1.2	stroma	CD3	0.000497503008708672	s1	0.222961620145451	BRITROC-74	sensitive	chemo_naive
IM_124	IM_124_109	BRITROC TMA 1.2	stroma	CD3	0.000497503008708672	s2	0.283626869120527	BRITROC-74	sensitive	chemo_naive
IM_124	IM_124_109	BRITROC TMA 1.2	stroma	CD3	0.000497503008708672	s3	0.307808121506715	BRITROC-74	sensitive	chemo_naive
IM_124	IM_124_109	BRITROC TMA 1.2	stroma	CD3	0.000497503008708672	s4	0	BRITROC-74	sensitive	chemo_naive
IM_124	IM_124_109	BRITROC TMA 1.2	stroma	CD3	0.000497503008708672	s5	0.115934862053237	BRITROC-74	sensitive	chemo_naive
IM_124	IM_124_109	BRITROC TMA 1.2	stroma	CD3	0.000497503008708672	s6	0	BRITROC-74	sensitive	chemo_naive
IM_124	IM_124_109	BRITROC TMA 1.2	stroma	CD3	0.000497503008708672	s7	0.0696685271740699	BRITROC-74	sensitive	chemo_naive
IM_124	IM_124_195	BRITROC TMA 1.3	stroma	CD3	0.000220190097450799	s1	0.222961620145451	BRITROC-74	sensitive	chemo_naive
IM_124	IM_124_195	BRITROC TMA 1.3	stroma	CD3	0.000220190097450799	s2	0.283626869120527	BRITROC-74	sensitive	chemo_naive
IM_124	IM_124_195	BRITROC TMA 1.3	stroma	CD3	0.000220190097450799	s3	0.307808121506715	BRITROC-74	sensitive	chemo_naive
IM_124	IM_124_195	BRITROC TMA 1.3	stroma	CD3	0.000220190097450799	s4	0	BRITROC-74	sensitive	chemo_naive
IM_124	IM_124_195	BRITROC TMA 1.3	stroma	CD3	0.000220190097450799	s5	0.115934862053237	BRITROC-74	sensitive	chemo_naive
IM_124	IM_124_195	BRITROC TMA 1.3	stroma	CD3	0.000220190097450799	s6	0	BRITROC-74	sensitive	chemo_naive
IM_124	IM_124_195	BRITROC TMA 1.3	stroma	CD3	0.000220190097450799	s7	0.0696685271740699	BRITROC-74	sensitive	chemo_naive
IM_146	IM_146_10	BRITROC TMA 1.1	stroma	CD3	0.00035020488998736	s1	0.225575889645561	BRITROC-96	resistant	chemo_naive
IM_146	IM_146_10	BRITROC TMA 1.1	stroma	CD3	0.00035020488998736	s2	0.0839861393209876	BRITROC-96	resistant	chemo_naive
IM_146	IM_146_10	BRITROC TMA 1.1	stroma	CD3	0.00035020488998736	s3	0.0466797877469534	BRITROC-96	resistant	chemo_naive
IM_146	IM_146_10	BRITROC TMA 1.1	stroma	CD3	0.00035020488998736	s4	0.215561335319043	BRITROC-96	resistant	chemo_naive
IM_146	IM_146_10	BRITROC TMA 1.1	stroma	CD3	0.00035020488998736	s5	0.0115203122089997	BRITROC-96	resistant	chemo_naive
IM_146	IM_146_10	BRITROC TMA 1.1	stroma	CD3	0.00035020488998736	s6	0	BRITROC-96	resistant	chemo_naive
IM_146	IM_146_10	BRITROC TMA 1.1	stroma	CD3	0.00035020488998736	s7	0.416676535758455	BRITROC-96	resistant	chemo_naive
IM_146	IM_146_95	BRITROC TMA 1.2	stroma	CD3	0.000136549063785481	s1	0.225575889645561	BRITROC-96	resistant	chemo_naive
IM_146	IM_146_95	BRITROC TMA 1.2	stroma	CD3	0.000136549063785481	s2	0.0839861393209876	BRITROC-96	resistant	chemo_naive
IM_146	IM_146_95	BRITROC TMA 1.2	stroma	CD3	0.000136549063785481	s3	0.0466797877469534	BRITROC-96	resistant	chemo_naive
IM_146	IM_146_95	BRITROC TMA 1.2	stroma	CD3	0.000136549063785481	s4	0.215561335319043	BRITROC-96	resistant	chemo_naive
IM_146	IM_146_95	BRITROC TMA 1.2	stroma	CD3	0.000136549063785481	s5	0.0115203122089997	BRITROC-96	resistant	chemo_naive
IM_146	IM_146_95	BRITROC TMA 1.2	stroma	CD3	0.000136549063785481	s6	0	BRITROC-96	resistant	chemo_naive
IM_146	IM_146_95	BRITROC TMA 1.2	stroma	CD3	0.000136549063785481	s7	0.416676535758455	BRITROC-96	resistant	chemo_naive
IM_149	IM_149_253	BRITROC TMA 2.1	stroma	CD3	0.000643413892837884	s1	0.847131253498583	BRITROC-99	sensitive	chemo_naive
IM_149	IM_149_253	BRITROC TMA 2.1	stroma	CD3	0.000643413892837884	s2	0	BRITROC-99	sensitive	chemo_naive
IM_149	IM_149_253	BRITROC TMA 2.1	stroma	CD3	0.000643413892837884	s3	0.0869129600743905	BRITROC-99	sensitive	chemo_naive
IM_149	IM_149_253	BRITROC TMA 2.1	stroma	CD3	0.000643413892837884	s4	0.0659557864270268	BRITROC-99	sensitive	chemo_naive
IM_149	IM_149_253	BRITROC TMA 2.1	stroma	CD3	0.000643413892837884	s5	0	BRITROC-99	sensitive	chemo_naive
IM_149	IM_149_253	BRITROC TMA 2.1	stroma	CD3	0.000643413892837884	s6	0	BRITROC-99	sensitive	chemo_naive
IM_149	IM_149_253	BRITROC TMA 2.1	stroma	CD3	0.000643413892837884	s7	0	BRITROC-99	sensitive	chemo_naive
IM_152	IM_152_6	BRITROC TMA 1.1	stroma	CD3	0.000620298393729178	s1	0.403369687420902	BRITROC-104	sensitive	chemo_naive
IM_152	IM_152_6	BRITROC TMA 1.1	stroma	CD3	0.000620298393729178	s2	0.0403588556826408	BRITROC-104	sensitive	chemo_naive
IM_152	IM_152_6	BRITROC TMA 1.1	stroma	CD3	0.000620298393729178	s3	0.0936467717090883	BRITROC-104	sensitive	chemo_naive
IM_152	IM_152_6	BRITROC TMA 1.1	stroma	CD3	0.000620298393729178	s4	0.37170769130471	BRITROC-104	sensitive	chemo_naive
IM_152	IM_152_6	BRITROC TMA 1.1	stroma	CD3	0.000620298393729178	s5	0	BRITROC-104	sensitive	chemo_naive
IM_152	IM_152_6	BRITROC TMA 1.1	stroma	CD3	0.000620298393729178	s6	0.0472110137962469	BRITROC-104	sensitive	chemo_naive
IM_152	IM_152_6	BRITROC TMA 1.1	stroma	CD3	0.000620298393729178	s7	0.0437059800864123	BRITROC-104	sensitive	chemo_naive
IM_152	IM_152_90	BRITROC TMA 1.2	stroma	CD3	0.00138550057537399	s1	0.403369687420902	BRITROC-104	sensitive	chemo_naive
IM_152	IM_152_90	BRITROC TMA 1.2	stroma	CD3	0.00138550057537399	s2	0.0403588556826408	BRITROC-104	sensitive	chemo_naive
IM_152	IM_152_90	BRITROC TMA 1.2	stroma	CD3	0.00138550057537399	s3	0.0936467717090883	BRITROC-104	sensitive	chemo_naive
IM_152	IM_152_90	BRITROC TMA 1.2	stroma	CD3	0.00138550057537399	s4	0.37170769130471	BRITROC-104	sensitive	chemo_naive
IM_152	IM_152_90	BRITROC TMA 1.2	stroma	CD3	0.00138550057537399	s5	0	BRITROC-104	sensitive	chemo_naive
IM_152	IM_152_90	BRITROC TMA 1.2	stroma	CD3	0.00138550057537399	s6	0.0472110137962469	BRITROC-104	sensitive	chemo_naive
IM_152	IM_152_90	BRITROC TMA 1.2	stroma	CD3	0.00138550057537399	s7	0.0437059800864123	BRITROC-104	sensitive	chemo_naive
IM_152	IM_152_174	BRITROC TMA 1.3	stroma	CD3	0.000492416781563916	s1	0.403369687420902	BRITROC-104	sensitive	chemo_naive
IM_152	IM_152_174	BRITROC TMA 1.3	stroma	CD3	0.000492416781563916	s2	0.0403588556826408	BRITROC-104	sensitive	chemo_naive
IM_152	IM_152_174	BRITROC TMA 1.3	stroma	CD3	0.000492416781563916	s3	0.0936467717090883	BRITROC-104	sensitive	chemo_naive
IM_152	IM_152_174	BRITROC TMA 1.3	stroma	CD3	0.000492416781563916	s4	0.37170769130471	BRITROC-104	sensitive	chemo_naive
IM_152	IM_152_174	BRITROC TMA 1.3	stroma	CD3	0.000492416781563916	s5	0	BRITROC-104	sensitive	chemo_naive
IM_152	IM_152_174	BRITROC TMA 1.3	stroma	CD3	0.000492416781563916	s6	0.0472110137962469	BRITROC-104	sensitive	chemo_naive
IM_152	IM_152_174	BRITROC TMA 1.3	stroma	CD3	0.000492416781563916	s7	0.0437059800864123	BRITROC-104	sensitive	chemo_naive
IM_154	IM_154_3	BRITROC TMA 1.1	stroma	CD3	0.000410492180123969	s1	0.275341090869785	BRITROC-111	resistant	neo_adjuvant
IM_154	IM_154_3	BRITROC TMA 1.1	stroma	CD3	0.000410492180123969	s2	0.306073161880084	BRITROC-111	resistant	neo_adjuvant
IM_154	IM_154_3	BRITROC TMA 1.1	stroma	CD3	0.000410492180123969	s3	0.0323062036853053	BRITROC-111	resistant	neo_adjuvant
IM_154	IM_154_3	BRITROC TMA 1.1	stroma	CD3	0.000410492180123969	s4	0.201198255236879	BRITROC-111	resistant	neo_adjuvant
IM_154	IM_154_3	BRITROC TMA 1.1	stroma	CD3	0.000410492180123969	s5	0	BRITROC-111	resistant	neo_adjuvant
IM_154	IM_154_3	BRITROC TMA 1.1	stroma	CD3	0.000410492180123969	s6	0	BRITROC-111	resistant	neo_adjuvant
IM_154	IM_154_3	BRITROC TMA 1.1	stroma	CD3	0.000410492180123969	s7	0.185081288327946	BRITROC-111	resistant	neo_adjuvant
IM_154	IM_154_87	BRITROC TMA 1.2	stroma	CD3	0.00037511953633112	s1	0.275341090869785	BRITROC-111	resistant	neo_adjuvant
IM_154	IM_154_87	BRITROC TMA 1.2	stroma	CD3	0.00037511953633112	s2	0.306073161880084	BRITROC-111	resistant	neo_adjuvant
IM_154	IM_154_87	BRITROC TMA 1.2	stroma	CD3	0.00037511953633112	s3	0.0323062036853053	BRITROC-111	resistant	neo_adjuvant
IM_154	IM_154_87	BRITROC TMA 1.2	stroma	CD3	0.00037511953633112	s4	0.201198255236879	BRITROC-111	resistant	neo_adjuvant
IM_154	IM_154_87	BRITROC TMA 1.2	stroma	CD3	0.00037511953633112	s5	0	BRITROC-111	resistant	neo_adjuvant
IM_154	IM_154_87	BRITROC TMA 1.2	stroma	CD3	0.00037511953633112	s6	0	BRITROC-111	resistant	neo_adjuvant
IM_154	IM_154_87	BRITROC TMA 1.2	stroma	CD3	0.00037511953633112	s7	0.185081288327946	BRITROC-111	resistant	neo_adjuvant
IM_154	IM_154_171	BRITROC TMA 1.3	stroma	CD3	0.00033546647411956	s1	0.275341090869785	BRITROC-111	resistant	neo_adjuvant
IM_154	IM_154_171	BRITROC TMA 1.3	stroma	CD3	0.00033546647411956	s2	0.306073161880084	BRITROC-111	resistant	neo_adjuvant
IM_154	IM_154_171	BRITROC TMA 1.3	stroma	CD3	0.00033546647411956	s3	0.0323062036853053	BRITROC-111	resistant	neo_adjuvant
IM_154	IM_154_171	BRITROC TMA 1.3	stroma	CD3	0.00033546647411956	s4	0.201198255236879	BRITROC-111	resistant	neo_adjuvant
IM_154	IM_154_171	BRITROC TMA 1.3	stroma	CD3	0.00033546647411956	s5	0	BRITROC-111	resistant	neo_adjuvant
IM_154	IM_154_171	BRITROC TMA 1.3	stroma	CD3	0.00033546647411956	s6	0	BRITROC-111	resistant	neo_adjuvant
IM_154	IM_154_171	BRITROC TMA 1.3	stroma	CD3	0.00033546647411956	s7	0.185081288327946	BRITROC-111	resistant	neo_adjuvant
IM_158	IM_158_315	BRITROC TMA 2.1	stroma	CD3	0.000317287139294621	s1	0.175178881669198	BRITROC-118	sensitive	chemo_naive
IM_158	IM_158_315	BRITROC TMA 2.1	stroma	CD3	0.000317287139294621	s2	0.182717183361791	BRITROC-118	sensitive	chemo_naive
IM_158	IM_158_315	BRITROC TMA 2.1	stroma	CD3	0.000317287139294621	s3	0.0297001692437523	BRITROC-118	sensitive	chemo_naive
IM_158	IM_158_315	BRITROC TMA 2.1	stroma	CD3	0.000317287139294621	s4	0.277302036595083	BRITROC-118	sensitive	chemo_naive
IM_158	IM_158_315	BRITROC TMA 2.1	stroma	CD3	0.000317287139294621	s5	0	BRITROC-118	sensitive	chemo_naive
IM_158	IM_158_315	BRITROC TMA 2.1	stroma	CD3	0.000317287139294621	s6	0.0779095841101826	BRITROC-118	sensitive	chemo_naive
IM_158	IM_158_315	BRITROC TMA 2.1	stroma	CD3	0.000317287139294621	s7	0.257192145019994	BRITROC-118	sensitive	chemo_naive
IM_158	IM_158_387	BRITROC TMA 2.2	stroma	CD3	0.000308145043872151	s1	0.175178881669198	BRITROC-118	sensitive	chemo_naive
IM_158	IM_158_387	BRITROC TMA 2.2	stroma	CD3	0.000308145043872151	s2	0.182717183361791	BRITROC-118	sensitive	chemo_naive
IM_158	IM_158_387	BRITROC TMA 2.2	stroma	CD3	0.000308145043872151	s3	0.0297001692437523	BRITROC-118	sensitive	chemo_naive
IM_158	IM_158_387	BRITROC TMA 2.2	stroma	CD3	0.000308145043872151	s4	0.277302036595083	BRITROC-118	sensitive	chemo_naive
IM_158	IM_158_387	BRITROC TMA 2.2	stroma	CD3	0.000308145043872151	s5	0	BRITROC-118	sensitive	chemo_naive
IM_158	IM_158_387	BRITROC TMA 2.2	stroma	CD3	0.000308145043872151	s6	0.0779095841101826	BRITROC-118	sensitive	chemo_naive
IM_158	IM_158_387	BRITROC TMA 2.2	stroma	CD3	0.000308145043872151	s7	0.257192145019994	BRITROC-118	sensitive	chemo_naive
IM_165	IM_165_300	BRITROC TMA 2.1	stroma	CD3	0	s1	0.461902700725312	BRITROC-140	sensitive	chemo_naive
IM_165	IM_165_300	BRITROC TMA 2.1	stroma	CD3	0	s2	0.02473325115232	BRITROC-140	sensitive	chemo_naive
IM_165	IM_165_300	BRITROC TMA 2.1	stroma	CD3	0	s3	0.0698803069853678	BRITROC-140	sensitive	chemo_naive
IM_165	IM_165_300	BRITROC TMA 2.1	stroma	CD3	0	s4	0	BRITROC-140	sensitive	chemo_naive
IM_165	IM_165_300	BRITROC TMA 2.1	stroma	CD3	0	s5	0.312419538892941	BRITROC-140	sensitive	chemo_naive
IM_165	IM_165_300	BRITROC TMA 2.1	stroma	CD3	0	s6	0	BRITROC-140	sensitive	chemo_naive
IM_165	IM_165_300	BRITROC TMA 2.1	stroma	CD3	0	s7	0.131064202244058	BRITROC-140	sensitive	chemo_naive
IM_165	IM_165_373	BRITROC TMA 2.2	stroma	CD3	0	s1	0.461902700725312	BRITROC-140	sensitive	chemo_naive
IM_165	IM_165_373	BRITROC TMA 2.2	stroma	CD3	0	s2	0.02473325115232	BRITROC-140	sensitive	chemo_naive
IM_165	IM_165_373	BRITROC TMA 2.2	stroma	CD3	0	s3	0.0698803069853678	BRITROC-140	sensitive	chemo_naive
IM_165	IM_165_373	BRITROC TMA 2.2	stroma	CD3	0	s4	0	BRITROC-140	sensitive	chemo_naive
IM_165	IM_165_373	BRITROC TMA 2.2	stroma	CD3	0	s5	0.312419538892941	BRITROC-140	sensitive	chemo_naive
IM_165	IM_165_373	BRITROC TMA 2.2	stroma	CD3	0	s6	0	BRITROC-140	sensitive	chemo_naive
IM_165	IM_165_373	BRITROC TMA 2.2	stroma	CD3	0	s7	0.131064202244058	BRITROC-140	sensitive	chemo_naive
IM_165	IM_165_446	BRITROC TMA 2.3	stroma	CD3	0.000112594297724344	s1	0.461902700725312	BRITROC-140	sensitive	chemo_naive
IM_165	IM_165_446	BRITROC TMA 2.3	stroma	CD3	0.000112594297724344	s2	0.02473325115232	BRITROC-140	sensitive	chemo_naive
IM_165	IM_165_446	BRITROC TMA 2.3	stroma	CD3	0.000112594297724344	s3	0.0698803069853678	BRITROC-140	sensitive	chemo_naive
IM_165	IM_165_446	BRITROC TMA 2.3	stroma	CD3	0.000112594297724344	s4	0	BRITROC-140	sensitive	chemo_naive
IM_165	IM_165_446	BRITROC TMA 2.3	stroma	CD3	0.000112594297724344	s5	0.312419538892941	BRITROC-140	sensitive	chemo_naive
IM_165	IM_165_446	BRITROC TMA 2.3	stroma	CD3	0.000112594297724344	s6	0	BRITROC-140	sensitive	chemo_naive
IM_165	IM_165_446	BRITROC TMA 2.3	stroma	CD3	0.000112594297724344	s7	0.131064202244058	BRITROC-140	sensitive	chemo_naive
IM_180	IM_180_319	BRITROC TMA 2.1	stroma	CD3	2.40810085126365e-05	s1	0.591802264978036	BRITROC-115	sensitive	chemo_naive
IM_180	IM_180_319	BRITROC TMA 2.1	stroma	CD3	2.40810085126365e-05	s2	0.120538568431359	BRITROC-115	sensitive	chemo_naive
IM_180	IM_180_319	BRITROC TMA 2.1	stroma	CD3	2.40810085126365e-05	s3	0.121904958968551	BRITROC-115	sensitive	chemo_naive
IM_180	IM_180_319	BRITROC TMA 2.1	stroma	CD3	2.40810085126365e-05	s4	0.018066036781556	BRITROC-115	sensitive	chemo_naive
IM_180	IM_180_319	BRITROC TMA 2.1	stroma	CD3	2.40810085126365e-05	s5	0.0348329380144225	BRITROC-115	sensitive	chemo_naive
IM_180	IM_180_319	BRITROC TMA 2.1	stroma	CD3	2.40810085126365e-05	s6	0.0434963135580464	BRITROC-115	sensitive	chemo_naive
IM_180	IM_180_319	BRITROC TMA 2.1	stroma	CD3	2.40810085126365e-05	s7	0.0693589192680291	BRITROC-115	sensitive	chemo_naive
IM_180	IM_180_392	BRITROC TMA 2.2	stroma	CD3	0	s1	0.591802264978036	BRITROC-115	sensitive	chemo_naive
IM_180	IM_180_392	BRITROC TMA 2.2	stroma	CD3	0	s2	0.120538568431359	BRITROC-115	sensitive	chemo_naive
IM_180	IM_180_392	BRITROC TMA 2.2	stroma	CD3	0	s3	0.121904958968551	BRITROC-115	sensitive	chemo_naive
IM_180	IM_180_392	BRITROC TMA 2.2	stroma	CD3	0	s4	0.018066036781556	BRITROC-115	sensitive	chemo_naive
IM_180	IM_180_392	BRITROC TMA 2.2	stroma	CD3	0	s5	0.0348329380144225	BRITROC-115	sensitive	chemo_naive
IM_180	IM_180_392	BRITROC TMA 2.2	stroma	CD3	0	s6	0.0434963135580464	BRITROC-115	sensitive	chemo_naive
IM_180	IM_180_392	BRITROC TMA 2.2	stroma	CD3	0	s7	0.0693589192680291	BRITROC-115	sensitive	chemo_naive
IM_182	IM_182_391	BRITROC TMA 2.2	stroma	CD3	0	s1	0.33643486529571	BRITROC-115	sensitive	chemo_naive
IM_182	IM_182_391	BRITROC TMA 2.2	stroma	CD3	0	s2	0.115464203416365	BRITROC-115	sensitive	chemo_naive
IM_182	IM_182_391	BRITROC TMA 2.2	stroma	CD3	0	s3	0.150418094371266	BRITROC-115	sensitive	chemo_naive
IM_182	IM_182_391	BRITROC TMA 2.2	stroma	CD3	0	s4	0.141768469651312	BRITROC-115	sensitive	chemo_naive
IM_182	IM_182_391	BRITROC TMA 2.2	stroma	CD3	0	s5	0.0267114536724484	BRITROC-115	sensitive	chemo_naive
IM_182	IM_182_391	BRITROC TMA 2.2	stroma	CD3	0	s6	0.0786203713492126	BRITROC-115	sensitive	chemo_naive
IM_182	IM_182_391	BRITROC TMA 2.2	stroma	CD3	0	s7	0.150582542243686	BRITROC-115	sensitive	chemo_naive
IM_182	IM_182_465	BRITROC TMA 2.3	stroma	CD3	1.51724577409121e-05	s1	0.33643486529571	BRITROC-115	sensitive	chemo_naive
IM_182	IM_182_465	BRITROC TMA 2.3	stroma	CD3	1.51724577409121e-05	s2	0.115464203416365	BRITROC-115	sensitive	chemo_naive
IM_182	IM_182_465	BRITROC TMA 2.3	stroma	CD3	1.51724577409121e-05	s3	0.150418094371266	BRITROC-115	sensitive	chemo_naive
IM_182	IM_182_465	BRITROC TMA 2.3	stroma	CD3	1.51724577409121e-05	s4	0.141768469651312	BRITROC-115	sensitive	chemo_naive
IM_182	IM_182_465	BRITROC TMA 2.3	stroma	CD3	1.51724577409121e-05	s5	0.0267114536724484	BRITROC-115	sensitive	chemo_naive
IM_182	IM_182_465	BRITROC TMA 2.3	stroma	CD3	1.51724577409121e-05	s6	0.0786203713492126	BRITROC-115	sensitive	chemo_naive
IM_182	IM_182_465	BRITROC TMA 2.3	stroma	CD3	1.51724577409121e-05	s7	0.150582542243686	BRITROC-115	sensitive	chemo_naive
IM_186	IM_186_2	BRITROC TMA 1.1	stroma	CD3	0	s1	0.501612687720946	BRITROC-114	resistant	neo_adjuvant
IM_186	IM_186_2	BRITROC TMA 1.1	stroma	CD3	0	s2	0.1231756047492	BRITROC-114	resistant	neo_adjuvant
IM_186	IM_186_2	BRITROC TMA 1.1	stroma	CD3	0	s3	0.0487063944194294	BRITROC-114	resistant	neo_adjuvant
IM_186	IM_186_2	BRITROC TMA 1.1	stroma	CD3	0	s4	0.131336271793647	BRITROC-114	resistant	neo_adjuvant
IM_186	IM_186_2	BRITROC TMA 1.1	stroma	CD3	0	s5	0.0480774327446265	BRITROC-114	resistant	neo_adjuvant
IM_186	IM_186_2	BRITROC TMA 1.1	stroma	CD3	0	s6	0.0790171604972242	BRITROC-114	resistant	neo_adjuvant
IM_186	IM_186_2	BRITROC TMA 1.1	stroma	CD3	0	s7	0.068074448074926	BRITROC-114	resistant	neo_adjuvant
IM_186	IM_186_86	BRITROC TMA 1.2	stroma	CD3	5.6874271298399e-05	s1	0.501612687720946	BRITROC-114	resistant	neo_adjuvant
IM_186	IM_186_86	BRITROC TMA 1.2	stroma	CD3	5.6874271298399e-05	s2	0.1231756047492	BRITROC-114	resistant	neo_adjuvant
IM_186	IM_186_86	BRITROC TMA 1.2	stroma	CD3	5.6874271298399e-05	s3	0.0487063944194294	BRITROC-114	resistant	neo_adjuvant
IM_186	IM_186_86	BRITROC TMA 1.2	stroma	CD3	5.6874271298399e-05	s4	0.131336271793647	BRITROC-114	resistant	neo_adjuvant
IM_186	IM_186_86	BRITROC TMA 1.2	stroma	CD3	5.6874271298399e-05	s5	0.0480774327446265	BRITROC-114	resistant	neo_adjuvant
IM_186	IM_186_86	BRITROC TMA 1.2	stroma	CD3	5.6874271298399e-05	s6	0.0790171604972242	BRITROC-114	resistant	neo_adjuvant
IM_186	IM_186_86	BRITROC TMA 1.2	stroma	CD3	5.6874271298399e-05	s7	0.068074448074926	BRITROC-114	resistant	neo_adjuvant
IM_186	IM_186_170	BRITROC TMA 1.3	stroma	CD3	6.84160914647125e-05	s1	0.501612687720946	BRITROC-114	resistant	neo_adjuvant
IM_186	IM_186_170	BRITROC TMA 1.3	stroma	CD3	6.84160914647125e-05	s2	0.1231756047492	BRITROC-114	resistant	neo_adjuvant
IM_186	IM_186_170	BRITROC TMA 1.3	stroma	CD3	6.84160914647125e-05	s3	0.0487063944194294	BRITROC-114	resistant	neo_adjuvant
IM_186	IM_186_170	BRITROC TMA 1.3	stroma	CD3	6.84160914647125e-05	s4	0.131336271793647	BRITROC-114	resistant	neo_adjuvant
IM_186	IM_186_170	BRITROC TMA 1.3	stroma	CD3	6.84160914647125e-05	s5	0.0480774327446265	BRITROC-114	resistant	neo_adjuvant
IM_186	IM_186_170	BRITROC TMA 1.3	stroma	CD3	6.84160914647125e-05	s6	0.0790171604972242	BRITROC-114	resistant	neo_adjuvant
IM_186	IM_186_170	BRITROC TMA 1.3	stroma	CD3	6.84160914647125e-05	s7	0.068074448074926	BRITROC-114	resistant	neo_adjuvant
IM_187	IM_187_1	BRITROC TMA 1.1	stroma	CD3	5.6752288597725e-05	s1	0.508334655945819	BRITROC-114	resistant	neo_adjuvant
IM_187	IM_187_1	BRITROC TMA 1.1	stroma	CD3	5.6752288597725e-05	s2	0.103340339529182	BRITROC-114	resistant	neo_adjuvant
IM_187	IM_187_1	BRITROC TMA 1.1	stroma	CD3	5.6752288597725e-05	s3	0	BRITROC-114	resistant	neo_adjuvant
IM_187	IM_187_1	BRITROC TMA 1.1	stroma	CD3	5.6752288597725e-05	s4	0.134057706549186	BRITROC-114	resistant	neo_adjuvant
IM_187	IM_187_1	BRITROC TMA 1.1	stroma	CD3	5.6752288597725e-05	s5	0.0576508970635681	BRITROC-114	resistant	neo_adjuvant
IM_187	IM_187_1	BRITROC TMA 1.1	stroma	CD3	5.6752288597725e-05	s6	0.0394563656029899	BRITROC-114	resistant	neo_adjuvant
IM_187	IM_187_1	BRITROC TMA 1.1	stroma	CD3	5.6752288597725e-05	s7	0.157160035309255	BRITROC-114	resistant	neo_adjuvant
IM_187	IM_187_85	BRITROC TMA 1.2	stroma	CD3	5.76682977183538e-06	s1	0.508334655945819	BRITROC-114	resistant	neo_adjuvant
IM_187	IM_187_85	BRITROC TMA 1.2	stroma	CD3	5.76682977183538e-06	s2	0.103340339529182	BRITROC-114	resistant	neo_adjuvant
IM_187	IM_187_85	BRITROC TMA 1.2	stroma	CD3	5.76682977183538e-06	s3	0	BRITROC-114	resistant	neo_adjuvant
IM_187	IM_187_85	BRITROC TMA 1.2	stroma	CD3	5.76682977183538e-06	s4	0.134057706549186	BRITROC-114	resistant	neo_adjuvant
IM_187	IM_187_85	BRITROC TMA 1.2	stroma	CD3	5.76682977183538e-06	s5	0.0576508970635681	BRITROC-114	resistant	neo_adjuvant
IM_187	IM_187_85	BRITROC TMA 1.2	stroma	CD3	5.76682977183538e-06	s6	0.0394563656029899	BRITROC-114	resistant	neo_adjuvant
IM_187	IM_187_85	BRITROC TMA 1.2	stroma	CD3	5.76682977183538e-06	s7	0.157160035309255	BRITROC-114	resistant	neo_adjuvant
IM_187	IM_187_169	BRITROC TMA 1.3	stroma	CD3	2.39441709004314e-05	s1	0.508334655945819	BRITROC-114	resistant	neo_adjuvant
IM_187	IM_187_169	BRITROC TMA 1.3	stroma	CD3	2.39441709004314e-05	s2	0.103340339529182	BRITROC-114	resistant	neo_adjuvant
IM_187	IM_187_169	BRITROC TMA 1.3	stroma	CD3	2.39441709004314e-05	s3	0	BRITROC-114	resistant	neo_adjuvant
IM_187	IM_187_169	BRITROC TMA 1.3	stroma	CD3	2.39441709004314e-05	s4	0.134057706549186	BRITROC-114	resistant	neo_adjuvant
IM_187	IM_187_169	BRITROC TMA 1.3	stroma	CD3	2.39441709004314e-05	s5	0.0576508970635681	BRITROC-114	resistant	neo_adjuvant
IM_187	IM_187_169	BRITROC TMA 1.3	stroma	CD3	2.39441709004314e-05	s6	0.0394563656029899	BRITROC-114	resistant	neo_adjuvant
IM_187	IM_187_169	BRITROC TMA 1.3	stroma	CD3	2.39441709004314e-05	s7	0.157160035309255	BRITROC-114	resistant	neo_adjuvant
IM_190	IM_190_66	BRITROC TMA 1.1	stroma	CD3	0.000620320530151674	s1	0.750216204077848	BRITROC-17	sensitive	chemo_naive
IM_190	IM_190_66	BRITROC TMA 1.1	stroma	CD3	0.000620320530151674	s2	0.0415250334766336	BRITROC-17	sensitive	chemo_naive
IM_190	IM_190_66	BRITROC TMA 1.1	stroma	CD3	0.000620320530151674	s3	0.152048203364427	BRITROC-17	sensitive	chemo_naive
IM_190	IM_190_66	BRITROC TMA 1.1	stroma	CD3	0.000620320530151674	s4	0	BRITROC-17	sensitive	chemo_naive
IM_190	IM_190_66	BRITROC TMA 1.1	stroma	CD3	0.000620320530151674	s5	0.0240149316290943	BRITROC-17	sensitive	chemo_naive
IM_190	IM_190_66	BRITROC TMA 1.1	stroma	CD3	0.000620320530151674	s6	0.0321956274519972	BRITROC-17	sensitive	chemo_naive
IM_190	IM_190_66	BRITROC TMA 1.1	stroma	CD3	0.000620320530151674	s7	0	BRITROC-17	sensitive	chemo_naive
IM_190	IM_190_151	BRITROC TMA 1.2	stroma	CD3	0.00099380145233682	s1	0.750216204077848	BRITROC-17	sensitive	chemo_naive
IM_190	IM_190_151	BRITROC TMA 1.2	stroma	CD3	0.00099380145233682	s2	0.0415250334766336	BRITROC-17	sensitive	chemo_naive
IM_190	IM_190_151	BRITROC TMA 1.2	stroma	CD3	0.00099380145233682	s3	0.152048203364427	BRITROC-17	sensitive	chemo_naive
IM_190	IM_190_151	BRITROC TMA 1.2	stroma	CD3	0.00099380145233682	s4	0	BRITROC-17	sensitive	chemo_naive
IM_190	IM_190_151	BRITROC TMA 1.2	stroma	CD3	0.00099380145233682	s5	0.0240149316290943	BRITROC-17	sensitive	chemo_naive
IM_190	IM_190_151	BRITROC TMA 1.2	stroma	CD3	0.00099380145233682	s6	0.0321956274519972	BRITROC-17	sensitive	chemo_naive
IM_190	IM_190_151	BRITROC TMA 1.2	stroma	CD3	0.00099380145233682	s7	0	BRITROC-17	sensitive	chemo_naive
IM_190	IM_190_235	BRITROC TMA 1.3	stroma	CD3	0.000730082780155227	s1	0.750216204077848	BRITROC-17	sensitive	chemo_naive
IM_190	IM_190_235	BRITROC TMA 1.3	stroma	CD3	0.000730082780155227	s2	0.0415250334766336	BRITROC-17	sensitive	chemo_naive
IM_190	IM_190_235	BRITROC TMA 1.3	stroma	CD3	0.000730082780155227	s3	0.152048203364427	BRITROC-17	sensitive	chemo_naive
IM_190	IM_190_235	BRITROC TMA 1.3	stroma	CD3	0.000730082780155227	s4	0	BRITROC-17	sensitive	chemo_naive
IM_190	IM_190_235	BRITROC TMA 1.3	stroma	CD3	0.000730082780155227	s5	0.0240149316290943	BRITROC-17	sensitive	chemo_naive
IM_190	IM_190_235	BRITROC TMA 1.3	stroma	CD3	0.000730082780155227	s6	0.0321956274519972	BRITROC-17	sensitive	chemo_naive
IM_190	IM_190_235	BRITROC TMA 1.3	stroma	CD3	0.000730082780155227	s7	0	BRITROC-17	sensitive	chemo_naive
IM_195	IM_195_303	BRITROC TMA 2.1	stroma	CD3	3.89426297178996e-05	s1	0.0643812210173685	BRITROC-136	sensitive	chemo_naive
IM_195	IM_195_303	BRITROC TMA 2.1	stroma	CD3	3.89426297178996e-05	s2	0.168971185882597	BRITROC-136	sensitive	chemo_naive
IM_195	IM_195_303	BRITROC TMA 2.1	stroma	CD3	3.89426297178996e-05	s3	0	BRITROC-136	sensitive	chemo_naive
IM_195	IM_195_303	BRITROC TMA 2.1	stroma	CD3	3.89426297178996e-05	s4	0.22672064906263	BRITROC-136	sensitive	chemo_naive
IM_195	IM_195_303	BRITROC TMA 2.1	stroma	CD3	3.89426297178996e-05	s5	0.0776338994443406	BRITROC-136	sensitive	chemo_naive
IM_195	IM_195_303	BRITROC TMA 2.1	stroma	CD3	3.89426297178996e-05	s6	0.21046257009923	BRITROC-136	sensitive	chemo_naive
IM_195	IM_195_303	BRITROC TMA 2.1	stroma	CD3	3.89426297178996e-05	s7	0.251830474493834	BRITROC-136	sensitive	chemo_naive
IM_195	IM_195_374	BRITROC TMA 2.2	stroma	CD3	0	s1	0.0643812210173685	BRITROC-136	sensitive	chemo_naive
IM_195	IM_195_374	BRITROC TMA 2.2	stroma	CD3	0	s2	0.168971185882597	BRITROC-136	sensitive	chemo_naive
IM_195	IM_195_374	BRITROC TMA 2.2	stroma	CD3	0	s3	0	BRITROC-136	sensitive	chemo_naive
IM_195	IM_195_374	BRITROC TMA 2.2	stroma	CD3	0	s4	0.22672064906263	BRITROC-136	sensitive	chemo_naive
IM_195	IM_195_374	BRITROC TMA 2.2	stroma	CD3	0	s5	0.0776338994443406	BRITROC-136	sensitive	chemo_naive
IM_195	IM_195_374	BRITROC TMA 2.2	stroma	CD3	0	s6	0.21046257009923	BRITROC-136	sensitive	chemo_naive
IM_195	IM_195_374	BRITROC TMA 2.2	stroma	CD3	0	s7	0.251830474493834	BRITROC-136	sensitive	chemo_naive
IM_195	IM_195_449	BRITROC TMA 2.3	stroma	CD3	2.77946089576466e-05	s1	0.0643812210173685	BRITROC-136	sensitive	chemo_naive
IM_195	IM_195_449	BRITROC TMA 2.3	stroma	CD3	2.77946089576466e-05	s2	0.168971185882597	BRITROC-136	sensitive	chemo_naive
IM_195	IM_195_449	BRITROC TMA 2.3	stroma	CD3	2.77946089576466e-05	s3	0	BRITROC-136	sensitive	chemo_naive
IM_195	IM_195_449	BRITROC TMA 2.3	stroma	CD3	2.77946089576466e-05	s4	0.22672064906263	BRITROC-136	sensitive	chemo_naive
IM_195	IM_195_449	BRITROC TMA 2.3	stroma	CD3	2.77946089576466e-05	s5	0.0776338994443406	BRITROC-136	sensitive	chemo_naive
IM_195	IM_195_449	BRITROC TMA 2.3	stroma	CD3	2.77946089576466e-05	s6	0.21046257009923	BRITROC-136	sensitive	chemo_naive
IM_195	IM_195_449	BRITROC TMA 2.3	stroma	CD3	2.77946089576466e-05	s7	0.251830474493834	BRITROC-136	sensitive	chemo_naive
IM_198	IM_198_285	BRITROC TMA 2.1	stroma	CD3	0.000114065219233351	s1	0.721696834337821	BRITROC-147	resistant	chemo_naive
IM_198	IM_198_285	BRITROC TMA 2.1	stroma	CD3	0.000114065219233351	s2	0.031003178976207	BRITROC-147	resistant	chemo_naive
IM_198	IM_198_285	BRITROC TMA 2.1	stroma	CD3	0.000114065219233351	s3	0.0798315187353808	BRITROC-147	resistant	chemo_naive
IM_198	IM_198_285	BRITROC TMA 2.1	stroma	CD3	0.000114065219233351	s4	0.0751472746460113	BRITROC-147	resistant	chemo_naive
IM_198	IM_198_285	BRITROC TMA 2.1	stroma	CD3	0.000114065219233351	s5	0.0164226071062233	BRITROC-147	resistant	chemo_naive
IM_198	IM_198_285	BRITROC TMA 2.1	stroma	CD3	0.000114065219233351	s6	0.0758985861983566	BRITROC-147	resistant	chemo_naive
IM_198	IM_198_285	BRITROC TMA 2.1	stroma	CD3	0.000114065219233351	s7	0	BRITROC-147	resistant	chemo_naive
IM_198	IM_198_434	BRITROC TMA 2.3	stroma	CD3	0.000533150538862866	s1	0.721696834337821	BRITROC-147	resistant	chemo_naive
IM_198	IM_198_434	BRITROC TMA 2.3	stroma	CD3	0.000533150538862866	s2	0.031003178976207	BRITROC-147	resistant	chemo_naive
IM_198	IM_198_434	BRITROC TMA 2.3	stroma	CD3	0.000533150538862866	s3	0.0798315187353808	BRITROC-147	resistant	chemo_naive
IM_198	IM_198_434	BRITROC TMA 2.3	stroma	CD3	0.000533150538862866	s4	0.0751472746460113	BRITROC-147	resistant	chemo_naive
IM_198	IM_198_434	BRITROC TMA 2.3	stroma	CD3	0.000533150538862866	s5	0.0164226071062233	BRITROC-147	resistant	chemo_naive
IM_198	IM_198_434	BRITROC TMA 2.3	stroma	CD3	0.000533150538862866	s6	0.0758985861983566	BRITROC-147	resistant	chemo_naive
IM_198	IM_198_434	BRITROC TMA 2.3	stroma	CD3	0.000533150538862866	s7	0	BRITROC-147	resistant	chemo_naive
IM_202	IM_202_8	BRITROC TMA 1.1	stroma	CD3	2.2738297356294e-05	s1	0.259928519990254	BRITROC-101	sensitive	neo_adjuvant
IM_202	IM_202_8	BRITROC TMA 1.1	stroma	CD3	2.2738297356294e-05	s2	0.15090326803574	BRITROC-101	sensitive	neo_adjuvant
IM_202	IM_202_8	BRITROC TMA 1.1	stroma	CD3	2.2738297356294e-05	s3	0.0659847849671841	BRITROC-101	sensitive	neo_adjuvant
IM_202	IM_202_8	BRITROC TMA 1.1	stroma	CD3	2.2738297356294e-05	s4	0.230343699102428	BRITROC-101	sensitive	neo_adjuvant
IM_202	IM_202_8	BRITROC TMA 1.1	stroma	CD3	2.2738297356294e-05	s5	0	BRITROC-101	sensitive	neo_adjuvant
IM_202	IM_202_8	BRITROC TMA 1.1	stroma	CD3	2.2738297356294e-05	s6	0.193479312880703	BRITROC-101	sensitive	neo_adjuvant
IM_202	IM_202_8	BRITROC TMA 1.1	stroma	CD3	2.2738297356294e-05	s7	0.0993604150236911	BRITROC-101	sensitive	neo_adjuvant
IM_202	IM_202_92	BRITROC TMA 1.2	stroma	CD3	0.000168355566957414	s1	0.259928519990254	BRITROC-101	sensitive	neo_adjuvant
IM_202	IM_202_92	BRITROC TMA 1.2	stroma	CD3	0.000168355566957414	s2	0.15090326803574	BRITROC-101	sensitive	neo_adjuvant
IM_202	IM_202_92	BRITROC TMA 1.2	stroma	CD3	0.000168355566957414	s3	0.0659847849671841	BRITROC-101	sensitive	neo_adjuvant
IM_202	IM_202_92	BRITROC TMA 1.2	stroma	CD3	0.000168355566957414	s4	0.230343699102428	BRITROC-101	sensitive	neo_adjuvant
IM_202	IM_202_92	BRITROC TMA 1.2	stroma	CD3	0.000168355566957414	s5	0	BRITROC-101	sensitive	neo_adjuvant
IM_202	IM_202_92	BRITROC TMA 1.2	stroma	CD3	0.000168355566957414	s6	0.193479312880703	BRITROC-101	sensitive	neo_adjuvant
IM_202	IM_202_92	BRITROC TMA 1.2	stroma	CD3	0.000168355566957414	s7	0.0993604150236911	BRITROC-101	sensitive	neo_adjuvant
IM_202	IM_202_176	BRITROC TMA 1.3	stroma	CD3	0.000118170251820807	s1	0.259928519990254	BRITROC-101	sensitive	neo_adjuvant
IM_202	IM_202_176	BRITROC TMA 1.3	stroma	CD3	0.000118170251820807	s2	0.15090326803574	BRITROC-101	sensitive	neo_adjuvant
IM_202	IM_202_176	BRITROC TMA 1.3	stroma	CD3	0.000118170251820807	s3	0.0659847849671841	BRITROC-101	sensitive	neo_adjuvant
IM_202	IM_202_176	BRITROC TMA 1.3	stroma	CD3	0.000118170251820807	s4	0.230343699102428	BRITROC-101	sensitive	neo_adjuvant
IM_202	IM_202_176	BRITROC TMA 1.3	stroma	CD3	0.000118170251820807	s5	0	BRITROC-101	sensitive	neo_adjuvant
IM_202	IM_202_176	BRITROC TMA 1.3	stroma	CD3	0.000118170251820807	s6	0.193479312880703	BRITROC-101	sensitive	neo_adjuvant
IM_202	IM_202_176	BRITROC TMA 1.3	stroma	CD3	0.000118170251820807	s7	0.0993604150236911	BRITROC-101	sensitive	neo_adjuvant
IM_205	IM_205_306	BRITROC TMA 2.1	stroma	CD3	0.000215414718210622	s1	0.104474684810446	BRITROC-128	sensitive	chemo_naive
IM_205	IM_205_306	BRITROC TMA 2.1	stroma	CD3	0.000215414718210622	s2	0.0652418325337917	BRITROC-128	sensitive	chemo_naive
IM_205	IM_205_306	BRITROC TMA 2.1	stroma	CD3	0.000215414718210622	s3	0.14555339120486	BRITROC-128	sensitive	chemo_naive
IM_205	IM_205_306	BRITROC TMA 2.1	stroma	CD3	0.000215414718210622	s4	0.089481802014366	BRITROC-128	sensitive	chemo_naive
IM_205	IM_205_306	BRITROC TMA 2.1	stroma	CD3	0.000215414718210622	s5	0.0991944902910124	BRITROC-128	sensitive	chemo_naive
IM_205	IM_205_306	BRITROC TMA 2.1	stroma	CD3	0.000215414718210622	s6	0.0505609969918426	BRITROC-128	sensitive	chemo_naive
IM_205	IM_205_306	BRITROC TMA 2.1	stroma	CD3	0.000215414718210622	s7	0.445492802153681	BRITROC-128	sensitive	chemo_naive
IM_205	IM_205_378	BRITROC TMA 2.2	stroma	CD3	5.54429096438981e-05	s1	0.104474684810446	BRITROC-128	sensitive	chemo_naive
IM_205	IM_205_378	BRITROC TMA 2.2	stroma	CD3	5.54429096438981e-05	s2	0.0652418325337917	BRITROC-128	sensitive	chemo_naive
IM_205	IM_205_378	BRITROC TMA 2.2	stroma	CD3	5.54429096438981e-05	s3	0.14555339120486	BRITROC-128	sensitive	chemo_naive
IM_205	IM_205_378	BRITROC TMA 2.2	stroma	CD3	5.54429096438981e-05	s4	0.089481802014366	BRITROC-128	sensitive	chemo_naive
IM_205	IM_205_378	BRITROC TMA 2.2	stroma	CD3	5.54429096438981e-05	s5	0.0991944902910124	BRITROC-128	sensitive	chemo_naive
IM_205	IM_205_378	BRITROC TMA 2.2	stroma	CD3	5.54429096438981e-05	s6	0.0505609969918426	BRITROC-128	sensitive	chemo_naive
IM_205	IM_205_378	BRITROC TMA 2.2	stroma	CD3	5.54429096438981e-05	s7	0.445492802153681	BRITROC-128	sensitive	chemo_naive
IM_205	IM_205_453	BRITROC TMA 2.3	stroma	CD3	0.000203285699227514	s1	0.104474684810446	BRITROC-128	sensitive	chemo_naive
IM_205	IM_205_453	BRITROC TMA 2.3	stroma	CD3	0.000203285699227514	s2	0.0652418325337917	BRITROC-128	sensitive	chemo_naive
IM_205	IM_205_453	BRITROC TMA 2.3	stroma	CD3	0.000203285699227514	s3	0.14555339120486	BRITROC-128	sensitive	chemo_naive
IM_205	IM_205_453	BRITROC TMA 2.3	stroma	CD3	0.000203285699227514	s4	0.089481802014366	BRITROC-128	sensitive	chemo_naive
IM_205	IM_205_453	BRITROC TMA 2.3	stroma	CD3	0.000203285699227514	s5	0.0991944902910124	BRITROC-128	sensitive	chemo_naive
IM_205	IM_205_453	BRITROC TMA 2.3	stroma	CD3	0.000203285699227514	s6	0.0505609969918426	BRITROC-128	sensitive	chemo_naive
IM_205	IM_205_453	BRITROC TMA 2.3	stroma	CD3	0.000203285699227514	s7	0.445492802153681	BRITROC-128	sensitive	chemo_naive
IM_207	IM_207_301	BRITROC TMA 2.1	stroma	CD3	0.000410342575348852	s1	0	BRITROC-138	sensitive	chemo_naive
IM_207	IM_207_301	BRITROC TMA 2.1	stroma	CD3	0.000410342575348852	s2	0.535438094271336	BRITROC-138	sensitive	chemo_naive
IM_207	IM_207_301	BRITROC TMA 2.1	stroma	CD3	0.000410342575348852	s3	0.414693340310992	BRITROC-138	sensitive	chemo_naive
IM_207	IM_207_301	BRITROC TMA 2.1	stroma	CD3	0.000410342575348852	s4	0.0358427808040989	BRITROC-138	sensitive	chemo_naive
IM_207	IM_207_301	BRITROC TMA 2.1	stroma	CD3	0.000410342575348852	s5	0.0140257846135738	BRITROC-138	sensitive	chemo_naive
IM_207	IM_207_301	BRITROC TMA 2.1	stroma	CD3	0.000410342575348852	s6	0	BRITROC-138	sensitive	chemo_naive
IM_207	IM_207_301	BRITROC TMA 2.1	stroma	CD3	0.000410342575348852	s7	0	BRITROC-138	sensitive	chemo_naive
IM_207	IM_207_447	BRITROC TMA 2.3	stroma	CD3	0.000101040182085044	s1	0	BRITROC-138	sensitive	chemo_naive
IM_207	IM_207_447	BRITROC TMA 2.3	stroma	CD3	0.000101040182085044	s2	0.535438094271336	BRITROC-138	sensitive	chemo_naive
IM_207	IM_207_447	BRITROC TMA 2.3	stroma	CD3	0.000101040182085044	s3	0.414693340310992	BRITROC-138	sensitive	chemo_naive
IM_207	IM_207_447	BRITROC TMA 2.3	stroma	CD3	0.000101040182085044	s4	0.0358427808040989	BRITROC-138	sensitive	chemo_naive
IM_207	IM_207_447	BRITROC TMA 2.3	stroma	CD3	0.000101040182085044	s5	0.0140257846135738	BRITROC-138	sensitive	chemo_naive
IM_207	IM_207_447	BRITROC TMA 2.3	stroma	CD3	0.000101040182085044	s6	0	BRITROC-138	sensitive	chemo_naive
IM_207	IM_207_447	BRITROC TMA 2.3	stroma	CD3	0.000101040182085044	s7	0	BRITROC-138	sensitive	chemo_naive
IM_208	IM_208_291	BRITROC TMA 2.1	stroma	CD3	0.00015226943610588	s1	0.12842530926844	BRITROC-145	sensitive	chemo_naive
IM_208	IM_208_291	BRITROC TMA 2.1	stroma	CD3	0.00015226943610588	s2	0.204890069448798	BRITROC-145	sensitive	chemo_naive
IM_208	IM_208_291	BRITROC TMA 2.1	stroma	CD3	0.00015226943610588	s3	0	BRITROC-145	sensitive	chemo_naive
IM_208	IM_208_291	BRITROC TMA 2.1	stroma	CD3	0.00015226943610588	s4	0.26911161771664	BRITROC-145	sensitive	chemo_naive
IM_208	IM_208_291	BRITROC TMA 2.1	stroma	CD3	0.00015226943610588	s5	0.0452120369293624	BRITROC-145	sensitive	chemo_naive
IM_208	IM_208_291	BRITROC TMA 2.1	stroma	CD3	0.00015226943610588	s6	0.0486404751532872	BRITROC-145	sensitive	chemo_naive
IM_208	IM_208_291	BRITROC TMA 2.1	stroma	CD3	0.00015226943610588	s7	0.303720491483472	BRITROC-145	sensitive	chemo_naive
IM_208	IM_208_366	BRITROC TMA 2.2	stroma	CD3	0.000168709068879312	s1	0.12842530926844	BRITROC-145	sensitive	chemo_naive
IM_208	IM_208_366	BRITROC TMA 2.2	stroma	CD3	0.000168709068879312	s2	0.204890069448798	BRITROC-145	sensitive	chemo_naive
IM_208	IM_208_366	BRITROC TMA 2.2	stroma	CD3	0.000168709068879312	s3	0	BRITROC-145	sensitive	chemo_naive
IM_208	IM_208_366	BRITROC TMA 2.2	stroma	CD3	0.000168709068879312	s4	0.26911161771664	BRITROC-145	sensitive	chemo_naive
IM_208	IM_208_366	BRITROC TMA 2.2	stroma	CD3	0.000168709068879312	s5	0.0452120369293624	BRITROC-145	sensitive	chemo_naive
IM_208	IM_208_366	BRITROC TMA 2.2	stroma	CD3	0.000168709068879312	s6	0.0486404751532872	BRITROC-145	sensitive	chemo_naive
IM_208	IM_208_366	BRITROC TMA 2.2	stroma	CD3	0.000168709068879312	s7	0.303720491483472	BRITROC-145	sensitive	chemo_naive
IM_208	IM_208_439	BRITROC TMA 2.3	stroma	CD3	0.000259535699582953	s1	0.12842530926844	BRITROC-145	sensitive	chemo_naive
IM_208	IM_208_439	BRITROC TMA 2.3	stroma	CD3	0.000259535699582953	s2	0.204890069448798	BRITROC-145	sensitive	chemo_naive
IM_208	IM_208_439	BRITROC TMA 2.3	stroma	CD3	0.000259535699582953	s3	0	BRITROC-145	sensitive	chemo_naive
IM_208	IM_208_439	BRITROC TMA 2.3	stroma	CD3	0.000259535699582953	s4	0.26911161771664	BRITROC-145	sensitive	chemo_naive
IM_208	IM_208_439	BRITROC TMA 2.3	stroma	CD3	0.000259535699582953	s5	0.0452120369293624	BRITROC-145	sensitive	chemo_naive
IM_208	IM_208_439	BRITROC TMA 2.3	stroma	CD3	0.000259535699582953	s6	0.0486404751532872	BRITROC-145	sensitive	chemo_naive
IM_208	IM_208_439	BRITROC TMA 2.3	stroma	CD3	0.000259535699582953	s7	0.303720491483472	BRITROC-145	sensitive	chemo_naive
IM_211	IM_211_5	BRITROC TMA 1.1	stroma	CD3	0.000790767212893512	s1	0.442093513981268	BRITROC-105	sensitive	chemo_naive
IM_211	IM_211_5	BRITROC TMA 1.1	stroma	CD3	0.000790767212893512	s2	0.0251486049788444	BRITROC-105	sensitive	chemo_naive
IM_211	IM_211_5	BRITROC TMA 1.1	stroma	CD3	0.000790767212893512	s3	0.326917741148142	BRITROC-105	sensitive	chemo_naive
IM_211	IM_211_5	BRITROC TMA 1.1	stroma	CD3	0.000790767212893512	s4	0.0231432829162828	BRITROC-105	sensitive	chemo_naive
IM_211	IM_211_5	BRITROC TMA 1.1	stroma	CD3	0.000790767212893512	s5	0.0568329253400128	BRITROC-105	sensitive	chemo_naive
IM_211	IM_211_5	BRITROC TMA 1.1	stroma	CD3	0.000790767212893512	s6	0.015500088340787	BRITROC-105	sensitive	chemo_naive
IM_211	IM_211_5	BRITROC TMA 1.1	stroma	CD3	0.000790767212893512	s7	0.110363843294663	BRITROC-105	sensitive	chemo_naive
IM_211	IM_211_89	BRITROC TMA 1.2	stroma	CD3	0.0009521938888794	s1	0.442093513981268	BRITROC-105	sensitive	chemo_naive
IM_211	IM_211_89	BRITROC TMA 1.2	stroma	CD3	0.0009521938888794	s2	0.0251486049788444	BRITROC-105	sensitive	chemo_naive
IM_211	IM_211_89	BRITROC TMA 1.2	stroma	CD3	0.0009521938888794	s3	0.326917741148142	BRITROC-105	sensitive	chemo_naive
IM_211	IM_211_89	BRITROC TMA 1.2	stroma	CD3	0.0009521938888794	s4	0.0231432829162828	BRITROC-105	sensitive	chemo_naive
IM_211	IM_211_89	BRITROC TMA 1.2	stroma	CD3	0.0009521938888794	s5	0.0568329253400128	BRITROC-105	sensitive	chemo_naive
IM_211	IM_211_89	BRITROC TMA 1.2	stroma	CD3	0.0009521938888794	s6	0.015500088340787	BRITROC-105	sensitive	chemo_naive
IM_211	IM_211_89	BRITROC TMA 1.2	stroma	CD3	0.0009521938888794	s7	0.110363843294663	BRITROC-105	sensitive	chemo_naive
IM_211	IM_211_173	BRITROC TMA 1.3	stroma	CD3	0.000758137840791053	s1	0.442093513981268	BRITROC-105	sensitive	chemo_naive
IM_211	IM_211_173	BRITROC TMA 1.3	stroma	CD3	0.000758137840791053	s2	0.0251486049788444	BRITROC-105	sensitive	chemo_naive
IM_211	IM_211_173	BRITROC TMA 1.3	stroma	CD3	0.000758137840791053	s3	0.326917741148142	BRITROC-105	sensitive	chemo_naive
IM_211	IM_211_173	BRITROC TMA 1.3	stroma	CD3	0.000758137840791053	s4	0.0231432829162828	BRITROC-105	sensitive	chemo_naive
IM_211	IM_211_173	BRITROC TMA 1.3	stroma	CD3	0.000758137840791053	s5	0.0568329253400128	BRITROC-105	sensitive	chemo_naive
IM_211	IM_211_173	BRITROC TMA 1.3	stroma	CD3	0.000758137840791053	s6	0.015500088340787	BRITROC-105	sensitive	chemo_naive
IM_211	IM_211_173	BRITROC TMA 1.3	stroma	CD3	0.000758137840791053	s7	0.110363843294663	BRITROC-105	sensitive	chemo_naive
IM_214	IM_214_311	BRITROC TMA 2.1	stroma	CD3	0.000985930392468	s1	0.19626185209458	BRITROC-124	sensitive	neo_adjuvant
IM_214	IM_214_311	BRITROC TMA 2.1	stroma	CD3	0.000985930392468	s2	0.0929427492505418	BRITROC-124	sensitive	neo_adjuvant
IM_214	IM_214_311	BRITROC TMA 2.1	stroma	CD3	0.000985930392468	s3	0.340928265191525	BRITROC-124	sensitive	neo_adjuvant
IM_214	IM_214_311	BRITROC TMA 2.1	stroma	CD3	0.000985930392468	s4	0	BRITROC-124	sensitive	neo_adjuvant
IM_214	IM_214_311	BRITROC TMA 2.1	stroma	CD3	0.000985930392468	s5	0.172767061129315	BRITROC-124	sensitive	neo_adjuvant
IM_214	IM_214_311	BRITROC TMA 2.1	stroma	CD3	0.000985930392468	s6	0	BRITROC-124	sensitive	neo_adjuvant
IM_214	IM_214_311	BRITROC TMA 2.1	stroma	CD3	0.000985930392468	s7	0.197100072334038	BRITROC-124	sensitive	neo_adjuvant
IM_214	IM_214_383	BRITROC TMA 2.2	stroma	CD3	0.000296375747995935	s1	0.19626185209458	BRITROC-124	sensitive	neo_adjuvant
IM_214	IM_214_383	BRITROC TMA 2.2	stroma	CD3	0.000296375747995935	s2	0.0929427492505418	BRITROC-124	sensitive	neo_adjuvant
IM_214	IM_214_383	BRITROC TMA 2.2	stroma	CD3	0.000296375747995935	s3	0.340928265191525	BRITROC-124	sensitive	neo_adjuvant
IM_214	IM_214_383	BRITROC TMA 2.2	stroma	CD3	0.000296375747995935	s4	0	BRITROC-124	sensitive	neo_adjuvant
IM_214	IM_214_383	BRITROC TMA 2.2	stroma	CD3	0.000296375747995935	s5	0.172767061129315	BRITROC-124	sensitive	neo_adjuvant
IM_214	IM_214_383	BRITROC TMA 2.2	stroma	CD3	0.000296375747995935	s6	0	BRITROC-124	sensitive	neo_adjuvant
IM_214	IM_214_383	BRITROC TMA 2.2	stroma	CD3	0.000296375747995935	s7	0.197100072334038	BRITROC-124	sensitive	neo_adjuvant
IM_214	IM_214_458	BRITROC TMA 2.3	stroma	CD3	0.00104701571111778	s1	0.19626185209458	BRITROC-124	sensitive	neo_adjuvant
IM_214	IM_214_458	BRITROC TMA 2.3	stroma	CD3	0.00104701571111778	s2	0.0929427492505418	BRITROC-124	sensitive	neo_adjuvant
IM_214	IM_214_458	BRITROC TMA 2.3	stroma	CD3	0.00104701571111778	s3	0.340928265191525	BRITROC-124	sensitive	neo_adjuvant
IM_214	IM_214_458	BRITROC TMA 2.3	stroma	CD3	0.00104701571111778	s4	0	BRITROC-124	sensitive	neo_adjuvant
IM_214	IM_214_458	BRITROC TMA 2.3	stroma	CD3	0.00104701571111778	s5	0.172767061129315	BRITROC-124	sensitive	neo_adjuvant
IM_214	IM_214_458	BRITROC TMA 2.3	stroma	CD3	0.00104701571111778	s6	0	BRITROC-124	sensitive	neo_adjuvant
IM_214	IM_214_458	BRITROC TMA 2.3	stroma	CD3	0.00104701571111778	s7	0.197100072334038	BRITROC-124	sensitive	neo_adjuvant
IM_218	IM_218_280	BRITROC TMA 2.1	stroma	CD3	0.000232560902947412	s1	0.16438251854436	BRITROC-153	sensitive	neo_adjuvant
IM_218	IM_218_280	BRITROC TMA 2.1	stroma	CD3	0.000232560902947412	s2	0.0496480012866911	BRITROC-153	sensitive	neo_adjuvant
IM_218	IM_218_280	BRITROC TMA 2.1	stroma	CD3	0.000232560902947412	s3	0.0981961835882256	BRITROC-153	sensitive	neo_adjuvant
IM_218	IM_218_280	BRITROC TMA 2.1	stroma	CD3	0.000232560902947412	s4	0.128305095870988	BRITROC-153	sensitive	neo_adjuvant
IM_218	IM_218_280	BRITROC TMA 2.1	stroma	CD3	0.000232560902947412	s5	0.0252552686123414	BRITROC-153	sensitive	neo_adjuvant
IM_218	IM_218_280	BRITROC TMA 2.1	stroma	CD3	0.000232560902947412	s6	0.0414394432363036	BRITROC-153	sensitive	neo_adjuvant
IM_218	IM_218_280	BRITROC TMA 2.1	stroma	CD3	0.000232560902947412	s7	0.49277348886109	BRITROC-153	sensitive	neo_adjuvant
IM_218	IM_218_356	BRITROC TMA 2.2	stroma	CD3	6.80095460671934e-05	s1	0.16438251854436	BRITROC-153	sensitive	neo_adjuvant
IM_218	IM_218_356	BRITROC TMA 2.2	stroma	CD3	6.80095460671934e-05	s2	0.0496480012866911	BRITROC-153	sensitive	neo_adjuvant
IM_218	IM_218_356	BRITROC TMA 2.2	stroma	CD3	6.80095460671934e-05	s3	0.0981961835882256	BRITROC-153	sensitive	neo_adjuvant
IM_218	IM_218_356	BRITROC TMA 2.2	stroma	CD3	6.80095460671934e-05	s4	0.128305095870988	BRITROC-153	sensitive	neo_adjuvant
IM_218	IM_218_356	BRITROC TMA 2.2	stroma	CD3	6.80095460671934e-05	s5	0.0252552686123414	BRITROC-153	sensitive	neo_adjuvant
IM_218	IM_218_356	BRITROC TMA 2.2	stroma	CD3	6.80095460671934e-05	s6	0.0414394432363036	BRITROC-153	sensitive	neo_adjuvant
IM_218	IM_218_356	BRITROC TMA 2.2	stroma	CD3	6.80095460671934e-05	s7	0.49277348886109	BRITROC-153	sensitive	neo_adjuvant
IM_218	IM_218_429	BRITROC TMA 2.3	stroma	CD3	7.33611751397052e-05	s1	0.16438251854436	BRITROC-153	sensitive	neo_adjuvant
IM_218	IM_218_429	BRITROC TMA 2.3	stroma	CD3	7.33611751397052e-05	s2	0.0496480012866911	BRITROC-153	sensitive	neo_adjuvant
IM_218	IM_218_429	BRITROC TMA 2.3	stroma	CD3	7.33611751397052e-05	s3	0.0981961835882256	BRITROC-153	sensitive	neo_adjuvant
IM_218	IM_218_429	BRITROC TMA 2.3	stroma	CD3	7.33611751397052e-05	s4	0.128305095870988	BRITROC-153	sensitive	neo_adjuvant
IM_218	IM_218_429	BRITROC TMA 2.3	stroma	CD3	7.33611751397052e-05	s5	0.0252552686123414	BRITROC-153	sensitive	neo_adjuvant
IM_218	IM_218_429	BRITROC TMA 2.3	stroma	CD3	7.33611751397052e-05	s6	0.0414394432363036	BRITROC-153	sensitive	neo_adjuvant
IM_218	IM_218_429	BRITROC TMA 2.3	stroma	CD3	7.33611751397052e-05	s7	0.49277348886109	BRITROC-153	sensitive	neo_adjuvant
IM_22	IM_22_78	BRITROC TMA 1.1	stroma	CD3	0.000880170194861094	s1	0.506713013130071	BRITROC-8	sensitive	chemo_naive
IM_22	IM_22_78	BRITROC TMA 1.1	stroma	CD3	0.000880170194861094	s2	0.029934580708502	BRITROC-8	sensitive	chemo_naive
IM_22	IM_22_78	BRITROC TMA 1.1	stroma	CD3	0.000880170194861094	s3	0.3008675085128	BRITROC-8	sensitive	chemo_naive
IM_22	IM_22_78	BRITROC TMA 1.1	stroma	CD3	0.000880170194861094	s4	0.108371777753275	BRITROC-8	sensitive	chemo_naive
IM_22	IM_22_78	BRITROC TMA 1.1	stroma	CD3	0.000880170194861094	s5	0.0420007930856599	BRITROC-8	sensitive	chemo_naive
IM_22	IM_22_78	BRITROC TMA 1.1	stroma	CD3	0.000880170194861094	s6	0.0121123268096919	BRITROC-8	sensitive	chemo_naive
IM_22	IM_22_78	BRITROC TMA 1.1	stroma	CD3	0.000880170194861094	s7	0	BRITROC-8	sensitive	chemo_naive
IM_22	IM_22_246	BRITROC TMA 1.3	stroma	CD3	0.000579320010129428	s1	0.506713013130071	BRITROC-8	sensitive	chemo_naive
IM_22	IM_22_246	BRITROC TMA 1.3	stroma	CD3	0.000579320010129428	s2	0.029934580708502	BRITROC-8	sensitive	chemo_naive
IM_22	IM_22_246	BRITROC TMA 1.3	stroma	CD3	0.000579320010129428	s3	0.3008675085128	BRITROC-8	sensitive	chemo_naive
IM_22	IM_22_246	BRITROC TMA 1.3	stroma	CD3	0.000579320010129428	s4	0.108371777753275	BRITROC-8	sensitive	chemo_naive
IM_22	IM_22_246	BRITROC TMA 1.3	stroma	CD3	0.000579320010129428	s5	0.0420007930856599	BRITROC-8	sensitive	chemo_naive
IM_22	IM_22_246	BRITROC TMA 1.3	stroma	CD3	0.000579320010129428	s6	0.0121123268096919	BRITROC-8	sensitive	chemo_naive
IM_22	IM_22_246	BRITROC TMA 1.3	stroma	CD3	0.000579320010129428	s7	0	BRITROC-8	sensitive	chemo_naive
IM_220	IM_220_278	BRITROC TMA 2.1	stroma	CD3	7.03512692992472e-05	s1	0.445982298920356	BRITROC-156	sensitive	neo_adjuvant
IM_220	IM_220_278	BRITROC TMA 2.1	stroma	CD3	7.03512692992472e-05	s2	0.138566764195051	BRITROC-156	sensitive	neo_adjuvant
IM_220	IM_220_278	BRITROC TMA 2.1	stroma	CD3	7.03512692992472e-05	s3	0.0794750080558601	BRITROC-156	sensitive	neo_adjuvant
IM_220	IM_220_278	BRITROC TMA 2.1	stroma	CD3	7.03512692992472e-05	s4	0.0378950615196005	BRITROC-156	sensitive	neo_adjuvant
IM_220	IM_220_278	BRITROC TMA 2.1	stroma	CD3	7.03512692992472e-05	s5	0.159843602402081	BRITROC-156	sensitive	neo_adjuvant
IM_220	IM_220_278	BRITROC TMA 2.1	stroma	CD3	7.03512692992472e-05	s6	0.113175912650186	BRITROC-156	sensitive	neo_adjuvant
IM_220	IM_220_278	BRITROC TMA 2.1	stroma	CD3	7.03512692992472e-05	s7	0.0250613522568665	BRITROC-156	sensitive	neo_adjuvant
IM_220	IM_220_354	BRITROC TMA 2.2	stroma	CD3	2.05220607022034e-06	s1	0.445982298920356	BRITROC-156	sensitive	neo_adjuvant
IM_220	IM_220_354	BRITROC TMA 2.2	stroma	CD3	2.05220607022034e-06	s2	0.138566764195051	BRITROC-156	sensitive	neo_adjuvant
IM_220	IM_220_354	BRITROC TMA 2.2	stroma	CD3	2.05220607022034e-06	s3	0.0794750080558601	BRITROC-156	sensitive	neo_adjuvant
IM_220	IM_220_354	BRITROC TMA 2.2	stroma	CD3	2.05220607022034e-06	s4	0.0378950615196005	BRITROC-156	sensitive	neo_adjuvant
IM_220	IM_220_354	BRITROC TMA 2.2	stroma	CD3	2.05220607022034e-06	s5	0.159843602402081	BRITROC-156	sensitive	neo_adjuvant
IM_220	IM_220_354	BRITROC TMA 2.2	stroma	CD3	2.05220607022034e-06	s6	0.113175912650186	BRITROC-156	sensitive	neo_adjuvant
IM_220	IM_220_354	BRITROC TMA 2.2	stroma	CD3	2.05220607022034e-06	s7	0.0250613522568665	BRITROC-156	sensitive	neo_adjuvant
IM_220	IM_220_427	BRITROC TMA 2.3	stroma	CD3	8.08760493667405e-05	s1	0.445982298920356	BRITROC-156	sensitive	neo_adjuvant
IM_220	IM_220_427	BRITROC TMA 2.3	stroma	CD3	8.08760493667405e-05	s2	0.138566764195051	BRITROC-156	sensitive	neo_adjuvant
IM_220	IM_220_427	BRITROC TMA 2.3	stroma	CD3	8.08760493667405e-05	s3	0.0794750080558601	BRITROC-156	sensitive	neo_adjuvant
IM_220	IM_220_427	BRITROC TMA 2.3	stroma	CD3	8.08760493667405e-05	s4	0.0378950615196005	BRITROC-156	sensitive	neo_adjuvant
IM_220	IM_220_427	BRITROC TMA 2.3	stroma	CD3	8.08760493667405e-05	s5	0.159843602402081	BRITROC-156	sensitive	neo_adjuvant
IM_220	IM_220_427	BRITROC TMA 2.3	stroma	CD3	8.08760493667405e-05	s6	0.113175912650186	BRITROC-156	sensitive	neo_adjuvant
IM_220	IM_220_427	BRITROC TMA 2.3	stroma	CD3	8.08760493667405e-05	s7	0.0250613522568665	BRITROC-156	sensitive	neo_adjuvant
IM_222	IM_222_275	BRITROC TMA 2.1	stroma	CD3	1.19838697113685e-05	s1	0.409136334452325	BRITROC-162	sensitive	chemo_naive
IM_222	IM_222_275	BRITROC TMA 2.1	stroma	CD3	1.19838697113685e-05	s2	0.0287449031356662	BRITROC-162	sensitive	chemo_naive
IM_222	IM_222_275	BRITROC TMA 2.1	stroma	CD3	1.19838697113685e-05	s3	0.349332586639911	BRITROC-162	sensitive	chemo_naive
IM_222	IM_222_275	BRITROC TMA 2.1	stroma	CD3	1.19838697113685e-05	s4	0.0338516583238561	BRITROC-162	sensitive	chemo_naive
IM_222	IM_222_275	BRITROC TMA 2.1	stroma	CD3	1.19838697113685e-05	s5	0.0221055157216213	BRITROC-162	sensitive	chemo_naive
IM_222	IM_222_275	BRITROC TMA 2.1	stroma	CD3	1.19838697113685e-05	s6	0.0383571621128992	BRITROC-162	sensitive	chemo_naive
IM_222	IM_222_275	BRITROC TMA 2.1	stroma	CD3	1.19838697113685e-05	s7	0.118471839613721	BRITROC-162	sensitive	chemo_naive
IM_222	IM_222_352	BRITROC TMA 2.2	stroma	CD3	0	s1	0.409136334452325	BRITROC-162	sensitive	chemo_naive
IM_222	IM_222_352	BRITROC TMA 2.2	stroma	CD3	0	s2	0.0287449031356662	BRITROC-162	sensitive	chemo_naive
IM_222	IM_222_352	BRITROC TMA 2.2	stroma	CD3	0	s3	0.349332586639911	BRITROC-162	sensitive	chemo_naive
IM_222	IM_222_352	BRITROC TMA 2.2	stroma	CD3	0	s4	0.0338516583238561	BRITROC-162	sensitive	chemo_naive
IM_222	IM_222_352	BRITROC TMA 2.2	stroma	CD3	0	s5	0.0221055157216213	BRITROC-162	sensitive	chemo_naive
IM_222	IM_222_352	BRITROC TMA 2.2	stroma	CD3	0	s6	0.0383571621128992	BRITROC-162	sensitive	chemo_naive
IM_222	IM_222_352	BRITROC TMA 2.2	stroma	CD3	0	s7	0.118471839613721	BRITROC-162	sensitive	chemo_naive
IM_222	IM_222_424	BRITROC TMA 2.3	stroma	CD3	8.87896106809229e-05	s1	0.409136334452325	BRITROC-162	sensitive	chemo_naive
IM_222	IM_222_424	BRITROC TMA 2.3	stroma	CD3	8.87896106809229e-05	s2	0.0287449031356662	BRITROC-162	sensitive	chemo_naive
IM_222	IM_222_424	BRITROC TMA 2.3	stroma	CD3	8.87896106809229e-05	s3	0.349332586639911	BRITROC-162	sensitive	chemo_naive
IM_222	IM_222_424	BRITROC TMA 2.3	stroma	CD3	8.87896106809229e-05	s4	0.0338516583238561	BRITROC-162	sensitive	chemo_naive
IM_222	IM_222_424	BRITROC TMA 2.3	stroma	CD3	8.87896106809229e-05	s5	0.0221055157216213	BRITROC-162	sensitive	chemo_naive
IM_222	IM_222_424	BRITROC TMA 2.3	stroma	CD3	8.87896106809229e-05	s6	0.0383571621128992	BRITROC-162	sensitive	chemo_naive
IM_222	IM_222_424	BRITROC TMA 2.3	stroma	CD3	8.87896106809229e-05	s7	0.118471839613721	BRITROC-162	sensitive	chemo_naive
IM_223	IM_223_274	BRITROC TMA 2.1	stroma	CD3	7.66559425777303e-05	s1	0.359576306967411	BRITROC-162	sensitive	chemo_naive
IM_223	IM_223_274	BRITROC TMA 2.1	stroma	CD3	7.66559425777303e-05	s2	0.0156003826116334	BRITROC-162	sensitive	chemo_naive
IM_223	IM_223_274	BRITROC TMA 2.1	stroma	CD3	7.66559425777303e-05	s3	0.253232290372078	BRITROC-162	sensitive	chemo_naive
IM_223	IM_223_274	BRITROC TMA 2.1	stroma	CD3	7.66559425777303e-05	s4	0	BRITROC-162	sensitive	chemo_naive
IM_223	IM_223_274	BRITROC TMA 2.1	stroma	CD3	7.66559425777303e-05	s5	0.134447691798689	BRITROC-162	sensitive	chemo_naive
IM_223	IM_223_274	BRITROC TMA 2.1	stroma	CD3	7.66559425777303e-05	s6	0	BRITROC-162	sensitive	chemo_naive
IM_223	IM_223_274	BRITROC TMA 2.1	stroma	CD3	7.66559425777303e-05	s7	0.237143328250188	BRITROC-162	sensitive	chemo_naive
IM_223	IM_223_351	BRITROC TMA 2.2	stroma	CD3	0.000231757766782159	s1	0.359576306967411	BRITROC-162	sensitive	chemo_naive
IM_223	IM_223_351	BRITROC TMA 2.2	stroma	CD3	0.000231757766782159	s2	0.0156003826116334	BRITROC-162	sensitive	chemo_naive
IM_223	IM_223_351	BRITROC TMA 2.2	stroma	CD3	0.000231757766782159	s3	0.253232290372078	BRITROC-162	sensitive	chemo_naive
IM_223	IM_223_351	BRITROC TMA 2.2	stroma	CD3	0.000231757766782159	s4	0	BRITROC-162	sensitive	chemo_naive
IM_223	IM_223_351	BRITROC TMA 2.2	stroma	CD3	0.000231757766782159	s5	0.134447691798689	BRITROC-162	sensitive	chemo_naive
IM_223	IM_223_351	BRITROC TMA 2.2	stroma	CD3	0.000231757766782159	s6	0	BRITROC-162	sensitive	chemo_naive
IM_223	IM_223_351	BRITROC TMA 2.2	stroma	CD3	0.000231757766782159	s7	0.237143328250188	BRITROC-162	sensitive	chemo_naive
IM_23	IM_23_77	BRITROC TMA 1.1	stroma	CD3	0.000257861901481359	s1	0.111639973470463	BRITROC-9	sensitive	chemo_naive
IM_23	IM_23_77	BRITROC TMA 1.1	stroma	CD3	0.000257861901481359	s2	0.242600352630019	BRITROC-9	sensitive	chemo_naive
IM_23	IM_23_77	BRITROC TMA 1.1	stroma	CD3	0.000257861901481359	s3	0.381799185350792	BRITROC-9	sensitive	chemo_naive
IM_23	IM_23_77	BRITROC TMA 1.1	stroma	CD3	0.000257861901481359	s4	0.0499262337069729	BRITROC-9	sensitive	chemo_naive
IM_23	IM_23_77	BRITROC TMA 1.1	stroma	CD3	0.000257861901481359	s5	0	BRITROC-9	sensitive	chemo_naive
IM_23	IM_23_77	BRITROC TMA 1.1	stroma	CD3	0.000257861901481359	s6	0	BRITROC-9	sensitive	chemo_naive
IM_23	IM_23_77	BRITROC TMA 1.1	stroma	CD3	0.000257861901481359	s7	0.214034254841754	BRITROC-9	sensitive	chemo_naive
IM_23	IM_23_162	BRITROC TMA 1.2	stroma	CD3	0.000468983928281535	s1	0.111639973470463	BRITROC-9	sensitive	chemo_naive
IM_23	IM_23_162	BRITROC TMA 1.2	stroma	CD3	0.000468983928281535	s2	0.242600352630019	BRITROC-9	sensitive	chemo_naive
IM_23	IM_23_162	BRITROC TMA 1.2	stroma	CD3	0.000468983928281535	s3	0.381799185350792	BRITROC-9	sensitive	chemo_naive
IM_23	IM_23_162	BRITROC TMA 1.2	stroma	CD3	0.000468983928281535	s4	0.0499262337069729	BRITROC-9	sensitive	chemo_naive
IM_23	IM_23_162	BRITROC TMA 1.2	stroma	CD3	0.000468983928281535	s5	0	BRITROC-9	sensitive	chemo_naive
IM_23	IM_23_162	BRITROC TMA 1.2	stroma	CD3	0.000468983928281535	s6	0	BRITROC-9	sensitive	chemo_naive
IM_23	IM_23_162	BRITROC TMA 1.2	stroma	CD3	0.000468983928281535	s7	0.214034254841754	BRITROC-9	sensitive	chemo_naive
IM_23	IM_23_245	BRITROC TMA 1.3	stroma	CD3	9.62842646393945e-05	s1	0.111639973470463	BRITROC-9	sensitive	chemo_naive
IM_23	IM_23_245	BRITROC TMA 1.3	stroma	CD3	9.62842646393945e-05	s2	0.242600352630019	BRITROC-9	sensitive	chemo_naive
IM_23	IM_23_245	BRITROC TMA 1.3	stroma	CD3	9.62842646393945e-05	s3	0.381799185350792	BRITROC-9	sensitive	chemo_naive
IM_23	IM_23_245	BRITROC TMA 1.3	stroma	CD3	9.62842646393945e-05	s4	0.0499262337069729	BRITROC-9	sensitive	chemo_naive
IM_23	IM_23_245	BRITROC TMA 1.3	stroma	CD3	9.62842646393945e-05	s5	0	BRITROC-9	sensitive	chemo_naive
IM_23	IM_23_245	BRITROC TMA 1.3	stroma	CD3	9.62842646393945e-05	s6	0	BRITROC-9	sensitive	chemo_naive
IM_23	IM_23_245	BRITROC TMA 1.3	stroma	CD3	9.62842646393945e-05	s7	0.214034254841754	BRITROC-9	sensitive	chemo_naive
IM_25	IM_25_76	BRITROC TMA 1.1	stroma	CD3	8.54875470724862e-05	s1	0.0621569011597582	BRITROC-11	sensitive	neo_adjuvant
IM_25	IM_25_76	BRITROC TMA 1.1	stroma	CD3	8.54875470724862e-05	s2	0.145351203793287	BRITROC-11	sensitive	neo_adjuvant
IM_25	IM_25_76	BRITROC TMA 1.1	stroma	CD3	8.54875470724862e-05	s3	0.114868856617438	BRITROC-11	sensitive	neo_adjuvant
IM_25	IM_25_76	BRITROC TMA 1.1	stroma	CD3	8.54875470724862e-05	s4	0.228813510665952	BRITROC-11	sensitive	neo_adjuvant
IM_25	IM_25_76	BRITROC TMA 1.1	stroma	CD3	8.54875470724862e-05	s5	0.0665077669690493	BRITROC-11	sensitive	neo_adjuvant
IM_25	IM_25_76	BRITROC TMA 1.1	stroma	CD3	8.54875470724862e-05	s6	0.0226407097084363	BRITROC-11	sensitive	neo_adjuvant
IM_25	IM_25_76	BRITROC TMA 1.1	stroma	CD3	8.54875470724862e-05	s7	0.359661051086079	BRITROC-11	sensitive	neo_adjuvant
IM_25	IM_25_161	BRITROC TMA 1.2	stroma	CD3	0.000112514703626042	s1	0.0621569011597582	BRITROC-11	sensitive	neo_adjuvant
IM_25	IM_25_161	BRITROC TMA 1.2	stroma	CD3	0.000112514703626042	s2	0.145351203793287	BRITROC-11	sensitive	neo_adjuvant
IM_25	IM_25_161	BRITROC TMA 1.2	stroma	CD3	0.000112514703626042	s3	0.114868856617438	BRITROC-11	sensitive	neo_adjuvant
IM_25	IM_25_161	BRITROC TMA 1.2	stroma	CD3	0.000112514703626042	s4	0.228813510665952	BRITROC-11	sensitive	neo_adjuvant
IM_25	IM_25_161	BRITROC TMA 1.2	stroma	CD3	0.000112514703626042	s5	0.0665077669690493	BRITROC-11	sensitive	neo_adjuvant
IM_25	IM_25_161	BRITROC TMA 1.2	stroma	CD3	0.000112514703626042	s6	0.0226407097084363	BRITROC-11	sensitive	neo_adjuvant
IM_25	IM_25_161	BRITROC TMA 1.2	stroma	CD3	0.000112514703626042	s7	0.359661051086079	BRITROC-11	sensitive	neo_adjuvant
IM_25	IM_25_244	BRITROC TMA 1.3	stroma	CD3	6.44423736961697e-05	s1	0.0621569011597582	BRITROC-11	sensitive	neo_adjuvant
IM_25	IM_25_244	BRITROC TMA 1.3	stroma	CD3	6.44423736961697e-05	s2	0.145351203793287	BRITROC-11	sensitive	neo_adjuvant
IM_25	IM_25_244	BRITROC TMA 1.3	stroma	CD3	6.44423736961697e-05	s3	0.114868856617438	BRITROC-11	sensitive	neo_adjuvant
IM_25	IM_25_244	BRITROC TMA 1.3	stroma	CD3	6.44423736961697e-05	s4	0.228813510665952	BRITROC-11	sensitive	neo_adjuvant
IM_25	IM_25_244	BRITROC TMA 1.3	stroma	CD3	6.44423736961697e-05	s5	0.0665077669690493	BRITROC-11	sensitive	neo_adjuvant
IM_25	IM_25_244	BRITROC TMA 1.3	stroma	CD3	6.44423736961697e-05	s6	0.0226407097084363	BRITROC-11	sensitive	neo_adjuvant
IM_25	IM_25_244	BRITROC TMA 1.3	stroma	CD3	6.44423736961697e-05	s7	0.359661051086079	BRITROC-11	sensitive	neo_adjuvant
IM_252	IM_252_304	BRITROC TMA 2.1	stroma	CD3	0.00022989166355355	s1	0.821313452705262	BRITROC-132	sensitive	chemo_naive
IM_252	IM_252_304	BRITROC TMA 2.1	stroma	CD3	0.00022989166355355	s2	0	BRITROC-132	sensitive	chemo_naive
IM_252	IM_252_304	BRITROC TMA 2.1	stroma	CD3	0.00022989166355355	s3	0.178686547294738	BRITROC-132	sensitive	chemo_naive
IM_252	IM_252_304	BRITROC TMA 2.1	stroma	CD3	0.00022989166355355	s4	0	BRITROC-132	sensitive	chemo_naive
IM_252	IM_252_304	BRITROC TMA 2.1	stroma	CD3	0.00022989166355355	s5	0	BRITROC-132	sensitive	chemo_naive
IM_252	IM_252_304	BRITROC TMA 2.1	stroma	CD3	0.00022989166355355	s6	0	BRITROC-132	sensitive	chemo_naive
IM_252	IM_252_304	BRITROC TMA 2.1	stroma	CD3	0.00022989166355355	s7	0	BRITROC-132	sensitive	chemo_naive
IM_252	IM_252_376	BRITROC TMA 2.2	stroma	CD3	6.24886739278506e-06	s1	0.821313452705262	BRITROC-132	sensitive	chemo_naive
IM_252	IM_252_376	BRITROC TMA 2.2	stroma	CD3	6.24886739278506e-06	s2	0	BRITROC-132	sensitive	chemo_naive
IM_252	IM_252_376	BRITROC TMA 2.2	stroma	CD3	6.24886739278506e-06	s3	0.178686547294738	BRITROC-132	sensitive	chemo_naive
IM_252	IM_252_376	BRITROC TMA 2.2	stroma	CD3	6.24886739278506e-06	s4	0	BRITROC-132	sensitive	chemo_naive
IM_252	IM_252_376	BRITROC TMA 2.2	stroma	CD3	6.24886739278506e-06	s5	0	BRITROC-132	sensitive	chemo_naive
IM_252	IM_252_376	BRITROC TMA 2.2	stroma	CD3	6.24886739278506e-06	s6	0	BRITROC-132	sensitive	chemo_naive
IM_252	IM_252_376	BRITROC TMA 2.2	stroma	CD3	6.24886739278506e-06	s7	0	BRITROC-132	sensitive	chemo_naive
IM_252	IM_252_451	BRITROC TMA 2.3	stroma	CD3	0.000253938587492001	s1	0.821313452705262	BRITROC-132	sensitive	chemo_naive
IM_252	IM_252_451	BRITROC TMA 2.3	stroma	CD3	0.000253938587492001	s2	0	BRITROC-132	sensitive	chemo_naive
IM_252	IM_252_451	BRITROC TMA 2.3	stroma	CD3	0.000253938587492001	s3	0.178686547294738	BRITROC-132	sensitive	chemo_naive
IM_252	IM_252_451	BRITROC TMA 2.3	stroma	CD3	0.000253938587492001	s4	0	BRITROC-132	sensitive	chemo_naive
IM_252	IM_252_451	BRITROC TMA 2.3	stroma	CD3	0.000253938587492001	s5	0	BRITROC-132	sensitive	chemo_naive
IM_252	IM_252_451	BRITROC TMA 2.3	stroma	CD3	0.000253938587492001	s6	0	BRITROC-132	sensitive	chemo_naive
IM_252	IM_252_451	BRITROC TMA 2.3	stroma	CD3	0.000253938587492001	s7	0	BRITROC-132	sensitive	chemo_naive
IM_255	IM_255_290	BRITROC TMA 2.1	stroma	CD3	8.66388223658937e-05	s1	0.230422044574787	BRITROC-146	sensitive	chemo_naive
IM_255	IM_255_290	BRITROC TMA 2.1	stroma	CD3	8.66388223658937e-05	s2	0.0553708605664437	BRITROC-146	sensitive	chemo_naive
IM_255	IM_255_290	BRITROC TMA 2.1	stroma	CD3	8.66388223658937e-05	s3	0.135362051339552	BRITROC-146	sensitive	chemo_naive
IM_255	IM_255_290	BRITROC TMA 2.1	stroma	CD3	8.66388223658937e-05	s4	0.489652301391457	BRITROC-146	sensitive	chemo_naive
IM_255	IM_255_290	BRITROC TMA 2.1	stroma	CD3	8.66388223658937e-05	s5	0	BRITROC-146	sensitive	chemo_naive
IM_255	IM_255_290	BRITROC TMA 2.1	stroma	CD3	8.66388223658937e-05	s6	0.0494196626190296	BRITROC-146	sensitive	chemo_naive
IM_255	IM_255_290	BRITROC TMA 2.1	stroma	CD3	8.66388223658937e-05	s7	0.0397730795087302	BRITROC-146	sensitive	chemo_naive
IM_255	IM_255_365	BRITROC TMA 2.2	stroma	CD3	0	s1	0.230422044574787	BRITROC-146	sensitive	chemo_naive
IM_255	IM_255_365	BRITROC TMA 2.2	stroma	CD3	0	s2	0.0553708605664437	BRITROC-146	sensitive	chemo_naive
IM_255	IM_255_365	BRITROC TMA 2.2	stroma	CD3	0	s3	0.135362051339552	BRITROC-146	sensitive	chemo_naive
IM_255	IM_255_365	BRITROC TMA 2.2	stroma	CD3	0	s4	0.489652301391457	BRITROC-146	sensitive	chemo_naive
IM_255	IM_255_365	BRITROC TMA 2.2	stroma	CD3	0	s5	0	BRITROC-146	sensitive	chemo_naive
IM_255	IM_255_365	BRITROC TMA 2.2	stroma	CD3	0	s6	0.0494196626190296	BRITROC-146	sensitive	chemo_naive
IM_255	IM_255_365	BRITROC TMA 2.2	stroma	CD3	0	s7	0.0397730795087302	BRITROC-146	sensitive	chemo_naive
IM_255	IM_255_438	BRITROC TMA 2.3	stroma	CD3	0.000353215899948326	s1	0.230422044574787	BRITROC-146	sensitive	chemo_naive
IM_255	IM_255_438	BRITROC TMA 2.3	stroma	CD3	0.000353215899948326	s2	0.0553708605664437	BRITROC-146	sensitive	chemo_naive
IM_255	IM_255_438	BRITROC TMA 2.3	stroma	CD3	0.000353215899948326	s3	0.135362051339552	BRITROC-146	sensitive	chemo_naive
IM_255	IM_255_438	BRITROC TMA 2.3	stroma	CD3	0.000353215899948326	s4	0.489652301391457	BRITROC-146	sensitive	chemo_naive
IM_255	IM_255_438	BRITROC TMA 2.3	stroma	CD3	0.000353215899948326	s5	0	BRITROC-146	sensitive	chemo_naive
IM_255	IM_255_438	BRITROC TMA 2.3	stroma	CD3	0.000353215899948326	s6	0.0494196626190296	BRITROC-146	sensitive	chemo_naive
IM_255	IM_255_438	BRITROC TMA 2.3	stroma	CD3	0.000353215899948326	s7	0.0397730795087302	BRITROC-146	sensitive	chemo_naive
IM_256	IM_256_289	BRITROC TMA 2.1	stroma	CD3	9.53266128071304e-05	s1	0.243208346204425	BRITROC-146	sensitive	chemo_naive
IM_256	IM_256_289	BRITROC TMA 2.1	stroma	CD3	9.53266128071304e-05	s2	0.034571943734568	BRITROC-146	sensitive	chemo_naive
IM_256	IM_256_289	BRITROC TMA 2.1	stroma	CD3	9.53266128071304e-05	s3	0.167672460286752	BRITROC-146	sensitive	chemo_naive
IM_256	IM_256_289	BRITROC TMA 2.1	stroma	CD3	9.53266128071304e-05	s4	0.493738836623989	BRITROC-146	sensitive	chemo_naive
IM_256	IM_256_289	BRITROC TMA 2.1	stroma	CD3	9.53266128071304e-05	s5	0	BRITROC-146	sensitive	chemo_naive
IM_256	IM_256_289	BRITROC TMA 2.1	stroma	CD3	9.53266128071304e-05	s6	0.0176656546107336	BRITROC-146	sensitive	chemo_naive
IM_256	IM_256_289	BRITROC TMA 2.1	stroma	CD3	9.53266128071304e-05	s7	0.0431427585395327	BRITROC-146	sensitive	chemo_naive
IM_256	IM_256_364	BRITROC TMA 2.2	stroma	CD3	0.000290199526684572	s1	0.243208346204425	BRITROC-146	sensitive	chemo_naive
IM_256	IM_256_364	BRITROC TMA 2.2	stroma	CD3	0.000290199526684572	s2	0.034571943734568	BRITROC-146	sensitive	chemo_naive
IM_256	IM_256_364	BRITROC TMA 2.2	stroma	CD3	0.000290199526684572	s3	0.167672460286752	BRITROC-146	sensitive	chemo_naive
IM_256	IM_256_364	BRITROC TMA 2.2	stroma	CD3	0.000290199526684572	s4	0.493738836623989	BRITROC-146	sensitive	chemo_naive
IM_256	IM_256_364	BRITROC TMA 2.2	stroma	CD3	0.000290199526684572	s5	0	BRITROC-146	sensitive	chemo_naive
IM_256	IM_256_364	BRITROC TMA 2.2	stroma	CD3	0.000290199526684572	s6	0.0176656546107336	BRITROC-146	sensitive	chemo_naive
IM_256	IM_256_364	BRITROC TMA 2.2	stroma	CD3	0.000290199526684572	s7	0.0431427585395327	BRITROC-146	sensitive	chemo_naive
IM_256	IM_256_437	BRITROC TMA 2.3	stroma	CD3	4.66771690296983e-05	s1	0.243208346204425	BRITROC-146	sensitive	chemo_naive
IM_256	IM_256_437	BRITROC TMA 2.3	stroma	CD3	4.66771690296983e-05	s2	0.034571943734568	BRITROC-146	sensitive	chemo_naive
IM_256	IM_256_437	BRITROC TMA 2.3	stroma	CD3	4.66771690296983e-05	s3	0.167672460286752	BRITROC-146	sensitive	chemo_naive
IM_256	IM_256_437	BRITROC TMA 2.3	stroma	CD3	4.66771690296983e-05	s4	0.493738836623989	BRITROC-146	sensitive	chemo_naive
IM_256	IM_256_437	BRITROC TMA 2.3	stroma	CD3	4.66771690296983e-05	s5	0	BRITROC-146	sensitive	chemo_naive
IM_256	IM_256_437	BRITROC TMA 2.3	stroma	CD3	4.66771690296983e-05	s6	0.0176656546107336	BRITROC-146	sensitive	chemo_naive
IM_256	IM_256_437	BRITROC TMA 2.3	stroma	CD3	4.66771690296983e-05	s7	0.0431427585395327	BRITROC-146	sensitive	chemo_naive
IM_257	IM_257_288	BRITROC TMA 2.1	stroma	CD3	0.000109043168009352	s1	0.183992371098544	BRITROC-146	sensitive	chemo_naive
IM_257	IM_257_288	BRITROC TMA 2.1	stroma	CD3	0.000109043168009352	s2	0.102495663946043	BRITROC-146	sensitive	chemo_naive
IM_257	IM_257_288	BRITROC TMA 2.1	stroma	CD3	0.000109043168009352	s3	0.121024924747342	BRITROC-146	sensitive	chemo_naive
IM_257	IM_257_288	BRITROC TMA 2.1	stroma	CD3	0.000109043168009352	s4	0.48563993350306	BRITROC-146	sensitive	chemo_naive
IM_257	IM_257_288	BRITROC TMA 2.1	stroma	CD3	0.000109043168009352	s5	0.0367300261368933	BRITROC-146	sensitive	chemo_naive
IM_257	IM_257_288	BRITROC TMA 2.1	stroma	CD3	0.000109043168009352	s6	0.0192562914314771	BRITROC-146	sensitive	chemo_naive
IM_257	IM_257_288	BRITROC TMA 2.1	stroma	CD3	0.000109043168009352	s7	0.0508607891366408	BRITROC-146	sensitive	chemo_naive
IM_257	IM_257_363	BRITROC TMA 2.2	stroma	CD3	0	s1	0.183992371098544	BRITROC-146	sensitive	chemo_naive
IM_257	IM_257_363	BRITROC TMA 2.2	stroma	CD3	0	s2	0.102495663946043	BRITROC-146	sensitive	chemo_naive
IM_257	IM_257_363	BRITROC TMA 2.2	stroma	CD3	0	s3	0.121024924747342	BRITROC-146	sensitive	chemo_naive
IM_257	IM_257_363	BRITROC TMA 2.2	stroma	CD3	0	s4	0.48563993350306	BRITROC-146	sensitive	chemo_naive
IM_257	IM_257_363	BRITROC TMA 2.2	stroma	CD3	0	s5	0.0367300261368933	BRITROC-146	sensitive	chemo_naive
IM_257	IM_257_363	BRITROC TMA 2.2	stroma	CD3	0	s6	0.0192562914314771	BRITROC-146	sensitive	chemo_naive
IM_257	IM_257_363	BRITROC TMA 2.2	stroma	CD3	0	s7	0.0508607891366408	BRITROC-146	sensitive	chemo_naive
IM_257	IM_257_436	BRITROC TMA 2.3	stroma	CD3	0.0003130372036758	s1	0.183992371098544	BRITROC-146	sensitive	chemo_naive
IM_257	IM_257_436	BRITROC TMA 2.3	stroma	CD3	0.0003130372036758	s2	0.102495663946043	BRITROC-146	sensitive	chemo_naive
IM_257	IM_257_436	BRITROC TMA 2.3	stroma	CD3	0.0003130372036758	s3	0.121024924747342	BRITROC-146	sensitive	chemo_naive
IM_257	IM_257_436	BRITROC TMA 2.3	stroma	CD3	0.0003130372036758	s4	0.48563993350306	BRITROC-146	sensitive	chemo_naive
IM_257	IM_257_436	BRITROC TMA 2.3	stroma	CD3	0.0003130372036758	s5	0.0367300261368933	BRITROC-146	sensitive	chemo_naive
IM_257	IM_257_436	BRITROC TMA 2.3	stroma	CD3	0.0003130372036758	s6	0.0192562914314771	BRITROC-146	sensitive	chemo_naive
IM_257	IM_257_436	BRITROC TMA 2.3	stroma	CD3	0.0003130372036758	s7	0.0508607891366408	BRITROC-146	sensitive	chemo_naive
IM_258	IM_258_287	BRITROC TMA 2.1	stroma	CD3	0.000181238992396491	s1	0.230749598650564	BRITROC-146	sensitive	chemo_naive
IM_258	IM_258_287	BRITROC TMA 2.1	stroma	CD3	0.000181238992396491	s2	0.0899789059089692	BRITROC-146	sensitive	chemo_naive
IM_258	IM_258_287	BRITROC TMA 2.1	stroma	CD3	0.000181238992396491	s3	0.158569337480083	BRITROC-146	sensitive	chemo_naive
IM_258	IM_258_287	BRITROC TMA 2.1	stroma	CD3	0.000181238992396491	s4	0.509432073742981	BRITROC-146	sensitive	chemo_naive
IM_258	IM_258_287	BRITROC TMA 2.1	stroma	CD3	0.000181238992396491	s5	0	BRITROC-146	sensitive	chemo_naive
IM_258	IM_258_287	BRITROC TMA 2.1	stroma	CD3	0.000181238992396491	s6	0	BRITROC-146	sensitive	chemo_naive
IM_258	IM_258_287	BRITROC TMA 2.1	stroma	CD3	0.000181238992396491	s7	0.0112700842174025	BRITROC-146	sensitive	chemo_naive
IM_258	IM_258_362	BRITROC TMA 2.2	stroma	CD3	4.98057575455723e-05	s1	0.230749598650564	BRITROC-146	sensitive	chemo_naive
IM_258	IM_258_362	BRITROC TMA 2.2	stroma	CD3	4.98057575455723e-05	s2	0.0899789059089692	BRITROC-146	sensitive	chemo_naive
IM_258	IM_258_362	BRITROC TMA 2.2	stroma	CD3	4.98057575455723e-05	s3	0.158569337480083	BRITROC-146	sensitive	chemo_naive
IM_258	IM_258_362	BRITROC TMA 2.2	stroma	CD3	4.98057575455723e-05	s4	0.509432073742981	BRITROC-146	sensitive	chemo_naive
IM_258	IM_258_362	BRITROC TMA 2.2	stroma	CD3	4.98057575455723e-05	s5	0	BRITROC-146	sensitive	chemo_naive
IM_258	IM_258_362	BRITROC TMA 2.2	stroma	CD3	4.98057575455723e-05	s6	0	BRITROC-146	sensitive	chemo_naive
IM_258	IM_258_362	BRITROC TMA 2.2	stroma	CD3	4.98057575455723e-05	s7	0.0112700842174025	BRITROC-146	sensitive	chemo_naive
IM_258	IM_258_435	BRITROC TMA 2.3	stroma	CD3	0.000122585074041385	s1	0.230749598650564	BRITROC-146	sensitive	chemo_naive
IM_258	IM_258_435	BRITROC TMA 2.3	stroma	CD3	0.000122585074041385	s2	0.0899789059089692	BRITROC-146	sensitive	chemo_naive
IM_258	IM_258_435	BRITROC TMA 2.3	stroma	CD3	0.000122585074041385	s3	0.158569337480083	BRITROC-146	sensitive	chemo_naive
IM_258	IM_258_435	BRITROC TMA 2.3	stroma	CD3	0.000122585074041385	s4	0.509432073742981	BRITROC-146	sensitive	chemo_naive
IM_258	IM_258_435	BRITROC TMA 2.3	stroma	CD3	0.000122585074041385	s5	0	BRITROC-146	sensitive	chemo_naive
IM_258	IM_258_435	BRITROC TMA 2.3	stroma	CD3	0.000122585074041385	s6	0	BRITROC-146	sensitive	chemo_naive
IM_258	IM_258_435	BRITROC TMA 2.3	stroma	CD3	0.000122585074041385	s7	0.0112700842174025	BRITROC-146	sensitive	chemo_naive
IM_259	IM_259_286	BRITROC TMA 2.1	stroma	CD3	1.36040540080944e-05	s1	0.172322212790348	BRITROC-146	sensitive	chemo_naive
IM_259	IM_259_286	BRITROC TMA 2.1	stroma	CD3	1.36040540080944e-05	s2	0.176699276110484	BRITROC-146	sensitive	chemo_naive
IM_259	IM_259_286	BRITROC TMA 2.1	stroma	CD3	1.36040540080944e-05	s3	0.105285157946387	BRITROC-146	sensitive	chemo_naive
IM_259	IM_259_286	BRITROC TMA 2.1	stroma	CD3	1.36040540080944e-05	s4	0.438795372351214	BRITROC-146	sensitive	chemo_naive
IM_259	IM_259_286	BRITROC TMA 2.1	stroma	CD3	1.36040540080944e-05	s5	0	BRITROC-146	sensitive	chemo_naive
IM_259	IM_259_286	BRITROC TMA 2.1	stroma	CD3	1.36040540080944e-05	s6	0.0551020858058663	BRITROC-146	sensitive	chemo_naive
IM_259	IM_259_286	BRITROC TMA 2.1	stroma	CD3	1.36040540080944e-05	s7	0.0517958949957017	BRITROC-146	sensitive	chemo_naive
IM_259	IM_259_361	BRITROC TMA 2.2	stroma	CD3	0.000525409688204377	s1	0.172322212790348	BRITROC-146	sensitive	chemo_naive
IM_259	IM_259_361	BRITROC TMA 2.2	stroma	CD3	0.000525409688204377	s2	0.176699276110484	BRITROC-146	sensitive	chemo_naive
IM_259	IM_259_361	BRITROC TMA 2.2	stroma	CD3	0.000525409688204377	s3	0.105285157946387	BRITROC-146	sensitive	chemo_naive
IM_259	IM_259_361	BRITROC TMA 2.2	stroma	CD3	0.000525409688204377	s4	0.438795372351214	BRITROC-146	sensitive	chemo_naive
IM_259	IM_259_361	BRITROC TMA 2.2	stroma	CD3	0.000525409688204377	s5	0	BRITROC-146	sensitive	chemo_naive
IM_259	IM_259_361	BRITROC TMA 2.2	stroma	CD3	0.000525409688204377	s6	0.0551020858058663	BRITROC-146	sensitive	chemo_naive
IM_259	IM_259_361	BRITROC TMA 2.2	stroma	CD3	0.000525409688204377	s7	0.0517958949957017	BRITROC-146	sensitive	chemo_naive
IM_269	IM_269_266	BRITROC TMA 2.1	stroma	CD3	0.000767758301386634	s1	0.385019812331877	BRITROC-172	sensitive	chemo_naive
IM_269	IM_269_266	BRITROC TMA 2.1	stroma	CD3	0.000767758301386634	s2	0.0563899265910703	BRITROC-172	sensitive	chemo_naive
IM_269	IM_269_266	BRITROC TMA 2.1	stroma	CD3	0.000767758301386634	s3	0.322435249427415	BRITROC-172	sensitive	chemo_naive
IM_269	IM_269_266	BRITROC TMA 2.1	stroma	CD3	0.000767758301386634	s4	0	BRITROC-172	sensitive	chemo_naive
IM_269	IM_269_266	BRITROC TMA 2.1	stroma	CD3	0.000767758301386634	s5	0.0725243920911848	BRITROC-172	sensitive	chemo_naive
IM_269	IM_269_266	BRITROC TMA 2.1	stroma	CD3	0.000767758301386634	s6	0	BRITROC-172	sensitive	chemo_naive
IM_269	IM_269_266	BRITROC TMA 2.1	stroma	CD3	0.000767758301386634	s7	0.163630619558453	BRITROC-172	sensitive	chemo_naive
IM_269	IM_269_344	BRITROC TMA 2.2	stroma	CD3	0.00230459503326848	s1	0.385019812331877	BRITROC-172	sensitive	chemo_naive
IM_269	IM_269_344	BRITROC TMA 2.2	stroma	CD3	0.00230459503326848	s2	0.0563899265910703	BRITROC-172	sensitive	chemo_naive
IM_269	IM_269_344	BRITROC TMA 2.2	stroma	CD3	0.00230459503326848	s3	0.322435249427415	BRITROC-172	sensitive	chemo_naive
IM_269	IM_269_344	BRITROC TMA 2.2	stroma	CD3	0.00230459503326848	s4	0	BRITROC-172	sensitive	chemo_naive
IM_269	IM_269_344	BRITROC TMA 2.2	stroma	CD3	0.00230459503326848	s5	0.0725243920911848	BRITROC-172	sensitive	chemo_naive
IM_269	IM_269_344	BRITROC TMA 2.2	stroma	CD3	0.00230459503326848	s6	0	BRITROC-172	sensitive	chemo_naive
IM_269	IM_269_344	BRITROC TMA 2.2	stroma	CD3	0.00230459503326848	s7	0.163630619558453	BRITROC-172	sensitive	chemo_naive
IM_269	IM_269_416	BRITROC TMA 2.3	stroma	CD3	0.00163961906358369	s1	0.385019812331877	BRITROC-172	sensitive	chemo_naive
IM_269	IM_269_416	BRITROC TMA 2.3	stroma	CD3	0.00163961906358369	s2	0.0563899265910703	BRITROC-172	sensitive	chemo_naive
IM_269	IM_269_416	BRITROC TMA 2.3	stroma	CD3	0.00163961906358369	s3	0.322435249427415	BRITROC-172	sensitive	chemo_naive
IM_269	IM_269_416	BRITROC TMA 2.3	stroma	CD3	0.00163961906358369	s4	0	BRITROC-172	sensitive	chemo_naive
IM_269	IM_269_416	BRITROC TMA 2.3	stroma	CD3	0.00163961906358369	s5	0.0725243920911848	BRITROC-172	sensitive	chemo_naive
IM_269	IM_269_416	BRITROC TMA 2.3	stroma	CD3	0.00163961906358369	s6	0	BRITROC-172	sensitive	chemo_naive
IM_269	IM_269_416	BRITROC TMA 2.3	stroma	CD3	0.00163961906358369	s7	0.163630619558453	BRITROC-172	sensitive	chemo_naive
IM_277	IM_277_337	BRITROC TMA 2.2	stroma	CD3	0.000594661637528246	s1	0.163902465105219	BRITROC-187	sensitive	chemo_naive
IM_277	IM_277_337	BRITROC TMA 2.2	stroma	CD3	0.000594661637528246	s2	0.193972179245774	BRITROC-187	sensitive	chemo_naive
IM_277	IM_277_337	BRITROC TMA 2.2	stroma	CD3	0.000594661637528246	s3	0.174339175194717	BRITROC-187	sensitive	chemo_naive
IM_277	IM_277_337	BRITROC TMA 2.2	stroma	CD3	0.000594661637528246	s4	0.0497111767803478	BRITROC-187	sensitive	chemo_naive
IM_277	IM_277_337	BRITROC TMA 2.2	stroma	CD3	0.000594661637528246	s5	0.239959274638042	BRITROC-187	sensitive	chemo_naive
IM_277	IM_277_337	BRITROC TMA 2.2	stroma	CD3	0.000594661637528246	s6	0.0187881347177339	BRITROC-187	sensitive	chemo_naive
IM_277	IM_277_337	BRITROC TMA 2.2	stroma	CD3	0.000594661637528246	s7	0.159327594318167	BRITROC-187	sensitive	chemo_naive
IM_295	IM_295_256	BRITROC TMA 2.1	stroma	CD3	0.000225585959529879	s1	0.317513790661151	BRITROC-209	sensitive	chemo_naive
IM_295	IM_295_256	BRITROC TMA 2.1	stroma	CD3	0.000225585959529879	s2	0.0476553740555705	BRITROC-209	sensitive	chemo_naive
IM_295	IM_295_256	BRITROC TMA 2.1	stroma	CD3	0.000225585959529879	s3	0.366868313823477	BRITROC-209	sensitive	chemo_naive
IM_295	IM_295_256	BRITROC TMA 2.1	stroma	CD3	0.000225585959529879	s4	0	BRITROC-209	sensitive	chemo_naive
IM_295	IM_295_256	BRITROC TMA 2.1	stroma	CD3	0.000225585959529879	s5	0.083093438816996	BRITROC-209	sensitive	chemo_naive
IM_295	IM_295_256	BRITROC TMA 2.1	stroma	CD3	0.000225585959529879	s6	0	BRITROC-209	sensitive	chemo_naive
IM_295	IM_295_256	BRITROC TMA 2.1	stroma	CD3	0.000225585959529879	s7	0.184869082642806	BRITROC-209	sensitive	chemo_naive
IM_295	IM_295_329	BRITROC TMA 2.2	stroma	CD3	0.000131340663687551	s1	0.317513790661151	BRITROC-209	sensitive	chemo_naive
IM_295	IM_295_329	BRITROC TMA 2.2	stroma	CD3	0.000131340663687551	s2	0.0476553740555705	BRITROC-209	sensitive	chemo_naive
IM_295	IM_295_329	BRITROC TMA 2.2	stroma	CD3	0.000131340663687551	s3	0.366868313823477	BRITROC-209	sensitive	chemo_naive
IM_295	IM_295_329	BRITROC TMA 2.2	stroma	CD3	0.000131340663687551	s4	0	BRITROC-209	sensitive	chemo_naive
IM_295	IM_295_329	BRITROC TMA 2.2	stroma	CD3	0.000131340663687551	s5	0.083093438816996	BRITROC-209	sensitive	chemo_naive
IM_295	IM_295_329	BRITROC TMA 2.2	stroma	CD3	0.000131340663687551	s6	0	BRITROC-209	sensitive	chemo_naive
IM_295	IM_295_329	BRITROC TMA 2.2	stroma	CD3	0.000131340663687551	s7	0.184869082642806	BRITROC-209	sensitive	chemo_naive
IM_295	IM_295_403	BRITROC TMA 2.3	stroma	CD3	0.000233484665987214	s1	0.317513790661151	BRITROC-209	sensitive	chemo_naive
IM_295	IM_295_403	BRITROC TMA 2.3	stroma	CD3	0.000233484665987214	s2	0.0476553740555705	BRITROC-209	sensitive	chemo_naive
IM_295	IM_295_403	BRITROC TMA 2.3	stroma	CD3	0.000233484665987214	s3	0.366868313823477	BRITROC-209	sensitive	chemo_naive
IM_295	IM_295_403	BRITROC TMA 2.3	stroma	CD3	0.000233484665987214	s4	0	BRITROC-209	sensitive	chemo_naive
IM_295	IM_295_403	BRITROC TMA 2.3	stroma	CD3	0.000233484665987214	s5	0.083093438816996	BRITROC-209	sensitive	chemo_naive
IM_295	IM_295_403	BRITROC TMA 2.3	stroma	CD3	0.000233484665987214	s6	0	BRITROC-209	sensitive	chemo_naive
IM_295	IM_295_403	BRITROC TMA 2.3	stroma	CD3	0.000233484665987214	s7	0.184869082642806	BRITROC-209	sensitive	chemo_naive
IM_319	IM_319_331	BRITROC TMA 2.2	stroma	CD3	1.10748103438729e-05	s1	0.621343763913191	BRITROC-199	sensitive	chemo_naive
IM_319	IM_319_331	BRITROC TMA 2.2	stroma	CD3	1.10748103438729e-05	s2	0.0437865587523999	BRITROC-199	sensitive	chemo_naive
IM_319	IM_319_331	BRITROC TMA 2.2	stroma	CD3	1.10748103438729e-05	s3	0	BRITROC-199	sensitive	chemo_naive
IM_319	IM_319_331	BRITROC TMA 2.2	stroma	CD3	1.10748103438729e-05	s4	0.322756996952181	BRITROC-199	sensitive	chemo_naive
IM_319	IM_319_331	BRITROC TMA 2.2	stroma	CD3	1.10748103438729e-05	s5	0	BRITROC-199	sensitive	chemo_naive
IM_319	IM_319_331	BRITROC TMA 2.2	stroma	CD3	1.10748103438729e-05	s6	0.0121126803822283	BRITROC-199	sensitive	chemo_naive
IM_319	IM_319_331	BRITROC TMA 2.2	stroma	CD3	1.10748103438729e-05	s7	0	BRITROC-199	sensitive	chemo_naive
IM_319	IM_319_405	BRITROC TMA 2.3	stroma	CD3	4.45660602711399e-05	s1	0.621343763913191	BRITROC-199	sensitive	chemo_naive
IM_319	IM_319_405	BRITROC TMA 2.3	stroma	CD3	4.45660602711399e-05	s2	0.0437865587523999	BRITROC-199	sensitive	chemo_naive
IM_319	IM_319_405	BRITROC TMA 2.3	stroma	CD3	4.45660602711399e-05	s3	0	BRITROC-199	sensitive	chemo_naive
IM_319	IM_319_405	BRITROC TMA 2.3	stroma	CD3	4.45660602711399e-05	s4	0.322756996952181	BRITROC-199	sensitive	chemo_naive
IM_319	IM_319_405	BRITROC TMA 2.3	stroma	CD3	4.45660602711399e-05	s5	0	BRITROC-199	sensitive	chemo_naive
IM_319	IM_319_405	BRITROC TMA 2.3	stroma	CD3	4.45660602711399e-05	s6	0.0121126803822283	BRITROC-199	sensitive	chemo_naive
IM_319	IM_319_405	BRITROC TMA 2.3	stroma	CD3	4.45660602711399e-05	s7	0	BRITROC-199	sensitive	chemo_naive
IM_323	IM_323_326	BRITROC TMA 2.1	stroma	CD3	0.000136148242449961	s1	0.146532570104736	BRITROC-34	sensitive	neo_adjuvant
IM_323	IM_323_326	BRITROC TMA 2.1	stroma	CD3	0.000136148242449961	s2	0.240328235528281	BRITROC-34	sensitive	neo_adjuvant
IM_323	IM_323_326	BRITROC TMA 2.1	stroma	CD3	0.000136148242449961	s3	0.346532572853132	BRITROC-34	sensitive	neo_adjuvant
IM_323	IM_323_326	BRITROC TMA 2.1	stroma	CD3	0.000136148242449961	s4	0.129749865644505	BRITROC-34	sensitive	neo_adjuvant
IM_323	IM_323_326	BRITROC TMA 2.1	stroma	CD3	0.000136148242449961	s5	0	BRITROC-34	sensitive	neo_adjuvant
IM_323	IM_323_326	BRITROC TMA 2.1	stroma	CD3	0.000136148242449961	s6	0	BRITROC-34	sensitive	neo_adjuvant
IM_323	IM_323_326	BRITROC TMA 2.1	stroma	CD3	0.000136148242449961	s7	0.136856755869345	BRITROC-34	sensitive	neo_adjuvant
IM_323	IM_323_399	BRITROC TMA 2.2	stroma	CD3	0.000311895702077225	s1	0.146532570104736	BRITROC-34	sensitive	neo_adjuvant
IM_323	IM_323_399	BRITROC TMA 2.2	stroma	CD3	0.000311895702077225	s2	0.240328235528281	BRITROC-34	sensitive	neo_adjuvant
IM_323	IM_323_399	BRITROC TMA 2.2	stroma	CD3	0.000311895702077225	s3	0.346532572853132	BRITROC-34	sensitive	neo_adjuvant
IM_323	IM_323_399	BRITROC TMA 2.2	stroma	CD3	0.000311895702077225	s4	0.129749865644505	BRITROC-34	sensitive	neo_adjuvant
IM_323	IM_323_399	BRITROC TMA 2.2	stroma	CD3	0.000311895702077225	s5	0	BRITROC-34	sensitive	neo_adjuvant
IM_323	IM_323_399	BRITROC TMA 2.2	stroma	CD3	0.000311895702077225	s6	0	BRITROC-34	sensitive	neo_adjuvant
IM_323	IM_323_399	BRITROC TMA 2.2	stroma	CD3	0.000311895702077225	s7	0.136856755869345	BRITROC-34	sensitive	neo_adjuvant
IM_323	IM_323_473	BRITROC TMA 2.3	stroma	CD3	0.000210889193194184	s1	0.146532570104736	BRITROC-34	sensitive	neo_adjuvant
IM_323	IM_323_473	BRITROC TMA 2.3	stroma	CD3	0.000210889193194184	s2	0.240328235528281	BRITROC-34	sensitive	neo_adjuvant
IM_323	IM_323_473	BRITROC TMA 2.3	stroma	CD3	0.000210889193194184	s3	0.346532572853132	BRITROC-34	sensitive	neo_adjuvant
IM_323	IM_323_473	BRITROC TMA 2.3	stroma	CD3	0.000210889193194184	s4	0.129749865644505	BRITROC-34	sensitive	neo_adjuvant
IM_323	IM_323_473	BRITROC TMA 2.3	stroma	CD3	0.000210889193194184	s5	0	BRITROC-34	sensitive	neo_adjuvant
IM_323	IM_323_473	BRITROC TMA 2.3	stroma	CD3	0.000210889193194184	s6	0	BRITROC-34	sensitive	neo_adjuvant
IM_323	IM_323_473	BRITROC TMA 2.3	stroma	CD3	0.000210889193194184	s7	0.136856755869345	BRITROC-34	sensitive	neo_adjuvant
IM_326	IM_326_324	BRITROC TMA 2.1	stroma	CD3	0.000224719101123596	s1	0.122275338455154	BRITROC-106	sensitive	neo_adjuvant
IM_326	IM_326_324	BRITROC TMA 2.1	stroma	CD3	0.000224719101123596	s2	0.153632177889027	BRITROC-106	sensitive	neo_adjuvant
IM_326	IM_326_324	BRITROC TMA 2.1	stroma	CD3	0.000224719101123596	s3	0.046229565597203	BRITROC-106	sensitive	neo_adjuvant
IM_326	IM_326_324	BRITROC TMA 2.1	stroma	CD3	0.000224719101123596	s4	0.365461421432922	BRITROC-106	sensitive	neo_adjuvant
IM_326	IM_326_324	BRITROC TMA 2.1	stroma	CD3	0.000224719101123596	s5	0	BRITROC-106	sensitive	neo_adjuvant
IM_326	IM_326_324	BRITROC TMA 2.1	stroma	CD3	0.000224719101123596	s6	0.115549286344162	BRITROC-106	sensitive	neo_adjuvant
IM_326	IM_326_324	BRITROC TMA 2.1	stroma	CD3	0.000224719101123596	s7	0.196852210281532	BRITROC-106	sensitive	neo_adjuvant
IM_326	IM_326_397	BRITROC TMA 2.2	stroma	CD3	0	s1	0.122275338455154	BRITROC-106	sensitive	neo_adjuvant
IM_326	IM_326_397	BRITROC TMA 2.2	stroma	CD3	0	s2	0.153632177889027	BRITROC-106	sensitive	neo_adjuvant
IM_326	IM_326_397	BRITROC TMA 2.2	stroma	CD3	0	s3	0.046229565597203	BRITROC-106	sensitive	neo_adjuvant
IM_326	IM_326_397	BRITROC TMA 2.2	stroma	CD3	0	s4	0.365461421432922	BRITROC-106	sensitive	neo_adjuvant
IM_326	IM_326_397	BRITROC TMA 2.2	stroma	CD3	0	s5	0	BRITROC-106	sensitive	neo_adjuvant
IM_326	IM_326_397	BRITROC TMA 2.2	stroma	CD3	0	s6	0.115549286344162	BRITROC-106	sensitive	neo_adjuvant
IM_326	IM_326_397	BRITROC TMA 2.2	stroma	CD3	0	s7	0.196852210281532	BRITROC-106	sensitive	neo_adjuvant
IM_326	IM_326_470	BRITROC TMA 2.3	stroma	CD3	0.000323415265200517	s1	0.122275338455154	BRITROC-106	sensitive	neo_adjuvant
IM_326	IM_326_470	BRITROC TMA 2.3	stroma	CD3	0.000323415265200517	s2	0.153632177889027	BRITROC-106	sensitive	neo_adjuvant
IM_326	IM_326_470	BRITROC TMA 2.3	stroma	CD3	0.000323415265200517	s3	0.046229565597203	BRITROC-106	sensitive	neo_adjuvant
IM_326	IM_326_470	BRITROC TMA 2.3	stroma	CD3	0.000323415265200517	s4	0.365461421432922	BRITROC-106	sensitive	neo_adjuvant
IM_326	IM_326_470	BRITROC TMA 2.3	stroma	CD3	0.000323415265200517	s5	0	BRITROC-106	sensitive	neo_adjuvant
IM_326	IM_326_470	BRITROC TMA 2.3	stroma	CD3	0.000323415265200517	s6	0.115549286344162	BRITROC-106	sensitive	neo_adjuvant
IM_326	IM_326_470	BRITROC TMA 2.3	stroma	CD3	0.000323415265200517	s7	0.196852210281532	BRITROC-106	sensitive	neo_adjuvant
IM_329	IM_329_342	BRITROC TMA 2.2	stroma	CD3	0.000247173155934437	s1	0.213755593770549	BRITROC-175	sensitive	chemo_naive
IM_329	IM_329_342	BRITROC TMA 2.2	stroma	CD3	0.000247173155934437	s2	0.167055763086965	BRITROC-175	sensitive	chemo_naive
IM_329	IM_329_342	BRITROC TMA 2.2	stroma	CD3	0.000247173155934437	s3	0.157518614824366	BRITROC-175	sensitive	chemo_naive
IM_329	IM_329_342	BRITROC TMA 2.2	stroma	CD3	0.000247173155934437	s4	0.0360374370113896	BRITROC-175	sensitive	chemo_naive
IM_329	IM_329_342	BRITROC TMA 2.2	stroma	CD3	0.000247173155934437	s5	0.0380748275288904	BRITROC-175	sensitive	chemo_naive
IM_329	IM_329_342	BRITROC TMA 2.2	stroma	CD3	0.000247173155934437	s6	0.0164733880899445	BRITROC-175	sensitive	chemo_naive
IM_329	IM_329_342	BRITROC TMA 2.2	stroma	CD3	0.000247173155934437	s7	0.371084375687894	BRITROC-175	sensitive	chemo_naive
IM_329	IM_329_414	BRITROC TMA 2.3	stroma	CD3	0.000788112071820996	s1	0.213755593770549	BRITROC-175	sensitive	chemo_naive
IM_329	IM_329_414	BRITROC TMA 2.3	stroma	CD3	0.000788112071820996	s2	0.167055763086965	BRITROC-175	sensitive	chemo_naive
IM_329	IM_329_414	BRITROC TMA 2.3	stroma	CD3	0.000788112071820996	s3	0.157518614824366	BRITROC-175	sensitive	chemo_naive
IM_329	IM_329_414	BRITROC TMA 2.3	stroma	CD3	0.000788112071820996	s4	0.0360374370113896	BRITROC-175	sensitive	chemo_naive
IM_329	IM_329_414	BRITROC TMA 2.3	stroma	CD3	0.000788112071820996	s5	0.0380748275288904	BRITROC-175	sensitive	chemo_naive
IM_329	IM_329_414	BRITROC TMA 2.3	stroma	CD3	0.000788112071820996	s6	0.0164733880899445	BRITROC-175	sensitive	chemo_naive
IM_329	IM_329_414	BRITROC TMA 2.3	stroma	CD3	0.000788112071820996	s7	0.371084375687894	BRITROC-175	sensitive	chemo_naive
IM_33	IM_33_70	BRITROC TMA 1.1	stroma	CD3	9.02873394578245e-05	s1	0.112975625780659	BRITROC-13	sensitive	chemo_naive
IM_33	IM_33_70	BRITROC TMA 1.1	stroma	CD3	9.02873394578245e-05	s2	0	BRITROC-13	sensitive	chemo_naive
IM_33	IM_33_70	BRITROC TMA 1.1	stroma	CD3	9.02873394578245e-05	s3	0	BRITROC-13	sensitive	chemo_naive
IM_33	IM_33_70	BRITROC TMA 1.1	stroma	CD3	9.02873394578245e-05	s4	0.459137212825632	BRITROC-13	sensitive	chemo_naive
IM_33	IM_33_70	BRITROC TMA 1.1	stroma	CD3	9.02873394578245e-05	s5	0	BRITROC-13	sensitive	chemo_naive
IM_33	IM_33_70	BRITROC TMA 1.1	stroma	CD3	9.02873394578245e-05	s6	0.339208784409123	BRITROC-13	sensitive	chemo_naive
IM_33	IM_33_70	BRITROC TMA 1.1	stroma	CD3	9.02873394578245e-05	s7	0.0886783769845861	BRITROC-13	sensitive	chemo_naive
IM_33	IM_33_155	BRITROC TMA 1.2	stroma	CD3	0.000199852680024439	s1	0.112975625780659	BRITROC-13	sensitive	chemo_naive
IM_33	IM_33_155	BRITROC TMA 1.2	stroma	CD3	0.000199852680024439	s2	0	BRITROC-13	sensitive	chemo_naive
IM_33	IM_33_155	BRITROC TMA 1.2	stroma	CD3	0.000199852680024439	s3	0	BRITROC-13	sensitive	chemo_naive
IM_33	IM_33_155	BRITROC TMA 1.2	stroma	CD3	0.000199852680024439	s4	0.459137212825632	BRITROC-13	sensitive	chemo_naive
IM_33	IM_33_155	BRITROC TMA 1.2	stroma	CD3	0.000199852680024439	s5	0	BRITROC-13	sensitive	chemo_naive
IM_33	IM_33_155	BRITROC TMA 1.2	stroma	CD3	0.000199852680024439	s6	0.339208784409123	BRITROC-13	sensitive	chemo_naive
IM_33	IM_33_155	BRITROC TMA 1.2	stroma	CD3	0.000199852680024439	s7	0.0886783769845861	BRITROC-13	sensitive	chemo_naive
IM_33	IM_33_238	BRITROC TMA 1.3	stroma	CD3	0.000190445765960584	s1	0.112975625780659	BRITROC-13	sensitive	chemo_naive
IM_33	IM_33_238	BRITROC TMA 1.3	stroma	CD3	0.000190445765960584	s2	0	BRITROC-13	sensitive	chemo_naive
IM_33	IM_33_238	BRITROC TMA 1.3	stroma	CD3	0.000190445765960584	s3	0	BRITROC-13	sensitive	chemo_naive
IM_33	IM_33_238	BRITROC TMA 1.3	stroma	CD3	0.000190445765960584	s4	0.459137212825632	BRITROC-13	sensitive	chemo_naive
IM_33	IM_33_238	BRITROC TMA 1.3	stroma	CD3	0.000190445765960584	s5	0	BRITROC-13	sensitive	chemo_naive
IM_33	IM_33_238	BRITROC TMA 1.3	stroma	CD3	0.000190445765960584	s6	0.339208784409123	BRITROC-13	sensitive	chemo_naive
IM_33	IM_33_238	BRITROC TMA 1.3	stroma	CD3	0.000190445765960584	s7	0.0886783769845861	BRITROC-13	sensitive	chemo_naive
IM_56	IM_56_62	BRITROC TMA 1.1	stroma	CD3	1.48173514478199e-05	s1	0.267421434637045	BRITROC-23	sensitive	chemo_naive
IM_56	IM_56_62	BRITROC TMA 1.1	stroma	CD3	1.48173514478199e-05	s2	0.0574780633016879	BRITROC-23	sensitive	chemo_naive
IM_56	IM_56_62	BRITROC TMA 1.1	stroma	CD3	1.48173514478199e-05	s3	0.25826827296401	BRITROC-23	sensitive	chemo_naive
IM_56	IM_56_62	BRITROC TMA 1.1	stroma	CD3	1.48173514478199e-05	s4	0.029323860704964	BRITROC-23	sensitive	chemo_naive
IM_56	IM_56_62	BRITROC TMA 1.1	stroma	CD3	1.48173514478199e-05	s5	0.142386984699162	BRITROC-23	sensitive	chemo_naive
IM_56	IM_56_62	BRITROC TMA 1.1	stroma	CD3	1.48173514478199e-05	s6	0	BRITROC-23	sensitive	chemo_naive
IM_56	IM_56_62	BRITROC TMA 1.1	stroma	CD3	1.48173514478199e-05	s7	0.245121383693132	BRITROC-23	sensitive	chemo_naive
IM_56	IM_56_146	BRITROC TMA 1.2	stroma	CD3	0.000254904718374235	s1	0.267421434637045	BRITROC-23	sensitive	chemo_naive
IM_56	IM_56_146	BRITROC TMA 1.2	stroma	CD3	0.000254904718374235	s2	0.0574780633016879	BRITROC-23	sensitive	chemo_naive
IM_56	IM_56_146	BRITROC TMA 1.2	stroma	CD3	0.000254904718374235	s3	0.25826827296401	BRITROC-23	sensitive	chemo_naive
IM_56	IM_56_146	BRITROC TMA 1.2	stroma	CD3	0.000254904718374235	s4	0.029323860704964	BRITROC-23	sensitive	chemo_naive
IM_56	IM_56_146	BRITROC TMA 1.2	stroma	CD3	0.000254904718374235	s5	0.142386984699162	BRITROC-23	sensitive	chemo_naive
IM_56	IM_56_146	BRITROC TMA 1.2	stroma	CD3	0.000254904718374235	s6	0	BRITROC-23	sensitive	chemo_naive
IM_56	IM_56_146	BRITROC TMA 1.2	stroma	CD3	0.000254904718374235	s7	0.245121383693132	BRITROC-23	sensitive	chemo_naive
IM_56	IM_56_231	BRITROC TMA 1.3	stroma	CD3	0.000197757731566698	s1	0.267421434637045	BRITROC-23	sensitive	chemo_naive
IM_56	IM_56_231	BRITROC TMA 1.3	stroma	CD3	0.000197757731566698	s2	0.0574780633016879	BRITROC-23	sensitive	chemo_naive
IM_56	IM_56_231	BRITROC TMA 1.3	stroma	CD3	0.000197757731566698	s3	0.25826827296401	BRITROC-23	sensitive	chemo_naive
IM_56	IM_56_231	BRITROC TMA 1.3	stroma	CD3	0.000197757731566698	s4	0.029323860704964	BRITROC-23	sensitive	chemo_naive
IM_56	IM_56_231	BRITROC TMA 1.3	stroma	CD3	0.000197757731566698	s5	0.142386984699162	BRITROC-23	sensitive	chemo_naive
IM_56	IM_56_231	BRITROC TMA 1.3	stroma	CD3	0.000197757731566698	s6	0	BRITROC-23	sensitive	chemo_naive
IM_56	IM_56_231	BRITROC TMA 1.3	stroma	CD3	0.000197757731566698	s7	0.245121383693132	BRITROC-23	sensitive	chemo_naive
IM_6	IM_6_84	BRITROC TMA 1.1	stroma	CD3	0	s1	0.790425763249664	BRITROC-2	resistant	chemo_naive
IM_6	IM_6_84	BRITROC TMA 1.1	stroma	CD3	0	s2	0.0193314564646694	BRITROC-2	resistant	chemo_naive
IM_6	IM_6_84	BRITROC TMA 1.1	stroma	CD3	0	s3	0.0167416820520973	BRITROC-2	resistant	chemo_naive
IM_6	IM_6_84	BRITROC TMA 1.1	stroma	CD3	0	s4	0	BRITROC-2	resistant	chemo_naive
IM_6	IM_6_84	BRITROC TMA 1.1	stroma	CD3	0	s5	0.0254458471847166	BRITROC-2	resistant	chemo_naive
IM_6	IM_6_84	BRITROC TMA 1.1	stroma	CD3	0	s6	0.148055251048852	BRITROC-2	resistant	chemo_naive
IM_6	IM_6_84	BRITROC TMA 1.1	stroma	CD3	0	s7	0	BRITROC-2	resistant	chemo_naive
IM_6	IM_6_168	BRITROC TMA 1.2	stroma	CD3	0	s1	0.790425763249664	BRITROC-2	resistant	chemo_naive
IM_6	IM_6_168	BRITROC TMA 1.2	stroma	CD3	0	s2	0.0193314564646694	BRITROC-2	resistant	chemo_naive
IM_6	IM_6_168	BRITROC TMA 1.2	stroma	CD3	0	s3	0.0167416820520973	BRITROC-2	resistant	chemo_naive
IM_6	IM_6_168	BRITROC TMA 1.2	stroma	CD3	0	s4	0	BRITROC-2	resistant	chemo_naive
IM_6	IM_6_168	BRITROC TMA 1.2	stroma	CD3	0	s5	0.0254458471847166	BRITROC-2	resistant	chemo_naive
IM_6	IM_6_168	BRITROC TMA 1.2	stroma	CD3	0	s6	0.148055251048852	BRITROC-2	resistant	chemo_naive
IM_6	IM_6_168	BRITROC TMA 1.2	stroma	CD3	0	s7	0	BRITROC-2	resistant	chemo_naive
IM_6	IM_6_252	BRITROC TMA 1.3	stroma	CD3	6.76217106264137e-05	s1	0.790425763249664	BRITROC-2	resistant	chemo_naive
IM_6	IM_6_252	BRITROC TMA 1.3	stroma	CD3	6.76217106264137e-05	s2	0.0193314564646694	BRITROC-2	resistant	chemo_naive
IM_6	IM_6_252	BRITROC TMA 1.3	stroma	CD3	6.76217106264137e-05	s3	0.0167416820520973	BRITROC-2	resistant	chemo_naive
IM_6	IM_6_252	BRITROC TMA 1.3	stroma	CD3	6.76217106264137e-05	s4	0	BRITROC-2	resistant	chemo_naive
IM_6	IM_6_252	BRITROC TMA 1.3	stroma	CD3	6.76217106264137e-05	s5	0.0254458471847166	BRITROC-2	resistant	chemo_naive
IM_6	IM_6_252	BRITROC TMA 1.3	stroma	CD3	6.76217106264137e-05	s6	0.148055251048852	BRITROC-2	resistant	chemo_naive
IM_6	IM_6_252	BRITROC TMA 1.3	stroma	CD3	6.76217106264137e-05	s7	0	BRITROC-2	resistant	chemo_naive
IM_66	IM_66_55	BRITROC TMA 1.1	stroma	CD3	0.000725654298292294	s1	0.367234634007824	BRITROC-29	sensitive	chemo_naive
IM_66	IM_66_55	BRITROC TMA 1.1	stroma	CD3	0.000725654298292294	s2	0.0108887103374365	BRITROC-29	sensitive	chemo_naive
IM_66	IM_66_55	BRITROC TMA 1.1	stroma	CD3	0.000725654298292294	s3	0.377006745502306	BRITROC-29	sensitive	chemo_naive
IM_66	IM_66_55	BRITROC TMA 1.1	stroma	CD3	0.000725654298292294	s4	0	BRITROC-29	sensitive	chemo_naive
IM_66	IM_66_55	BRITROC TMA 1.1	stroma	CD3	0.000725654298292294	s5	0.0372419003059192	BRITROC-29	sensitive	chemo_naive
IM_66	IM_66_55	BRITROC TMA 1.1	stroma	CD3	0.000725654298292294	s6	0	BRITROC-29	sensitive	chemo_naive
IM_66	IM_66_55	BRITROC TMA 1.1	stroma	CD3	0.000725654298292294	s7	0.207628009846514	BRITROC-29	sensitive	chemo_naive
IM_66	IM_66_139	BRITROC TMA 1.2	stroma	CD3	0.000652346857597454	s1	0.367234634007824	BRITROC-29	sensitive	chemo_naive
IM_66	IM_66_139	BRITROC TMA 1.2	stroma	CD3	0.000652346857597454	s2	0.0108887103374365	BRITROC-29	sensitive	chemo_naive
IM_66	IM_66_139	BRITROC TMA 1.2	stroma	CD3	0.000652346857597454	s3	0.377006745502306	BRITROC-29	sensitive	chemo_naive
IM_66	IM_66_139	BRITROC TMA 1.2	stroma	CD3	0.000652346857597454	s4	0	BRITROC-29	sensitive	chemo_naive
IM_66	IM_66_139	BRITROC TMA 1.2	stroma	CD3	0.000652346857597454	s5	0.0372419003059192	BRITROC-29	sensitive	chemo_naive
IM_66	IM_66_139	BRITROC TMA 1.2	stroma	CD3	0.000652346857597454	s6	0	BRITROC-29	sensitive	chemo_naive
IM_66	IM_66_139	BRITROC TMA 1.2	stroma	CD3	0.000652346857597454	s7	0.207628009846514	BRITROC-29	sensitive	chemo_naive
IM_66	IM_66_225	BRITROC TMA 1.3	stroma	CD3	0.000490990327490548	s1	0.367234634007824	BRITROC-29	sensitive	chemo_naive
IM_66	IM_66_225	BRITROC TMA 1.3	stroma	CD3	0.000490990327490548	s2	0.0108887103374365	BRITROC-29	sensitive	chemo_naive
IM_66	IM_66_225	BRITROC TMA 1.3	stroma	CD3	0.000490990327490548	s3	0.377006745502306	BRITROC-29	sensitive	chemo_naive
IM_66	IM_66_225	BRITROC TMA 1.3	stroma	CD3	0.000490990327490548	s4	0	BRITROC-29	sensitive	chemo_naive
IM_66	IM_66_225	BRITROC TMA 1.3	stroma	CD3	0.000490990327490548	s5	0.0372419003059192	BRITROC-29	sensitive	chemo_naive
IM_66	IM_66_225	BRITROC TMA 1.3	stroma	CD3	0.000490990327490548	s6	0	BRITROC-29	sensitive	chemo_naive
IM_66	IM_66_225	BRITROC TMA 1.3	stroma	CD3	0.000490990327490548	s7	0.207628009846514	BRITROC-29	sensitive	chemo_naive
IM_7	IM_7_83	BRITROC TMA 1.1	stroma	CD3	0.000554087224410867	s1	0.29539716732491	BRITROC-3	resistant	chemo_naive
IM_7	IM_7_83	BRITROC TMA 1.1	stroma	CD3	0.000554087224410867	s2	0.155009298961768	BRITROC-3	resistant	chemo_naive
IM_7	IM_7_83	BRITROC TMA 1.1	stroma	CD3	0.000554087224410867	s3	0.0396351103259767	BRITROC-3	resistant	chemo_naive
IM_7	IM_7_83	BRITROC TMA 1.1	stroma	CD3	0.000554087224410867	s4	0.221867776156511	BRITROC-3	resistant	chemo_naive
IM_7	IM_7_83	BRITROC TMA 1.1	stroma	CD3	0.000554087224410867	s5	0	BRITROC-3	resistant	chemo_naive
IM_7	IM_7_83	BRITROC TMA 1.1	stroma	CD3	0.000554087224410867	s6	0.062551180172657	BRITROC-3	resistant	chemo_naive
IM_7	IM_7_83	BRITROC TMA 1.1	stroma	CD3	0.000554087224410867	s7	0.225539467058177	BRITROC-3	resistant	chemo_naive
IM_7	IM_7_167	BRITROC TMA 1.2	stroma	CD3	0.00104310024684885	s1	0.29539716732491	BRITROC-3	resistant	chemo_naive
IM_7	IM_7_167	BRITROC TMA 1.2	stroma	CD3	0.00104310024684885	s2	0.155009298961768	BRITROC-3	resistant	chemo_naive
IM_7	IM_7_167	BRITROC TMA 1.2	stroma	CD3	0.00104310024684885	s3	0.0396351103259767	BRITROC-3	resistant	chemo_naive
IM_7	IM_7_167	BRITROC TMA 1.2	stroma	CD3	0.00104310024684885	s4	0.221867776156511	BRITROC-3	resistant	chemo_naive
IM_7	IM_7_167	BRITROC TMA 1.2	stroma	CD3	0.00104310024684885	s5	0	BRITROC-3	resistant	chemo_naive
IM_7	IM_7_167	BRITROC TMA 1.2	stroma	CD3	0.00104310024684885	s6	0.062551180172657	BRITROC-3	resistant	chemo_naive
IM_7	IM_7_167	BRITROC TMA 1.2	stroma	CD3	0.00104310024684885	s7	0.225539467058177	BRITROC-3	resistant	chemo_naive
IM_7	IM_7_251	BRITROC TMA 1.3	stroma	CD3	0.000823532882315922	s1	0.29539716732491	BRITROC-3	resistant	chemo_naive
IM_7	IM_7_251	BRITROC TMA 1.3	stroma	CD3	0.000823532882315922	s2	0.155009298961768	BRITROC-3	resistant	chemo_naive
IM_7	IM_7_251	BRITROC TMA 1.3	stroma	CD3	0.000823532882315922	s3	0.0396351103259767	BRITROC-3	resistant	chemo_naive
IM_7	IM_7_251	BRITROC TMA 1.3	stroma	CD3	0.000823532882315922	s4	0.221867776156511	BRITROC-3	resistant	chemo_naive
IM_7	IM_7_251	BRITROC TMA 1.3	stroma	CD3	0.000823532882315922	s5	0	BRITROC-3	resistant	chemo_naive
IM_7	IM_7_251	BRITROC TMA 1.3	stroma	CD3	0.000823532882315922	s6	0.062551180172657	BRITROC-3	resistant	chemo_naive
IM_7	IM_7_251	BRITROC TMA 1.3	stroma	CD3	0.000823532882315922	s7	0.225539467058177	BRITROC-3	resistant	chemo_naive
IM_80	IM_80_46	BRITROC TMA 1.1	stroma	CD3	0.000114570256822166	s1	0.0782264677943946	BRITROC-36	sensitive	chemo_naive
IM_80	IM_80_46	BRITROC TMA 1.1	stroma	CD3	0.000114570256822166	s2	0.237539088709388	BRITROC-36	sensitive	chemo_naive
IM_80	IM_80_46	BRITROC TMA 1.1	stroma	CD3	0.000114570256822166	s3	0.0770447930418147	BRITROC-36	sensitive	chemo_naive
IM_80	IM_80_46	BRITROC TMA 1.1	stroma	CD3	0.000114570256822166	s4	0.156004237005359	BRITROC-36	sensitive	chemo_naive
IM_80	IM_80_46	BRITROC TMA 1.1	stroma	CD3	0.000114570256822166	s5	0.109996490850463	BRITROC-36	sensitive	chemo_naive
IM_80	IM_80_46	BRITROC TMA 1.1	stroma	CD3	0.000114570256822166	s6	0.223600032420241	BRITROC-36	sensitive	chemo_naive
IM_80	IM_80_46	BRITROC TMA 1.1	stroma	CD3	0.000114570256822166	s7	0.11758889017834	BRITROC-36	sensitive	chemo_naive
IM_80	IM_80_131	BRITROC TMA 1.2	stroma	CD3	0.000135514616757135	s1	0.0782264677943946	BRITROC-36	sensitive	chemo_naive
IM_80	IM_80_131	BRITROC TMA 1.2	stroma	CD3	0.000135514616757135	s2	0.237539088709388	BRITROC-36	sensitive	chemo_naive
IM_80	IM_80_131	BRITROC TMA 1.2	stroma	CD3	0.000135514616757135	s3	0.0770447930418147	BRITROC-36	sensitive	chemo_naive
IM_80	IM_80_131	BRITROC TMA 1.2	stroma	CD3	0.000135514616757135	s4	0.156004237005359	BRITROC-36	sensitive	chemo_naive
IM_80	IM_80_131	BRITROC TMA 1.2	stroma	CD3	0.000135514616757135	s5	0.109996490850463	BRITROC-36	sensitive	chemo_naive
IM_80	IM_80_131	BRITROC TMA 1.2	stroma	CD3	0.000135514616757135	s6	0.223600032420241	BRITROC-36	sensitive	chemo_naive
IM_80	IM_80_131	BRITROC TMA 1.2	stroma	CD3	0.000135514616757135	s7	0.11758889017834	BRITROC-36	sensitive	chemo_naive
IM_80	IM_80_215	BRITROC TMA 1.3	stroma	CD3	0.000510511794009678	s1	0.0782264677943946	BRITROC-36	sensitive	chemo_naive
IM_80	IM_80_215	BRITROC TMA 1.3	stroma	CD3	0.000510511794009678	s2	0.237539088709388	BRITROC-36	sensitive	chemo_naive
IM_80	IM_80_215	BRITROC TMA 1.3	stroma	CD3	0.000510511794009678	s3	0.0770447930418147	BRITROC-36	sensitive	chemo_naive
IM_80	IM_80_215	BRITROC TMA 1.3	stroma	CD3	0.000510511794009678	s4	0.156004237005359	BRITROC-36	sensitive	chemo_naive
IM_80	IM_80_215	BRITROC TMA 1.3	stroma	CD3	0.000510511794009678	s5	0.109996490850463	BRITROC-36	sensitive	chemo_naive
IM_80	IM_80_215	BRITROC TMA 1.3	stroma	CD3	0.000510511794009678	s6	0.223600032420241	BRITROC-36	sensitive	chemo_naive
IM_80	IM_80_215	BRITROC TMA 1.3	stroma	CD3	0.000510511794009678	s7	0.11758889017834	BRITROC-36	sensitive	chemo_naive
IM_81	IM_81_45	BRITROC TMA 1.1	stroma	CD3	2.50670543704409e-06	s1	0.507971872951989	BRITROC-37	sensitive	chemo_naive
IM_81	IM_81_45	BRITROC TMA 1.1	stroma	CD3	2.50670543704409e-06	s2	0.0688626678223048	BRITROC-37	sensitive	chemo_naive
IM_81	IM_81_45	BRITROC TMA 1.1	stroma	CD3	2.50670543704409e-06	s3	0.18293542711055	BRITROC-37	sensitive	chemo_naive
IM_81	IM_81_45	BRITROC TMA 1.1	stroma	CD3	2.50670543704409e-06	s4	0.0551009425916087	BRITROC-37	sensitive	chemo_naive
IM_81	IM_81_45	BRITROC TMA 1.1	stroma	CD3	2.50670543704409e-06	s5	0.0775969142928714	BRITROC-37	sensitive	chemo_naive
IM_81	IM_81_45	BRITROC TMA 1.1	stroma	CD3	2.50670543704409e-06	s6	0.107532175230677	BRITROC-37	sensitive	chemo_naive
IM_81	IM_81_45	BRITROC TMA 1.1	stroma	CD3	2.50670543704409e-06	s7	0	BRITROC-37	sensitive	chemo_naive
IM_81	IM_81_130	BRITROC TMA 1.2	stroma	CD3	2.37517279382075e-05	s1	0.507971872951989	BRITROC-37	sensitive	chemo_naive
IM_81	IM_81_130	BRITROC TMA 1.2	stroma	CD3	2.37517279382075e-05	s2	0.0688626678223048	BRITROC-37	sensitive	chemo_naive
IM_81	IM_81_130	BRITROC TMA 1.2	stroma	CD3	2.37517279382075e-05	s3	0.18293542711055	BRITROC-37	sensitive	chemo_naive
IM_81	IM_81_130	BRITROC TMA 1.2	stroma	CD3	2.37517279382075e-05	s4	0.0551009425916087	BRITROC-37	sensitive	chemo_naive
IM_81	IM_81_130	BRITROC TMA 1.2	stroma	CD3	2.37517279382075e-05	s5	0.0775969142928714	BRITROC-37	sensitive	chemo_naive
IM_81	IM_81_130	BRITROC TMA 1.2	stroma	CD3	2.37517279382075e-05	s6	0.107532175230677	BRITROC-37	sensitive	chemo_naive
IM_81	IM_81_130	BRITROC TMA 1.2	stroma	CD3	2.37517279382075e-05	s7	0	BRITROC-37	sensitive	chemo_naive
IM_81	IM_81_214	BRITROC TMA 1.3	stroma	CD3	4.91851657540086e-05	s1	0.507971872951989	BRITROC-37	sensitive	chemo_naive
IM_81	IM_81_214	BRITROC TMA 1.3	stroma	CD3	4.91851657540086e-05	s2	0.0688626678223048	BRITROC-37	sensitive	chemo_naive
IM_81	IM_81_214	BRITROC TMA 1.3	stroma	CD3	4.91851657540086e-05	s3	0.18293542711055	BRITROC-37	sensitive	chemo_naive
IM_81	IM_81_214	BRITROC TMA 1.3	stroma	CD3	4.91851657540086e-05	s4	0.0551009425916087	BRITROC-37	sensitive	chemo_naive
IM_81	IM_81_214	BRITROC TMA 1.3	stroma	CD3	4.91851657540086e-05	s5	0.0775969142928714	BRITROC-37	sensitive	chemo_naive
IM_81	IM_81_214	BRITROC TMA 1.3	stroma	CD3	4.91851657540086e-05	s6	0.107532175230677	BRITROC-37	sensitive	chemo_naive
IM_81	IM_81_214	BRITROC TMA 1.3	stroma	CD3	4.91851657540086e-05	s7	0	BRITROC-37	sensitive	chemo_naive
IM_82	IM_82_44	BRITROC TMA 1.1	stroma	CD3	0.000254128387579355	s1	0.0820866492604436	BRITROC-38	sensitive	chemo_naive
IM_82	IM_82_44	BRITROC TMA 1.1	stroma	CD3	0.000254128387579355	s2	0.247024685265558	BRITROC-38	sensitive	chemo_naive
IM_82	IM_82_44	BRITROC TMA 1.1	stroma	CD3	0.000254128387579355	s3	0.13251905676856	BRITROC-38	sensitive	chemo_naive
IM_82	IM_82_44	BRITROC TMA 1.1	stroma	CD3	0.000254128387579355	s4	0	BRITROC-38	sensitive	chemo_naive
IM_82	IM_82_44	BRITROC TMA 1.1	stroma	CD3	0.000254128387579355	s5	0.134331076086675	BRITROC-38	sensitive	chemo_naive
IM_82	IM_82_44	BRITROC TMA 1.1	stroma	CD3	0.000254128387579355	s6	0	BRITROC-38	sensitive	chemo_naive
IM_82	IM_82_44	BRITROC TMA 1.1	stroma	CD3	0.000254128387579355	s7	0.404038532618762	BRITROC-38	sensitive	chemo_naive
IM_82	IM_82_129	BRITROC TMA 1.2	stroma	CD3	0.000240348944868132	s1	0.0820866492604436	BRITROC-38	sensitive	chemo_naive
IM_82	IM_82_129	BRITROC TMA 1.2	stroma	CD3	0.000240348944868132	s2	0.247024685265558	BRITROC-38	sensitive	chemo_naive
IM_82	IM_82_129	BRITROC TMA 1.2	stroma	CD3	0.000240348944868132	s3	0.13251905676856	BRITROC-38	sensitive	chemo_naive
IM_82	IM_82_129	BRITROC TMA 1.2	stroma	CD3	0.000240348944868132	s4	0	BRITROC-38	sensitive	chemo_naive
IM_82	IM_82_129	BRITROC TMA 1.2	stroma	CD3	0.000240348944868132	s5	0.134331076086675	BRITROC-38	sensitive	chemo_naive
IM_82	IM_82_129	BRITROC TMA 1.2	stroma	CD3	0.000240348944868132	s6	0	BRITROC-38	sensitive	chemo_naive
IM_82	IM_82_129	BRITROC TMA 1.2	stroma	CD3	0.000240348944868132	s7	0.404038532618762	BRITROC-38	sensitive	chemo_naive
IM_82	IM_82_213	BRITROC TMA 1.3	stroma	CD3	0.000220587001191649	s1	0.0820866492604436	BRITROC-38	sensitive	chemo_naive
IM_82	IM_82_213	BRITROC TMA 1.3	stroma	CD3	0.000220587001191649	s2	0.247024685265558	BRITROC-38	sensitive	chemo_naive
IM_82	IM_82_213	BRITROC TMA 1.3	stroma	CD3	0.000220587001191649	s3	0.13251905676856	BRITROC-38	sensitive	chemo_naive
IM_82	IM_82_213	BRITROC TMA 1.3	stroma	CD3	0.000220587001191649	s4	0	BRITROC-38	sensitive	chemo_naive
IM_82	IM_82_213	BRITROC TMA 1.3	stroma	CD3	0.000220587001191649	s5	0.134331076086675	BRITROC-38	sensitive	chemo_naive
IM_82	IM_82_213	BRITROC TMA 1.3	stroma	CD3	0.000220587001191649	s6	0	BRITROC-38	sensitive	chemo_naive
IM_82	IM_82_213	BRITROC TMA 1.3	stroma	CD3	0.000220587001191649	s7	0.404038532618762	BRITROC-38	sensitive	chemo_naive
IM_85	IM_85_41	BRITROC TMA 1.1	stroma	CD3	0.00145531998968747	s1	0.161989025768217	BRITROC-39	sensitive	chemo_naive
IM_85	IM_85_41	BRITROC TMA 1.1	stroma	CD3	0.00145531998968747	s2	0.0701554385803959	BRITROC-39	sensitive	chemo_naive
IM_85	IM_85_41	BRITROC TMA 1.1	stroma	CD3	0.00145531998968747	s3	0.227970268640297	BRITROC-39	sensitive	chemo_naive
IM_85	IM_85_41	BRITROC TMA 1.1	stroma	CD3	0.00145531998968747	s4	0	BRITROC-39	sensitive	chemo_naive
IM_85	IM_85_41	BRITROC TMA 1.1	stroma	CD3	0.00145531998968747	s5	0.358320312922992	BRITROC-39	sensitive	chemo_naive
IM_85	IM_85_41	BRITROC TMA 1.1	stroma	CD3	0.00145531998968747	s6	0	BRITROC-39	sensitive	chemo_naive
IM_85	IM_85_41	BRITROC TMA 1.1	stroma	CD3	0.00145531998968747	s7	0.181564954088098	BRITROC-39	sensitive	chemo_naive
IM_85	IM_85_126	BRITROC TMA 1.2	stroma	CD3	0.00157764717652461	s1	0.161989025768217	BRITROC-39	sensitive	chemo_naive
IM_85	IM_85_126	BRITROC TMA 1.2	stroma	CD3	0.00157764717652461	s2	0.0701554385803959	BRITROC-39	sensitive	chemo_naive
IM_85	IM_85_126	BRITROC TMA 1.2	stroma	CD3	0.00157764717652461	s3	0.227970268640297	BRITROC-39	sensitive	chemo_naive
IM_85	IM_85_126	BRITROC TMA 1.2	stroma	CD3	0.00157764717652461	s4	0	BRITROC-39	sensitive	chemo_naive
IM_85	IM_85_126	BRITROC TMA 1.2	stroma	CD3	0.00157764717652461	s5	0.358320312922992	BRITROC-39	sensitive	chemo_naive
IM_85	IM_85_126	BRITROC TMA 1.2	stroma	CD3	0.00157764717652461	s6	0	BRITROC-39	sensitive	chemo_naive
IM_85	IM_85_126	BRITROC TMA 1.2	stroma	CD3	0.00157764717652461	s7	0.181564954088098	BRITROC-39	sensitive	chemo_naive
IM_85	IM_85_210	BRITROC TMA 1.3	stroma	CD3	0.00220094778053763	s1	0.161989025768217	BRITROC-39	sensitive	chemo_naive
IM_85	IM_85_210	BRITROC TMA 1.3	stroma	CD3	0.00220094778053763	s2	0.0701554385803959	BRITROC-39	sensitive	chemo_naive
IM_85	IM_85_210	BRITROC TMA 1.3	stroma	CD3	0.00220094778053763	s3	0.227970268640297	BRITROC-39	sensitive	chemo_naive
IM_85	IM_85_210	BRITROC TMA 1.3	stroma	CD3	0.00220094778053763	s4	0	BRITROC-39	sensitive	chemo_naive
IM_85	IM_85_210	BRITROC TMA 1.3	stroma	CD3	0.00220094778053763	s5	0.358320312922992	BRITROC-39	sensitive	chemo_naive
IM_85	IM_85_210	BRITROC TMA 1.3	stroma	CD3	0.00220094778053763	s6	0	BRITROC-39	sensitive	chemo_naive
IM_85	IM_85_210	BRITROC TMA 1.3	stroma	CD3	0.00220094778053763	s7	0.181564954088098	BRITROC-39	sensitive	chemo_naive
IM_92	IM_92_38	BRITROC TMA 1.1	stroma	CD3	0.000641620437091584	s1	0.133339360062987	BRITROC-46	sensitive	chemo_naive
IM_92	IM_92_38	BRITROC TMA 1.1	stroma	CD3	0.000641620437091584	s2	0.144265743360035	BRITROC-46	sensitive	chemo_naive
IM_92	IM_92_38	BRITROC TMA 1.1	stroma	CD3	0.000641620437091584	s3	0.35049395597658	BRITROC-46	sensitive	chemo_naive
IM_92	IM_92_38	BRITROC TMA 1.1	stroma	CD3	0.000641620437091584	s4	0.107488796571468	BRITROC-46	sensitive	chemo_naive
IM_92	IM_92_38	BRITROC TMA 1.1	stroma	CD3	0.000641620437091584	s5	0.0880257186764592	BRITROC-46	sensitive	chemo_naive
IM_92	IM_92_38	BRITROC TMA 1.1	stroma	CD3	0.000641620437091584	s6	0	BRITROC-46	sensitive	chemo_naive
IM_92	IM_92_38	BRITROC TMA 1.1	stroma	CD3	0.000641620437091584	s7	0.17638642535247	BRITROC-46	sensitive	chemo_naive
IM_92	IM_92_123	BRITROC TMA 1.2	stroma	CD3	0.000953007428323894	s1	0.133339360062987	BRITROC-46	sensitive	chemo_naive
IM_92	IM_92_123	BRITROC TMA 1.2	stroma	CD3	0.000953007428323894	s2	0.144265743360035	BRITROC-46	sensitive	chemo_naive
IM_92	IM_92_123	BRITROC TMA 1.2	stroma	CD3	0.000953007428323894	s3	0.35049395597658	BRITROC-46	sensitive	chemo_naive
IM_92	IM_92_123	BRITROC TMA 1.2	stroma	CD3	0.000953007428323894	s4	0.107488796571468	BRITROC-46	sensitive	chemo_naive
IM_92	IM_92_123	BRITROC TMA 1.2	stroma	CD3	0.000953007428323894	s5	0.0880257186764592	BRITROC-46	sensitive	chemo_naive
IM_92	IM_92_123	BRITROC TMA 1.2	stroma	CD3	0.000953007428323894	s6	0	BRITROC-46	sensitive	chemo_naive
IM_92	IM_92_123	BRITROC TMA 1.2	stroma	CD3	0.000953007428323894	s7	0.17638642535247	BRITROC-46	sensitive	chemo_naive
IM_92	IM_92_207	BRITROC TMA 1.3	stroma	CD3	0.000559920335385193	s1	0.133339360062987	BRITROC-46	sensitive	chemo_naive
IM_92	IM_92_207	BRITROC TMA 1.3	stroma	CD3	0.000559920335385193	s2	0.144265743360035	BRITROC-46	sensitive	chemo_naive
IM_92	IM_92_207	BRITROC TMA 1.3	stroma	CD3	0.000559920335385193	s3	0.35049395597658	BRITROC-46	sensitive	chemo_naive
IM_92	IM_92_207	BRITROC TMA 1.3	stroma	CD3	0.000559920335385193	s4	0.107488796571468	BRITROC-46	sensitive	chemo_naive
IM_92	IM_92_207	BRITROC TMA 1.3	stroma	CD3	0.000559920335385193	s5	0.0880257186764592	BRITROC-46	sensitive	chemo_naive
IM_92	IM_92_207	BRITROC TMA 1.3	stroma	CD3	0.000559920335385193	s6	0	BRITROC-46	sensitive	chemo_naive
IM_92	IM_92_207	BRITROC TMA 1.3	stroma	CD3	0.000559920335385193	s7	0.17638642535247	BRITROC-46	sensitive	chemo_naive
IM_101	IM_101_340	BRITROC TMA 2.2	stroma	CD8	2.22369370348774e-05	s1	0.397508949126639	BRITROC-55	sensitive	chemo_naive
IM_101	IM_101_340	BRITROC TMA 2.2	stroma	CD8	2.22369370348774e-05	s2	0.0255735921559522	BRITROC-55	sensitive	chemo_naive
IM_101	IM_101_340	BRITROC TMA 2.2	stroma	CD8	2.22369370348774e-05	s3	0.358683098902467	BRITROC-55	sensitive	chemo_naive
IM_101	IM_101_340	BRITROC TMA 2.2	stroma	CD8	2.22369370348774e-05	s4	0	BRITROC-55	sensitive	chemo_naive
IM_101	IM_101_340	BRITROC TMA 2.2	stroma	CD8	2.22369370348774e-05	s5	0.0439610142019648	BRITROC-55	sensitive	chemo_naive
IM_101	IM_101_340	BRITROC TMA 2.2	stroma	CD8	2.22369370348774e-05	s6	0	BRITROC-55	sensitive	chemo_naive
IM_101	IM_101_340	BRITROC TMA 2.2	stroma	CD8	2.22369370348774e-05	s7	0.174273345612977	BRITROC-55	sensitive	chemo_naive
IM_101	IM_101_418	BRITROC TMA 2.3	stroma	CD8	4.48929201824285e-05	s1	0.397508949126639	BRITROC-55	sensitive	chemo_naive
IM_101	IM_101_418	BRITROC TMA 2.3	stroma	CD8	4.48929201824285e-05	s2	0.0255735921559522	BRITROC-55	sensitive	chemo_naive
IM_101	IM_101_418	BRITROC TMA 2.3	stroma	CD8	4.48929201824285e-05	s3	0.358683098902467	BRITROC-55	sensitive	chemo_naive
IM_101	IM_101_418	BRITROC TMA 2.3	stroma	CD8	4.48929201824285e-05	s4	0	BRITROC-55	sensitive	chemo_naive
IM_101	IM_101_418	BRITROC TMA 2.3	stroma	CD8	4.48929201824285e-05	s5	0.0439610142019648	BRITROC-55	sensitive	chemo_naive
IM_101	IM_101_418	BRITROC TMA 2.3	stroma	CD8	4.48929201824285e-05	s6	0	BRITROC-55	sensitive	chemo_naive
IM_101	IM_101_418	BRITROC TMA 2.3	stroma	CD8	4.48929201824285e-05	s7	0.174273345612977	BRITROC-55	sensitive	chemo_naive
IM_108	IM_108_36	BRITROC TMA 1.1	stroma	CD8	0.000287478582845578	s1	0.378551687985202	BRITROC-61	sensitive	chemo_naive
IM_108	IM_108_36	BRITROC TMA 1.1	stroma	CD8	0.000287478582845578	s2	0.112601955792809	BRITROC-61	sensitive	chemo_naive
IM_108	IM_108_36	BRITROC TMA 1.1	stroma	CD8	0.000287478582845578	s3	0.135681018660891	BRITROC-61	sensitive	chemo_naive
IM_108	IM_108_36	BRITROC TMA 1.1	stroma	CD8	0.000287478582845578	s4	0.212522853812677	BRITROC-61	sensitive	chemo_naive
IM_108	IM_108_36	BRITROC TMA 1.1	stroma	CD8	0.000287478582845578	s5	0	BRITROC-61	sensitive	chemo_naive
IM_108	IM_108_36	BRITROC TMA 1.1	stroma	CD8	0.000287478582845578	s6	0.132496332609754	BRITROC-61	sensitive	chemo_naive
IM_108	IM_108_36	BRITROC TMA 1.1	stroma	CD8	0.000287478582845578	s7	0.0281461511386662	BRITROC-61	sensitive	chemo_naive
IM_108	IM_108_123	BRITROC TMA 1.2	stroma	CD8	0.000372360117433341	s1	0.378551687985202	BRITROC-61	sensitive	chemo_naive
IM_108	IM_108_123	BRITROC TMA 1.2	stroma	CD8	0.000372360117433341	s2	0.112601955792809	BRITROC-61	sensitive	chemo_naive
IM_108	IM_108_123	BRITROC TMA 1.2	stroma	CD8	0.000372360117433341	s3	0.135681018660891	BRITROC-61	sensitive	chemo_naive
IM_108	IM_108_123	BRITROC TMA 1.2	stroma	CD8	0.000372360117433341	s4	0.212522853812677	BRITROC-61	sensitive	chemo_naive
IM_108	IM_108_123	BRITROC TMA 1.2	stroma	CD8	0.000372360117433341	s5	0	BRITROC-61	sensitive	chemo_naive
IM_108	IM_108_123	BRITROC TMA 1.2	stroma	CD8	0.000372360117433341	s6	0.132496332609754	BRITROC-61	sensitive	chemo_naive
IM_108	IM_108_123	BRITROC TMA 1.2	stroma	CD8	0.000372360117433341	s7	0.0281461511386662	BRITROC-61	sensitive	chemo_naive
IM_108	IM_108_209	BRITROC TMA 1.3	stroma	CD8	0.000172098019785838	s1	0.378551687985202	BRITROC-61	sensitive	chemo_naive
IM_108	IM_108_209	BRITROC TMA 1.3	stroma	CD8	0.000172098019785838	s2	0.112601955792809	BRITROC-61	sensitive	chemo_naive
IM_108	IM_108_209	BRITROC TMA 1.3	stroma	CD8	0.000172098019785838	s3	0.135681018660891	BRITROC-61	sensitive	chemo_naive
IM_108	IM_108_209	BRITROC TMA 1.3	stroma	CD8	0.000172098019785838	s4	0.212522853812677	BRITROC-61	sensitive	chemo_naive
IM_108	IM_108_209	BRITROC TMA 1.3	stroma	CD8	0.000172098019785838	s5	0	BRITROC-61	sensitive	chemo_naive
IM_108	IM_108_209	BRITROC TMA 1.3	stroma	CD8	0.000172098019785838	s6	0.132496332609754	BRITROC-61	sensitive	chemo_naive
IM_108	IM_108_209	BRITROC TMA 1.3	stroma	CD8	0.000172098019785838	s7	0.0281461511386662	BRITROC-61	sensitive	chemo_naive
IM_112	IM_112_122	BRITROC TMA 1.2	stroma	CD8	0	s1	0.450263279099021	BRITROC-64	resistant	chemo_naive
IM_112	IM_112_122	BRITROC TMA 1.2	stroma	CD8	0	s2	0.158134643385071	BRITROC-64	resistant	chemo_naive
IM_112	IM_112_122	BRITROC TMA 1.2	stroma	CD8	0	s3	0.0289659032933352	BRITROC-64	resistant	chemo_naive
IM_112	IM_112_122	BRITROC TMA 1.2	stroma	CD8	0	s4	0.0726965628279138	BRITROC-64	resistant	chemo_naive
IM_112	IM_112_122	BRITROC TMA 1.2	stroma	CD8	0	s5	0.0973009200523819	BRITROC-64	resistant	chemo_naive
IM_112	IM_112_122	BRITROC TMA 1.2	stroma	CD8	0	s6	0	BRITROC-64	resistant	chemo_naive
IM_112	IM_112_122	BRITROC TMA 1.2	stroma	CD8	0	s7	0.192638691342277	BRITROC-64	resistant	chemo_naive
IM_112	IM_112_208	BRITROC TMA 1.3	stroma	CD8	0	s1	0.450263279099021	BRITROC-64	resistant	chemo_naive
IM_112	IM_112_208	BRITROC TMA 1.3	stroma	CD8	0	s2	0.158134643385071	BRITROC-64	resistant	chemo_naive
IM_112	IM_112_208	BRITROC TMA 1.3	stroma	CD8	0	s3	0.0289659032933352	BRITROC-64	resistant	chemo_naive
IM_112	IM_112_208	BRITROC TMA 1.3	stroma	CD8	0	s4	0.0726965628279138	BRITROC-64	resistant	chemo_naive
IM_112	IM_112_208	BRITROC TMA 1.3	stroma	CD8	0	s5	0.0973009200523819	BRITROC-64	resistant	chemo_naive
IM_112	IM_112_208	BRITROC TMA 1.3	stroma	CD8	0	s6	0	BRITROC-64	resistant	chemo_naive
IM_112	IM_112_208	BRITROC TMA 1.3	stroma	CD8	0	s7	0.192638691342277	BRITROC-64	resistant	chemo_naive
IM_113	IM_113_35	BRITROC TMA 1.1	stroma	CD8	0.000361758424217408	s1	0.200793672254852	BRITROC-65	sensitive	chemo_naive
IM_113	IM_113_35	BRITROC TMA 1.1	stroma	CD8	0.000361758424217408	s2	0	BRITROC-65	sensitive	chemo_naive
IM_113	IM_113_35	BRITROC TMA 1.1	stroma	CD8	0.000361758424217408	s3	0.102415967302192	BRITROC-65	sensitive	chemo_naive
IM_113	IM_113_35	BRITROC TMA 1.1	stroma	CD8	0.000361758424217408	s4	0.472173082309424	BRITROC-65	sensitive	chemo_naive
IM_113	IM_113_35	BRITROC TMA 1.1	stroma	CD8	0.000361758424217408	s5	0	BRITROC-65	sensitive	chemo_naive
IM_113	IM_113_35	BRITROC TMA 1.1	stroma	CD8	0.000361758424217408	s6	0.172937497975278	BRITROC-65	sensitive	chemo_naive
IM_113	IM_113_35	BRITROC TMA 1.1	stroma	CD8	0.000361758424217408	s7	0.0516797801582544	BRITROC-65	sensitive	chemo_naive
IM_113	IM_113_121	BRITROC TMA 1.2	stroma	CD8	0.000277115778972455	s1	0.200793672254852	BRITROC-65	sensitive	chemo_naive
IM_113	IM_113_121	BRITROC TMA 1.2	stroma	CD8	0.000277115778972455	s2	0	BRITROC-65	sensitive	chemo_naive
IM_113	IM_113_121	BRITROC TMA 1.2	stroma	CD8	0.000277115778972455	s3	0.102415967302192	BRITROC-65	sensitive	chemo_naive
IM_113	IM_113_121	BRITROC TMA 1.2	stroma	CD8	0.000277115778972455	s4	0.472173082309424	BRITROC-65	sensitive	chemo_naive
IM_113	IM_113_121	BRITROC TMA 1.2	stroma	CD8	0.000277115778972455	s5	0	BRITROC-65	sensitive	chemo_naive
IM_113	IM_113_121	BRITROC TMA 1.2	stroma	CD8	0.000277115778972455	s6	0.172937497975278	BRITROC-65	sensitive	chemo_naive
IM_113	IM_113_121	BRITROC TMA 1.2	stroma	CD8	0.000277115778972455	s7	0.0516797801582544	BRITROC-65	sensitive	chemo_naive
IM_113	IM_113_207	BRITROC TMA 1.3	stroma	CD8	0.000271632839323743	s1	0.200793672254852	BRITROC-65	sensitive	chemo_naive
IM_113	IM_113_207	BRITROC TMA 1.3	stroma	CD8	0.000271632839323743	s2	0	BRITROC-65	sensitive	chemo_naive
IM_113	IM_113_207	BRITROC TMA 1.3	stroma	CD8	0.000271632839323743	s3	0.102415967302192	BRITROC-65	sensitive	chemo_naive
IM_113	IM_113_207	BRITROC TMA 1.3	stroma	CD8	0.000271632839323743	s4	0.472173082309424	BRITROC-65	sensitive	chemo_naive
IM_113	IM_113_207	BRITROC TMA 1.3	stroma	CD8	0.000271632839323743	s5	0	BRITROC-65	sensitive	chemo_naive
IM_113	IM_113_207	BRITROC TMA 1.3	stroma	CD8	0.000271632839323743	s6	0.172937497975278	BRITROC-65	sensitive	chemo_naive
IM_113	IM_113_207	BRITROC TMA 1.3	stroma	CD8	0.000271632839323743	s7	0.0516797801582544	BRITROC-65	sensitive	chemo_naive
IM_115	IM_115_33	BRITROC TMA 1.1	stroma	CD8	8.29595831280948e-05	s1	0.390200439164333	BRITROC-67	sensitive	chemo_naive
IM_115	IM_115_33	BRITROC TMA 1.1	stroma	CD8	8.29595831280948e-05	s2	0.292752806422902	BRITROC-67	sensitive	chemo_naive
IM_115	IM_115_33	BRITROC TMA 1.1	stroma	CD8	8.29595831280948e-05	s3	0	BRITROC-67	sensitive	chemo_naive
IM_115	IM_115_33	BRITROC TMA 1.1	stroma	CD8	8.29595831280948e-05	s4	0	BRITROC-67	sensitive	chemo_naive
IM_115	IM_115_33	BRITROC TMA 1.1	stroma	CD8	8.29595831280948e-05	s5	0	BRITROC-67	sensitive	chemo_naive
IM_115	IM_115_33	BRITROC TMA 1.1	stroma	CD8	8.29595831280948e-05	s6	0	BRITROC-67	sensitive	chemo_naive
IM_115	IM_115_33	BRITROC TMA 1.1	stroma	CD8	8.29595831280948e-05	s7	0.317046754412764	BRITROC-67	sensitive	chemo_naive
IM_115	IM_115_205	BRITROC TMA 1.3	stroma	CD8	5.16589630238057e-05	s1	0.390200439164333	BRITROC-67	sensitive	chemo_naive
IM_115	IM_115_205	BRITROC TMA 1.3	stroma	CD8	5.16589630238057e-05	s2	0.292752806422902	BRITROC-67	sensitive	chemo_naive
IM_115	IM_115_205	BRITROC TMA 1.3	stroma	CD8	5.16589630238057e-05	s3	0	BRITROC-67	sensitive	chemo_naive
IM_115	IM_115_205	BRITROC TMA 1.3	stroma	CD8	5.16589630238057e-05	s4	0	BRITROC-67	sensitive	chemo_naive
IM_115	IM_115_205	BRITROC TMA 1.3	stroma	CD8	5.16589630238057e-05	s5	0	BRITROC-67	sensitive	chemo_naive
IM_115	IM_115_205	BRITROC TMA 1.3	stroma	CD8	5.16589630238057e-05	s6	0	BRITROC-67	sensitive	chemo_naive
IM_115	IM_115_205	BRITROC TMA 1.3	stroma	CD8	5.16589630238057e-05	s7	0.317046754412764	BRITROC-67	sensitive	chemo_naive
IM_116	IM_116_32	BRITROC TMA 1.1	stroma	CD8	0.000368724407615129	s1	0.141929825128018	BRITROC-68	sensitive	chemo_naive
IM_116	IM_116_32	BRITROC TMA 1.1	stroma	CD8	0.000368724407615129	s2	0.216486232716138	BRITROC-68	sensitive	chemo_naive
IM_116	IM_116_32	BRITROC TMA 1.1	stroma	CD8	0.000368724407615129	s3	0	BRITROC-68	sensitive	chemo_naive
IM_116	IM_116_32	BRITROC TMA 1.1	stroma	CD8	0.000368724407615129	s4	0.200486381415149	BRITROC-68	sensitive	chemo_naive
IM_116	IM_116_32	BRITROC TMA 1.1	stroma	CD8	0.000368724407615129	s5	0.0310389208376256	BRITROC-68	sensitive	chemo_naive
IM_116	IM_116_32	BRITROC TMA 1.1	stroma	CD8	0.000368724407615129	s6	0	BRITROC-68	sensitive	chemo_naive
IM_116	IM_116_32	BRITROC TMA 1.1	stroma	CD8	0.000368724407615129	s7	0.41005863990307	BRITROC-68	sensitive	chemo_naive
IM_116	IM_116_119	BRITROC TMA 1.2	stroma	CD8	0.000112006966110666	s1	0.141929825128018	BRITROC-68	sensitive	chemo_naive
IM_116	IM_116_119	BRITROC TMA 1.2	stroma	CD8	0.000112006966110666	s2	0.216486232716138	BRITROC-68	sensitive	chemo_naive
IM_116	IM_116_119	BRITROC TMA 1.2	stroma	CD8	0.000112006966110666	s3	0	BRITROC-68	sensitive	chemo_naive
IM_116	IM_116_119	BRITROC TMA 1.2	stroma	CD8	0.000112006966110666	s4	0.200486381415149	BRITROC-68	sensitive	chemo_naive
IM_116	IM_116_119	BRITROC TMA 1.2	stroma	CD8	0.000112006966110666	s5	0.0310389208376256	BRITROC-68	sensitive	chemo_naive
IM_116	IM_116_119	BRITROC TMA 1.2	stroma	CD8	0.000112006966110666	s6	0	BRITROC-68	sensitive	chemo_naive
IM_116	IM_116_119	BRITROC TMA 1.2	stroma	CD8	0.000112006966110666	s7	0.41005863990307	BRITROC-68	sensitive	chemo_naive
IM_116	IM_116_204	BRITROC TMA 1.3	stroma	CD8	0.000172257102635534	s1	0.141929825128018	BRITROC-68	sensitive	chemo_naive
IM_116	IM_116_204	BRITROC TMA 1.3	stroma	CD8	0.000172257102635534	s2	0.216486232716138	BRITROC-68	sensitive	chemo_naive
IM_116	IM_116_204	BRITROC TMA 1.3	stroma	CD8	0.000172257102635534	s3	0	BRITROC-68	sensitive	chemo_naive
IM_116	IM_116_204	BRITROC TMA 1.3	stroma	CD8	0.000172257102635534	s4	0.200486381415149	BRITROC-68	sensitive	chemo_naive
IM_116	IM_116_204	BRITROC TMA 1.3	stroma	CD8	0.000172257102635534	s5	0.0310389208376256	BRITROC-68	sensitive	chemo_naive
IM_116	IM_116_204	BRITROC TMA 1.3	stroma	CD8	0.000172257102635534	s6	0	BRITROC-68	sensitive	chemo_naive
IM_116	IM_116_204	BRITROC TMA 1.3	stroma	CD8	0.000172257102635534	s7	0.41005863990307	BRITROC-68	sensitive	chemo_naive
IM_117	IM_117_31	BRITROC TMA 1.1	stroma	CD8	0.000266785490275101	s1	0.034384409005129	BRITROC-69	sensitive	neo_adjuvant
IM_117	IM_117_31	BRITROC TMA 1.1	stroma	CD8	0.000266785490275101	s2	0.174822148138735	BRITROC-69	sensitive	neo_adjuvant
IM_117	IM_117_31	BRITROC TMA 1.1	stroma	CD8	0.000266785490275101	s3	0.0803018930751843	BRITROC-69	sensitive	neo_adjuvant
IM_117	IM_117_31	BRITROC TMA 1.1	stroma	CD8	0.000266785490275101	s4	0.321221327701904	BRITROC-69	sensitive	neo_adjuvant
IM_117	IM_117_31	BRITROC TMA 1.1	stroma	CD8	0.000266785490275101	s5	0.0864256453059808	BRITROC-69	sensitive	neo_adjuvant
IM_117	IM_117_31	BRITROC TMA 1.1	stroma	CD8	0.000266785490275101	s6	0.119585547836714	BRITROC-69	sensitive	neo_adjuvant
IM_117	IM_117_31	BRITROC TMA 1.1	stroma	CD8	0.000266785490275101	s7	0.183259028936353	BRITROC-69	sensitive	neo_adjuvant
IM_117	IM_117_118	BRITROC TMA 1.2	stroma	CD8	0.000104320158566641	s1	0.034384409005129	BRITROC-69	sensitive	neo_adjuvant
IM_117	IM_117_118	BRITROC TMA 1.2	stroma	CD8	0.000104320158566641	s2	0.174822148138735	BRITROC-69	sensitive	neo_adjuvant
IM_117	IM_117_118	BRITROC TMA 1.2	stroma	CD8	0.000104320158566641	s3	0.0803018930751843	BRITROC-69	sensitive	neo_adjuvant
IM_117	IM_117_118	BRITROC TMA 1.2	stroma	CD8	0.000104320158566641	s4	0.321221327701904	BRITROC-69	sensitive	neo_adjuvant
IM_117	IM_117_118	BRITROC TMA 1.2	stroma	CD8	0.000104320158566641	s5	0.0864256453059808	BRITROC-69	sensitive	neo_adjuvant
IM_117	IM_117_118	BRITROC TMA 1.2	stroma	CD8	0.000104320158566641	s6	0.119585547836714	BRITROC-69	sensitive	neo_adjuvant
IM_117	IM_117_118	BRITROC TMA 1.2	stroma	CD8	0.000104320158566641	s7	0.183259028936353	BRITROC-69	sensitive	neo_adjuvant
IM_117	IM_117_203	BRITROC TMA 1.3	stroma	CD8	0.000132216447138395	s1	0.034384409005129	BRITROC-69	sensitive	neo_adjuvant
IM_117	IM_117_203	BRITROC TMA 1.3	stroma	CD8	0.000132216447138395	s2	0.174822148138735	BRITROC-69	sensitive	neo_adjuvant
IM_117	IM_117_203	BRITROC TMA 1.3	stroma	CD8	0.000132216447138395	s3	0.0803018930751843	BRITROC-69	sensitive	neo_adjuvant
IM_117	IM_117_203	BRITROC TMA 1.3	stroma	CD8	0.000132216447138395	s4	0.321221327701904	BRITROC-69	sensitive	neo_adjuvant
IM_117	IM_117_203	BRITROC TMA 1.3	stroma	CD8	0.000132216447138395	s5	0.0864256453059808	BRITROC-69	sensitive	neo_adjuvant
IM_117	IM_117_203	BRITROC TMA 1.3	stroma	CD8	0.000132216447138395	s6	0.119585547836714	BRITROC-69	sensitive	neo_adjuvant
IM_117	IM_117_203	BRITROC TMA 1.3	stroma	CD8	0.000132216447138395	s7	0.183259028936353	BRITROC-69	sensitive	neo_adjuvant
IM_118	IM_118_30	BRITROC TMA 1.1	stroma	CD8	0.000206065601590342	s1	0.073874160796054	BRITROC-69	sensitive	neo_adjuvant
IM_118	IM_118_30	BRITROC TMA 1.1	stroma	CD8	0.000206065601590342	s2	0.193833296305666	BRITROC-69	sensitive	neo_adjuvant
IM_118	IM_118_30	BRITROC TMA 1.1	stroma	CD8	0.000206065601590342	s3	0.103551545694514	BRITROC-69	sensitive	neo_adjuvant
IM_118	IM_118_30	BRITROC TMA 1.1	stroma	CD8	0.000206065601590342	s4	0.314021778486162	BRITROC-69	sensitive	neo_adjuvant
IM_118	IM_118_30	BRITROC TMA 1.1	stroma	CD8	0.000206065601590342	s5	0.03464608529991	BRITROC-69	sensitive	neo_adjuvant
IM_118	IM_118_30	BRITROC TMA 1.1	stroma	CD8	0.000206065601590342	s6	0.0749757910955825	BRITROC-69	sensitive	neo_adjuvant
IM_118	IM_118_30	BRITROC TMA 1.1	stroma	CD8	0.000206065601590342	s7	0.205097342322111	BRITROC-69	sensitive	neo_adjuvant
IM_118	IM_118_117	BRITROC TMA 1.2	stroma	CD8	0.000130232709572918	s1	0.073874160796054	BRITROC-69	sensitive	neo_adjuvant
IM_118	IM_118_117	BRITROC TMA 1.2	stroma	CD8	0.000130232709572918	s2	0.193833296305666	BRITROC-69	sensitive	neo_adjuvant
IM_118	IM_118_117	BRITROC TMA 1.2	stroma	CD8	0.000130232709572918	s3	0.103551545694514	BRITROC-69	sensitive	neo_adjuvant
IM_118	IM_118_117	BRITROC TMA 1.2	stroma	CD8	0.000130232709572918	s4	0.314021778486162	BRITROC-69	sensitive	neo_adjuvant
IM_118	IM_118_117	BRITROC TMA 1.2	stroma	CD8	0.000130232709572918	s5	0.03464608529991	BRITROC-69	sensitive	neo_adjuvant
IM_118	IM_118_117	BRITROC TMA 1.2	stroma	CD8	0.000130232709572918	s6	0.0749757910955825	BRITROC-69	sensitive	neo_adjuvant
IM_118	IM_118_117	BRITROC TMA 1.2	stroma	CD8	0.000130232709572918	s7	0.205097342322111	BRITROC-69	sensitive	neo_adjuvant
IM_118	IM_118_202	BRITROC TMA 1.3	stroma	CD8	0.000294945576642198	s1	0.073874160796054	BRITROC-69	sensitive	neo_adjuvant
IM_118	IM_118_202	BRITROC TMA 1.3	stroma	CD8	0.000294945576642198	s2	0.193833296305666	BRITROC-69	sensitive	neo_adjuvant
IM_118	IM_118_202	BRITROC TMA 1.3	stroma	CD8	0.000294945576642198	s3	0.103551545694514	BRITROC-69	sensitive	neo_adjuvant
IM_118	IM_118_202	BRITROC TMA 1.3	stroma	CD8	0.000294945576642198	s4	0.314021778486162	BRITROC-69	sensitive	neo_adjuvant
IM_118	IM_118_202	BRITROC TMA 1.3	stroma	CD8	0.000294945576642198	s5	0.03464608529991	BRITROC-69	sensitive	neo_adjuvant
IM_118	IM_118_202	BRITROC TMA 1.3	stroma	CD8	0.000294945576642198	s6	0.0749757910955825	BRITROC-69	sensitive	neo_adjuvant
IM_118	IM_118_202	BRITROC TMA 1.3	stroma	CD8	0.000294945576642198	s7	0.205097342322111	BRITROC-69	sensitive	neo_adjuvant
IM_124	IM_124_28	BRITROC TMA 1.1	stroma	CD8	8.01717456952227e-05	s1	0.222961620145451	BRITROC-74	sensitive	chemo_naive
IM_124	IM_124_28	BRITROC TMA 1.1	stroma	CD8	8.01717456952227e-05	s2	0.283626869120527	BRITROC-74	sensitive	chemo_naive
IM_124	IM_124_28	BRITROC TMA 1.1	stroma	CD8	8.01717456952227e-05	s3	0.307808121506715	BRITROC-74	sensitive	chemo_naive
IM_124	IM_124_28	BRITROC TMA 1.1	stroma	CD8	8.01717456952227e-05	s4	0	BRITROC-74	sensitive	chemo_naive
IM_124	IM_124_28	BRITROC TMA 1.1	stroma	CD8	8.01717456952227e-05	s5	0.115934862053237	BRITROC-74	sensitive	chemo_naive
IM_124	IM_124_28	BRITROC TMA 1.1	stroma	CD8	8.01717456952227e-05	s6	0	BRITROC-74	sensitive	chemo_naive
IM_124	IM_124_28	BRITROC TMA 1.1	stroma	CD8	8.01717456952227e-05	s7	0.0696685271740699	BRITROC-74	sensitive	chemo_naive
IM_124	IM_124_115	BRITROC TMA 1.2	stroma	CD8	0.000148031185236356	s1	0.222961620145451	BRITROC-74	sensitive	chemo_naive
IM_124	IM_124_115	BRITROC TMA 1.2	stroma	CD8	0.000148031185236356	s2	0.283626869120527	BRITROC-74	sensitive	chemo_naive
IM_124	IM_124_115	BRITROC TMA 1.2	stroma	CD8	0.000148031185236356	s3	0.307808121506715	BRITROC-74	sensitive	chemo_naive
IM_124	IM_124_115	BRITROC TMA 1.2	stroma	CD8	0.000148031185236356	s4	0	BRITROC-74	sensitive	chemo_naive
IM_124	IM_124_115	BRITROC TMA 1.2	stroma	CD8	0.000148031185236356	s5	0.115934862053237	BRITROC-74	sensitive	chemo_naive
IM_124	IM_124_115	BRITROC TMA 1.2	stroma	CD8	0.000148031185236356	s6	0	BRITROC-74	sensitive	chemo_naive
IM_124	IM_124_115	BRITROC TMA 1.2	stroma	CD8	0.000148031185236356	s7	0.0696685271740699	BRITROC-74	sensitive	chemo_naive
IM_124	IM_124_200	BRITROC TMA 1.3	stroma	CD8	0.000118375033629271	s1	0.222961620145451	BRITROC-74	sensitive	chemo_naive
IM_124	IM_124_200	BRITROC TMA 1.3	stroma	CD8	0.000118375033629271	s2	0.283626869120527	BRITROC-74	sensitive	chemo_naive
IM_124	IM_124_200	BRITROC TMA 1.3	stroma	CD8	0.000118375033629271	s3	0.307808121506715	BRITROC-74	sensitive	chemo_naive
IM_124	IM_124_200	BRITROC TMA 1.3	stroma	CD8	0.000118375033629271	s4	0	BRITROC-74	sensitive	chemo_naive
IM_124	IM_124_200	BRITROC TMA 1.3	stroma	CD8	0.000118375033629271	s5	0.115934862053237	BRITROC-74	sensitive	chemo_naive
IM_124	IM_124_200	BRITROC TMA 1.3	stroma	CD8	0.000118375033629271	s6	0	BRITROC-74	sensitive	chemo_naive
IM_124	IM_124_200	BRITROC TMA 1.3	stroma	CD8	0.000118375033629271	s7	0.0696685271740699	BRITROC-74	sensitive	chemo_naive
IM_146	IM_146_9	BRITROC TMA 1.1	stroma	CD8	3.82014745769187e-05	s1	0.225575889645561	BRITROC-96	resistant	chemo_naive
IM_146	IM_146_9	BRITROC TMA 1.1	stroma	CD8	3.82014745769187e-05	s2	0.0839861393209876	BRITROC-96	resistant	chemo_naive
IM_146	IM_146_9	BRITROC TMA 1.1	stroma	CD8	3.82014745769187e-05	s3	0.0466797877469534	BRITROC-96	resistant	chemo_naive
IM_146	IM_146_9	BRITROC TMA 1.1	stroma	CD8	3.82014745769187e-05	s4	0.215561335319043	BRITROC-96	resistant	chemo_naive
IM_146	IM_146_9	BRITROC TMA 1.1	stroma	CD8	3.82014745769187e-05	s5	0.0115203122089997	BRITROC-96	resistant	chemo_naive
IM_146	IM_146_9	BRITROC TMA 1.1	stroma	CD8	3.82014745769187e-05	s6	0	BRITROC-96	resistant	chemo_naive
IM_146	IM_146_9	BRITROC TMA 1.1	stroma	CD8	3.82014745769187e-05	s7	0.416676535758455	BRITROC-96	resistant	chemo_naive
IM_146	IM_146_99	BRITROC TMA 1.2	stroma	CD8	1.29535915991641e-05	s1	0.225575889645561	BRITROC-96	resistant	chemo_naive
IM_146	IM_146_99	BRITROC TMA 1.2	stroma	CD8	1.29535915991641e-05	s2	0.0839861393209876	BRITROC-96	resistant	chemo_naive
IM_146	IM_146_99	BRITROC TMA 1.2	stroma	CD8	1.29535915991641e-05	s3	0.0466797877469534	BRITROC-96	resistant	chemo_naive
IM_146	IM_146_99	BRITROC TMA 1.2	stroma	CD8	1.29535915991641e-05	s4	0.215561335319043	BRITROC-96	resistant	chemo_naive
IM_146	IM_146_99	BRITROC TMA 1.2	stroma	CD8	1.29535915991641e-05	s5	0.0115203122089997	BRITROC-96	resistant	chemo_naive
IM_146	IM_146_99	BRITROC TMA 1.2	stroma	CD8	1.29535915991641e-05	s6	0	BRITROC-96	resistant	chemo_naive
IM_146	IM_146_99	BRITROC TMA 1.2	stroma	CD8	1.29535915991641e-05	s7	0.416676535758455	BRITROC-96	resistant	chemo_naive
IM_149	IM_149_262	BRITROC TMA 2.1	stroma	CD8	0.000114676707249479	s1	0.847131253498583	BRITROC-99	sensitive	chemo_naive
IM_149	IM_149_262	BRITROC TMA 2.1	stroma	CD8	0.000114676707249479	s2	0	BRITROC-99	sensitive	chemo_naive
IM_149	IM_149_262	BRITROC TMA 2.1	stroma	CD8	0.000114676707249479	s3	0.0869129600743905	BRITROC-99	sensitive	chemo_naive
IM_149	IM_149_262	BRITROC TMA 2.1	stroma	CD8	0.000114676707249479	s4	0.0659557864270268	BRITROC-99	sensitive	chemo_naive
IM_149	IM_149_262	BRITROC TMA 2.1	stroma	CD8	0.000114676707249479	s5	0	BRITROC-99	sensitive	chemo_naive
IM_149	IM_149_262	BRITROC TMA 2.1	stroma	CD8	0.000114676707249479	s6	0	BRITROC-99	sensitive	chemo_naive
IM_149	IM_149_262	BRITROC TMA 2.1	stroma	CD8	0.000114676707249479	s7	0	BRITROC-99	sensitive	chemo_naive
IM_152	IM_152_5	BRITROC TMA 1.1	stroma	CD8	0.000314263015517051	s1	0.403369687420902	BRITROC-104	sensitive	chemo_naive
IM_152	IM_152_5	BRITROC TMA 1.1	stroma	CD8	0.000314263015517051	s2	0.0403588556826408	BRITROC-104	sensitive	chemo_naive
IM_152	IM_152_5	BRITROC TMA 1.1	stroma	CD8	0.000314263015517051	s3	0.0936467717090883	BRITROC-104	sensitive	chemo_naive
IM_152	IM_152_5	BRITROC TMA 1.1	stroma	CD8	0.000314263015517051	s4	0.37170769130471	BRITROC-104	sensitive	chemo_naive
IM_152	IM_152_5	BRITROC TMA 1.1	stroma	CD8	0.000314263015517051	s5	0	BRITROC-104	sensitive	chemo_naive
IM_152	IM_152_5	BRITROC TMA 1.1	stroma	CD8	0.000314263015517051	s6	0.0472110137962469	BRITROC-104	sensitive	chemo_naive
IM_152	IM_152_5	BRITROC TMA 1.1	stroma	CD8	0.000314263015517051	s7	0.0437059800864123	BRITROC-104	sensitive	chemo_naive
IM_152	IM_152_94	BRITROC TMA 1.2	stroma	CD8	0.000837947707533603	s1	0.403369687420902	BRITROC-104	sensitive	chemo_naive
IM_152	IM_152_94	BRITROC TMA 1.2	stroma	CD8	0.000837947707533603	s2	0.0403588556826408	BRITROC-104	sensitive	chemo_naive
IM_152	IM_152_94	BRITROC TMA 1.2	stroma	CD8	0.000837947707533603	s3	0.0936467717090883	BRITROC-104	sensitive	chemo_naive
IM_152	IM_152_94	BRITROC TMA 1.2	stroma	CD8	0.000837947707533603	s4	0.37170769130471	BRITROC-104	sensitive	chemo_naive
IM_152	IM_152_94	BRITROC TMA 1.2	stroma	CD8	0.000837947707533603	s5	0	BRITROC-104	sensitive	chemo_naive
IM_152	IM_152_94	BRITROC TMA 1.2	stroma	CD8	0.000837947707533603	s6	0.0472110137962469	BRITROC-104	sensitive	chemo_naive
IM_152	IM_152_94	BRITROC TMA 1.2	stroma	CD8	0.000837947707533603	s7	0.0437059800864123	BRITROC-104	sensitive	chemo_naive
IM_152	IM_152_179	BRITROC TMA 1.3	stroma	CD8	0.000198712051517939	s1	0.403369687420902	BRITROC-104	sensitive	chemo_naive
IM_152	IM_152_179	BRITROC TMA 1.3	stroma	CD8	0.000198712051517939	s2	0.0403588556826408	BRITROC-104	sensitive	chemo_naive
IM_152	IM_152_179	BRITROC TMA 1.3	stroma	CD8	0.000198712051517939	s3	0.0936467717090883	BRITROC-104	sensitive	chemo_naive
IM_152	IM_152_179	BRITROC TMA 1.3	stroma	CD8	0.000198712051517939	s4	0.37170769130471	BRITROC-104	sensitive	chemo_naive
IM_152	IM_152_179	BRITROC TMA 1.3	stroma	CD8	0.000198712051517939	s5	0	BRITROC-104	sensitive	chemo_naive
IM_152	IM_152_179	BRITROC TMA 1.3	stroma	CD8	0.000198712051517939	s6	0.0472110137962469	BRITROC-104	sensitive	chemo_naive
IM_152	IM_152_179	BRITROC TMA 1.3	stroma	CD8	0.000198712051517939	s7	0.0437059800864123	BRITROC-104	sensitive	chemo_naive
IM_154	IM_154_91	BRITROC TMA 1.2	stroma	CD8	5.11099374755098e-05	s1	0.275341090869785	BRITROC-111	resistant	neo_adjuvant
IM_154	IM_154_91	BRITROC TMA 1.2	stroma	CD8	5.11099374755098e-05	s2	0.306073161880084	BRITROC-111	resistant	neo_adjuvant
IM_154	IM_154_91	BRITROC TMA 1.2	stroma	CD8	5.11099374755098e-05	s3	0.0323062036853053	BRITROC-111	resistant	neo_adjuvant
IM_154	IM_154_91	BRITROC TMA 1.2	stroma	CD8	5.11099374755098e-05	s4	0.201198255236879	BRITROC-111	resistant	neo_adjuvant
IM_154	IM_154_91	BRITROC TMA 1.2	stroma	CD8	5.11099374755098e-05	s5	0	BRITROC-111	resistant	neo_adjuvant
IM_154	IM_154_91	BRITROC TMA 1.2	stroma	CD8	5.11099374755098e-05	s6	0	BRITROC-111	resistant	neo_adjuvant
IM_154	IM_154_91	BRITROC TMA 1.2	stroma	CD8	5.11099374755098e-05	s7	0.185081288327946	BRITROC-111	resistant	neo_adjuvant
IM_154	IM_154_176	BRITROC TMA 1.3	stroma	CD8	0.000131003846749318	s1	0.275341090869785	BRITROC-111	resistant	neo_adjuvant
IM_154	IM_154_176	BRITROC TMA 1.3	stroma	CD8	0.000131003846749318	s2	0.306073161880084	BRITROC-111	resistant	neo_adjuvant
IM_154	IM_154_176	BRITROC TMA 1.3	stroma	CD8	0.000131003846749318	s3	0.0323062036853053	BRITROC-111	resistant	neo_adjuvant
IM_154	IM_154_176	BRITROC TMA 1.3	stroma	CD8	0.000131003846749318	s4	0.201198255236879	BRITROC-111	resistant	neo_adjuvant
IM_154	IM_154_176	BRITROC TMA 1.3	stroma	CD8	0.000131003846749318	s5	0	BRITROC-111	resistant	neo_adjuvant
IM_154	IM_154_176	BRITROC TMA 1.3	stroma	CD8	0.000131003846749318	s6	0	BRITROC-111	resistant	neo_adjuvant
IM_154	IM_154_176	BRITROC TMA 1.3	stroma	CD8	0.000131003846749318	s7	0.185081288327946	BRITROC-111	resistant	neo_adjuvant
IM_158	IM_158_325	BRITROC TMA 2.1	stroma	CD8	0.000245094163596401	s1	0.175178881669198	BRITROC-118	sensitive	chemo_naive
IM_158	IM_158_325	BRITROC TMA 2.1	stroma	CD8	0.000245094163596401	s2	0.182717183361791	BRITROC-118	sensitive	chemo_naive
IM_158	IM_158_325	BRITROC TMA 2.1	stroma	CD8	0.000245094163596401	s3	0.0297001692437523	BRITROC-118	sensitive	chemo_naive
IM_158	IM_158_325	BRITROC TMA 2.1	stroma	CD8	0.000245094163596401	s4	0.277302036595083	BRITROC-118	sensitive	chemo_naive
IM_158	IM_158_325	BRITROC TMA 2.1	stroma	CD8	0.000245094163596401	s5	0	BRITROC-118	sensitive	chemo_naive
IM_158	IM_158_325	BRITROC TMA 2.1	stroma	CD8	0.000245094163596401	s6	0.0779095841101826	BRITROC-118	sensitive	chemo_naive
IM_158	IM_158_325	BRITROC TMA 2.1	stroma	CD8	0.000245094163596401	s7	0.257192145019994	BRITROC-118	sensitive	chemo_naive
IM_158	IM_158_479	BRITROC TMA 2.3	stroma	CD8	0.000239359689666302	s1	0.175178881669198	BRITROC-118	sensitive	chemo_naive
IM_158	IM_158_479	BRITROC TMA 2.3	stroma	CD8	0.000239359689666302	s2	0.182717183361791	BRITROC-118	sensitive	chemo_naive
IM_158	IM_158_479	BRITROC TMA 2.3	stroma	CD8	0.000239359689666302	s3	0.0297001692437523	BRITROC-118	sensitive	chemo_naive
IM_158	IM_158_479	BRITROC TMA 2.3	stroma	CD8	0.000239359689666302	s4	0.277302036595083	BRITROC-118	sensitive	chemo_naive
IM_158	IM_158_479	BRITROC TMA 2.3	stroma	CD8	0.000239359689666302	s5	0	BRITROC-118	sensitive	chemo_naive
IM_158	IM_158_479	BRITROC TMA 2.3	stroma	CD8	0.000239359689666302	s6	0.0779095841101826	BRITROC-118	sensitive	chemo_naive
IM_158	IM_158_479	BRITROC TMA 2.3	stroma	CD8	0.000239359689666302	s7	0.257192145019994	BRITROC-118	sensitive	chemo_naive
IM_165	IM_165_309	BRITROC TMA 2.1	stroma	CD8	0	s1	0.461902700725312	BRITROC-140	sensitive	chemo_naive
IM_165	IM_165_309	BRITROC TMA 2.1	stroma	CD8	0	s2	0.02473325115232	BRITROC-140	sensitive	chemo_naive
IM_165	IM_165_309	BRITROC TMA 2.1	stroma	CD8	0	s3	0.0698803069853678	BRITROC-140	sensitive	chemo_naive
IM_165	IM_165_309	BRITROC TMA 2.1	stroma	CD8	0	s4	0	BRITROC-140	sensitive	chemo_naive
IM_165	IM_165_309	BRITROC TMA 2.1	stroma	CD8	0	s5	0.312419538892941	BRITROC-140	sensitive	chemo_naive
IM_165	IM_165_309	BRITROC TMA 2.1	stroma	CD8	0	s6	0	BRITROC-140	sensitive	chemo_naive
IM_165	IM_165_309	BRITROC TMA 2.1	stroma	CD8	0	s7	0.131064202244058	BRITROC-140	sensitive	chemo_naive
IM_165	IM_165_390	BRITROC TMA 2.2	stroma	CD8	0	s1	0.461902700725312	BRITROC-140	sensitive	chemo_naive
IM_165	IM_165_390	BRITROC TMA 2.2	stroma	CD8	0	s2	0.02473325115232	BRITROC-140	sensitive	chemo_naive
IM_165	IM_165_390	BRITROC TMA 2.2	stroma	CD8	0	s3	0.0698803069853678	BRITROC-140	sensitive	chemo_naive
IM_165	IM_165_390	BRITROC TMA 2.2	stroma	CD8	0	s4	0	BRITROC-140	sensitive	chemo_naive
IM_165	IM_165_390	BRITROC TMA 2.2	stroma	CD8	0	s5	0.312419538892941	BRITROC-140	sensitive	chemo_naive
IM_165	IM_165_390	BRITROC TMA 2.2	stroma	CD8	0	s6	0	BRITROC-140	sensitive	chemo_naive
IM_165	IM_165_390	BRITROC TMA 2.2	stroma	CD8	0	s7	0.131064202244058	BRITROC-140	sensitive	chemo_naive
IM_165	IM_165_463	BRITROC TMA 2.3	stroma	CD8	0	s1	0.461902700725312	BRITROC-140	sensitive	chemo_naive
IM_165	IM_165_463	BRITROC TMA 2.3	stroma	CD8	0	s2	0.02473325115232	BRITROC-140	sensitive	chemo_naive
IM_165	IM_165_463	BRITROC TMA 2.3	stroma	CD8	0	s3	0.0698803069853678	BRITROC-140	sensitive	chemo_naive
IM_165	IM_165_463	BRITROC TMA 2.3	stroma	CD8	0	s4	0	BRITROC-140	sensitive	chemo_naive
IM_165	IM_165_463	BRITROC TMA 2.3	stroma	CD8	0	s5	0.312419538892941	BRITROC-140	sensitive	chemo_naive
IM_165	IM_165_463	BRITROC TMA 2.3	stroma	CD8	0	s6	0	BRITROC-140	sensitive	chemo_naive
IM_165	IM_165_463	BRITROC TMA 2.3	stroma	CD8	0	s7	0.131064202244058	BRITROC-140	sensitive	chemo_naive
IM_180	IM_180_409	BRITROC TMA 2.2	stroma	CD8	0	s1	0.591802264978036	BRITROC-115	sensitive	chemo_naive
IM_180	IM_180_409	BRITROC TMA 2.2	stroma	CD8	0	s2	0.120538568431359	BRITROC-115	sensitive	chemo_naive
IM_180	IM_180_409	BRITROC TMA 2.2	stroma	CD8	0	s3	0.121904958968551	BRITROC-115	sensitive	chemo_naive
IM_180	IM_180_409	BRITROC TMA 2.2	stroma	CD8	0	s4	0.018066036781556	BRITROC-115	sensitive	chemo_naive
IM_180	IM_180_409	BRITROC TMA 2.2	stroma	CD8	0	s5	0.0348329380144225	BRITROC-115	sensitive	chemo_naive
IM_180	IM_180_409	BRITROC TMA 2.2	stroma	CD8	0	s6	0.0434963135580464	BRITROC-115	sensitive	chemo_naive
IM_180	IM_180_409	BRITROC TMA 2.2	stroma	CD8	0	s7	0.0693589192680291	BRITROC-115	sensitive	chemo_naive
IM_182	IM_182_329	BRITROC TMA 2.1	stroma	CD8	9.45069415348557e-06	s1	0.33643486529571	BRITROC-115	sensitive	chemo_naive
IM_182	IM_182_329	BRITROC TMA 2.1	stroma	CD8	9.45069415348557e-06	s2	0.115464203416365	BRITROC-115	sensitive	chemo_naive
IM_182	IM_182_329	BRITROC TMA 2.1	stroma	CD8	9.45069415348557e-06	s3	0.150418094371266	BRITROC-115	sensitive	chemo_naive
IM_182	IM_182_329	BRITROC TMA 2.1	stroma	CD8	9.45069415348557e-06	s4	0.141768469651312	BRITROC-115	sensitive	chemo_naive
IM_182	IM_182_329	BRITROC TMA 2.1	stroma	CD8	9.45069415348557e-06	s5	0.0267114536724484	BRITROC-115	sensitive	chemo_naive
IM_182	IM_182_329	BRITROC TMA 2.1	stroma	CD8	9.45069415348557e-06	s6	0.0786203713492126	BRITROC-115	sensitive	chemo_naive
IM_182	IM_182_329	BRITROC TMA 2.1	stroma	CD8	9.45069415348557e-06	s7	0.150582542243686	BRITROC-115	sensitive	chemo_naive
IM_182	IM_182_408	BRITROC TMA 2.2	stroma	CD8	0	s1	0.33643486529571	BRITROC-115	sensitive	chemo_naive
IM_182	IM_182_408	BRITROC TMA 2.2	stroma	CD8	0	s2	0.115464203416365	BRITROC-115	sensitive	chemo_naive
IM_182	IM_182_408	BRITROC TMA 2.2	stroma	CD8	0	s3	0.150418094371266	BRITROC-115	sensitive	chemo_naive
IM_182	IM_182_408	BRITROC TMA 2.2	stroma	CD8	0	s4	0.141768469651312	BRITROC-115	sensitive	chemo_naive
IM_182	IM_182_408	BRITROC TMA 2.2	stroma	CD8	0	s5	0.0267114536724484	BRITROC-115	sensitive	chemo_naive
IM_182	IM_182_408	BRITROC TMA 2.2	stroma	CD8	0	s6	0.0786203713492126	BRITROC-115	sensitive	chemo_naive
IM_182	IM_182_408	BRITROC TMA 2.2	stroma	CD8	0	s7	0.150582542243686	BRITROC-115	sensitive	chemo_naive
IM_182	IM_182_483	BRITROC TMA 2.3	stroma	CD8	1.25892789700291e-05	s1	0.33643486529571	BRITROC-115	sensitive	chemo_naive
IM_182	IM_182_483	BRITROC TMA 2.3	stroma	CD8	1.25892789700291e-05	s2	0.115464203416365	BRITROC-115	sensitive	chemo_naive
IM_182	IM_182_483	BRITROC TMA 2.3	stroma	CD8	1.25892789700291e-05	s3	0.150418094371266	BRITROC-115	sensitive	chemo_naive
IM_182	IM_182_483	BRITROC TMA 2.3	stroma	CD8	1.25892789700291e-05	s4	0.141768469651312	BRITROC-115	sensitive	chemo_naive
IM_182	IM_182_483	BRITROC TMA 2.3	stroma	CD8	1.25892789700291e-05	s5	0.0267114536724484	BRITROC-115	sensitive	chemo_naive
IM_182	IM_182_483	BRITROC TMA 2.3	stroma	CD8	1.25892789700291e-05	s6	0.0786203713492126	BRITROC-115	sensitive	chemo_naive
IM_182	IM_182_483	BRITROC TMA 2.3	stroma	CD8	1.25892789700291e-05	s7	0.150582542243686	BRITROC-115	sensitive	chemo_naive
IM_186	IM_186_2	BRITROC TMA 1.1	stroma	CD8	0	s1	0.501612687720946	BRITROC-114	resistant	neo_adjuvant
IM_186	IM_186_2	BRITROC TMA 1.1	stroma	CD8	0	s2	0.1231756047492	BRITROC-114	resistant	neo_adjuvant
IM_186	IM_186_2	BRITROC TMA 1.1	stroma	CD8	0	s3	0.0487063944194294	BRITROC-114	resistant	neo_adjuvant
IM_186	IM_186_2	BRITROC TMA 1.1	stroma	CD8	0	s4	0.131336271793647	BRITROC-114	resistant	neo_adjuvant
IM_186	IM_186_2	BRITROC TMA 1.1	stroma	CD8	0	s5	0.0480774327446265	BRITROC-114	resistant	neo_adjuvant
IM_186	IM_186_2	BRITROC TMA 1.1	stroma	CD8	0	s6	0.0790171604972242	BRITROC-114	resistant	neo_adjuvant
IM_186	IM_186_2	BRITROC TMA 1.1	stroma	CD8	0	s7	0.068074448074926	BRITROC-114	resistant	neo_adjuvant
IM_186	IM_186_90	BRITROC TMA 1.2	stroma	CD8	6.95724771280481e-06	s1	0.501612687720946	BRITROC-114	resistant	neo_adjuvant
IM_186	IM_186_90	BRITROC TMA 1.2	stroma	CD8	6.95724771280481e-06	s2	0.1231756047492	BRITROC-114	resistant	neo_adjuvant
IM_186	IM_186_90	BRITROC TMA 1.2	stroma	CD8	6.95724771280481e-06	s3	0.0487063944194294	BRITROC-114	resistant	neo_adjuvant
IM_186	IM_186_90	BRITROC TMA 1.2	stroma	CD8	6.95724771280481e-06	s4	0.131336271793647	BRITROC-114	resistant	neo_adjuvant
IM_186	IM_186_90	BRITROC TMA 1.2	stroma	CD8	6.95724771280481e-06	s5	0.0480774327446265	BRITROC-114	resistant	neo_adjuvant
IM_186	IM_186_90	BRITROC TMA 1.2	stroma	CD8	6.95724771280481e-06	s6	0.0790171604972242	BRITROC-114	resistant	neo_adjuvant
IM_186	IM_186_90	BRITROC TMA 1.2	stroma	CD8	6.95724771280481e-06	s7	0.068074448074926	BRITROC-114	resistant	neo_adjuvant
IM_186	IM_186_175	BRITROC TMA 1.3	stroma	CD8	0	s1	0.501612687720946	BRITROC-114	resistant	neo_adjuvant
IM_186	IM_186_175	BRITROC TMA 1.3	stroma	CD8	0	s2	0.1231756047492	BRITROC-114	resistant	neo_adjuvant
IM_186	IM_186_175	BRITROC TMA 1.3	stroma	CD8	0	s3	0.0487063944194294	BRITROC-114	resistant	neo_adjuvant
IM_186	IM_186_175	BRITROC TMA 1.3	stroma	CD8	0	s4	0.131336271793647	BRITROC-114	resistant	neo_adjuvant
IM_186	IM_186_175	BRITROC TMA 1.3	stroma	CD8	0	s5	0.0480774327446265	BRITROC-114	resistant	neo_adjuvant
IM_186	IM_186_175	BRITROC TMA 1.3	stroma	CD8	0	s6	0.0790171604972242	BRITROC-114	resistant	neo_adjuvant
IM_186	IM_186_175	BRITROC TMA 1.3	stroma	CD8	0	s7	0.068074448074926	BRITROC-114	resistant	neo_adjuvant
IM_187	IM_187_1	BRITROC TMA 1.1	stroma	CD8	3.83319520612677e-05	s1	0.508334655945819	BRITROC-114	resistant	neo_adjuvant
IM_187	IM_187_1	BRITROC TMA 1.1	stroma	CD8	3.83319520612677e-05	s2	0.103340339529182	BRITROC-114	resistant	neo_adjuvant
IM_187	IM_187_1	BRITROC TMA 1.1	stroma	CD8	3.83319520612677e-05	s3	0	BRITROC-114	resistant	neo_adjuvant
IM_187	IM_187_1	BRITROC TMA 1.1	stroma	CD8	3.83319520612677e-05	s4	0.134057706549186	BRITROC-114	resistant	neo_adjuvant
IM_187	IM_187_1	BRITROC TMA 1.1	stroma	CD8	3.83319520612677e-05	s5	0.0576508970635681	BRITROC-114	resistant	neo_adjuvant
IM_187	IM_187_1	BRITROC TMA 1.1	stroma	CD8	3.83319520612677e-05	s6	0.0394563656029899	BRITROC-114	resistant	neo_adjuvant
IM_187	IM_187_1	BRITROC TMA 1.1	stroma	CD8	3.83319520612677e-05	s7	0.157160035309255	BRITROC-114	resistant	neo_adjuvant
IM_187	IM_187_89	BRITROC TMA 1.2	stroma	CD8	6.18827198693037e-06	s1	0.508334655945819	BRITROC-114	resistant	neo_adjuvant
IM_187	IM_187_89	BRITROC TMA 1.2	stroma	CD8	6.18827198693037e-06	s2	0.103340339529182	BRITROC-114	resistant	neo_adjuvant
IM_187	IM_187_89	BRITROC TMA 1.2	stroma	CD8	6.18827198693037e-06	s3	0	BRITROC-114	resistant	neo_adjuvant
IM_187	IM_187_89	BRITROC TMA 1.2	stroma	CD8	6.18827198693037e-06	s4	0.134057706549186	BRITROC-114	resistant	neo_adjuvant
IM_187	IM_187_89	BRITROC TMA 1.2	stroma	CD8	6.18827198693037e-06	s5	0.0576508970635681	BRITROC-114	resistant	neo_adjuvant
IM_187	IM_187_89	BRITROC TMA 1.2	stroma	CD8	6.18827198693037e-06	s6	0.0394563656029899	BRITROC-114	resistant	neo_adjuvant
IM_187	IM_187_89	BRITROC TMA 1.2	stroma	CD8	6.18827198693037e-06	s7	0.157160035309255	BRITROC-114	resistant	neo_adjuvant
IM_187	IM_187_174	BRITROC TMA 1.3	stroma	CD8	6.29792987045158e-06	s1	0.508334655945819	BRITROC-114	resistant	neo_adjuvant
IM_187	IM_187_174	BRITROC TMA 1.3	stroma	CD8	6.29792987045158e-06	s2	0.103340339529182	BRITROC-114	resistant	neo_adjuvant
IM_187	IM_187_174	BRITROC TMA 1.3	stroma	CD8	6.29792987045158e-06	s3	0	BRITROC-114	resistant	neo_adjuvant
IM_187	IM_187_174	BRITROC TMA 1.3	stroma	CD8	6.29792987045158e-06	s4	0.134057706549186	BRITROC-114	resistant	neo_adjuvant
IM_187	IM_187_174	BRITROC TMA 1.3	stroma	CD8	6.29792987045158e-06	s5	0.0576508970635681	BRITROC-114	resistant	neo_adjuvant
IM_187	IM_187_174	BRITROC TMA 1.3	stroma	CD8	6.29792987045158e-06	s6	0.0394563656029899	BRITROC-114	resistant	neo_adjuvant
IM_187	IM_187_174	BRITROC TMA 1.3	stroma	CD8	6.29792987045158e-06	s7	0.157160035309255	BRITROC-114	resistant	neo_adjuvant
IM_190	IM_190_70	BRITROC TMA 1.1	stroma	CD8	0.000295455428993508	s1	0.750216204077848	BRITROC-17	sensitive	chemo_naive
IM_190	IM_190_70	BRITROC TMA 1.1	stroma	CD8	0.000295455428993508	s2	0.0415250334766336	BRITROC-17	sensitive	chemo_naive
IM_190	IM_190_70	BRITROC TMA 1.1	stroma	CD8	0.000295455428993508	s3	0.152048203364427	BRITROC-17	sensitive	chemo_naive
IM_190	IM_190_70	BRITROC TMA 1.1	stroma	CD8	0.000295455428993508	s4	0	BRITROC-17	sensitive	chemo_naive
IM_190	IM_190_70	BRITROC TMA 1.1	stroma	CD8	0.000295455428993508	s5	0.0240149316290943	BRITROC-17	sensitive	chemo_naive
IM_190	IM_190_70	BRITROC TMA 1.1	stroma	CD8	0.000295455428993508	s6	0.0321956274519972	BRITROC-17	sensitive	chemo_naive
IM_190	IM_190_70	BRITROC TMA 1.1	stroma	CD8	0.000295455428993508	s7	0	BRITROC-17	sensitive	chemo_naive
IM_190	IM_190_156	BRITROC TMA 1.2	stroma	CD8	8.26405302216419e-05	s1	0.750216204077848	BRITROC-17	sensitive	chemo_naive
IM_190	IM_190_156	BRITROC TMA 1.2	stroma	CD8	8.26405302216419e-05	s2	0.0415250334766336	BRITROC-17	sensitive	chemo_naive
IM_190	IM_190_156	BRITROC TMA 1.2	stroma	CD8	8.26405302216419e-05	s3	0.152048203364427	BRITROC-17	sensitive	chemo_naive
IM_190	IM_190_156	BRITROC TMA 1.2	stroma	CD8	8.26405302216419e-05	s4	0	BRITROC-17	sensitive	chemo_naive
IM_190	IM_190_156	BRITROC TMA 1.2	stroma	CD8	8.26405302216419e-05	s5	0.0240149316290943	BRITROC-17	sensitive	chemo_naive
IM_190	IM_190_156	BRITROC TMA 1.2	stroma	CD8	8.26405302216419e-05	s6	0.0321956274519972	BRITROC-17	sensitive	chemo_naive
IM_190	IM_190_156	BRITROC TMA 1.2	stroma	CD8	8.26405302216419e-05	s7	0	BRITROC-17	sensitive	chemo_naive
IM_190	IM_190_243	BRITROC TMA 1.3	stroma	CD8	6.94049221970822e-05	s1	0.750216204077848	BRITROC-17	sensitive	chemo_naive
IM_190	IM_190_243	BRITROC TMA 1.3	stroma	CD8	6.94049221970822e-05	s2	0.0415250334766336	BRITROC-17	sensitive	chemo_naive
IM_190	IM_190_243	BRITROC TMA 1.3	stroma	CD8	6.94049221970822e-05	s3	0.152048203364427	BRITROC-17	sensitive	chemo_naive
IM_190	IM_190_243	BRITROC TMA 1.3	stroma	CD8	6.94049221970822e-05	s4	0	BRITROC-17	sensitive	chemo_naive
IM_190	IM_190_243	BRITROC TMA 1.3	stroma	CD8	6.94049221970822e-05	s5	0.0240149316290943	BRITROC-17	sensitive	chemo_naive
IM_190	IM_190_243	BRITROC TMA 1.3	stroma	CD8	6.94049221970822e-05	s6	0.0321956274519972	BRITROC-17	sensitive	chemo_naive
IM_190	IM_190_243	BRITROC TMA 1.3	stroma	CD8	6.94049221970822e-05	s7	0	BRITROC-17	sensitive	chemo_naive
IM_195	IM_195_312	BRITROC TMA 2.1	stroma	CD8	2.86838693392384e-05	s1	0.0643812210173685	BRITROC-136	sensitive	chemo_naive
IM_195	IM_195_312	BRITROC TMA 2.1	stroma	CD8	2.86838693392384e-05	s2	0.168971185882597	BRITROC-136	sensitive	chemo_naive
IM_195	IM_195_312	BRITROC TMA 2.1	stroma	CD8	2.86838693392384e-05	s3	0	BRITROC-136	sensitive	chemo_naive
IM_195	IM_195_312	BRITROC TMA 2.1	stroma	CD8	2.86838693392384e-05	s4	0.22672064906263	BRITROC-136	sensitive	chemo_naive
IM_195	IM_195_312	BRITROC TMA 2.1	stroma	CD8	2.86838693392384e-05	s5	0.0776338994443406	BRITROC-136	sensitive	chemo_naive
IM_195	IM_195_312	BRITROC TMA 2.1	stroma	CD8	2.86838693392384e-05	s6	0.21046257009923	BRITROC-136	sensitive	chemo_naive
IM_195	IM_195_312	BRITROC TMA 2.1	stroma	CD8	2.86838693392384e-05	s7	0.251830474493834	BRITROC-136	sensitive	chemo_naive
IM_195	IM_195_392	BRITROC TMA 2.2	stroma	CD8	0	s1	0.0643812210173685	BRITROC-136	sensitive	chemo_naive
IM_195	IM_195_392	BRITROC TMA 2.2	stroma	CD8	0	s2	0.168971185882597	BRITROC-136	sensitive	chemo_naive
IM_195	IM_195_392	BRITROC TMA 2.2	stroma	CD8	0	s3	0	BRITROC-136	sensitive	chemo_naive
IM_195	IM_195_392	BRITROC TMA 2.2	stroma	CD8	0	s4	0.22672064906263	BRITROC-136	sensitive	chemo_naive
IM_195	IM_195_392	BRITROC TMA 2.2	stroma	CD8	0	s5	0.0776338994443406	BRITROC-136	sensitive	chemo_naive
IM_195	IM_195_392	BRITROC TMA 2.2	stroma	CD8	0	s6	0.21046257009923	BRITROC-136	sensitive	chemo_naive
IM_195	IM_195_392	BRITROC TMA 2.2	stroma	CD8	0	s7	0.251830474493834	BRITROC-136	sensitive	chemo_naive
IM_195	IM_195_466	BRITROC TMA 2.3	stroma	CD8	0	s1	0.0643812210173685	BRITROC-136	sensitive	chemo_naive
IM_195	IM_195_466	BRITROC TMA 2.3	stroma	CD8	0	s2	0.168971185882597	BRITROC-136	sensitive	chemo_naive
IM_195	IM_195_466	BRITROC TMA 2.3	stroma	CD8	0	s3	0	BRITROC-136	sensitive	chemo_naive
IM_195	IM_195_466	BRITROC TMA 2.3	stroma	CD8	0	s4	0.22672064906263	BRITROC-136	sensitive	chemo_naive
IM_195	IM_195_466	BRITROC TMA 2.3	stroma	CD8	0	s5	0.0776338994443406	BRITROC-136	sensitive	chemo_naive
IM_195	IM_195_466	BRITROC TMA 2.3	stroma	CD8	0	s6	0.21046257009923	BRITROC-136	sensitive	chemo_naive
IM_195	IM_195_466	BRITROC TMA 2.3	stroma	CD8	0	s7	0.251830474493834	BRITROC-136	sensitive	chemo_naive
IM_198	IM_198_294	BRITROC TMA 2.1	stroma	CD8	6.82068879548988e-05	s1	0.721696834337821	BRITROC-147	resistant	chemo_naive
IM_198	IM_198_294	BRITROC TMA 2.1	stroma	CD8	6.82068879548988e-05	s2	0.031003178976207	BRITROC-147	resistant	chemo_naive
IM_198	IM_198_294	BRITROC TMA 2.1	stroma	CD8	6.82068879548988e-05	s3	0.0798315187353808	BRITROC-147	resistant	chemo_naive
IM_198	IM_198_294	BRITROC TMA 2.1	stroma	CD8	6.82068879548988e-05	s4	0.0751472746460113	BRITROC-147	resistant	chemo_naive
IM_198	IM_198_294	BRITROC TMA 2.1	stroma	CD8	6.82068879548988e-05	s5	0.0164226071062233	BRITROC-147	resistant	chemo_naive
IM_198	IM_198_294	BRITROC TMA 2.1	stroma	CD8	6.82068879548988e-05	s6	0.0758985861983566	BRITROC-147	resistant	chemo_naive
IM_198	IM_198_294	BRITROC TMA 2.1	stroma	CD8	6.82068879548988e-05	s7	0	BRITROC-147	resistant	chemo_naive
IM_198	IM_198_451	BRITROC TMA 2.3	stroma	CD8	9.60019310102695e-05	s1	0.721696834337821	BRITROC-147	resistant	chemo_naive
IM_198	IM_198_451	BRITROC TMA 2.3	stroma	CD8	9.60019310102695e-05	s2	0.031003178976207	BRITROC-147	resistant	chemo_naive
IM_198	IM_198_451	BRITROC TMA 2.3	stroma	CD8	9.60019310102695e-05	s3	0.0798315187353808	BRITROC-147	resistant	chemo_naive
IM_198	IM_198_451	BRITROC TMA 2.3	stroma	CD8	9.60019310102695e-05	s4	0.0751472746460113	BRITROC-147	resistant	chemo_naive
IM_198	IM_198_451	BRITROC TMA 2.3	stroma	CD8	9.60019310102695e-05	s5	0.0164226071062233	BRITROC-147	resistant	chemo_naive
IM_198	IM_198_451	BRITROC TMA 2.3	stroma	CD8	9.60019310102695e-05	s6	0.0758985861983566	BRITROC-147	resistant	chemo_naive
IM_198	IM_198_451	BRITROC TMA 2.3	stroma	CD8	9.60019310102695e-05	s7	0	BRITROC-147	resistant	chemo_naive
IM_202	IM_202_7	BRITROC TMA 1.1	stroma	CD8	4.20749249225558e-05	s1	0.259928519990254	BRITROC-101	sensitive	neo_adjuvant
IM_202	IM_202_7	BRITROC TMA 1.1	stroma	CD8	4.20749249225558e-05	s2	0.15090326803574	BRITROC-101	sensitive	neo_adjuvant
IM_202	IM_202_7	BRITROC TMA 1.1	stroma	CD8	4.20749249225558e-05	s3	0.0659847849671841	BRITROC-101	sensitive	neo_adjuvant
IM_202	IM_202_7	BRITROC TMA 1.1	stroma	CD8	4.20749249225558e-05	s4	0.230343699102428	BRITROC-101	sensitive	neo_adjuvant
IM_202	IM_202_7	BRITROC TMA 1.1	stroma	CD8	4.20749249225558e-05	s5	0	BRITROC-101	sensitive	neo_adjuvant
IM_202	IM_202_7	BRITROC TMA 1.1	stroma	CD8	4.20749249225558e-05	s6	0.193479312880703	BRITROC-101	sensitive	neo_adjuvant
IM_202	IM_202_7	BRITROC TMA 1.1	stroma	CD8	4.20749249225558e-05	s7	0.0993604150236911	BRITROC-101	sensitive	neo_adjuvant
IM_202	IM_202_96	BRITROC TMA 1.2	stroma	CD8	4.24588385148842e-05	s1	0.259928519990254	BRITROC-101	sensitive	neo_adjuvant
IM_202	IM_202_96	BRITROC TMA 1.2	stroma	CD8	4.24588385148842e-05	s2	0.15090326803574	BRITROC-101	sensitive	neo_adjuvant
IM_202	IM_202_96	BRITROC TMA 1.2	stroma	CD8	4.24588385148842e-05	s3	0.0659847849671841	BRITROC-101	sensitive	neo_adjuvant
IM_202	IM_202_96	BRITROC TMA 1.2	stroma	CD8	4.24588385148842e-05	s4	0.230343699102428	BRITROC-101	sensitive	neo_adjuvant
IM_202	IM_202_96	BRITROC TMA 1.2	stroma	CD8	4.24588385148842e-05	s5	0	BRITROC-101	sensitive	neo_adjuvant
IM_202	IM_202_96	BRITROC TMA 1.2	stroma	CD8	4.24588385148842e-05	s6	0.193479312880703	BRITROC-101	sensitive	neo_adjuvant
IM_202	IM_202_96	BRITROC TMA 1.2	stroma	CD8	4.24588385148842e-05	s7	0.0993604150236911	BRITROC-101	sensitive	neo_adjuvant
IM_202	IM_202_181	BRITROC TMA 1.3	stroma	CD8	5.16591186954351e-05	s1	0.259928519990254	BRITROC-101	sensitive	neo_adjuvant
IM_202	IM_202_181	BRITROC TMA 1.3	stroma	CD8	5.16591186954351e-05	s2	0.15090326803574	BRITROC-101	sensitive	neo_adjuvant
IM_202	IM_202_181	BRITROC TMA 1.3	stroma	CD8	5.16591186954351e-05	s3	0.0659847849671841	BRITROC-101	sensitive	neo_adjuvant
IM_202	IM_202_181	BRITROC TMA 1.3	stroma	CD8	5.16591186954351e-05	s4	0.230343699102428	BRITROC-101	sensitive	neo_adjuvant
IM_202	IM_202_181	BRITROC TMA 1.3	stroma	CD8	5.16591186954351e-05	s5	0	BRITROC-101	sensitive	neo_adjuvant
IM_202	IM_202_181	BRITROC TMA 1.3	stroma	CD8	5.16591186954351e-05	s6	0.193479312880703	BRITROC-101	sensitive	neo_adjuvant
IM_202	IM_202_181	BRITROC TMA 1.3	stroma	CD8	5.16591186954351e-05	s7	0.0993604150236911	BRITROC-101	sensitive	neo_adjuvant
IM_205	IM_205_316	BRITROC TMA 2.1	stroma	CD8	1.00117387637004e-05	s1	0.104474684810446	BRITROC-128	sensitive	chemo_naive
IM_205	IM_205_316	BRITROC TMA 2.1	stroma	CD8	1.00117387637004e-05	s2	0.0652418325337917	BRITROC-128	sensitive	chemo_naive
IM_205	IM_205_316	BRITROC TMA 2.1	stroma	CD8	1.00117387637004e-05	s3	0.14555339120486	BRITROC-128	sensitive	chemo_naive
IM_205	IM_205_316	BRITROC TMA 2.1	stroma	CD8	1.00117387637004e-05	s4	0.089481802014366	BRITROC-128	sensitive	chemo_naive
IM_205	IM_205_316	BRITROC TMA 2.1	stroma	CD8	1.00117387637004e-05	s5	0.0991944902910124	BRITROC-128	sensitive	chemo_naive
IM_205	IM_205_316	BRITROC TMA 2.1	stroma	CD8	1.00117387637004e-05	s6	0.0505609969918426	BRITROC-128	sensitive	chemo_naive
IM_205	IM_205_316	BRITROC TMA 2.1	stroma	CD8	1.00117387637004e-05	s7	0.445492802153681	BRITROC-128	sensitive	chemo_naive
IM_205	IM_205_396	BRITROC TMA 2.2	stroma	CD8	1.64354067968625e-05	s1	0.104474684810446	BRITROC-128	sensitive	chemo_naive
IM_205	IM_205_396	BRITROC TMA 2.2	stroma	CD8	1.64354067968625e-05	s2	0.0652418325337917	BRITROC-128	sensitive	chemo_naive
IM_205	IM_205_396	BRITROC TMA 2.2	stroma	CD8	1.64354067968625e-05	s3	0.14555339120486	BRITROC-128	sensitive	chemo_naive
IM_205	IM_205_396	BRITROC TMA 2.2	stroma	CD8	1.64354067968625e-05	s4	0.089481802014366	BRITROC-128	sensitive	chemo_naive
IM_205	IM_205_396	BRITROC TMA 2.2	stroma	CD8	1.64354067968625e-05	s5	0.0991944902910124	BRITROC-128	sensitive	chemo_naive
IM_205	IM_205_396	BRITROC TMA 2.2	stroma	CD8	1.64354067968625e-05	s6	0.0505609969918426	BRITROC-128	sensitive	chemo_naive
IM_205	IM_205_396	BRITROC TMA 2.2	stroma	CD8	1.64354067968625e-05	s7	0.445492802153681	BRITROC-128	sensitive	chemo_naive
IM_205	IM_205_470	BRITROC TMA 2.3	stroma	CD8	2.45233879550928e-05	s1	0.104474684810446	BRITROC-128	sensitive	chemo_naive
IM_205	IM_205_470	BRITROC TMA 2.3	stroma	CD8	2.45233879550928e-05	s2	0.0652418325337917	BRITROC-128	sensitive	chemo_naive
IM_205	IM_205_470	BRITROC TMA 2.3	stroma	CD8	2.45233879550928e-05	s3	0.14555339120486	BRITROC-128	sensitive	chemo_naive
IM_205	IM_205_470	BRITROC TMA 2.3	stroma	CD8	2.45233879550928e-05	s4	0.089481802014366	BRITROC-128	sensitive	chemo_naive
IM_205	IM_205_470	BRITROC TMA 2.3	stroma	CD8	2.45233879550928e-05	s5	0.0991944902910124	BRITROC-128	sensitive	chemo_naive
IM_205	IM_205_470	BRITROC TMA 2.3	stroma	CD8	2.45233879550928e-05	s6	0.0505609969918426	BRITROC-128	sensitive	chemo_naive
IM_205	IM_205_470	BRITROC TMA 2.3	stroma	CD8	2.45233879550928e-05	s7	0.445492802153681	BRITROC-128	sensitive	chemo_naive
IM_207	IM_207_310	BRITROC TMA 2.1	stroma	CD8	5.76118856709074e-05	s1	0	BRITROC-138	sensitive	chemo_naive
IM_207	IM_207_310	BRITROC TMA 2.1	stroma	CD8	5.76118856709074e-05	s2	0.535438094271336	BRITROC-138	sensitive	chemo_naive
IM_207	IM_207_310	BRITROC TMA 2.1	stroma	CD8	5.76118856709074e-05	s3	0.414693340310992	BRITROC-138	sensitive	chemo_naive
IM_207	IM_207_310	BRITROC TMA 2.1	stroma	CD8	5.76118856709074e-05	s4	0.0358427808040989	BRITROC-138	sensitive	chemo_naive
IM_207	IM_207_310	BRITROC TMA 2.1	stroma	CD8	5.76118856709074e-05	s5	0.0140257846135738	BRITROC-138	sensitive	chemo_naive
IM_207	IM_207_310	BRITROC TMA 2.1	stroma	CD8	5.76118856709074e-05	s6	0	BRITROC-138	sensitive	chemo_naive
IM_207	IM_207_310	BRITROC TMA 2.1	stroma	CD8	5.76118856709074e-05	s7	0	BRITROC-138	sensitive	chemo_naive
IM_207	IM_207_391	BRITROC TMA 2.2	stroma	CD8	4.78360482388781e-05	s1	0	BRITROC-138	sensitive	chemo_naive
IM_207	IM_207_391	BRITROC TMA 2.2	stroma	CD8	4.78360482388781e-05	s2	0.535438094271336	BRITROC-138	sensitive	chemo_naive
IM_207	IM_207_391	BRITROC TMA 2.2	stroma	CD8	4.78360482388781e-05	s3	0.414693340310992	BRITROC-138	sensitive	chemo_naive
IM_207	IM_207_391	BRITROC TMA 2.2	stroma	CD8	4.78360482388781e-05	s4	0.0358427808040989	BRITROC-138	sensitive	chemo_naive
IM_207	IM_207_391	BRITROC TMA 2.2	stroma	CD8	4.78360482388781e-05	s5	0.0140257846135738	BRITROC-138	sensitive	chemo_naive
IM_207	IM_207_391	BRITROC TMA 2.2	stroma	CD8	4.78360482388781e-05	s6	0	BRITROC-138	sensitive	chemo_naive
IM_207	IM_207_391	BRITROC TMA 2.2	stroma	CD8	4.78360482388781e-05	s7	0	BRITROC-138	sensitive	chemo_naive
IM_207	IM_207_464	BRITROC TMA 2.3	stroma	CD8	4.539079202393e-06	s1	0	BRITROC-138	sensitive	chemo_naive
IM_207	IM_207_464	BRITROC TMA 2.3	stroma	CD8	4.539079202393e-06	s2	0.535438094271336	BRITROC-138	sensitive	chemo_naive
IM_207	IM_207_464	BRITROC TMA 2.3	stroma	CD8	4.539079202393e-06	s3	0.414693340310992	BRITROC-138	sensitive	chemo_naive
IM_207	IM_207_464	BRITROC TMA 2.3	stroma	CD8	4.539079202393e-06	s4	0.0358427808040989	BRITROC-138	sensitive	chemo_naive
IM_207	IM_207_464	BRITROC TMA 2.3	stroma	CD8	4.539079202393e-06	s5	0.0140257846135738	BRITROC-138	sensitive	chemo_naive
IM_207	IM_207_464	BRITROC TMA 2.3	stroma	CD8	4.539079202393e-06	s6	0	BRITROC-138	sensitive	chemo_naive
IM_207	IM_207_464	BRITROC TMA 2.3	stroma	CD8	4.539079202393e-06	s7	0	BRITROC-138	sensitive	chemo_naive
IM_208	IM_208_300	BRITROC TMA 2.1	stroma	CD8	0.00015527950310559	s1	0.12842530926844	BRITROC-145	sensitive	chemo_naive
IM_208	IM_208_300	BRITROC TMA 2.1	stroma	CD8	0.00015527950310559	s2	0.204890069448798	BRITROC-145	sensitive	chemo_naive
IM_208	IM_208_300	BRITROC TMA 2.1	stroma	CD8	0.00015527950310559	s3	0	BRITROC-145	sensitive	chemo_naive
IM_208	IM_208_300	BRITROC TMA 2.1	stroma	CD8	0.00015527950310559	s4	0.26911161771664	BRITROC-145	sensitive	chemo_naive
IM_208	IM_208_300	BRITROC TMA 2.1	stroma	CD8	0.00015527950310559	s5	0.0452120369293624	BRITROC-145	sensitive	chemo_naive
IM_208	IM_208_300	BRITROC TMA 2.1	stroma	CD8	0.00015527950310559	s6	0.0486404751532872	BRITROC-145	sensitive	chemo_naive
IM_208	IM_208_300	BRITROC TMA 2.1	stroma	CD8	0.00015527950310559	s7	0.303720491483472	BRITROC-145	sensitive	chemo_naive
IM_208	IM_208_383	BRITROC TMA 2.2	stroma	CD8	0.000561882812105715	s1	0.12842530926844	BRITROC-145	sensitive	chemo_naive
IM_208	IM_208_383	BRITROC TMA 2.2	stroma	CD8	0.000561882812105715	s2	0.204890069448798	BRITROC-145	sensitive	chemo_naive
IM_208	IM_208_383	BRITROC TMA 2.2	stroma	CD8	0.000561882812105715	s3	0	BRITROC-145	sensitive	chemo_naive
IM_208	IM_208_383	BRITROC TMA 2.2	stroma	CD8	0.000561882812105715	s4	0.26911161771664	BRITROC-145	sensitive	chemo_naive
IM_208	IM_208_383	BRITROC TMA 2.2	stroma	CD8	0.000561882812105715	s5	0.0452120369293624	BRITROC-145	sensitive	chemo_naive
IM_208	IM_208_383	BRITROC TMA 2.2	stroma	CD8	0.000561882812105715	s6	0.0486404751532872	BRITROC-145	sensitive	chemo_naive
IM_208	IM_208_383	BRITROC TMA 2.2	stroma	CD8	0.000561882812105715	s7	0.303720491483472	BRITROC-145	sensitive	chemo_naive
IM_208	IM_208_456	BRITROC TMA 2.3	stroma	CD8	0.000484718959396525	s1	0.12842530926844	BRITROC-145	sensitive	chemo_naive
IM_208	IM_208_456	BRITROC TMA 2.3	stroma	CD8	0.000484718959396525	s2	0.204890069448798	BRITROC-145	sensitive	chemo_naive
IM_208	IM_208_456	BRITROC TMA 2.3	stroma	CD8	0.000484718959396525	s3	0	BRITROC-145	sensitive	chemo_naive
IM_208	IM_208_456	BRITROC TMA 2.3	stroma	CD8	0.000484718959396525	s4	0.26911161771664	BRITROC-145	sensitive	chemo_naive
IM_208	IM_208_456	BRITROC TMA 2.3	stroma	CD8	0.000484718959396525	s5	0.0452120369293624	BRITROC-145	sensitive	chemo_naive
IM_208	IM_208_456	BRITROC TMA 2.3	stroma	CD8	0.000484718959396525	s6	0.0486404751532872	BRITROC-145	sensitive	chemo_naive
IM_208	IM_208_456	BRITROC TMA 2.3	stroma	CD8	0.000484718959396525	s7	0.303720491483472	BRITROC-145	sensitive	chemo_naive
IM_211	IM_211_4	BRITROC TMA 1.1	stroma	CD8	0.000319565391068147	s1	0.442093513981268	BRITROC-105	sensitive	chemo_naive
IM_211	IM_211_4	BRITROC TMA 1.1	stroma	CD8	0.000319565391068147	s2	0.0251486049788444	BRITROC-105	sensitive	chemo_naive
IM_211	IM_211_4	BRITROC TMA 1.1	stroma	CD8	0.000319565391068147	s3	0.326917741148142	BRITROC-105	sensitive	chemo_naive
IM_211	IM_211_4	BRITROC TMA 1.1	stroma	CD8	0.000319565391068147	s4	0.0231432829162828	BRITROC-105	sensitive	chemo_naive
IM_211	IM_211_4	BRITROC TMA 1.1	stroma	CD8	0.000319565391068147	s5	0.0568329253400128	BRITROC-105	sensitive	chemo_naive
IM_211	IM_211_4	BRITROC TMA 1.1	stroma	CD8	0.000319565391068147	s6	0.015500088340787	BRITROC-105	sensitive	chemo_naive
IM_211	IM_211_4	BRITROC TMA 1.1	stroma	CD8	0.000319565391068147	s7	0.110363843294663	BRITROC-105	sensitive	chemo_naive
IM_211	IM_211_93	BRITROC TMA 1.2	stroma	CD8	0.000102925434933481	s1	0.442093513981268	BRITROC-105	sensitive	chemo_naive
IM_211	IM_211_93	BRITROC TMA 1.2	stroma	CD8	0.000102925434933481	s2	0.0251486049788444	BRITROC-105	sensitive	chemo_naive
IM_211	IM_211_93	BRITROC TMA 1.2	stroma	CD8	0.000102925434933481	s3	0.326917741148142	BRITROC-105	sensitive	chemo_naive
IM_211	IM_211_93	BRITROC TMA 1.2	stroma	CD8	0.000102925434933481	s4	0.0231432829162828	BRITROC-105	sensitive	chemo_naive
IM_211	IM_211_93	BRITROC TMA 1.2	stroma	CD8	0.000102925434933481	s5	0.0568329253400128	BRITROC-105	sensitive	chemo_naive
IM_211	IM_211_93	BRITROC TMA 1.2	stroma	CD8	0.000102925434933481	s6	0.015500088340787	BRITROC-105	sensitive	chemo_naive
IM_211	IM_211_93	BRITROC TMA 1.2	stroma	CD8	0.000102925434933481	s7	0.110363843294663	BRITROC-105	sensitive	chemo_naive
IM_211	IM_211_178	BRITROC TMA 1.3	stroma	CD8	0.000191711053100767	s1	0.442093513981268	BRITROC-105	sensitive	chemo_naive
IM_211	IM_211_178	BRITROC TMA 1.3	stroma	CD8	0.000191711053100767	s2	0.0251486049788444	BRITROC-105	sensitive	chemo_naive
IM_211	IM_211_178	BRITROC TMA 1.3	stroma	CD8	0.000191711053100767	s3	0.326917741148142	BRITROC-105	sensitive	chemo_naive
IM_211	IM_211_178	BRITROC TMA 1.3	stroma	CD8	0.000191711053100767	s4	0.0231432829162828	BRITROC-105	sensitive	chemo_naive
IM_211	IM_211_178	BRITROC TMA 1.3	stroma	CD8	0.000191711053100767	s5	0.0568329253400128	BRITROC-105	sensitive	chemo_naive
IM_211	IM_211_178	BRITROC TMA 1.3	stroma	CD8	0.000191711053100767	s6	0.015500088340787	BRITROC-105	sensitive	chemo_naive
IM_211	IM_211_178	BRITROC TMA 1.3	stroma	CD8	0.000191711053100767	s7	0.110363843294663	BRITROC-105	sensitive	chemo_naive
IM_214	IM_214_321	BRITROC TMA 2.1	stroma	CD8	0.000993727097695795	s1	0.19626185209458	BRITROC-124	sensitive	neo_adjuvant
IM_214	IM_214_321	BRITROC TMA 2.1	stroma	CD8	0.000993727097695795	s2	0.0929427492505418	BRITROC-124	sensitive	neo_adjuvant
IM_214	IM_214_321	BRITROC TMA 2.1	stroma	CD8	0.000993727097695795	s3	0.340928265191525	BRITROC-124	sensitive	neo_adjuvant
IM_214	IM_214_321	BRITROC TMA 2.1	stroma	CD8	0.000993727097695795	s4	0	BRITROC-124	sensitive	neo_adjuvant
IM_214	IM_214_321	BRITROC TMA 2.1	stroma	CD8	0.000993727097695795	s5	0.172767061129315	BRITROC-124	sensitive	neo_adjuvant
IM_214	IM_214_321	BRITROC TMA 2.1	stroma	CD8	0.000993727097695795	s6	0	BRITROC-124	sensitive	neo_adjuvant
IM_214	IM_214_321	BRITROC TMA 2.1	stroma	CD8	0.000993727097695795	s7	0.197100072334038	BRITROC-124	sensitive	neo_adjuvant
IM_214	IM_214_401	BRITROC TMA 2.2	stroma	CD8	0.000985409776496745	s1	0.19626185209458	BRITROC-124	sensitive	neo_adjuvant
IM_214	IM_214_401	BRITROC TMA 2.2	stroma	CD8	0.000985409776496745	s2	0.0929427492505418	BRITROC-124	sensitive	neo_adjuvant
IM_214	IM_214_401	BRITROC TMA 2.2	stroma	CD8	0.000985409776496745	s3	0.340928265191525	BRITROC-124	sensitive	neo_adjuvant
IM_214	IM_214_401	BRITROC TMA 2.2	stroma	CD8	0.000985409776496745	s4	0	BRITROC-124	sensitive	neo_adjuvant
IM_214	IM_214_401	BRITROC TMA 2.2	stroma	CD8	0.000985409776496745	s5	0.172767061129315	BRITROC-124	sensitive	neo_adjuvant
IM_214	IM_214_401	BRITROC TMA 2.2	stroma	CD8	0.000985409776496745	s6	0	BRITROC-124	sensitive	neo_adjuvant
IM_214	IM_214_401	BRITROC TMA 2.2	stroma	CD8	0.000985409776496745	s7	0.197100072334038	BRITROC-124	sensitive	neo_adjuvant
IM_214	IM_214_475	BRITROC TMA 2.3	stroma	CD8	0.00105564872286548	s1	0.19626185209458	BRITROC-124	sensitive	neo_adjuvant
IM_214	IM_214_475	BRITROC TMA 2.3	stroma	CD8	0.00105564872286548	s2	0.0929427492505418	BRITROC-124	sensitive	neo_adjuvant
IM_214	IM_214_475	BRITROC TMA 2.3	stroma	CD8	0.00105564872286548	s3	0.340928265191525	BRITROC-124	sensitive	neo_adjuvant
IM_214	IM_214_475	BRITROC TMA 2.3	stroma	CD8	0.00105564872286548	s4	0	BRITROC-124	sensitive	neo_adjuvant
IM_214	IM_214_475	BRITROC TMA 2.3	stroma	CD8	0.00105564872286548	s5	0.172767061129315	BRITROC-124	sensitive	neo_adjuvant
IM_214	IM_214_475	BRITROC TMA 2.3	stroma	CD8	0.00105564872286548	s6	0	BRITROC-124	sensitive	neo_adjuvant
IM_214	IM_214_475	BRITROC TMA 2.3	stroma	CD8	0.00105564872286548	s7	0.197100072334038	BRITROC-124	sensitive	neo_adjuvant
IM_218	IM_218_289	BRITROC TMA 2.1	stroma	CD8	0.000363938182500144	s1	0.16438251854436	BRITROC-153	sensitive	neo_adjuvant
IM_218	IM_218_289	BRITROC TMA 2.1	stroma	CD8	0.000363938182500144	s2	0.0496480012866911	BRITROC-153	sensitive	neo_adjuvant
IM_218	IM_218_289	BRITROC TMA 2.1	stroma	CD8	0.000363938182500144	s3	0.0981961835882256	BRITROC-153	sensitive	neo_adjuvant
IM_218	IM_218_289	BRITROC TMA 2.1	stroma	CD8	0.000363938182500144	s4	0.128305095870988	BRITROC-153	sensitive	neo_adjuvant
IM_218	IM_218_289	BRITROC TMA 2.1	stroma	CD8	0.000363938182500144	s5	0.0252552686123414	BRITROC-153	sensitive	neo_adjuvant
IM_218	IM_218_289	BRITROC TMA 2.1	stroma	CD8	0.000363938182500144	s6	0.0414394432363036	BRITROC-153	sensitive	neo_adjuvant
IM_218	IM_218_289	BRITROC TMA 2.1	stroma	CD8	0.000363938182500144	s7	0.49277348886109	BRITROC-153	sensitive	neo_adjuvant
IM_218	IM_218_373	BRITROC TMA 2.2	stroma	CD8	0.00023588159633983	s1	0.16438251854436	BRITROC-153	sensitive	neo_adjuvant
IM_218	IM_218_373	BRITROC TMA 2.2	stroma	CD8	0.00023588159633983	s2	0.0496480012866911	BRITROC-153	sensitive	neo_adjuvant
IM_218	IM_218_373	BRITROC TMA 2.2	stroma	CD8	0.00023588159633983	s3	0.0981961835882256	BRITROC-153	sensitive	neo_adjuvant
IM_218	IM_218_373	BRITROC TMA 2.2	stroma	CD8	0.00023588159633983	s4	0.128305095870988	BRITROC-153	sensitive	neo_adjuvant
IM_218	IM_218_373	BRITROC TMA 2.2	stroma	CD8	0.00023588159633983	s5	0.0252552686123414	BRITROC-153	sensitive	neo_adjuvant
IM_218	IM_218_373	BRITROC TMA 2.2	stroma	CD8	0.00023588159633983	s6	0.0414394432363036	BRITROC-153	sensitive	neo_adjuvant
IM_218	IM_218_373	BRITROC TMA 2.2	stroma	CD8	0.00023588159633983	s7	0.49277348886109	BRITROC-153	sensitive	neo_adjuvant
IM_218	IM_218_446	BRITROC TMA 2.3	stroma	CD8	0.000246084858261957	s1	0.16438251854436	BRITROC-153	sensitive	neo_adjuvant
IM_218	IM_218_446	BRITROC TMA 2.3	stroma	CD8	0.000246084858261957	s2	0.0496480012866911	BRITROC-153	sensitive	neo_adjuvant
IM_218	IM_218_446	BRITROC TMA 2.3	stroma	CD8	0.000246084858261957	s3	0.0981961835882256	BRITROC-153	sensitive	neo_adjuvant
IM_218	IM_218_446	BRITROC TMA 2.3	stroma	CD8	0.000246084858261957	s4	0.128305095870988	BRITROC-153	sensitive	neo_adjuvant
IM_218	IM_218_446	BRITROC TMA 2.3	stroma	CD8	0.000246084858261957	s5	0.0252552686123414	BRITROC-153	sensitive	neo_adjuvant
IM_218	IM_218_446	BRITROC TMA 2.3	stroma	CD8	0.000246084858261957	s6	0.0414394432363036	BRITROC-153	sensitive	neo_adjuvant
IM_218	IM_218_446	BRITROC TMA 2.3	stroma	CD8	0.000246084858261957	s7	0.49277348886109	BRITROC-153	sensitive	neo_adjuvant
IM_22	IM_22_82	BRITROC TMA 1.1	stroma	CD8	0.000486935278873611	s1	0.506713013130071	BRITROC-8	sensitive	chemo_naive
IM_22	IM_22_82	BRITROC TMA 1.1	stroma	CD8	0.000486935278873611	s2	0.029934580708502	BRITROC-8	sensitive	chemo_naive
IM_22	IM_22_82	BRITROC TMA 1.1	stroma	CD8	0.000486935278873611	s3	0.3008675085128	BRITROC-8	sensitive	chemo_naive
IM_22	IM_22_82	BRITROC TMA 1.1	stroma	CD8	0.000486935278873611	s4	0.108371777753275	BRITROC-8	sensitive	chemo_naive
IM_22	IM_22_82	BRITROC TMA 1.1	stroma	CD8	0.000486935278873611	s5	0.0420007930856599	BRITROC-8	sensitive	chemo_naive
IM_22	IM_22_82	BRITROC TMA 1.1	stroma	CD8	0.000486935278873611	s6	0.0121123268096919	BRITROC-8	sensitive	chemo_naive
IM_22	IM_22_82	BRITROC TMA 1.1	stroma	CD8	0.000486935278873611	s7	0	BRITROC-8	sensitive	chemo_naive
IM_22	IM_22_255	BRITROC TMA 1.3	stroma	CD8	0.000332599502684553	s1	0.506713013130071	BRITROC-8	sensitive	chemo_naive
IM_22	IM_22_255	BRITROC TMA 1.3	stroma	CD8	0.000332599502684553	s2	0.029934580708502	BRITROC-8	sensitive	chemo_naive
IM_22	IM_22_255	BRITROC TMA 1.3	stroma	CD8	0.000332599502684553	s3	0.3008675085128	BRITROC-8	sensitive	chemo_naive
IM_22	IM_22_255	BRITROC TMA 1.3	stroma	CD8	0.000332599502684553	s4	0.108371777753275	BRITROC-8	sensitive	chemo_naive
IM_22	IM_22_255	BRITROC TMA 1.3	stroma	CD8	0.000332599502684553	s5	0.0420007930856599	BRITROC-8	sensitive	chemo_naive
IM_22	IM_22_255	BRITROC TMA 1.3	stroma	CD8	0.000332599502684553	s6	0.0121123268096919	BRITROC-8	sensitive	chemo_naive
IM_22	IM_22_255	BRITROC TMA 1.3	stroma	CD8	0.000332599502684553	s7	0	BRITROC-8	sensitive	chemo_naive
IM_220	IM_220_287	BRITROC TMA 2.1	stroma	CD8	3.48317972510746e-05	s1	0.445982298920356	BRITROC-156	sensitive	neo_adjuvant
IM_220	IM_220_287	BRITROC TMA 2.1	stroma	CD8	3.48317972510746e-05	s2	0.138566764195051	BRITROC-156	sensitive	neo_adjuvant
IM_220	IM_220_287	BRITROC TMA 2.1	stroma	CD8	3.48317972510746e-05	s3	0.0794750080558601	BRITROC-156	sensitive	neo_adjuvant
IM_220	IM_220_287	BRITROC TMA 2.1	stroma	CD8	3.48317972510746e-05	s4	0.0378950615196005	BRITROC-156	sensitive	neo_adjuvant
IM_220	IM_220_287	BRITROC TMA 2.1	stroma	CD8	3.48317972510746e-05	s5	0.159843602402081	BRITROC-156	sensitive	neo_adjuvant
IM_220	IM_220_287	BRITROC TMA 2.1	stroma	CD8	3.48317972510746e-05	s6	0.113175912650186	BRITROC-156	sensitive	neo_adjuvant
IM_220	IM_220_287	BRITROC TMA 2.1	stroma	CD8	3.48317972510746e-05	s7	0.0250613522568665	BRITROC-156	sensitive	neo_adjuvant
IM_220	IM_220_371	BRITROC TMA 2.2	stroma	CD8	0	s1	0.445982298920356	BRITROC-156	sensitive	neo_adjuvant
IM_220	IM_220_371	BRITROC TMA 2.2	stroma	CD8	0	s2	0.138566764195051	BRITROC-156	sensitive	neo_adjuvant
IM_220	IM_220_371	BRITROC TMA 2.2	stroma	CD8	0	s3	0.0794750080558601	BRITROC-156	sensitive	neo_adjuvant
IM_220	IM_220_371	BRITROC TMA 2.2	stroma	CD8	0	s4	0.0378950615196005	BRITROC-156	sensitive	neo_adjuvant
IM_220	IM_220_371	BRITROC TMA 2.2	stroma	CD8	0	s5	0.159843602402081	BRITROC-156	sensitive	neo_adjuvant
IM_220	IM_220_371	BRITROC TMA 2.2	stroma	CD8	0	s6	0.113175912650186	BRITROC-156	sensitive	neo_adjuvant
IM_220	IM_220_371	BRITROC TMA 2.2	stroma	CD8	0	s7	0.0250613522568665	BRITROC-156	sensitive	neo_adjuvant
IM_220	IM_220_444	BRITROC TMA 2.3	stroma	CD8	0	s1	0.445982298920356	BRITROC-156	sensitive	neo_adjuvant
IM_220	IM_220_444	BRITROC TMA 2.3	stroma	CD8	0	s2	0.138566764195051	BRITROC-156	sensitive	neo_adjuvant
IM_220	IM_220_444	BRITROC TMA 2.3	stroma	CD8	0	s3	0.0794750080558601	BRITROC-156	sensitive	neo_adjuvant
IM_220	IM_220_444	BRITROC TMA 2.3	stroma	CD8	0	s4	0.0378950615196005	BRITROC-156	sensitive	neo_adjuvant
IM_220	IM_220_444	BRITROC TMA 2.3	stroma	CD8	0	s5	0.159843602402081	BRITROC-156	sensitive	neo_adjuvant
IM_220	IM_220_444	BRITROC TMA 2.3	stroma	CD8	0	s6	0.113175912650186	BRITROC-156	sensitive	neo_adjuvant
IM_220	IM_220_444	BRITROC TMA 2.3	stroma	CD8	0	s7	0.0250613522568665	BRITROC-156	sensitive	neo_adjuvant
IM_222	IM_222_284	BRITROC TMA 2.1	stroma	CD8	6.33440595940913e-06	s1	0.409136334452325	BRITROC-162	sensitive	chemo_naive
IM_222	IM_222_284	BRITROC TMA 2.1	stroma	CD8	6.33440595940913e-06	s2	0.0287449031356662	BRITROC-162	sensitive	chemo_naive
IM_222	IM_222_284	BRITROC TMA 2.1	stroma	CD8	6.33440595940913e-06	s3	0.349332586639911	BRITROC-162	sensitive	chemo_naive
IM_222	IM_222_284	BRITROC TMA 2.1	stroma	CD8	6.33440595940913e-06	s4	0.0338516583238561	BRITROC-162	sensitive	chemo_naive
IM_222	IM_222_284	BRITROC TMA 2.1	stroma	CD8	6.33440595940913e-06	s5	0.0221055157216213	BRITROC-162	sensitive	chemo_naive
IM_222	IM_222_284	BRITROC TMA 2.1	stroma	CD8	6.33440595940913e-06	s6	0.0383571621128992	BRITROC-162	sensitive	chemo_naive
IM_222	IM_222_284	BRITROC TMA 2.1	stroma	CD8	6.33440595940913e-06	s7	0.118471839613721	BRITROC-162	sensitive	chemo_naive
IM_222	IM_222_369	BRITROC TMA 2.2	stroma	CD8	0	s1	0.409136334452325	BRITROC-162	sensitive	chemo_naive
IM_222	IM_222_369	BRITROC TMA 2.2	stroma	CD8	0	s2	0.0287449031356662	BRITROC-162	sensitive	chemo_naive
IM_222	IM_222_369	BRITROC TMA 2.2	stroma	CD8	0	s3	0.349332586639911	BRITROC-162	sensitive	chemo_naive
IM_222	IM_222_369	BRITROC TMA 2.2	stroma	CD8	0	s4	0.0338516583238561	BRITROC-162	sensitive	chemo_naive
IM_222	IM_222_369	BRITROC TMA 2.2	stroma	CD8	0	s5	0.0221055157216213	BRITROC-162	sensitive	chemo_naive
IM_222	IM_222_369	BRITROC TMA 2.2	stroma	CD8	0	s6	0.0383571621128992	BRITROC-162	sensitive	chemo_naive
IM_222	IM_222_369	BRITROC TMA 2.2	stroma	CD8	0	s7	0.118471839613721	BRITROC-162	sensitive	chemo_naive
IM_222	IM_222_441	BRITROC TMA 2.3	stroma	CD8	2.26350748089222e-05	s1	0.409136334452325	BRITROC-162	sensitive	chemo_naive
IM_222	IM_222_441	BRITROC TMA 2.3	stroma	CD8	2.26350748089222e-05	s2	0.0287449031356662	BRITROC-162	sensitive	chemo_naive
IM_222	IM_222_441	BRITROC TMA 2.3	stroma	CD8	2.26350748089222e-05	s3	0.349332586639911	BRITROC-162	sensitive	chemo_naive
IM_222	IM_222_441	BRITROC TMA 2.3	stroma	CD8	2.26350748089222e-05	s4	0.0338516583238561	BRITROC-162	sensitive	chemo_naive
IM_222	IM_222_441	BRITROC TMA 2.3	stroma	CD8	2.26350748089222e-05	s5	0.0221055157216213	BRITROC-162	sensitive	chemo_naive
IM_222	IM_222_441	BRITROC TMA 2.3	stroma	CD8	2.26350748089222e-05	s6	0.0383571621128992	BRITROC-162	sensitive	chemo_naive
IM_222	IM_222_441	BRITROC TMA 2.3	stroma	CD8	2.26350748089222e-05	s7	0.118471839613721	BRITROC-162	sensitive	chemo_naive
IM_223	IM_223_283	BRITROC TMA 2.1	stroma	CD8	1.60881775133755e-05	s1	0.359576306967411	BRITROC-162	sensitive	chemo_naive
IM_223	IM_223_283	BRITROC TMA 2.1	stroma	CD8	1.60881775133755e-05	s2	0.0156003826116334	BRITROC-162	sensitive	chemo_naive
IM_223	IM_223_283	BRITROC TMA 2.1	stroma	CD8	1.60881775133755e-05	s3	0.253232290372078	BRITROC-162	sensitive	chemo_naive
IM_223	IM_223_283	BRITROC TMA 2.1	stroma	CD8	1.60881775133755e-05	s4	0	BRITROC-162	sensitive	chemo_naive
IM_223	IM_223_283	BRITROC TMA 2.1	stroma	CD8	1.60881775133755e-05	s5	0.134447691798689	BRITROC-162	sensitive	chemo_naive
IM_223	IM_223_283	BRITROC TMA 2.1	stroma	CD8	1.60881775133755e-05	s6	0	BRITROC-162	sensitive	chemo_naive
IM_223	IM_223_283	BRITROC TMA 2.1	stroma	CD8	1.60881775133755e-05	s7	0.237143328250188	BRITROC-162	sensitive	chemo_naive
IM_223	IM_223_368	BRITROC TMA 2.2	stroma	CD8	0.000135600881405729	s1	0.359576306967411	BRITROC-162	sensitive	chemo_naive
IM_223	IM_223_368	BRITROC TMA 2.2	stroma	CD8	0.000135600881405729	s2	0.0156003826116334	BRITROC-162	sensitive	chemo_naive
IM_223	IM_223_368	BRITROC TMA 2.2	stroma	CD8	0.000135600881405729	s3	0.253232290372078	BRITROC-162	sensitive	chemo_naive
IM_223	IM_223_368	BRITROC TMA 2.2	stroma	CD8	0.000135600881405729	s4	0	BRITROC-162	sensitive	chemo_naive
IM_223	IM_223_368	BRITROC TMA 2.2	stroma	CD8	0.000135600881405729	s5	0.134447691798689	BRITROC-162	sensitive	chemo_naive
IM_223	IM_223_368	BRITROC TMA 2.2	stroma	CD8	0.000135600881405729	s6	0	BRITROC-162	sensitive	chemo_naive
IM_223	IM_223_368	BRITROC TMA 2.2	stroma	CD8	0.000135600881405729	s7	0.237143328250188	BRITROC-162	sensitive	chemo_naive
IM_23	IM_23_81	BRITROC TMA 1.1	stroma	CD8	0.000181287932529361	s1	0.111639973470463	BRITROC-9	sensitive	chemo_naive
IM_23	IM_23_81	BRITROC TMA 1.1	stroma	CD8	0.000181287932529361	s2	0.242600352630019	BRITROC-9	sensitive	chemo_naive
IM_23	IM_23_81	BRITROC TMA 1.1	stroma	CD8	0.000181287932529361	s3	0.381799185350792	BRITROC-9	sensitive	chemo_naive
IM_23	IM_23_81	BRITROC TMA 1.1	stroma	CD8	0.000181287932529361	s4	0.0499262337069729	BRITROC-9	sensitive	chemo_naive
IM_23	IM_23_81	BRITROC TMA 1.1	stroma	CD8	0.000181287932529361	s5	0	BRITROC-9	sensitive	chemo_naive
IM_23	IM_23_81	BRITROC TMA 1.1	stroma	CD8	0.000181287932529361	s6	0	BRITROC-9	sensitive	chemo_naive
IM_23	IM_23_81	BRITROC TMA 1.1	stroma	CD8	0.000181287932529361	s7	0.214034254841754	BRITROC-9	sensitive	chemo_naive
IM_23	IM_23_167	BRITROC TMA 1.2	stroma	CD8	0.000106907422181419	s1	0.111639973470463	BRITROC-9	sensitive	chemo_naive
IM_23	IM_23_167	BRITROC TMA 1.2	stroma	CD8	0.000106907422181419	s2	0.242600352630019	BRITROC-9	sensitive	chemo_naive
IM_23	IM_23_167	BRITROC TMA 1.2	stroma	CD8	0.000106907422181419	s3	0.381799185350792	BRITROC-9	sensitive	chemo_naive
IM_23	IM_23_167	BRITROC TMA 1.2	stroma	CD8	0.000106907422181419	s4	0.0499262337069729	BRITROC-9	sensitive	chemo_naive
IM_23	IM_23_167	BRITROC TMA 1.2	stroma	CD8	0.000106907422181419	s5	0	BRITROC-9	sensitive	chemo_naive
IM_23	IM_23_167	BRITROC TMA 1.2	stroma	CD8	0.000106907422181419	s6	0	BRITROC-9	sensitive	chemo_naive
IM_23	IM_23_167	BRITROC TMA 1.2	stroma	CD8	0.000106907422181419	s7	0.214034254841754	BRITROC-9	sensitive	chemo_naive
IM_23	IM_23_254	BRITROC TMA 1.3	stroma	CD8	1.47735946618078e-05	s1	0.111639973470463	BRITROC-9	sensitive	chemo_naive
IM_23	IM_23_254	BRITROC TMA 1.3	stroma	CD8	1.47735946618078e-05	s2	0.242600352630019	BRITROC-9	sensitive	chemo_naive
IM_23	IM_23_254	BRITROC TMA 1.3	stroma	CD8	1.47735946618078e-05	s3	0.381799185350792	BRITROC-9	sensitive	chemo_naive
IM_23	IM_23_254	BRITROC TMA 1.3	stroma	CD8	1.47735946618078e-05	s4	0.0499262337069729	BRITROC-9	sensitive	chemo_naive
IM_23	IM_23_254	BRITROC TMA 1.3	stroma	CD8	1.47735946618078e-05	s5	0	BRITROC-9	sensitive	chemo_naive
IM_23	IM_23_254	BRITROC TMA 1.3	stroma	CD8	1.47735946618078e-05	s6	0	BRITROC-9	sensitive	chemo_naive
IM_23	IM_23_254	BRITROC TMA 1.3	stroma	CD8	1.47735946618078e-05	s7	0.214034254841754	BRITROC-9	sensitive	chemo_naive
IM_25	IM_25_80	BRITROC TMA 1.1	stroma	CD8	0.000130914004983178	s1	0.0621569011597582	BRITROC-11	sensitive	neo_adjuvant
IM_25	IM_25_80	BRITROC TMA 1.1	stroma	CD8	0.000130914004983178	s2	0.145351203793287	BRITROC-11	sensitive	neo_adjuvant
IM_25	IM_25_80	BRITROC TMA 1.1	stroma	CD8	0.000130914004983178	s3	0.114868856617438	BRITROC-11	sensitive	neo_adjuvant
IM_25	IM_25_80	BRITROC TMA 1.1	stroma	CD8	0.000130914004983178	s4	0.228813510665952	BRITROC-11	sensitive	neo_adjuvant
IM_25	IM_25_80	BRITROC TMA 1.1	stroma	CD8	0.000130914004983178	s5	0.0665077669690493	BRITROC-11	sensitive	neo_adjuvant
IM_25	IM_25_80	BRITROC TMA 1.1	stroma	CD8	0.000130914004983178	s6	0.0226407097084363	BRITROC-11	sensitive	neo_adjuvant
IM_25	IM_25_80	BRITROC TMA 1.1	stroma	CD8	0.000130914004983178	s7	0.359661051086079	BRITROC-11	sensitive	neo_adjuvant
IM_25	IM_25_166	BRITROC TMA 1.2	stroma	CD8	0.000114745656457102	s1	0.0621569011597582	BRITROC-11	sensitive	neo_adjuvant
IM_25	IM_25_166	BRITROC TMA 1.2	stroma	CD8	0.000114745656457102	s2	0.145351203793287	BRITROC-11	sensitive	neo_adjuvant
IM_25	IM_25_166	BRITROC TMA 1.2	stroma	CD8	0.000114745656457102	s3	0.114868856617438	BRITROC-11	sensitive	neo_adjuvant
IM_25	IM_25_166	BRITROC TMA 1.2	stroma	CD8	0.000114745656457102	s4	0.228813510665952	BRITROC-11	sensitive	neo_adjuvant
IM_25	IM_25_166	BRITROC TMA 1.2	stroma	CD8	0.000114745656457102	s5	0.0665077669690493	BRITROC-11	sensitive	neo_adjuvant
IM_25	IM_25_166	BRITROC TMA 1.2	stroma	CD8	0.000114745656457102	s6	0.0226407097084363	BRITROC-11	sensitive	neo_adjuvant
IM_25	IM_25_166	BRITROC TMA 1.2	stroma	CD8	0.000114745656457102	s7	0.359661051086079	BRITROC-11	sensitive	neo_adjuvant
IM_25	IM_25_253	BRITROC TMA 1.3	stroma	CD8	9.80301291145919e-05	s1	0.0621569011597582	BRITROC-11	sensitive	neo_adjuvant
IM_25	IM_25_253	BRITROC TMA 1.3	stroma	CD8	9.80301291145919e-05	s2	0.145351203793287	BRITROC-11	sensitive	neo_adjuvant
IM_25	IM_25_253	BRITROC TMA 1.3	stroma	CD8	9.80301291145919e-05	s3	0.114868856617438	BRITROC-11	sensitive	neo_adjuvant
IM_25	IM_25_253	BRITROC TMA 1.3	stroma	CD8	9.80301291145919e-05	s4	0.228813510665952	BRITROC-11	sensitive	neo_adjuvant
IM_25	IM_25_253	BRITROC TMA 1.3	stroma	CD8	9.80301291145919e-05	s5	0.0665077669690493	BRITROC-11	sensitive	neo_adjuvant
IM_25	IM_25_253	BRITROC TMA 1.3	stroma	CD8	9.80301291145919e-05	s6	0.0226407097084363	BRITROC-11	sensitive	neo_adjuvant
IM_25	IM_25_253	BRITROC TMA 1.3	stroma	CD8	9.80301291145919e-05	s7	0.359661051086079	BRITROC-11	sensitive	neo_adjuvant
IM_252	IM_252_314	BRITROC TMA 2.1	stroma	CD8	0	s1	0.821313452705262	BRITROC-132	sensitive	chemo_naive
IM_252	IM_252_314	BRITROC TMA 2.1	stroma	CD8	0	s2	0	BRITROC-132	sensitive	chemo_naive
IM_252	IM_252_314	BRITROC TMA 2.1	stroma	CD8	0	s3	0.178686547294738	BRITROC-132	sensitive	chemo_naive
IM_252	IM_252_314	BRITROC TMA 2.1	stroma	CD8	0	s4	0	BRITROC-132	sensitive	chemo_naive
IM_252	IM_252_314	BRITROC TMA 2.1	stroma	CD8	0	s5	0	BRITROC-132	sensitive	chemo_naive
IM_252	IM_252_314	BRITROC TMA 2.1	stroma	CD8	0	s6	0	BRITROC-132	sensitive	chemo_naive
IM_252	IM_252_314	BRITROC TMA 2.1	stroma	CD8	0	s7	0	BRITROC-132	sensitive	chemo_naive
IM_252	IM_252_394	BRITROC TMA 2.2	stroma	CD8	0	s1	0.821313452705262	BRITROC-132	sensitive	chemo_naive
IM_252	IM_252_394	BRITROC TMA 2.2	stroma	CD8	0	s2	0	BRITROC-132	sensitive	chemo_naive
IM_252	IM_252_394	BRITROC TMA 2.2	stroma	CD8	0	s3	0.178686547294738	BRITROC-132	sensitive	chemo_naive
IM_252	IM_252_394	BRITROC TMA 2.2	stroma	CD8	0	s4	0	BRITROC-132	sensitive	chemo_naive
IM_252	IM_252_394	BRITROC TMA 2.2	stroma	CD8	0	s5	0	BRITROC-132	sensitive	chemo_naive
IM_252	IM_252_394	BRITROC TMA 2.2	stroma	CD8	0	s6	0	BRITROC-132	sensitive	chemo_naive
IM_252	IM_252_394	BRITROC TMA 2.2	stroma	CD8	0	s7	0	BRITROC-132	sensitive	chemo_naive
IM_252	IM_252_468	BRITROC TMA 2.3	stroma	CD8	2.67773463649752e-05	s1	0.821313452705262	BRITROC-132	sensitive	chemo_naive
IM_252	IM_252_468	BRITROC TMA 2.3	stroma	CD8	2.67773463649752e-05	s2	0	BRITROC-132	sensitive	chemo_naive
IM_252	IM_252_468	BRITROC TMA 2.3	stroma	CD8	2.67773463649752e-05	s3	0.178686547294738	BRITROC-132	sensitive	chemo_naive
IM_252	IM_252_468	BRITROC TMA 2.3	stroma	CD8	2.67773463649752e-05	s4	0	BRITROC-132	sensitive	chemo_naive
IM_252	IM_252_468	BRITROC TMA 2.3	stroma	CD8	2.67773463649752e-05	s5	0	BRITROC-132	sensitive	chemo_naive
IM_252	IM_252_468	BRITROC TMA 2.3	stroma	CD8	2.67773463649752e-05	s6	0	BRITROC-132	sensitive	chemo_naive
IM_252	IM_252_468	BRITROC TMA 2.3	stroma	CD8	2.67773463649752e-05	s7	0	BRITROC-132	sensitive	chemo_naive
IM_255	IM_255_299	BRITROC TMA 2.1	stroma	CD8	2.00826256598577e-05	s1	0.230422044574787	BRITROC-146	sensitive	chemo_naive
IM_255	IM_255_299	BRITROC TMA 2.1	stroma	CD8	2.00826256598577e-05	s2	0.0553708605664437	BRITROC-146	sensitive	chemo_naive
IM_255	IM_255_299	BRITROC TMA 2.1	stroma	CD8	2.00826256598577e-05	s3	0.135362051339552	BRITROC-146	sensitive	chemo_naive
IM_255	IM_255_299	BRITROC TMA 2.1	stroma	CD8	2.00826256598577e-05	s4	0.489652301391457	BRITROC-146	sensitive	chemo_naive
IM_255	IM_255_299	BRITROC TMA 2.1	stroma	CD8	2.00826256598577e-05	s5	0	BRITROC-146	sensitive	chemo_naive
IM_255	IM_255_299	BRITROC TMA 2.1	stroma	CD8	2.00826256598577e-05	s6	0.0494196626190296	BRITROC-146	sensitive	chemo_naive
IM_255	IM_255_299	BRITROC TMA 2.1	stroma	CD8	2.00826256598577e-05	s7	0.0397730795087302	BRITROC-146	sensitive	chemo_naive
IM_255	IM_255_382	BRITROC TMA 2.2	stroma	CD8	0.000174595691930663	s1	0.230422044574787	BRITROC-146	sensitive	chemo_naive
IM_255	IM_255_382	BRITROC TMA 2.2	stroma	CD8	0.000174595691930663	s2	0.0553708605664437	BRITROC-146	sensitive	chemo_naive
IM_255	IM_255_382	BRITROC TMA 2.2	stroma	CD8	0.000174595691930663	s3	0.135362051339552	BRITROC-146	sensitive	chemo_naive
IM_255	IM_255_382	BRITROC TMA 2.2	stroma	CD8	0.000174595691930663	s4	0.489652301391457	BRITROC-146	sensitive	chemo_naive
IM_255	IM_255_382	BRITROC TMA 2.2	stroma	CD8	0.000174595691930663	s5	0	BRITROC-146	sensitive	chemo_naive
IM_255	IM_255_382	BRITROC TMA 2.2	stroma	CD8	0.000174595691930663	s6	0.0494196626190296	BRITROC-146	sensitive	chemo_naive
IM_255	IM_255_382	BRITROC TMA 2.2	stroma	CD8	0.000174595691930663	s7	0.0397730795087302	BRITROC-146	sensitive	chemo_naive
IM_255	IM_255_455	BRITROC TMA 2.3	stroma	CD8	0.000179500629249428	s1	0.230422044574787	BRITROC-146	sensitive	chemo_naive
IM_255	IM_255_455	BRITROC TMA 2.3	stroma	CD8	0.000179500629249428	s2	0.0553708605664437	BRITROC-146	sensitive	chemo_naive
IM_255	IM_255_455	BRITROC TMA 2.3	stroma	CD8	0.000179500629249428	s3	0.135362051339552	BRITROC-146	sensitive	chemo_naive
IM_255	IM_255_455	BRITROC TMA 2.3	stroma	CD8	0.000179500629249428	s4	0.489652301391457	BRITROC-146	sensitive	chemo_naive
IM_255	IM_255_455	BRITROC TMA 2.3	stroma	CD8	0.000179500629249428	s5	0	BRITROC-146	sensitive	chemo_naive
IM_255	IM_255_455	BRITROC TMA 2.3	stroma	CD8	0.000179500629249428	s6	0.0494196626190296	BRITROC-146	sensitive	chemo_naive
IM_255	IM_255_455	BRITROC TMA 2.3	stroma	CD8	0.000179500629249428	s7	0.0397730795087302	BRITROC-146	sensitive	chemo_naive
IM_256	IM_256_298	BRITROC TMA 2.1	stroma	CD8	7.06691806049847e-05	s1	0.243208346204425	BRITROC-146	sensitive	chemo_naive
IM_256	IM_256_298	BRITROC TMA 2.1	stroma	CD8	7.06691806049847e-05	s2	0.034571943734568	BRITROC-146	sensitive	chemo_naive
IM_256	IM_256_298	BRITROC TMA 2.1	stroma	CD8	7.06691806049847e-05	s3	0.167672460286752	BRITROC-146	sensitive	chemo_naive
IM_256	IM_256_298	BRITROC TMA 2.1	stroma	CD8	7.06691806049847e-05	s4	0.493738836623989	BRITROC-146	sensitive	chemo_naive
IM_256	IM_256_298	BRITROC TMA 2.1	stroma	CD8	7.06691806049847e-05	s5	0	BRITROC-146	sensitive	chemo_naive
IM_256	IM_256_298	BRITROC TMA 2.1	stroma	CD8	7.06691806049847e-05	s6	0.0176656546107336	BRITROC-146	sensitive	chemo_naive
IM_256	IM_256_298	BRITROC TMA 2.1	stroma	CD8	7.06691806049847e-05	s7	0.0431427585395327	BRITROC-146	sensitive	chemo_naive
IM_256	IM_256_381	BRITROC TMA 2.2	stroma	CD8	0.000252131540626624	s1	0.243208346204425	BRITROC-146	sensitive	chemo_naive
IM_256	IM_256_381	BRITROC TMA 2.2	stroma	CD8	0.000252131540626624	s2	0.034571943734568	BRITROC-146	sensitive	chemo_naive
IM_256	IM_256_381	BRITROC TMA 2.2	stroma	CD8	0.000252131540626624	s3	0.167672460286752	BRITROC-146	sensitive	chemo_naive
IM_256	IM_256_381	BRITROC TMA 2.2	stroma	CD8	0.000252131540626624	s4	0.493738836623989	BRITROC-146	sensitive	chemo_naive
IM_256	IM_256_381	BRITROC TMA 2.2	stroma	CD8	0.000252131540626624	s5	0	BRITROC-146	sensitive	chemo_naive
IM_256	IM_256_381	BRITROC TMA 2.2	stroma	CD8	0.000252131540626624	s6	0.0176656546107336	BRITROC-146	sensitive	chemo_naive
IM_256	IM_256_381	BRITROC TMA 2.2	stroma	CD8	0.000252131540626624	s7	0.0431427585395327	BRITROC-146	sensitive	chemo_naive
IM_256	IM_256_454	BRITROC TMA 2.3	stroma	CD8	3.98453998485875e-05	s1	0.243208346204425	BRITROC-146	sensitive	chemo_naive
IM_256	IM_256_454	BRITROC TMA 2.3	stroma	CD8	3.98453998485875e-05	s2	0.034571943734568	BRITROC-146	sensitive	chemo_naive
IM_256	IM_256_454	BRITROC TMA 2.3	stroma	CD8	3.98453998485875e-05	s3	0.167672460286752	BRITROC-146	sensitive	chemo_naive
IM_256	IM_256_454	BRITROC TMA 2.3	stroma	CD8	3.98453998485875e-05	s4	0.493738836623989	BRITROC-146	sensitive	chemo_naive
IM_256	IM_256_454	BRITROC TMA 2.3	stroma	CD8	3.98453998485875e-05	s5	0	BRITROC-146	sensitive	chemo_naive
IM_256	IM_256_454	BRITROC TMA 2.3	stroma	CD8	3.98453998485875e-05	s6	0.0176656546107336	BRITROC-146	sensitive	chemo_naive
IM_256	IM_256_454	BRITROC TMA 2.3	stroma	CD8	3.98453998485875e-05	s7	0.0431427585395327	BRITROC-146	sensitive	chemo_naive
IM_257	IM_257_297	BRITROC TMA 2.1	stroma	CD8	4.09676118685328e-05	s1	0.183992371098544	BRITROC-146	sensitive	chemo_naive
IM_257	IM_257_297	BRITROC TMA 2.1	stroma	CD8	4.09676118685328e-05	s2	0.102495663946043	BRITROC-146	sensitive	chemo_naive
IM_257	IM_257_297	BRITROC TMA 2.1	stroma	CD8	4.09676118685328e-05	s3	0.121024924747342	BRITROC-146	sensitive	chemo_naive
IM_257	IM_257_297	BRITROC TMA 2.1	stroma	CD8	4.09676118685328e-05	s4	0.48563993350306	BRITROC-146	sensitive	chemo_naive
IM_257	IM_257_297	BRITROC TMA 2.1	stroma	CD8	4.09676118685328e-05	s5	0.0367300261368933	BRITROC-146	sensitive	chemo_naive
IM_257	IM_257_297	BRITROC TMA 2.1	stroma	CD8	4.09676118685328e-05	s6	0.0192562914314771	BRITROC-146	sensitive	chemo_naive
IM_257	IM_257_297	BRITROC TMA 2.1	stroma	CD8	4.09676118685328e-05	s7	0.0508607891366408	BRITROC-146	sensitive	chemo_naive
IM_257	IM_257_380	BRITROC TMA 2.2	stroma	CD8	0	s1	0.183992371098544	BRITROC-146	sensitive	chemo_naive
IM_257	IM_257_380	BRITROC TMA 2.2	stroma	CD8	0	s2	0.102495663946043	BRITROC-146	sensitive	chemo_naive
IM_257	IM_257_380	BRITROC TMA 2.2	stroma	CD8	0	s3	0.121024924747342	BRITROC-146	sensitive	chemo_naive
IM_257	IM_257_380	BRITROC TMA 2.2	stroma	CD8	0	s4	0.48563993350306	BRITROC-146	sensitive	chemo_naive
IM_257	IM_257_380	BRITROC TMA 2.2	stroma	CD8	0	s5	0.0367300261368933	BRITROC-146	sensitive	chemo_naive
IM_257	IM_257_380	BRITROC TMA 2.2	stroma	CD8	0	s6	0.0192562914314771	BRITROC-146	sensitive	chemo_naive
IM_257	IM_257_380	BRITROC TMA 2.2	stroma	CD8	0	s7	0.0508607891366408	BRITROC-146	sensitive	chemo_naive
IM_257	IM_257_453	BRITROC TMA 2.3	stroma	CD8	0.000173822353554667	s1	0.183992371098544	BRITROC-146	sensitive	chemo_naive
IM_257	IM_257_453	BRITROC TMA 2.3	stroma	CD8	0.000173822353554667	s2	0.102495663946043	BRITROC-146	sensitive	chemo_naive
IM_257	IM_257_453	BRITROC TMA 2.3	stroma	CD8	0.000173822353554667	s3	0.121024924747342	BRITROC-146	sensitive	chemo_naive
IM_257	IM_257_453	BRITROC TMA 2.3	stroma	CD8	0.000173822353554667	s4	0.48563993350306	BRITROC-146	sensitive	chemo_naive
IM_257	IM_257_453	BRITROC TMA 2.3	stroma	CD8	0.000173822353554667	s5	0.0367300261368933	BRITROC-146	sensitive	chemo_naive
IM_257	IM_257_453	BRITROC TMA 2.3	stroma	CD8	0.000173822353554667	s6	0.0192562914314771	BRITROC-146	sensitive	chemo_naive
IM_257	IM_257_453	BRITROC TMA 2.3	stroma	CD8	0.000173822353554667	s7	0.0508607891366408	BRITROC-146	sensitive	chemo_naive
IM_258	IM_258_296	BRITROC TMA 2.1	stroma	CD8	1.45706750593755e-05	s1	0.230749598650564	BRITROC-146	sensitive	chemo_naive
IM_258	IM_258_296	BRITROC TMA 2.1	stroma	CD8	1.45706750593755e-05	s2	0.0899789059089692	BRITROC-146	sensitive	chemo_naive
IM_258	IM_258_296	BRITROC TMA 2.1	stroma	CD8	1.45706750593755e-05	s3	0.158569337480083	BRITROC-146	sensitive	chemo_naive
IM_258	IM_258_296	BRITROC TMA 2.1	stroma	CD8	1.45706750593755e-05	s4	0.509432073742981	BRITROC-146	sensitive	chemo_naive
IM_258	IM_258_296	BRITROC TMA 2.1	stroma	CD8	1.45706750593755e-05	s5	0	BRITROC-146	sensitive	chemo_naive
IM_258	IM_258_296	BRITROC TMA 2.1	stroma	CD8	1.45706750593755e-05	s6	0	BRITROC-146	sensitive	chemo_naive
IM_258	IM_258_296	BRITROC TMA 2.1	stroma	CD8	1.45706750593755e-05	s7	0.0112700842174025	BRITROC-146	sensitive	chemo_naive
IM_258	IM_258_379	BRITROC TMA 2.2	stroma	CD8	2.45528315552991e-05	s1	0.230749598650564	BRITROC-146	sensitive	chemo_naive
IM_258	IM_258_379	BRITROC TMA 2.2	stroma	CD8	2.45528315552991e-05	s2	0.0899789059089692	BRITROC-146	sensitive	chemo_naive
IM_258	IM_258_379	BRITROC TMA 2.2	stroma	CD8	2.45528315552991e-05	s3	0.158569337480083	BRITROC-146	sensitive	chemo_naive
IM_258	IM_258_379	BRITROC TMA 2.2	stroma	CD8	2.45528315552991e-05	s4	0.509432073742981	BRITROC-146	sensitive	chemo_naive
IM_258	IM_258_379	BRITROC TMA 2.2	stroma	CD8	2.45528315552991e-05	s5	0	BRITROC-146	sensitive	chemo_naive
IM_258	IM_258_379	BRITROC TMA 2.2	stroma	CD8	2.45528315552991e-05	s6	0	BRITROC-146	sensitive	chemo_naive
IM_258	IM_258_379	BRITROC TMA 2.2	stroma	CD8	2.45528315552991e-05	s7	0.0112700842174025	BRITROC-146	sensitive	chemo_naive
IM_258	IM_258_452	BRITROC TMA 2.3	stroma	CD8	0	s1	0.230749598650564	BRITROC-146	sensitive	chemo_naive
IM_258	IM_258_452	BRITROC TMA 2.3	stroma	CD8	0	s2	0.0899789059089692	BRITROC-146	sensitive	chemo_naive
IM_258	IM_258_452	BRITROC TMA 2.3	stroma	CD8	0	s3	0.158569337480083	BRITROC-146	sensitive	chemo_naive
IM_258	IM_258_452	BRITROC TMA 2.3	stroma	CD8	0	s4	0.509432073742981	BRITROC-146	sensitive	chemo_naive
IM_258	IM_258_452	BRITROC TMA 2.3	stroma	CD8	0	s5	0	BRITROC-146	sensitive	chemo_naive
IM_258	IM_258_452	BRITROC TMA 2.3	stroma	CD8	0	s6	0	BRITROC-146	sensitive	chemo_naive
IM_258	IM_258_452	BRITROC TMA 2.3	stroma	CD8	0	s7	0.0112700842174025	BRITROC-146	sensitive	chemo_naive
IM_259	IM_259_295	BRITROC TMA 2.1	stroma	CD8	1.03566842039853e-05	s1	0.172322212790348	BRITROC-146	sensitive	chemo_naive
IM_259	IM_259_295	BRITROC TMA 2.1	stroma	CD8	1.03566842039853e-05	s2	0.176699276110484	BRITROC-146	sensitive	chemo_naive
IM_259	IM_259_295	BRITROC TMA 2.1	stroma	CD8	1.03566842039853e-05	s3	0.105285157946387	BRITROC-146	sensitive	chemo_naive
IM_259	IM_259_295	BRITROC TMA 2.1	stroma	CD8	1.03566842039853e-05	s4	0.438795372351214	BRITROC-146	sensitive	chemo_naive
IM_259	IM_259_295	BRITROC TMA 2.1	stroma	CD8	1.03566842039853e-05	s5	0	BRITROC-146	sensitive	chemo_naive
IM_259	IM_259_295	BRITROC TMA 2.1	stroma	CD8	1.03566842039853e-05	s6	0.0551020858058663	BRITROC-146	sensitive	chemo_naive
IM_259	IM_259_295	BRITROC TMA 2.1	stroma	CD8	1.03566842039853e-05	s7	0.0517958949957017	BRITROC-146	sensitive	chemo_naive
IM_259	IM_259_378	BRITROC TMA 2.2	stroma	CD8	1.98202305092808e-05	s1	0.172322212790348	BRITROC-146	sensitive	chemo_naive
IM_259	IM_259_378	BRITROC TMA 2.2	stroma	CD8	1.98202305092808e-05	s2	0.176699276110484	BRITROC-146	sensitive	chemo_naive
IM_259	IM_259_378	BRITROC TMA 2.2	stroma	CD8	1.98202305092808e-05	s3	0.105285157946387	BRITROC-146	sensitive	chemo_naive
IM_259	IM_259_378	BRITROC TMA 2.2	stroma	CD8	1.98202305092808e-05	s4	0.438795372351214	BRITROC-146	sensitive	chemo_naive
IM_259	IM_259_378	BRITROC TMA 2.2	stroma	CD8	1.98202305092808e-05	s5	0	BRITROC-146	sensitive	chemo_naive
IM_259	IM_259_378	BRITROC TMA 2.2	stroma	CD8	1.98202305092808e-05	s6	0.0551020858058663	BRITROC-146	sensitive	chemo_naive
IM_259	IM_259_378	BRITROC TMA 2.2	stroma	CD8	1.98202305092808e-05	s7	0.0517958949957017	BRITROC-146	sensitive	chemo_naive
IM_269	IM_269_275	BRITROC TMA 2.1	stroma	CD8	0.000591859365281083	s1	0.385019812331877	BRITROC-172	sensitive	chemo_naive
IM_269	IM_269_275	BRITROC TMA 2.1	stroma	CD8	0.000591859365281083	s2	0.0563899265910703	BRITROC-172	sensitive	chemo_naive
IM_269	IM_269_275	BRITROC TMA 2.1	stroma	CD8	0.000591859365281083	s3	0.322435249427415	BRITROC-172	sensitive	chemo_naive
IM_269	IM_269_275	BRITROC TMA 2.1	stroma	CD8	0.000591859365281083	s4	0	BRITROC-172	sensitive	chemo_naive
IM_269	IM_269_275	BRITROC TMA 2.1	stroma	CD8	0.000591859365281083	s5	0.0725243920911848	BRITROC-172	sensitive	chemo_naive
IM_269	IM_269_275	BRITROC TMA 2.1	stroma	CD8	0.000591859365281083	s6	0	BRITROC-172	sensitive	chemo_naive
IM_269	IM_269_275	BRITROC TMA 2.1	stroma	CD8	0.000591859365281083	s7	0.163630619558453	BRITROC-172	sensitive	chemo_naive
IM_269	IM_269_360	BRITROC TMA 2.2	stroma	CD8	0.000702348077322138	s1	0.385019812331877	BRITROC-172	sensitive	chemo_naive
IM_269	IM_269_360	BRITROC TMA 2.2	stroma	CD8	0.000702348077322138	s2	0.0563899265910703	BRITROC-172	sensitive	chemo_naive
IM_269	IM_269_360	BRITROC TMA 2.2	stroma	CD8	0.000702348077322138	s3	0.322435249427415	BRITROC-172	sensitive	chemo_naive
IM_269	IM_269_360	BRITROC TMA 2.2	stroma	CD8	0.000702348077322138	s4	0	BRITROC-172	sensitive	chemo_naive
IM_269	IM_269_360	BRITROC TMA 2.2	stroma	CD8	0.000702348077322138	s5	0.0725243920911848	BRITROC-172	sensitive	chemo_naive
IM_269	IM_269_360	BRITROC TMA 2.2	stroma	CD8	0.000702348077322138	s6	0	BRITROC-172	sensitive	chemo_naive
IM_269	IM_269_360	BRITROC TMA 2.2	stroma	CD8	0.000702348077322138	s7	0.163630619558453	BRITROC-172	sensitive	chemo_naive
IM_269	IM_269_433	BRITROC TMA 2.3	stroma	CD8	0.000842650641859032	s1	0.385019812331877	BRITROC-172	sensitive	chemo_naive
IM_269	IM_269_433	BRITROC TMA 2.3	stroma	CD8	0.000842650641859032	s2	0.0563899265910703	BRITROC-172	sensitive	chemo_naive
IM_269	IM_269_433	BRITROC TMA 2.3	stroma	CD8	0.000842650641859032	s3	0.322435249427415	BRITROC-172	sensitive	chemo_naive
IM_269	IM_269_433	BRITROC TMA 2.3	stroma	CD8	0.000842650641859032	s4	0	BRITROC-172	sensitive	chemo_naive
IM_269	IM_269_433	BRITROC TMA 2.3	stroma	CD8	0.000842650641859032	s5	0.0725243920911848	BRITROC-172	sensitive	chemo_naive
IM_269	IM_269_433	BRITROC TMA 2.3	stroma	CD8	0.000842650641859032	s6	0	BRITROC-172	sensitive	chemo_naive
IM_269	IM_269_433	BRITROC TMA 2.3	stroma	CD8	0.000842650641859032	s7	0.163630619558453	BRITROC-172	sensitive	chemo_naive
IM_277	IM_277_352	BRITROC TMA 2.2	stroma	CD8	0.000622736069071602	s1	0.163902465105219	BRITROC-187	sensitive	chemo_naive
IM_277	IM_277_352	BRITROC TMA 2.2	stroma	CD8	0.000622736069071602	s2	0.193972179245774	BRITROC-187	sensitive	chemo_naive
IM_277	IM_277_352	BRITROC TMA 2.2	stroma	CD8	0.000622736069071602	s3	0.174339175194717	BRITROC-187	sensitive	chemo_naive
IM_277	IM_277_352	BRITROC TMA 2.2	stroma	CD8	0.000622736069071602	s4	0.0497111767803478	BRITROC-187	sensitive	chemo_naive
IM_277	IM_277_352	BRITROC TMA 2.2	stroma	CD8	0.000622736069071602	s5	0.239959274638042	BRITROC-187	sensitive	chemo_naive
IM_277	IM_277_352	BRITROC TMA 2.2	stroma	CD8	0.000622736069071602	s6	0.0187881347177339	BRITROC-187	sensitive	chemo_naive
IM_277	IM_277_352	BRITROC TMA 2.2	stroma	CD8	0.000622736069071602	s7	0.159327594318167	BRITROC-187	sensitive	chemo_naive
IM_295	IM_295_265	BRITROC TMA 2.1	stroma	CD8	6.66299843527005e-05	s1	0.317513790661151	BRITROC-209	sensitive	chemo_naive
IM_295	IM_295_265	BRITROC TMA 2.1	stroma	CD8	6.66299843527005e-05	s2	0.0476553740555705	BRITROC-209	sensitive	chemo_naive
IM_295	IM_295_265	BRITROC TMA 2.1	stroma	CD8	6.66299843527005e-05	s3	0.366868313823477	BRITROC-209	sensitive	chemo_naive
IM_295	IM_295_265	BRITROC TMA 2.1	stroma	CD8	6.66299843527005e-05	s4	0	BRITROC-209	sensitive	chemo_naive
IM_295	IM_295_265	BRITROC TMA 2.1	stroma	CD8	6.66299843527005e-05	s5	0.083093438816996	BRITROC-209	sensitive	chemo_naive
IM_295	IM_295_265	BRITROC TMA 2.1	stroma	CD8	6.66299843527005e-05	s6	0	BRITROC-209	sensitive	chemo_naive
IM_295	IM_295_265	BRITROC TMA 2.1	stroma	CD8	6.66299843527005e-05	s7	0.184869082642806	BRITROC-209	sensitive	chemo_naive
IM_295	IM_295_343	BRITROC TMA 2.2	stroma	CD8	4.17081817549876e-05	s1	0.317513790661151	BRITROC-209	sensitive	chemo_naive
IM_295	IM_295_343	BRITROC TMA 2.2	stroma	CD8	4.17081817549876e-05	s2	0.0476553740555705	BRITROC-209	sensitive	chemo_naive
IM_295	IM_295_343	BRITROC TMA 2.2	stroma	CD8	4.17081817549876e-05	s3	0.366868313823477	BRITROC-209	sensitive	chemo_naive
IM_295	IM_295_343	BRITROC TMA 2.2	stroma	CD8	4.17081817549876e-05	s4	0	BRITROC-209	sensitive	chemo_naive
IM_295	IM_295_343	BRITROC TMA 2.2	stroma	CD8	4.17081817549876e-05	s5	0.083093438816996	BRITROC-209	sensitive	chemo_naive
IM_295	IM_295_343	BRITROC TMA 2.2	stroma	CD8	4.17081817549876e-05	s6	0	BRITROC-209	sensitive	chemo_naive
IM_295	IM_295_343	BRITROC TMA 2.2	stroma	CD8	4.17081817549876e-05	s7	0.184869082642806	BRITROC-209	sensitive	chemo_naive
IM_295	IM_295_420	BRITROC TMA 2.3	stroma	CD8	6.11267493711586e-05	s1	0.317513790661151	BRITROC-209	sensitive	chemo_naive
IM_295	IM_295_420	BRITROC TMA 2.3	stroma	CD8	6.11267493711586e-05	s2	0.0476553740555705	BRITROC-209	sensitive	chemo_naive
IM_295	IM_295_420	BRITROC TMA 2.3	stroma	CD8	6.11267493711586e-05	s3	0.366868313823477	BRITROC-209	sensitive	chemo_naive
IM_295	IM_295_420	BRITROC TMA 2.3	stroma	CD8	6.11267493711586e-05	s4	0	BRITROC-209	sensitive	chemo_naive
IM_295	IM_295_420	BRITROC TMA 2.3	stroma	CD8	6.11267493711586e-05	s5	0.083093438816996	BRITROC-209	sensitive	chemo_naive
IM_295	IM_295_420	BRITROC TMA 2.3	stroma	CD8	6.11267493711586e-05	s6	0	BRITROC-209	sensitive	chemo_naive
IM_295	IM_295_420	BRITROC TMA 2.3	stroma	CD8	6.11267493711586e-05	s7	0.184869082642806	BRITROC-209	sensitive	chemo_naive
IM_311	IM_311_336	BRITROC TMA 2.1	stroma	CD8	0	s1	0.319993588930962	BRITROC-94	sensitive	chemo_naive
IM_311	IM_311_336	BRITROC TMA 2.1	stroma	CD8	0	s2	0	BRITROC-94	sensitive	chemo_naive
IM_311	IM_311_336	BRITROC TMA 2.1	stroma	CD8	0	s3	0.107075311955778	BRITROC-94	sensitive	chemo_naive
IM_311	IM_311_336	BRITROC TMA 2.1	stroma	CD8	0	s4	0.339700715523351	BRITROC-94	sensitive	chemo_naive
IM_311	IM_311_336	BRITROC TMA 2.1	stroma	CD8	0	s5	0	BRITROC-94	sensitive	chemo_naive
IM_311	IM_311_336	BRITROC TMA 2.1	stroma	CD8	0	s6	0	BRITROC-94	sensitive	chemo_naive
IM_311	IM_311_336	BRITROC TMA 2.1	stroma	CD8	0	s7	0.233230383589908	BRITROC-94	sensitive	chemo_naive
IM_312	IM_312_335	BRITROC TMA 2.1	stroma	CD8	2.15127785904827e-05	s1	0.318574041247273	BRITROC-94	sensitive	chemo_naive
IM_312	IM_312_335	BRITROC TMA 2.1	stroma	CD8	2.15127785904827e-05	s2	0	BRITROC-94	sensitive	chemo_naive
IM_312	IM_312_335	BRITROC TMA 2.1	stroma	CD8	2.15127785904827e-05	s3	0.0933507347585587	BRITROC-94	sensitive	chemo_naive
IM_312	IM_312_335	BRITROC TMA 2.1	stroma	CD8	2.15127785904827e-05	s4	0.341467660922683	BRITROC-94	sensitive	chemo_naive
IM_312	IM_312_335	BRITROC TMA 2.1	stroma	CD8	2.15127785904827e-05	s5	0	BRITROC-94	sensitive	chemo_naive
IM_312	IM_312_335	BRITROC TMA 2.1	stroma	CD8	2.15127785904827e-05	s6	0	BRITROC-94	sensitive	chemo_naive
IM_312	IM_312_335	BRITROC TMA 2.1	stroma	CD8	2.15127785904827e-05	s7	0.246607563071486	BRITROC-94	sensitive	chemo_naive
IM_312	IM_312_489	BRITROC TMA 2.3	stroma	CD8	4.32182467437752e-05	s1	0.318574041247273	BRITROC-94	sensitive	chemo_naive
IM_312	IM_312_489	BRITROC TMA 2.3	stroma	CD8	4.32182467437752e-05	s2	0	BRITROC-94	sensitive	chemo_naive
IM_312	IM_312_489	BRITROC TMA 2.3	stroma	CD8	4.32182467437752e-05	s3	0.0933507347585587	BRITROC-94	sensitive	chemo_naive
IM_312	IM_312_489	BRITROC TMA 2.3	stroma	CD8	4.32182467437752e-05	s4	0.341467660922683	BRITROC-94	sensitive	chemo_naive
IM_312	IM_312_489	BRITROC TMA 2.3	stroma	CD8	4.32182467437752e-05	s5	0	BRITROC-94	sensitive	chemo_naive
IM_312	IM_312_489	BRITROC TMA 2.3	stroma	CD8	4.32182467437752e-05	s6	0	BRITROC-94	sensitive	chemo_naive
IM_312	IM_312_489	BRITROC TMA 2.3	stroma	CD8	4.32182467437752e-05	s7	0.246607563071486	BRITROC-94	sensitive	chemo_naive
IM_319	IM_319_345	BRITROC TMA 2.2	stroma	CD8	1.66225062085061e-05	s1	0.621343763913191	BRITROC-199	sensitive	chemo_naive
IM_319	IM_319_345	BRITROC TMA 2.2	stroma	CD8	1.66225062085061e-05	s2	0.0437865587523999	BRITROC-199	sensitive	chemo_naive
IM_319	IM_319_345	BRITROC TMA 2.2	stroma	CD8	1.66225062085061e-05	s3	0	BRITROC-199	sensitive	chemo_naive
IM_319	IM_319_345	BRITROC TMA 2.2	stroma	CD8	1.66225062085061e-05	s4	0.322756996952181	BRITROC-199	sensitive	chemo_naive
IM_319	IM_319_345	BRITROC TMA 2.2	stroma	CD8	1.66225062085061e-05	s5	0	BRITROC-199	sensitive	chemo_naive
IM_319	IM_319_345	BRITROC TMA 2.2	stroma	CD8	1.66225062085061e-05	s6	0.0121126803822283	BRITROC-199	sensitive	chemo_naive
IM_319	IM_319_345	BRITROC TMA 2.2	stroma	CD8	1.66225062085061e-05	s7	0	BRITROC-199	sensitive	chemo_naive
IM_319	IM_319_422	BRITROC TMA 2.3	stroma	CD8	3.10380681906358e-05	s1	0.621343763913191	BRITROC-199	sensitive	chemo_naive
IM_319	IM_319_422	BRITROC TMA 2.3	stroma	CD8	3.10380681906358e-05	s2	0.0437865587523999	BRITROC-199	sensitive	chemo_naive
IM_319	IM_319_422	BRITROC TMA 2.3	stroma	CD8	3.10380681906358e-05	s3	0	BRITROC-199	sensitive	chemo_naive
IM_319	IM_319_422	BRITROC TMA 2.3	stroma	CD8	3.10380681906358e-05	s4	0.322756996952181	BRITROC-199	sensitive	chemo_naive
IM_319	IM_319_422	BRITROC TMA 2.3	stroma	CD8	3.10380681906358e-05	s5	0	BRITROC-199	sensitive	chemo_naive
IM_319	IM_319_422	BRITROC TMA 2.3	stroma	CD8	3.10380681906358e-05	s6	0.0121126803822283	BRITROC-199	sensitive	chemo_naive
IM_319	IM_319_422	BRITROC TMA 2.3	stroma	CD8	3.10380681906358e-05	s7	0	BRITROC-199	sensitive	chemo_naive
IM_323	IM_323_339	BRITROC TMA 2.1	stroma	CD8	0.000135412628247816	s1	0.146532570104736	BRITROC-34	sensitive	neo_adjuvant
IM_323	IM_323_339	BRITROC TMA 2.1	stroma	CD8	0.000135412628247816	s2	0.240328235528281	BRITROC-34	sensitive	neo_adjuvant
IM_323	IM_323_339	BRITROC TMA 2.1	stroma	CD8	0.000135412628247816	s3	0.346532572853132	BRITROC-34	sensitive	neo_adjuvant
IM_323	IM_323_339	BRITROC TMA 2.1	stroma	CD8	0.000135412628247816	s4	0.129749865644505	BRITROC-34	sensitive	neo_adjuvant
IM_323	IM_323_339	BRITROC TMA 2.1	stroma	CD8	0.000135412628247816	s5	0	BRITROC-34	sensitive	neo_adjuvant
IM_323	IM_323_339	BRITROC TMA 2.1	stroma	CD8	0.000135412628247816	s6	0	BRITROC-34	sensitive	neo_adjuvant
IM_323	IM_323_339	BRITROC TMA 2.1	stroma	CD8	0.000135412628247816	s7	0.136856755869345	BRITROC-34	sensitive	neo_adjuvant
IM_323	IM_323_416	BRITROC TMA 2.2	stroma	CD8	0.000128042729688079	s1	0.146532570104736	BRITROC-34	sensitive	neo_adjuvant
IM_323	IM_323_416	BRITROC TMA 2.2	stroma	CD8	0.000128042729688079	s2	0.240328235528281	BRITROC-34	sensitive	neo_adjuvant
IM_323	IM_323_416	BRITROC TMA 2.2	stroma	CD8	0.000128042729688079	s3	0.346532572853132	BRITROC-34	sensitive	neo_adjuvant
IM_323	IM_323_416	BRITROC TMA 2.2	stroma	CD8	0.000128042729688079	s4	0.129749865644505	BRITROC-34	sensitive	neo_adjuvant
IM_323	IM_323_416	BRITROC TMA 2.2	stroma	CD8	0.000128042729688079	s5	0	BRITROC-34	sensitive	neo_adjuvant
IM_323	IM_323_416	BRITROC TMA 2.2	stroma	CD8	0.000128042729688079	s6	0	BRITROC-34	sensitive	neo_adjuvant
IM_323	IM_323_416	BRITROC TMA 2.2	stroma	CD8	0.000128042729688079	s7	0.136856755869345	BRITROC-34	sensitive	neo_adjuvant
IM_323	IM_323_493	BRITROC TMA 2.3	stroma	CD8	0.000112436307387236	s1	0.146532570104736	BRITROC-34	sensitive	neo_adjuvant
IM_323	IM_323_493	BRITROC TMA 2.3	stroma	CD8	0.000112436307387236	s2	0.240328235528281	BRITROC-34	sensitive	neo_adjuvant
IM_323	IM_323_493	BRITROC TMA 2.3	stroma	CD8	0.000112436307387236	s3	0.346532572853132	BRITROC-34	sensitive	neo_adjuvant
IM_323	IM_323_493	BRITROC TMA 2.3	stroma	CD8	0.000112436307387236	s4	0.129749865644505	BRITROC-34	sensitive	neo_adjuvant
IM_323	IM_323_493	BRITROC TMA 2.3	stroma	CD8	0.000112436307387236	s5	0	BRITROC-34	sensitive	neo_adjuvant
IM_323	IM_323_493	BRITROC TMA 2.3	stroma	CD8	0.000112436307387236	s6	0	BRITROC-34	sensitive	neo_adjuvant
IM_323	IM_323_493	BRITROC TMA 2.3	stroma	CD8	0.000112436307387236	s7	0.136856755869345	BRITROC-34	sensitive	neo_adjuvant
IM_326	IM_326_334	BRITROC TMA 2.1	stroma	CD8	9.34762897391077e-05	s1	0.122275338455154	BRITROC-106	sensitive	neo_adjuvant
IM_326	IM_326_334	BRITROC TMA 2.1	stroma	CD8	9.34762897391077e-05	s2	0.153632177889027	BRITROC-106	sensitive	neo_adjuvant
IM_326	IM_326_334	BRITROC TMA 2.1	stroma	CD8	9.34762897391077e-05	s3	0.046229565597203	BRITROC-106	sensitive	neo_adjuvant
IM_326	IM_326_334	BRITROC TMA 2.1	stroma	CD8	9.34762897391077e-05	s4	0.365461421432922	BRITROC-106	sensitive	neo_adjuvant
IM_326	IM_326_334	BRITROC TMA 2.1	stroma	CD8	9.34762897391077e-05	s5	0	BRITROC-106	sensitive	neo_adjuvant
IM_326	IM_326_334	BRITROC TMA 2.1	stroma	CD8	9.34762897391077e-05	s6	0.115549286344162	BRITROC-106	sensitive	neo_adjuvant
IM_326	IM_326_334	BRITROC TMA 2.1	stroma	CD8	9.34762897391077e-05	s7	0.196852210281532	BRITROC-106	sensitive	neo_adjuvant
IM_326	IM_326_414	BRITROC TMA 2.2	stroma	CD8	3.61595649281148e-05	s1	0.122275338455154	BRITROC-106	sensitive	neo_adjuvant
IM_326	IM_326_414	BRITROC TMA 2.2	stroma	CD8	3.61595649281148e-05	s2	0.153632177889027	BRITROC-106	sensitive	neo_adjuvant
IM_326	IM_326_414	BRITROC TMA 2.2	stroma	CD8	3.61595649281148e-05	s3	0.046229565597203	BRITROC-106	sensitive	neo_adjuvant
IM_326	IM_326_414	BRITROC TMA 2.2	stroma	CD8	3.61595649281148e-05	s4	0.365461421432922	BRITROC-106	sensitive	neo_adjuvant
IM_326	IM_326_414	BRITROC TMA 2.2	stroma	CD8	3.61595649281148e-05	s5	0	BRITROC-106	sensitive	neo_adjuvant
IM_326	IM_326_414	BRITROC TMA 2.2	stroma	CD8	3.61595649281148e-05	s6	0.115549286344162	BRITROC-106	sensitive	neo_adjuvant
IM_326	IM_326_414	BRITROC TMA 2.2	stroma	CD8	3.61595649281148e-05	s7	0.196852210281532	BRITROC-106	sensitive	neo_adjuvant
IM_326	IM_326_488	BRITROC TMA 2.3	stroma	CD8	0.000139885573600795	s1	0.122275338455154	BRITROC-106	sensitive	neo_adjuvant
IM_326	IM_326_488	BRITROC TMA 2.3	stroma	CD8	0.000139885573600795	s2	0.153632177889027	BRITROC-106	sensitive	neo_adjuvant
IM_326	IM_326_488	BRITROC TMA 2.3	stroma	CD8	0.000139885573600795	s3	0.046229565597203	BRITROC-106	sensitive	neo_adjuvant
IM_326	IM_326_488	BRITROC TMA 2.3	stroma	CD8	0.000139885573600795	s4	0.365461421432922	BRITROC-106	sensitive	neo_adjuvant
IM_326	IM_326_488	BRITROC TMA 2.3	stroma	CD8	0.000139885573600795	s5	0	BRITROC-106	sensitive	neo_adjuvant
IM_326	IM_326_488	BRITROC TMA 2.3	stroma	CD8	0.000139885573600795	s6	0.115549286344162	BRITROC-106	sensitive	neo_adjuvant
IM_326	IM_326_488	BRITROC TMA 2.3	stroma	CD8	0.000139885573600795	s7	0.196852210281532	BRITROC-106	sensitive	neo_adjuvant
IM_329	IM_329_358	BRITROC TMA 2.2	stroma	CD8	0.000228126206436669	s1	0.213755593770549	BRITROC-175	sensitive	chemo_naive
IM_329	IM_329_358	BRITROC TMA 2.2	stroma	CD8	0.000228126206436669	s2	0.167055763086965	BRITROC-175	sensitive	chemo_naive
IM_329	IM_329_358	BRITROC TMA 2.2	stroma	CD8	0.000228126206436669	s3	0.157518614824366	BRITROC-175	sensitive	chemo_naive
IM_329	IM_329_358	BRITROC TMA 2.2	stroma	CD8	0.000228126206436669	s4	0.0360374370113896	BRITROC-175	sensitive	chemo_naive
[truncated: 780 more rows]
