# Supplementary material for: The copy number and mutational landscape of recurrent ovarian high-grade serous carcinoma
Source: Nat Commun. 2023 Jul 20;14:4387. doi: 10.1038/s41467-023-39867-7 (PMC10359414; doi:10.1038/s41467-023-39867-7)
Supplement: Supplementary file 10 — Source Data [file 41467_2023_39867_MOESM10_ESM.zip › source_data/figure_S20.tsv]

A2M	A2ML1	A4GNT	AADAC	AADACL2	AAMDC	AANAT	ABCA10	ABCA2	ABCA5	ABCA6	ABCA8	ABCA9	ABCB1	ABCB10	ABCB4	ABCB5	ABCB8	ABCC11	ABCC12	ABCC3	ABCC4	ABCC5	ABCF1	ABCF2	ABCF3	ABHD11	ABHD15	ABHD16B	ABHD4	ABHD8	ABI1	ABI3	ABRA	ABTB1	ACAD11	ACAD9	ACADSB	ACBD3	ACBD4	ACBD5	ACBD7	ACE	ACER3	ACHE	ACKR4	ACOX1	ACP5	ACPL2	ACPP
0.0805946751591813	0.0805946751591813	0.879719907023889	-0.0260827856199799	-0.0260827856199799	0.0341119590152377	0.937285840847791	-1.01753506719979	0.728989204539425	-1.01753506719979	-1.01753506719979	-1.01753506719979	-1.01753506719979	0.0358667964017556	-0.504980133492857	0.0358667964017556	0.0623716067751034	0.0358667964017556	0.0253816322868932	0.0253816322868932	-1.01753506719979	-0.420159993621144	-0.117111708197443	0.496684427649137	0.0358667964017556	-0.117111708197443	0.0358667964017556	-0.958603555569334	-0.858343602251642	0.0037066805940249	-0.0736230795344313	-0.0634356189382252	-1.01753506719979	-1.97545921858304	0.0292614701731977	0.0292614701731977	0.0292614701731977	-0.0488394525258609	-0.504980133492857	-1.80580252955748	-0.0634356189382252	-0.0634356189382252	-1.01753506719979	0.0341119590152377	0.0358667964017556	0.0292614701731977	-1.01753506719979	-0.0736230795344313	0.879719907023889	0.0292614701731977
-0.181276059176129	-0.181276059176129	-0.180929386963917	-0.180929386963917	-0.180929386963917	-0.158474637797577	-0.305614776932136	-0.0586327569918379	-0.149814691111226	-0.0586327569918379	-0.0586327569918379	-0.0586327569918379	-0.0586327569918379	-0.10592466783402	-0.0809868672453806	-0.10592466783402	-0.120015637341729	-0.10592466783402	-0.0545649324818689	-0.0545649324818689	-0.146766541814958	0.0427869080468022	-0.164859387479047	-0.0593353284356364	-0.10592466783402	-0.164859387479047	-0.120015637341729	-0.126213321205334	-0.185563036342155	0.01998583578394	-0.604197319772894	-0.114734437559078	-0.146766541814958	-0.00364696993754876	-0.180929386963917	-0.180929386963917	-0.180929386963917	0.128823329959468	-0.0809868672453806	-0.146766541814958	-0.114734437559078	-0.114734437559078	-0.0586327569918379	-0.158474637797577	-0.10592466783402	-0.180929386963917	-0.305614776932136	-1.07802186119702	-0.180929386963917	-0.180929386963917
-0.0615981232209304	-0.0615981232209304	-0.0191749208045926	-0.0191749208045926	-0.0191749208045926	0.0573865130207967	-0.236096842175381	-0.120851342618806	-0.0755903080166513	-0.120851342618806	-0.120851342618806	-0.120851342618806	-0.120851342618806	-0.116912756219103	-0.0675828820888356	-0.116912756219103	0.00143114293780267	0.0206311424866037	0.135883314608546	0.135883314608546	-0.120851342618806	-0.27374782663281	-0.0191749208045926	-0.0841150169292533	0.0206311424866037	-0.0191749208045926	-0.0878983393618027	-0.0585244002052854	0.161150902769709	-0.0519124978550805	-0.0422196288709986	-0.216916597813838	-0.120851342618806	-0.047826042767916	0.0259000745917168	0.088138895713282	0.0259000745917168	0.0807101249878981	-0.0675828820888356	-0.120851342618806	-0.216916597813838	-0.216916597813838	-0.120851342618806	0.00123977615057891	1.25541848295375	0.088138895713282	-0.236096842175381	-0.0422196288709986	-0.0191749208045926	0.088138895713282
-0.000276495835063839	-0.000276495835063839	0.0881965977952401	1.17007985597703	1.17007985597703	-0.880844163714577	-0.955108763007436	-0.94351285846547	-0.905277760260286	-0.94351285846547	-0.94351285846547	-0.94351285846547	-0.94351285846547	0.111850812415627	-0.133431116352994	0.111850812415627	0.0070786006805108	0.813977320417376	-0.464677149222194	-0.0212436919837649	1.0435527331622	-0.0930524364875043	-0.869130958874661	1.45700465452349	0.813977320417376	-0.869130958874661	1.48681462202773	1.11397418985362	0.0847144518855656	0.321242092350662	-0.0618067329254346	0.0587112396404061	1.0435527331622	-0.90439642322086	1.13543053399697	0.0881965977952401	1.13543053399697	-0.0154110313459301	-0.946380071477211	0.0167872635046941	0.0587112396404061	0.0587112396404061	0.431322113246702	-1.89998655819539	0.477875430906223	0.0881965977952401	-1.82617423121203	0.473840042780429	0.0881965977952401	0.0881965977952401
0.00537575121328437	0.00537575121328437	-0.0275158988071467	-0.0275158988071467	-0.0275158988071467	0.0326727682749466	0.9427419248916	0.9427419248916	-0.00657812027419458	0.9427419248916	0.9427419248916	0.9427419248916	0.9427419248916	-0.0537671296401394	-0.0477445385553943	-0.0537671296401394	-0.0537671296401394	-0.0537671296401394	-0.0373781156527981	-0.0373781156527981	0.9427419248916	-0.0466934039727708	-0.0275158988071467	0.00407120435549713	-0.0537671296401394	-0.0275158988071467	-0.0537671296401394	-0.0199036610546151	-0.0327529543238168	-0.14735798365125	0.0103574924752858	-0.0553571219053615	-0.0199036610546151	-0.0420845979491093	-0.0275158988071467	-0.0275158988071467	-0.0275158988071467	-0.0553571219053615	-0.0477445385553943	-0.0199036610546151	-0.0553571219053615	-0.0553571219053615	0.9427419248916	0.0326727682749466	-0.0537671296401394	-0.0275158988071467	0.9427419248916	0.0103574924752858	-0.0275158988071467	-0.0275158988071467
-0.140547252107333	-0.140547252107333	-0.191240072125055	-0.191240072125055	-0.191240072125055	-0.796827752951528	1.99406817617188	1.99406817617188	-0.104621047549713	1.99406817617188	1.99406817617188	1.99406817617188	1.99406817617188	0.882757045558911	0.41810721802722	0.882757045558911	-0.000510116790479742	-0.807834086595929	-0.952491670539917	-0.952491670539917	1.99406817617188	-0.0823213502561169	-0.191240072125055	0.13225732011877	-0.807834086595929	-0.191240072125055	0.882757045558911	1.99406817617188	0.35688425019304	-0.111912970454354	-0.282509203521475	-0.761863909733306	1.99406817617188	1.65764321889122	-0.191240072125055	-0.191240072125055	-0.191240072125055	0.983174469321153	0.41810721802722	1.99406817617188	-0.761863909733306	-0.761863909733306	1.99406817617188	-0.796827752951528	0.882757045558911	-0.191240072125055	1.99406817617188	-0.282509203521475	-0.191240072125055	-0.191240072125055
-0.894202166597966	-0.894202166597966	-0.953173128727038	-0.953173128727038	-0.953173128727038	-0.982616924160422	-0.150045141171332	-0.150045141171332	1.07032084445481	-0.150045141171332	-0.150045141171332	-0.150045141171332	-0.150045141171332	0.938641748518666	-0.660406013093001	0.938641748518666	0.938641748518666	0.938641748518666	-0.0977274863153128	-0.0977274863153128	-0.150045141171332	0.309051863707182	0.324473967827922	-0.0796312443700948	0.938641748518666	0.324473967827922	0.938641748518666	-0.150045141171332	-0.426854005121551	0.0817932873417959	0.244147434199613	-1.05977726690139	-0.150045141171332	0.0911732797343108	-0.953173128727038	-0.953173128727038	-0.953173128727038	-1.13741673599648	-0.660406013093001	-0.150045141171332	-1.05977726690139	-1.05977726690139	-0.150045141171332	-0.982616924160422	0.938641748518666	-0.953173128727038	-0.150045141171332	0.244147434199613	-0.953173128727038	-0.953173128727038
-0.140225118367463	-0.140225118367463	-0.0430585573369999	0.153512360973134	0.153512360973134	-0.0864001733940525	-0.0844085839863116	-0.0844085839863116	-0.215952737390562	-0.0844085839863116	-0.0844085839863116	-0.0844085839863116	-0.0844085839863116	-0.0791014466672393	-0.210835959051095	-0.0791014466672393	0.231285451313185	-0.723672535383339	0.171739794264514	0.171739794264514	-0.0844085839863116	0.0562597800907776	0.0635125839355064	0.0694551669978611	-0.723672535383339	0.0635125839355064	-1.40608508151619	-0.0176106191954798	0.677857644155644	0.0973692607670598	-0.291877771675491	-0.0246787797199168	-0.0844085839863116	0.342999140521164	-0.0430585573369999	-0.0430585573369999	-0.0430585573369999	-0.0149513325642805	-0.210835959051095	-0.00170084916691327	-0.0246787797199168	-0.0246787797199168	-0.0844085839863116	-0.0864001733940525	-0.0791014466672393	-0.0430585573369999	-0.0844085839863116	-0.291877771675491	0.153512360973134	-0.0430585573369999
-0.174979620585511	-0.174979620585511	-0.630202794845885	-0.5455771589559	-0.5455771589559	-0.364531270561538	0.331945022645241	0.0518446828501944	-0.555763104533932	0.0518446828501944	0.0518446828501944	0.0518446828501944	0.0518446828501944	0.17999270847109	-0.28130066660295	0.17999270847109	0.112279864436508	0.0457137803268597	0.00662860991557257	0.00662860991557257	-0.0344436080417183	0.0922653002058542	-0.726264662144866	-1.26482733263722	0.0457137803268597	-0.459592171861127	1.23271356788659	-0.0326196405682935	-0.613086030621478	-0.0643279158190608	0.693092723350202	0.149987812137177	-0.0344436080417183	-0.0475790025465974	-0.630202794845885	-0.630202794845885	-0.630202794845885	0.0382900581770549	0.487592975216617	-0.0344436080417183	0.149987812137177	0.149987812137177	0.320201914684638	-0.364531270561538	0.17999270847109	-0.630202794845885	0.430848998199175	0.97991315785202	-0.551631388514414	-0.630202794845885
-0.0675576963692719	0.0693488482216451	-0.0453472675561859	-0.0928879021581654	-0.0928879021581654	0.965970169232632	-0.0435454903278034	-0.0435454903278034	-0.0308478497578766	-0.0435454903278034	-0.0435454903278034	-0.0435454903278034	-0.0435454903278034	-1.02074424563438	-1.02026705035238	-1.02074424563438	-0.049800265859834	-0.857649940205084	0.915263203525425	0.915263203525425	-0.0300330654469848	-0.888738369355625	0.936822320527167	-1.17208927409709	-0.857649940205084	0.936822320527167	-1.02074424563438	-0.0300330654469848	-0.478787638497319	0.00251302309707757	-1.00849039476024	0.0687324726008265	-0.0300330654469848	0.925299275270735	-0.0453472675561859	-0.0453472675561859	-0.0453472675561859	-0.905749422479682	-1.02026705035238	-0.0300330654469848	0.0687324726008265	0.0687324726008265	-0.0435454903278034	0.965970169232632	-0.147006561963335	-0.0453472675561859	-0.0435454903278034	-0.062949207605064	-0.0453472675561859	-0.0453472675561859
0.783778028460611	0.783778028460611	0.0170425628480908	0.0170425628480908	0.0170425628480908	-0.910743622882054	0.0369198113054243	0.0369198113054243	0.0267891584631035	0.0369198113054243	0.0369198113054243	0.0369198113054243	0.0369198113054243	-0.414307564548047	0.00792962715374745	-0.414307564548047	-0.426107435244892	-0.414307564548047	0.0814881950124779	0.0814881950124779	0.0369198113054243	-0.0163444837774431	0.0170425628480908	-0.0147063778587704	-0.414307564548047	0.0170425628480908	-0.414307564548047	0.0368637596300045	0.11228908919133	0.028626158072695	0.0121011302676481	0.497396620066537	0.0369198113054243	0.0302358809019978	0.0170425628480908	0.0170425628480908	0.0170425628480908	0.55631743588557	0.00792962715374745	0.0369198113054243	0.497396620066537	0.497396620066537	0.0369198113054243	-0.910743622882054	-0.414307564548047	0.0170425628480908	0.0369198113054243	-4.54279646625757	0.0170425628480908	0.0170425628480908
0.0761749337946136	0.0761749337946136	-1.05758920185281	-0.0673160648013069	-0.0673160648013069	0.136676193720762	-0.0181195956604383	-0.0181195956604383	0.00663579098696387	-0.0181195956604383	-0.0181195956604383	-0.0181195956604383	-0.0181195956604383	0.137059384281672	-0.072281566321525	0.137059384281672	1.93464064043173	-0.913823051009444	-1.14137170549832	-1.14137170549832	-0.0181195956604383	0.0481904976596654	1.09107446115912	-0.00246642285161336	-0.913823051009444	1.09107446115912	0.371902856969719	-0.0279799809225343	-2.774724868549	-0.0925079223500391	0.618708370348524	0.0724499790528539	-0.0181195956604383	-0.0230170369927125	-1.13199706808253	-1.05758920185281	-1.13199706808253	1.02608021397217	-0.072281566321525	-0.0181195956604383	0.0724499790528539	0.0724499790528539	-0.0181195956604383	0.136676193720762	-1.88157438358616	-1.05758920185281	-0.0181195956604383	0.618708370348524	-1.05758920185281	-1.05758920185281
-2.04623173144846	-2.04623173144846	-1.05857128810655	0.257925865974316	0.257925865974316	-4.08532223670333	1.09288179376997	1.04525102052106	-0.56487369097403	1.04525102052106	1.04525102052106	1.04525102052106	1.04525102052106	-0.924432432646196	-2.80183267926556	-0.924432432646196	-4.4750785384479	-1.95040016731677	-2.16952346610306	-2.16952346610306	-0.0556654825897387	0.0294844861689227	0.928183698248345	-1.86591767863681	-1.95040016731677	0.928183698248345	-0.924432432646196	0.140657403152755	1.21863990816868	0.169460211317734	-0.458544241710177	0.0935724016384263	-0.0556654825897387	0.995918951597603	1.01072190160128	-1.05857128810655	1.01072190160128	-0.345119298685486	-2.80183267926556	-0.0868597683860921	0.0935724016384263	-3.04675208702004	1.04525102052106	-4.08532223670333	-0.924432432646196	-1.05857128810655	3.11274543642805	-0.458544241710177	-1.50818031081045	-1.05857128810655
-0.229891247641589	-0.229891247641589	-0.185544717153742	-0.185544717153742	-0.185544717153742	-0.0303092385847674	-0.0470753459888282	-0.0470753459888282	1.41818030674695	-0.0470753459888282	-0.0470753459888282	-0.0470753459888282	-0.0470753459888282	-0.0397666689110401	-1.07905671500227	-0.0397666689110401	-1.01582796612232	0.0214084185309855	-0.173619631772251	-0.173619631772251	-0.00740830083905175	-0.0193248578631023	-0.180111962002121	-0.203757887293095	0.0214084185309855	-0.180111962002121	-0.0397666689110401	0.0425538187107148	0.247501669835779	-0.0335635659803315	-0.0242904441963097	0.0503227701783836	-0.00740830083905175	-0.110046529490109	-0.0870345697245258	-0.0870345697245258	-0.0870345697245258	0.975005097103616	-1.07905671500227	-0.00740830083905175	0.0503227701783836	0.0289905682595275	-0.0470753459888282	-0.0303092385847674	-0.0397666689110401	-0.0870345697245258	-0.0470753459888282	-0.0242904441963097	-0.185544717153742	-0.0870345697245258
-0.0881078146375041	-0.0881078146375041	0.530524384859391	0.530524384859391	0.530524384859391	-0.0101390915950681	0.85243868410399	0.85243868410399	-0.947134964843184	0.85243868410399	0.85243868410399	0.85243868410399	0.85243868410399	-0.00285769282672166	0.0198273536793758	-0.00285769282672166	-0.00285769282672166	0.00670793518671986	-0.0547193200863846	-0.0547193200863846	0.85243868410399	-0.0338992426850775	0.530524384859391	-0.00789986279497112	0.00670793518671986	0.530524384859391	-0.00285769282672166	-0.0291458393418055	0.152063565368858	-0.252945928706964	-0.0320461115211854	0.00649900363333389	0.85243868410399	-0.0288630624881736	0.530524384859391	0.530524384859391	0.530524384859391	0.929595042762541	0.0198273536793758	-0.0291458393418055	0.00649900363333389	0.00649900363333389	0.85243868410399	-0.0101390915950681	-0.00285769282672166	0.530524384859391	0.85243868410399	-0.0320461115211854	0.530524384859391	0.530524384859391
-0.0974368911949979	-0.0974368911949979	0.0110201345137737	0.0110201345137737	0.0110201345137737	-0.549664675757223	-0.080909701915604	-0.080909701915604	0.0102805907747245	-0.080909701915604	-0.080909701915604	-0.080909701915604	-0.080909701915604	0.0423130011240738	0.244721988805105	0.0423130011240738	0.00699231257265609	0.116167308369576	0.0490840469952696	0.0490840469952696	-0.13618369375006	-0.00336232282340099	-0.186663596719241	-0.107448846406167	0.116167308369576	-0.186663596719241	-0.399527559722998	-0.184779658989017	-0.136609490033649	0.189800121248264	0.0334919689677156	0.14017787284542	-0.13618369375006	-0.0229187812400005	0.0110201345137737	0.0110201345137737	0.0110201345137737	0.0600439458741748	0.244721988805105	-0.13618369375006	0.14017787284542	0.14017787284542	-0.13618369375006	-0.291122568102189	0.0378373345445375	0.0110201345137737	-0.080909701915604	0.116777075010383	0.0110201345137737	0.0110201345137737
0.0150024597295237	0.0150024597295237	1.01954762311989	1.01954762311989	1.01954762311989	-1.0042317787566	0.0968597928517987	0.0968597928517987	1.55473761771293	0.0968597928517987	0.0968597928517987	0.0968597928517987	0.0968597928517987	-0.923778647605872	1.04269460958644	-0.923778647605872	0.992538812617289	0.0619481457412565	0.0488871315179038	-0.0155993826634446	0.0968597928517987	-0.00494186709688149	1.09117209826282	0.885759671880315	0.0619481457412565	1.09117209826282	-0.923778647605872	0.0968597928517987	-0.0820902331060589	-1.91693297660647	0.0145232434285338	-0.00876719575564833	0.0968597928517987	-0.0383374650023511	0.994851940628159	1.01954762311989	1.03761438254585	-0.304606240151083	1.04269460958644	0.0968597928517987	-0.00876719575564833	-0.00876719575564833	0.0968597928517987	-1.0042317787566	-0.954080215732035	1.01954762311989	0.0968597928517987	-0.0891553090532731	1.01954762311989	1.01954762311989
-0.339475515496201	-0.339475515496201	0.00856122200143972	-0.197024202573211	-0.197024202573211	-0.0855745030413524	0.173242895962294	0.253585979870864	-0.0424009531450746	0.253585979870864	0.253585979870864	0.253585979870864	0.253585979870864	-0.0559922460391578	0.0244187602518529	-0.0559922460391578	-0.0885064276627612	-0.127868564039909	0.125693534185358	0.125693534185358	-0.0930129380978659	0.0288372101218948	-0.130560740492114	-0.105863477265634	-0.127868564039909	-0.130560740492114	-0.0559922460391578	0.0454969990194436	-0.496006659963023	-0.101588584147827	0.165850902292569	0.605203874916522	-0.0451494638363754	-0.205476170961653	0.00856122200143972	0.00856122200143972	-0.0301463409578631	0.700783561488302	0.0244187602518529	0.0275760119670876	0.605203874916522	0.750961734250398	0.253585979870864	-0.0855745030413524	-0.0559922460391578	0.00856122200143972	0.173242895962294	0.165850902292569	0.00856122200143972	0.00856122200143972
-0.0767627508142406	-0.0767627508142406	1.13361539087068	2.10671522641866	2.10671522641866	0.120736604107732	2.11677377304285	1.75035660481005	0.55579173916227	1.75035660481005	1.75035660481005	1.75035660481005	1.75035660481005	-0.729324905452028	1.1378505526062	-0.729324905452028	-0.704484056835888	-0.657418497877681	-0.793709135998434	-0.793709135998434	1.10030798273626	-0.00692656933365865	-2.10466177744352	0.134700897419752	-0.657418497877681	-2.10466177744352	-0.729324905452028	1.1014661858055	0.809017014853748	4.48146259660304	0.952775202174261	-0.0644057229095987	1.10030798273626	-0.0619517459165455	1.13361539087068	1.13361539087068	1.13361539087068	0.0563266584725866	1.1113386427691	0.954714313463662	-0.0644057229095987	-0.0644057229095987	0.947219318045332	0.120736604107732	-0.729324905452028	1.13361539087068	2.11677377304285	-0.141567517539061	1.13361539087068	1.13361539087068
0.247692071808596	0.247692071808596	0.183268323834993	0.183268323834993	0.183268323834993	25.6341556478586	2.96865878009579	2.96865878009579	0.0567675963294509	2.96865878009579	2.96865878009579	2.96865878009579	2.96865878009579	-1.03482221534576	1.22942571999154	-1.03482221534576	-0.784345665490128	-1.58942259262214	0.0864235199570036	0.0864235199570036	2.8611508329221	0.195403734217449	-1.00608704085785	-0.829202836387851	-1.58942259262214	-1.00608704085785	-1.64936374732024	0.202377094714216	0.612387878300921	-0.704658107289272	0.573378806271504	-0.280511644097133	2.8611508329221	-1.98512736313335	0.183268323834993	0.183268323834993	0.183268323834993	3.11380987483761	1.22942571999154	-0.106784383114813	-0.280511644097133	0.763989220351005	2.96865878009579	12.8407022161871	-1.03482221534576	0.183268323834993	2.96865878009579	0.908487945686908	0.183268323834993	0.183268323834993
0.0060105534715591	0.0060105534715591	-0.0437058437542053	-0.0372094350537959	-0.0372094350537959	-0.0155105291350981	1.02600904014652	1.02600904014652	-0.0601268284205205	1.02600904014652	1.02600904014652	1.02600904014652	1.02600904014652	0.97113445441989	-0.206626106448016	0.97113445441989	-1.07421885987359	2.13801460711253	0.117959783832569	0.117959783832569	0.963434010735075	0.0246324466887107	-0.417589319355128	0.00843957449456068	2.13801460711253	-0.417589319355128	0.856080832352825	0.0317177478132392	0.537718523660325	-0.330611504058817	-0.247705033909401	-0.00445782043755116	0.963434010735075	0.00402834980924216	-0.0437058437542053	-0.0437058437542053	-0.0437058437542053	-0.0761704953334954	0.538263715719305	1.03641037489158	-0.00445782043755116	-0.00445782043755116	1.02600904014652	-0.0155105291350981	0.97113445441989	-0.0437058437542053	1.02600904014652	0.0906777276569992	-0.0437058437542053	-0.0437058437542053
-0.266560702300266	-0.266560702300266	-0.032374892864711	-0.032374892864711	-0.032374892864711	-1.2003968287798	-0.0129087907936656	-0.0436529854769279	1.11900779156135	-0.0436529854769279	-0.0436529854769279	-0.0436529854769279	-0.0436529854769279	-0.0303633600798077	1.11842911602378	-0.0303633600798077	-0.0303633600798077	-0.879596466674363	-0.255964307040897	-0.255964307040897	-0.121289204319059	0.865763630568502	-0.263877971570779	-0.100486126115356	-0.879596466674363	-0.263877971570779	-0.0303633600798077	0.112191212866391	1.41242405166247	-0.487338326300143	-0.330615483027877	-0.178074832809248	-0.121289204319059	0.0169586258441798	-0.032374892864711	-0.032374892864711	-0.032374892864711	-1.08840907571391	1.11842911602378	-0.121289204319059	-0.178074832809248	-0.178074832809248	-0.0436529854769279	-1.2003968287798	0.318141093509641	-0.032374892864711	-0.0129087907936656	-0.330615483027877	-0.032374892864711	-0.032374892864711
0.0994689825257176	0.0994689825257176	-0.0026198264195938	-0.0026198264195938	-0.0026198264195938	-5.0871798833745	0.437554025317175	0.437554025317175	-0.350586204160966	0.437554025317175	0.437554025317175	0.437554025317175	0.437554025317175	-0.0212086721533722	0.0450149019236457	-0.0212086721533722	0.0886487499678017	0.069975235233096	-0.284558595809813	-0.284558595809813	0.437554025317175	-0.0262429820721972	0.463834561804699	1.69153477518686	0.069975235233096	0.463834561804699	-0.0212086721533722	-0.0915144845347352	0.109444584721587	0.0510284605049476	-0.427787072125503	-0.224599841781387	0.437554025317175	-2.07772465574569	-0.0948179481023068	-0.0948179481023068	-0.0948179481023068	-0.801507231714597	0.0450149019236457	2.30125392184233	-0.224599841781387	-0.224599841781387	0.437554025317175	-9.5683472356506	0.104502673612365	-0.0948179481023068	0.437554025317175	0.292374224152569	-0.0026198264195938	-0.0948179481023068
-0.229144345517637	-0.229144345517637	0.0069674439842109	0.0069674439842109	0.0069674439842109	0.0344913399265541	0.136691917007607	0.136691917007607	0.0251498581205614	0.136691917007607	0.136691917007607	0.136691917007607	0.136691917007607	0.0513444068832349	-0.187832178044928	0.0513444068832349	-0.0199412237318589	0.144295456755793	0.00144210338571671	0.00144210338571671	0.0680260068128569	0.0154304190125468	0.124728466378561	0.0104956465277979	0.144295456755793	0.124728466378561	0.0513444068832349	0.0124987810191947	-0.235645309971206	0.00115110046758904	0.0194630418601973	0.215678365263285	0.0680260068128569	0.0911677468181673	0.0069674439842109	0.0069674439842109	0.0069674439842109	-0.0167676241720474	-0.187832178044928	-0.606781196672977	0.215678365263285	0.215678365263285	0.136691917007607	0.0344913399265541	0.319616776991597	0.0069674439842109	0.136691917007607	0.0194630418601973	0.0069674439842109	0.0069674439842109
1.00736784355383	1.00736784355383	1.93937563703408	0.992869100623429	0.992869100623429	0.184919670533999	0.389871543999309	1.35232492307798	-0.128543232360411	1.35232492307798	1.35232492307798	1.35232492307798	1.35232492307798	0.92480625870927	3.32451739466237	0.92480625870927	-0.0089221928673795	0.751494050252528	0.0774081435600407	0.0774081435600407	1.42590599451327	-0.0134113567938465	-0.386123180531931	-0.69532109650045	0.751494050252528	-0.386123180531931	-1.33017794686788	0.143734272536378	1.50386687463047	1.01885709302746	2.97130397790365	1.31877181039092	1.42590599451327	-0.104209334456068	3.97181916213314	3.97181916213314	3.97181916213314	-1.28162719008476	3.32451739466237	1.42590599451327	1.31877181039092	-1.22765544642905	0.797396526452267	0.184919670533999	0.92480625870927	3.97181916213314	0.389871543999309	2.34885727516747	1.84930346724493	3.97181916213314
-0.153984511298471	-0.153984511298471	0.22093702098222	0.112048045239666	0.112048045239666	-0.0441577976971361	-1.01931909812476	-0.918121078578166	0.458283413578391	-0.918121078578166	-0.918121078578166	-0.918121078578166	-0.918121078578166	-0.0915757927219993	-0.092066249794255	-0.0915757927219993	-0.217448437109464	0.0015196458976825	-0.389900378214179	-0.389900378214179	-0.930547848125086	0.00333586144249454	0.140638176851811	-1.01056232090788	0.0015196458976825	0.140638176851811	-0.0915757927219993	-0.0305747138185417	-0.301012021957297	0.0286868484958118	-1.06871939995452	-0.0407828099980123	-0.930547848125086	-0.428013472561129	0.22093702098222	0.22093702098222	0.22093702098222	0.0962858974854284	-0.092066249794255	0.268387652776179	-0.0407828099980123	-0.0407828099980123	-0.918121078578166	-0.0441577976971361	-0.0915757927219993	0.22093702098222	-1.01931909812476	-0.350838584536146	0.22093702098222	0.22093702098222
-0.0731894400093784	-0.0731894400093784	0.0804417414459686	0.0804417414459686	0.0804417414459686	0.933402034222484	0.0567874146249281	0.185202292707408	0.518746445337483	-0.403043538336899	0.185202292707408	0.185202292707408	0.185202292707408	-0.0686822790447366	-0.052914085730402	-0.0686822790447366	0.436044206801271	0.327648944697023	0.690415255389095	0.690415255389095	-0.187710383673898	-0.00977843336495277	0.631907700390194	-0.0904527247787345	0.327648944697023	0.631907700390194	0.311437984723626	-0.0114319582344096	0.222731736439822	-0.37172865142492	0.119992679145775	0.0873576186561411	-0.187710383673898	0.252794959415364	0.0149286957697365	-0.476173543893394	0.0149286957697365	0.132789187953521	0.0321409267828212	-0.0326385253965191	0.0873576186561411	0.0873576186561411	-0.0909730663494881	0.0215385022033932	-0.118084930171298	-0.476173543893394	0.0567874146249281	0.303276331760643	0.0804417414459686	-0.476173543893394
-2.10242590194449	-2.10242590194449	-0.226335447208927	-0.226335447208927	-0.226335447208927	-0.976677702577456	-0.0634882461910915	-0.0634882461910915	-1.0270590964369	-0.0634882461910915	-0.0634882461910915	-0.0634882461910915	-0.0634882461910915	-1.07919586486471	-0.186086312380324	-1.07919586486471	0.873093164733951	-0.68355011250465	-0.858151241649193	-0.858151241649193	-0.00937948555749424	-7.90386589383892	-0.285204102773934	-1.1527873150008	-0.68355011250465	-0.285204102773934	-1.07919586486471	-7.48184810366242	-0.917565704337555	-0.759317066229455	-2.03191444638931	4.25040012378904	-0.00937948555749424	-0.0808203141170662	-0.150584969147908	-0.150584969147908	-0.150584969147908	-0.0621119058228601	-0.186086312380324	-0.00937948555749424	4.25040012378904	-2.75761811337676	-0.0634882461910915	-0.976677702577456	-1.07919586486471	-0.150584969147908	-0.0634882461910915	-5.85518359169634	-0.226335447208927	-0.150584969147908
-1.31733806704273	-1.31733806704273	0.0210004739773391	0.0210004739773391	0.0210004739773391	-0.0402490071464374	0.0683616423264741	0.0683616423264741	-0.131520038910277	0.0683616423264741	0.0683616423264741	0.0683616423264741	0.0683616423264741	0.00208120202811246	0.827433324056071	0.00208120202811246	-0.0355890374400469	-0.0609488362059001	0.016947407350611	0.016947407350611	-0.0155543713287449	-0.60406783821663	-0.0438064282063508	0.00697920057856227	-0.0609488362059001	-0.0438064282063508	0.00208120202811246	0.0135853228067304	0.0951989672407461	-0.0100688467790353	-0.274698818789097	0.0124761049027229	1.17228440485884	-0.0382127506436172	0.0210004739773391	0.0210004739773391	0.0210004739773391	0.00885767771882584	0.827433324056071	0.0135853228067304	0.0124761049027229	0.0124761049027229	0.0683616423264741	-0.0402490071464374	0.00208120202811246	0.0210004739773391	0.0683616423264741	-2.45475361929961	0.0210004739773391	0.0210004739773391
-0.0770257948705346	-0.0770257948705346	-0.468776194090026	0.0325420663424576	0.0325420663424576	0.201183523501735	0.109410467575169	-0.399283949037188	-0.341879123439673	-0.399283949037188	-0.399283949037188	-0.399283949037188	-0.399283949037188	-0.471149080052077	0.418450870760849	-0.471149080052077	0.513477091686918	0.554257421365502	0.097216453300119	0.097216453300119	-0.399283949037188	-0.046177179660656	-0.751438710109909	-0.161264833607161	0.554257421365502	-0.499621484226838	-0.374445673455626	-0.0330161925389154	0.673077979448554	0.0756449595873445	-0.423900967054299	-0.0862378104338402	-0.399283949037188	-1.22192106728293	-0.521523788529073	-0.521523788529073	-0.521523788529073	0.43792913128297	0.418450870760849	-0.27311577965442	-0.0862378104338402	-0.0862378104338402	-0.399283949037188	0.201183523501735	-0.0550756581885801	-0.521523788529073	0.109410467575169	-0.415354983646534	0.0325420663424576	-0.521523788529073
-0.0451064477909817	-0.0451064477909817	1.25856597309701	1.25856597309701	1.25856597309701	0.115008202181385	0.747387261222207	0.747387261222207	0.0579005577594278	0.747387261222207	0.747387261222207	0.747387261222207	0.747387261222207	1.7027873293303	0.108395618469711	1.7027873293303	0.0040456468997907	-2.14568143543034	0.301550458855943	0.301550458855943	1.72913577262433	0.00697207089849061	1.06539815157998	-0.114022351566013	-1.66094195927206	1.06539815157998	-0.0642049682111714	-0.289919402057178	0.453614967860254	0.258222422495879	-0.558169397453523	0.0926102139675538	1.72913577262433	-0.180049629374587	-0.0173548441139713	1.25856597309701	-0.0173548441139713	-1.49485121280686	0.108395618469711	1.72913577262433	0.0926102139675538	0.0926102139675538	1.72913577262433	0.115008202181385	2.20952386982667	1.25856597309701	0.747387261222207	-0.558169397453523	1.25856597309701	1.25856597309701
3.1539130412872e-06	3.1539130412872e-06	0.0603928965096281	0.0603928965096281	0.0603928965096281	0.0372994438856664	-0.108812703361528	-0.108812703361528	0.0597943621808321	-0.108812703361528	-0.108812703361528	-0.108812703361528	-0.108812703361528	0.0227340219007819	0.0105409097977411	0.0227340219007819	0.132292465436767	2.21240665904681	0.942886656362978	0.942886656362978	-0.179439032297784	0.122508531140011	0.121446081446539	0.0920565184322166	2.21240665904681	0.121446081446539	-0.34483580877953	-0.0338380304595028	-0.0576013717145487	0.0509174706520292	0.902784353354857	-0.0151962834266179	-0.179439032297784	-0.984931952502724	0.0603928965096281	0.0603928965096281	0.0603928965096281	-0.0151962834266179	0.0105409097977411	-0.179439032297784	-0.0151962834266179	-0.0151962834266179	-0.108812703361528	0.0372994438856664	1.02767394747189	0.0603928965096281	-0.108812703361528	0.902784353354857	0.0603928965096281	0.0603928965096281
-2.65127317100409	-2.65127317100409	0.272554993344539	-1.64749381495906	-1.64749381495906	0.763554044670686	0.92809837739639	1.02630317689421	3.600815326792	1.02630317689421	1.02630317689421	1.02630317689421	1.02630317689421	0.835486367374399	0.208903229918286	0.835486367374399	-0.43634973986678	1.05857119403344	-3.27974778089887	-3.27974778089887	1.04927108725269	-0.129991749529199	-1.56604557562912	-1.85724488444256	1.05857119403344	-1.56604557562912	0.758422559786028	1.73980139466334	-1.16539414528067	-1.03596767497047	0.0718704617378241	0.264602900390857	1.13409270015001	1.67282714782919	0.272554993344539	0.272554993344539	0.272554993344539	0.0947013881611367	0.208903229918286	-0.482608686720577	0.264602900390857	0.329156974240687	1.02630317689421	0.763554044670686	0.835486367374399	0.272554993344539	0.92809837739639	0.422108921273205	0.614230047486614	0.272554993344539
-0.0125448461294799	-0.0125448461294799	-1.02016520984898	-1.02016520984898	-1.02016520984898	0.0344286399754001	0.0130477978099686	0.0130477978099686	0.634613806079752	0.0130477978099686	0.0130477978099686	0.0130477978099686	0.0130477978099686	0.000840085925061906	0.0112100199364322	0.000840085925061906	0.0387956415770234	-0.0904793035574318	-0.987329933484635	-0.987329933484635	0.0130477978099686	0.0321302392782157	0.055604883396108	-0.971773447648987	-0.0904793035574318	0.055604883396108	-0.519518615865806	-0.00674426974508724	1.06354834953003	-1.01288024421112	-1.13070472667306	-0.00870137034163609	0.0130477978099686	0.0727375126073748	-1.02016520984898	-1.02016520984898	-1.02016520984898	1.02618765491401	0.0112100199364322	1.04465533139553	-0.00870137034163609	-0.00870137034163609	0.0130477978099686	0.0344286399754001	0.000840085925061906	-1.02016520984898	0.0130477978099686	-3.09505082702963	-1.02016520984898	-1.02016520984898
0.0525861658861635	0.0525861658861635	-0.0863130180948604	0.806179556636702	0.806179556636702	-0.217285858973631	0.125276892399894	0.125276892399894	-0.00730264961775862	0.125276892399894	0.125276892399894	0.125276892399894	0.125276892399894	-0.0201527976269285	0.0367182239704309	-0.0201527976269285	-0.290225339735937	0.592756088142286	0.0884052167958125	0.0884052167958125	1.20841909015234	0.0742387704291736	-0.222890517195909	0.123990372244417	0.592756088142286	-0.222890517195909	0.0221635677985641	0.164375466336563	0.133468460301465	-0.760512613845104	0.00474691934260352	0.180467269681769	0.165673362573643	0.0622105375100415	-0.0863130180948604	-0.0863130180948604	-0.0863130180948604	0.103765587096853	0.0367182239704309	0.165673362573643	0.180467269681769	0.180467269681769	0.125276892399894	-0.217285858973631	0.760675385635933	-0.0863130180948604	0.125276892399894	0.00474691934260352	-0.0863130180948604	-0.0863130180948604
-0.0480240797131	-0.0480240797131	-0.0347442382564727	-0.0347442382564727	-0.0347442382564727	0.01328175904864	0.567160619469312	0.139942126312844	0.186822726944603	0.139942126312844	0.139942126312844	0.139942126312844	0.139942126312844	-0.20763650460131	0.0632082588470713	-0.20763650460131	-0.075013275283788	-0.131713669802588	-0.111900953836562	-0.111900953836562	0.192637113811136	-0.0867066672238059	0.0892457246062448	0.130716797364931	-0.131713669802588	0.0892457246062448	0.167769064405993	0.132663793352063	0.689409129906084	0.0282379870140121	0.247258671969044	-0.180477965647768	0.192637113811136	-0.203286299277156	-0.0295249381094997	-0.0347442382564727	-0.0295249381094997	-0.00387057370189181	0.0632082588470713	0.957061911824407	-0.180477965647768	-0.180477965647768	0.139942126312844	-0.287167552412813	-0.177904657115072	-0.0347442382564727	0.567160619469312	0.0185443816232524	-0.0347442382564727	-0.0347442382564727
-3.51916735639331	-3.51916735639331	-3.06624958643811	-3.06624958643811	-3.06624958643811	-1.89139396851525	1.22597026526223	0.448531078393059	0.841483842439022	0.676932604677229	-0.90403597524445	-0.90403597524445	-0.90403597524445	-2.9483781191006	-1.38086778148837	-2.9483781191006	-0.927985902807855	-0.842842699339229	-0.456147118543599	-0.456147118543599	-0.586779440110238	0.768571299271803	-3.98462603078302	-1.96226926463457	-0.842842699339229	-3.98462603078302	-3.04340000609468	-0.674668545643208	0.906015326140926	1.90024734180297	1.55799337606907	-0.892732481466047	-0.586779440110238	-0.907631911638154	-3.06624958643811	-3.06624958643811	-3.06624958643811	-0.792280105618645	-1.38086778148837	-0.586779440110238	-0.892732481466047	-2.01814614878909	-1.26059220326265	-1.89139396851525	-3.04985860002353	-3.06624958643811	1.22597026526223	2.31449200851362	-3.06624958643811	-3.06624958643811
-0.0429014950091555	-0.0429014950091555	-1.11774402685764	-0.00669903291779894	-0.00669903291779894	-0.0660756900311987	0.114626771541165	0.114626771541165	0.010603751111383	0.114626771541165	0.114626771541165	0.114626771541165	0.114626771541165	-0.0612868731324874	-0.0132212211677731	-0.0612868731324874	-0.0108359838685701	0.976486431923163	-0.934451170590009	-0.934451170590009	2.9267719743086	0.0485353673071928	-0.00669903291779894	-0.0297640041036147	0.976486431923163	-0.00669903291779894	-0.0612868731324874	0.00899811349934387	-0.00892036361722393	0.915290978573368	-0.00938834429849056	0.061880218037176	1.17026800794912	-0.0477592075374451	-0.00442356591099546	-1.11774402685764	-1.11940265666412	0.0504087427019466	-0.0132212211677731	1.17026800794912	0.061880218037176	0.061880218037176	0.114626771541165	-0.0660756900311987	-0.0612868731324874	-1.11774402685764	0.114626771541165	-0.0976867850011254	-1.08282470541597	-1.11774402685764
[truncated: 3,561 more columns]
