# Supplementary material for: The copy number and mutational landscape of recurrent ovarian high-grade serous carcinoma
Source: Nat Commun. 2023 Jul 20;14:4387. doi: 10.1038/s41467-023-39867-7 (PMC10359414; doi:10.1038/s41467-023-39867-7)
Supplement: Supplementary file 10 — Source Data [file 41467_2023_39867_MOESM10_ESM.zip › source_data/figure_S9.tsv]

sample	name	value	feat	cohort	group
IM_101	segsize1	7.86315818463023	segsize	britroc	diagnosis
IM_101	segsize2	11.8262839866737	segsize	britroc	diagnosis
IM_101	segsize3	10.0788883737798	segsize	britroc	diagnosis
IM_101	segsize4	8.4688156869339	segsize	britroc	diagnosis
IM_101	segsize5	7.92827903584274	segsize	britroc	diagnosis
IM_101	segsize6	11.3371609309789	segsize	britroc	diagnosis
IM_101	segsize7	14.1908052740648	segsize	britroc	diagnosis
IM_101	segsize8	19.8299730427005	segsize	britroc	diagnosis
IM_101	segsize9	15.0667495638486	segsize	britroc	diagnosis
IM_101	segsize10	6.40988592054687	segsize	britroc	diagnosis
IM_101	bp10MB1	192.919398545262	bp10MB	britroc	diagnosis
IM_101	bp10MB2	103.077841897094	bp10MB	britroc	diagnosis
IM_101	bp10MB3	4.00275955764389	bp10MB	britroc	diagnosis
IM_101	osCN1	31.3938531057993	osCN	britroc	diagnosis
IM_101	osCN2	2.49796133476562	osCN	britroc	diagnosis
IM_101	osCN3	0.108185559435057	osCN	britroc	diagnosis
IM_101	changepoint1	11.9300277264978	changepoint	britroc	diagnosis
IM_101	changepoint2	52.6297274125302	changepoint	britroc	diagnosis
IM_101	changepoint3	15.8232606412115	changepoint	britroc	diagnosis
IM_101	changepoint4	9.3044080988652	changepoint	britroc	diagnosis
IM_101	changepoint5	1.23087065891309	changepoint	britroc	diagnosis
IM_101	changepoint6	0.0750295937748521	changepoint	britroc	diagnosis
IM_101	changepoint7	0.00667586820733535	changepoint	britroc	diagnosis
IM_101	copynumber1	28.0486946154534	copynumber	britroc	diagnosis
IM_101	copynumber2	33.3759438422926	copynumber	britroc	diagnosis
IM_101	copynumber3	24.973572803001	copynumber	britroc	diagnosis
IM_101	copynumber4	8.96704744458647	copynumber	britroc	diagnosis
IM_101	copynumber5	1.92073842848762	copynumber	britroc	diagnosis
IM_101	copynumber6	15.0959297546443	copynumber	britroc	diagnosis
IM_101	copynumber7	0.585541009864214	copynumber	britroc	diagnosis
IM_101	copynumber8	0.0325321016703484	copynumber	britroc	diagnosis
IM_101	bpchrarm1	10.5135631875184	bpchrarm	britroc	diagnosis
IM_101	bpchrarm2	29.0321448621447	bpchrarm	britroc	diagnosis
IM_101	bpchrarm3	4.23446929604731	bpchrarm	britroc	diagnosis
IM_101	bpchrarm4	0.219806934311043	bpchrarm	britroc	diagnosis
IM_101	bpchrarm5	1.57199786093775e-05	bpchrarm	britroc	diagnosis
IM_108	segsize1	37.0006089084153	segsize	britroc	diagnosis
IM_108	segsize2	22.6689180406247	segsize	britroc	diagnosis
IM_108	segsize3	17.0266465731328	segsize	britroc	diagnosis
IM_108	segsize4	8.46113460447732	segsize	britroc	diagnosis
IM_108	segsize5	5.57208322304173	segsize	britroc	diagnosis
IM_108	segsize6	4.98064730243327	segsize	britroc	diagnosis
IM_108	segsize7	9.18557723620483	segsize	britroc	diagnosis
IM_108	segsize8	19.7489776500026	segsize	britroc	diagnosis
IM_108	segsize9	17.7604762756114	segsize	britroc	diagnosis
IM_108	segsize10	5.59493018605612	segsize	britroc	diagnosis
IM_108	bp10MB1	202.846028603962	bp10MB	britroc	diagnosis
IM_108	bp10MB2	87.7669074072513	bp10MB	britroc	diagnosis
IM_108	bp10MB3	9.38706398878666	bp10MB	britroc	diagnosis
IM_108	osCN1	49.5943742710157	osCN	britroc	diagnosis
IM_108	osCN2	4.40066658047716	osCN	britroc	diagnosis
IM_108	osCN3	0.00495914850714263	osCN	britroc	diagnosis
IM_108	changepoint1	0.715525176626676	changepoint	britroc	diagnosis
IM_108	changepoint2	29.5721600658445	changepoint	britroc	diagnosis
IM_108	changepoint3	24.374850776152	changepoint	britroc	diagnosis
IM_108	changepoint4	36.5051416595421	changepoint	britroc	diagnosis
IM_108	changepoint5	23.8942829939322	changepoint	britroc	diagnosis
IM_108	changepoint6	5.85910273005901	changepoint	britroc	diagnosis
IM_108	changepoint7	5.07893659784354	changepoint	britroc	diagnosis
IM_108	copynumber1	7.19499290619815	copynumber	britroc	diagnosis
IM_108	copynumber2	22.8235090663775	copynumber	britroc	diagnosis
IM_108	copynumber3	34.2951602059759	copynumber	britroc	diagnosis
IM_108	copynumber4	15.2143994538561	copynumber	britroc	diagnosis
IM_108	copynumber5	10.3862397148172	copynumber	britroc	diagnosis
IM_108	copynumber6	47.5634588139178	copynumber	britroc	diagnosis
IM_108	copynumber7	7.25761775415873	copynumber	britroc	diagnosis
IM_108	copynumber8	3.26462208469854	copynumber	britroc	diagnosis
IM_108	bpchrarm1	12.091225595008	bpchrarm	britroc	diagnosis
IM_108	bpchrarm2	22.7322104420297	bpchrarm	britroc	diagnosis
IM_108	bpchrarm3	8.63477531944389	bpchrarm	britroc	diagnosis
IM_108	bpchrarm4	0.541755682614794	bpchrarm	britroc	diagnosis
IM_108	bpchrarm5	3.29609036291477e-05	bpchrarm	britroc	diagnosis
IM_11	segsize1	27.5604691082015	segsize	britroc	diagnosis
IM_11	segsize2	33.1146882322306	segsize	britroc	diagnosis
IM_11	segsize3	21.1280809878345	segsize	britroc	diagnosis
IM_11	segsize4	10.97731238253	segsize	britroc	diagnosis
IM_11	segsize5	7.63961807315904	segsize	britroc	diagnosis
IM_11	segsize6	6.88555135364752	segsize	britroc	diagnosis
IM_11	segsize7	14.8553267907564	segsize	britroc	diagnosis
IM_11	segsize8	23.2843578767049	segsize	britroc	diagnosis
IM_11	segsize9	17.4141866693804	segsize	britroc	diagnosis
IM_11	segsize10	4.14040852555514	segsize	britroc	diagnosis
IM_11	bp10MB1	184.636700502869	bp10MB	britroc	diagnosis
IM_11	bp10MB2	105.90368923886	bp10MB	britroc	diagnosis
IM_11	bp10MB3	9.45961025827147	bp10MB	britroc	diagnosis
IM_11	osCN1	47.5284967336284	osCN	britroc	diagnosis
IM_11	osCN2	8.12262856800488	osCN	britroc	diagnosis
IM_11	osCN3	0.348874698366724	osCN	britroc	diagnosis
IM_11	changepoint1	15.1048792449294	changepoint	britroc	diagnosis
IM_11	changepoint2	51.8461124534585	changepoint	britroc	diagnosis
IM_11	changepoint3	23.1899726597173	changepoint	britroc	diagnosis
IM_11	changepoint4	31.3002500583517	changepoint	britroc	diagnosis
IM_11	changepoint5	14.3074254764354	changepoint	britroc	diagnosis
IM_11	changepoint6	7.0478649880833	changepoint	britroc	diagnosis
IM_11	changepoint7	2.20349511902443	changepoint	britroc	diagnosis
IM_11	copynumber1	1.77439860295693	copynumber	britroc	diagnosis
IM_11	copynumber2	17.7252697675403	copynumber	britroc	diagnosis
IM_11	copynumber3	39.9229262572282	copynumber	britroc	diagnosis
IM_11	copynumber4	34.8464192779361	copynumber	britroc	diagnosis
IM_11	copynumber5	9.68635938206751	copynumber	britroc	diagnosis
IM_11	copynumber6	53.3079368444904	copynumber	britroc	diagnosis
IM_11	copynumber7	6.21116547134913	copynumber	britroc	diagnosis
IM_11	copynumber8	3.52552439643138	copynumber	britroc	diagnosis
IM_11	bpchrarm1	10.0238011958912	bpchrarm	britroc	diagnosis
IM_11	bpchrarm2	22.2634885856849	bpchrarm	britroc	diagnosis
IM_11	bpchrarm3	10.8551916592119	bpchrarm	britroc	diagnosis
IM_11	bpchrarm4	0.857347714953851	bpchrarm	britroc	diagnosis
IM_11	bpchrarm5	0.000170844258121124	bpchrarm	britroc	diagnosis
IM_112	segsize1	14.1174849335453	segsize	britroc	diagnosis
IM_112	segsize2	24.0408151594119	segsize	britroc	diagnosis
IM_112	segsize3	16.3716022961107	segsize	britroc	diagnosis
IM_112	segsize4	11.2089796767058	segsize	britroc	diagnosis
IM_112	segsize5	6.88899921632999	segsize	britroc	diagnosis
IM_112	segsize6	5.30196057540682	segsize	britroc	diagnosis
IM_112	segsize7	6.64951574610487	segsize	britroc	diagnosis
IM_112	segsize8	10.3049408296206	segsize	britroc	diagnosis
IM_112	segsize9	17.065065008185	segsize	britroc	diagnosis
IM_112	segsize10	7.05063655857903	segsize	britroc	diagnosis
IM_112	bp10MB1	201.194551470045	bp10MB	britroc	diagnosis
IM_112	bp10MB2	92.6672465345488	bp10MB	britroc	diagnosis
IM_112	bp10MB3	6.13820199540664	bp10MB	britroc	diagnosis
IM_112	osCN1	36.1415267757547	osCN	britroc	diagnosis
IM_112	osCN2	2.85569392484866	osCN	britroc	diagnosis
IM_112	osCN3	0.00277929939660862	osCN	britroc	diagnosis
IM_112	changepoint1	19.368940915397	changepoint	britroc	diagnosis
IM_112	changepoint2	38.836225238948	changepoint	britroc	diagnosis
IM_112	changepoint3	14.6496648534601	changepoint	britroc	diagnosis
IM_112	changepoint4	18.4805641953279	changepoint	britroc	diagnosis
IM_112	changepoint5	5.40397733524281	changepoint	britroc	diagnosis
IM_112	changepoint6	0.246885876403162	changepoint	britroc	diagnosis
IM_112	changepoint7	0.0137415852210621	changepoint	britroc	diagnosis
IM_112	copynumber1	4.09193032199356	copynumber	britroc	diagnosis
IM_112	copynumber2	16.8870820903587	copynumber	britroc	diagnosis
IM_112	copynumber3	31.1320643950195	copynumber	britroc	diagnosis
IM_112	copynumber4	15.3579573873022	copynumber	britroc	diagnosis
IM_112	copynumber5	10.8694627302642	copynumber	britroc	diagnosis
IM_112	copynumber6	39.1690891155587	copynumber	britroc	diagnosis
IM_112	copynumber7	1.44893852709433	copynumber	britroc	diagnosis
IM_112	copynumber8	0.0434754324088012	copynumber	britroc	diagnosis
IM_112	bpchrarm1	11.3856818324472	bpchrarm	britroc	diagnosis
IM_112	bpchrarm2	26.426449149976	bpchrarm	britroc	diagnosis
IM_112	bpchrarm3	6.16117149329213	bpchrarm	britroc	diagnosis
IM_112	bpchrarm4	0.0266974008234498	bpchrarm	britroc	diagnosis
IM_112	bpchrarm5	1.23461261140881e-07	bpchrarm	britroc	diagnosis
IM_113	segsize1	60.8333125925021	segsize	britroc	diagnosis
IM_113	segsize2	41.4023192891362	segsize	britroc	diagnosis
IM_113	segsize3	22.2372267521553	segsize	britroc	diagnosis
IM_113	segsize4	18.4834005473131	segsize	britroc	diagnosis
IM_113	segsize5	11.2403886847064	segsize	britroc	diagnosis
IM_113	segsize6	12.9443436590699	segsize	britroc	diagnosis
IM_113	segsize7	20.0258481389518	segsize	britroc	diagnosis
IM_113	segsize8	20.1042056461309	segsize	britroc	diagnosis
IM_113	segsize9	14.653680613262	segsize	britroc	diagnosis
IM_113	segsize10	5.07527407677227	segsize	britroc	diagnosis
IM_113	bp10MB1	177.179254291144	bp10MB	britroc	diagnosis
IM_113	bp10MB2	108.023029839996	bp10MB	britroc	diagnosis
IM_113	bp10MB3	14.7977158688601	bp10MB	britroc	diagnosis
IM_113	osCN1	96.4136946074946	osCN	britroc	diagnosis
IM_113	osCN2	9.57397571385476	osCN	britroc	diagnosis
IM_113	osCN3	0.0123296786505932	osCN	britroc	diagnosis
IM_113	changepoint1	0.0228447366791076	changepoint	britroc	diagnosis
IM_113	changepoint2	13.1147202877982	changepoint	britroc	diagnosis
IM_113	changepoint3	25.6861499314267	changepoint	britroc	diagnosis
IM_113	changepoint4	85.7048469153718	changepoint	britroc	diagnosis
IM_113	changepoint5	67.1214267620175	changepoint	britroc	diagnosis
IM_113	changepoint6	12.9709120680125	changepoint	britroc	diagnosis
IM_113	changepoint7	0.379099298694051	changepoint	britroc	diagnosis
IM_113	copynumber1	3.62255946017438	copynumber	britroc	diagnosis
IM_113	copynumber2	23.1877943738467	copynumber	britroc	diagnosis
IM_113	copynumber3	44.7190237841503	copynumber	britroc	diagnosis
IM_113	copynumber4	23.8210615535734	copynumber	britroc	diagnosis
IM_113	copynumber5	10.5499774072368	copynumber	britroc	diagnosis
IM_113	copynumber6	101.818499846346	copynumber	britroc	diagnosis
IM_113	copynumber7	18.9522178730758	copynumber	britroc	diagnosis
IM_113	copynumber8	0.328865701596118	copynumber	britroc	diagnosis
IM_113	bpchrarm1	10.6869427469008	bpchrarm	britroc	diagnosis
IM_113	bpchrarm2	14.6329936460211	bpchrarm	britroc	diagnosis
IM_113	bpchrarm3	16.37924660584	bpchrarm	britroc	diagnosis
IM_113	bpchrarm4	2.29885133087719	bpchrarm	britroc	diagnosis
IM_113	bpchrarm5	0.00196567036097356	bpchrarm	britroc	diagnosis
IM_115	segsize1	14.1426467756559	segsize	britroc	diagnosis
IM_115	segsize2	24.6775657261475	segsize	britroc	diagnosis
IM_115	segsize3	21.5048200243287	segsize	britroc	diagnosis
IM_115	segsize4	7.43765611408296	segsize	britroc	diagnosis
IM_115	segsize5	5.08079370207254	segsize	britroc	diagnosis
IM_115	segsize6	7.82746476989682	segsize	britroc	diagnosis
IM_115	segsize7	13.0787038662896	segsize	britroc	diagnosis
IM_115	segsize8	20.6714078014014	segsize	britroc	diagnosis
IM_115	segsize9	20.523937863529	segsize	britroc	diagnosis
IM_115	segsize10	4.05500335659558	segsize	britroc	diagnosis
IM_115	bp10MB1	192.915260889801	bp10MB	britroc	diagnosis
IM_115	bp10MB2	100.787469850439	bp10MB	britroc	diagnosis
IM_115	bp10MB3	6.29726925975983	bp10MB	britroc	diagnosis
IM_115	osCN1	15.3501765638919	osCN	britroc	diagnosis
IM_115	osCN2	4.22656825656197	osCN	britroc	diagnosis
IM_115	osCN3	0.423255179546102	osCN	britroc	diagnosis
IM_115	changepoint1	2.20306630037672	changepoint	britroc	diagnosis
IM_115	changepoint2	58.6079818171028	changepoint	britroc	diagnosis
IM_115	changepoint3	30.1600418183934	changepoint	britroc	diagnosis
IM_115	changepoint4	23.3225498663026	changepoint	britroc	diagnosis
IM_115	changepoint5	2.5727268150241	changepoint	britroc	diagnosis
IM_115	changepoint6	0.12401200163216	changepoint	britroc	diagnosis
IM_115	changepoint7	0.00962138116827084	changepoint	britroc	diagnosis
IM_115	copynumber1	1.53509328474966e-10	copynumber	britroc	diagnosis
IM_115	copynumber2	7.57516839023982	copynumber	britroc	diagnosis
IM_115	copynumber3	31.065880199954	copynumber	britroc	diagnosis
IM_115	copynumber4	38.5355090213935	copynumber	britroc	diagnosis
IM_115	copynumber5	16.8297179697993	copynumber	britroc	diagnosis
IM_115	copynumber6	43.4226533145925	copynumber	britroc	diagnosis
IM_115	copynumber7	1.53744367287923	copynumber	britroc	diagnosis
IM_115	copynumber8	0.0336274309882502	copynumber	britroc	diagnosis
IM_115	bpchrarm1	13.2569767404494	bpchrarm	britroc	diagnosis
IM_115	bpchrarm2	21.7874894990793	bpchrarm	britroc	diagnosis
IM_115	bpchrarm3	8.85999108462414	bpchrarm	britroc	diagnosis
IM_115	bpchrarm4	0.0955413395747162	bpchrarm	britroc	diagnosis
IM_115	bpchrarm5	1.3362724007935e-06	bpchrarm	britroc	diagnosis
IM_116	segsize1	10.8849252428585	segsize	britroc	diagnosis
IM_116	segsize2	37.5779409133681	segsize	britroc	diagnosis
IM_116	segsize3	52.8170461036621	segsize	britroc	diagnosis
IM_116	segsize4	24.3339279407137	segsize	britroc	diagnosis
IM_116	segsize5	13.148598390235	segsize	britroc	diagnosis
IM_116	segsize6	17.9517633321596	segsize	britroc	diagnosis
IM_116	segsize7	23.1113267368459	segsize	britroc	diagnosis
IM_116	segsize8	20.7273457327902	segsize	britroc	diagnosis
IM_116	segsize9	14.4268241442457	segsize	britroc	diagnosis
IM_116	segsize10	3.02030146312128	segsize	britroc	diagnosis
IM_116	bp10MB1	156.493197261017	bp10MB	britroc	diagnosis
IM_116	bp10MB2	131.751243911558	bp10MB	britroc	diagnosis
IM_116	bp10MB3	11.7555588274256	bp10MB	britroc	diagnosis
IM_116	osCN1	68.2112860906519	osCN	britroc	diagnosis
IM_116	osCN2	10.7062350791779	osCN	britroc	diagnosis
IM_116	osCN3	1.08247883017023	osCN	britroc	diagnosis
IM_116	changepoint1	23.0547023915912	changepoint	britroc	diagnosis
IM_116	changepoint2	97.7398343496497	changepoint	britroc	diagnosis
IM_116	changepoint3	36.9093868290895	changepoint	britroc	diagnosis
IM_116	changepoint4	27.7059180386433	changepoint	britroc	diagnosis
IM_116	changepoint5	10.136921018083	changepoint	britroc	diagnosis
IM_116	changepoint6	0.428163649844142	changepoint	britroc	diagnosis
IM_116	changepoint7	0.025073723099202	changepoint	britroc	diagnosis
IM_116	copynumber1	3.54643352762592e-13	copynumber	britroc	diagnosis
IM_116	copynumber2	4.43134283543728	copynumber	britroc	diagnosis
IM_116	copynumber3	29.6627505457378	copynumber	britroc	diagnosis
IM_116	copynumber4	14.5703919226408	copynumber	britroc	diagnosis
IM_116	copynumber5	25.1467327981422	copynumber	britroc	diagnosis
IM_116	copynumber6	126.529157842647	copynumber	britroc	diagnosis
IM_116	copynumber7	17.2847054276042	copynumber	britroc	diagnosis
IM_116	copynumber8	0.374918627790115	copynumber	britroc	diagnosis
IM_116	bpchrarm1	6.71829345937826	bpchrarm	britroc	diagnosis
IM_116	bpchrarm2	21.2592369198242	bpchrarm	britroc	diagnosis
IM_116	bpchrarm3	14.1284867483583	bpchrarm	britroc	diagnosis
IM_116	bpchrarm4	1.89295882274268	bpchrarm	britroc	diagnosis
IM_116	bpchrarm5	0.00102404969656078	bpchrarm	britroc	diagnosis
IM_117	segsize1	58.0529976321214	segsize	britroc	diagnosis
IM_117	segsize2	77.9060248144953	segsize	britroc	diagnosis
IM_117	segsize3	69.1717169757338	segsize	britroc	diagnosis
IM_117	segsize4	39.2867164179354	segsize	britroc	diagnosis
IM_117	segsize5	22.3241178991361	segsize	britroc	diagnosis
IM_117	segsize6	23.5433610839339	segsize	britroc	diagnosis
IM_117	segsize7	27.6606096496388	segsize	britroc	diagnosis
IM_117	segsize8	23.0211735746959	segsize	britroc	diagnosis
IM_117	segsize9	12.3837557516525	segsize	britroc	diagnosis
IM_117	segsize10	1.64952620065704	segsize	britroc	diagnosis
IM_117	bp10MB1	129.997033450212	bp10MB	britroc	diagnosis
IM_117	bp10MB2	142.433176349186	bp10MB	britroc	diagnosis
IM_117	bp10MB3	27.5697902006022	bp10MB	britroc	diagnosis
IM_117	osCN1	183.384907140519	osCN	britroc	diagnosis
IM_117	osCN2	16.5501914453115	osCN	britroc	diagnosis
IM_117	osCN3	0.0649014141690688	osCN	britroc	diagnosis
IM_117	changepoint1	32.8429537546366	changepoint	britroc	diagnosis
IM_117	changepoint2	97.1843992443619	changepoint	britroc	diagnosis
IM_117	changepoint3	46.6159935750902	changepoint	britroc	diagnosis
IM_117	changepoint4	85.5966521472365	changepoint	britroc	diagnosis
IM_117	changepoint5	53.095681901004	changepoint	britroc	diagnosis
IM_117	changepoint6	17.1583948273211	changepoint	britroc	diagnosis
IM_117	changepoint7	0.505924550349679	changepoint	britroc	diagnosis
IM_117	copynumber1	9.44859602574579	copynumber	britroc	diagnosis
IM_117	copynumber2	42.8080465887365	copynumber	britroc	diagnosis
IM_117	copynumber3	61.2505787843601	copynumber	britroc	diagnosis
IM_117	copynumber4	41.1524127432777	copynumber	britroc	diagnosis
IM_117	copynumber5	25.655969979356	copynumber	britroc	diagnosis
IM_117	copynumber6	146.547405446772	copynumber	britroc	diagnosis
IM_117	copynumber7	27.2315775160523	copynumber	britroc	diagnosis
IM_117	copynumber8	0.905412915699104	copynumber	britroc	diagnosis
IM_117	bpchrarm1	6.70080053438205	bpchrarm	britroc	diagnosis
IM_117	bpchrarm2	11.2909420315586	bpchrarm	britroc	diagnosis
IM_117	bpchrarm3	19.0223789810466	bpchrarm	britroc	diagnosis
IM_117	bpchrarm4	5.91644569246488	bpchrarm	britroc	diagnosis
IM_117	bpchrarm5	1.06943276054786	bpchrarm	britroc	diagnosis
IM_118	segsize1	44.8261641348158	segsize	britroc	diagnosis
IM_118	segsize2	58.9921678122916	segsize	britroc	diagnosis
IM_118	segsize3	60.9324914375489	segsize	britroc	diagnosis
IM_118	segsize4	36.773673759009	segsize	britroc	diagnosis
IM_118	segsize5	17.2399702253823	segsize	britroc	diagnosis
IM_118	segsize6	20.9927029059699	segsize	britroc	diagnosis
IM_118	segsize7	29.6764751351159	segsize	britroc	diagnosis
IM_118	segsize8	23.8497839756547	segsize	britroc	diagnosis
IM_118	segsize9	13.2040333161978	segsize	britroc	diagnosis
IM_118	segsize10	1.51253729801412	segsize	britroc	diagnosis
IM_118	bp10MB1	141.588283624777	bp10MB	britroc	diagnosis
IM_118	bp10MB2	136.011034606474	bp10MB	britroc	diagnosis
IM_118	bp10MB3	22.4006817687491	bp10MB	britroc	diagnosis
IM_118	osCN1	143.307906452039	osCN	britroc	diagnosis
IM_118	osCN2	9.90684469795768	osCN	britroc	diagnosis
IM_118	osCN3	1.7852488500031	osCN	britroc	diagnosis
IM_118	changepoint1	11.3775508926914	changepoint	britroc	diagnosis
IM_118	changepoint2	100.091299138819	changepoint	britroc	diagnosis
IM_118	changepoint3	38.3166077493257	changepoint	britroc	diagnosis
IM_118	changepoint4	82.4816762382296	changepoint	britroc	diagnosis
IM_118	changepoint5	40.2782911650388	changepoint	britroc	diagnosis
IM_118	changepoint6	13.0806698228457	changepoint	britroc	diagnosis
IM_118	changepoint7	0.373904993049506	changepoint	britroc	diagnosis
IM_118	copynumber1	7.61776616863772	copynumber	britroc	diagnosis
IM_118	copynumber2	39.4579283893717	copynumber	britroc	diagnosis
IM_118	copynumber3	53.8325956906314	copynumber	britroc	diagnosis
IM_118	copynumber4	39.643817686254	copynumber	britroc	diagnosis
IM_118	copynumber5	21.8389977257949	copynumber	britroc	diagnosis
IM_118	copynumber6	125.455039327701	copynumber	britroc	diagnosis
IM_118	copynumber7	19.7432892343964	copynumber	britroc	diagnosis
IM_118	copynumber8	0.410565777212647	copynumber	britroc	diagnosis
IM_118	bpchrarm1	6.56073342048225	bpchrarm	britroc	diagnosis
IM_118	bpchrarm2	14.7094627425299	bpchrarm	britroc	diagnosis
IM_118	bpchrarm3	16.8546646398601	bpchrarm	britroc	diagnosis
IM_118	bpchrarm4	5.47292163432174	bpchrarm	britroc	diagnosis
IM_118	bpchrarm5	0.402217562806037	bpchrarm	britroc	diagnosis
IM_119	segsize1	45.2982198203899	segsize	britroc	diagnosis
IM_119	segsize2	39.2070748480004	segsize	britroc	diagnosis
IM_119	segsize3	30.7397807674024	segsize	britroc	diagnosis
IM_119	segsize4	16.5531749730266	segsize	britroc	diagnosis
IM_119	segsize5	11.7434616869066	segsize	britroc	diagnosis
IM_119	segsize6	10.8194701408437	segsize	britroc	diagnosis
IM_119	segsize7	16.3610928654545	segsize	britroc	diagnosis
IM_119	segsize8	23.1071230058734	segsize	britroc	diagnosis
IM_119	segsize9	12.153354221942	segsize	britroc	diagnosis
IM_119	segsize10	5.01724767016048	segsize	britroc	diagnosis
IM_119	bp10MB1	174.700334876969	bp10MB	britroc	diagnosis
IM_119	bp10MB2	112.668599135462	bp10MB	britroc	diagnosis
IM_119	bp10MB3	12.631065987569	bp10MB	britroc	diagnosis
IM_119	osCN1	106.526205724592	osCN	britroc	diagnosis
IM_119	osCN2	7.46264746317674	osCN	britroc	diagnosis
IM_119	osCN3	0.0111468122310409	osCN	britroc	diagnosis
IM_119	changepoint1	0.00841519677432833	changepoint	britroc	diagnosis
IM_119	changepoint2	5.50109716883006	changepoint	britroc	diagnosis
IM_119	changepoint3	14.6543905079148	changepoint	britroc	diagnosis
IM_119	changepoint4	80.7601672375119	changepoint	britroc	diagnosis
IM_119	changepoint5	71.8235165864636	changepoint	britroc	diagnosis
IM_119	changepoint6	15.6492705563132	changepoint	britroc	diagnosis
IM_119	changepoint7	0.603142746192117	changepoint	britroc	diagnosis
IM_119	copynumber1	2.63388481940579	copynumber	britroc	diagnosis
IM_119	copynumber2	19.7283633659892	copynumber	britroc	diagnosis
IM_119	copynumber3	40.94509262118	copynumber	britroc	diagnosis
IM_119	copynumber4	16.4318908722592	copynumber	britroc	diagnosis
IM_119	copynumber5	8.16352397342239	copynumber	britroc	diagnosis
IM_119	copynumber6	95.3834171620207	copynumber	britroc	diagnosis
IM_119	copynumber7	26.9700141890153	copynumber	britroc	diagnosis
IM_119	copynumber8	0.743812996707307	copynumber	britroc	diagnosis
IM_119	bpchrarm1	12.4825159223541	bpchrarm	britroc	diagnosis
IM_119	bpchrarm2	17.3763885764787	bpchrarm	britroc	diagnosis
IM_119	bpchrarm3	11.6358232656352	bpchrarm	britroc	diagnosis
IM_119	bpchrarm4	2.46011934498908	bpchrarm	britroc	diagnosis
IM_119	bpchrarm5	0.0451528905429987	bpchrarm	britroc	diagnosis
IM_124	segsize1	25.0827902825555	segsize	britroc	diagnosis
IM_124	segsize2	49.3244744974979	segsize	britroc	diagnosis
IM_124	segsize3	47.4494071172523	segsize	britroc	diagnosis
IM_124	segsize4	22.7627564215665	segsize	britroc	diagnosis
IM_124	segsize5	14.9660321889163	segsize	britroc	diagnosis
IM_124	segsize6	12.0655942443934	segsize	britroc	diagnosis
IM_124	segsize7	10.8448367745968	segsize	britroc	diagnosis
IM_124	segsize8	23.3731489075169	segsize	britroc	diagnosis
IM_124	segsize9	12.6993282508662	segsize	britroc	diagnosis
IM_124	segsize10	5.43163131483809	segsize	britroc	diagnosis
IM_124	bp10MB1	172.216547625865	bp10MB	britroc	diagnosis
IM_124	bp10MB2	113.071304211448	bp10MB	britroc	diagnosis
IM_124	bp10MB3	14.7121481626869	bp10MB	britroc	diagnosis
IM_124	osCN1	50.9952795804957	osCN	britroc	diagnosis
IM_124	osCN2	11.687357445936	osCN	britroc	diagnosis
IM_124	osCN3	1.31736297356826	osCN	britroc	diagnosis
IM_124	changepoint1	43.9960739466076	changepoint	britroc	diagnosis
IM_124	changepoint2	104.554973582679	changepoint	britroc	diagnosis
IM_124	changepoint3	33.1249839898596	changepoint	britroc	diagnosis
IM_124	changepoint4	17.4500418720297	changepoint	britroc	diagnosis
IM_124	changepoint5	2.67572666688673	changepoint	britroc	diagnosis
IM_124	changepoint6	0.181569800288867	changepoint	britroc	diagnosis
IM_124	changepoint7	0.016630141648952	changepoint	britroc	diagnosis
IM_124	copynumber1	24.5557493235708	copynumber	britroc	diagnosis
IM_124	copynumber2	63.6836946808681	copynumber	britroc	diagnosis
IM_124	copynumber3	69.2789671730268	copynumber	britroc	diagnosis
IM_124	copynumber4	22.7011309269016	copynumber	britroc	diagnosis
IM_124	copynumber5	2.51843401005707	copynumber	britroc	diagnosis
IM_124	copynumber6	39.786119093585	copynumber	britroc	diagnosis
IM_124	copynumber7	1.4093268207713	copynumber	britroc	diagnosis
IM_124	copynumber8	0.0665779712193572	copynumber	britroc	diagnosis
IM_124	bpchrarm1	9.704413223993	bpchrarm	britroc	diagnosis
IM_124	bpchrarm2	17.6446050274159	bpchrarm	britroc	diagnosis
IM_124	bpchrarm3	14.2672281415297	bpchrarm	britroc	diagnosis
IM_124	bpchrarm4	2.23688579391016	bpchrarm	britroc	diagnosis
IM_124	bpchrarm5	0.146867813151183	bpchrarm	britroc	diagnosis
IM_143	segsize1	39.8148339196175	segsize	britroc	diagnosis
IM_143	segsize2	56.9312438721689	segsize	britroc	diagnosis
IM_143	segsize3	59.122773435626	segsize	britroc	diagnosis
IM_143	segsize4	34.5631794777536	segsize	britroc	diagnosis
IM_143	segsize5	17.9618902577136	segsize	britroc	diagnosis
IM_143	segsize6	15.0811496028322	segsize	britroc	diagnosis
IM_143	segsize7	16.814220640941	segsize	britroc	diagnosis
IM_143	segsize8	24.5052696356627	segsize	britroc	diagnosis
IM_143	segsize9	14.988535823425	segsize	britroc	diagnosis
IM_143	segsize10	2.21690333425953	segsize	britroc	diagnosis
IM_143	bp10MB1	154.000648093054	bp10MB	britroc	diagnosis
IM_143	bp10MB2	127.635370433379	bp10MB	britroc	diagnosis
IM_143	bp10MB3	18.3639814735667	bp10MB	britroc	diagnosis
IM_143	osCN1	84.5810560472597	osCN	britroc	diagnosis
IM_143	osCN2	14.7683236548319	osCN	britroc	diagnosis
IM_143	osCN3	0.650620297908409	osCN	britroc	diagnosis
IM_143	changepoint1	1.11793878269857	changepoint	britroc	diagnosis
IM_143	changepoint2	75.6852521996908	changepoint	britroc	diagnosis
IM_143	changepoint3	58.7847210617631	changepoint	britroc	diagnosis
IM_143	changepoint4	95.4929393262569	changepoint	britroc	diagnosis
IM_143	changepoint5	27.3269602126465	changepoint	britroc	diagnosis
IM_143	changepoint6	1.52789495819205	changepoint	britroc	diagnosis
IM_143	changepoint7	0.0642934587521581	changepoint	britroc	diagnosis
IM_143	copynumber1	1.22537459702889e-15	copynumber	britroc	diagnosis
IM_143	copynumber2	3.15876828835969	copynumber	britroc	diagnosis
IM_143	copynumber3	33.0779328425798	copynumber	britroc	diagnosis
IM_143	copynumber4	21.6694213159865	copynumber	britroc	diagnosis
IM_143	copynumber5	25.5568442507517	copynumber	britroc	diagnosis
IM_143	copynumber6	177.078560069109	copynumber	britroc	diagnosis
IM_143	copynumber7	21.1747171760801	copynumber	britroc	diagnosis
IM_143	copynumber8	0.283756057132949	copynumber	britroc	diagnosis
IM_143	bpchrarm1	9.23622970168584	bpchrarm	britroc	diagnosis
IM_143	bpchrarm2	14.5702440184379	bpchrarm	britroc	diagnosis
IM_143	bpchrarm3	15.7182064771156	bpchrarm	britroc	diagnosis
IM_143	bpchrarm4	4.22103472149195	bpchrarm	britroc	diagnosis
IM_143	bpchrarm5	0.254285081268707	bpchrarm	britroc	diagnosis
IM_146	segsize1	10.6512043330989	segsize	britroc	diagnosis
IM_146	segsize2	20.3005201994934	segsize	britroc	diagnosis
IM_146	segsize3	24.5281085699802	segsize	britroc	diagnosis
IM_146	segsize4	15.7009773726184	segsize	britroc	diagnosis
IM_146	segsize5	8.4525741478816	segsize	britroc	diagnosis
IM_146	segsize6	15.7745812645203	segsize	britroc	diagnosis
IM_146	segsize7	22.7612740612276	segsize	britroc	diagnosis
IM_146	segsize8	28.6078030417536	segsize	britroc	diagnosis
IM_146	segsize9	15.3086056556622	segsize	britroc	diagnosis
IM_146	segsize10	2.91435135376395	segsize	britroc	diagnosis
IM_146	bp10MB1	169.740305670133	bp10MB	britroc	diagnosis
IM_146	bp10MB2	123.08757798966	bp10MB	britroc	diagnosis
IM_146	bp10MB3	7.17211634020666	bp10MB	britroc	diagnosis
IM_146	osCN1	60.4552931082546	osCN	britroc	diagnosis
IM_146	osCN2	7.5329237384045	osCN	britroc	diagnosis
IM_146	osCN3	0.0117831533408694	osCN	britroc	diagnosis
IM_146	changepoint1	4.27036902417639	changepoint	britroc	diagnosis
IM_146	changepoint2	57.1688423993741	changepoint	britroc	diagnosis
IM_146	changepoint3	28.5360432412064	changepoint	britroc	diagnosis
IM_146	changepoint4	42.1716146043918	changepoint	britroc	diagnosis
IM_146	changepoint5	10.4243847628826	changepoint	britroc	diagnosis
IM_146	changepoint6	0.4066885061682	changepoint	britroc	diagnosis
IM_146	changepoint7	0.0220574618005009	changepoint	britroc	diagnosis
IM_146	copynumber1	3.54782028523079	copynumber	britroc	diagnosis
IM_146	copynumber2	15.846459112416	copynumber	britroc	diagnosis
IM_146	copynumber3	34.6867335949376	copynumber	britroc	diagnosis
IM_146	copynumber4	25.5228126344745	copynumber	britroc	diagnosis
IM_146	copynumber5	11.9903445550592	copynumber	britroc	diagnosis
IM_146	copynumber6	66.4415446425124	copynumber	britroc	diagnosis
IM_146	copynumber7	6.84863904848177	copynumber	britroc	diagnosis
IM_146	copynumber8	0.115646126887819	copynumber	britroc	diagnosis
IM_146	bpchrarm1	9.40309214714145	bpchrarm	britroc	diagnosis
IM_146	bpchrarm2	24.5243707616069	bpchrarm	britroc	diagnosis
IM_146	bpchrarm3	8.99561298007564	bpchrarm	britroc	diagnosis
IM_146	bpchrarm4	1.07349743926175	bpchrarm	britroc	diagnosis
IM_146	bpchrarm5	0.00342667191422334	bpchrarm	britroc	diagnosis
IM_149	segsize1	6.02740914565652	segsize	britroc	diagnosis
IM_149	segsize2	6.14786991918676	segsize	britroc	diagnosis
IM_149	segsize3	3.20880111224717	segsize	britroc	diagnosis
IM_149	segsize4	1.82505239091402	segsize	britroc	diagnosis
IM_149	segsize5	2.69898484852754	segsize	britroc	diagnosis
IM_149	segsize6	1.87589328523489	segsize	britroc	diagnosis
IM_149	segsize7	4.26245286303063	segsize	britroc	diagnosis
IM_149	segsize8	5.27014588722394	segsize	britroc	diagnosis
IM_149	segsize9	8.01926981492135	segsize	britroc	diagnosis
IM_149	segsize10	12.6641207330572	segsize	britroc	diagnosis
IM_149	bp10MB1	234.306115748934	bp10MB	britroc	diagnosis
IM_149	bp10MB2	63.354975955969	bp10MB	britroc	diagnosis
IM_149	bp10MB3	2.33890829509719	bp10MB	britroc	diagnosis
IM_149	osCN1	10.2586433156789	osCN	britroc	diagnosis
IM_149	osCN2	0.741037497464119	osCN	britroc	diagnosis
IM_149	osCN3	0.00031918685696698	osCN	britroc	diagnosis
IM_149	changepoint1	1.05049988564652	changepoint	britroc	diagnosis
IM_149	changepoint2	7.89825719334856	changepoint	britroc	diagnosis
IM_149	changepoint3	2.99969496635735	changepoint	britroc	diagnosis
IM_149	changepoint4	15.8263340517834	changepoint	britroc	diagnosis
IM_149	changepoint5	2.14842638692457	changepoint	britroc	diagnosis
IM_149	changepoint6	0.0722409460317911	changepoint	britroc	diagnosis
IM_149	changepoint7	0.00454656990783058	changepoint	britroc	diagnosis
IM_149	copynumber1	7.63801712595403	copynumber	britroc	diagnosis
IM_149	copynumber2	18.7521150718044	copynumber	britroc	diagnosis
IM_149	copynumber3	8.14776505505348	copynumber	britroc	diagnosis
IM_149	copynumber4	4.40105025584649	copynumber	britroc	diagnosis
IM_149	copynumber5	3.02815507786418	copynumber	britroc	diagnosis
IM_149	copynumber6	9.66221680264379	copynumber	britroc	diagnosis
IM_149	copynumber7	0.359023044314069	copynumber	britroc	diagnosis
IM_149	copynumber8	0.0116575665196091	copynumber	britroc	diagnosis
IM_149	bpchrarm1	29.9842530614749	bpchrarm	britroc	diagnosis
IM_149	bpchrarm2	12.1609283248113	bpchrarm	britroc	diagnosis
IM_149	bpchrarm3	1.84417157356055	bpchrarm	britroc	diagnosis
IM_149	bpchrarm4	0.0106469848064459	bpchrarm	britroc	diagnosis
IM_149	bpchrarm5	5.53468405413764e-08	bpchrarm	britroc	diagnosis
IM_152	segsize1	22.0013935824259	segsize	britroc	diagnosis
IM_152	segsize2	27.7466987525119	segsize	britroc	diagnosis
IM_152	segsize3	26.5188035698132	segsize	britroc	diagnosis
IM_152	segsize4	11.7183954720804	segsize	britroc	diagnosis
IM_152	segsize5	5.59508481712327	segsize	britroc	diagnosis
IM_152	segsize6	7.16493499061216	segsize	britroc	diagnosis
IM_152	segsize7	13.867272155212	segsize	britroc	diagnosis
IM_152	segsize8	18.1662868624842	segsize	britroc	diagnosis
IM_152	segsize9	13.0372283436979	segsize	britroc	diagnosis
IM_152	segsize10	6.18390145403888	segsize	britroc	diagnosis
IM_152	bp10MB1	198.706870056056	bp10MB	britroc	diagnosis
IM_152	bp10MB2	92.3522659736501	bp10MB	britroc	diagnosis
IM_152	bp10MB3	8.94086397029369	bp10MB	britroc	diagnosis
IM_152	osCN1	47.9470052375993	osCN	britroc	diagnosis
IM_152	osCN2	7.0036281072588	osCN	britroc	diagnosis
IM_152	osCN3	0.0493666551418883	osCN	britroc	diagnosis
IM_152	changepoint1	8.81873685610899	changepoint	britroc	diagnosis
IM_152	changepoint2	17.1342932094287	changepoint	britroc	diagnosis
IM_152	changepoint3	9.83756511550239	changepoint	britroc	diagnosis
IM_152	changepoint4	56.937136397089	changepoint	britroc	diagnosis
IM_152	changepoint5	26.6121661147003	changepoint	britroc	diagnosis
IM_152	changepoint6	7.46001764336173	changepoint	britroc	diagnosis
IM_152	changepoint7	3.20008466380887	changepoint	britroc	diagnosis
IM_152	copynumber1	1.06405310878118	copynumber	britroc	diagnosis
IM_152	copynumber2	20.5068144037358	copynumber	britroc	diagnosis
IM_152	copynumber3	23.5258980851775	copynumber	britroc	diagnosis
IM_152	copynumber4	14.1674934205218	copynumber	britroc	diagnosis
IM_152	copynumber5	12.0532368119668	copynumber	britroc	diagnosis
IM_152	copynumber6	62.0792600056882	copynumber	britroc	diagnosis
IM_152	copynumber7	16.3626284077318	copynumber	britroc	diagnosis
IM_152	copynumber8	2.24061575639681	copynumber	britroc	diagnosis
IM_152	bpchrarm1	15.3031097637056	bpchrarm	britroc	diagnosis
IM_152	bpchrarm2	19.8956016823909	bpchrarm	britroc	diagnosis
IM_152	bpchrarm3	7.36839985987164	bpchrarm	britroc	diagnosis
IM_152	bpchrarm4	1.42943185367054	bpchrarm	britroc	diagnosis
IM_152	bpchrarm5	0.00345684036129879	bpchrarm	britroc	diagnosis
IM_153	segsize1	40.2274624633036	segsize	britroc	diagnosis
IM_153	segsize2	73.6669528620251	segsize	britroc	diagnosis
IM_153	segsize3	64.6331123041839	segsize	britroc	diagnosis
IM_153	segsize4	26.1464706744258	segsize	britroc	diagnosis
IM_153	segsize5	7.4634942077256	segsize	britroc	diagnosis
IM_153	segsize6	9.71908192986341	segsize	britroc	diagnosis
IM_153	segsize7	14.3406600775462	segsize	britroc	diagnosis
IM_153	segsize8	18.1978660337787	segsize	britroc	diagnosis
IM_153	segsize9	9.03699166314951	segsize	britroc	diagnosis
IM_153	segsize10	7.56790778399818	segsize	britroc	diagnosis
IM_153	bp10MB1	172.214113707398	bp10MB	britroc	diagnosis
IM_153	bp10MB2	104.85992021772	bp10MB	britroc	diagnosis
IM_153	bp10MB3	22.9259660748816	bp10MB	britroc	diagnosis
IM_153	osCN1	81.4197790765919	osCN	britroc	diagnosis
IM_153	osCN2	14.0814341401118	osCN	britroc	diagnosis
IM_153	osCN3	0.498786783296343	osCN	britroc	diagnosis
IM_153	changepoint1	12.2785337285642	changepoint	britroc	diagnosis
IM_153	changepoint2	97.6683971898075	changepoint	britroc	diagnosis
IM_153	changepoint3	52.7945326301417	changepoint	britroc	diagnosis
IM_153	changepoint4	70.2701801501398	changepoint	britroc	diagnosis
IM_153	changepoint5	15.2408140188324	changepoint	britroc	diagnosis
IM_153	changepoint6	0.710064756633567	changepoint	britroc	diagnosis
IM_153	changepoint7	0.0374775258809013	changepoint	britroc	diagnosis
IM_153	copynumber1	11.2399673747639	copynumber	britroc	diagnosis
IM_153	copynumber2	44.3294617115043	copynumber	britroc	diagnosis
IM_153	copynumber3	69.5721871916564	copynumber	britroc	diagnosis
IM_153	copynumber4	38.4614551935488	copynumber	britroc	diagnosis
IM_153	copynumber5	14.4191066628737	copynumber	britroc	diagnosis
IM_153	copynumber6	87.825231595058	copynumber	britroc	diagnosis
IM_153	copynumber7	5.04587195101333	copynumber	britroc	diagnosis
IM_153	copynumber8	0.106718319581572	copynumber	britroc	diagnosis
IM_153	bpchrarm1	11.8994555809775	bpchrarm	britroc	diagnosis
IM_153	bpchrarm2	14.9421257811079	bpchrarm	britroc	diagnosis
IM_153	bpchrarm3	11.8357103843997	bpchrarm	britroc	diagnosis
IM_153	bpchrarm4	4.31745844100856	bpchrarm	britroc	diagnosis
IM_153	bpchrarm5	1.00524981250632	bpchrarm	britroc	diagnosis
IM_154	segsize1	29.2534647492834	segsize	britroc	diagnosis
IM_154	segsize2	56.1017685595489	segsize	britroc	diagnosis
IM_154	segsize3	25.0399356479766	segsize	britroc	diagnosis
IM_154	segsize4	13.5879284335141	segsize	britroc	diagnosis
IM_154	segsize5	9.96287498075398	segsize	britroc	diagnosis
IM_154	segsize6	13.3237354729244	segsize	britroc	diagnosis
IM_154	segsize7	16.8978328789682	segsize	britroc	diagnosis
IM_154	segsize8	24.9650429271433	segsize	britroc	diagnosis
IM_154	segsize9	16.538401850423	segsize	britroc	diagnosis
IM_154	segsize10	3.3290144994641	segsize	britroc	diagnosis
IM_154	bp10MB1	180.494377890586	bp10MB	britroc	diagnosis
IM_154	bp10MB2	105.856011762677	bp10MB	britroc	diagnosis
IM_154	bp10MB3	13.6496103467375	bp10MB	britroc	diagnosis
IM_154	osCN1	49.880372709155	osCN	britroc	diagnosis
IM_154	osCN2	11.9980032589617	osCN	britroc	diagnosis
IM_154	osCN3	0.121624031883267	osCN	britroc	diagnosis
IM_154	changepoint1	10.4616838407875	changepoint	britroc	diagnosis
IM_154	changepoint2	66.2312685065785	changepoint	britroc	diagnosis
IM_154	changepoint3	38.36441358083	changepoint	britroc	diagnosis
IM_154	changepoint4	54.4837579087383	changepoint	britroc	diagnosis
IM_154	changepoint5	16.8594244442235	changepoint	britroc	diagnosis
IM_154	changepoint6	0.567498090516858	changepoint	britroc	diagnosis
IM_154	changepoint7	0.0319536283253044	changepoint	britroc	diagnosis
IM_154	copynumber1	0.734567022276437	copynumber	britroc	diagnosis
IM_154	copynumber2	22.8574389566523	copynumber	britroc	diagnosis
IM_154	copynumber3	40.647767472434	copynumber	britroc	diagnosis
IM_154	copynumber4	44.1852530492965	copynumber	britroc	diagnosis
IM_154	copynumber5	18.4589160629192	copynumber	britroc	diagnosis
IM_154	copynumber6	78.5337208115958	copynumber	britroc	diagnosis
IM_154	copynumber7	3.51715181410689	copynumber	britroc	diagnosis
IM_154	copynumber8	0.0651848107189208	copynumber	britroc	diagnosis
IM_154	bpchrarm1	11.7463692131132	bpchrarm	britroc	diagnosis
IM_154	bpchrarm2	16.4720623725658	bpchrarm	britroc	diagnosis
IM_154	bpchrarm3	13.6642100098745	bpchrarm	britroc	diagnosis
IM_154	bpchrarm4	2.11696232909399	bpchrarm	britroc	diagnosis
IM_154	bpchrarm5	0.000396075352468401	bpchrarm	britroc	diagnosis
IM_155	segsize1	36.4930040837228	segsize	britroc	diagnosis
IM_155	segsize2	64.3357896076466	segsize	britroc	diagnosis
IM_155	segsize3	67.3696276438115	segsize	britroc	diagnosis
IM_155	segsize4	49.4740240441138	segsize	britroc	diagnosis
IM_155	segsize5	26.533635849939	segsize	britroc	diagnosis
IM_155	segsize6	25.9110718231752	segsize	britroc	diagnosis
IM_155	segsize7	27.7662452051301	segsize	britroc	diagnosis
IM_155	segsize8	24.9371406088329	segsize	britroc	diagnosis
IM_155	segsize9	8.93894618812137	segsize	britroc	diagnosis
IM_155	segsize10	2.24051494550676	segsize	britroc	diagnosis
IM_155	bp10MB1	125.035300458974	bp10MB	britroc	diagnosis
IM_155	bp10MB2	150.654842053647	bp10MB	britroc	diagnosis
IM_155	bp10MB3	24.3098574873792	bp10MB	britroc	diagnosis
IM_155	osCN1	164.632794081315	osCN	britroc	diagnosis
IM_155	osCN2	16.3104535304737	osCN	britroc	diagnosis
IM_155	osCN3	0.0567523882110119	osCN	britroc	diagnosis
IM_155	changepoint1	52.5348878887768	changepoint	britroc	diagnosis
IM_155	changepoint2	109.179189923481	changepoint	britroc	diagnosis
IM_155	changepoint3	43.6137100152615	changepoint	britroc	diagnosis
IM_155	changepoint4	65.3432713457455	changepoint	britroc	diagnosis
IM_155	changepoint5	34.0856677295813	changepoint	britroc	diagnosis
IM_155	changepoint6	6.77802919563363	changepoint	britroc	diagnosis
IM_155	changepoint7	0.465243901520676	changepoint	britroc	diagnosis
IM_155	copynumber1	7.01755103844407	copynumber	britroc	diagnosis
IM_155	copynumber2	32.0250564766573	copynumber	britroc	diagnosis
IM_155	copynumber3	66.9104987895155	copynumber	britroc	diagnosis
IM_155	copynumber4	38.6907547327155	copynumber	britroc	diagnosis
IM_155	copynumber5	18.6135686732785	copynumber	britroc	diagnosis
IM_155	copynumber6	124.789199177375	copynumber	britroc	diagnosis
IM_155	copynumber7	44.9217665372844	copynumber	britroc	diagnosis
IM_155	copynumber8	1.0316045747294	copynumber	britroc	diagnosis
IM_155	bpchrarm1	8.02799448915374	bpchrarm	britroc	diagnosis
IM_155	bpchrarm2	12.7802391007046	bpchrarm	britroc	diagnosis
IM_155	bpchrarm3	16.0391901567284	bpchrarm	britroc	diagnosis
IM_155	bpchrarm4	6.89960327769123	bpchrarm	britroc	diagnosis
IM_155	bpchrarm5	0.252972975722077	bpchrarm	britroc	diagnosis
IM_158	segsize1	42.85013496422	segsize	britroc	diagnosis
IM_158	segsize2	42.3146752790294	segsize	britroc	diagnosis
IM_158	segsize3	28.1176916189148	segsize	britroc	diagnosis
IM_158	segsize4	22.706714969905	segsize	britroc	diagnosis
IM_158	segsize5	14.0684204143246	segsize	britroc	diagnosis
IM_158	segsize6	11.0958831608869	segsize	britroc	diagnosis
IM_158	segsize7	23.3227848342123	segsize	britroc	diagnosis
IM_158	segsize8	26.6585970515527	segsize	britroc	diagnosis
IM_158	segsize9	16.4645193010835	segsize	britroc	diagnosis
IM_158	segsize10	2.40057840587064	segsize	britroc	diagnosis
IM_158	bp10MB1	167.248486636233	bp10MB	britroc	diagnosis
IM_158	bp10MB2	118.93909554033	bp10MB	britroc	diagnosis
IM_158	bp10MB3	13.8124178234365	bp10MB	britroc	diagnosis
IM_158	osCN1	78.784506193201	osCN	britroc	diagnosis
IM_158	osCN2	10.059159993326	osCN	britroc	diagnosis
IM_158	osCN3	0.156333813472997	osCN	britroc	diagnosis
IM_158	changepoint1	5.55549353756421	changepoint	britroc	diagnosis
IM_158	changepoint2	65.3708005815355	changepoint	britroc	diagnosis
IM_158	changepoint3	36.986962154148	changepoint	britroc	diagnosis
IM_158	changepoint4	66.4768643648609	changepoint	britroc	diagnosis
IM_158	changepoint5	18.4143084099082	changepoint	britroc	diagnosis
IM_158	changepoint6	8.29462710808384	changepoint	britroc	diagnosis
IM_158	changepoint7	6.90094384389942	changepoint	britroc	diagnosis
IM_158	copynumber1	5.04893481353723	copynumber	britroc	diagnosis
IM_158	copynumber2	16.4150522026982	copynumber	britroc	diagnosis
IM_158	copynumber3	40.8560897786239	copynumber	britroc	diagnosis
IM_158	copynumber4	32.163670060503	copynumber	britroc	diagnosis
IM_158	copynumber5	20.5875672766058	copynumber	britroc	diagnosis
IM_158	copynumber6	95.8146927589747	copynumber	britroc	diagnosis
IM_158	copynumber7	11.5042781347194	copynumber	britroc	diagnosis
IM_158	copynumber8	7.60971497433772	copynumber	britroc	diagnosis
IM_158	bpchrarm1	10.410715032264	bpchrarm	britroc	diagnosis
IM_158	bpchrarm2	14.9942040271537	bpchrarm	britroc	diagnosis
IM_158	bpchrarm3	16.46961438529	bpchrarm	britroc	diagnosis
IM_158	bpchrarm4	2.12486282982389	bpchrarm	britroc	diagnosis
IM_158	bpchrarm5	0.000603725468402647	bpchrarm	britroc	diagnosis
IM_165	segsize1	6.29410721863013	segsize	britroc	diagnosis
IM_165	segsize2	19.334658462094	segsize	britroc	diagnosis
IM_165	segsize3	28.7758945622482	segsize	britroc	diagnosis
IM_165	segsize4	16.038939555746	segsize	britroc	diagnosis
IM_165	segsize5	5.85393277543187	segsize	britroc	diagnosis
IM_165	segsize6	4.53655842138722	segsize	britroc	diagnosis
IM_165	segsize7	6.20409206954864	segsize	britroc	diagnosis
IM_165	segsize8	9.21297974814304	segsize	britroc	diagnosis
IM_165	segsize9	15.235694460469	segsize	britroc	diagnosis
IM_165	segsize10	8.51314272630193	segsize	britroc	diagnosis
IM_165	bp10MB1	204.50334705924	bp10MB	britroc	diagnosis
IM_165	bp10MB2	89.8067169351895	bp10MB	britroc	diagnosis
IM_165	bp10MB3	5.68993600557059	bp10MB	britroc	diagnosis
IM_165	osCN1	43.7927618377247	osCN	britroc	diagnosis
IM_165	osCN2	5.16698201955144	osCN	britroc	diagnosis
IM_165	osCN3	0.0402561427238601	osCN	britroc	diagnosis
IM_165	changepoint1	65.9272688929606	changepoint	britroc	diagnosis
IM_165	changepoint2	25.1214917247452	changepoint	britroc	diagnosis
IM_165	changepoint3	5.30993458073663	changepoint	britroc	diagnosis
IM_165	changepoint4	0.931068829629175	changepoint	britroc	diagnosis
IM_165	changepoint5	0.612001100371248	changepoint	britroc	diagnosis
IM_165	changepoint6	0.0882094875212955	changepoint	britroc	diagnosis
IM_165	changepoint7	0.010025384035767	changepoint	britroc	diagnosis
IM_165	copynumber1	12.349375150024	copynumber	britroc	diagnosis
IM_165	copynumber2	24.6188582650108	copynumber	britroc	diagnosis
IM_165	copynumber3	45.1264505483665	copynumber	britroc	diagnosis
IM_165	copynumber4	13.4263404358904	copynumber	britroc	diagnosis
IM_165	copynumber5	0.814188098304537	copynumber	britroc	diagnosis
IM_165	copynumber6	22.7637703442769	copynumber	britroc	diagnosis
IM_165	copynumber7	0.854108503526331	copynumber	britroc	diagnosis
IM_165	copynumber8	0.0469086546004928	copynumber	britroc	diagnosis
IM_165	bpchrarm1	18.2811512642887	bpchrarm	britroc	diagnosis
IM_165	bpchrarm2	18.3253214574201	bpchrarm	britroc	diagnosis
IM_165	bpchrarm3	7.25584418317123	bpchrarm	britroc	diagnosis
IM_165	bpchrarm4	0.137680879494857	bpchrarm	britroc	diagnosis
IM_165	bpchrarm5	2.21562511814251e-06	bpchrarm	britroc	diagnosis
IM_169	segsize1	29.8781881399221	segsize	britroc	diagnosis
IM_169	segsize2	52.7274099117862	segsize	britroc	diagnosis
IM_169	segsize3	66.5309495050343	segsize	britroc	diagnosis
IM_169	segsize4	34.9304285230522	segsize	britroc	diagnosis
IM_169	segsize5	26.4517753105403	segsize	britroc	diagnosis
IM_169	segsize6	24.4704853528661	segsize	britroc	diagnosis
IM_169	segsize7	25.5778074367899	segsize	britroc	diagnosis
IM_169	segsize8	17.1005183171393	segsize	britroc	diagnosis
IM_169	segsize9	13.8130934804983	segsize	britroc	diagnosis
IM_169	segsize10	2.51934402237128	segsize	britroc	diagnosis
IM_169	bp10MB1	137.446934852443	bp10MB	britroc	diagnosis
IM_169	bp10MB2	145.034379723915	bp10MB	britroc	diagnosis
IM_169	bp10MB3	17.5186854236415	bp10MB	britroc	diagnosis
IM_169	osCN1	109.279435629734	osCN	britroc	diagnosis
IM_169	osCN2	14.5672749707233	osCN	britroc	diagnosis
IM_169	osCN3	2.15328939954254	osCN	britroc	diagnosis
IM_169	changepoint1	56.9543929543699	changepoint	britroc	diagnosis
IM_169	changepoint2	108.592333161322	changepoint	britroc	diagnosis
IM_169	changepoint3	39.8138027115533	changepoint	britroc	diagnosis
IM_169	changepoint4	42.2104911737214	changepoint	britroc	diagnosis
IM_169	changepoint5	20.4694817148159	changepoint	britroc	diagnosis
IM_169	changepoint6	3.84253995656956	changepoint	britroc	diagnosis
IM_169	changepoint7	0.11695832764768	changepoint	britroc	diagnosis
IM_169	copynumber1	6.33077988884371	copynumber	britroc	diagnosis
IM_169	copynumber2	32.6111554631584	copynumber	britroc	diagnosis
IM_169	copynumber3	69.2775534926143	copynumber	britroc	diagnosis
IM_169	copynumber4	43.2842829798688	copynumber	britroc	diagnosis
IM_169	copynumber5	23.4588280543391	copynumber	britroc	diagnosis
IM_169	copynumber6	111.1117214447	copynumber	britroc	diagnosis
IM_169	copynumber7	7.77650601476557	copynumber	britroc	diagnosis
IM_169	copynumber8	0.149172661709867	copynumber	britroc	diagnosis
IM_169	bpchrarm1	6.70554782305696	bpchrarm	britroc	diagnosis
IM_169	bpchrarm2	16.0037065942247	bpchrarm	britroc	diagnosis
IM_169	bpchrarm3	15.7778110747023	bpchrarm	britroc	diagnosis
IM_169	bpchrarm4	4.80790628311133	bpchrarm	britroc	diagnosis
IM_169	bpchrarm5	0.705028224904762	bpchrarm	britroc	diagnosis
IM_171	segsize1	26.6455089890429	segsize	britroc	diagnosis
IM_171	segsize2	54.5060158306341	segsize	britroc	diagnosis
IM_171	segsize3	54.0636428651132	segsize	britroc	diagnosis
IM_171	segsize4	27.9236796858959	segsize	britroc	diagnosis
IM_171	segsize5	19.7554624990667	segsize	britroc	diagnosis
IM_171	segsize6	19.1289998164416	segsize	britroc	diagnosis
IM_171	segsize7	24.3634631505716	segsize	britroc	diagnosis
IM_171	segsize8	19.8575977881552	segsize	britroc	diagnosis
IM_171	segsize9	13.5180943866622	segsize	britroc	diagnosis
IM_171	segsize10	3.23753498841663	segsize	britroc	diagnosis
IM_171	bp10MB1	153.174666175727	bp10MB	britroc	diagnosis
IM_171	bp10MB2	131.74497798176	bp10MB	britroc	diagnosis
IM_171	bp10MB3	15.0803558425128	bp10MB	britroc	diagnosis
IM_171	osCN1	96.1660770136231	osCN	britroc	diagnosis
IM_171	osCN2	11.6983886560148	osCN	britroc	diagnosis
IM_171	osCN3	0.135534330362055	osCN	britroc	diagnosis
IM_171	changepoint1	5.64228893495532	changepoint	britroc	diagnosis
IM_171	changepoint2	95.7799995798861	changepoint	britroc	diagnosis
IM_171	changepoint3	52.2586105587173	changepoint	britroc	diagnosis
IM_171	changepoint4	59.0825159680424	changepoint	britroc	diagnosis
IM_171	changepoint5	24.2409078147162	changepoint	britroc	diagnosis
IM_171	changepoint6	3.87941881578751	changepoint	britroc	diagnosis
IM_171	changepoint7	0.116258327895136	changepoint	britroc	diagnosis
IM_171	copynumber1	5.78011007034645	copynumber	britroc	diagnosis
IM_171	copynumber2	36.0180219981788	copynumber	britroc	diagnosis
IM_171	copynumber3	61.116778160612	copynumber	britroc	diagnosis
IM_171	copynumber4	33.1950651426334	copynumber	britroc	diagnosis
IM_171	copynumber5	18.7499563488778	copynumber	britroc	diagnosis
IM_171	copynumber6	100.626645418131	copynumber	britroc	diagnosis
IM_171	copynumber7	7.37275133156356	copynumber	britroc	diagnosis
IM_171	copynumber8	0.14067152965746	copynumber	britroc	diagnosis
IM_171	bpchrarm1	6.25010052512661	bpchrarm	britroc	diagnosis
IM_171	bpchrarm2	17.8903825633287	bpchrarm	britroc	diagnosis
IM_171	bpchrarm3	15.791891712921	bpchrarm	britroc	diagnosis
IM_171	bpchrarm4	4.05856564172915	bpchrarm	britroc	diagnosis
IM_171	bpchrarm5	0.009059556894493	bpchrarm	britroc	diagnosis
IM_18	segsize1	15.0052791585246	segsize	britroc	diagnosis
IM_18	segsize2	28.8717119658859	segsize	britroc	diagnosis
IM_18	segsize3	25.2753037512873	segsize	britroc	diagnosis
IM_18	segsize4	9.90132042682709	segsize	britroc	diagnosis
IM_18	segsize5	11.0441027011415	segsize	britroc	diagnosis
IM_18	segsize6	13.2930486816085	segsize	britroc	diagnosis
IM_18	segsize7	17.3645128233281	segsize	britroc	diagnosis
IM_18	segsize8	20.8136015543498	segsize	britroc	diagnosis
IM_18	segsize9	13.4828897588347	segsize	britroc	diagnosis
IM_18	segsize10	4.94822917821238	segsize	britroc	diagnosis
IM_18	bp10MB1	183.809745041855	bp10MB	britroc	diagnosis
IM_18	bp10MB2	107.585728862124	bp10MB	britroc	diagnosis
IM_18	bp10MB3	8.60452609602113	bp10MB	britroc	diagnosis
IM_18	osCN1	35.8653688137361	osCN	britroc	diagnosis
IM_18	osCN2	5.82304192394983	osCN	britroc	diagnosis
IM_18	osCN3	0.311589262314074	osCN	britroc	diagnosis
IM_18	changepoint1	2.03772043724221	changepoint	britroc	diagnosis
IM_18	changepoint2	48.8617451592444	changepoint	britroc	diagnosis
IM_18	changepoint3	29.6806551539946	changepoint	britroc	diagnosis
IM_18	changepoint4	46.6875228679861	changepoint	britroc	diagnosis
IM_18	changepoint5	10.3642966519317	changepoint	britroc	diagnosis
IM_18	changepoint6	0.347448116984654	changepoint	britroc	diagnosis
IM_18	changepoint7	0.0206116126164286	changepoint	britroc	diagnosis
IM_18	copynumber1	23.4304783952983	copynumber	britroc	diagnosis
IM_18	copynumber2	39.2298762591152	copynumber	britroc	diagnosis
IM_18	copynumber3	41.4021531615988	copynumber	britroc	diagnosis
IM_18	copynumber4	15.4778054239178	copynumber	britroc	diagnosis
IM_18	copynumber5	2.75364526811003	copynumber	britroc	diagnosis
IM_18	copynumber6	36.2749586531557	copynumber	britroc	diagnosis
IM_18	copynumber7	1.3879447163943	copynumber	britroc	diagnosis
IM_18	copynumber8	0.0431381224098383	copynumber	britroc	diagnosis
IM_18	bpchrarm1	12.6486197925788	bpchrarm	britroc	diagnosis
IM_18	bpchrarm2	20.3621136845262	bpchrarm	britroc	diagnosis
IM_18	bpchrarm3	10.1551477659335	bpchrarm	britroc	diagnosis
IM_18	bpchrarm4	0.833955497637426	bpchrarm	britroc	diagnosis
IM_18	bpchrarm5	0.00016325932404528	bpchrarm	britroc	diagnosis
IM_180	segsize1	5.35869558199292	segsize	britroc	diagnosis
IM_180	segsize2	12.2146964960637	segsize	britroc	diagnosis
IM_180	segsize3	11.8775607488056	segsize	britroc	diagnosis
IM_180	segsize4	8.90843991176947	segsize	britroc	diagnosis
IM_180	segsize5	4.02727266807364	segsize	britroc	diagnosis
IM_180	segsize6	4.85475300455509	segsize	britroc	diagnosis
IM_180	segsize7	6.47675121841028	segsize	britroc	diagnosis
IM_180	segsize8	11.7758391961989	segsize	britroc	diagnosis
IM_180	segsize9	12.8312103250499	segsize	britroc	diagnosis
IM_180	segsize10	9.67478084908055	segsize	britroc	diagnosis
IM_180	bp10MB1	216.094597210102	bp10MB	britroc	diagnosis
IM_180	bp10MB2	79.7891866299531	bp10MB	britroc	diagnosis
IM_180	bp10MB3	4.11621615994536	bp10MB	britroc	diagnosis
IM_180	osCN1	22.115786360352	osCN	britroc	diagnosis
IM_180	osCN2	1.88179559605013	osCN	britroc	diagnosis
IM_180	osCN3	0.00241804359784313	osCN	britroc	diagnosis
IM_180	changepoint1	6.61188261491145	changepoint	britroc	diagnosis
IM_180	changepoint2	29.981704407498	changepoint	britroc	diagnosis
IM_180	changepoint3	10.6248153201574	changepoint	britroc	diagnosis
IM_180	changepoint4	7.3436227042512	changepoint	britroc	diagnosis
IM_180	changepoint5	9.58995029907554	changepoint	britroc	diagnosis
IM_180	changepoint6	1.79707521584454	changepoint	britroc	diagnosis
IM_180	changepoint7	0.0509494382617831	changepoint	britroc	diagnosis
IM_180	copynumber1	6.60612752582433	copynumber	britroc	diagnosis
IM_180	copynumber2	20.8662247752437	copynumber	britroc	diagnosis
IM_180	copynumber3	15.6328461010906	copynumber	britroc	diagnosis
IM_180	copynumber4	15.8448003695148	copynumber	britroc	diagnosis
IM_180	copynumber5	3.75851131780341	copynumber	britroc	diagnosis
IM_180	copynumber6	20.0980375194315	copynumber	britroc	diagnosis
IM_180	copynumber7	5.0952939020534	copynumber	britroc	diagnosis
IM_180	copynumber8	0.098158489038245	copynumber	britroc	diagnosis
IM_180	bpchrarm1	21.271742634737	bpchrarm	britroc	diagnosis
IM_180	bpchrarm2	18.5433220764783	bpchrarm	britroc	diagnosis
IM_180	bpchrarm3	4.12804607314759	bpchrarm	britroc	diagnosis
IM_180	bpchrarm4	0.0568886785777038	bpchrarm	britroc	diagnosis
IM_180	bpchrarm5	5.37059363255556e-07	bpchrarm	britroc	diagnosis
IM_182	segsize1	13.4757107201843	segsize	britroc	diagnosis
IM_182	segsize2	26.8220770488683	segsize	britroc	diagnosis
IM_182	segsize3	21.8611260876057	segsize	britroc	diagnosis
IM_182	segsize4	9.19414954155132	segsize	britroc	diagnosis
IM_182	segsize5	8.49015102462815	segsize	britroc	diagnosis
IM_182	segsize6	10.4772979565381	segsize	britroc	diagnosis
IM_182	segsize7	12.6974941444357	segsize	britroc	diagnosis
IM_182	segsize8	20.8199166939605	segsize	britroc	diagnosis
IM_182	segsize9	15.5227226096149	segsize	britroc	diagnosis
IM_182	segsize10	5.63935417261298	segsize	britroc	diagnosis
IM_182	bp10MB1	192.9152609135	bp10MB	britroc	diagnosis
IM_182	bp10MB2	99.054828576486	bp10MB	britroc	diagnosis
IM_182	bp10MB3	8.02991051001361	bp10MB	britroc	diagnosis
IM_182	osCN1	52.6942456615215	osCN	britroc	diagnosis
IM_182	osCN2	6.19064573959166	osCN	britroc	diagnosis
IM_182	osCN3	0.115108598886852	osCN	britroc	diagnosis
IM_182	changepoint1	6.69646053556973	changepoint	britroc	diagnosis
IM_182	changepoint2	45.7245932016017	changepoint	britroc	diagnosis
IM_182	changepoint3	19.5840224829293	changepoint	britroc	diagnosis
IM_182	changepoint4	25.7743954955309	changepoint	britroc	diagnosis
IM_182	changepoint5	21.0042646601913	changepoint	britroc	diagnosis
IM_182	changepoint6	4.10077188378649	changepoint	britroc	diagnosis
IM_182	changepoint7	0.115491740390551	changepoint	britroc	diagnosis
IM_182	copynumber1	6.28938425396375	copynumber	britroc	diagnosis
IM_182	copynumber2	29.2471186808817	copynumber	britroc	diagnosis
IM_182	copynumber3	25.8311814250972	copynumber	britroc	diagnosis
IM_182	copynumber4	23.9350974349195	copynumber	britroc	diagnosis
IM_182	copynumber5	7.7269706426648	copynumber	britroc	diagnosis
IM_182	copynumber6	42.7950232911816	copynumber	britroc	diagnosis
IM_182	copynumber7	9.01724319843819	copynumber	britroc	diagnosis
IM_182	copynumber8	0.157981072853243	copynumber	britroc	diagnosis
IM_182	bpchrarm1	15.924375805743	bpchrarm	britroc	diagnosis
IM_182	bpchrarm2	18.7370880525905	bpchrarm	britroc	diagnosis
IM_182	bpchrarm3	8.11504737030584	bpchrarm	britroc	diagnosis
IM_182	bpchrarm4	1.22173519057421	bpchrarm	britroc	diagnosis
IM_182	bpchrarm5	0.0017535807864823	bpchrarm	britroc	diagnosis
IM_186	segsize1	14.8194071193521	segsize	britroc	diagnosis
IM_186	segsize2	19.0996098305292	segsize	britroc	diagnosis
IM_186	segsize3	16.1197308519592	segsize	britroc	diagnosis
IM_186	segsize4	10.9900472538706	segsize	britroc	diagnosis
IM_186	segsize5	5.27931417430938	segsize	britroc	diagnosis
IM_186	segsize6	4.07551505372061	segsize	britroc	diagnosis
IM_186	segsize7	7.02826821625871	segsize	britroc	diagnosis
IM_186	segsize8	8.6391712713821	segsize	britroc	diagnosis
IM_186	segsize9	10.0069285190658	segsize	britroc	diagnosis
IM_186	segsize10	10.9420077095523	segsize	britroc	diagnosis
IM_186	bp10MB1	211.954951925904	bp10MB	britroc	diagnosis
IM_186	bp10MB2	81.8085704125069	bp10MB	britroc	diagnosis
IM_186	bp10MB3	6.23647766158904	bp10MB	britroc	diagnosis
IM_186	osCN1	39.4388688121278	osCN	britroc	diagnosis
IM_186	osCN2	2.55993543281398	osCN	britroc	diagnosis
IM_186	osCN3	0.00119575505821006	osCN	britroc	diagnosis
IM_186	changepoint1	8.4131264899564	changepoint	britroc	diagnosis
IM_186	changepoint2	27.5944497560542	changepoint	britroc	diagnosis
IM_186	changepoint3	12.2194757840946	changepoint	britroc	diagnosis
IM_186	changepoint4	19.4264488384958	changepoint	britroc	diagnosis
IM_186	changepoint5	9.11335870788786	changepoint	britroc	diagnosis
IM_186	changepoint6	7.88576282752631	changepoint	britroc	diagnosis
IM_186	changepoint7	0.347377595984842	changepoint	britroc	diagnosis
IM_186	copynumber1	3.64808179633056	copynumber	britroc	diagnosis
IM_186	copynumber2	16.8132144402536	copynumber	britroc	diagnosis
IM_186	copynumber3	19.2005380598631	copynumber	britroc	diagnosis
IM_186	copynumber4	13.5094848881256	copynumber	britroc	diagnosis
IM_186	copynumber5	9.55273417371574	copynumber	britroc	diagnosis
IM_186	copynumber6	36.7464319834625	copynumber	britroc	diagnosis
IM_186	copynumber7	7.30115297067016	copynumber	britroc	diagnosis
IM_186	copynumber8	0.228361687578823	copynumber	britroc	diagnosis
IM_186	bpchrarm1	20.2253355450417	bpchrarm	britroc	diagnosis
IM_186	bpchrarm2	18.8932403886238	bpchrarm	britroc	diagnosis
IM_186	bpchrarm3	3.8042208231798	bpchrarm	britroc	diagnosis
IM_186	bpchrarm4	1.07377591940188	bpchrarm	britroc	diagnosis
IM_186	bpchrarm5	0.00342732375280921	bpchrarm	britroc	diagnosis
IM_187	segsize1	10.7013817234046	segsize	britroc	diagnosis
IM_187	segsize2	15.6299270125703	segsize	britroc	diagnosis
IM_187	segsize3	21.7609529851933	segsize	britroc	diagnosis
IM_187	segsize4	11.3230517098406	segsize	britroc	diagnosis
IM_187	segsize5	3.7200671499971	segsize	britroc	diagnosis
IM_187	segsize6	3.56715538573914	segsize	britroc	diagnosis
IM_187	segsize7	7.11213938569947	segsize	britroc	diagnosis
IM_187	segsize8	9.53544480331628	segsize	britroc	diagnosis
IM_187	segsize9	8.46419625619139	segsize	britroc	diagnosis
IM_187	segsize10	12.1856835880479	segsize	britroc	diagnosis
IM_187	bp10MB1	208.644209249342	bp10MB	britroc	diagnosis
IM_187	bp10MB2	86.5859697421568	bp10MB	britroc	diagnosis
IM_187	bp10MB3	4.76982100850131	bp10MB	britroc	diagnosis
IM_187	osCN1	30.6595653043226	osCN	britroc	diagnosis
IM_187	osCN2	1.34002455565664	osCN	britroc	diagnosis
IM_187	osCN3	0.000410140020765511	osCN	britroc	diagnosis
IM_187	changepoint1	13.9432932899043	changepoint	britroc	diagnosis
IM_187	changepoint2	28.217893555194	changepoint	britroc	diagnosis
IM_187	changepoint3	9.71371546188501	changepoint	britroc	diagnosis
IM_187	changepoint4	11.8492576471766	changepoint	britroc	diagnosis
IM_187	changepoint5	15.714528064781	changepoint	britroc	diagnosis
IM_187	changepoint6	2.49029942998617	changepoint	britroc	diagnosis
IM_187	changepoint7	0.0710125510730233	changepoint	britroc	diagnosis
IM_187	copynumber1	1.70779985637278	copynumber	britroc	diagnosis
IM_187	copynumber2	10.7114700111509	copynumber	britroc	diagnosis
IM_187	copynumber3	16.390266731165	copynumber	britroc	diagnosis
IM_187	copynumber4	10.0273445641122	copynumber	britroc	diagnosis
IM_187	copynumber5	10.3479297416115	copynumber	britroc	diagnosis
IM_187	copynumber6	44.6306030195867	copynumber	britroc	diagnosis
IM_187	copynumber7	10.0463820350556	copynumber	britroc	diagnosis
IM_187	copynumber8	0.13820404094539	copynumber	britroc	diagnosis
IM_187	bpchrarm1	13.6403184425054	bpchrarm	britroc	diagnosis
IM_187	bpchrarm2	26.0760273795476	bpchrarm	britroc	diagnosis
IM_187	bpchrarm3	4.01411264084249	bpchrarm	britroc	diagnosis
IM_187	bpchrarm4	0.269524800042611	bpchrarm	britroc	diagnosis
IM_187	bpchrarm5	1.67370619087031e-05	bpchrarm	britroc	diagnosis
IM_190	segsize1	7.04783763767111	segsize	britroc	diagnosis
IM_190	segsize2	7.75513665407333	segsize	britroc	diagnosis
IM_190	segsize3	4.73901880702609	segsize	britroc	diagnosis
IM_190	segsize4	4.53699161851844	segsize	britroc	diagnosis
IM_190	segsize5	2.41945540430105	segsize	britroc	diagnosis
IM_190	segsize6	1.68004014620448	segsize	britroc	diagnosis
IM_190	segsize7	4.92502954224228	segsize	britroc	diagnosis
IM_190	segsize8	8.70002809012282	segsize	britroc	diagnosis
IM_190	segsize9	9.99029240623337	segsize	britroc	diagnosis
IM_190	segsize10	11.206169693607	segsize	britroc	diagnosis
IM_190	bp10MB1	230.166957212879	bp10MB	britroc	diagnosis
IM_190	bp10MB2	66.9068810584748	bp10MB	britroc	diagnosis
IM_190	bp10MB3	2.92616172864638	bp10MB	britroc	diagnosis
IM_190	osCN1	12.6368522668573	osCN	britroc	diagnosis
IM_190	osCN2	1.35433312280999	osCN	britroc	diagnosis
IM_190	osCN3	0.00881461033270384	osCN	britroc	diagnosis
IM_190	changepoint1	2.9472180247593	changepoint	britroc	diagnosis
IM_190	changepoint2	17.5199921219097	changepoint	britroc	diagnosis
IM_190	changepoint3	6.934737459604	changepoint	britroc	diagnosis
IM_190	changepoint4	6.84481639461163	changepoint	britroc	diagnosis
IM_190	changepoint5	3.33656148357873	changepoint	britroc	diagnosis
IM_190	changepoint6	2.20117901839836	changepoint	britroc	diagnosis
IM_190	changepoint7	1.21549549713829	changepoint	britroc	diagnosis
IM_190	copynumber1	9.25641884305147	copynumber	britroc	diagnosis
IM_190	copynumber2	24.1813856516639	copynumber	britroc	diagnosis
IM_190	copynumber3	11.8113459935531	copynumber	britroc	diagnosis
IM_190	copynumber4	4.30168957086438	copynumber	britroc	diagnosis
IM_190	copynumber5	1.63717425656649	copynumber	britroc	diagnosis
IM_190	copynumber6	9.11859069843738	copynumber	britroc	diagnosis
IM_190	copynumber7	1.64848118331133	copynumber	britroc	diagnosis
IM_190	copynumber8	1.04491380255201	copynumber	britroc	diagnosis
IM_190	bpchrarm1	26.9043577754965	bpchrarm	britroc	diagnosis
IM_190	bpchrarm2	14.7151380093944	bpchrarm	britroc	diagnosis
IM_190	bpchrarm3	2.15947486039442	bpchrarm	britroc	diagnosis
IM_190	bpchrarm4	0.221013626192911	bpchrarm	britroc	diagnosis
IM_190	bpchrarm5	1.57285217319486e-05	bpchrarm	britroc	diagnosis
IM_193	segsize1	33.2287465594194	segsize	britroc	diagnosis
IM_193	segsize2	37.0620810308007	segsize	britroc	diagnosis
IM_193	segsize3	27.9362919047909	segsize	britroc	diagnosis
IM_193	segsize4	9.75368979943237	segsize	britroc	diagnosis
IM_193	segsize5	4.97052242191913	segsize	britroc	diagnosis
IM_193	segsize6	5.19408278330499	segsize	britroc	diagnosis
IM_193	segsize7	11.1627866412446	segsize	britroc	diagnosis
IM_193	segsize8	11.7615955638062	segsize	britroc	diagnosis
IM_193	segsize9	16.4584489036732	segsize	britroc	diagnosis
IM_193	segsize10	6.47175439160858	segsize	britroc	diagnosis
IM_193	bp10MB1	202.019073036294	bp10MB	britroc	diagnosis
IM_193	bp10MB2	86.9647110517927	bp10MB	britroc	diagnosis
IM_193	bp10MB3	11.016215911913	bp10MB	britroc	diagnosis
IM_193	osCN1	70.1805159176878	osCN	britroc	diagnosis
IM_193	osCN2	5.69989691560844	osCN	britroc	diagnosis
IM_193	osCN3	0.119587166703788	osCN	britroc	diagnosis
IM_193	changepoint1	0.00013121758244386	changepoint	britroc	diagnosis
IM_193	changepoint2	5.18271612552291	changepoint	britroc	diagnosis
IM_193	changepoint3	17.3601977918379	changepoint	britroc	diagnosis
IM_193	changepoint4	62.9094142910015	changepoint	britroc	diagnosis
IM_193	changepoint5	32.5848557786693	changepoint	britroc	diagnosis
IM_193	changepoint6	14.1325428252086	changepoint	britroc	diagnosis
IM_193	changepoint7	9.83014197017737	changepoint	britroc	diagnosis
IM_193	copynumber1	1.23091944074634e-19	copynumber	britroc	diagnosis
IM_193	copynumber2	0.958283930584385	copynumber	britroc	diagnosis
IM_193	copynumber3	15.5074488394268	copynumber	britroc	diagnosis
IM_193	copynumber4	9.27389025856301	copynumber	britroc	diagnosis
IM_193	copynumber5	8.82113413522195	copynumber	britroc	diagnosis
IM_193	copynumber6	84.4054688699752	copynumber	britroc	diagnosis
IM_193	copynumber7	34.5361666115772	copynumber	britroc	diagnosis
IM_193	copynumber8	10.4976073546515	copynumber	britroc	diagnosis
IM_193	bpchrarm1	15.4604681259164	bpchrarm	britroc	diagnosis
IM_193	bpchrarm2	18.2399324214761	bpchrarm	britroc	diagnosis
IM_193	bpchrarm3	8.26436146422544	bpchrarm	britroc	diagnosis
IM_193	bpchrarm4	2.02840624140977	bpchrarm	britroc	diagnosis
IM_193	bpchrarm5	0.00683174697226229	bpchrarm	britroc	diagnosis
IM_195	segsize1	44.6028841823478	segsize	britroc	diagnosis
IM_195	segsize2	59.4283819039547	segsize	britroc	diagnosis
IM_195	segsize3	58.4601485384972	segsize	britroc	diagnosis
IM_195	segsize4	25.7106500104014	segsize	britroc	diagnosis
IM_195	segsize5	16.5350667743233	segsize	britroc	diagnosis
IM_195	segsize6	17.7517144944444	segsize	britroc	diagnosis
IM_195	segsize7	19.0340165403197	segsize	britroc	diagnosis
IM_195	segsize8	23.7513712640023	segsize	britroc	diagnosis
IM_195	segsize9	15.5919842871653	segsize	britroc	diagnosis
IM_195	segsize10	2.13378200454395	segsize	britroc	diagnosis
IM_195	bp10MB1	155.659670237924	bp10MB	britroc	diagnosis
IM_195	bp10MB2	124.271914499519	bp10MB	britroc	diagnosis
IM_195	bp10MB3	20.0684152625573	bp10MB	britroc	diagnosis
IM_195	osCN1	139.28388647408	osCN	britroc	diagnosis
IM_195	osCN2	9.66919465777645	osCN	britroc	diagnosis
IM_195	osCN3	0.0469188681434957	osCN	britroc	diagnosis
IM_195	changepoint1	28.4673101491476	changepoint	britroc	diagnosis
IM_195	changepoint2	87.9015743039345	changepoint	britroc	diagnosis
IM_195	changepoint3	31.9119709411788	changepoint	britroc	diagnosis
IM_195	changepoint4	39.451993804785	changepoint	britroc	diagnosis
IM_195	changepoint5	24.2215965671114	changepoint	britroc	diagnosis
IM_195	changepoint6	22.2157848639639	changepoint	britroc	diagnosis
IM_195	changepoint7	26.8297693698788	changepoint	britroc	diagnosis
IM_195	copynumber1	0.888335009881783	copynumber	britroc	diagnosis
IM_195	copynumber2	4.22096615496493	copynumber	britroc	diagnosis
IM_195	copynumber3	36.4496436570561	copynumber	britroc	diagnosis
IM_195	copynumber4	24.1843920021669	copynumber	britroc	diagnosis
IM_195	copynumber5	29.7142798363753	copynumber	britroc	diagnosis
IM_195	copynumber6	131.495258852321	copynumber	britroc	diagnosis
IM_195	copynumber7	31.43193102635	copynumber	britroc	diagnosis
IM_195	copynumber8	24.6151934608843	copynumber	britroc	diagnosis
IM_195	bpchrarm1	6.42020061327186	bpchrarm	britroc	diagnosis
IM_195	bpchrarm2	17.8096676204105	bpchrarm	britroc	diagnosis
IM_195	bpchrarm3	14.6872968844437	bpchrarm	britroc	diagnosis
IM_195	bpchrarm4	4.52003898843052	bpchrarm	britroc	diagnosis
IM_195	bpchrarm5	0.562795893443518	bpchrarm	britroc	diagnosis
IM_196	segsize1	27.6271355717336	segsize	britroc	diagnosis
IM_196	segsize2	33.8645938802482	segsize	britroc	diagnosis
IM_196	segsize3	34.1114357427676	segsize	britroc	diagnosis
IM_196	segsize4	19.6394173217294	segsize	britroc	diagnosis
IM_196	segsize5	13.8107529606044	segsize	britroc	diagnosis
IM_196	segsize6	10.4787530743041	segsize	britroc	diagnosis
IM_196	segsize7	17.9207201767432	segsize	britroc	diagnosis
IM_196	segsize8	31.8923809460397	segsize	britroc	diagnosis
IM_196	segsize9	12.3087063206272	segsize	britroc	diagnosis
IM_196	segsize10	3.34610400520264	segsize	britroc	diagnosis
IM_196	bp10MB1	175.530941126796	bp10MB	britroc	diagnosis
IM_196	bp10MB2	110.367467116401	bp10MB	britroc	diagnosis
IM_196	bp10MB3	14.1015917568027	bp10MB	britroc	diagnosis
IM_196	osCN1	77.1979081853776	osCN	britroc	diagnosis
IM_196	osCN2	10.6880030499425	osCN	britroc	diagnosis
IM_196	osCN3	0.114088764679945	osCN	britroc	diagnosis
IM_196	changepoint1	7.07466031142805	changepoint	britroc	diagnosis
IM_196	changepoint2	64.9999951026755	changepoint	britroc	diagnosis
IM_196	changepoint3	27.2682603993162	changepoint	britroc	diagnosis
IM_196	changepoint4	50.9220023713896	changepoint	britroc	diagnosis
IM_196	changepoint5	21.1448247343618	changepoint	britroc	diagnosis
IM_196	changepoint6	9.6044607774325	changepoint	britroc	diagnosis
IM_196	changepoint7	1.98579630339642	changepoint	britroc	diagnosis
IM_196	copynumber1	2.21811509173278	copynumber	britroc	diagnosis
IM_196	copynumber2	23.2902585312182	copynumber	britroc	diagnosis
IM_196	copynumber3	33.4666311270206	copynumber	britroc	diagnosis
IM_196	copynumber4	30.9205210145452	copynumber	britroc	diagnosis
IM_196	copynumber5	19.6752789531933	copynumber	britroc	diagnosis
IM_196	copynumber6	76.33717594995	copynumber	britroc	diagnosis
IM_196	copynumber7	15.6964408452549	copynumber	britroc	diagnosis
IM_196	copynumber8	3.39557848708495	copynumber	britroc	diagnosis
IM_196	bpchrarm1	10.742648967128	bpchrarm	britroc	diagnosis
IM_196	bpchrarm2	19.9229669145007	bpchrarm	britroc	diagnosis
IM_196	bpchrarm3	11.1363352533865	bpchrarm	britroc	diagnosis
IM_196	bpchrarm4	1.45677521027824	bpchrarm	britroc	diagnosis
IM_196	bpchrarm5	0.741273654706601	bpchrarm	britroc	diagnosis
IM_198	segsize1	7.52008425114468	segsize	britroc	diagnosis
IM_198	segsize2	9.184132665069	segsize	britroc	diagnosis
IM_198	segsize3	3.33602105904728	segsize	britroc	diagnosis
IM_198	segsize4	2.03334600315975	segsize	britroc	diagnosis
IM_198	segsize5	2.2314339081109	segsize	britroc	diagnosis
IM_198	segsize6	3.57740273798866	segsize	britroc	diagnosis
IM_198	segsize7	5.99111617109987	segsize	britroc	diagnosis
IM_198	segsize8	11.6617523200805	segsize	britroc	diagnosis
IM_198	segsize9	12.0237083459588	segsize	britroc	diagnosis
IM_198	segsize10	9.44100253834054	segsize	britroc	diagnosis
IM_198	bp10MB1	226.855971185945	bp10MB	britroc	diagnosis
IM_198	bp10MB2	70.0998181511545	bp10MB	britroc	diagnosis
IM_198	bp10MB3	3.04421066290099	bp10MB	britroc	diagnosis
IM_198	osCN1	17.122916000621	osCN	britroc	diagnosis
IM_198	osCN2	0.876747818778227	osCN	britroc	diagnosis
IM_198	osCN3	0.000336180600731244	osCN	britroc	diagnosis
IM_198	changepoint1	2.0210829220857	changepoint	britroc	diagnosis
IM_198	changepoint2	10.9524438479658	changepoint	britroc	diagnosis
IM_198	changepoint3	6.47417312738305	changepoint	britroc	diagnosis
IM_198	changepoint4	13.2117550203906	changepoint	britroc	diagnosis
IM_198	changepoint5	6.15968610599039	changepoint	britroc	diagnosis
IM_198	changepoint6	5.894231430868	changepoint	britroc	diagnosis
IM_198	changepoint7	0.286627545316375	changepoint	britroc	diagnosis
IM_198	copynumber1	1.29556225322689	copynumber	britroc	diagnosis
IM_198	copynumber2	16.2206723234098	copynumber	britroc	diagnosis
IM_198	copynumber3	17.108724354638	copynumber	britroc	diagnosis
IM_198	copynumber4	8.64205360613421	copynumber	britroc	diagnosis
IM_198	copynumber5	2.03613574420163	copynumber	britroc	diagnosis
IM_198	copynumber6	16.4352600017984	copynumber	britroc	diagnosis
IM_198	copynumber7	5.0591551628642	copynumber	britroc	diagnosis
IM_198	copynumber8	0.202436553726927	copynumber	britroc	diagnosis
IM_198	bpchrarm1	24.8113667204405	bpchrarm	britroc	diagnosis
IM_198	bpchrarm2	16.998929562489	bpchrarm	britroc	diagnosis
IM_198	bpchrarm3	2.18513683739432	bpchrarm	britroc	diagnosis
IM_198	bpchrarm4	0.0045668677158907	bpchrarm	britroc	diagnosis
IM_198	bpchrarm5	1.19602559496042e-08	bpchrarm	britroc	diagnosis
IM_202	segsize1	36.2588712012131	segsize	britroc	diagnosis
IM_202	segsize2	38.9498230598951	segsize	britroc	diagnosis
IM_202	segsize3	26.7877455812786	segsize	britroc	diagnosis
IM_202	segsize4	12.7289624993993	segsize	britroc	diagnosis
IM_202	segsize5	4.52972158664632	segsize	britroc	diagnosis
IM_202	segsize6	6.40967924975927	segsize	britroc	diagnosis
IM_202	segsize7	13.7828545302022	segsize	britroc	diagnosis
IM_202	segsize8	20.9249632492209	segsize	britroc	diagnosis
IM_202	segsize9	16.5501444441354	segsize	britroc	diagnosis
IM_202	segsize10	5.07723459824996	segsize	britroc	diagnosis
IM_202	bp10MB1	190.430256768343	bp10MB	britroc	diagnosis
IM_202	bp10MB2	97.7740206501193	bp10MB	britroc	diagnosis
IM_202	bp10MB3	11.795722581538	bp10MB	britroc	diagnosis
IM_202	osCN1	69.9327382017366	osCN	britroc	diagnosis
IM_202	osCN2	8.73613309123737	osCN	britroc	diagnosis
IM_202	osCN3	0.331128707026038	osCN	britroc	diagnosis
IM_202	changepoint1	2.31418594323527	changepoint	britroc	diagnosis
IM_202	changepoint2	46.1866263490694	changepoint	britroc	diagnosis
IM_202	changepoint3	21.7131183262998	changepoint	britroc	diagnosis
IM_202	changepoint4	39.7782685008024	changepoint	britroc	diagnosis
IM_202	changepoint5	41.2640151280428	changepoint	britroc	diagnosis
IM_202	changepoint6	8.4935934528471	changepoint	britroc	diagnosis
IM_202	changepoint7	0.250192299703161	changepoint	britroc	diagnosis
IM_202	copynumber1	7.32726647203184	copynumber	britroc	diagnosis
IM_202	copynumber2	19.3985976904073	copynumber	britroc	diagnosis
IM_202	copynumber3	23.9020797410737	copynumber	britroc	diagnosis
IM_202	copynumber4	29.8466811384761	copynumber	britroc	diagnosis
IM_202	copynumber5	13.5209724001787	copynumber	britroc	diagnosis
IM_202	copynumber6	66.5236767252498	copynumber	britroc	diagnosis
IM_202	copynumber7	21.1790544811056	copynumber	britroc	diagnosis
IM_202	copynumber8	0.301671351477091	copynumber	britroc	diagnosis
IM_202	bpchrarm1	14.8820581100703	bpchrarm	britroc	diagnosis
IM_202	bpchrarm2	17.2200257400768	bpchrarm	britroc	diagnosis
IM_202	bpchrarm3	9.87583530656137	bpchrarm	britroc	diagnosis
IM_202	bpchrarm4	1.63617778577943	bpchrarm	britroc	diagnosis
IM_202	bpchrarm5	0.385903057512044	bpchrarm	britroc	diagnosis
IM_205	segsize1	16.1781274676511	segsize	britroc	diagnosis
IM_205	segsize2	22.2487332211237	segsize	britroc	diagnosis
IM_205	segsize3	24.7052903840217	segsize	britroc	diagnosis
IM_205	segsize4	24.5136201920035	segsize	britroc	diagnosis
IM_205	segsize5	18.2506633981598	segsize	britroc	diagnosis
IM_205	segsize6	19.5839251408173	segsize	britroc	diagnosis
IM_205	segsize7	27.5947252606796	segsize	britroc	diagnosis
IM_205	segsize8	31.5833111202213	segsize	britroc	diagnosis
IM_205	segsize9	12.2557892299137	segsize	britroc	diagnosis
IM_205	segsize10	2.08581458540819	segsize	britroc	diagnosis
IM_205	bp10MB1	151.530247411275	bp10MB	britroc	diagnosis
IM_205	bp10MB2	139.065383984742	bp10MB	britroc	diagnosis
IM_205	bp10MB3	9.40436860398266	bp10MB	britroc	diagnosis
IM_205	osCN1	87.4221909078523	osCN	britroc	diagnosis
IM_205	osCN2	6.56336124603078	osCN	britroc	diagnosis
IM_205	osCN3	0.0144478461169449	osCN	britroc	diagnosis
IM_205	changepoint1	25.3602561864332	changepoint	britroc	diagnosis
IM_205	changepoint2	85.8217442471848	changepoint	britroc	diagnosis
IM_205	changepoint3	20.2681738033223	changepoint	britroc	diagnosis
IM_205	changepoint4	26.7517804832023	changepoint	britroc	diagnosis
IM_205	changepoint5	15.4385689470039	changepoint	britroc	diagnosis
IM_205	changepoint6	3.22597198817278	changepoint	britroc	diagnosis
IM_205	changepoint7	0.133504344680677	changepoint	britroc	diagnosis
IM_205	copynumber1	9.46419984860649	copynumber	britroc	diagnosis
IM_205	copynumber2	35.2570593869013	copynumber	britroc	diagnosis
IM_205	copynumber3	43.9944866040391	copynumber	britroc	diagnosis
IM_205	copynumber4	29.4261751612449	copynumber	britroc	diagnosis
IM_205	copynumber5	11.4601413412923	copynumber	britroc	diagnosis
IM_205	copynumber6	61.200226166854	copynumber	britroc	diagnosis
IM_205	copynumber7	7.96720862604474	copynumber	britroc	diagnosis
IM_205	copynumber8	0.2305028650172	copynumber	britroc	diagnosis
IM_205	bpchrarm1	7.93070939683114	bpchrarm	britroc	diagnosis
IM_205	bpchrarm2	22.1326739947395	bpchrarm	britroc	diagnosis
IM_205	bpchrarm3	12.7229519271712	bpchrarm	britroc	diagnosis
IM_205	bpchrarm4	1.21354364519983	bpchrarm	britroc	diagnosis
IM_205	bpchrarm5	0.000121036058353487	bpchrarm	britroc	diagnosis
IM_207	segsize1	104.568925064892	segsize	britroc	diagnosis
IM_207	segsize2	118.560748174455	segsize	britroc	diagnosis
IM_207	segsize3	132.68651821669	segsize	britroc	diagnosis
IM_207	segsize4	78.6724520235522	segsize	britroc	diagnosis
IM_207	segsize5	39.3331502391291	segsize	britroc	diagnosis
IM_207	segsize6	42.9748616843835	segsize	britroc	diagnosis
IM_207	segsize7	42.2962778875484	segsize	britroc	diagnosis
IM_207	segsize8	22.1651433648305	segsize	britroc	diagnosis
IM_207	segsize9	2.54321193597918	segsize	britroc	diagnosis
IM_207	segsize10	0.198711408540642	segsize	britroc	diagnosis
IM_207	bp10MB1	77.0068965033528	bp10MB	britroc	diagnosis
IM_207	bp10MB2	172.52212228881	bp10MB	britroc	diagnosis
IM_207	bp10MB3	50.4709812078368	bp10MB	britroc	diagnosis
IM_207	osCN1	153.479244283246	osCN	britroc	diagnosis
IM_207	osCN2	28.2029362179468	osCN	britroc	diagnosis
IM_207	osCN3	8.31781949880721	osCN	britroc	diagnosis
IM_207	changepoint1	20.1817609649695	changepoint	britroc	diagnosis
IM_207	changepoint2	300.945182773834	changepoint	britroc	diagnosis
IM_207	changepoint3	124.194361370279	changepoint	britroc	diagnosis
IM_207	changepoint4	92.1565815680247	changepoint	britroc	diagnosis
IM_207	changepoint5	22.1989013347947	changepoint	britroc	diagnosis
IM_207	changepoint6	2.23496937828483	changepoint	britroc	diagnosis
IM_207	changepoint7	0.0882426098133549	changepoint	britroc	diagnosis
IM_207	copynumber1	58.4659678276565	copynumber	britroc	diagnosis
IM_207	copynumber2	168.942107684669	copynumber	britroc	diagnosis
IM_207	copynumber3	106.718709592481	copynumber	britroc	diagnosis
IM_207	copynumber4	102.243478700664	copynumber	britroc	diagnosis
IM_207	copynumber5	23.1143718135894	copynumber	britroc	diagnosis
IM_207	copynumber6	116.245752689136	copynumber	britroc	diagnosis
IM_207	copynumber7	8.10753378334372	copynumber	britroc	diagnosis
IM_207	copynumber8	0.162077908460275	copynumber	britroc	diagnosis
IM_207	bpchrarm1	5.33482093292963	bpchrarm	britroc	diagnosis
IM_207	bpchrarm2	3.63454717677568	bpchrarm	britroc	diagnosis
IM_207	bpchrarm3	16.9239124364966	bpchrarm	britroc	diagnosis
IM_207	bpchrarm4	14.4188656978438	bpchrarm	britroc	diagnosis
IM_207	bpchrarm5	3.68785375595434	bpchrarm	britroc	diagnosis
IM_208	segsize1	31.2596210225031	segsize	britroc	diagnosis
IM_208	segsize2	51.7291639061189	segsize	britroc	diagnosis
IM_208	segsize3	44.6221810171933	segsize	britroc	diagnosis
IM_208	segsize4	23.1722745388437	segsize	britroc	diagnosis
IM_208	segsize5	16.8310025252881	segsize	britroc	diagnosis
IM_208	segsize6	14.7179503224058	segsize	britroc	diagnosis
IM_208	segsize7	19.3634848195093	segsize	britroc	diagnosis
IM_208	segsize8	31.6137189116181	segsize	britroc	diagnosis
IM_208	segsize9	13.829566070372	segsize	britroc	diagnosis
IM_208	segsize10	1.86103686614756	segsize	britroc	diagnosis
IM_208	bp10MB1	156.489789822567	bp10MB	britroc	diagnosis
IM_208	bp10MB2	127.314662128852	bp10MB	britroc	diagnosis
IM_208	bp10MB3	16.1955480485805	bp10MB	britroc	diagnosis
IM_208	osCN1	107.66098438618	osCN	britroc	diagnosis
IM_208	osCN2	9.32348220987991	osCN	britroc	diagnosis
IM_208	osCN3	0.015533403939633	osCN	britroc	diagnosis
IM_208	changepoint1	15.7853778868926	changepoint	britroc	diagnosis
IM_208	changepoint2	89.9997000591254	changepoint	britroc	diagnosis
IM_208	changepoint3	34.2844489383506	changepoint	britroc	diagnosis
IM_208	changepoint4	55.1447507129361	changepoint	britroc	diagnosis
IM_208	changepoint5	28.5281682646291	changepoint	britroc	diagnosis
IM_208	changepoint6	3.15328633241051	changepoint	britroc	diagnosis
IM_208	changepoint7	0.104267805655723	changepoint	britroc	diagnosis
IM_208	copynumber1	4.63358349300632	copynumber	britroc	diagnosis
IM_208	copynumber2	19.7906800923099	copynumber	britroc	diagnosis
IM_208	copynumber3	42.1148031596175	copynumber	britroc	diagnosis
IM_208	copynumber4	28.2853600149288	copynumber	britroc	diagnosis
IM_208	copynumber5	19.0934163916837	copynumber	britroc	diagnosis
IM_208	copynumber6	117.531219892532	copynumber	britroc	diagnosis
IM_208	copynumber7	17.2897898712554	copynumber	britroc	diagnosis
IM_208	copynumber8	0.261147084666723	copynumber	britroc	diagnosis
IM_208	bpchrarm1	8.07105213054277	bpchrarm	britroc	diagnosis
IM_208	bpchrarm2	18.1368900506437	bpchrarm	britroc	diagnosis
IM_208	bpchrarm3	15.0512975227845	bpchrarm	britroc	diagnosis
IM_208	bpchrarm4	1.75711289586566	bpchrarm	britroc	diagnosis
IM_208	bpchrarm5	0.983647400163351	bpchrarm	britroc	diagnosis
IM_21	segsize1	36.6164932303892	segsize	britroc	diagnosis
IM_21	segsize2	66.1329595138573	segsize	britroc	diagnosis
IM_21	segsize3	71.211151586728	segsize	britroc	diagnosis
IM_21	segsize4	35.1169446835923	segsize	britroc	diagnosis
IM_21	segsize5	19.0865922373801	segsize	britroc	diagnosis
IM_21	segsize6	15.7150878887642	segsize	britroc	diagnosis
IM_21	segsize7	25.1907972091656	segsize	britroc	diagnosis
IM_21	segsize8	28.3780254346788	segsize	britroc	diagnosis
IM_21	segsize9	13.1985661199154	segsize	britroc	diagnosis
IM_21	segsize10	1.35338209552918	segsize	britroc	diagnosis
IM_21	bp10MB1	142.412075282123	bp10MB	britroc	diagnosis
IM_21	bp10MB2	135.843730272169	bp10MB	britroc	diagnosis
IM_21	bp10MB3	21.744194445708	bp10MB	britroc	diagnosis
IM_21	osCN1	141.98696245244	osCN	britroc	diagnosis
IM_21	osCN2	14.0620013776161	osCN	britroc	diagnosis
IM_21	osCN3	0.951036169943997	osCN	britroc	diagnosis
IM_21	changepoint1	124.365594494553	changepoint	britroc	diagnosis
IM_21	changepoint2	97.5942043568985	changepoint	britroc	diagnosis
IM_21	changepoint3	30.8603123352231	changepoint	britroc	diagnosis
IM_21	changepoint4	28.5056253124948	changepoint	britroc	diagnosis
IM_21	changepoint5	8.10965714227396	changepoint	britroc	diagnosis
IM_21	changepoint6	0.528672723155766	changepoint	britroc	diagnosis
IM_21	changepoint7	0.0359336354008091	changepoint	britroc	diagnosis
IM_21	copynumber1	19.5253958126638	copynumber	britroc	diagnosis
IM_21	copynumber2	89.1159805258159	copynumber	britroc	diagnosis
IM_21	copynumber3	99.0173046336742	copynumber	britroc	diagnosis
IM_21	copynumber4	23.3201281963482	copynumber	britroc	diagnosis
IM_21	copynumber5	6.47293193536311	copynumber	britroc	diagnosis
IM_21	copynumber6	71.3258879895761	copynumber	britroc	diagnosis
IM_21	copynumber7	3.10751250426974	copynumber	britroc	diagnosis
IM_21	copynumber8	0.114858402289048	copynumber	britroc	diagnosis
IM_21	bpchrarm1	5.98632547210919	bpchrarm	britroc	diagnosis
IM_21	bpchrarm2	16.1739978117915	bpchrarm	britroc	diagnosis
IM_21	bpchrarm3	16.5795407877435	bpchrarm	britroc	diagnosis
IM_21	bpchrarm4	4.20334002432614	bpchrarm	britroc	diagnosis
IM_21	bpchrarm5	1.05679590402967	bpchrarm	britroc	diagnosis
IM_211	segsize1	11.4172836567533	segsize	britroc	diagnosis
IM_211	segsize2	12.2326779852861	segsize	britroc	diagnosis
IM_211	segsize3	10.9506559749586	segsize	britroc	diagnosis
IM_211	segsize4	7.6197991191674	segsize	britroc	diagnosis
IM_211	segsize5	5.1571330356518	segsize	britroc	diagnosis
IM_211	segsize6	9.26583677484928	segsize	britroc	diagnosis
IM_211	segsize7	11.4047091105143	segsize	britroc	diagnosis
IM_211	segsize8	21.9191701111188	segsize	britroc	diagnosis
IM_211	segsize9	15.8560693009226	segsize	britroc	diagnosis
IM_211	segsize10	5.1766649307779	segsize	britroc	diagnosis
IM_211	bp10MB1	198.713928366272	bp10MB	britroc	diagnosis
IM_211	bp10MB2	95.8173703535789	bp10MB	britroc	diagnosis
IM_211	bp10MB3	5.46870128014933	bp10MB	britroc	diagnosis
IM_211	osCN1	30.0222066240907	osCN	britroc	diagnosis
IM_211	osCN2	2.97479706978774	osCN	britroc	diagnosis
IM_211	osCN3	0.00299630612156793	osCN	britroc	diagnosis
IM_211	changepoint1	13.198845689101	changepoint	britroc	diagnosis
IM_211	changepoint2	40.4739671886393	changepoint	britroc	diagnosis
IM_211	changepoint3	15.1534490044886	changepoint	britroc	diagnosis
IM_211	changepoint4	10.7529637867869	changepoint	britroc	diagnosis
IM_211	changepoint5	7.63422417594517	changepoint	britroc	diagnosis
IM_211	changepoint6	1.73577090784555	changepoint	britroc	diagnosis
IM_211	changepoint7	0.0507792471935269	changepoint	britroc	diagnosis
IM_211	copynumber1	20.5824656570897	copynumber	britroc	diagnosis
IM_211	copynumber2	35.501122591586	copynumber	britroc	diagnosis
IM_211	copynumber3	24.5686306304178	copynumber	britroc	diagnosis
IM_211	copynumber4	5.9838353521613	copynumber	britroc	diagnosis
IM_211	copynumber5	0.938918483257242	copynumber	britroc	diagnosis
IM_211	copynumber6	20.8007351432138	copynumber	britroc	diagnosis
IM_211	copynumber7	2.55407112086492	copynumber	britroc	diagnosis
IM_211	copynumber8	0.0702210214092447	copynumber	britroc	diagnosis
IM_211	bpchrarm1	14.0613585567679	bpchrarm	britroc	diagnosis
IM_211	bpchrarm2	23.7771071345768	bpchrarm	britroc	diagnosis
IM_211	bpchrarm3	6.07787980474253	bpchrarm	britroc	diagnosis
IM_211	bpchrarm4	0.0836532248004493	bpchrarm	britroc	diagnosis
IM_211	bpchrarm5	1.27911235351047e-06	bpchrarm	britroc	diagnosis
IM_214	segsize1	24.7562058096729	segsize	britroc	diagnosis
IM_214	segsize2	32.7172610157218	segsize	britroc	diagnosis
IM_214	segsize3	25.9861144835638	segsize	britroc	diagnosis
IM_214	segsize4	15.1448791013497	segsize	britroc	diagnosis
IM_214	segsize5	13.8555983135204	segsize	britroc	diagnosis
IM_214	segsize6	16.6422407614469	segsize	britroc	diagnosis
IM_214	segsize7	24.0370148254136	segsize	britroc	diagnosis
IM_214	segsize8	26.9303823248641	segsize	britroc	diagnosis
IM_214	segsize9	15.4398895900142	segsize	britroc	diagnosis
IM_214	segsize10	2.49041377443257	segsize	britroc	diagnosis
IM_214	bp10MB1	165.598469853392	bp10MB	britroc	diagnosis
IM_214	bp10MB2	123.553278691412	bp10MB	britroc	diagnosis
IM_214	bp10MB3	10.8482514551963	bp10MB	britroc	diagnosis
IM_214	osCN1	73.0943995946098	osCN	britroc	diagnosis
IM_214	osCN2	8.85018919487973	osCN	britroc	diagnosis
IM_214	osCN3	0.0554112105104807	osCN	britroc	diagnosis
IM_214	changepoint1	46.9360842402125	changepoint	britroc	diagnosis
IM_214	changepoint2	74.2379252991372	changepoint	britroc	diagnosis
IM_214	changepoint3	27.5044793540982	changepoint	britroc	diagnosis
IM_214	changepoint4	20.1544876737544	changepoint	britroc	diagnosis
IM_214	changepoint5	6.63695584900558	changepoint	britroc	diagnosis
IM_214	changepoint6	0.5046483871303	changepoint	britroc	diagnosis
IM_214	changepoint7	0.0254191966618021	changepoint	britroc	diagnosis
IM_214	copynumber1	23.369595066365	copynumber	britroc	diagnosis
IM_214	copynumber2	59.7833430776722	copynumber	britroc	diagnosis
IM_214	copynumber3	51.2453356908622	copynumber	britroc	diagnosis
IM_214	copynumber4	20.1330759742979	copynumber	britroc	diagnosis
IM_214	copynumber5	5.82730766599896	copynumber	britroc	diagnosis
IM_214	copynumber6	35.4591484509682	copynumber	britroc	diagnosis
IM_214	copynumber7	2.12620290207159	copynumber	britroc	diagnosis
IM_214	copynumber8	0.0559911717638858	copynumber	britroc	diagnosis
IM_214	bpchrarm1	8.96875125040782	bpchrarm	britroc	diagnosis
IM_214	bpchrarm2	21.3771579827487	bpchrarm	britroc	diagnosis
IM_214	bpchrarm3	12.0500697203724	bpchrarm	britroc	diagnosis
IM_214	bpchrarm4	1.60375367236395	bpchrarm	britroc	diagnosis
IM_214	bpchrarm5	0.000267374107063342	bpchrarm	britroc	diagnosis
IM_218	segsize1	15.3089602420797	segsize	britroc	diagnosis
IM_218	segsize2	12.6199542954569	segsize	britroc	diagnosis
IM_218	segsize3	19.1391500371946	segsize	britroc	diagnosis
IM_218	segsize4	14.4638460379749	segsize	britroc	diagnosis
IM_218	segsize5	13.1015311132971	segsize	britroc	diagnosis
IM_218	segsize6	19.5342814796594	segsize	britroc	diagnosis
IM_218	segsize7	23.4690904387363	segsize	britroc	diagnosis
IM_218	segsize8	35.3690108459183	segsize	britroc	diagnosis
IM_218	segsize9	14.9285392677258	segsize	britroc	diagnosis
IM_218	segsize10	1.06563624195704	segsize	britroc	diagnosis
IM_218	bp10MB1	161.464665949806	bp10MB	britroc	diagnosis
IM_218	bp10MB2	131.538412587902	bp10MB	britroc	diagnosis
IM_218	bp10MB3	6.99692146229186	bp10MB	britroc	diagnosis
IM_218	osCN1	61.5877184114493	osCN	britroc	diagnosis
IM_218	osCN2	5.40676872846553	osCN	britroc	diagnosis
IM_218	osCN3	0.00551286008515637	osCN	britroc	diagnosis
IM_218	changepoint1	9.22115386723395	changepoint	britroc	diagnosis
IM_218	changepoint2	68.4687572733226	changepoint	britroc	diagnosis
IM_218	changepoint3	22.6025291400099	changepoint	britroc	diagnosis
IM_218	changepoint4	30.0592244901516	changepoint	britroc	diagnosis
IM_218	changepoint5	15.9442576784278	changepoint	britroc	diagnosis
IM_218	changepoint6	0.67365973127402	changepoint	britroc	diagnosis
IM_218	changepoint7	0.0304178195801313	changepoint	britroc	diagnosis
IM_218	copynumber1	7.09675486449745	copynumber	britroc	diagnosis
IM_218	copynumber2	21.893687385817	copynumber	britroc	diagnosis
IM_218	copynumber3	31.3930866616267	copynumber	britroc	diagnosis
IM_218	copynumber4	32.3304910869608	copynumber	britroc	diagnosis
IM_218	copynumber5	14.8738452641482	copynumber	britroc	diagnosis
IM_218	copynumber6	58.119262451573	copynumber	britroc	diagnosis
IM_218	copynumber7	3.22663287261781	copynumber	britroc	diagnosis
IM_218	copynumber8	0.0662394127590146	copynumber	britroc	diagnosis
IM_218	bpchrarm1	7.51812953997819	bpchrarm	britroc	diagnosis
IM_218	bpchrarm2	25.4301505529536	bpchrarm	britroc	diagnosis
IM_218	bpchrarm3	10.02994224445	bpchrarm	britroc	diagnosis
IM_218	bpchrarm4	1.02092541844695	bpchrarm	britroc	diagnosis
IM_218	bpchrarm5	0.000852244171197153	bpchrarm	britroc	diagnosis
IM_22	segsize1	21.8795622029259	segsize	britroc	diagnosis
IM_22	segsize2	11.4015450404498	segsize	britroc	diagnosis
IM_22	segsize3	8.96353286798073	segsize	britroc	diagnosis
IM_22	segsize4	8.23739427792244	segsize	britroc	diagnosis
IM_22	segsize5	7.04758293965646	segsize	britroc	diagnosis
IM_22	segsize6	5.62088728324941	segsize	britroc	diagnosis
IM_22	segsize7	6.71309015052699	segsize	britroc	diagnosis
IM_22	segsize8	16.2338788450919	segsize	britroc	diagnosis
IM_22	segsize9	15.2530014495115	segsize	britroc	diagnosis
IM_22	segsize10	7.64952494268496	segsize	britroc	diagnosis
IM_22	bp10MB1	206.160665490814	bp10MB	britroc	diagnosis
IM_22	bp10MB2	88.682060707572	bp10MB	britroc	diagnosis
IM_22	bp10MB3	5.15727380161399	bp10MB	britroc	diagnosis
IM_22	osCN1	28.9160936898999	osCN	britroc	diagnosis
IM_22	osCN2	2.08145794878097	osCN	britroc	diagnosis
IM_22	osCN3	0.0024483613191093	osCN	britroc	diagnosis
IM_22	changepoint1	12.5557110247	changepoint	britroc	diagnosis
IM_22	changepoint2	26.961712948143	changepoint	britroc	diagnosis
IM_22	changepoint3	10.8497161126825	changepoint	britroc	diagnosis
IM_22	changepoint4	27.380372053845	changepoint	britroc	diagnosis
IM_22	changepoint5	8.95234216376405	changepoint	britroc	diagnosis
IM_22	changepoint6	0.283935278813327	changepoint	britroc	diagnosis
IM_22	changepoint7	0.0162104180520399	changepoint	britroc	diagnosis
IM_22	copynumber1	15.948382844198	copynumber	britroc	diagnosis
IM_22	copynumber2	30.8440319487216	copynumber	britroc	diagnosis
IM_22	copynumber3	25.0435340580447	copynumber	britroc	diagnosis
IM_22	copynumber4	13.4971549474027	copynumber	britroc	diagnosis
IM_22	copynumber5	2.85416032684319	copynumber	britroc	diagnosis
IM_22	copynumber6	19.9954747062254	copynumber	britroc	diagnosis
IM_22	copynumber7	0.7839811502651	copynumber	britroc	diagnosis
IM_22	copynumber8	0.0332800182993068	copynumber	britroc	diagnosis
IM_22	bpchrarm1	16.0902022113177	bpchrarm	britroc	diagnosis
IM_22	bpchrarm2	22.1503441052057	bpchrarm	britroc	diagnosis
IM_22	bpchrarm3	5.7310967631809	bpchrarm	britroc	diagnosis
IM_22	bpchrarm4	0.0283566733884214	bpchrarm	britroc	diagnosis
IM_22	bpchrarm5	2.46907272664402e-07	bpchrarm	britroc	diagnosis
IM_220	segsize1	17.9386197992538	segsize	britroc	diagnosis
IM_220	segsize2	28.5053950977071	segsize	britroc	diagnosis
IM_220	segsize3	21.7279058844599	segsize	britroc	diagnosis
IM_220	segsize4	9.79479759629656	segsize	britroc	diagnosis
IM_220	segsize5	4.82630174608054	segsize	britroc	diagnosis
IM_220	segsize6	5.07760342448637	segsize	britroc	diagnosis
IM_220	segsize7	6.77314347319535	segsize	britroc	diagnosis
IM_220	segsize8	10.5121112447416	segsize	britroc	diagnosis
IM_220	segsize9	14.2415350219826	segsize	britroc	diagnosis
IM_220	segsize10	8.60258671179625	segsize	britroc	diagnosis
IM_220	bp10MB1	211.125805873095	bp10MB	britroc	diagnosis
IM_220	bp10MB2	80.3245555913102	bp10MB	britroc	diagnosis
IM_220	bp10MB3	8.54963853559426	bp10MB	britroc	diagnosis
IM_220	osCN1	50.4259238911407	osCN	britroc	diagnosis
IM_220	osCN2	3.56929017205966	osCN	britroc	diagnosis
IM_220	osCN3	0.00478593679961776	osCN	britroc	diagnosis
IM_220	changepoint1	31.9365806485676	changepoint	britroc	diagnosis
IM_220	changepoint2	31.4275232860567	changepoint	britroc	diagnosis
IM_220	changepoint3	9.52073586705358	changepoint	britroc	diagnosis
IM_220	changepoint4	12.4185887624866	changepoint	britroc	diagnosis
IM_220	changepoint5	10.4605125455569	changepoint	britroc	diagnosis
IM_220	changepoint6	9.30568113166868	changepoint	britroc	diagnosis
IM_220	changepoint7	0.930377758609888	changepoint	britroc	diagnosis
IM_220	copynumber1	2.37349458320287	copynumber	britroc	diagnosis
IM_220	copynumber2	28.351894989747	copynumber	britroc	diagnosis
IM_220	copynumber3	27.6837003585596	copynumber	britroc	diagnosis
IM_220	copynumber4	16.0688481958939	copynumber	britroc	diagnosis
IM_220	copynumber5	8.14143324104923	copynumber	britroc	diagnosis
IM_220	copynumber6	32.9269690637665	copynumber	britroc	diagnosis
IM_220	copynumber7	8.1512429190015	copynumber	britroc	diagnosis
IM_220	copynumber8	4.30241664877942	copynumber	britroc	diagnosis
IM_220	bpchrarm1	20.054955866379	bpchrarm	britroc	diagnosis
IM_220	bpchrarm2	16.1027494135303	bpchrarm	britroc	diagnosis
IM_220	bpchrarm3	7.26387567739944	bpchrarm	britroc	diagnosis
IM_220	bpchrarm4	0.578390605412255	bpchrarm	britroc	diagnosis
IM_220	bpchrarm5	2.84372789117749e-05	bpchrarm	britroc	diagnosis
IM_222	segsize1	17.8754555176638	segsize	britroc	diagnosis
IM_222	segsize2	9.51492897098697	segsize	britroc	diagnosis
IM_222	segsize3	6.58496031834962	segsize	britroc	diagnosis
IM_222	segsize4	7.61389826690706	segsize	britroc	diagnosis
IM_222	segsize5	4.81670036999919	segsize	britroc	diagnosis
IM_222	segsize6	8.85775231003848	segsize	britroc	diagnosis
IM_222	segsize7	13.1397278690438	segsize	britroc	diagnosis
IM_222	segsize8	22.4246973748457	segsize	britroc	diagnosis
IM_222	segsize9	17.8065459519172	segsize	britroc	diagnosis
IM_222	segsize10	4.36533305024818	segsize	britroc	diagnosis
IM_222	bp10MB1	197.056366572477	bp10MB	britroc	diagnosis
IM_222	bp10MB2	98.8809248161239	bp10MB	britroc	diagnosis
IM_222	bp10MB3	4.06270861139875	bp10MB	britroc	diagnosis
IM_222	osCN1	34.5987220171827	osCN	britroc	diagnosis
IM_222	osCN2	2.39877318007421	osCN	britroc	diagnosis
IM_222	osCN3	0.00250480274305611	osCN	britroc	diagnosis
IM_222	changepoint1	7.13289162486856	changepoint	britroc	diagnosis
IM_222	changepoint2	44.1778434581538	changepoint	britroc	diagnosis
IM_222	changepoint3	18.295588289244	changepoint	britroc	diagnosis
IM_222	changepoint4	17.061816271232	changepoint	britroc	diagnosis
IM_222	changepoint5	3.93061198949121	changepoint	britroc	diagnosis
IM_222	changepoint6	0.385709175834326	changepoint	britroc	diagnosis
IM_222	changepoint7	0.0155391911761343	changepoint	britroc	diagnosis
IM_222	copynumber1	18.1764754246457	copynumber	britroc	diagnosis
IM_222	copynumber2	36.9487074447845	copynumber	britroc	diagnosis
IM_222	copynumber3	21.7534388535156	copynumber	britroc	diagnosis
IM_222	copynumber4	11.9567058210581	copynumber	britroc	diagnosis
IM_222	copynumber5	4.51291870357952	copynumber	britroc	diagnosis
IM_222	copynumber6	18.7057840188576	copynumber	britroc	diagnosis
IM_222	copynumber7	0.916090610923607	copynumber	britroc	diagnosis
IM_222	copynumber8	0.0298791226353302	copynumber	britroc	diagnosis
IM_222	bpchrarm1	15.2139865085725	bpchrarm	britroc	diagnosis
IM_222	bpchrarm2	22.5842016823298	bpchrarm	britroc	diagnosis
IM_222	bpchrarm3	6.07506758325439	bpchrarm	britroc	diagnosis
IM_222	bpchrarm4	0.126740014102731	bpchrarm	britroc	diagnosis
IM_222	bpchrarm5	4.21174058145127e-06	bpchrarm	britroc	diagnosis
IM_223	segsize1	15.0527406562492	segsize	britroc	diagnosis
IM_223	segsize2	14.1230754808728	segsize	britroc	diagnosis
IM_223	segsize3	11.5884010526025	segsize	britroc	diagnosis
IM_223	segsize4	7.66731551827137	segsize	britroc	diagnosis
IM_223	segsize5	4.59859163521412	segsize	britroc	diagnosis
IM_223	segsize6	9.14894414958199	segsize	britroc	diagnosis
IM_223	segsize7	16.0832545999383	segsize	britroc	diagnosis
IM_223	segsize8	29.6962993942174	segsize	britroc	diagnosis
IM_223	segsize9	13.4102108666555	segsize	britroc	diagnosis
IM_223	segsize10	4.63116664639688	segsize	britroc	diagnosis
IM_223	bp10MB1	189.606708781331	bp10MB	britroc	diagnosis
IM_223	bp10MB2	105.720741704621	bp10MB	britroc	diagnosis
IM_223	bp10MB3	4.67254951404866	bp10MB	britroc	diagnosis
IM_223	osCN1	40.0554631457738	osCN	britroc	diagnosis
IM_223	osCN2	3.92613219698692	osCN	britroc	diagnosis
IM_223	osCN3	0.0184046572392895	osCN	britroc	diagnosis
IM_223	changepoint1	28.9884200949831	changepoint	britroc	diagnosis
IM_223	changepoint2	45.0914770483917	changepoint	britroc	diagnosis
IM_223	changepoint3	15.484432135171	changepoint	britroc	diagnosis
IM_223	changepoint4	11.8463996032509	changepoint	britroc	diagnosis
IM_223	changepoint5	2.40857093578628	changepoint	britroc	diagnosis
IM_223	changepoint6	0.16944664269822	changepoint	britroc	diagnosis
IM_223	changepoint7	0.0112535397188691	changepoint	britroc	diagnosis
IM_223	copynumber1	10.0454887058993	copynumber	britroc	diagnosis
IM_223	copynumber2	38.0737979671664	copynumber	britroc	diagnosis
IM_223	copynumber3	37.1990859803274	copynumber	britroc	diagnosis
IM_223	copynumber4	10.1003897145119	copynumber	britroc	diagnosis
IM_223	copynumber5	4.01895272960667	copynumber	britroc	diagnosis
IM_223	copynumber6	25.5620913961747	copynumber	britroc	diagnosis
IM_223	copynumber7	0.966696372492309	copynumber	britroc	diagnosis
IM_223	copynumber8	0.0334971338212292	copynumber	britroc	diagnosis
IM_223	bpchrarm1	13.2867209886628	bpchrarm	britroc	diagnosis
IM_223	bpchrarm2	23.3611480054441	bpchrarm	britroc	diagnosis
IM_223	bpchrarm3	7.20690728350628	bpchrarm	britroc	diagnosis
IM_223	bpchrarm4	0.145219403167492	bpchrarm	britroc	diagnosis
IM_223	bpchrarm5	4.31921940807616e-06	bpchrarm	britroc	diagnosis
IM_229	segsize1	29.7123204418687	segsize	britroc	diagnosis
IM_229	segsize2	69.5261322738831	segsize	britroc	diagnosis
IM_229	segsize3	77.2685995164747	segsize	britroc	diagnosis
IM_229	segsize4	28.4086393386824	segsize	britroc	diagnosis
IM_229	segsize5	14.5717890034624	segsize	britroc	diagnosis
IM_229	segsize6	13.7476502715256	segsize	britroc	diagnosis
IM_229	segsize7	17.624522965322	segsize	britroc	diagnosis
IM_229	segsize8	16.4451460813453	segsize	britroc	diagnosis
IM_229	segsize9	12.5886085410271	segsize	britroc	diagnosis
IM_229	segsize10	5.10659156640858	segsize	britroc	diagnosis
IM_229	bp10MB1	153.177830145291	bp10MB	britroc	diagnosis
IM_229	bp10MB2	124.345499244783	bp10MB	britroc	diagnosis
IM_229	bp10MB3	22.4766706099262	bp10MB	britroc	diagnosis
IM_229	osCN1	112.077455128739	osCN	britroc	diagnosis
IM_229	osCN2	15.9264713108151	osCN	britroc	diagnosis
IM_229	osCN3	0.996073560445479	osCN	britroc	diagnosis
IM_229	changepoint1	93.627006624645	changepoint	britroc	diagnosis
IM_229	changepoint2	97.1150869107512	changepoint	britroc	diagnosis
IM_229	changepoint3	30.9245440048312	changepoint	britroc	diagnosis
IM_229	changepoint4	24.0993159706682	changepoint	britroc	diagnosis
IM_229	changepoint5	14.8706034496994	changepoint	britroc	diagnosis
IM_229	changepoint6	2.28482816755998	changepoint	britroc	diagnosis
IM_229	changepoint7	0.0786148718450126	changepoint	britroc	diagnosis
IM_229	copynumber1	5.22700459005031	copynumber	britroc	diagnosis
IM_229	copynumber2	47.3536779599039	copynumber	britroc	diagnosis
IM_229	copynumber3	87.9621611709598	copynumber	britroc	diagnosis
IM_229	copynumber4	41.2743209366406	copynumber	britroc	diagnosis
IM_229	copynumber5	12.9283375168094	copynumber	britroc	diagnosis
IM_229	copynumber6	82.3977749719086	copynumber	britroc	diagnosis
IM_229	copynumber7	7.70301476705523	copynumber	britroc	diagnosis
IM_229	copynumber8	0.153708086672028	copynumber	britroc	diagnosis
IM_229	bpchrarm1	8.18136223242429	bpchrarm	britroc	diagnosis
IM_229	bpchrarm2	14.3497041508065	bpchrarm	britroc	diagnosis
IM_229	bpchrarm3	16.6139410393248	bpchrarm	britroc	diagnosis
IM_229	bpchrarm4	4.70665789272635	bpchrarm	britroc	diagnosis
IM_229	bpchrarm5	0.148334684718075	bpchrarm	britroc	diagnosis
IM_23	segsize1	27.904340342676	segsize	britroc	diagnosis
IM_23	segsize2	36.9808822673523	segsize	britroc	diagnosis
IM_23	segsize3	38.9403582020717	segsize	britroc	diagnosis
IM_23	segsize4	35.3332912782945	segsize	britroc	diagnosis
IM_23	segsize5	19.7921686351052	segsize	britroc	diagnosis
IM_23	segsize6	22.7516119721423	segsize	britroc	diagnosis
IM_23	segsize7	33.419790112254	segsize	britroc	diagnosis
IM_23	segsize8	27.4131805009593	segsize	britroc	diagnosis
IM_23	segsize9	12.3465569510859	segsize	britroc	diagnosis
IM_23	segsize10	1.1178197380588	segsize	britroc	diagnosis
IM_23	bp10MB1	144.900243456109	bp10MB	britroc	diagnosis
IM_23	bp10MB2	141.474755629841	bp10MB	britroc	diagnosis
IM_23	bp10MB3	13.6250009140507	bp10MB	britroc	diagnosis
IM_23	osCN1	53.5006010260334	osCN	britroc	diagnosis
IM_23	osCN2	6.47328798426775	osCN	britroc	diagnosis
IM_23	osCN3	3.02611098969887	osCN	britroc	diagnosis
IM_23	changepoint1	1.80721851540173	changepoint	britroc	diagnosis
IM_23	changepoint2	116.004165100494	changepoint	britroc	diagnosis
IM_23	changepoint3	49.7011154723966	changepoint	britroc	diagnosis
IM_23	changepoint4	49.6075665851689	changepoint	britroc	diagnosis
IM_23	changepoint5	16.1870459055922	changepoint	britroc	diagnosis
IM_23	changepoint6	0.659259688533974	changepoint	britroc	diagnosis
IM_23	changepoint7	0.0336287324130503	changepoint	britroc	diagnosis
IM_23	copynumber1	16.262784294554	copynumber	britroc	diagnosis
IM_23	copynumber2	78.6278285831076	copynumber	britroc	diagnosis
IM_23	copynumber3	56.5391964618782	copynumber	britroc	diagnosis
IM_23	copynumber4	45.8877526090902	copynumber	britroc	diagnosis
IM_23	copynumber5	4.05361755903072	copynumber	britroc	diagnosis
IM_23	copynumber6	51.9127022701348	copynumber	britroc	diagnosis
IM_23	copynumber7	2.65544080084871	copynumber	britroc	diagnosis
IM_23	copynumber8	0.0606774213558059	copynumber	britroc	diagnosis
IM_23	bpchrarm1	7.13477642225564	bpchrarm	britroc	diagnosis
IM_23	bpchrarm2	16.8692718035228	bpchrarm	britroc	diagnosis
IM_23	bpchrarm3	16.899768972471	bpchrarm	britroc	diagnosis
IM_23	bpchrarm4	3.08894937902559	bpchrarm	britroc	diagnosis
IM_23	bpchrarm5	0.00723342272490805	bpchrarm	britroc	diagnosis
IM_243	segsize1	14.135708912858	segsize	britroc	diagnosis
IM_243	segsize2	11.0333117093387	segsize	britroc	diagnosis
IM_243	segsize3	13.6664100419967	segsize	britroc	diagnosis
IM_243	segsize4	8.12526274034072	segsize	britroc	diagnosis
IM_243	segsize5	10.7924599480484	segsize	britroc	diagnosis
IM_243	segsize6	9.77457468703177	segsize	britroc	diagnosis
IM_243	segsize7	12.8831615097828	segsize	britroc	diagnosis
IM_243	segsize8	18.3888729588927	segsize	britroc	diagnosis
IM_243	segsize9	18.4928270843249	segsize	britroc	diagnosis
IM_243	segsize10	4.70741040738524	segsize	britroc	diagnosis
IM_243	bp10MB1	193.746110620354	bp10MB	britroc	diagnosis
IM_243	bp10MB2	100.971778225383	bp10MB	britroc	diagnosis
IM_243	bp10MB3	5.28211115426292	bp10MB	britroc	diagnosis
IM_243	osCN1	27.7313275840685	osCN	britroc	diagnosis
IM_243	osCN2	6.25231054724582	osCN	britroc	diagnosis
IM_243	osCN3	0.0163618686857069	osCN	britroc	diagnosis
IM_243	changepoint1	18.874105092	changepoint	britroc	diagnosis
IM_243	changepoint2	48.3106839176333	changepoint	britroc	diagnosis
IM_243	changepoint3	14.0440512508846	changepoint	britroc	diagnosis
IM_243	changepoint4	14.8344618901815	changepoint	britroc	diagnosis
IM_243	changepoint5	3.77015010648797	changepoint	britroc	diagnosis
IM_243	changepoint6	0.15588938936474	changepoint	britroc	diagnosis
IM_243	changepoint7	0.0106583534477833	changepoint	britroc	diagnosis
IM_243	copynumber1	22.2053523657103	copynumber	britroc	diagnosis
IM_243	copynumber2	36.0437718756868	copynumber	britroc	diagnosis
IM_243	copynumber3	32.1489357787598	copynumber	britroc	diagnosis
IM_243	copynumber4	11.275464579459	copynumber	britroc	diagnosis
IM_243	copynumber5	0.883843827742578	copynumber	britroc	diagnosis
IM_243	copynumber6	18.3664360382669	copynumber	britroc	diagnosis
IM_243	copynumber7	1.0230883425653	copynumber	britroc	diagnosis
IM_243	copynumber8	0.0531071918093613	copynumber	britroc	diagnosis
IM_243	bpchrarm1	15.1926056501165	bpchrarm	britroc	diagnosis
IM_243	bpchrarm2	20.945782969925	bpchrarm	britroc	diagnosis
IM_243	bpchrarm3	7.8385486664274	bpchrarm	britroc	diagnosis
IM_243	bpchrarm4	0.0230626348075821	bpchrarm	britroc	diagnosis
IM_243	bpchrarm5	7.87234698063131e-08	bpchrarm	britroc	diagnosis
IM_25	segsize1	24.0919233368156	segsize	britroc	diagnosis
IM_25	segsize2	49.5217866738553	segsize	britroc	diagnosis
IM_25	segsize3	45.667259405489	segsize	britroc	diagnosis
IM_25	segsize4	32.1496740690099	segsize	britroc	diagnosis
IM_25	segsize5	21.440028959188	segsize	britroc	diagnosis
IM_25	segsize6	26.6121285365495	segsize	britroc	diagnosis
IM_25	segsize7	35.2248042777186	segsize	britroc	diagnosis
IM_25	segsize8	29.8709056254102	segsize	britroc	diagnosis
IM_25	segsize9	9.85498552855074	segsize	britroc	diagnosis
IM_25	segsize10	1.5665035874132	segsize	britroc	diagnosis
IM_25	bp10MB1	134.967285244954	bp10MB	britroc	diagnosis
IM_25	bp10MB2	149.954724252107	bp10MB	britroc	diagnosis
IM_25	bp10MB3	15.0779905029385	bp10MB	britroc	diagnosis
IM_25	osCN1	118.102793436875	osCN	britroc	diagnosis
IM_25	osCN2	11.71877899451	osCN	britroc	diagnosis
IM_25	osCN3	1.17842756861463	osCN	britroc	diagnosis
IM_25	changepoint1	24.6771952230934	changepoint	britroc	diagnosis
IM_25	changepoint2	98.6045238360584	changepoint	britroc	diagnosis
IM_25	changepoint3	40.307804248573	changepoint	britroc	diagnosis
IM_25	changepoint4	65.3134733899912	changepoint	britroc	diagnosis
IM_25	changepoint5	23.9873298844014	changepoint	britroc	diagnosis
IM_25	changepoint6	1.05933051342581	changepoint	britroc	diagnosis
IM_25	changepoint7	0.0503429044566672	changepoint	britroc	diagnosis
IM_25	copynumber1	10.3542105587507	copynumber	britroc	diagnosis
IM_25	copynumber2	34.2492194666149	copynumber	britroc	diagnosis
IM_25	copynumber3	49.8069092178703	copynumber	britroc	diagnosis
IM_25	copynumber4	44.1219236363233	copynumber	britroc	diagnosis
IM_25	copynumber5	23.2974558580945	copynumber	britroc	diagnosis
IM_25	copynumber6	94.8950262809073	copynumber	britroc	diagnosis
IM_25	copynumber7	18.9581845430925	copynumber	britroc	diagnosis
IM_25	copynumber8	0.317070438346478	copynumber	britroc	diagnosis
IM_25	bpchrarm1	5.50995937895941	bpchrarm	britroc	diagnosis
IM_25	bpchrarm2	16.9181097687497	bpchrarm	britroc	diagnosis
IM_25	bpchrarm3	17.8491935608208	bpchrarm	britroc	diagnosis
IM_25	bpchrarm4	3.71983262738776	bpchrarm	britroc	diagnosis
IM_25	bpchrarm5	0.00290466408231591	bpchrarm	britroc	diagnosis
IM_252	segsize1	2.90651711213569	segsize	britroc	diagnosis
IM_252	segsize2	4.3519963667452	segsize	britroc	diagnosis
IM_252	segsize3	1.78045232776296	segsize	britroc	diagnosis
IM_252	segsize4	1.98609218507895	segsize	britroc	diagnosis
IM_252	segsize5	2.00042633022905	segsize	britroc	diagnosis
IM_252	segsize6	1.81151749435096	segsize	britroc	diagnosis
IM_252	segsize7	4.26947054817203	segsize	britroc	diagnosis
IM_252	segsize8	9.75614424652347	segsize	britroc	diagnosis
IM_252	segsize9	12.2509550506541	segsize	britroc	diagnosis
IM_252	segsize10	9.88642833834757	segsize	britroc	diagnosis
IM_252	bp10MB1	230.995616481993	bp10MB	britroc	diagnosis
IM_252	bp10MB2	67.5469567373198	bp10MB	britroc	diagnosis
IM_252	bp10MB3	1.45742678068683	bp10MB	britroc	diagnosis
IM_252	osCN1	6.80030732954789	osCN	britroc	diagnosis
IM_252	osCN2	0.199662352730839	osCN	britroc	diagnosis
IM_252	osCN3	3.03177212661769e-05	osCN	britroc	diagnosis
IM_252	changepoint1	1.733227844162	changepoint	britroc	diagnosis
IM_252	changepoint2	17.9118587006388	changepoint	britroc	diagnosis
IM_252	changepoint3	6.08993269683151	changepoint	britroc	diagnosis
IM_252	changepoint4	2.89954320543292	changepoint	britroc	diagnosis
IM_252	changepoint5	0.343083136034228	changepoint	britroc	diagnosis
IM_252	changepoint6	0.0205831109787664	changepoint	britroc	diagnosis
IM_252	changepoint7	0.00177130592178281	changepoint	britroc	diagnosis
IM_252	copynumber1	15.1254880709953	copynumber	britroc	diagnosis
IM_252	copynumber2	19.0020323023512	copynumber	britroc	diagnosis
IM_252	copynumber3	8.3717449688851	copynumber	britroc	diagnosis
IM_252	copynumber4	2.65892868513601	copynumber	britroc	diagnosis
IM_252	copynumber5	0.529088434288041	copynumber	britroc	diagnosis
IM_252	copynumber6	5.11827743180906	copynumber	britroc	diagnosis
IM_252	copynumber7	0.186300557034943	copynumber	britroc	diagnosis
IM_252	copynumber8	0.0081395495003494	copynumber	britroc	diagnosis
IM_252	bpchrarm1	28.5208952530968	bpchrarm	britroc	diagnosis
IM_252	bpchrarm2	14.1101502871061	bpchrarm	britroc	diagnosis
IM_252	bpchrarm3	1.36799626508068	bpchrarm	britroc	diagnosis
IM_252	bpchrarm4	0.000958194018707396	bpchrarm	britroc	diagnosis
IM_252	bpchrarm5	6.97753095682048e-10	bpchrarm	britroc	diagnosis
IM_255	segsize1	55.8521976008836	segsize	britroc	diagnosis
IM_255	segsize2	55.9345613854727	segsize	britroc	diagnosis
IM_255	segsize3	23.3085518572638	segsize	britroc	diagnosis
IM_255	segsize4	16.6099838410665	segsize	britroc	diagnosis
IM_255	segsize5	10.3639154816935	segsize	britroc	diagnosis
IM_255	segsize6	14.5983143068325	segsize	britroc	diagnosis
IM_255	segsize7	23.9632003386194	segsize	britroc	diagnosis
IM_255	segsize8	25.5592028637576	segsize	britroc	diagnosis
IM_255	segsize9	16.132414566152	segsize	britroc	diagnosis
IM_255	segsize10	2.67765775825848	segsize	britroc	diagnosis
IM_255	bp10MB1	170.556308634341	bp10MB	britroc	diagnosis
IM_255	bp10MB2	114.080036578789	bp10MB	britroc	diagnosis
IM_255	bp10MB3	15.3636547868694	bp10MB	britroc	diagnosis
IM_255	osCN1	69.0997090469937	osCN	britroc	diagnosis
IM_255	osCN2	13.9145730121006	osCN	britroc	diagnosis
IM_255	osCN3	0.985717940905677	osCN	britroc	diagnosis
IM_255	changepoint1	4.57705515685671	changepoint	britroc	diagnosis
IM_255	changepoint2	24.1123498848722	changepoint	britroc	diagnosis
IM_255	changepoint3	21.5097492750566	changepoint	britroc	diagnosis
IM_255	changepoint4	105.098194440973	changepoint	britroc	diagnosis
IM_255	changepoint5	59.6602565804823	changepoint	britroc	diagnosis
IM_255	changepoint6	7.76584420844021	changepoint	britroc	diagnosis
IM_255	changepoint7	0.276550453318745	changepoint	britroc	diagnosis
IM_255	copynumber1	0.0158992148737908	copynumber	britroc	diagnosis
IM_255	copynumber2	34.6349351267894	copynumber	britroc	diagnosis
IM_255	copynumber3	36.3986796203237	copynumber	britroc	diagnosis
IM_255	copynumber4	22.1712791423963	copynumber	britroc	diagnosis
IM_255	copynumber5	26.2241416350725	copynumber	britroc	diagnosis
IM_255	copynumber6	109.600732009734	copynumber	britroc	diagnosis
IM_255	copynumber7	15.5292211796118	copynumber	britroc	diagnosis
IM_255	copynumber8	0.425112071198411	copynumber	britroc	diagnosis
IM_255	bpchrarm1	9.81054838436271	bpchrarm	britroc	diagnosis
IM_255	bpchrarm2	16.421296931797	bpchrarm	britroc	diagnosis
IM_255	bpchrarm3	13.7413625829344	bpchrarm	britroc	diagnosis
IM_255	bpchrarm4	4.02227689513935	bpchrarm	britroc	diagnosis
IM_255	bpchrarm5	0.00451520576646176	bpchrarm	britroc	diagnosis
IM_256	segsize1	53.6239299156079	segsize	britroc	diagnosis
IM_256	segsize2	50.8618581101614	segsize	britroc	diagnosis
IM_256	segsize3	21.6254563542438	segsize	britroc	diagnosis
IM_256	segsize4	15.0727064433347	segsize	britroc	diagnosis
IM_256	segsize5	10.7475344379772	segsize	britroc	diagnosis
IM_256	segsize6	14.6565577553503	segsize	britroc	diagnosis
IM_256	segsize7	24.4293367139363	segsize	britroc	diagnosis
IM_256	segsize8	24.4119753351052	segsize	britroc	diagnosis
IM_256	segsize9	16.8634975351196	segsize	britroc	diagnosis
IM_256	segsize10	2.70714739916365	segsize	britroc	diagnosis
IM_256	bp10MB1	169.729109751856	bp10MB	britroc	diagnosis
IM_256	bp10MB2	116.067298231145	bp10MB	britroc	diagnosis
IM_256	bp10MB3	14.2035920169989	bp10MB	britroc	diagnosis
IM_256	osCN1	64.1130024836531	osCN	britroc	diagnosis
IM_256	osCN2	13.8858515255672	osCN	britroc	diagnosis
IM_256	osCN3	1.00114599077967	osCN	britroc	diagnosis
IM_256	changepoint1	4.89598596700689	changepoint	britroc	diagnosis
IM_256	changepoint2	24.1690161326003	changepoint	britroc	diagnosis
IM_256	changepoint3	16.2175907663975	changepoint	britroc	diagnosis
IM_256	changepoint4	111.488601380621	changepoint	britroc	diagnosis
IM_256	changepoint5	49.2997265651177	changepoint	britroc	diagnosis
IM_256	changepoint6	6.7154595545726	changepoint	britroc	diagnosis
IM_256	changepoint7	0.213619633684099	changepoint	britroc	diagnosis
IM_256	copynumber1	0.691236953745468	copynumber	britroc	diagnosis
IM_256	copynumber2	35.60555071725	copynumber	britroc	diagnosis
IM_256	copynumber3	32.6021598037025	copynumber	britroc	diagnosis
IM_256	copynumber4	24.0427091392624	copynumber	britroc	diagnosis
IM_256	copynumber5	28.3739467548992	copynumber	britroc	diagnosis
IM_256	copynumber6	100.495594539874	copynumber	britroc	diagnosis
IM_256	copynumber7	12.9455113857412	copynumber	britroc	diagnosis
IM_256	copynumber8	0.243290705524776	copynumber	britroc	diagnosis
IM_256	bpchrarm1	10.6828589182193	bpchrarm	britroc	diagnosis
IM_256	bpchrarm2	14.8796577560692	bpchrarm	britroc	diagnosis
IM_256	bpchrarm3	15.9815841900394	bpchrarm	britroc	diagnosis
IM_256	bpchrarm4	2.45205094678753	bpchrarm	britroc	diagnosis
IM_256	bpchrarm5	0.00384818888450377	bpchrarm	britroc	diagnosis
IM_257	segsize1	60.4547727514196	segsize	britroc	diagnosis
IM_257	segsize2	63.7888064574767	segsize	britroc	diagnosis
IM_257	segsize3	44.4866802870337	segsize	britroc	diagnosis
IM_257	segsize4	22.9370457443913	segsize	britroc	diagnosis
IM_257	segsize5	11.328518647147	segsize	britroc	diagnosis
IM_257	segsize6	16.7454464819118	segsize	britroc	diagnosis
IM_257	segsize7	27.3506383615835	segsize	britroc	diagnosis
IM_257	segsize8	25.5322323484979	segsize	britroc	diagnosis
IM_257	segsize9	13.7505828957281	segsize	britroc	diagnosis
IM_257	segsize10	2.62527602481041	segsize	britroc	diagnosis
IM_257	bp10MB1	159.79469111852	bp10MB	britroc	diagnosis
IM_257	bp10MB2	119.880348764288	bp10MB	britroc	diagnosis
IM_257	bp10MB3	20.3249601171924	bp10MB	britroc	diagnosis
IM_257	osCN1	102.162857647442	osCN	britroc	diagnosis
IM_257	osCN2	19.7603361288925	osCN	britroc	diagnosis
IM_257	osCN3	0.0768062236654537	osCN	britroc	diagnosis
IM_257	changepoint1	33.0266332024583	changepoint	britroc	diagnosis
IM_257	changepoint2	36.7145552567354	changepoint	britroc	diagnosis
IM_257	changepoint3	21.631364953718	changepoint	britroc	diagnosis
IM_257	changepoint4	116.786072422572	changepoint	britroc	diagnosis
IM_257	changepoint5	51.9002669772171	changepoint	britroc	diagnosis
IM_257	changepoint6	6.72139807710166	changepoint	britroc	diagnosis
IM_257	changepoint7	0.219709110197689	changepoint	britroc	diagnosis
IM_257	copynumber1	0.00013460459408252	copynumber	britroc	diagnosis
IM_257	copynumber2	37.6951863954491	copynumber	britroc	diagnosis
IM_257	copynumber3	48.6864795331719	copynumber	britroc	diagnosis
IM_257	copynumber4	27.9204650921529	copynumber	britroc	diagnosis
IM_257	copynumber5	32.2164309313153	copynumber	britroc	diagnosis
IM_257	copynumber6	127.378180435523	copynumber	britroc	diagnosis
IM_257	copynumber7	14.8081346719207	copynumber	britroc	diagnosis
IM_257	copynumber8	0.294988335873097	copynumber	britroc	diagnosis
IM_257	bpchrarm1	9.95526760905506	bpchrarm	britroc	diagnosis
IM_257	bpchrarm2	14.3515908288454	bpchrarm	britroc	diagnosis
IM_257	bpchrarm3	14.3537175543889	bpchrarm	britroc	diagnosis
IM_257	bpchrarm4	4.98453652631194	bpchrarm	britroc	diagnosis
IM_257	bpchrarm5	0.354887481398732	bpchrarm	britroc	diagnosis
IM_258	segsize1	62.9326332992318	segsize	britroc	diagnosis
IM_258	segsize2	60.8529550509381	segsize	britroc	diagnosis
IM_258	segsize3	28.4056161137071	segsize	britroc	diagnosis
IM_258	segsize4	14.2183632712905	segsize	britroc	diagnosis
IM_258	segsize5	12.0680273847255	segsize	britroc	diagnosis
IM_258	segsize6	15.3122529686678	segsize	britroc	diagnosis
IM_258	segsize7	22.3400316423643	segsize	britroc	diagnosis
IM_258	segsize8	26.8426351660258	segsize	britroc	diagnosis
IM_258	segsize9	15.8447118425637	segsize	britroc	diagnosis
IM_258	segsize10	2.18277326048529	segsize	britroc	diagnosis
IM_258	bp10MB1	166.416663314593	bp10MB	britroc	diagnosis
IM_258	bp10MB2	116.743947900281	bp10MB	britroc	diagnosis
IM_258	bp10MB3	16.8393887851253	bp10MB	britroc	diagnosis
IM_258	osCN1	67.6020184939445	osCN	britroc	diagnosis
IM_258	osCN2	12.3979950695475	osCN	britroc	diagnosis
IM_258	osCN3	1.99998643650797	osCN	britroc	diagnosis
IM_258	changepoint1	1.77478027723445	changepoint	britroc	diagnosis
IM_258	changepoint2	31.711323999228	changepoint	britroc	diagnosis
IM_258	changepoint3	19.4244006792154	changepoint	britroc	diagnosis
IM_258	changepoint4	128.127697114638	changepoint	britroc	diagnosis
IM_258	changepoint5	49.807457168009	changepoint	britroc	diagnosis
IM_258	changepoint6	7.91617900022952	changepoint	britroc	diagnosis
IM_258	changepoint7	0.238161761445703	changepoint	britroc	diagnosis
IM_258	copynumber1	0.831776272883787	copynumber	britroc	diagnosis
IM_258	copynumber2	38.1286192782894	copynumber	britroc	diagnosis
IM_258	copynumber3	40.2163094785491	copynumber	britroc	diagnosis
IM_258	copynumber4	24.7463706240743	copynumber	britroc	diagnosis
IM_258	copynumber5	27.7588650610118	copynumber	britroc	diagnosis
IM_258	copynumber6	116.118723606139	copynumber	britroc	diagnosis
IM_258	copynumber7	12.965622668202	copynumber	britroc	diagnosis
IM_258	copynumber8	0.233713010850182	copynumber	britroc	diagnosis
IM_258	bpchrarm1	8.03682926557089	bpchrarm	britroc	diagnosis
IM_258	bpchrarm2	15.8350866205023	bpchrarm	britroc	diagnosis
IM_258	bpchrarm3	15.8866257533715	bpchrarm	britroc	diagnosis
IM_258	bpchrarm4	4.23669005852603	bpchrarm	britroc	diagnosis
IM_258	bpchrarm5	0.00476830202932514	bpchrarm	britroc	diagnosis
IM_259	segsize1	65.5537191998707	segsize	britroc	diagnosis
IM_259	segsize2	67.0832841233167	segsize	britroc	diagnosis
IM_259	segsize3	43.5009950492918	segsize	britroc	diagnosis
IM_259	segsize4	20.919125081533	segsize	britroc	diagnosis
IM_259	segsize5	13.6672735070544	segsize	britroc	diagnosis
IM_259	segsize6	16.7796986045595	segsize	britroc	diagnosis
IM_259	segsize7	23.4455614365923	segsize	britroc	diagnosis
IM_259	segsize8	21.5246312678791	segsize	britroc	diagnosis
IM_259	segsize9	17.162309322383	segsize	britroc	diagnosis
IM_259	segsize10	2.36340240751946	segsize	britroc	diagnosis
IM_259	bp10MB1	160.621646650634	bp10MB	britroc	diagnosis
IM_259	bp10MB2	117.49292971915	bp10MB	britroc	diagnosis
IM_259	bp10MB3	21.8854236302151	bp10MB	britroc	diagnosis
IM_259	osCN1	93.6514984547205	osCN	britroc	diagnosis
IM_259	osCN2	16.3046166454546	osCN	britroc	diagnosis
IM_259	osCN3	0.0438848998248761	osCN	britroc	diagnosis
IM_259	changepoint1	5.77646098905953	changepoint	britroc	diagnosis
IM_259	changepoint2	56.8273971634342	changepoint	britroc	diagnosis
IM_259	changepoint3	27.7831196326572	changepoint	britroc	diagnosis
IM_259	changepoint4	108.621298127506	changepoint	britroc	diagnosis
IM_259	changepoint5	62.4769790785833	changepoint	britroc	diagnosis
IM_259	changepoint6	8.24647584093418	changepoint	britroc	diagnosis
IM_259	changepoint7	0.26826916782528	changepoint	britroc	diagnosis
IM_259	copynumber1	0.881609706220097	copynumber	britroc	diagnosis
IM_259	copynumber2	36.3909637656472	copynumber	britroc	diagnosis
IM_259	copynumber3	49.1033910335951	copynumber	britroc	diagnosis
IM_259	copynumber4	28.946892091699	copynumber	britroc	diagnosis
IM_259	copynumber5	31.095213112575	copynumber	britroc	diagnosis
IM_259	copynumber6	129.508688662549	copynumber	britroc	diagnosis
IM_259	copynumber7	15.7668145888267	copynumber	britroc	diagnosis
IM_259	copynumber8	0.306427038888135	copynumber	britroc	diagnosis
IM_259	bpchrarm1	8.03227408309981	bpchrarm	britroc	diagnosis
IM_259	bpchrarm2	14.6374625674864	bpchrarm	britroc	diagnosis
IM_259	bpchrarm3	16.0030908102415	bpchrarm	britroc	diagnosis
IM_259	bpchrarm4	5.22659700666051	bpchrarm	britroc	diagnosis
IM_259	bpchrarm5	0.100575532511816	bpchrarm	britroc	diagnosis
IM_260	segsize1	24.9589253492009	segsize	britroc	diagnosis
IM_260	segsize2	36.2843825955823	segsize	britroc	diagnosis
IM_260	segsize3	40.3470518860012	segsize	britroc	diagnosis
IM_260	segsize4	23.3481742985027	segsize	britroc	diagnosis
IM_260	segsize5	11.5840486205012	segsize	britroc	diagnosis
IM_260	segsize6	9.41066040854856	segsize	britroc	diagnosis
IM_260	segsize7	11.3864780629859	segsize	britroc	diagnosis
IM_260	segsize8	19.63998179045	segsize	britroc	diagnosis
IM_260	segsize9	12.5168974770998	segsize	britroc	diagnosis
IM_260	segsize10	6.52339951112749	segsize	britroc	diagnosis
IM_260	bp10MB1	173.875569841842	bp10MB	britroc	diagnosis
IM_260	bp10MB2	113.832227755771	bp10MB	britroc	diagnosis
IM_260	bp10MB3	12.2922024023872	bp10MB	britroc	diagnosis
IM_260	osCN1	68.3551365837493	osCN	britroc	diagnosis
IM_260	osCN2	7.81657159828759	osCN	britroc	diagnosis
IM_260	osCN3	1.82829181796308	osCN	britroc	diagnosis
IM_260	changepoint1	57.2808293807125	changepoint	britroc	diagnosis
IM_260	changepoint2	53.4085743811276	changepoint	britroc	diagnosis
IM_260	changepoint3	23.6256768390523	changepoint	britroc	diagnosis
IM_260	changepoint4	33.5130691508665	changepoint	britroc	diagnosis
IM_260	changepoint5	5.88473621733665	changepoint	britroc	diagnosis
IM_260	changepoint6	0.266375047028399	changepoint	britroc	diagnosis
IM_260	changepoint7	0.0207389838759991	changepoint	britroc	diagnosis
IM_260	copynumber1	15.5132235048978	copynumber	britroc	diagnosis
IM_260	copynumber2	49.8987896413715	copynumber	britroc	diagnosis
IM_260	copynumber3	59.0804044058974	copynumber	britroc	diagnosis
IM_260	copynumber4	17.4024245234341	copynumber	britroc	diagnosis
IM_260	copynumber5	4.47993328581098	copynumber	britroc	diagnosis
IM_260	copynumber6	47.1072390446281	copynumber	britroc	diagnosis
IM_260	copynumber7	2.45434620285196	copynumber	britroc	diagnosis
IM_260	copynumber8	0.0636393911081006	copynumber	britroc	diagnosis
IM_260	bpchrarm1	10.5938382828266	bpchrarm	britroc	diagnosis
IM_260	bpchrarm2	19.5269509151148	bpchrarm	britroc	diagnosis
IM_260	bpchrarm3	11.7095778227984	bpchrarm	britroc	diagnosis
IM_260	bpchrarm4	2.15957995596125	bpchrarm	britroc	diagnosis
IM_260	bpchrarm5	0.0100530232990002	bpchrarm	britroc	diagnosis
IM_269	segsize1	13.3227569115011	segsize	britroc	diagnosis
IM_269	segsize2	13.0216891757028	segsize	britroc	diagnosis
IM_269	segsize3	11.4242952944063	segsize	britroc	diagnosis
IM_269	segsize4	6.8306574440048	segsize	britroc	diagnosis
IM_269	segsize5	6.01002146726659	segsize	britroc	diagnosis
IM_269	segsize6	10.6173637955866	segsize	britroc	diagnosis
IM_269	segsize7	14.7636388505435	segsize	britroc	diagnosis
IM_269	segsize8	24.2645782542844	segsize	britroc	diagnosis
IM_269	segsize9	19.0702122402777	segsize	britroc	diagnosis
IM_269	segsize10	3.67478656642611	segsize	britroc	diagnosis
IM_269	bp10MB1	193.746354029975	bp10MB	britroc	diagnosis
IM_269	bp10MB2	100.568818285109	bp10MB	britroc	diagnosis
IM_269	bp10MB3	5.68482768491574	bp10MB	britroc	diagnosis
IM_269	osCN1	35.7163015463289	osCN	britroc	diagnosis
IM_269	osCN2	4.17274392656721	osCN	britroc	diagnosis
IM_269	osCN3	0.110954527103868	osCN	britroc	diagnosis
IM_269	changepoint1	17.7379607011109	changepoint	britroc	diagnosis
IM_269	changepoint2	55.3084668372566	changepoint	britroc	diagnosis
IM_269	changepoint3	18.6535688146899	changepoint	britroc	diagnosis
[truncated: 7,541 more rows]
