# Supplementary material for: The copy number and mutational landscape of recurrent ovarian high-grade serous carcinoma
Source: Nat Commun. 2023 Jul 20;14:4387. doi: 10.1038/s41467-023-39867-7 (PMC10359414; doi:10.1038/s41467-023-39867-7)
Supplement: Supplementary file 10 — Source Data [file 41467_2023_39867_MOESM10_ESM.zip › source_data/figure_1B_layer_1.tsv]

britroc_number	pt_sensitivity_at_reg	status	event	time
125	resistant	deceased	diag	-155
125	resistant	deceased	os	126
234	resistant	deceased	diag	-273
234	resistant	deceased	os	45
72	resistant	deceased	diag	-285
72	resistant	deceased	os	71
229	resistant	deceased	diag	-294
229	resistant	deceased	os	82
48	resistant	deceased	diag	-231
48	resistant	deceased	os	168
42	resistant	deceased	diag	-383
42	resistant	deceased	os	97
135	resistant	deceased	diag	-309
135	resistant	deceased	os	209
54	resistant	deceased	diag	-377
54	resistant	deceased	os	185
43	resistant	deceased	diag	-277
43	resistant	deceased	os	356
32	resistant	alive	diag	-435
32	resistant	alive	os	209
147	resistant	deceased	diag	-339
147	resistant	deceased	os	324
261	resistant	alive	diag	-318
261	resistant	alive	os	376
44	resistant	deceased	diag	-546
44	resistant	deceased	os	149
244	resistant	alive	diag	-430
244	resistant	alive	os	267
206	resistant	deceased	diag	-349
206	resistant	deceased	os	349
186	resistant	deceased	diag	-444
186	resistant	deceased	os	264
86	resistant	deceased	diag	-312
86	resistant	deceased	os	407
22	resistant	deceased	diag	-481
22	resistant	deceased	os	247
270	resistant	deceased	diag	-405
270	resistant	deceased	os	325
228	resistant	deceased	diag	-586
228	resistant	deceased	os	157
255	resistant	deceased	diag	-670
255	resistant	deceased	os	87
144	resistant	deceased	diag	-380
144	resistant	deceased	os	408
198	resistant	deceased	diag	-615
198	resistant	deceased	os	184
2	resistant	deceased	diag	-353
2	resistant	deceased	os	474
3	resistant	deceased	diag	-632
3	resistant	deceased	os	200
248	resistant	deceased	diag	-729
248	resistant	deceased	os	104
254	resistant	deceased	diag	-499
254	resistant	deceased	os	361
230	resistant	deceased	diag	-651
230	resistant	deceased	os	220
219	resistant	alive	diag	-480
219	resistant	alive	os	395
149	resistant	deceased	diag	-904
149	resistant	deceased	os	8
176	resistant	deceased	diag	-449
176	resistant	deceased	os	503
268	resistant	deceased	diag	-717
268	resistant	deceased	os	250
81	resistant	deceased	diag	-860
81	resistant	deceased	os	184
218	resistant	deceased	diag	-741
218	resistant	deceased	os	303
201	resistant	alive	diag	-232
201	resistant	alive	os	816
1	resistant	deceased	diag	-616
1	resistant	deceased	os	446
114	resistant	deceased	diag	-702
114	resistant	deceased	os	522
53	resistant	alive	diag	-829
53	resistant	alive	os	427
141	resistant	deceased	diag	-1100
141	resistant	deceased	os	236
64	resistant	deceased	diag	-1142
64	resistant	deceased	os	220
148	resistant	deceased	diag	-1360
148	resistant	deceased	os	42
31	resistant	deceased	diag	-1158
31	resistant	deceased	os	250
108	resistant	deceased	diag	-1124
108	resistant	deceased	os	298
212	resistant	deceased	diag	-1052
212	resistant	deceased	os	377
197	resistant	deceased	diag	-895
197	resistant	deceased	os	735
111	resistant	alive	diag	-342
111	resistant	alive	os	1299
222	resistant	alive	diag	-1300
222	resistant	alive	os	643
45	resistant	deceased	diag	-1573
45	resistant	deceased	os	396
276	resistant	alive	diag	-1644
276	resistant	alive	os	342
253	resistant	alive	diag	-1740
253	resistant	alive	os	405
165	resistant	deceased	diag	-1971
165	resistant	deceased	os	178
25	resistant	deceased	diag	-1988
25	resistant	deceased	os	554
236	resistant	deceased	diag	-2153
236	resistant	deceased	os	390
191	resistant	deceased	diag	-2349
191	resistant	deceased	os	295
151	resistant	deceased	diag	-2184
151	resistant	deceased	os	508
122	resistant	alive	diag	-1544
122	resistant	alive	os	1351
167	resistant	deceased	diag	-2619
167	resistant	deceased	os	716
98	resistant	deceased	diag	-2872
98	resistant	deceased	os	471
91	resistant	alive	diag	-1954
91	resistant	alive	os	1478
240	resistant	alive	diag	-2988
240	resistant	alive	os	448
227	resistant	alive	diag	-3576
227	resistant	alive	os	226
221	resistant	alive	diag	-3254
221	resistant	alive	os	651
127	resistant	deceased	diag	-4147
127	resistant	deceased	os	45
185	resistant	alive	diag	-3460
185	resistant	alive	os	875
96	resistant	deceased	diag	-4908
96	resistant	deceased	os	266
130	resistant	deceased	diag	-5602
130	resistant	deceased	os	471
7	sensitive	deceased	diag	-309
7	sensitive	deceased	os	45
78	sensitive	deceased	diag	-439
78	sensitive	deceased	os	45
12	sensitive	deceased	diag	-341
12	sensitive	deceased	os	188
14	sensitive	deceased	diag	-422
14	sensitive	deceased	os	200
34	sensitive	deceased	diag	-413
34	sensitive	deceased	os	305
202	sensitive	deceased	diag	-547
202	sensitive	deceased	os	205
101	sensitive	deceased	diag	-421
101	sensitive	deceased	os	334
30	sensitive	deceased	diag	-395
30	sensitive	deceased	os	366
70	sensitive	deceased	diag	-498
70	sensitive	deceased	os	294
47	sensitive	deceased	diag	-509
47	sensitive	deceased	os	337
84	sensitive	deceased	diag	-413
84	sensitive	deceased	os	455
267	sensitive	alive	diag	-500
267	sensitive	alive	os	371
136	sensitive	deceased	diag	-759
136	sensitive	deceased	os	127
207	sensitive	deceased	diag	-566
207	sensitive	deceased	os	337
249	sensitive	alive	diag	-519
249	sensitive	alive	os	398
92	sensitive	deceased	diag	-387
92	sensitive	deceased	os	534
40	sensitive	deceased	diag	-776
40	sensitive	deceased	os	147
152	sensitive	deceased	diag	-507
152	sensitive	deceased	os	429
142	sensitive	deceased	diag	-736
142	sensitive	deceased	os	202
52	sensitive	deceased	diag	-471
52	sensitive	deceased	os	471
208	sensitive	deceased	diag	-407
208	sensitive	deceased	os	535
224	sensitive	alive	diag	-343
224	sensitive	alive	os	600
161	sensitive	deceased	diag	-420
161	sensitive	deceased	os	525
88	sensitive	deceased	diag	-809
88	sensitive	deceased	os	156
274	sensitive	alive	diag	-633
274	sensitive	alive	os	350
184	sensitive	deceased	diag	-584
184	sensitive	deceased	os	406
252	sensitive	alive	diag	-959
252	sensitive	alive	os	39
179	sensitive	deceased	diag	-812
179	sensitive	deceased	os	194
174	sensitive	deceased	diag	-766
174	sensitive	deceased	os	247
216	sensitive	deceased	diag	-853
216	sensitive	deceased	os	173
107	sensitive	deceased	diag	-604
107	sensitive	deceased	os	451
247	sensitive	alive	diag	-624
247	sensitive	alive	os	433
50	sensitive	deceased	diag	-419
50	sensitive	deceased	os	645
80	sensitive	deceased	diag	-517
80	sensitive	deceased	os	563
263	sensitive	alive	diag	-757
263	sensitive	alive	os	357
51	sensitive	deceased	diag	-453
51	sensitive	deceased	os	662
19	sensitive	deceased	diag	-1030
19	sensitive	deceased	os	88
163	sensitive	alive	diag	-344
163	sensitive	alive	os	784
71	sensitive	deceased	diag	-901
71	sensitive	deceased	os	228
87	sensitive	deceased	diag	-796
87	sensitive	deceased	os	363
69	sensitive	deceased	diag	-602
69	sensitive	deceased	os	560
204	sensitive	alive	diag	-630
204	sensitive	alive	os	537
273	sensitive	alive	diag	-891
273	sensitive	alive	os	316
119	sensitive	deceased	diag	-588
119	sensitive	deceased	os	621
264	sensitive	alive	diag	-885
264	sensitive	alive	os	357
238	sensitive	alive	diag	-773
238	sensitive	alive	os	498
241	sensitive	alive	diag	-816
241	sensitive	alive	os	455
232	sensitive	alive	diag	-736
232	sensitive	alive	os	540
266	sensitive	alive	diag	-980
266	sensitive	alive	os	314
126	sensitive	deceased	diag	-866
126	sensitive	deceased	os	441
143	sensitive	deceased	diag	-756
143	sensitive	deceased	os	559
246	sensitive	alive	diag	-841
246	sensitive	alive	os	475
243	sensitive	alive	diag	-867
243	sensitive	alive	os	455
213	sensitive	alive	diag	-977
213	sensitive	alive	os	347
175	sensitive	alive	diag	-423
175	sensitive	alive	os	903
37	sensitive	deceased	diag	-631
37	sensitive	deceased	os	722
250	sensitive	alive	diag	-929
250	sensitive	alive	os	441
194	sensitive	alive	diag	-520
194	sensitive	alive	os	854
262	sensitive	alive	diag	-1036
262	sensitive	alive	os	343
226	sensitive	alive	diag	-818
226	sensitive	alive	os	562
150	sensitive	deceased	diag	-731
150	sensitive	deceased	os	659
145	sensitive	alive	diag	-490
145	sensitive	alive	os	902
76	sensitive	deceased	diag	-475
76	sensitive	deceased	os	919
257	sensitive	alive	diag	-1109
257	sensitive	alive	os	285
123	sensitive	deceased	diag	-1266
123	sensitive	deceased	os	141
187	sensitive	deceased	diag	-959
187	sensitive	deceased	os	459
233	sensitive	alive	diag	-849
233	sensitive	alive	os	569
139	sensitive	deceased	diag	-759
139	sensitive	deceased	os	671
209	sensitive	alive	diag	-671
209	sensitive	alive	os	770
242	sensitive	alive	diag	-1040
242	sensitive	alive	os	405
68	sensitive	deceased	diag	-656
68	sensitive	deceased	os	826
166	sensitive	deceased	diag	-730
166	sensitive	deceased	os	754
146	sensitive	deceased	diag	-726
146	sensitive	deceased	os	759
170	sensitive	alive	diag	-499
170	sensitive	alive	os	987
225	sensitive	deceased	diag	-1361
225	sensitive	deceased	os	130
189	sensitive	alive	diag	-747
189	sensitive	alive	os	802
97	sensitive	deceased	diag	-797
97	sensitive	deceased	os	756
157	sensitive	deceased	diag	-647
157	sensitive	deceased	os	906
256	sensitive	deceased	diag	-1420
256	sensitive	deceased	os	147
220	sensitive	alive	diag	-909
220	sensitive	alive	os	661
77	sensitive	deceased	diag	-878
77	sensitive	deceased	os	695
159	sensitive	alive	diag	-587
159	sensitive	alive	os	1013
239	sensitive	alive	diag	-1149
239	sensitive	alive	os	455
200	sensitive	alive	diag	-831
200	sensitive	alive	os	791
20	sensitive	deceased	diag	-1213
20	sensitive	deceased	os	425
100	sensitive	deceased	diag	-893
100	sensitive	deceased	os	770
192	sensitive	alive	diag	-808
192	sensitive	alive	os	864
188	sensitive	alive	diag	-849
188	sensitive	alive	os	831
110	sensitive	deceased	diag	-1279
110	sensitive	deceased	os	402
180	sensitive	alive	diag	-776
180	sensitive	alive	os	905
169	sensitive	alive	diag	-703
169	sensitive	alive	os	1011
211	sensitive	alive	diag	-1022
211	sensitive	alive	os	706
173	sensitive	alive	diag	-820
173	sensitive	alive	os	952
171	sensitive	alive	diag	-839
171	sensitive	alive	os	951
85	sensitive	deceased	diag	-839
85	sensitive	deceased	os	963
6	sensitive	deceased	diag	-532
6	sensitive	deceased	os	1284
120	sensitive	deceased	diag	-1148
120	sensitive	deceased	os	671
5	sensitive	deceased	diag	-1352
5	sensitive	deceased	os	481
235	sensitive	deceased	diag	-1725
235	sensitive	deceased	os	113
215	sensitive	deceased	diag	-1197
215	sensitive	deceased	os	645
82	sensitive	deceased	diag	-834
82	sensitive	deceased	os	1017
172	sensitive	alive	diag	-841
172	sensitive	alive	os	1021
196	sensitive	alive	diag	-1170
196	sensitive	alive	os	749
195	sensitive	alive	diag	-1105
195	sensitive	alive	os	839
103	sensitive	deceased	diag	-1261
103	sensitive	deceased	os	685
63	sensitive	deceased	diag	-825
63	sensitive	deceased	os	1127
160	sensitive	alive	diag	-1156
160	sensitive	alive	os	800
128	sensitive	alive	diag	-804
128	sensitive	alive	os	1153
205	sensitive	alive	diag	-1356
205	sensitive	alive	os	631
99	sensitive	alive	diag	-570
99	sensitive	alive	os	1422
113	sensitive	deceased	diag	-1338
113	sensitive	deceased	os	655
18	sensitive	deceased	diag	-932
18	sensitive	deceased	os	1063
124	sensitive	alive	diag	-729
124	sensitive	alive	os	1300
134	sensitive	alive	diag	-826
134	sensitive	alive	os	1232
28	sensitive	alive	diag	-414
28	sensitive	alive	os	1672
33	sensitive	deceased	diag	-959
33	sensitive	deceased	os	1130
164	sensitive	deceased	diag	-1633
164	sensitive	deceased	os	460
117	sensitive	deceased	diag	-1009
117	sensitive	deceased	os	1089
156	sensitive	deceased	diag	-1772
156	sensitive	deceased	os	358
272	sensitive	alive	diag	-1778
272	sensitive	alive	os	355
251	sensitive	alive	diag	-1716
251	sensitive	alive	os	431
199	sensitive	alive	diag	-1325
199	sensitive	alive	os	825
17	sensitive	deceased	diag	-903
17	sensitive	deceased	os	1267
118	sensitive	alive	diag	-831
118	sensitive	alive	os	1343
271	sensitive	alive	diag	-1894
271	sensitive	alive	os	299
133	sensitive	deceased	diag	-1129
133	sensitive	deceased	os	1073
11	sensitive	deceased	diag	-954
11	sensitive	deceased	os	1268
231	sensitive	alive	diag	-1658
231	sensitive	alive	os	567
131	sensitive	deceased	diag	-1066
131	sensitive	deceased	os	1167
138	sensitive	alive	diag	-1041
138	sensitive	alive	os	1212
168	sensitive	alive	diag	-1239
168	sensitive	alive	os	1015
181	sensitive	alive	diag	-1310
181	sensitive	alive	os	945
9	sensitive	deceased	diag	-1113
9	sensitive	deceased	os	1155
79	sensitive	alive	diag	-746
79	sensitive	alive	os	1528
155	sensitive	alive	diag	-1292
155	sensitive	alive	os	1018
137	sensitive	deceased	diag	-1697
137	sensitive	deceased	os	643
132	sensitive	alive	diag	-1085
132	sensitive	alive	os	1265
260	sensitive	deceased	diag	-1957
260	sensitive	deceased	os	393
26	sensitive	deceased	diag	-1812
26	sensitive	deceased	os	557
237	sensitive	alive	diag	-1869
237	sensitive	alive	os	504
35	sensitive	alive	diag	-783
35	sensitive	alive	os	1612
36	sensitive	deceased	diag	-2334
36	sensitive	deceased	os	93
178	sensitive	alive	diag	-1484
178	sensitive	alive	os	944
106	sensitive	deceased	diag	-1265
106	sensitive	deceased	os	1185
153	sensitive	alive	diag	-1328
153	sensitive	alive	os	1122
13	sensitive	deceased	diag	-2025
13	sensitive	deceased	os	428
75	sensitive	alive	diag	-989
75	sensitive	alive	os	1475
104	sensitive	alive	diag	-1073
104	sensitive	alive	os	1408
83	sensitive	alive	diag	-978
83	sensitive	alive	os	1506
65	sensitive	alive	diag	-1001
65	sensitive	alive	os	1541
29	sensitive	deceased	diag	-1350
29	sensitive	deceased	os	1198
38	sensitive	alive	diag	-902
38	sensitive	alive	os	1662
190	sensitive	alive	diag	-1713
190	sensitive	alive	os	855
59	sensitive	deceased	diag	-1652
59	sensitive	deceased	os	960
259	sensitive	deceased	diag	-2344
259	sensitive	deceased	os	300
115	sensitive	alive	diag	-1315
115	sensitive	alive	os	1367
39	sensitive	alive	diag	-1031
39	sensitive	alive	os	1666
66	sensitive	alive	diag	-1916
66	sensitive	alive	os	784
116	sensitive	deceased	diag	-1900
116	sensitive	deceased	os	813
210	sensitive	deceased	diag	-2034
210	sensitive	deceased	os	682
67	sensitive	deceased	diag	-2080
67	sensitive	deceased	os	696
89	sensitive	deceased	diag	-1709
89	sensitive	deceased	os	1084
105	sensitive	deceased	diag	-2254
105	sensitive	deceased	os	540
41	sensitive	deceased	diag	-1729
41	sensitive	deceased	os	1113
269	sensitive	alive	diag	-2519
269	sensitive	alive	os	326
109	sensitive	alive	diag	-2830
109	sensitive	alive	os	26
57	sensitive	alive	diag	-1280
57	sensitive	alive	os	1603
15	sensitive	alive	diag	-1148
15	sensitive	alive	os	1791
121	sensitive	alive	diag	-1678
121	sensitive	alive	os	1277
61	sensitive	alive	diag	-1516
61	sensitive	alive	os	1582
140	sensitive	alive	diag	-1922
140	sensitive	alive	os	1198
94	sensitive	deceased	diag	-2540
94	sensitive	deceased	os	597
27	sensitive	alive	diag	-1494
27	sensitive	alive	os	1687
203	sensitive	alive	diag	-2394
203	sensitive	alive	os	798
55	sensitive	alive	diag	-1658
55	sensitive	alive	os	1549
275	sensitive	alive	diag	-2951
275	sensitive	alive	os	302
102	sensitive	deceased	diag	-2604
102	sensitive	deceased	os	663
21	sensitive	alive	diag	-1689
21	sensitive	alive	os	1703
23	sensitive	alive	diag	-1720
23	sensitive	alive	os	1675
4	sensitive	deceased	diag	-2032
4	sensitive	deceased	os	1400
182	sensitive	deceased	diag	-2746
182	sensitive	deceased	os	698
8	sensitive	deceased	diag	-3079
8	sensitive	deceased	os	405
265	sensitive	alive	diag	-3315
265	sensitive	alive	os	181
214	sensitive	deceased	diag	-3440
214	sensitive	deceased	os	117
183	sensitive	alive	diag	-2665
183	sensitive	alive	os	909
112	sensitive	alive	diag	-2267
112	sensitive	alive	os	1385
60	sensitive	alive	diag	-2108
60	sensitive	alive	os	1593
46	sensitive	alive	diag	-2107
46	sensitive	alive	os	1617
93	sensitive	alive	diag	-2259
93	sensitive	alive	os	1477
95	sensitive	alive	diag	-2326
95	sensitive	alive	os	1442
62	sensitive	deceased	diag	-2492
62	sensitive	deceased	os	1342
74	sensitive	alive	diag	-2296
74	sensitive	alive	os	1551
56	sensitive	alive	diag	-2535
56	sensitive	alive	os	1486
129	sensitive	deceased	diag	-3213
129	sensitive	deceased	os	828
162	sensitive	alive	diag	-3280
162	sensitive	alive	os	1040
49	sensitive	deceased	diag	-3706
49	sensitive	deceased	os	747
24	sensitive	alive	diag	-2982
24	sensitive	alive	os	1695
154	sensitive	deceased	diag	-4253
154	sensitive	deceased	os	478
258	sensitive	alive	diag	-4599
258	sensitive	alive	os	255
90	sensitive	alive	diag	-3614
90	sensitive	alive	os	1442
245	sensitive	alive	diag	-5034
245	sensitive	alive	os	435
16	sensitive	alive	diag	-3837
16	sensitive	alive	os	1668
10	sensitive	alive	diag	-3890
10	sensitive	alive	os	1840
223	sensitive	alive	diag	-5533
223	sensitive	alive	os	577
217	sensitive	alive	diag	-7001
217	sensitive	alive	os	46
193	sensitive	alive	diag	-8643
193	sensitive	alive	os	195
73	sensitive	alive	diag	-7630
73	sensitive	alive	os	1547
