# Supplementary material for: The copy number and mutational landscape of recurrent ovarian high-grade serous carcinoma
Source: Nat Commun. 2023 Jul 20;14:4387. doi: 10.1038/s41467-023-39867-7 (PMC10359414; doi:10.1038/s41467-023-39867-7)
Supplement: Supplementary file 10 — Source Data [file 41467_2023_39867_MOESM10_ESM.zip › source_data/figure_S12B.tsv]

gene	rate	group	prior_paired_lines	tumour
AKT2	7.14285714285714	amplification	1	diagnosis
BRCA2	0	amplification	1	diagnosis
MECOM	11.9047619047619	amplification	1	diagnosis
CDKN2A	0	amplification	1	diagnosis
CDKN2B	0	amplification	1	diagnosis
PIK3CA	4.76190476190476	amplification	1	diagnosis
PTEN	0	amplification	1	diagnosis
CCND3	0	amplification	1	diagnosis
RB1	0	amplification	1	diagnosis
CCNE1	21.4285714285714	amplification	1	diagnosis
CCND1	0	amplification	1	diagnosis
NF1	0	amplification	1	diagnosis
AKT3	0	amplification	1	diagnosis
BRCA1	0	amplification	1	diagnosis
CCND2	0	amplification	1	diagnosis
AKT1	0	amplification	1	diagnosis
MYC	14.2857142857143	amplification	1	diagnosis
KRAS	4.76190476190476	amplification	1	diagnosis
AKT2	0	deletion	1	diagnosis
BRCA2	0	deletion	1	diagnosis
MECOM	0	deletion	1	diagnosis
CDKN2A	0	deletion	1	diagnosis
CDKN2B	0	deletion	1	diagnosis
PIK3CA	0	deletion	1	diagnosis
PTEN	0	deletion	1	diagnosis
CCND3	0	deletion	1	diagnosis
RB1	0	deletion	1	diagnosis
CCNE1	0	deletion	1	diagnosis
CCND1	0	deletion	1	diagnosis
NF1	2.38095238095238	deletion	1	diagnosis
AKT3	0	deletion	1	diagnosis
BRCA1	0	deletion	1	diagnosis
CCND2	0	deletion	1	diagnosis
AKT1	0	deletion	1	diagnosis
MYC	0	deletion	1	diagnosis
KRAS	0	deletion	1	diagnosis
AKT2	0	amplification	2	diagnosis
BRCA2	0	amplification	2	diagnosis
MECOM	14.2857142857143	amplification	2	diagnosis
CDKN2A	7.14285714285714	amplification	2	diagnosis
CDKN2B	7.14285714285714	amplification	2	diagnosis
PIK3CA	14.2857142857143	amplification	2	diagnosis
PTEN	0	amplification	2	diagnosis
CCND3	0	amplification	2	diagnosis
RB1	0	amplification	2	diagnosis
CCNE1	14.2857142857143	amplification	2	diagnosis
CCND1	0	amplification	2	diagnosis
NF1	0	amplification	2	diagnosis
AKT3	0	amplification	2	diagnosis
BRCA1	0	amplification	2	diagnosis
CCND2	0	amplification	2	diagnosis
AKT1	7.14285714285714	amplification	2	diagnosis
MYC	21.4285714285714	amplification	2	diagnosis
KRAS	0	amplification	2	diagnosis
AKT2	0	deletion	2	diagnosis
BRCA2	0	deletion	2	diagnosis
MECOM	0	deletion	2	diagnosis
CDKN2A	0	deletion	2	diagnosis
CDKN2B	0	deletion	2	diagnosis
PIK3CA	0	deletion	2	diagnosis
PTEN	0	deletion	2	diagnosis
CCND3	0	deletion	2	diagnosis
RB1	0	deletion	2	diagnosis
CCNE1	0	deletion	2	diagnosis
CCND1	0	deletion	2	diagnosis
NF1	0	deletion	2	diagnosis
AKT3	0	deletion	2	diagnosis
BRCA1	0	deletion	2	diagnosis
CCND2	7.14285714285714	deletion	2	diagnosis
AKT1	0	deletion	2	diagnosis
MYC	0	deletion	2	diagnosis
KRAS	0	deletion	2	diagnosis
AKT2	4.25531914893617	amplification	1	relapse
BRCA2	0	amplification	1	relapse
MECOM	8.51063829787234	amplification	1	relapse
CDKN2A	0	amplification	1	relapse
CDKN2B	0	amplification	1	relapse
PIK3CA	2.12765957446809	amplification	1	relapse
PTEN	0	amplification	1	relapse
CCND3	0	amplification	1	relapse
RB1	0	amplification	1	relapse
CCNE1	14.8936170212766	amplification	1	relapse
CCND1	0	amplification	1	relapse
NF1	0	amplification	1	relapse
AKT3	0	amplification	1	relapse
BRCA1	0	amplification	1	relapse
CCND2	2.12765957446809	amplification	1	relapse
AKT1	2.12765957446809	amplification	1	relapse
MYC	10.6382978723404	amplification	1	relapse
KRAS	17.0212765957447	amplification	1	relapse
AKT2	0	deletion	1	relapse
BRCA2	0	deletion	1	relapse
MECOM	0	deletion	1	relapse
CDKN2A	0	deletion	1	relapse
CDKN2B	0	deletion	1	relapse
PIK3CA	0	deletion	1	relapse
PTEN	0	deletion	1	relapse
CCND3	0	deletion	1	relapse
RB1	2.12765957446809	deletion	1	relapse
CCNE1	0	deletion	1	relapse
CCND1	0	deletion	1	relapse
NF1	2.12765957446809	deletion	1	relapse
AKT3	0	deletion	1	relapse
BRCA1	0	deletion	1	relapse
CCND2	0	deletion	1	relapse
AKT1	0	deletion	1	relapse
MYC	0	deletion	1	relapse
KRAS	0	deletion	1	relapse
AKT2	0	amplification	2	relapse
BRCA2	0	amplification	2	relapse
MECOM	15.7894736842105	amplification	2	relapse
CDKN2A	0	amplification	2	relapse
CDKN2B	0	amplification	2	relapse
PIK3CA	10.5263157894737	amplification	2	relapse
PTEN	0	amplification	2	relapse
CCND3	0	amplification	2	relapse
RB1	0	amplification	2	relapse
CCNE1	5.26315789473684	amplification	2	relapse
CCND1	0	amplification	2	relapse
NF1	0	amplification	2	relapse
AKT3	5.26315789473684	amplification	2	relapse
BRCA1	0	amplification	2	relapse
CCND2	0	amplification	2	relapse
AKT1	10.5263157894737	amplification	2	relapse
MYC	26.3157894736842	amplification	2	relapse
KRAS	0	amplification	2	relapse
AKT2	0	deletion	2	relapse
BRCA2	0	deletion	2	relapse
MECOM	0	deletion	2	relapse
CDKN2A	0	deletion	2	relapse
CDKN2B	0	deletion	2	relapse
PIK3CA	0	deletion	2	relapse
PTEN	0	deletion	2	relapse
CCND3	0	deletion	2	relapse
RB1	0	deletion	2	relapse
CCNE1	0	deletion	2	relapse
CCND1	0	deletion	2	relapse
NF1	0	deletion	2	relapse
AKT3	0	deletion	2	relapse
BRCA1	0	deletion	2	relapse
CCND2	0	deletion	2	relapse
AKT1	0	deletion	2	relapse
MYC	0	deletion	2	relapse
KRAS	0	deletion	2	relapse
