# Supplementary material for: The copy number and mutational landscape of recurrent ovarian high-grade serous carcinoma
Source: Nat Commun. 2023 Jul 20;14:4387. doi: 10.1038/s41467-023-39867-7 (PMC10359414; doi:10.1038/s41467-023-39867-7)
Supplement: Supplementary file 10 — Source Data [file 41467_2023_39867_MOESM10_ESM.zip › source_data/figure_4C.tsv]

signature	SAMPLE_ID	value	PATIENT_ID	group	pt_status	prior_lines
s1	IM_101	0.397508949126639	BRITROC-55	diagnosis	sensitive	2
s1	IM_108	0.378551687985202	BRITROC-61	diagnosis	sensitive	2
s1	IM_11	0.281526301460482	BRITROC-3	diagnosis	resistant	2
s1	IM_112	0.450263279099021	BRITROC-64	diagnosis	resistant	2
s1	IM_113	0.200793672254852	BRITROC-65	diagnosis	sensitive	1
s1	IM_115	0.390200439164333	BRITROC-67	diagnosis	sensitive	1
s1	IM_116	0.141929825128018	BRITROC-68	diagnosis	sensitive	1
s1	IM_117	0.034384409005129	BRITROC-69	diagnosis	sensitive	1
s1	IM_118	0.073874160796054	BRITROC-69	diagnosis	sensitive	1
s1	IM_119	0.203552746849415	BRITROC-69	diagnosis	sensitive	1
s1	IM_124	0.222961620145451	BRITROC-74	diagnosis	sensitive	1
s1	IM_143	0.147569670176864	BRITROC-92	diagnosis	sensitive	1
s1	IM_146	0.225575889645561	BRITROC-96	diagnosis	resistant	4
s1	IM_149	0.847131253498583	BRITROC-99	diagnosis	sensitive	1
s1	IM_152	0.403369687420902	BRITROC-104	diagnosis	sensitive	1
s1	IM_153	0.220620083065876	BRITROC-107	diagnosis	sensitive	1
s1	IM_154	0.275341090869785	BRITROC-111	diagnosis	resistant	1
s1	IM_155	0.0275859964493521	BRITROC-113	diagnosis	sensitive	3
s1	IM_158	0.175178881669198	BRITROC-118	diagnosis	sensitive	1
s1	IM_165	0.461902700725312	BRITROC-140	diagnosis	sensitive	2
s1	IM_169	0.0824818697904228	BRITROC-141	diagnosis	resistant	2
s1	IM_171	0.136759436941224	BRITROC-141	diagnosis	resistant	2
s1	IM_18	0.325605584946514	BRITROC-5	diagnosis	sensitive	2
s1	IM_180	0.591802264978036	BRITROC-115	diagnosis	sensitive	1
s1	IM_182	0.33643486529571	BRITROC-115	diagnosis	sensitive	1
s1	IM_186	0.501612687720946	BRITROC-114	diagnosis	resistant	2
s1	IM_187	0.508334655945819	BRITROC-114	diagnosis	resistant	2
s1	IM_190	0.750216204077848	BRITROC-17	diagnosis	sensitive	1
s1	IM_193	0.349861756659976	BRITROC-135	diagnosis	resistant	1
s1	IM_195	0.0643812210173685	BRITROC-136	diagnosis	sensitive	1
s1	IM_196	0.208233674149714	BRITROC-139	diagnosis	sensitive	1
s1	IM_198	0.721696834337821	BRITROC-147	diagnosis	resistant	1
s1	IM_202	0.259928519990254	BRITROC-101	diagnosis	sensitive	1
s1	IM_205	0.104474684810446	BRITROC-128	diagnosis	sensitive	1
s1	IM_207	0	BRITROC-138	diagnosis	sensitive	1
s1	IM_208	0.12842530926844	BRITROC-145	diagnosis	sensitive	1
s1	IM_21	0.0998297308333	BRITROC-7	diagnosis	sensitive	1
s1	IM_211	0.442093513981268	BRITROC-105	diagnosis	sensitive	2
s1	IM_214	0.19626185209458	BRITROC-124	diagnosis	sensitive	1
s1	IM_218	0.16438251854436	BRITROC-153	diagnosis	sensitive	1
s1	IM_22	0.506713013130071	BRITROC-8	diagnosis	sensitive	1
s1	IM_220	0.445982298920356	BRITROC-156	diagnosis	sensitive	4
s1	IM_222	0.409136334452325	BRITROC-162	diagnosis	sensitive	1
s1	IM_223	0.359576306967411	BRITROC-162	diagnosis	sensitive	1
s1	IM_229	0.145060993349497	BRITROC-115	diagnosis	sensitive	1
s1	IM_23	0.111639973470463	BRITROC-9	diagnosis	sensitive	1
s1	IM_243	0.404664068442013	BRITROC-170	diagnosis	sensitive	1
s1	IM_25	0.0621569011597582	BRITROC-11	diagnosis	sensitive	1
s1	IM_252	0.821313452705262	BRITROC-132	diagnosis	sensitive	1
s1	IM_255	0.230422044574787	BRITROC-146	diagnosis	sensitive	1
s1	IM_256	0.243208346204425	BRITROC-146	diagnosis	sensitive	1
s1	IM_257	0.183992371098544	BRITROC-146	diagnosis	sensitive	1
s1	IM_258	0.230749598650564	BRITROC-146	diagnosis	sensitive	1
s1	IM_259	0.172322212790348	BRITROC-146	diagnosis	sensitive	1
s1	IM_260	0.252263408778067	BRITROC-157	diagnosis	sensitive	1
s1	IM_269	0.385019812331877	BRITROC-172	diagnosis	sensitive	1
s1	IM_277	0.163902465105219	BRITROC-187	diagnosis	sensitive	1
s1	IM_282	0.179584553325444	BRITROC-103	diagnosis	sensitive	2
s1	IM_295	0.317513790661151	BRITROC-209	diagnosis	sensitive	1
s1	IM_299	0.139613083310206	BRITROC-32	diagnosis	resistant	1
s1	IM_3	0.58096402174499	BRITROC-1	diagnosis	resistant	1
s1	IM_300	0.528694085616323	BRITROC-148	diagnosis	resistant	2
s1	IM_306	0.0447870300525849	BRITROC-173	diagnosis	sensitive	1
s1	IM_311	0.319993588930962	BRITROC-94	diagnosis	sensitive	2
s1	IM_312	0.318574041247273	BRITROC-94	diagnosis	sensitive	2
s1	IM_319	0.621343763913191	BRITROC-199	diagnosis	sensitive	1
s1	IM_321	0.315319518845479	BRITROC-205	diagnosis	sensitive	1
s1	IM_323	0.146532570104736	BRITROC-34	diagnosis	sensitive	1
s1	IM_326	0.122275338455154	BRITROC-106	diagnosis	sensitive	2
s1	IM_329	0.213755593770549	BRITROC-175	diagnosis	sensitive	1
s1	IM_33	0.112975625780659	BRITROC-13	diagnosis	sensitive	2
s1	IM_332	0.184283382880761	BRITROC-218	diagnosis	resistant	2
s1	IM_340	0.146345671674666	BRITROC-216	diagnosis	sensitive	1
s1	IM_341	0.167267339729726	BRITROC-216	diagnosis	sensitive	1
s1	IM_348	0.261589907094262	BRITROC-224	diagnosis	sensitive	1
s1	IM_349	0.670428903634216	BRITROC-232	diagnosis	sensitive	1
s1	IM_350	0.670122128457489	BRITROC-232	diagnosis	sensitive	1
s1	IM_351	0.694975043289948	BRITROC-232	diagnosis	sensitive	1
s1	IM_352	0	BRITROC-161	diagnosis	sensitive	1
s1	IM_354	0	BRITROC-161	diagnosis	sensitive	1
s1	IM_357	0.428981055838991	BRITROC-185	diagnosis	resistant	5
s1	IM_358	0.473252423393379	BRITROC-185	diagnosis	resistant	5
s1	IM_360	0.139387906098419	BRITROC-192	diagnosis	sensitive	1
s1	IM_361	0.244661366189841	BRITROC-194	diagnosis	sensitive	1
s1	IM_364	0.495700277331445	BRITROC-226	diagnosis	sensitive	1
s1	IM_367	0.297567180327502	BRITROC-237	diagnosis	sensitive	1
s1	IM_381	0.225610105783199	BRITROC-256	diagnosis	sensitive	2
s1	IM_383	0.232463893009692	BRITROC-267	diagnosis	sensitive	1
s1	IM_385	0.207753460465281	BRITROC-255	diagnosis	resistant	3
s1	IM_387	0	BRITROC-247	diagnosis	sensitive	1
s1	IM_388	0.0795571904898787	BRITROC-252	diagnosis	sensitive	1
s1	IM_390	0	BRITROC-271	diagnosis	sensitive	1
s1	IM_394	0.264285744774992	BRITROC-259	diagnosis	sensitive	2
s1	IM_395	0.667011620675446	BRITROC-274	diagnosis	sensitive	2
s1	IM_396	0.633092953830497	BRITROC-274	diagnosis	sensitive	2
s1	IM_399	0.0996399126475503	BRITROC-234	diagnosis	resistant	1
s1	IM_400	0.227492204750764	BRITROC-234	diagnosis	resistant	1
s1	IM_401	0.174163520089037	BRITROC-234	diagnosis	resistant	1
s1	IM_402	0.226497032864836	BRITROC-234	diagnosis	resistant	1
s1	IM_403	0.0100354695171294	BRITROC-248	diagnosis	resistant	2
s1	IM_411	0.403993290292979	BRITROC-268	diagnosis	resistant	2
s1	IM_412	0.379546112968449	BRITROC-268	diagnosis	resistant	2
s1	IM_414	0.552166360698089	BRITROC-273	diagnosis	sensitive	1
s1	IM_415	0.512063024440293	BRITROC-273	diagnosis	sensitive	1
s1	IM_422	0.249979537029684	BRITROC-229	diagnosis	resistant	1
s1	IM_423	0.664223633677092	BRITROC-241	diagnosis	sensitive	3
s1	IM_426	0.585130001502284	BRITROC-260	diagnosis	sensitive	1
s1	IM_428	0.362307045789938	BRITROC-273	diagnosis	sensitive	1
s1	IM_430	0.142889328713034	BRITROC-246	diagnosis	sensitive	1
s1	IM_431	0.286666218518221	BRITROC-242	diagnosis	sensitive	1
s1	IM_434	0.360769253263963	BRITROC-266	diagnosis	sensitive	1
s1	IM_435	0.459199820786134	BRITROC-204	diagnosis	sensitive	1
s1	IM_445	0.157027273627243	BRITROC-225	diagnosis	sensitive	1
s1	IM_449	0.105817150761973	BRITROC-240	diagnosis	resistant	2
s1	IM_5	0.813910238369612	BRITROC-2	diagnosis	resistant	1
s1	IM_56	0.267421434637045	BRITROC-23	diagnosis	sensitive	2
s1	IM_6	0.790425763249664	BRITROC-2	diagnosis	resistant	1
s1	IM_66	0.367234634007824	BRITROC-29	diagnosis	sensitive	3
s1	IM_7	0.29539716732491	BRITROC-3	diagnosis	resistant	2
s1	IM_80	0.0782264677943946	BRITROC-36	diagnosis	sensitive	1
s1	IM_81	0.507971872951989	BRITROC-37	diagnosis	sensitive	1
s1	IM_82	0.0820866492604436	BRITROC-38	diagnosis	sensitive	1
s1	IM_84	0.247972528090498	BRITROC-39	diagnosis	sensitive	1
s1	IM_85	0.161989025768217	BRITROC-39	diagnosis	sensitive	1
s1	IM_9	0.187255983879793	BRITROC-3	diagnosis	resistant	2
s1	IM_92	0.133339360062987	BRITROC-46	diagnosis	sensitive	1
s1	JBLAB-19302	0.278100235692496	BRITROC-248	relapse	resistant	2
s1	JBLAB-19303	0.169456129371676	BRITROC-248	relapse	resistant	2
s1	JBLAB-19304	0.17201794175363	BRITROC-249	relapse	sensitive	1
s1	JBLAB-19305	0.0835367983565735	BRITROC-250	relapse	sensitive	1
s1	JBLAB-19311	0.679640757806352	BRITROC-228	relapse	resistant	2
s1	JBLAB-19312	0.198184271132283	BRITROC-245	relapse	sensitive	1
s1	JBLAB-19313	0.209858592915962	BRITROC-245	relapse	sensitive	1
s1	JBLAB-19316	0.247411478980528	BRITROC-256	relapse	sensitive	2
s1	JBLAB-19317	0.275690609527443	BRITROC-256	relapse	sensitive	2
s1	JBLAB-19318	0.386473492953912	BRITROC-256	relapse	sensitive	2
s1	JBLAB-19321	0.331655040291752	BRITROC-259	relapse	sensitive	2
s1	JBLAB-19322	0.314074880791374	BRITROC-259	relapse	sensitive	2
s1	JBLAB-19323	0.38415867561646	BRITROC-260	relapse	sensitive	1
s1	JBLAB-19325	0.55766451334118	BRITROC-263	relapse	sensitive	1
s1	JBLAB-19326	0.378947244325671	BRITROC-264	relapse	sensitive	1
s1	JBLAB-19330	0.16133808623098	BRITROC-267	relapse	sensitive	1
s1	JBLAB-19331	0.352053189298399	BRITROC-268	relapse	resistant	2
s1	JBLAB-19332	0.044653147722833	BRITROC-269	relapse	sensitive	1
s1	JBLAB-19333	0.0619679031790101	BRITROC-270	relapse	resistant	3
s1	JBLAB-19334	0.0453002556519915	BRITROC-271	relapse	sensitive	1
s1	JBLAB-19335	0.174799440701216	BRITROC-272	relapse	sensitive	2
s1	JBLAB-19337	0.604189572393457	BRITROC-274	relapse	sensitive	2
s1	JBLAB-19338	0.574667451032489	BRITROC-274	relapse	sensitive	2
s1	JBLAB-4102	0.779344376233313	BRITROC-1	relapse	resistant	1
s1	JBLAB-4103	0.665591618416765	BRITROC-1	relapse	resistant	1
s1	JBLAB-4104	0.864378541156935	BRITROC-2	relapse	resistant	1
s1	JBLAB-4105	0.828500387181351	BRITROC-2	relapse	resistant	1
s1	JBLAB-4106	0.146473924394753	BRITROC-4	relapse	sensitive	1
s1	JBLAB-4108	0.223902775330157	BRITROC-5	relapse	sensitive	2
s1	JBLAB-4109	0.259846423103337	BRITROC-5	relapse	sensitive	2
s1	JBLAB-4112	0.43479944075372	BRITROC-8	relapse	sensitive	1
s1	JBLAB-4113	0.0207870705304259	BRITROC-9	relapse	sensitive	1
s1	JBLAB-4115	0.0804369755515924	BRITROC-11	relapse	sensitive	1
s1	JBLAB-4116	0.0718645734881306	BRITROC-12	relapse	sensitive	3
s1	JBLAB-4120	0.0600899235864719	BRITROC-16	relapse	sensitive	3
s1	JBLAB-4123	0.0386152566610379	BRITROC-19	relapse	sensitive	2
s1	JBLAB-4127	0.582598862844826	BRITROC-22	relapse	resistant	2
s1	JBLAB-4128	0.170225897993601	BRITROC-23	relapse	sensitive	2
s1	JBLAB-4136	0.254788967852753	BRITROC-30	relapse	sensitive	1
s1	JBLAB-4139	0.373769960544128	BRITROC-32	relapse	resistant	1
s1	JBLAB-4141	0.0224680407849771	BRITROC-34	relapse	sensitive	1
s1	JBLAB-4143	0.13307404401485	BRITROC-36	relapse	sensitive	1
s1	JBLAB-4144	0.512346059805206	BRITROC-37	relapse	sensitive	1
s1	JBLAB-4147	0.243490156638329	BRITROC-39	relapse	sensitive	1
s1	JBLAB-4148	0.0670928538410932	BRITROC-40	relapse	sensitive	2
s1	JBLAB-4149	0.0147386063695234	BRITROC-41	relapse	sensitive	1
s1	JBLAB-4150	0.0112774612010164	BRITROC-41	relapse	sensitive	1
s1	JBLAB-4151	0.80341312636683	BRITROC-42	relapse	resistant	2
s1	JBLAB-4152	0.462001883906523	BRITROC-45	relapse	resistant	6
s1	JBLAB-4157	0.260105413655397	BRITROC-47	relapse	sensitive	1
s1	JBLAB-4159	0.0684314117159699	BRITROC-49	relapse	sensitive	3
s1	JBLAB-4163	0.271002916927678	BRITROC-53	relapse	resistant	2
s1	JBLAB-4165	0.382550074858487	BRITROC-55	relapse	sensitive	2
s1	JBLAB-4166	0.38325890515377	BRITROC-55	relapse	sensitive	2
s1	JBLAB-4173	0.227960322941389	BRITROC-62	relapse	sensitive	4
s1	JBLAB-4174	0.121392329914405	BRITROC-63	relapse	sensitive	2
s1	JBLAB-4175	0.14712556865515	BRITROC-63	relapse	sensitive	2
s1	JBLAB-4177	0.0920961252184598	BRITROC-65	relapse	sensitive	1
s1	JBLAB-4178	0.16847421964115	BRITROC-66	relapse	sensitive	1
s1	JBLAB-4179	0.621073154380811	BRITROC-67	relapse	sensitive	1
s1	JBLAB-4186	0.100179993970061	BRITROC-74	relapse	sensitive	1
s1	JBLAB-4187	0.111686528089798	BRITROC-74	relapse	sensitive	1
s1	JBLAB-4188	0.165495807802226	BRITROC-74	relapse	sensitive	1
s1	JBLAB-4189	0.111599097705867	BRITROC-74	relapse	sensitive	1
s1	JBLAB-4191	0.181377707587262	BRITROC-76	relapse	sensitive	1
s1	JBLAB-4193	0.657009781442772	BRITROC-78	relapse	sensitive	1
s1	JBLAB-4195	0.384388041575557	BRITROC-81	relapse	resistant	3
s1	JBLAB-4196	0.320354188875957	BRITROC-81	relapse	resistant	3
s1	JBLAB-4199	0.032028383170828	BRITROC-84	relapse	sensitive	1
s1	JBLAB-4200	0.218795901276335	BRITROC-85	relapse	sensitive	1
s1	JBLAB-4208	0.621363459113645	BRITROC-91	relapse	resistant	2
s1	JBLAB-4213	0.0545575293541685	BRITROC-96	relapse	resistant	4
s1	JBLAB-4217	0.45544359008812	BRITROC-99	relapse	sensitive	1
s1	JBLAB-4218	0.192591185619658	BRITROC-100	relapse	sensitive	1
s1	JBLAB-4223	0.122957917252282	BRITROC-106	relapse	sensitive	2
s1	JBLAB-4236	0.36596864126226	BRITROC-32	relapse	resistant	1
s1	JBLAB-4238	0.258933908707359	BRITROC-32	relapse	resistant	1
s1	JBLAB-4245	0.137739846198453	BRITROC-124	relapse	sensitive	1
s1	JBLAB-4251	0.303664634375786	BRITROC-131	relapse	sensitive	1
s1	JBLAB-4253	0.0516143466442124	BRITROC-133	relapse	sensitive	2
s1	JBLAB-4254	0.125230988997637	BRITROC-134	relapse	sensitive	1
s1	JBLAB-4263	0.0797814727127684	BRITROC-94	relapse	sensitive	2
s1	JBLAB-4264	0.111976718369037	BRITROC-94	relapse	sensitive	2
s1	JBLAB-4274	0.381714223727992	BRITROC-147	relapse	resistant	1
s1	JBLAB-4275	0.423480888834086	BRITROC-148	relapse	resistant	2
s1	JBLAB-4277	0.300810610371805	BRITROC-150	relapse	sensitive	1
s1	JBLAB-4278	0.0795376011344326	BRITROC-150	relapse	sensitive	1
s1	JBLAB-4282	0.390988317859008	BRITROC-157	relapse	sensitive	1
s1	JBLAB-4285	0.156871929354374	BRITROC-63	relapse	sensitive	2
s1	JBLAB-4287	0.0816273013308091	BRITROC-120	relapse	sensitive	1
s1	JBLAB-4289	0.165172415937453	BRITROC-14	relapse	sensitive	1
s1	JBLAB-4290	0.503949284293078	BRITROC-37	relapse	sensitive	1
s1	JBLAB-4295	0.493444214682819	BRITROC-91	relapse	resistant	2
s1	JBLAB-4299	0	BRITROC-112	relapse	sensitive	1
s1	JBLAB-4900	0.0198653048834272	BRITROC-112	relapse	sensitive	1
s1	JBLAB-4903	0.668243293052856	BRITROC-132	relapse	sensitive	1
s1	JBLAB-4908	0.0120837497402326	BRITROC-159	relapse	sensitive	1
s1	JBLAB-4913	0.286748689300258	BRITROC-165	relapse	resistant	4
s1	JBLAB-4914	0.258722713909843	BRITROC-165	relapse	resistant	4
s1	JBLAB-4915	0.592177870733255	BRITROC-166	relapse	sensitive	1
s1	JBLAB-4920	0.0932958790050869	BRITROC-167	relapse	resistant	2
s1	JBLAB-4921	0.291512899124543	BRITROC-169	relapse	sensitive	1
s1	JBLAB-4927	0.378547428576313	BRITROC-176	relapse	resistant	2
s1	JBLAB-4932	0.0932175116850309	BRITROC-180	relapse	sensitive	1
s1	JBLAB-4933	0.296184675223629	BRITROC-181	relapse	sensitive	1
s1	JBLAB-4936	0.545197387017349	BRITROC-184	relapse	sensitive	1
s1	JBLAB-4938	0.0612581220376501	BRITROC-186	relapse	resistant	1
s1	JBLAB-4939	0.132661766010228	BRITROC-187	relapse	sensitive	1
s1	JBLAB-4940	0.168328233352221	BRITROC-188	relapse	sensitive	1
s1	JBLAB-4941	0.169561403692481	BRITROC-188	relapse	sensitive	1
s1	JBLAB-4945	0.346871376208011	BRITROC-192	relapse	sensitive	1
s1	JBLAB-4953	0.261887207394694	BRITROC-201	relapse	resistant	1
s1	JBLAB-4955	0.106972559527624	BRITROC-203	relapse	sensitive	2
s1	JBLAB-4956	0.399364350381271	BRITROC-204	relapse	sensitive	1
s1	JBLAB-4957	0.295521182379824	BRITROC-205	relapse	sensitive	1
s1	JBLAB-4960	0.321050410245814	BRITROC-209	relapse	sensitive	1
s1	JBLAB-4962	0.255770242653979	BRITROC-212	relapse	resistant	2
s1	JBLAB-4965	0.0735076237993214	BRITROC-216	relapse	sensitive	1
s1	JBLAB-4969	0.265548903296596	BRITROC-219	relapse	resistant	1
s1	JBLAB-4971	0.0324217716728968	BRITROC-221	relapse	resistant	3
s1	JBLAB-4972	0.156185213726968	BRITROC-222	relapse	resistant	2
s1	JBLAB-4973	0.482732388166932	BRITROC-223	relapse	sensitive	1
s1	JBLAB-4975	0.174105261652425	BRITROC-225	relapse	sensitive	1
s1	JBLAB-4976	0.508707943885025	BRITROC-226	relapse	sensitive	1
s1	JBLAB-4977	0.517000979714557	BRITROC-226	relapse	sensitive	1
s1	JBLAB-4978	0.557737638144188	BRITROC-226	relapse	sensitive	1
s1	JBLAB-4979	0.492479349154306	BRITROC-226	relapse	sensitive	1
s1	JBLAB-4980	0.176170548815304	BRITROC-227	relapse	resistant	2
s1	JBLAB-4981	0.280219608185396	BRITROC-229	relapse	resistant	1
s1	JBLAB-4985	0.682171998084641	BRITROC-232	relapse	sensitive	1
s1	JBLAB-4986	0.29590993077273	BRITROC-232	relapse	sensitive	1
s1	JBLAB-4987	0.313093485593483	BRITROC-232	relapse	sensitive	1
s1	JBLAB-4989	0.259648094783122	BRITROC-234	relapse	resistant	1
s1	JBLAB-4990	0.243059973124893	BRITROC-235	relapse	sensitive	3
s1	JBLAB-4993	1	BRITROC-238	relapse	sensitive	1
s1	JBLAB-4996	0.420352480275017	BRITROC-241	relapse	sensitive	3
s1	JBLAB-4997	0.253487892052188	BRITROC-242	relapse	sensitive	1
s1	JBLAB-4998	0.105552608697959	BRITROC-243	relapse	sensitive	1
s1	JBLAB-4999	0.127511349403467	BRITROC-246	relapse	sensitive	1
s2	IM_101	0.0255735921559522	BRITROC-55	diagnosis	sensitive	2
s2	IM_108	0.112601955792809	BRITROC-61	diagnosis	sensitive	2
s2	IM_11	0.188485065781246	BRITROC-3	diagnosis	resistant	2
s2	IM_112	0.158134643385071	BRITROC-64	diagnosis	resistant	2
s2	IM_113	0	BRITROC-65	diagnosis	sensitive	1
s2	IM_115	0.292752806422902	BRITROC-67	diagnosis	sensitive	1
s2	IM_116	0.216486232716138	BRITROC-68	diagnosis	sensitive	1
s2	IM_117	0.174822148138735	BRITROC-69	diagnosis	sensitive	1
s2	IM_118	0.193833296305666	BRITROC-69	diagnosis	sensitive	1
s2	IM_119	0	BRITROC-69	diagnosis	sensitive	1
s2	IM_124	0.283626869120527	BRITROC-74	diagnosis	sensitive	1
s2	IM_143	0.218005289010025	BRITROC-92	diagnosis	sensitive	1
s2	IM_146	0.0839861393209876	BRITROC-96	diagnosis	resistant	4
s2	IM_149	0	BRITROC-99	diagnosis	sensitive	1
s2	IM_152	0.0403588556826408	BRITROC-104	diagnosis	sensitive	1
s2	IM_153	0.398405247037464	BRITROC-107	diagnosis	sensitive	1
s2	IM_154	0.306073161880084	BRITROC-111	diagnosis	resistant	1
s2	IM_155	0.177481851776754	BRITROC-113	diagnosis	sensitive	3
s2	IM_158	0.182717183361791	BRITROC-118	diagnosis	sensitive	1
s2	IM_165	0.02473325115232	BRITROC-140	diagnosis	sensitive	2
s2	IM_169	0.251828799989423	BRITROC-141	diagnosis	resistant	2
s2	IM_171	0.257981192539848	BRITROC-141	diagnosis	resistant	2
s2	IM_18	0.105605471158013	BRITROC-5	diagnosis	sensitive	2
s2	IM_180	0.120538568431359	BRITROC-115	diagnosis	sensitive	1
s2	IM_182	0.115464203416365	BRITROC-115	diagnosis	sensitive	1
s2	IM_186	0.1231756047492	BRITROC-114	diagnosis	resistant	2
s2	IM_187	0.103340339529182	BRITROC-114	diagnosis	resistant	2
s2	IM_190	0.0415250334766336	BRITROC-17	diagnosis	sensitive	1
s2	IM_193	0.0161922372523265	BRITROC-135	diagnosis	resistant	1
s2	IM_195	0.168971185882597	BRITROC-136	diagnosis	sensitive	1
s2	IM_196	0.170374842294244	BRITROC-139	diagnosis	sensitive	1
s2	IM_198	0.031003178976207	BRITROC-147	diagnosis	resistant	1
s2	IM_202	0.15090326803574	BRITROC-101	diagnosis	sensitive	1
s2	IM_205	0.0652418325337917	BRITROC-128	diagnosis	sensitive	1
s2	IM_207	0.535438094271336	BRITROC-138	diagnosis	sensitive	1
s2	IM_208	0.204890069448798	BRITROC-145	diagnosis	sensitive	1
s2	IM_21	0.160958350742188	BRITROC-7	diagnosis	sensitive	1
s2	IM_211	0.0251486049788444	BRITROC-105	diagnosis	sensitive	2
s2	IM_214	0.0929427492505418	BRITROC-124	diagnosis	sensitive	1
s2	IM_218	0.0496480012866911	BRITROC-153	diagnosis	sensitive	1
s2	IM_22	0.029934580708502	BRITROC-8	diagnosis	sensitive	1
s2	IM_220	0.138566764195051	BRITROC-156	diagnosis	sensitive	4
s2	IM_222	0.0287449031356662	BRITROC-162	diagnosis	sensitive	1
s2	IM_223	0.0156003826116334	BRITROC-162	diagnosis	sensitive	1
s2	IM_229	0.294686694817874	BRITROC-115	diagnosis	sensitive	1
s2	IM_23	0.242600352630019	BRITROC-9	diagnosis	sensitive	1
s2	IM_243	0.0510965535114162	BRITROC-170	diagnosis	sensitive	1
s2	IM_25	0.145351203793287	BRITROC-11	diagnosis	sensitive	1
s2	IM_252	0	BRITROC-132	diagnosis	sensitive	1
s2	IM_255	0.0553708605664437	BRITROC-146	diagnosis	sensitive	1
s2	IM_256	0.034571943734568	BRITROC-146	diagnosis	sensitive	1
s2	IM_257	0.102495663946043	BRITROC-146	diagnosis	sensitive	1
s2	IM_258	0.0899789059089692	BRITROC-146	diagnosis	sensitive	1
s2	IM_259	0.176699276110484	BRITROC-146	diagnosis	sensitive	1
s2	IM_260	0.121424279331892	BRITROC-157	diagnosis	sensitive	1
s2	IM_269	0.0563899265910703	BRITROC-172	diagnosis	sensitive	1
s2	IM_277	0.193972179245774	BRITROC-187	diagnosis	sensitive	1
s2	IM_282	0.279617857338952	BRITROC-103	diagnosis	sensitive	2
s2	IM_295	0.0476553740555705	BRITROC-209	diagnosis	sensitive	1
s2	IM_299	0.215635864329616	BRITROC-32	diagnosis	resistant	1
s2	IM_3	0.152108135036434	BRITROC-1	diagnosis	resistant	1
s2	IM_300	0.101518358521359	BRITROC-148	diagnosis	resistant	2
s2	IM_306	0	BRITROC-173	diagnosis	sensitive	1
s2	IM_311	0	BRITROC-94	diagnosis	sensitive	2
s2	IM_312	0	BRITROC-94	diagnosis	sensitive	2
s2	IM_319	0.0437865587523999	BRITROC-199	diagnosis	sensitive	1
s2	IM_321	0	BRITROC-205	diagnosis	sensitive	1
s2	IM_323	0.240328235528281	BRITROC-34	diagnosis	sensitive	1
s2	IM_326	0.153632177889027	BRITROC-106	diagnosis	sensitive	2
s2	IM_329	0.167055763086965	BRITROC-175	diagnosis	sensitive	1
s2	IM_33	0	BRITROC-13	diagnosis	sensitive	2
s2	IM_332	0.179160269341179	BRITROC-218	diagnosis	resistant	2
s2	IM_340	0.145854671837065	BRITROC-216	diagnosis	sensitive	1
s2	IM_341	0.117206697373083	BRITROC-216	diagnosis	sensitive	1
s2	IM_348	0	BRITROC-224	diagnosis	sensitive	1
s2	IM_349	0.210448655702314	BRITROC-232	diagnosis	sensitive	1
s2	IM_350	0.18808934642963	BRITROC-232	diagnosis	sensitive	1
s2	IM_351	0.206428696201058	BRITROC-232	diagnosis	sensitive	1
s2	IM_352	0.0802076244430717	BRITROC-161	diagnosis	sensitive	1
s2	IM_354	0.120995284640597	BRITROC-161	diagnosis	sensitive	1
s2	IM_357	0	BRITROC-185	diagnosis	resistant	5
s2	IM_358	0	BRITROC-185	diagnosis	resistant	5
s2	IM_360	0.0641205954898445	BRITROC-192	diagnosis	sensitive	1
s2	IM_361	0	BRITROC-194	diagnosis	sensitive	1
s2	IM_364	0.111197385488547	BRITROC-226	diagnosis	sensitive	1
s2	IM_367	0.0720396851704141	BRITROC-237	diagnosis	sensitive	1
s2	IM_381	0.0749322157777548	BRITROC-256	diagnosis	sensitive	2
s2	IM_383	0.109464970810987	BRITROC-267	diagnosis	sensitive	1
s2	IM_385	0.157492233180168	BRITROC-255	diagnosis	resistant	3
s2	IM_387	0.313406801626242	BRITROC-247	diagnosis	sensitive	1
s2	IM_388	0.0757193942542354	BRITROC-252	diagnosis	sensitive	1
s2	IM_390	0.244963652597723	BRITROC-271	diagnosis	sensitive	1
s2	IM_394	0.115151741416177	BRITROC-259	diagnosis	sensitive	2
s2	IM_395	0.0141304893726523	BRITROC-274	diagnosis	sensitive	2
s2	IM_396	0	BRITROC-274	diagnosis	sensitive	2
s2	IM_399	0.26952599235569	BRITROC-234	diagnosis	resistant	1
s2	IM_400	0.122972066354974	BRITROC-234	diagnosis	resistant	1
s2	IM_401	0.114077237482908	BRITROC-234	diagnosis	resistant	1
s2	IM_402	0.147721943583056	BRITROC-234	diagnosis	resistant	1
s2	IM_403	0.372396846365702	BRITROC-248	diagnosis	resistant	2
s2	IM_411	0.176402357040247	BRITROC-268	diagnosis	resistant	2
s2	IM_412	0.186399629866696	BRITROC-268	diagnosis	resistant	2
s2	IM_414	0.0926351834307542	BRITROC-273	diagnosis	sensitive	1
s2	IM_415	0.0806846020318451	BRITROC-273	diagnosis	sensitive	1
s2	IM_422	0.100463275032787	BRITROC-229	diagnosis	resistant	1
s2	IM_423	0.11597049917312	BRITROC-241	diagnosis	sensitive	3
s2	IM_426	0.103849828855708	BRITROC-260	diagnosis	sensitive	1
s2	IM_428	0.0439869715712796	BRITROC-273	diagnosis	sensitive	1
s2	IM_430	0.100815689399906	BRITROC-246	diagnosis	sensitive	1
s2	IM_431	0.156831598812056	BRITROC-242	diagnosis	sensitive	1
s2	IM_434	0	BRITROC-266	diagnosis	sensitive	1
s2	IM_435	0.0490884852217216	BRITROC-204	diagnosis	sensitive	1
s2	IM_445	0.134446824975202	BRITROC-225	diagnosis	sensitive	1
s2	IM_449	0.103972700170639	BRITROC-240	diagnosis	resistant	2
s2	IM_5	0.0457667871975843	BRITROC-2	diagnosis	resistant	1
s2	IM_56	0.0574780633016879	BRITROC-23	diagnosis	sensitive	2
s2	IM_6	0.0193314564646694	BRITROC-2	diagnosis	resistant	1
s2	IM_66	0.0108887103374365	BRITROC-29	diagnosis	sensitive	3
s2	IM_7	0.155009298961768	BRITROC-3	diagnosis	resistant	2
s2	IM_80	0.237539088709388	BRITROC-36	diagnosis	sensitive	1
s2	IM_81	0.0688626678223048	BRITROC-37	diagnosis	sensitive	1
s2	IM_82	0.247024685265558	BRITROC-38	diagnosis	sensitive	1
s2	IM_84	0.148943317767826	BRITROC-39	diagnosis	sensitive	1
s2	IM_85	0.0701554385803959	BRITROC-39	diagnosis	sensitive	1
s2	IM_9	0.250346497500781	BRITROC-3	diagnosis	resistant	2
s2	IM_92	0.144265743360035	BRITROC-46	diagnosis	sensitive	1
s2	JBLAB-19302	0.0477216117449266	BRITROC-248	relapse	resistant	2
s2	JBLAB-19303	0.282295330027378	BRITROC-248	relapse	resistant	2
s2	JBLAB-19304	0.0837802684313116	BRITROC-249	relapse	sensitive	1
s2	JBLAB-19305	0.121571504926598	BRITROC-250	relapse	sensitive	1
s2	JBLAB-19311	0	BRITROC-228	relapse	resistant	2
s2	JBLAB-19312	0.0518969407813335	BRITROC-245	relapse	sensitive	1
s2	JBLAB-19313	0.0517116825137684	BRITROC-245	relapse	sensitive	1
s2	JBLAB-19316	0.108619827301055	BRITROC-256	relapse	sensitive	2
s2	JBLAB-19317	0.046094152534814	BRITROC-256	relapse	sensitive	2
s2	JBLAB-19318	0.0661328321121689	BRITROC-256	relapse	sensitive	2
s2	JBLAB-19321	0.0399648339973045	BRITROC-259	relapse	sensitive	2
s2	JBLAB-19322	0.0717577324774031	BRITROC-259	relapse	sensitive	2
s2	JBLAB-19323	0.115508073288353	BRITROC-260	relapse	sensitive	1
s2	JBLAB-19325	0	BRITROC-263	relapse	sensitive	1
s2	JBLAB-19326	0	BRITROC-264	relapse	sensitive	1
s2	JBLAB-19330	0	BRITROC-267	relapse	sensitive	1
s2	JBLAB-19331	0.214221054022549	BRITROC-268	relapse	resistant	2
s2	JBLAB-19332	0.127682599799925	BRITROC-269	relapse	sensitive	1
s2	JBLAB-19333	0.0234799912128364	BRITROC-270	relapse	resistant	3
s2	JBLAB-19334	0.109372979934859	BRITROC-271	relapse	sensitive	1
s2	JBLAB-19335	0.0474152304903458	BRITROC-272	relapse	sensitive	2
s2	JBLAB-19337	0.0380780531476571	BRITROC-274	relapse	sensitive	2
s2	JBLAB-19338	0.0499434589731359	BRITROC-274	relapse	sensitive	2
s2	JBLAB-4102	0	BRITROC-1	relapse	resistant	1
s2	JBLAB-4103	0.0153369534599067	BRITROC-1	relapse	resistant	1
s2	JBLAB-4104	0.044609658564533	BRITROC-2	relapse	resistant	1
s2	JBLAB-4105	0.0645009070840652	BRITROC-2	relapse	resistant	1
s2	JBLAB-4106	0.217649724582712	BRITROC-4	relapse	sensitive	1
s2	JBLAB-4108	0.0930131927800994	BRITROC-5	relapse	sensitive	2
s2	JBLAB-4109	0.0716543495190314	BRITROC-5	relapse	sensitive	2
s2	JBLAB-4112	0.0854272049394686	BRITROC-8	relapse	sensitive	1
s2	JBLAB-4113	0.412014746148732	BRITROC-9	relapse	sensitive	1
s2	JBLAB-4115	0.134778936859293	BRITROC-11	relapse	sensitive	1
s2	JBLAB-4116	0.282078016417345	BRITROC-12	relapse	sensitive	3
s2	JBLAB-4120	0.190515806836651	BRITROC-16	relapse	sensitive	3
s2	JBLAB-4123	0.271461389340867	BRITROC-19	relapse	sensitive	2
s2	JBLAB-4127	0	BRITROC-22	relapse	resistant	2
s2	JBLAB-4128	0.0904559045542369	BRITROC-23	relapse	sensitive	2
s2	JBLAB-4136	0.0114447642354372	BRITROC-30	relapse	sensitive	1
s2	JBLAB-4139	0.0412594593770179	BRITROC-32	relapse	resistant	1
s2	JBLAB-4141	0.5081103849125	BRITROC-34	relapse	sensitive	1
s2	JBLAB-4143	0.212085210580766	BRITROC-36	relapse	sensitive	1
s2	JBLAB-4144	0.0820234157042249	BRITROC-37	relapse	sensitive	1
s2	JBLAB-4147	0.207740205155195	BRITROC-39	relapse	sensitive	1
s2	JBLAB-4148	0.176548654812875	BRITROC-40	relapse	sensitive	2
s2	JBLAB-4149	0.28000139413824	BRITROC-41	relapse	sensitive	1
s2	JBLAB-4150	0.2830354270446	BRITROC-41	relapse	sensitive	1
s2	JBLAB-4151	0.0714302301862047	BRITROC-42	relapse	resistant	2
s2	JBLAB-4152	0.126870202940859	BRITROC-45	relapse	resistant	6
s2	JBLAB-4157	0.118841506204258	BRITROC-47	relapse	sensitive	1
s2	JBLAB-4159	0.0546664026551207	BRITROC-49	relapse	sensitive	3
s2	JBLAB-4163	0.103029079117842	BRITROC-53	relapse	resistant	2
s2	JBLAB-4165	0.0296593293511829	BRITROC-55	relapse	sensitive	2
s2	JBLAB-4166	0.0280473278147875	BRITROC-55	relapse	sensitive	2
s2	JBLAB-4173	0.116761829527435	BRITROC-62	relapse	sensitive	4
s2	JBLAB-4174	0.0615209129193892	BRITROC-63	relapse	sensitive	2
s2	JBLAB-4175	0.0685676719804204	BRITROC-63	relapse	sensitive	2
s2	JBLAB-4177	0.176898488773473	BRITROC-65	relapse	sensitive	1
s2	JBLAB-4178	0.0716698353205747	BRITROC-66	relapse	sensitive	1
s2	JBLAB-4179	0	BRITROC-67	relapse	sensitive	1
s2	JBLAB-4186	0.0413895512189549	BRITROC-74	relapse	sensitive	1
s2	JBLAB-4187	0.0432614512510208	BRITROC-74	relapse	sensitive	1
s2	JBLAB-4188	0	BRITROC-74	relapse	sensitive	1
s2	JBLAB-4189	0	BRITROC-74	relapse	sensitive	1
s2	JBLAB-4191	0.0983355182078767	BRITROC-76	relapse	sensitive	1
s2	JBLAB-4193	0.0415089575123633	BRITROC-78	relapse	sensitive	1
s2	JBLAB-4195	0	BRITROC-81	relapse	resistant	3
s2	JBLAB-4196	0.0135279242017471	BRITROC-81	relapse	resistant	3
s2	JBLAB-4199	0.244018896280088	BRITROC-84	relapse	sensitive	1
s2	JBLAB-4200	0.065280706484911	BRITROC-85	relapse	sensitive	1
s2	JBLAB-4208	0.0205799838930331	BRITROC-91	relapse	resistant	2
s2	JBLAB-4213	0.240233368445631	BRITROC-96	relapse	resistant	4
s2	JBLAB-4217	0.0248448486213076	BRITROC-99	relapse	sensitive	1
s2	JBLAB-4218	0.11169520207795	BRITROC-100	relapse	sensitive	1
s2	JBLAB-4223	0.20356041403485	BRITROC-106	relapse	sensitive	2
s2	JBLAB-4236	0.117808595735023	BRITROC-32	relapse	resistant	1
s2	JBLAB-4238	0.180394016594776	BRITROC-32	relapse	resistant	1
s2	JBLAB-4245	0.182368063955925	BRITROC-124	relapse	sensitive	1
s2	JBLAB-4251	0.203158790360925	BRITROC-131	relapse	sensitive	1
s2	JBLAB-4253	0.154005987176027	BRITROC-133	relapse	sensitive	2
s2	JBLAB-4254	0.0400886702390623	BRITROC-134	relapse	sensitive	1
s2	JBLAB-4263	0.230008599259159	BRITROC-94	relapse	sensitive	2
s2	JBLAB-4264	0.162869000722619	BRITROC-94	relapse	sensitive	2
s2	JBLAB-4274	0.182102630622305	BRITROC-147	relapse	resistant	1
s2	JBLAB-4275	0.191499726343029	BRITROC-148	relapse	resistant	2
s2	JBLAB-4277	0.0143701004386655	BRITROC-150	relapse	sensitive	1
s2	JBLAB-4278	0.298498906507054	BRITROC-150	relapse	sensitive	1
s2	JBLAB-4282	0.0742128673743396	BRITROC-157	relapse	sensitive	1
s2	JBLAB-4285	0.077359191087438	BRITROC-63	relapse	sensitive	2
s2	JBLAB-4287	0.0544460397875942	BRITROC-120	relapse	sensitive	1
s2	JBLAB-4289	0	BRITROC-14	relapse	sensitive	1
s2	JBLAB-4290	0.074949644027924	BRITROC-37	relapse	sensitive	1
s2	JBLAB-4295	0.0673025958281278	BRITROC-91	relapse	resistant	2
s2	JBLAB-4299	0.286944483189983	BRITROC-112	relapse	sensitive	1
s2	JBLAB-4900	0.270058585353087	BRITROC-112	relapse	sensitive	1
s2	JBLAB-4903	0.034913806533436	BRITROC-132	relapse	sensitive	1
s2	JBLAB-4908	0.18855320549437	BRITROC-159	relapse	sensitive	1
s2	JBLAB-4913	0.0622793557156005	BRITROC-165	relapse	resistant	4
s2	JBLAB-4914	0.175502835994737	BRITROC-165	relapse	resistant	4
s2	JBLAB-4915	0	BRITROC-166	relapse	sensitive	1
s2	JBLAB-4920	0.17617378021818	BRITROC-167	relapse	resistant	2
s2	JBLAB-4921	0	BRITROC-169	relapse	sensitive	1
s2	JBLAB-4927	0.0948610657193075	BRITROC-176	relapse	resistant	2
s2	JBLAB-4932	0.142193068624532	BRITROC-180	relapse	sensitive	1
s2	JBLAB-4933	0.0388999456486563	BRITROC-181	relapse	sensitive	1
s2	JBLAB-4936	0.0466903808763333	BRITROC-184	relapse	sensitive	1
s2	JBLAB-4938	0.0956857616681014	BRITROC-186	relapse	resistant	1
s2	JBLAB-4939	0.235480237964438	BRITROC-187	relapse	sensitive	1
s2	JBLAB-4940	0.146475264764606	BRITROC-188	relapse	sensitive	1
s2	JBLAB-4941	0.182166746271158	BRITROC-188	relapse	sensitive	1
s2	JBLAB-4945	0.0376870033243767	BRITROC-192	relapse	sensitive	1
s2	JBLAB-4953	0.254115414389129	BRITROC-201	relapse	resistant	1
s2	JBLAB-4955	0.10084141681229	BRITROC-203	relapse	sensitive	2
s2	JBLAB-4956	0	BRITROC-204	relapse	sensitive	1
s2	JBLAB-4957	0.157081118489005	BRITROC-205	relapse	sensitive	1
s2	JBLAB-4960	0.0736684261506337	BRITROC-209	relapse	sensitive	1
s2	JBLAB-4962	0.130978331793403	BRITROC-212	relapse	resistant	2
s2	JBLAB-4965	0.0252750683891147	BRITROC-216	relapse	sensitive	1
s2	JBLAB-4969	0.163225541121908	BRITROC-219	relapse	resistant	1
s2	JBLAB-4971	0.261369749251837	BRITROC-221	relapse	resistant	3
s2	JBLAB-4972	0.0175081383047371	BRITROC-222	relapse	resistant	2
s2	JBLAB-4973	0.156247099590152	BRITROC-223	relapse	sensitive	1
s2	JBLAB-4975	0.192189965123829	BRITROC-225	relapse	sensitive	1
s2	JBLAB-4976	0.0897572193282608	BRITROC-226	relapse	sensitive	1
s2	JBLAB-4977	0.101574360805791	BRITROC-226	relapse	sensitive	1
s2	JBLAB-4978	0.117746269007554	BRITROC-226	relapse	sensitive	1
s2	JBLAB-4979	0.151824009621955	BRITROC-226	relapse	sensitive	1
s2	JBLAB-4980	0.0935518178667986	BRITROC-227	relapse	resistant	2
s2	JBLAB-4981	0.0287053842244243	BRITROC-229	relapse	resistant	1
s2	JBLAB-4985	0.193369298104239	BRITROC-232	relapse	sensitive	1
s2	JBLAB-4986	0.217181021219524	BRITROC-232	relapse	sensitive	1
s2	JBLAB-4987	0.203356348388084	BRITROC-232	relapse	sensitive	1
s2	JBLAB-4989	0.103272038731876	BRITROC-234	relapse	resistant	1
s2	JBLAB-4990	0.0786176015055191	BRITROC-235	relapse	sensitive	3
s2	JBLAB-4993	0	BRITROC-238	relapse	sensitive	1
s2	JBLAB-4996	0	BRITROC-241	relapse	sensitive	3
s2	JBLAB-4997	0.196858974314539	BRITROC-242	relapse	sensitive	1
s2	JBLAB-4998	0.24606017359526	BRITROC-243	relapse	sensitive	1
s2	JBLAB-4999	0.161832127907141	BRITROC-246	relapse	sensitive	1
s3	IM_101	0.358683098902467	BRITROC-55	diagnosis	sensitive	2
s3	IM_108	0.135681018660891	BRITROC-61	diagnosis	sensitive	2
s3	IM_11	0.0247987219720073	BRITROC-3	diagnosis	resistant	2
s3	IM_112	0.0289659032933352	BRITROC-64	diagnosis	resistant	2
s3	IM_113	0.102415967302192	BRITROC-65	diagnosis	sensitive	1
s3	IM_115	0	BRITROC-67	diagnosis	sensitive	1
s3	IM_116	0	BRITROC-68	diagnosis	sensitive	1
s3	IM_117	0.0803018930751843	BRITROC-69	diagnosis	sensitive	1
s3	IM_118	0.103551545694514	BRITROC-69	diagnosis	sensitive	1
s3	IM_119	0.0747365261521123	BRITROC-69	diagnosis	sensitive	1
s3	IM_124	0.307808121506715	BRITROC-74	diagnosis	sensitive	1
s3	IM_143	0	BRITROC-92	diagnosis	sensitive	1
s3	IM_146	0.0466797877469534	BRITROC-96	diagnosis	resistant	4
s3	IM_149	0.0869129600743905	BRITROC-99	diagnosis	sensitive	1
s3	IM_152	0.0936467717090883	BRITROC-104	diagnosis	sensitive	1
s3	IM_153	0.139370395410525	BRITROC-107	diagnosis	sensitive	1
s3	IM_154	0.0323062036853053	BRITROC-111	diagnosis	resistant	1
s3	IM_155	0.0326203314804781	BRITROC-113	diagnosis	sensitive	3
s3	IM_158	0.0297001692437523	BRITROC-118	diagnosis	sensitive	1
s3	IM_165	0.0698803069853678	BRITROC-140	diagnosis	sensitive	2
s3	IM_169	0	BRITROC-141	diagnosis	resistant	2
s3	IM_171	0.0921729245881403	BRITROC-141	diagnosis	resistant	2
s3	IM_18	0.32732502752163	BRITROC-5	diagnosis	sensitive	2
s3	IM_180	0.121904958968551	BRITROC-115	diagnosis	sensitive	1
s3	IM_182	0.150418094371266	BRITROC-115	diagnosis	sensitive	1
s3	IM_186	0.0487063944194294	BRITROC-114	diagnosis	resistant	2
s3	IM_187	0	BRITROC-114	diagnosis	resistant	2
s3	IM_190	0.152048203364427	BRITROC-17	diagnosis	sensitive	1
s3	IM_193	0	BRITROC-135	diagnosis	resistant	1
s3	IM_195	0	BRITROC-136	diagnosis	sensitive	1
s3	IM_196	0.059820046350862	BRITROC-139	diagnosis	sensitive	1
s3	IM_198	0.0798315187353808	BRITROC-147	diagnosis	resistant	1
s3	IM_202	0.0659847849671841	BRITROC-101	diagnosis	sensitive	1
s3	IM_205	0.14555339120486	BRITROC-128	diagnosis	sensitive	1
s3	IM_207	0.414693340310992	BRITROC-138	diagnosis	sensitive	1
s3	IM_208	0	BRITROC-145	diagnosis	sensitive	1
s3	IM_21	0.237317490411377	BRITROC-7	diagnosis	sensitive	1
s3	IM_211	0.326917741148142	BRITROC-105	diagnosis	sensitive	2
s3	IM_214	0.340928265191525	BRITROC-124	diagnosis	sensitive	1
s3	IM_218	0.0981961835882256	BRITROC-153	diagnosis	sensitive	1
s3	IM_22	0.3008675085128	BRITROC-8	diagnosis	sensitive	1
s3	IM_220	0.0794750080558601	BRITROC-156	diagnosis	sensitive	4
s3	IM_222	0.349332586639911	BRITROC-162	diagnosis	sensitive	1
s3	IM_223	0.253232290372078	BRITROC-162	diagnosis	sensitive	1
s3	IM_229	0.028573821403417	BRITROC-115	diagnosis	sensitive	1
s3	IM_23	0.381799185350792	BRITROC-9	diagnosis	sensitive	1
s3	IM_243	0.332677766919839	BRITROC-170	diagnosis	sensitive	1
s3	IM_25	0.114868856617438	BRITROC-11	diagnosis	sensitive	1
s3	IM_252	0.178686547294738	BRITROC-132	diagnosis	sensitive	1
s3	IM_255	0.135362051339552	BRITROC-146	diagnosis	sensitive	1
s3	IM_256	0.167672460286752	BRITROC-146	diagnosis	sensitive	1
s3	IM_257	0.121024924747342	BRITROC-146	diagnosis	sensitive	1
s3	IM_258	0.158569337480083	BRITROC-146	diagnosis	sensitive	1
s3	IM_259	0.105285157946387	BRITROC-146	diagnosis	sensitive	1
s3	IM_260	0.220774059290074	BRITROC-157	diagnosis	sensitive	1
s3	IM_269	0.322435249427415	BRITROC-172	diagnosis	sensitive	1
s3	IM_277	0.174339175194717	BRITROC-187	diagnosis	sensitive	1
s3	IM_282	0.411296225100302	BRITROC-103	diagnosis	sensitive	2
s3	IM_295	0.366868313823477	BRITROC-209	diagnosis	sensitive	1
s3	IM_299	0	BRITROC-32	diagnosis	resistant	1
s3	IM_3	0.195579546974247	BRITROC-1	diagnosis	resistant	1
s3	IM_300	0.0646317965852035	BRITROC-148	diagnosis	resistant	2
s3	IM_306	0	BRITROC-173	diagnosis	sensitive	1
s3	IM_311	0.107075311955778	BRITROC-94	diagnosis	sensitive	2
s3	IM_312	0.0933507347585587	BRITROC-94	diagnosis	sensitive	2
s3	IM_319	0	BRITROC-199	diagnosis	sensitive	1
s3	IM_321	0.186941356575675	BRITROC-205	diagnosis	sensitive	1
s3	IM_323	0.346532572853132	BRITROC-34	diagnosis	sensitive	1
s3	IM_326	0.046229565597203	BRITROC-106	diagnosis	sensitive	2
s3	IM_329	0.157518614824366	BRITROC-175	diagnosis	sensitive	1
s3	IM_33	0	BRITROC-13	diagnosis	sensitive	2
s3	IM_332	0.207048940184321	BRITROC-218	diagnosis	resistant	2
s3	IM_340	0.346214940754986	BRITROC-216	diagnosis	sensitive	1
s3	IM_341	0.434397659972609	BRITROC-216	diagnosis	sensitive	1
s3	IM_348	0.115366645179325	BRITROC-224	diagnosis	sensitive	1
s3	IM_349	0.0140320546495641	BRITROC-232	diagnosis	sensitive	1
s3	IM_350	0.015177248579092	BRITROC-232	diagnosis	sensitive	1
s3	IM_351	0	BRITROC-232	diagnosis	sensitive	1
s3	IM_352	0	BRITROC-161	diagnosis	sensitive	1
s3	IM_354	0	BRITROC-161	diagnosis	sensitive	1
s3	IM_357	0.0794627395867062	BRITROC-185	diagnosis	resistant	5
s3	IM_358	0.0382320714164202	BRITROC-185	diagnosis	resistant	5
s3	IM_360	0.279854298681845	BRITROC-192	diagnosis	sensitive	1
s3	IM_361	0.0645711230377039	BRITROC-194	diagnosis	sensitive	1
s3	IM_364	0.376834453335288	BRITROC-226	diagnosis	sensitive	1
s3	IM_367	0.25739521531067	BRITROC-237	diagnosis	sensitive	1
s3	IM_381	0.320499895977343	BRITROC-256	diagnosis	sensitive	2
s3	IM_383	0.441690360464423	BRITROC-267	diagnosis	sensitive	1
s3	IM_385	0.0502062311989253	BRITROC-255	diagnosis	resistant	3
s3	IM_387	0.102785173442614	BRITROC-247	diagnosis	sensitive	1
s3	IM_388	0.162296449606089	BRITROC-252	diagnosis	sensitive	1
s3	IM_390	0.0202558531697634	BRITROC-271	diagnosis	sensitive	1
s3	IM_394	0.214120760648721	BRITROC-259	diagnosis	sensitive	2
s3	IM_395	0.295814828700018	BRITROC-274	diagnosis	sensitive	2
s3	IM_396	0.346239380726847	BRITROC-274	diagnosis	sensitive	2
s3	IM_399	0	BRITROC-234	diagnosis	resistant	1
s3	IM_400	0	BRITROC-234	diagnosis	resistant	1
s3	IM_401	0.0228792463545112	BRITROC-234	diagnosis	resistant	1
s3	IM_402	0	BRITROC-234	diagnosis	resistant	1
s3	IM_403	0	BRITROC-248	diagnosis	resistant	2
s3	IM_411	0.390954335628541	BRITROC-268	diagnosis	resistant	2
s3	IM_412	0.410575297972478	BRITROC-268	diagnosis	resistant	2
s3	IM_414	0.162002130881485	BRITROC-273	diagnosis	sensitive	1
s3	IM_415	0.0690971246650029	BRITROC-273	diagnosis	sensitive	1
s3	IM_422	0.129869170012657	BRITROC-229	diagnosis	resistant	1
s3	IM_423	0.146333214684264	BRITROC-241	diagnosis	sensitive	3
s3	IM_426	0.163676317800817	BRITROC-260	diagnosis	sensitive	1
s3	IM_428	0.125270897203785	BRITROC-273	diagnosis	sensitive	1
s3	IM_430	0.0352473351188998	BRITROC-246	diagnosis	sensitive	1
s3	IM_431	0.17002700594302	BRITROC-242	diagnosis	sensitive	1
s3	IM_434	0.369853962198546	BRITROC-266	diagnosis	sensitive	1
s3	IM_435	0.341216631446116	BRITROC-204	diagnosis	sensitive	1
s3	IM_445	0.34563402833863	BRITROC-225	diagnosis	sensitive	1
s3	IM_449	0.208354504790647	BRITROC-240	diagnosis	resistant	2
s3	IM_5	0	BRITROC-2	diagnosis	resistant	1
s3	IM_56	0.25826827296401	BRITROC-23	diagnosis	sensitive	2
s3	IM_6	0.0167416820520973	BRITROC-2	diagnosis	resistant	1
s3	IM_66	0.377006745502306	BRITROC-29	diagnosis	sensitive	3
s3	IM_7	0.0396351103259767	BRITROC-3	diagnosis	resistant	2
s3	IM_80	0.0770447930418147	BRITROC-36	diagnosis	sensitive	1
s3	IM_81	0.18293542711055	BRITROC-37	diagnosis	sensitive	1
s3	IM_82	0.13251905676856	BRITROC-38	diagnosis	sensitive	1
s3	IM_84	0.341967962064141	BRITROC-39	diagnosis	sensitive	1
s3	IM_85	0.227970268640297	BRITROC-39	diagnosis	sensitive	1
s3	IM_9	0.0334307005332524	BRITROC-3	diagnosis	resistant	2
s3	IM_92	0.35049395597658	BRITROC-46	diagnosis	sensitive	1
s3	JBLAB-19302	0.145477289503232	BRITROC-248	relapse	resistant	2
s3	JBLAB-19303	0.172764748347307	BRITROC-248	relapse	resistant	2
s3	JBLAB-19304	0.42861580248206	BRITROC-249	relapse	sensitive	1
s3	JBLAB-19305	0.0573914739111599	BRITROC-250	relapse	sensitive	1
s3	JBLAB-19311	0.292507595778732	BRITROC-228	relapse	resistant	2
s3	JBLAB-19312	0.344191829423255	BRITROC-245	relapse	sensitive	1
s3	JBLAB-19313	0.368730369619002	BRITROC-245	relapse	sensitive	1
s3	JBLAB-19316	0.456317304120601	BRITROC-256	relapse	sensitive	2
s3	JBLAB-19317	0.408566814533748	BRITROC-256	relapse	sensitive	2
s3	JBLAB-19318	0.416967109485974	BRITROC-256	relapse	sensitive	2
s3	JBLAB-19321	0.262325683472125	BRITROC-259	relapse	sensitive	2
s3	JBLAB-19322	0.30857960134418	BRITROC-259	relapse	sensitive	2
s3	JBLAB-19323	0.244495649062338	BRITROC-260	relapse	sensitive	1
s3	JBLAB-19325	0.301526306209235	BRITROC-263	relapse	sensitive	1
s3	JBLAB-19326	0.132167507977063	BRITROC-264	relapse	sensitive	1
s3	JBLAB-19330	0.0992012789077576	BRITROC-267	relapse	sensitive	1
s3	JBLAB-19331	0.42053874339332	BRITROC-268	relapse	resistant	2
s3	JBLAB-19332	0.202951747785764	BRITROC-269	relapse	sensitive	1
s3	JBLAB-19333	0.166399780818503	BRITROC-270	relapse	resistant	3
s3	JBLAB-19334	0.0868238783625898	BRITROC-271	relapse	sensitive	1
s3	JBLAB-19335	0.381532035176811	BRITROC-272	relapse	sensitive	2
s3	JBLAB-19337	0.276662362468934	BRITROC-274	relapse	sensitive	2
s3	JBLAB-19338	0	BRITROC-274	relapse	sensitive	2
s3	JBLAB-4102	0.194336060270217	BRITROC-1	relapse	resistant	1
s3	JBLAB-4103	0.211073498942075	BRITROC-1	relapse	resistant	1
s3	JBLAB-4104	0.0145279913781266	BRITROC-2	relapse	resistant	1
s3	JBLAB-4105	0	BRITROC-2	relapse	resistant	1
s3	JBLAB-4106	0.0944654635646298	BRITROC-4	relapse	sensitive	1
s3	JBLAB-4108	0.449040741136682	BRITROC-5	relapse	sensitive	2
s3	JBLAB-4109	0.419035821803327	BRITROC-5	relapse	sensitive	2
s3	JBLAB-4112	0.37584707514995	BRITROC-8	relapse	sensitive	1
s3	JBLAB-4113	0.36804853800745	BRITROC-9	relapse	sensitive	1
s3	JBLAB-4115	0.128266400896927	BRITROC-11	relapse	sensitive	1
s3	JBLAB-4116	0.038110101711212	BRITROC-12	relapse	sensitive	3
s3	JBLAB-4120	0.503491052865346	BRITROC-16	relapse	sensitive	3
s3	JBLAB-4123	0.137797977026834	BRITROC-19	relapse	sensitive	2
s3	JBLAB-4127	0.309168538996345	BRITROC-22	relapse	resistant	2
s3	JBLAB-4128	0.105626111776568	BRITROC-23	relapse	sensitive	2
s3	JBLAB-4136	0.250458623232484	BRITROC-30	relapse	sensitive	1
s3	JBLAB-4139	0.018476953895608	BRITROC-32	relapse	resistant	1
s3	JBLAB-4141	0.408359263324628	BRITROC-34	relapse	sensitive	1
s3	JBLAB-4143	0.2424941189091	BRITROC-36	relapse	sensitive	1
s3	JBLAB-4144	0.203918256340524	BRITROC-37	relapse	sensitive	1
s3	JBLAB-4147	0.363723293542787	BRITROC-39	relapse	sensitive	1
s3	JBLAB-4148	0.021958791476384	BRITROC-40	relapse	sensitive	2
s3	JBLAB-4149	0.107737540082811	BRITROC-41	relapse	sensitive	1
s3	JBLAB-4150	0.127670422722978	BRITROC-41	relapse	sensitive	1
s3	JBLAB-4151	0.108876659305016	BRITROC-42	relapse	resistant	2
s3	JBLAB-4152	0.0349413452367124	BRITROC-45	relapse	resistant	6
s3	JBLAB-4157	0.391390174140669	BRITROC-47	relapse	sensitive	1
s3	JBLAB-4159	0.129156351742287	BRITROC-49	relapse	sensitive	3
s3	JBLAB-4163	0.372690008909874	BRITROC-53	relapse	resistant	2
s3	JBLAB-4165	0.390265480414929	BRITROC-55	relapse	sensitive	2
s3	JBLAB-4166	0.392823593565406	BRITROC-55	relapse	sensitive	2
s3	JBLAB-4173	0.460821090685737	BRITROC-62	relapse	sensitive	4
s3	JBLAB-4174	0.189876602489468	BRITROC-63	relapse	sensitive	2
s3	JBLAB-4175	0.204196097457989	BRITROC-63	relapse	sensitive	2
s3	JBLAB-4177	0.124969867613119	BRITROC-65	relapse	sensitive	1
s3	JBLAB-4178	0.290295728174765	BRITROC-66	relapse	sensitive	1
s3	JBLAB-4179	0.188759884468611	BRITROC-67	relapse	sensitive	1
s3	JBLAB-4186	0.0650570330648333	BRITROC-74	relapse	sensitive	1
s3	JBLAB-4187	0.0747592427017217	BRITROC-74	relapse	sensitive	1
s3	JBLAB-4188	0.115948721419775	BRITROC-74	relapse	sensitive	1
s3	JBLAB-4189	0.139684418533597	BRITROC-74	relapse	sensitive	1
s3	JBLAB-4191	0.422308024314825	BRITROC-76	relapse	sensitive	1
s3	JBLAB-4193	0.122465586627585	BRITROC-78	relapse	sensitive	1
s3	JBLAB-4195	0.359921725335311	BRITROC-81	relapse	resistant	3
s3	JBLAB-4196	0.295112023263799	BRITROC-81	relapse	resistant	3
s3	JBLAB-4199	0.0831894565195301	BRITROC-84	relapse	sensitive	1
s3	JBLAB-4200	0.086976658139418	BRITROC-85	relapse	sensitive	1
s3	JBLAB-4208	0.0351480642574295	BRITROC-91	relapse	resistant	2
s3	JBLAB-4213	0.214941038395477	BRITROC-96	relapse	resistant	4
s3	JBLAB-4217	0.354102300775631	BRITROC-99	relapse	sensitive	1
s3	JBLAB-4218	0.372614387649858	BRITROC-100	relapse	sensitive	1
s3	JBLAB-4223	0.0423608109109839	BRITROC-106	relapse	sensitive	2
s3	JBLAB-4236	0.0585460634954957	BRITROC-32	relapse	resistant	1
s3	JBLAB-4238	0.0274371641901927	BRITROC-32	relapse	resistant	1
s3	JBLAB-4245	0.359627101733617	BRITROC-124	relapse	sensitive	1
s3	JBLAB-4251	0.0417378901407842	BRITROC-131	relapse	sensitive	1
s3	JBLAB-4253	0	BRITROC-133	relapse	sensitive	2
s3	JBLAB-4254	0.215648573425333	BRITROC-134	relapse	sensitive	1
s3	JBLAB-4263	0	BRITROC-94	relapse	sensitive	2
s3	JBLAB-4264	0	BRITROC-94	relapse	sensitive	2
s3	JBLAB-4274	0.204051650657148	BRITROC-147	relapse	resistant	1
s3	JBLAB-4275	0.173699336057564	BRITROC-148	relapse	resistant	2
s3	JBLAB-4277	0.398545079362362	BRITROC-150	relapse	sensitive	1
s3	JBLAB-4278	0.469216557528383	BRITROC-150	relapse	sensitive	1
s3	JBLAB-4282	0.394980758893967	BRITROC-157	relapse	sensitive	1
s3	JBLAB-4285	0.0737042050102518	BRITROC-63	relapse	sensitive	2
s3	JBLAB-4287	0.0999997038214563	BRITROC-120	relapse	sensitive	1
s3	JBLAB-4289	0	BRITROC-14	relapse	sensitive	1
s3	JBLAB-4290	0.227987704675134	BRITROC-37	relapse	sensitive	1
s3	JBLAB-4295	0	BRITROC-91	relapse	resistant	2
s3	JBLAB-4299	0.257560339046609	BRITROC-112	relapse	sensitive	1
s3	JBLAB-4900	0.251768595968472	BRITROC-112	relapse	sensitive	1
s3	JBLAB-4903	0.23273927518273	BRITROC-132	relapse	sensitive	1
s3	JBLAB-4908	0.187382822373815	BRITROC-159	relapse	sensitive	1
s3	JBLAB-4913	0.0846911221235769	BRITROC-165	relapse	resistant	4
s3	JBLAB-4914	0.0938075644992945	BRITROC-165	relapse	resistant	4
s3	JBLAB-4915	0.0532218788678622	BRITROC-166	relapse	sensitive	1
s3	JBLAB-4920	0.14659235640015	BRITROC-167	relapse	resistant	2
s3	JBLAB-4921	0.0928145793200707	BRITROC-169	relapse	sensitive	1
s3	JBLAB-4927	0.420974461363392	BRITROC-176	relapse	resistant	2
s3	JBLAB-4932	0.109987848148969	BRITROC-180	relapse	sensitive	1
s3	JBLAB-4933	0.356738364981791	BRITROC-181	relapse	sensitive	1
s3	JBLAB-4936	0.290463624234731	BRITROC-184	relapse	sensitive	1
s3	JBLAB-4938	0	BRITROC-186	relapse	resistant	1
s3	JBLAB-4939	0.29757914784243	BRITROC-187	relapse	sensitive	1
s3	JBLAB-4940	0.0165559460169921	BRITROC-188	relapse	sensitive	1
s3	JBLAB-4941	0.0419568285776815	BRITROC-188	relapse	sensitive	1
s3	JBLAB-4945	0.441450956593499	BRITROC-192	relapse	sensitive	1
s3	JBLAB-4953	0.0774366607036702	BRITROC-201	relapse	resistant	1
s3	JBLAB-4955	0.289812061938797	BRITROC-203	relapse	sensitive	2
s3	JBLAB-4956	0.399561731011176	BRITROC-204	relapse	sensitive	1
s3	JBLAB-4957	0.199724021360037	BRITROC-205	relapse	sensitive	1
s3	JBLAB-4960	0.198461097613651	BRITROC-209	relapse	sensitive	1
s3	JBLAB-4962	0.457911610696469	BRITROC-212	relapse	resistant	2
s3	JBLAB-4965	0.122366610852586	BRITROC-216	relapse	sensitive	1
s3	JBLAB-4969	0.111802242718241	BRITROC-219	relapse	resistant	1
s3	JBLAB-4971	0.10117940612652	BRITROC-221	relapse	resistant	3
s3	JBLAB-4972	0.163368660999607	BRITROC-222	relapse	resistant	2
s3	JBLAB-4973	0.051146406909562	BRITROC-223	relapse	sensitive	1
s3	JBLAB-4975	0.392502372805208	BRITROC-225	relapse	sensitive	1
s3	JBLAB-4976	0.359796986295096	BRITROC-226	relapse	sensitive	1
s3	JBLAB-4977	0.348091503225212	BRITROC-226	relapse	sensitive	1
s3	JBLAB-4978	0.324516092848257	BRITROC-226	relapse	sensitive	1
s3	JBLAB-4979	0.342147975206615	BRITROC-226	relapse	sensitive	1
s3	JBLAB-4980	0.185311699589836	BRITROC-227	relapse	resistant	2
s3	JBLAB-4981	0.144529229669857	BRITROC-229	relapse	resistant	1
s3	JBLAB-4985	0.0490111560818265	BRITROC-232	relapse	sensitive	1
s3	JBLAB-4986	0	BRITROC-232	relapse	sensitive	1
s3	JBLAB-4987	0	BRITROC-232	relapse	sensitive	1
s3	JBLAB-4989	0.020829759311314	BRITROC-234	relapse	resistant	1
s3	JBLAB-4990	0.437273712450463	BRITROC-235	relapse	sensitive	3
s3	JBLAB-4993	0	BRITROC-238	relapse	sensitive	1
s3	JBLAB-4996	0.155345186024694	BRITROC-241	relapse	sensitive	3
s3	JBLAB-4997	0.15892642330496	BRITROC-242	relapse	sensitive	1
s3	JBLAB-4998	0.0905068994663379	BRITROC-243	relapse	sensitive	1
s3	JBLAB-4999	0.0821382566740366	BRITROC-246	relapse	sensitive	1
s4	IM_101	0	BRITROC-55	diagnosis	sensitive	2
s4	IM_108	0.212522853812677	BRITROC-61	diagnosis	sensitive	2
s4	IM_11	0.0977712722697389	BRITROC-3	diagnosis	resistant	2
s4	IM_112	0.0726965628279138	BRITROC-64	diagnosis	resistant	2
s4	IM_113	0.472173082309424	BRITROC-65	diagnosis	sensitive	1
s4	IM_115	0	BRITROC-67	diagnosis	sensitive	1
s4	IM_116	0.200486381415149	BRITROC-68	diagnosis	sensitive	1
s4	IM_117	0.321221327701904	BRITROC-69	diagnosis	sensitive	1
s4	IM_118	0.314021778486162	BRITROC-69	diagnosis	sensitive	1
s4	IM_119	0.484875970103459	BRITROC-69	diagnosis	sensitive	1
s4	IM_124	0	BRITROC-74	diagnosis	sensitive	1
s4	IM_143	0.423078643121774	BRITROC-92	diagnosis	sensitive	1
s4	IM_146	0.215561335319043	BRITROC-96	diagnosis	resistant	4
s4	IM_149	0.0659557864270268	BRITROC-99	diagnosis	sensitive	1
s4	IM_152	0.37170769130471	BRITROC-104	diagnosis	sensitive	1
s4	IM_153	0.193603079920114	BRITROC-107	diagnosis	sensitive	1
s4	IM_154	0.201198255236879	BRITROC-111	diagnosis	resistant	1
s4	IM_155	0.233785520505679	BRITROC-113	diagnosis	sensitive	3
s4	IM_158	0.277302036595083	BRITROC-118	diagnosis	sensitive	1
s4	IM_165	0	BRITROC-140	diagnosis	sensitive	2
s4	IM_169	0.128370360404307	BRITROC-141	diagnosis	resistant	2
s4	IM_171	0.233443687302816	BRITROC-141	diagnosis	resistant	2
s4	IM_18	0.157257403308419	BRITROC-5	diagnosis	sensitive	2
s4	IM_180	0.018066036781556	BRITROC-115	diagnosis	sensitive	1
s4	IM_182	0.141768469651312	BRITROC-115	diagnosis	sensitive	1
s4	IM_186	0.131336271793647	BRITROC-114	diagnosis	resistant	2
s4	IM_187	0.134057706549186	BRITROC-114	diagnosis	resistant	2
s4	IM_190	0	BRITROC-17	diagnosis	sensitive	1
s4	IM_193	0.451147056031624	BRITROC-135	diagnosis	resistant	1
s4	IM_195	0.22672064906263	BRITROC-136	diagnosis	sensitive	1
s4	IM_196	0.230534254037732	BRITROC-139	diagnosis	sensitive	1
s4	IM_198	0.0751472746460113	BRITROC-147	diagnosis	resistant	1
s4	IM_202	0.230343699102428	BRITROC-101	diagnosis	sensitive	1
s4	IM_205	0.089481802014366	BRITROC-128	diagnosis	sensitive	1
s4	IM_207	0.0358427808040989	BRITROC-138	diagnosis	sensitive	1
s4	IM_208	0.26911161771664	BRITROC-145	diagnosis	sensitive	1
s4	IM_21	0.0102176383752929	BRITROC-7	diagnosis	sensitive	1
s4	IM_211	0.0231432829162828	BRITROC-105	diagnosis	sensitive	2
s4	IM_214	0	BRITROC-124	diagnosis	sensitive	1
s4	IM_218	0.128305095870988	BRITROC-153	diagnosis	sensitive	1
s4	IM_22	0.108371777753275	BRITROC-8	diagnosis	sensitive	1
s4	IM_220	0.0378950615196005	BRITROC-156	diagnosis	sensitive	4
s4	IM_222	0.0338516583238561	BRITROC-162	diagnosis	sensitive	1
s4	IM_223	0	BRITROC-162	diagnosis	sensitive	1
s4	IM_229	0.0172860069662751	BRITROC-115	diagnosis	sensitive	1
s4	IM_23	0.0499262337069729	BRITROC-9	diagnosis	sensitive	1
s4	IM_243	0	BRITROC-170	diagnosis	sensitive	1
s4	IM_25	0.228813510665952	BRITROC-11	diagnosis	sensitive	1
s4	IM_252	0	BRITROC-132	diagnosis	sensitive	1
s4	IM_255	0.489652301391457	BRITROC-146	diagnosis	sensitive	1
s4	IM_256	0.493738836623989	BRITROC-146	diagnosis	sensitive	1
s4	IM_257	0.48563993350306	BRITROC-146	diagnosis	sensitive	1
s4	IM_258	0.509432073742981	BRITROC-146	diagnosis	sensitive	1
s4	IM_259	0.438795372351214	BRITROC-146	diagnosis	sensitive	1
s4	IM_260	0.0673693997153015	BRITROC-157	diagnosis	sensitive	1
s4	IM_269	0	BRITROC-172	diagnosis	sensitive	1
s4	IM_277	0.0497111767803478	BRITROC-187	diagnosis	sensitive	1
s4	IM_282	0.0354111443101432	BRITROC-103	diagnosis	sensitive	2
s4	IM_295	0	BRITROC-209	diagnosis	sensitive	1
s4	IM_299	0.205964876142696	BRITROC-32	diagnosis	resistant	1
s4	IM_3	0.0234034100019	BRITROC-1	diagnosis	resistant	1
s4	IM_300	0.0836216996943029	BRITROC-148	diagnosis	resistant	2
s4	IM_306	0.322110948240446	BRITROC-173	diagnosis	sensitive	1
s4	IM_311	0.339700715523351	BRITROC-94	diagnosis	sensitive	2
s4	IM_312	0.341467660922683	BRITROC-94	diagnosis	sensitive	2
s4	IM_319	0.322756996952181	BRITROC-199	diagnosis	sensitive	1
s4	IM_321	0.371275120201018	BRITROC-205	diagnosis	sensitive	1
s4	IM_323	0.129749865644505	BRITROC-34	diagnosis	sensitive	1
s4	IM_326	0.365461421432922	BRITROC-106	diagnosis	sensitive	2
s4	IM_329	0.0360374370113896	BRITROC-175	diagnosis	sensitive	1
s4	IM_33	0.459137212825632	BRITROC-13	diagnosis	sensitive	2
s4	IM_332	0.307397115022617	BRITROC-218	diagnosis	resistant	2
s4	IM_340	0.0294187959794542	BRITROC-216	diagnosis	sensitive	1
s4	IM_341	0	BRITROC-216	diagnosis	sensitive	1
s4	IM_348	0.418759101275801	BRITROC-224	diagnosis	sensitive	1
s4	IM_349	0	BRITROC-232	diagnosis	sensitive	1
s4	IM_350	0	BRITROC-232	diagnosis	sensitive	1
s4	IM_351	0	BRITROC-232	diagnosis	sensitive	1
s4	IM_352	0.39574413496945	BRITROC-161	diagnosis	sensitive	1
s4	IM_354	0.388683008930338	BRITROC-161	diagnosis	sensitive	1
s4	IM_357	0.268015868492154	BRITROC-185	diagnosis	resistant	5
s4	IM_358	0.240200762988409	BRITROC-185	diagnosis	resistant	5
s4	IM_360	0	BRITROC-192	diagnosis	sensitive	1
s4	IM_361	0.451691499183766	BRITROC-194	diagnosis	sensitive	1
s4	IM_364	0	BRITROC-226	diagnosis	sensitive	1
s4	IM_367	0	BRITROC-237	diagnosis	sensitive	1
s4	IM_381	0	BRITROC-256	diagnosis	sensitive	2
s4	IM_383	0.0262470809274943	BRITROC-267	diagnosis	sensitive	1
s4	IM_385	0.261515635833803	BRITROC-255	diagnosis	resistant	3
s4	IM_387	0.098738759144348	BRITROC-247	diagnosis	sensitive	1
s4	IM_388	0	BRITROC-252	diagnosis	sensitive	1
s4	IM_390	0.13671090128153	BRITROC-271	diagnosis	sensitive	1
s4	IM_394	0	BRITROC-259	diagnosis	sensitive	2
s4	IM_395	0	BRITROC-274	diagnosis	sensitive	2
s4	IM_396	0	BRITROC-274	diagnosis	sensitive	2
s4	IM_399	0.180756792576794	BRITROC-234	diagnosis	resistant	1
s4	IM_400	0.200412110042815	BRITROC-234	diagnosis	resistant	1
s4	IM_401	0.226521771618167	BRITROC-234	diagnosis	resistant	1
s4	IM_402	0.169007725053227	BRITROC-234	diagnosis	resistant	1
s4	IM_403	0.358437029898852	BRITROC-248	diagnosis	resistant	2
s4	IM_411	0	BRITROC-268	diagnosis	resistant	2
s4	IM_412	0	BRITROC-268	diagnosis	resistant	2
s4	IM_414	0.138810990843841	BRITROC-273	diagnosis	sensitive	1
s4	IM_415	0.168641113353972	BRITROC-273	diagnosis	sensitive	1
s4	IM_422	0.421884502111433	BRITROC-229	diagnosis	resistant	1
s4	IM_423	0	BRITROC-241	diagnosis	sensitive	3
s4	IM_426	0.0384494954330584	BRITROC-260	diagnosis	sensitive	1
s4	IM_428	0.0400178511417279	BRITROC-273	diagnosis	sensitive	1
s4	IM_430	0.132771079676091	BRITROC-246	diagnosis	sensitive	1
s4	IM_431	0.141783793447254	BRITROC-242	diagnosis	sensitive	1
s4	IM_434	0	BRITROC-266	diagnosis	sensitive	1
s4	IM_435	0	BRITROC-204	diagnosis	sensitive	1
s4	IM_445	0.0602320243307597	BRITROC-225	diagnosis	sensitive	1
s4	IM_449	0.144401723779097	BRITROC-240	diagnosis	resistant	2
s4	IM_5	0	BRITROC-2	diagnosis	resistant	1
s4	IM_56	0.029323860704964	BRITROC-23	diagnosis	sensitive	2
s4	IM_6	0	BRITROC-2	diagnosis	resistant	1
s4	IM_66	0	BRITROC-29	diagnosis	sensitive	3
s4	IM_7	0.221867776156511	BRITROC-3	diagnosis	resistant	2
s4	IM_80	0.156004237005359	BRITROC-36	diagnosis	sensitive	1
s4	IM_81	0.0551009425916087	BRITROC-37	diagnosis	sensitive	1
s4	IM_82	0	BRITROC-38	diagnosis	sensitive	1
s4	IM_84	0.0189783207048194	BRITROC-39	diagnosis	sensitive	1
s4	IM_85	0	BRITROC-39	diagnosis	sensitive	1
s4	IM_9	0.200989116759195	BRITROC-3	diagnosis	resistant	2
s4	IM_92	0.107488796571468	BRITROC-46	diagnosis	sensitive	1
s4	JBLAB-19302	0.164720210060151	BRITROC-248	relapse	resistant	2
s4	JBLAB-19303	0.139815894689238	BRITROC-248	relapse	resistant	2
s4	JBLAB-19304	0.062697102079748	BRITROC-249	relapse	sensitive	1
s4	JBLAB-19305	0.28570130314901	BRITROC-250	relapse	sensitive	1
s4	JBLAB-19311	0.0278516464149156	BRITROC-228	relapse	resistant	2
s4	JBLAB-19312	0.0635297377039221	BRITROC-245	relapse	sensitive	1
s4	JBLAB-19313	0.0363139923718085	BRITROC-245	relapse	sensitive	1
s4	JBLAB-19316	0	BRITROC-256	relapse	sensitive	2
s4	JBLAB-19317	0.0124804225173405	BRITROC-256	relapse	sensitive	2
s4	JBLAB-19318	0	BRITROC-256	relapse	sensitive	2
s4	JBLAB-19321	0	BRITROC-259	relapse	sensitive	2
s4	JBLAB-19322	0	BRITROC-259	relapse	sensitive	2
s4	JBLAB-19323	0.0872437275110637	BRITROC-260	relapse	sensitive	1
s4	JBLAB-19325	0	BRITROC-263	relapse	sensitive	1
s4	JBLAB-19326	0.280018423976744	BRITROC-264	relapse	sensitive	1
s4	JBLAB-19330	0.346382575794185	BRITROC-267	relapse	sensitive	1
s4	JBLAB-19331	0	BRITROC-268	relapse	resistant	2
s4	JBLAB-19332	0.191905481047197	BRITROC-269	relapse	sensitive	1
s4	JBLAB-19333	0.270888619692834	BRITROC-270	relapse	resistant	3
s4	JBLAB-19334	0.231124097820941	BRITROC-271	relapse	sensitive	1
s4	JBLAB-19335	0.0745740281588227	BRITROC-272	relapse	sensitive	2
s4	JBLAB-19337	0	BRITROC-274	relapse	sensitive	2
s4	JBLAB-19338	0.0595422624790574	BRITROC-274	relapse	sensitive	2
s4	JBLAB-4102	0	BRITROC-1	relapse	resistant	1
s4	JBLAB-4103	0	BRITROC-1	relapse	resistant	1
s4	JBLAB-4104	0	BRITROC-2	relapse	resistant	1
s4	JBLAB-4105	0	BRITROC-2	relapse	resistant	1
s4	JBLAB-4106	0.226673529841227	BRITROC-4	relapse	sensitive	1
s4	JBLAB-4108	0.0305539832203702	BRITROC-5	relapse	sensitive	2
s4	JBLAB-4109	0	BRITROC-5	relapse	sensitive	2
s4	JBLAB-4112	0.0546695836556721	BRITROC-8	relapse	sensitive	1
s4	JBLAB-4113	0	BRITROC-9	relapse	sensitive	1
s4	JBLAB-4115	0.186984413381282	BRITROC-11	relapse	sensitive	1
s4	JBLAB-4116	0.274746483433078	BRITROC-12	relapse	sensitive	3
s4	JBLAB-4120	0.081448562620759	BRITROC-16	relapse	sensitive	3
s4	JBLAB-4123	0.0626959429780101	BRITROC-19	relapse	sensitive	2
s4	JBLAB-4127	0.052068663064365	BRITROC-22	relapse	resistant	2
s4	JBLAB-4128	0.358635502143011	BRITROC-23	relapse	sensitive	2
s4	JBLAB-4136	0.438554441256405	BRITROC-30	relapse	sensitive	1
s4	JBLAB-4139	0.181568115112931	BRITROC-32	relapse	resistant	1
s4	JBLAB-4141	0	BRITROC-34	relapse	sensitive	1
s4	JBLAB-4143	0.0656253916409976	BRITROC-36	relapse	sensitive	1
s4	JBLAB-4144	0.0349647197163269	BRITROC-37	relapse	sensitive	1
s4	JBLAB-4147	0	BRITROC-39	relapse	sensitive	1
s4	JBLAB-4148	0.199228924161396	BRITROC-40	relapse	sensitive	2
s4	JBLAB-4149	0.392175032337092	BRITROC-41	relapse	sensitive	1
s4	JBLAB-4150	0.433111862482886	BRITROC-41	relapse	sensitive	1
s4	JBLAB-4151	0	BRITROC-42	relapse	resistant	2
s4	JBLAB-4152	0.124596846582872	BRITROC-45	relapse	resistant	6
s4	JBLAB-4157	0.168154572649545	BRITROC-47	relapse	sensitive	1
s4	JBLAB-4159	0.123958667506289	BRITROC-49	relapse	sensitive	3
s4	JBLAB-4163	0	BRITROC-53	relapse	resistant	2
s4	JBLAB-4165	0	BRITROC-55	relapse	sensitive	2
s4	JBLAB-4166	0	BRITROC-55	relapse	sensitive	2
s4	JBLAB-4173	0	BRITROC-62	relapse	sensitive	4
s4	JBLAB-4174	0.152448845001636	BRITROC-63	relapse	sensitive	2
s4	JBLAB-4175	0.137712411617867	BRITROC-63	relapse	sensitive	2
s4	JBLAB-4177	0.29364730177558	BRITROC-65	relapse	sensitive	1
s4	JBLAB-4178	0.258427021291007	BRITROC-66	relapse	sensitive	1
s4	JBLAB-4179	0	BRITROC-67	relapse	sensitive	1
s4	JBLAB-4186	0.245060952672921	BRITROC-74	relapse	sensitive	1
s4	JBLAB-4187	0.248949964269899	BRITROC-74	relapse	sensitive	1
s4	JBLAB-4188	0.239510829010085	BRITROC-74	relapse	sensitive	1
s4	JBLAB-4189	0.260415251462561	BRITROC-74	relapse	sensitive	1
s4	JBLAB-4191	0.158498320892532	BRITROC-76	relapse	sensitive	1
s4	JBLAB-4193	0.17901567441728	BRITROC-78	relapse	sensitive	1
s4	JBLAB-4195	0	BRITROC-81	relapse	resistant	3
s4	JBLAB-4196	0.0330870798340017	BRITROC-81	relapse	resistant	3
s4	JBLAB-4199	0.265671120074677	BRITROC-84	relapse	sensitive	1
s4	JBLAB-4200	0.101927877833372	BRITROC-85	relapse	sensitive	1
s4	JBLAB-4208	0.106819174464253	BRITROC-91	relapse	resistant	2
s4	JBLAB-4213	0.188057707525428	BRITROC-96	relapse	resistant	4
s4	JBLAB-4217	0.165609260514941	BRITROC-99	relapse	sensitive	1
s4	JBLAB-4218	0.27336218683556	BRITROC-100	relapse	sensitive	1
s4	JBLAB-4223	0.335040599957352	BRITROC-106	relapse	sensitive	2
s4	JBLAB-4236	0.18051532636638	BRITROC-32	relapse	resistant	1
s4	JBLAB-4238	0.179500038642843	BRITROC-32	relapse	resistant	1
s4	JBLAB-4245	0.0868565610845274	BRITROC-124	relapse	sensitive	1
s4	JBLAB-4251	0.257685035514686	BRITROC-131	relapse	sensitive	1
s4	JBLAB-4253	0.28735728259122	BRITROC-133	relapse	sensitive	2
s4	JBLAB-4254	0.265856256453416	BRITROC-134	relapse	sensitive	1
s4	JBLAB-4263	0.233414131926263	BRITROC-94	relapse	sensitive	2
s4	JBLAB-4264	0.248440214985934	BRITROC-94	relapse	sensitive	2
s4	JBLAB-4274	0.0539468130295709	BRITROC-147	relapse	resistant	1
s4	JBLAB-4275	0.0785777460605175	BRITROC-148	relapse	resistant	2
s4	JBLAB-4277	0.242457702334169	BRITROC-150	relapse	sensitive	1
s4	JBLAB-4278	0.019135824663234	BRITROC-150	relapse	sensitive	1
s4	JBLAB-4282	0.0884429864267402	BRITROC-157	relapse	sensitive	1
s4	JBLAB-4285	0.0924890351138331	BRITROC-63	relapse	sensitive	2
s4	JBLAB-4287	0.322430697239429	BRITROC-120	relapse	sensitive	1
s4	JBLAB-4289	0.379412525883512	BRITROC-14	relapse	sensitive	1
s4	JBLAB-4290	0.0423634815847686	BRITROC-37	relapse	sensitive	1
s4	JBLAB-4295	0.185222659034649	BRITROC-91	relapse	resistant	2
s4	JBLAB-4299	0.103115919989815	BRITROC-112	relapse	sensitive	1
s4	JBLAB-4900	0.094880513061828	BRITROC-112	relapse	sensitive	1
s4	JBLAB-4903	0	BRITROC-132	relapse	sensitive	1
s4	JBLAB-4908	0.186342846826673	BRITROC-159	relapse	sensitive	1
s4	JBLAB-4913	0.242712161112882	BRITROC-165	relapse	resistant	4
s4	JBLAB-4914	0.187389187290074	BRITROC-165	relapse	resistant	4
s4	JBLAB-4915	0.174839370879113	BRITROC-166	relapse	sensitive	1
s4	JBLAB-4920	0.224890077523551	BRITROC-167	relapse	resistant	2
s4	JBLAB-4921	0.301207693135795	BRITROC-169	relapse	sensitive	1
s4	JBLAB-4927	0	BRITROC-176	relapse	resistant	2
s4	JBLAB-4932	0.266793392549718	BRITROC-180	relapse	sensitive	1
s4	JBLAB-4933	0.0271042580997514	BRITROC-181	relapse	sensitive	1
s4	JBLAB-4936	0	BRITROC-184	relapse	sensitive	1
s4	JBLAB-4938	0.435858561831203	BRITROC-186	relapse	resistant	1
s4	JBLAB-4939	0.0758265527698962	BRITROC-187	relapse	sensitive	1
s4	JBLAB-4940	0.282560368795799	BRITROC-188	relapse	sensitive	1
s4	JBLAB-4941	0.273626730316291	BRITROC-188	relapse	sensitive	1
s4	JBLAB-4945	0	BRITROC-192	relapse	sensitive	1
s4	JBLAB-4953	0.0794875849608961	BRITROC-201	relapse	resistant	1
s4	JBLAB-4955	0.0956878220756291	BRITROC-203	relapse	sensitive	2
s4	JBLAB-4956	0	BRITROC-204	relapse	sensitive	1
s4	JBLAB-4957	0.0288370763082364	BRITROC-205	relapse	sensitive	1
s4	JBLAB-4960	0	BRITROC-209	relapse	sensitive	1
s4	JBLAB-4962	0	BRITROC-212	relapse	resistant	2
s4	JBLAB-4965	0.370214141176414	BRITROC-216	relapse	sensitive	1
s4	JBLAB-4969	0.138455178546597	BRITROC-219	relapse	resistant	1
s4	JBLAB-4971	0.240424220435513	BRITROC-221	relapse	resistant	3
s4	JBLAB-4972	0.168594607960507	BRITROC-222	relapse	resistant	2
s4	JBLAB-4973	0.235672010151133	BRITROC-223	relapse	sensitive	1
s4	JBLAB-4975	0	BRITROC-225	relapse	sensitive	1
s4	JBLAB-4976	0	BRITROC-226	relapse	sensitive	1
s4	JBLAB-4977	0	BRITROC-226	relapse	sensitive	1
s4	JBLAB-4978	0	BRITROC-226	relapse	sensitive	1
s4	JBLAB-4979	0	BRITROC-226	relapse	sensitive	1
s4	JBLAB-4980	0.174481177366438	BRITROC-227	relapse	resistant	2
s4	JBLAB-4981	0.469410081413655	BRITROC-229	relapse	resistant	1
s4	JBLAB-4985	0	BRITROC-232	relapse	sensitive	1
s4	JBLAB-4986	0.0946400584413508	BRITROC-232	relapse	sensitive	1
s4	JBLAB-4987	0.116959865298673	BRITROC-232	relapse	sensitive	1
s4	JBLAB-4989	0.202368277135999	BRITROC-234	relapse	resistant	1
s4	JBLAB-4990	0	BRITROC-235	relapse	sensitive	3
s4	JBLAB-4993	0	BRITROC-238	relapse	sensitive	1
s4	JBLAB-4996	0.33664767406787	BRITROC-241	relapse	sensitive	3
s4	JBLAB-4997	0.1356967414051	BRITROC-242	relapse	sensitive	1
s4	JBLAB-4998	0.264243662189751	BRITROC-243	relapse	sensitive	1
s4	JBLAB-4999	0.16403288792118	BRITROC-246	relapse	sensitive	1
s5	IM_101	0.0439610142019648	BRITROC-55	diagnosis	sensitive	2
s5	IM_108	0	BRITROC-61	diagnosis	sensitive	2
s5	IM_11	0.047480989188884	BRITROC-3	diagnosis	resistant	2
s5	IM_112	0.0973009200523819	BRITROC-64	diagnosis	resistant	2
s5	IM_113	0	BRITROC-65	diagnosis	sensitive	1
s5	IM_115	0	BRITROC-67	diagnosis	sensitive	1
s5	IM_116	0.0310389208376256	BRITROC-68	diagnosis	sensitive	1
s5	IM_117	0.0864256453059808	BRITROC-69	diagnosis	sensitive	1
s5	IM_118	0.03464608529991	BRITROC-69	diagnosis	sensitive	1
s5	IM_119	0	BRITROC-69	diagnosis	sensitive	1
s5	IM_124	0.115934862053237	BRITROC-74	diagnosis	sensitive	1
s5	IM_143	0	BRITROC-92	diagnosis	sensitive	1
s5	IM_146	0.0115203122089997	BRITROC-96	diagnosis	resistant	4
s5	IM_149	0	BRITROC-99	diagnosis	sensitive	1
s5	IM_152	0	BRITROC-104	diagnosis	sensitive	1
s5	IM_153	0.0327074993276905	BRITROC-107	diagnosis	sensitive	1
s5	IM_154	0	BRITROC-111	diagnosis	resistant	1
s5	IM_155	0.140903459358105	BRITROC-113	diagnosis	sensitive	3
s5	IM_158	0	BRITROC-118	diagnosis	sensitive	1
s5	IM_165	0.312419538892941	BRITROC-140	diagnosis	sensitive	2
s5	IM_169	0.158211860259925	BRITROC-141	diagnosis	resistant	2
s5	IM_171	0.0252010889681405	BRITROC-141	diagnosis	resistant	2
s5	IM_18	0	BRITROC-5	diagnosis	sensitive	2
s5	IM_180	0.0348329380144225	BRITROC-115	diagnosis	sensitive	1
s5	IM_182	0.0267114536724484	BRITROC-115	diagnosis	sensitive	1
s5	IM_186	0.0480774327446265	BRITROC-114	diagnosis	resistant	2
s5	IM_187	0.0576508970635681	BRITROC-114	diagnosis	resistant	2
s5	IM_190	0.0240149316290943	BRITROC-17	diagnosis	sensitive	1
s5	IM_193	0	BRITROC-135	diagnosis	resistant	1
s5	IM_195	0.0776338994443406	BRITROC-136	diagnosis	sensitive	1
s5	IM_196	0.0127755959428162	BRITROC-139	diagnosis	sensitive	1
s5	IM_198	0.0164226071062233	BRITROC-147	diagnosis	resistant	1
s5	IM_202	0	BRITROC-101	diagnosis	sensitive	1
s5	IM_205	0.0991944902910124	BRITROC-128	diagnosis	sensitive	1
s5	IM_207	0.0140257846135738	BRITROC-138	diagnosis	sensitive	1
s5	IM_208	0.0452120369293624	BRITROC-145	diagnosis	sensitive	1
s5	IM_21	0.340531200851891	BRITROC-7	diagnosis	sensitive	1
s5	IM_211	0.0568329253400128	BRITROC-105	diagnosis	sensitive	2
s5	IM_214	0.172767061129315	BRITROC-124	diagnosis	sensitive	1
s5	IM_218	0.0252552686123414	BRITROC-153	diagnosis	sensitive	1
s5	IM_22	0.0420007930856599	BRITROC-8	diagnosis	sensitive	1
s5	IM_220	0.159843602402081	BRITROC-156	diagnosis	sensitive	4
s5	IM_222	0.0221055157216213	BRITROC-162	diagnosis	sensitive	1
s5	IM_223	0.134447691798689	BRITROC-162	diagnosis	sensitive	1
s5	IM_229	0.284445365123403	BRITROC-115	diagnosis	sensitive	1
s5	IM_23	0	BRITROC-9	diagnosis	sensitive	1
s5	IM_243	0.0692134820803282	BRITROC-170	diagnosis	sensitive	1
s5	IM_25	0.0665077669690493	BRITROC-11	diagnosis	sensitive	1
s5	IM_252	0	BRITROC-132	diagnosis	sensitive	1
s5	IM_255	0	BRITROC-146	diagnosis	sensitive	1
s5	IM_256	0	BRITROC-146	diagnosis	sensitive	1
s5	IM_257	0.0367300261368933	BRITROC-146	diagnosis	sensitive	1
s5	IM_258	0	BRITROC-146	diagnosis	sensitive	1
s5	IM_259	0	BRITROC-146	diagnosis	sensitive	1
s5	IM_260	0.207276187917499	BRITROC-157	diagnosis	sensitive	1
s5	IM_269	0.0725243920911848	BRITROC-172	diagnosis	sensitive	1
s5	IM_277	0.239959274638042	BRITROC-187	diagnosis	sensitive	1
s5	IM_282	0.0743565469621742	BRITROC-103	diagnosis	sensitive	2
s5	IM_295	0.083093438816996	BRITROC-209	diagnosis	sensitive	1
s5	IM_299	0.156811371857425	BRITROC-32	diagnosis	resistant	1
s5	IM_3	0.0479448862424296	BRITROC-1	diagnosis	resistant	1
s5	IM_300	0.0389801903759824	BRITROC-148	diagnosis	resistant	2
s5	IM_306	0	BRITROC-173	diagnosis	sensitive	1
s5	IM_311	0	BRITROC-94	diagnosis	sensitive	2
s5	IM_312	0	BRITROC-94	diagnosis	sensitive	2
s5	IM_319	0	BRITROC-199	diagnosis	sensitive	1
s5	IM_321	0	BRITROC-205	diagnosis	sensitive	1
s5	IM_323	0	BRITROC-34	diagnosis	sensitive	1
s5	IM_326	0	BRITROC-106	diagnosis	sensitive	2
s5	IM_329	0.0380748275288904	BRITROC-175	diagnosis	sensitive	1
s5	IM_33	0	BRITROC-13	diagnosis	sensitive	2
s5	IM_332	0.0144082321779927	BRITROC-218	diagnosis	resistant	2
s5	IM_340	0.133047103651153	BRITROC-216	diagnosis	sensitive	1
s5	IM_341	0.0885315352825784	BRITROC-216	diagnosis	sensitive	1
s5	IM_348	0	BRITROC-224	diagnosis	sensitive	1
s5	IM_349	0.0148282523752437	BRITROC-232	diagnosis	sensitive	1
s5	IM_350	0	BRITROC-232	diagnosis	sensitive	1
s5	IM_351	0.0157059359078795	BRITROC-232	diagnosis	sensitive	1
s5	IM_352	0.0542223253015312	BRITROC-161	diagnosis	sensitive	1
s5	IM_354	0.109693888290469	BRITROC-161	diagnosis	sensitive	1
s5	IM_357	0	BRITROC-185	diagnosis	resistant	5
s5	IM_358	0.0140604403252147	BRITROC-185	diagnosis	resistant	5
s5	IM_360	0.286735143383449	BRITROC-192	diagnosis	sensitive	1
s5	IM_361	0	BRITROC-194	diagnosis	sensitive	1
s5	IM_364	0	BRITROC-226	diagnosis	sensitive	1
s5	IM_367	0.175986904999413	BRITROC-237	diagnosis	sensitive	1
s5	IM_381	0.251702185458965	BRITROC-256	diagnosis	sensitive	2
s5	IM_383	0	BRITROC-267	diagnosis	sensitive	1
s5	IM_385	0.0407897872401223	BRITROC-255	diagnosis	resistant	3
s5	IM_387	0.191850762925407	BRITROC-247	diagnosis	sensitive	1
s5	IM_388	0.411924748526851	BRITROC-252	diagnosis	sensitive	1
s5	IM_390	0.141733063191984	BRITROC-271	diagnosis	sensitive	1
s5	IM_394	0.22250032187355	BRITROC-259	diagnosis	sensitive	2
s5	IM_395	0	BRITROC-274	diagnosis	sensitive	2
s5	IM_396	0	BRITROC-274	diagnosis	sensitive	2
s5	IM_399	0.142232133093364	BRITROC-234	diagnosis	resistant	1
s5	IM_400	0.07210865687587	BRITROC-234	diagnosis	resistant	1
s5	IM_401	0.0433676219318097	BRITROC-234	diagnosis	resistant	1
s5	IM_402	0	BRITROC-234	diagnosis	resistant	1
s5	IM_403	0	BRITROC-248	diagnosis	resistant	2
s5	IM_411	0	BRITROC-268	diagnosis	resistant	2
s5	IM_412	0	BRITROC-268	diagnosis	resistant	2
s5	IM_414	0.0141565239930233	BRITROC-273	diagnosis	sensitive	1
s5	IM_415	0.0668365044610452	BRITROC-273	diagnosis	sensitive	1
s5	IM_422	0	BRITROC-229	diagnosis	resistant	1
s5	IM_423	0.046082773689481	BRITROC-241	diagnosis	sensitive	3
s5	IM_426	0.108894356408134	BRITROC-260	diagnosis	sensitive	1
s5	IM_428	0.317318656434024	BRITROC-273	diagnosis	sensitive	1
s5	IM_430	0.117644993726594	BRITROC-246	diagnosis	sensitive	1
s5	IM_431	0	BRITROC-242	diagnosis	sensitive	1
s5	IM_434	0	BRITROC-266	diagnosis	sensitive	1
s5	IM_435	0	BRITROC-204	diagnosis	sensitive	1
s5	IM_445	0.0935069707378029	BRITROC-225	diagnosis	sensitive	1
s5	IM_449	0.0390929540396202	BRITROC-240	diagnosis	resistant	2
s5	IM_5	0	BRITROC-2	diagnosis	resistant	1
s5	IM_56	0.142386984699162	BRITROC-23	diagnosis	sensitive	2
s5	IM_6	0.0254458471847166	BRITROC-2	diagnosis	resistant	1
s5	IM_66	0.0372419003059192	BRITROC-29	diagnosis	sensitive	3
s5	IM_7	0	BRITROC-3	diagnosis	resistant	2
s5	IM_80	0.109996490850463	BRITROC-36	diagnosis	sensitive	1
s5	IM_81	0.0775969142928714	BRITROC-37	diagnosis	sensitive	1
s5	IM_82	0.134331076086675	BRITROC-38	diagnosis	sensitive	1
s5	IM_84	0.0645238427784711	BRITROC-39	diagnosis	sensitive	1
s5	IM_85	0.358320312922992	BRITROC-39	diagnosis	sensitive	1
s5	IM_9	0	BRITROC-3	diagnosis	resistant	2
s5	IM_92	0.0880257186764592	BRITROC-46	diagnosis	sensitive	1
s5	JBLAB-19302	0.0564152351747342	BRITROC-248	relapse	resistant	2
s5	JBLAB-19303	0.0318403669681906	BRITROC-248	relapse	resistant	2
s5	JBLAB-19304	0.0333759616015446	BRITROC-249	relapse	sensitive	1
s5	JBLAB-19305	0	BRITROC-250	relapse	sensitive	1
s5	JBLAB-19311	0	BRITROC-228	relapse	resistant	2
s5	JBLAB-19312	0	BRITROC-245	relapse	sensitive	1
s5	JBLAB-19313	0	BRITROC-245	relapse	sensitive	1
s5	JBLAB-19316	0.0324262434206849	BRITROC-256	relapse	sensitive	2
s5	JBLAB-19317	0.0798600647525113	BRITROC-256	relapse	sensitive	2
s5	JBLAB-19318	0	BRITROC-256	relapse	sensitive	2
s5	JBLAB-19321	0.0887116719150228	BRITROC-259	relapse	sensitive	2
s5	JBLAB-19322	0.0509612717064361	BRITROC-259	relapse	sensitive	2
s5	JBLAB-19323	0.0983405111710252	BRITROC-260	relapse	sensitive	1
s5	JBLAB-19325	0	BRITROC-263	relapse	sensitive	1
s5	JBLAB-19326	0.0116246301712592	BRITROC-264	relapse	sensitive	1
s5	JBLAB-19330	0.0401818009425018	BRITROC-267	relapse	sensitive	1
s5	JBLAB-19331	0	BRITROC-268	relapse	resistant	2
s5	JBLAB-19332	0.0189154894796591	BRITROC-269	relapse	sensitive	1
s5	JBLAB-19333	0.0356445166468027	BRITROC-270	relapse	resistant	3
s5	JBLAB-19334	0.0695896003010124	BRITROC-271	relapse	sensitive	1
s5	JBLAB-19335	0.0841135848943445	BRITROC-272	relapse	sensitive	2
s5	JBLAB-19337	0	BRITROC-274	relapse	sensitive	2
s5	JBLAB-19338	0	BRITROC-274	relapse	sensitive	2
s5	JBLAB-4102	0.02631956349647	BRITROC-1	relapse	resistant	1
s5	JBLAB-4103	0.0819178899582174	BRITROC-1	relapse	resistant	1
s5	JBLAB-4104	0	BRITROC-2	relapse	resistant	1
s5	JBLAB-4105	0	BRITROC-2	relapse	resistant	1
s5	JBLAB-4106	0.103494403337047	BRITROC-4	relapse	sensitive	1
s5	JBLAB-4108	0	BRITROC-5	relapse	sensitive	2
s5	JBLAB-4109	0.012524399912396	BRITROC-5	relapse	sensitive	2
s5	JBLAB-4112	0.016164096678853	BRITROC-8	relapse	sensitive	1
s5	JBLAB-4113	0.0334187593129412	BRITROC-9	relapse	sensitive	1
s5	JBLAB-4115	0.0340445630864342	BRITROC-11	relapse	sensitive	1
s5	JBLAB-4116	0.074054072058541	BRITROC-12	relapse	sensitive	3
s5	JBLAB-4120	0.0134714932076439	BRITROC-16	relapse	sensitive	3
s5	JBLAB-4123	0.170629728961559	BRITROC-19	relapse	sensitive	2
s5	JBLAB-4127	0	BRITROC-22	relapse	resistant	2
s5	JBLAB-4128	0.0128022440445316	BRITROC-23	relapse	sensitive	2
s5	JBLAB-4136	0	BRITROC-30	relapse	sensitive	1
s5	JBLAB-4139	0.0950602300408366	BRITROC-32	relapse	resistant	1
s5	JBLAB-4141	0	BRITROC-34	relapse	sensitive	1
s5	JBLAB-4143	0.0177708801431663	BRITROC-36	relapse	sensitive	1
s5	JBLAB-4144	0.0119393833858182	BRITROC-37	relapse	sensitive	1
s5	JBLAB-4147	0.053851972964164	BRITROC-39	relapse	sensitive	1
s5	JBLAB-4148	0.145365888642832	BRITROC-40	relapse	sensitive	2
s5	JBLAB-4149	0.0279334430451282	BRITROC-41	relapse	sensitive	1
s5	JBLAB-4150	0	BRITROC-41	relapse	sensitive	1
s5	JBLAB-4151	0.0162799841419493	BRITROC-42	relapse	resistant	2
s5	JBLAB-4152	0	BRITROC-45	relapse	resistant	6
s5	JBLAB-4157	0	BRITROC-47	relapse	sensitive	1
s5	JBLAB-4159	0.0615431422415325	BRITROC-49	relapse	sensitive	3
s5	JBLAB-4163	0	BRITROC-53	relapse	resistant	2
s5	JBLAB-4165	0	BRITROC-55	relapse	sensitive	2
s5	JBLAB-4166	0	BRITROC-55	relapse	sensitive	2
s5	JBLAB-4173	0	BRITROC-62	relapse	sensitive	4
s5	JBLAB-4174	0.0753708079555413	BRITROC-63	relapse	sensitive	2
s5	JBLAB-4175	0.0487258176002444	BRITROC-63	relapse	sensitive	2
s5	JBLAB-4177	0.0556688489758728	BRITROC-65	relapse	sensitive	1
s5	JBLAB-4178	0	BRITROC-66	relapse	sensitive	1
s5	JBLAB-4179	0.116102528797386	BRITROC-67	relapse	sensitive	1
s5	JBLAB-4186	0.0849967909388867	BRITROC-74	relapse	sensitive	1
s5	JBLAB-4187	0.0708560619377169	BRITROC-74	relapse	sensitive	1
s5	JBLAB-4188	0.0255986458192027	BRITROC-74	relapse	sensitive	1
s5	JBLAB-4189	0.0354079039131887	BRITROC-74	relapse	sensitive	1
s5	JBLAB-4191	0	BRITROC-76	relapse	sensitive	1
s5	JBLAB-4193	0	BRITROC-78	relapse	sensitive	1
s5	JBLAB-4195	0.0475578232887229	BRITROC-81	relapse	resistant	3
s5	JBLAB-4196	0.118720951303208	BRITROC-81	relapse	resistant	3
s5	JBLAB-4199	0.0776845097506005	BRITROC-84	relapse	sensitive	1
s5	JBLAB-4200	0	BRITROC-85	relapse	sensitive	1
s5	JBLAB-4208	0	BRITROC-91	relapse	resistant	2
s5	JBLAB-4213	0.0370004990836038	BRITROC-96	relapse	resistant	4
s5	JBLAB-4217	0	BRITROC-99	relapse	sensitive	1
s5	JBLAB-4218	0	BRITROC-100	relapse	sensitive	1
s5	JBLAB-4223	0	BRITROC-106	relapse	sensitive	2
s5	JBLAB-4236	0.0409277325047313	BRITROC-32	relapse	resistant	1
s5	JBLAB-4238	0.085222762602669	BRITROC-32	relapse	resistant	1
s5	JBLAB-4245	0.146255766577547	BRITROC-124	relapse	sensitive	1
s5	JBLAB-4251	0.0143832626011402	BRITROC-131	relapse	sensitive	1
s5	JBLAB-4253	0.0635382544677799	BRITROC-133	relapse	sensitive	2
s5	JBLAB-4254	0.0221541566005408	BRITROC-134	relapse	sensitive	1
s5	JBLAB-4263	0.128700756363707	BRITROC-94	relapse	sensitive	2
s5	JBLAB-4264	0.150266369751547	BRITROC-94	relapse	sensitive	2
s5	JBLAB-4274	0.0111499884375594	BRITROC-147	relapse	resistant	1
s5	JBLAB-4275	0.0230882636589987	BRITROC-148	relapse	resistant	2
s5	JBLAB-4277	0	BRITROC-150	relapse	sensitive	1
s5	JBLAB-4278	0	BRITROC-150	relapse	sensitive	1
s5	JBLAB-4282	0	BRITROC-157	relapse	sensitive	1
s5	JBLAB-4285	0.0915786523917933	BRITROC-63	relapse	sensitive	2
s5	JBLAB-4287	0.0641362911842513	BRITROC-120	relapse	sensitive	1
s5	JBLAB-4289	0	BRITROC-14	relapse	sensitive	1
s5	JBLAB-4290	0.0132027438668887	BRITROC-37	relapse	sensitive	1
s5	JBLAB-4295	0.0411955488155478	BRITROC-91	relapse	resistant	2
s5	JBLAB-4299	0.101240334395692	BRITROC-112	relapse	sensitive	1
s5	JBLAB-4900	0.115132532534893	BRITROC-112	relapse	sensitive	1
s5	JBLAB-4903	0.0641036252309782	BRITROC-132	relapse	sensitive	1
s5	JBLAB-4908	0.0544742967023819	BRITROC-159	relapse	sensitive	1
s5	JBLAB-4913	0.0688190013384747	BRITROC-165	relapse	resistant	4
s5	JBLAB-4914	0.0453541122650542	BRITROC-165	relapse	resistant	4
s5	JBLAB-4915	0.0296980711861443	BRITROC-166	relapse	sensitive	1
s5	JBLAB-4920	0.0560338794175224	BRITROC-167	relapse	resistant	2
s5	JBLAB-4921	0	BRITROC-169	relapse	sensitive	1
s5	JBLAB-4927	0	BRITROC-176	relapse	resistant	2
s5	JBLAB-4932	0.0134727532207879	BRITROC-180	relapse	sensitive	1
s5	JBLAB-4933	0	BRITROC-181	relapse	sensitive	1
s5	JBLAB-4936	0.0309255939955632	BRITROC-184	relapse	sensitive	1
s5	JBLAB-4938	0	BRITROC-186	relapse	resistant	1
s5	JBLAB-4939	0.0390872685185355	BRITROC-187	relapse	sensitive	1
s5	JBLAB-4940	0.0568697443765501	BRITROC-188	relapse	sensitive	1
s5	JBLAB-4941	0.0474944217361991	BRITROC-188	relapse	sensitive	1
s5	JBLAB-4945	0	BRITROC-192	relapse	sensitive	1
s5	JBLAB-4953	0.0347046895054225	BRITROC-201	relapse	resistant	1
s5	JBLAB-4955	0.0417749308594105	BRITROC-203	relapse	sensitive	2
s5	JBLAB-4956	0.0265109312643963	BRITROC-204	relapse	sensitive	1
s5	JBLAB-4957	0	BRITROC-205	relapse	sensitive	1
s5	JBLAB-4960	0	BRITROC-209	relapse	sensitive	1
s5	JBLAB-4962	0	BRITROC-212	relapse	resistant	2
s5	JBLAB-4965	0.0182399793299725	BRITROC-216	relapse	sensitive	1
s5	JBLAB-4969	0.0859153164968869	BRITROC-219	relapse	resistant	1
s5	JBLAB-4971	0.0693433075780741	BRITROC-221	relapse	resistant	3
s5	JBLAB-4972	0.0638830322396803	BRITROC-222	relapse	resistant	2
s5	JBLAB-4973	0	BRITROC-223	relapse	sensitive	1
s5	JBLAB-4975	0	BRITROC-225	relapse	sensitive	1
s5	JBLAB-4976	0.0279779207863139	BRITROC-226	relapse	sensitive	1
s5	JBLAB-4977	0	BRITROC-226	relapse	sensitive	1
s5	JBLAB-4978	0	BRITROC-226	relapse	sensitive	1
s5	JBLAB-4979	0	BRITROC-226	relapse	sensitive	1
s5	JBLAB-4980	0.0269252612305447	BRITROC-227	relapse	resistant	2
s5	JBLAB-4981	0	BRITROC-229	relapse	resistant	1
s5	JBLAB-4985	0	BRITROC-232	relapse	sensitive	1
s5	JBLAB-4986	0.0966484159279934	BRITROC-232	relapse	sensitive	1
s5	JBLAB-4987	0.0970413538546022	BRITROC-232	relapse	sensitive	1
s5	JBLAB-4989	0	BRITROC-234	relapse	resistant	1
s5	JBLAB-4990	0	BRITROC-235	relapse	sensitive	3
s5	JBLAB-4993	0	BRITROC-238	relapse	sensitive	1
s5	JBLAB-4996	0	BRITROC-241	relapse	sensitive	3
s5	JBLAB-4997	0.0439869636682911	BRITROC-242	relapse	sensitive	1
s5	JBLAB-4998	0.0175825021981101	BRITROC-243	relapse	sensitive	1
s5	JBLAB-4999	0.0976188413468592	BRITROC-246	relapse	sensitive	1
s6	IM_101	0	BRITROC-55	diagnosis	sensitive	2
s6	IM_108	0.132496332609754	BRITROC-61	diagnosis	sensitive	2
s6	IM_11	0.0986501439275717	BRITROC-3	diagnosis	resistant	2
s6	IM_112	0	BRITROC-64	diagnosis	resistant	2
s6	IM_113	0.172937497975278	BRITROC-65	diagnosis	sensitive	1
s6	IM_115	0	BRITROC-67	diagnosis	sensitive	1
s6	IM_116	0	BRITROC-68	diagnosis	sensitive	1
s6	IM_117	0.119585547836714	BRITROC-69	diagnosis	sensitive	1
s6	IM_118	0.0749757910955825	BRITROC-69	diagnosis	sensitive	1
s6	IM_119	0.183223840348849	BRITROC-69	diagnosis	sensitive	1
s6	IM_124	0	BRITROC-74	diagnosis	sensitive	1
s6	IM_143	0	BRITROC-92	diagnosis	sensitive	1
s6	IM_146	0	BRITROC-96	diagnosis	resistant	4
s6	IM_149	0	BRITROC-99	diagnosis	sensitive	1
s6	IM_152	0.0472110137962469	BRITROC-104	diagnosis	sensitive	1
s6	IM_153	0	BRITROC-107	diagnosis	sensitive	1
s6	IM_154	0	BRITROC-111	diagnosis	resistant	1
s6	IM_155	0.0724298324897461	BRITROC-113	diagnosis	sensitive	3
s6	IM_158	0.0779095841101826	BRITROC-118	diagnosis	sensitive	1
s6	IM_165	0	BRITROC-140	diagnosis	sensitive	2
s6	IM_169	0	BRITROC-141	diagnosis	resistant	2
s6	IM_171	0	BRITROC-141	diagnosis	resistant	2
s6	IM_18	0	BRITROC-5	diagnosis	sensitive	2
s6	IM_180	0.0434963135580464	BRITROC-115	diagnosis	sensitive	1
s6	IM_182	0.0786203713492126	BRITROC-115	diagnosis	sensitive	1
s6	IM_186	0.0790171604972242	BRITROC-114	diagnosis	resistant	2
s6	IM_187	0.0394563656029899	BRITROC-114	diagnosis	resistant	2
s6	IM_190	0.0321956274519972	BRITROC-17	diagnosis	sensitive	1
s6	IM_193	0.182798950056073	BRITROC-135	diagnosis	resistant	1
s6	IM_195	0.21046257009923	BRITROC-136	diagnosis	sensitive	1
s6	IM_196	0.0863989427537873	BRITROC-139	diagnosis	sensitive	1
s6	IM_198	0.0758985861983566	BRITROC-147	diagnosis	resistant	1
s6	IM_202	0.193479312880703	BRITROC-101	diagnosis	sensitive	1
s6	IM_205	0.0505609969918426	BRITROC-128	diagnosis	sensitive	1
s6	IM_207	0	BRITROC-138	diagnosis	sensitive	1
s6	IM_208	0.0486404751532872	BRITROC-145	diagnosis	sensitive	1
s6	IM_21	0	BRITROC-7	diagnosis	sensitive	1
s6	IM_211	0.015500088340787	BRITROC-105	diagnosis	sensitive	2
s6	IM_214	0	BRITROC-124	diagnosis	sensitive	1
s6	IM_218	0.0414394432363036	BRITROC-153	diagnosis	sensitive	1
s6	IM_22	0.0121123268096919	BRITROC-8	diagnosis	sensitive	1
s6	IM_220	0.113175912650186	BRITROC-156	diagnosis	sensitive	4
s6	IM_222	0.0383571621128992	BRITROC-162	diagnosis	sensitive	1
s6	IM_223	0	BRITROC-162	diagnosis	sensitive	1
s6	IM_229	0	BRITROC-115	diagnosis	sensitive	1
s6	IM_23	0	BRITROC-9	diagnosis	sensitive	1
s6	IM_243	0	BRITROC-170	diagnosis	sensitive	1
s6	IM_25	0.0226407097084363	BRITROC-11	diagnosis	sensitive	1
s6	IM_252	0	BRITROC-132	diagnosis	sensitive	1
s6	IM_255	0.0494196626190296	BRITROC-146	diagnosis	sensitive	1
s6	IM_256	0.0176656546107336	BRITROC-146	diagnosis	sensitive	1
s6	IM_257	0.0192562914314771	BRITROC-146	diagnosis	sensitive	1
s6	IM_258	0	BRITROC-146	diagnosis	sensitive	1
s6	IM_259	0.0551020858058663	BRITROC-146	diagnosis	sensitive	1
s6	IM_260	0	BRITROC-157	diagnosis	sensitive	1
s6	IM_269	0	BRITROC-172	diagnosis	sensitive	1
s6	IM_277	0.0187881347177339	BRITROC-187	diagnosis	sensitive	1
s6	IM_282	0	BRITROC-103	diagnosis	sensitive	2
s6	IM_295	0	BRITROC-209	diagnosis	sensitive	1
s6	IM_299	0.0877677562775869	BRITROC-32	diagnosis	resistant	1
s6	IM_3	0	BRITROC-1	diagnosis	resistant	1
s6	IM_300	0.108129047650683	BRITROC-148	diagnosis	resistant	2
s6	IM_306	0.466449601191796	BRITROC-173	diagnosis	sensitive	1
s6	IM_311	0	BRITROC-94	diagnosis	sensitive	2
s6	IM_312	0	BRITROC-94	diagnosis	sensitive	2
s6	IM_319	0.0121126803822283	BRITROC-199	diagnosis	sensitive	1
s6	IM_321	0	BRITROC-205	diagnosis	sensitive	1
s6	IM_323	0	BRITROC-34	diagnosis	sensitive	1
s6	IM_326	0.115549286344162	BRITROC-106	diagnosis	sensitive	2
s6	IM_329	0.0164733880899445	BRITROC-175	diagnosis	sensitive	1
s6	IM_33	0.339208784409123	BRITROC-13	diagnosis	sensitive	2
s6	IM_332	0	BRITROC-218	diagnosis	resistant	2
s6	IM_340	0	BRITROC-216	diagnosis	sensitive	1
s6	IM_341	0	BRITROC-216	diagnosis	sensitive	1
s6	IM_348	0	BRITROC-224	diagnosis	sensitive	1
s6	IM_349	0.0535667001335904	BRITROC-232	diagnosis	sensitive	1
s6	IM_350	0.0684581504692497	BRITROC-232	diagnosis	sensitive	1
s6	IM_351	0.0480148186626167	BRITROC-232	diagnosis	sensitive	1
s6	IM_352	0.0653192149731655	BRITROC-161	diagnosis	sensitive	1
s6	IM_354	0.0312580539172186	BRITROC-161	diagnosis	sensitive	1
s6	IM_357	0	BRITROC-185	diagnosis	resistant	5
s6	IM_358	0	BRITROC-185	diagnosis	resistant	5
s6	IM_360	0	BRITROC-192	diagnosis	sensitive	1
s6	IM_361	0	BRITROC-194	diagnosis	sensitive	1
s6	IM_364	0.0162678838447194	BRITROC-226	diagnosis	sensitive	1
s6	IM_367	0	BRITROC-237	diagnosis	sensitive	1
s6	IM_381	0	BRITROC-256	diagnosis	sensitive	2
s6	IM_383	0.0159837334459337	BRITROC-267	diagnosis	sensitive	1
s6	IM_385	0.0833825348661502	BRITROC-255	diagnosis	resistant	3
s6	IM_387	0	BRITROC-247	diagnosis	sensitive	1
s6	IM_388	0	BRITROC-252	diagnosis	sensitive	1
s6	IM_390	0	BRITROC-271	diagnosis	sensitive	1
s6	IM_394	0	BRITROC-259	diagnosis	sensitive	2
s6	IM_395	0	BRITROC-274	diagnosis	sensitive	2
s6	IM_396	0	BRITROC-274	diagnosis	sensitive	2
s6	IM_399	0.0299622905649332	BRITROC-234	diagnosis	resistant	1
s6	IM_400	0.060809286065349	BRITROC-234	diagnosis	resistant	1
s6	IM_401	0.118650484006254	BRITROC-234	diagnosis	resistant	1
s6	IM_402	0.11639956036702	BRITROC-234	diagnosis	resistant	1
s6	IM_403	0	BRITROC-248	diagnosis	resistant	2
s6	IM_411	0.0141708401587775	BRITROC-268	diagnosis	resistant	2
s6	IM_412	0	BRITROC-268	diagnosis	resistant	2
s6	IM_414	0	BRITROC-273	diagnosis	sensitive	1
s6	IM_415	0	BRITROC-273	diagnosis	sensitive	1
s6	IM_422	0.035631685951329	BRITROC-229	diagnosis	resistant	1
s6	IM_423	0.0273898787760426	BRITROC-241	diagnosis	sensitive	3
s6	IM_426	0	BRITROC-260	diagnosis	sensitive	1
s6	IM_428	0	BRITROC-273	diagnosis	sensitive	1
s6	IM_430	0.0653367254605066	BRITROC-246	diagnosis	sensitive	1
s6	IM_431	0.112056533610732	BRITROC-242	diagnosis	sensitive	1
s6	IM_434	0	BRITROC-266	diagnosis	sensitive	1
s6	IM_435	0	BRITROC-204	diagnosis	sensitive	1
s6	IM_445	0	BRITROC-225	diagnosis	sensitive	1
s6	IM_449	0.0430215685564617	BRITROC-240	diagnosis	resistant	2
s6	IM_5	0.140322974432804	BRITROC-2	diagnosis	resistant	1
s6	IM_56	0	BRITROC-23	diagnosis	sensitive	2
s6	IM_6	0.148055251048852	BRITROC-2	diagnosis	resistant	1
s6	IM_66	0	BRITROC-29	diagnosis	sensitive	3
s6	IM_7	0.062551180172657	BRITROC-3	diagnosis	resistant	2
s6	IM_80	0.223600032420241	BRITROC-36	diagnosis	sensitive	1
s6	IM_81	0.107532175230677	BRITROC-37	diagnosis	sensitive	1
s6	IM_82	0	BRITROC-38	diagnosis	sensitive	1
s6	IM_84	0	BRITROC-39	diagnosis	sensitive	1
s6	IM_85	0	BRITROC-39	diagnosis	sensitive	1
s6	IM_9	0.0882071807572324	BRITROC-3	diagnosis	resistant	2
s6	IM_92	0	BRITROC-46	diagnosis	sensitive	1
s6	JBLAB-19302	0.0415617438677139	BRITROC-248	relapse	resistant	2
s6	JBLAB-19303	0	BRITROC-248	relapse	resistant	2
s6	JBLAB-19304	0	BRITROC-249	relapse	sensitive	1
s6	JBLAB-19305	0.127074665611537	BRITROC-250	relapse	sensitive	1
s6	JBLAB-19311	0	BRITROC-228	relapse	resistant	2
s6	JBLAB-19312	0	BRITROC-245	relapse	sensitive	1
s6	JBLAB-19313	0	BRITROC-245	relapse	sensitive	1
s6	JBLAB-19316	0.0257468286093829	BRITROC-256	relapse	sensitive	2
s6	JBLAB-19317	0	BRITROC-256	relapse	sensitive	2
s6	JBLAB-19318	0	BRITROC-256	relapse	sensitive	2
s6	JBLAB-19321	0	BRITROC-259	relapse	sensitive	2
s6	JBLAB-19322	0	BRITROC-259	relapse	sensitive	2
s6	JBLAB-19323	0	BRITROC-260	relapse	sensitive	1
s6	JBLAB-19325	0	BRITROC-263	relapse	sensitive	1
s6	JBLAB-19326	0	BRITROC-264	relapse	sensitive	1
s6	JBLAB-19330	0.035461876784845	BRITROC-267	relapse	sensitive	1
s6	JBLAB-19331	0.0131870132857327	BRITROC-268	relapse	resistant	2
s6	JBLAB-19332	0.0636632262702558	BRITROC-269	relapse	sensitive	1
s6	JBLAB-19333	0.0648169866981106	BRITROC-270	relapse	resistant	3
s6	JBLAB-19334	0	BRITROC-271	relapse	sensitive	1
s6	JBLAB-19335	0	BRITROC-272	relapse	sensitive	2
s6	JBLAB-19337	0	BRITROC-274	relapse	sensitive	2
s6	JBLAB-19338	0	BRITROC-274	relapse	sensitive	2
s6	JBLAB-4102	0	BRITROC-1	relapse	resistant	1
s6	JBLAB-4103	0	BRITROC-1	relapse	resistant	1
s6	JBLAB-4104	0.0764838089004056	BRITROC-2	relapse	resistant	1
s6	JBLAB-4105	0.106998705734583	BRITROC-2	relapse	resistant	1
s6	JBLAB-4106	0.0701619188848809	BRITROC-4	relapse	sensitive	1
s6	JBLAB-4108	0	BRITROC-5	relapse	sensitive	2
s6	JBLAB-4109	0	BRITROC-5	relapse	sensitive	2
s6	JBLAB-4112	0.0101432594357709	BRITROC-8	relapse	sensitive	1
s6	JBLAB-4113	0	BRITROC-9	relapse	sensitive	1
s6	JBLAB-4115	0.0288767642444532	BRITROC-11	relapse	sensitive	1
s6	JBLAB-4116	0.0661873837451906	BRITROC-12	relapse	sensitive	3
s6	JBLAB-4120	0.0339304947791732	BRITROC-16	relapse	sensitive	3
s6	JBLAB-4123	0	BRITROC-19	relapse	sensitive	2
s6	JBLAB-4127	0.0205984571584342	BRITROC-22	relapse	resistant	2
s6	JBLAB-4128	0	BRITROC-23	relapse	sensitive	2
s6	JBLAB-4136	0.0154747903284035	BRITROC-30	relapse	sensitive	1
s6	JBLAB-4139	0.0902113029657913	BRITROC-32	relapse	resistant	1
s6	JBLAB-4141	0	BRITROC-34	relapse	sensitive	1
s6	JBLAB-4143	0.22951145883533	BRITROC-36	relapse	sensitive	1
s6	JBLAB-4144	0.1548081650479	BRITROC-37	relapse	sensitive	1
s6	JBLAB-4147	0	BRITROC-39	relapse	sensitive	1
s6	JBLAB-4148	0.0889481692321936	BRITROC-40	relapse	sensitive	2
s6	JBLAB-4149	0	BRITROC-41	relapse	sensitive	1
s6	JBLAB-4150	0	BRITROC-41	relapse	sensitive	1
s6	JBLAB-4151	0	BRITROC-42	relapse	resistant	2
s6	JBLAB-4152	0.0986020199334452	BRITROC-45	relapse	resistant	6
s6	JBLAB-4157	0.061508333350132	BRITROC-47	relapse	sensitive	1
s6	JBLAB-4159	0	BRITROC-49	relapse	sensitive	3
s6	JBLAB-4163	0	BRITROC-53	relapse	resistant	2
s6	JBLAB-4165	0	BRITROC-55	relapse	sensitive	2
s6	JBLAB-4166	0	BRITROC-55	relapse	sensitive	2
s6	JBLAB-4173	0	BRITROC-62	relapse	sensitive	4
s6	JBLAB-4174	0	BRITROC-63	relapse	sensitive	2
s6	JBLAB-4175	0.0158694202366319	BRITROC-63	relapse	sensitive	2
s6	JBLAB-4177	0.136018841610352	BRITROC-65	relapse	sensitive	1
s6	JBLAB-4178	0.0705051172350925	BRITROC-66	relapse	sensitive	1
s6	JBLAB-4179	0	BRITROC-67	relapse	sensitive	1
s6	JBLAB-4186	0.0195823147561001	BRITROC-74	relapse	sensitive	1
s6	JBLAB-4187	0.0113313448929694	BRITROC-74	relapse	sensitive	1
s6	JBLAB-4188	0	BRITROC-74	relapse	sensitive	1
s6	JBLAB-4189	0.0340928875944062	BRITROC-74	relapse	sensitive	1
s6	JBLAB-4191	0	BRITROC-76	relapse	sensitive	1
s6	JBLAB-4193	0	BRITROC-78	relapse	sensitive	1
s6	JBLAB-4195	0	BRITROC-81	relapse	resistant	3
s6	JBLAB-4196	0	BRITROC-81	relapse	resistant	3
s6	JBLAB-4199	0.105807771722675	BRITROC-84	relapse	sensitive	1
s6	JBLAB-4200	0.0124973325248816	BRITROC-85	relapse	sensitive	1
s6	JBLAB-4208	0.162776330968615	BRITROC-91	relapse	resistant	2
s6	JBLAB-4213	0.0131129505412221	BRITROC-96	relapse	resistant	4
s6	JBLAB-4217	0	BRITROC-99	relapse	sensitive	1
s6	JBLAB-4218	0.0306700198070004	BRITROC-100	relapse	sensitive	1
s6	JBLAB-4223	0.0959319685438172	BRITROC-106	relapse	sensitive	2
s6	JBLAB-4236	0.075933223985737	BRITROC-32	relapse	resistant	1
s6	JBLAB-4238	0.0362860652933721	BRITROC-32	relapse	resistant	1
s6	JBLAB-4245	0	BRITROC-124	relapse	sensitive	1
s6	JBLAB-4251	0.15494395923556	BRITROC-131	relapse	sensitive	1
s6	JBLAB-4253	0.23330639662621	BRITROC-133	relapse	sensitive	2
s6	JBLAB-4254	0	BRITROC-134	relapse	sensitive	1
s6	JBLAB-4263	0	BRITROC-94	relapse	sensitive	2
s6	JBLAB-4264	0	BRITROC-94	relapse	sensitive	2
s6	JBLAB-4274	0.102276644180122	BRITROC-147	relapse	resistant	1
s6	JBLAB-4275	0.109654039045805	BRITROC-148	relapse	resistant	2
s6	JBLAB-4277	0	BRITROC-150	relapse	sensitive	1
s6	JBLAB-4278	0	BRITROC-150	relapse	sensitive	1
s6	JBLAB-4282	0	BRITROC-157	relapse	sensitive	1
s6	JBLAB-4285	0	BRITROC-63	relapse	sensitive	2
s6	JBLAB-4287	0.0430047707967723	BRITROC-120	relapse	sensitive	1
s6	JBLAB-4289	0.416719154930649	BRITROC-14	relapse	sensitive	1
s6	JBLAB-4290	0.137547141552207	BRITROC-37	relapse	sensitive	1
s6	JBLAB-4295	0.142221832997423	BRITROC-91	relapse	resistant	2
s6	JBLAB-4299	0	BRITROC-112	relapse	sensitive	1
s6	JBLAB-4900	0	BRITROC-112	relapse	sensitive	1
s6	JBLAB-4903	0	BRITROC-132	relapse	sensitive	1
s6	JBLAB-4908	0.0338657714206064	BRITROC-159	relapse	sensitive	1
s6	JBLAB-4913	0.066484234524805	BRITROC-165	relapse	resistant	4
s6	JBLAB-4914	0.0633506207980353	BRITROC-165	relapse	resistant	4
s6	JBLAB-4915	0	BRITROC-166	relapse	sensitive	1
s6	JBLAB-4920	0	BRITROC-167	relapse	resistant	2
s6	JBLAB-4921	0	BRITROC-169	relapse	sensitive	1
s6	JBLAB-4927	0	BRITROC-176	relapse	resistant	2
s6	JBLAB-4932	0.0992094105140052	BRITROC-180	relapse	sensitive	1
s6	JBLAB-4933	0	BRITROC-181	relapse	sensitive	1
s6	JBLAB-4936	0	BRITROC-184	relapse	sensitive	1
s6	JBLAB-4938	0.270528968248528	BRITROC-186	relapse	resistant	1
s6	JBLAB-4939	0.133697464998582	BRITROC-187	relapse	sensitive	1
s6	JBLAB-4940	0.111401317215591	BRITROC-188	relapse	sensitive	1
s6	JBLAB-4941	0.11075048336651	BRITROC-188	relapse	sensitive	1
s6	JBLAB-4945	0	BRITROC-192	relapse	sensitive	1
s6	JBLAB-4953	0.110541237101629	BRITROC-201	relapse	resistant	1
s6	JBLAB-4955	0	BRITROC-203	relapse	sensitive	2
s6	JBLAB-4956	0	BRITROC-204	relapse	sensitive	1
s6	JBLAB-4957	0.0390200497271182	BRITROC-205	relapse	sensitive	1
s6	JBLAB-4960	0.0325051160255949	BRITROC-209	relapse	sensitive	1
s6	JBLAB-4962	0	BRITROC-212	relapse	resistant	2
s6	JBLAB-4965	0.0191382867142868	BRITROC-216	relapse	sensitive	1
s6	JBLAB-4969	0.056743135740725	BRITROC-219	relapse	resistant	1
s6	JBLAB-4971	0.0506324078456862	BRITROC-221	relapse	resistant	3
s6	JBLAB-4972	0.0325500766060617	BRITROC-222	relapse	resistant	2
s6	JBLAB-4973	0.0287857335997148	BRITROC-223	relapse	sensitive	1
s6	JBLAB-4975	0	BRITROC-225	relapse	sensitive	1
s6	JBLAB-4976	0	BRITROC-226	relapse	sensitive	1
s6	JBLAB-4977	0.0333331562544405	BRITROC-226	relapse	sensitive	1
s6	JBLAB-4978	0	BRITROC-226	relapse	sensitive	1
s6	JBLAB-4979	0.0135486660171236	BRITROC-226	relapse	sensitive	1
s6	JBLAB-4980	0	BRITROC-227	relapse	resistant	2
s6	JBLAB-4981	0	BRITROC-229	relapse	resistant	1
s6	JBLAB-4985	0.0628229489005487	BRITROC-232	relapse	sensitive	1
s6	JBLAB-4986	0.0239985542561871	BRITROC-232	relapse	sensitive	1
s6	JBLAB-4987	0.0224971667796478	BRITROC-232	relapse	sensitive	1
s6	JBLAB-4989	0.0804384286753025	BRITROC-234	relapse	resistant	1
s6	JBLAB-4990	0	BRITROC-235	relapse	sensitive	3
s6	JBLAB-4993	0	BRITROC-238	relapse	sensitive	1
s6	JBLAB-4996	0.0472262614976436	BRITROC-241	relapse	sensitive	3
s6	JBLAB-4997	0.0329707776095253	BRITROC-242	relapse	sensitive	1
s6	JBLAB-4998	0.108108027035948	BRITROC-243	relapse	sensitive	1
s6	JBLAB-4999	0.0505700814053588	BRITROC-246	relapse	sensitive	1
s7	IM_101	0.174273345612977	BRITROC-55	diagnosis	sensitive	2
s7	IM_108	0.0281461511386662	BRITROC-61	diagnosis	sensitive	2
s7	IM_11	0.26128750540007	BRITROC-3	diagnosis	resistant	2
s7	IM_112	0.192638691342277	BRITROC-64	diagnosis	resistant	2
s7	IM_113	0.0516797801582544	BRITROC-65	diagnosis	sensitive	1
s7	IM_115	0.317046754412764	BRITROC-67	diagnosis	sensitive	1
s7	IM_116	0.41005863990307	BRITROC-68	diagnosis	sensitive	1
s7	IM_117	0.183259028936353	BRITROC-69	diagnosis	sensitive	1
s7	IM_118	0.205097342322111	BRITROC-69	diagnosis	sensitive	1
s7	IM_119	0.0536109165461647	BRITROC-69	diagnosis	sensitive	1
s7	IM_124	0.0696685271740699	BRITROC-74	diagnosis	sensitive	1
s7	IM_143	0.211346397691337	BRITROC-92	diagnosis	sensitive	1
s7	IM_146	0.416676535758455	BRITROC-96	diagnosis	resistant	4
s7	IM_149	0	BRITROC-99	diagnosis	sensitive	1
s7	IM_152	0.0437059800864123	BRITROC-104	diagnosis	sensitive	1
s7	IM_153	0.0152936952383306	BRITROC-107	diagnosis	sensitive	1
s7	IM_154	0.185081288327946	BRITROC-111	diagnosis	resistant	1
s7	IM_155	0.315193007939886	BRITROC-113	diagnosis	sensitive	3
s7	IM_158	0.257192145019994	BRITROC-118	diagnosis	sensitive	1
s7	IM_165	0.131064202244058	BRITROC-140	diagnosis	sensitive	2
s7	IM_169	0.379107109555923	BRITROC-141	diagnosis	resistant	2
s7	IM_171	0.254441669659832	BRITROC-141	diagnosis	resistant	2
s7	IM_18	0.0842065130654237	BRITROC-5	diagnosis	sensitive	2
s7	IM_180	0.0693589192680291	BRITROC-115	diagnosis	sensitive	1
s7	IM_182	0.150582542243686	BRITROC-115	diagnosis	sensitive	1
s7	IM_186	0.068074448074926	BRITROC-114	diagnosis	resistant	2
s7	IM_187	0.157160035309255	BRITROC-114	diagnosis	resistant	2
s7	IM_190	0	BRITROC-17	diagnosis	sensitive	1
s7	IM_193	0	BRITROC-135	diagnosis	resistant	1
s7	IM_195	0.251830474493834	BRITROC-136	diagnosis	sensitive	1
s7	IM_196	0.231862644470845	BRITROC-139	diagnosis	sensitive	1
s7	IM_198	0	BRITROC-147	diagnosis	resistant	1
s7	IM_202	0.0993604150236911	BRITROC-101	diagnosis	sensitive	1
s7	IM_205	0.445492802153681	BRITROC-128	diagnosis	sensitive	1
s7	IM_207	0	BRITROC-138	diagnosis	sensitive	1
s7	IM_208	0.303720491483472	BRITROC-145	diagnosis	sensitive	1
s7	IM_21	0.15114558878595	BRITROC-7	diagnosis	sensitive	1
s7	IM_211	0.110363843294663	BRITROC-105	diagnosis	sensitive	2
s7	IM_214	0.197100072334038	BRITROC-124	diagnosis	sensitive	1
s7	IM_218	0.49277348886109	BRITROC-153	diagnosis	sensitive	1
s7	IM_22	0	BRITROC-8	diagnosis	sensitive	1
s7	IM_220	0.0250613522568665	BRITROC-156	diagnosis	sensitive	4
s7	IM_222	0.118471839613721	BRITROC-162	diagnosis	sensitive	1
s7	IM_223	0.237143328250188	BRITROC-162	diagnosis	sensitive	1
s7	IM_229	0.229947118339534	BRITROC-115	diagnosis	sensitive	1
s7	IM_23	0.214034254841754	BRITROC-9	diagnosis	sensitive	1
s7	IM_243	0.142348129046404	BRITROC-170	diagnosis	sensitive	1
s7	IM_25	0.359661051086079	BRITROC-11	diagnosis	sensitive	1
s7	IM_252	0	BRITROC-132	diagnosis	sensitive	1
s7	IM_255	0.0397730795087302	BRITROC-146	diagnosis	sensitive	1
s7	IM_256	0.0431427585395327	BRITROC-146	diagnosis	sensitive	1
s7	IM_257	0.0508607891366408	BRITROC-146	diagnosis	sensitive	1
s7	IM_258	0.0112700842174025	BRITROC-146	diagnosis	sensitive	1
s7	IM_259	0.0517958949957017	BRITROC-146	diagnosis	sensitive	1
s7	IM_260	0.130892664967166	BRITROC-157	diagnosis	sensitive	1
s7	IM_269	0.163630619558453	BRITROC-172	diagnosis	sensitive	1
s7	IM_277	0.159327594318167	BRITROC-187	diagnosis	sensitive	1
s7	IM_282	0.0197336729629839	BRITROC-103	diagnosis	sensitive	2
s7	IM_295	0.184869082642806	BRITROC-209	diagnosis	sensitive	1
s7	IM_299	0.19420704808247	BRITROC-32	diagnosis	resistant	1
s7	IM_3	0	BRITROC-1	diagnosis	resistant	1
s7	IM_300	0.0744248215561457	BRITROC-148	diagnosis	resistant	2
s7	IM_306	0.166652420515173	BRITROC-173	diagnosis	sensitive	1
s7	IM_311	0.233230383589908	BRITROC-94	diagnosis	sensitive	2
s7	IM_312	0.246607563071486	BRITROC-94	diagnosis	sensitive	2
s7	IM_319	0	BRITROC-199	diagnosis	sensitive	1
s7	IM_321	0.126464004377828	BRITROC-205	diagnosis	sensitive	1
s7	IM_323	0.136856755869345	BRITROC-34	diagnosis	sensitive	1
s7	IM_326	0.196852210281532	BRITROC-106	diagnosis	sensitive	2
s7	IM_329	0.371084375687894	BRITROC-175	diagnosis	sensitive	1
s7	IM_33	0.0886783769845861	BRITROC-13	diagnosis	sensitive	2
s7	IM_332	0.107702060393129	BRITROC-218	diagnosis	resistant	2
s7	IM_340	0.199118816102676	BRITROC-216	diagnosis	sensitive	1
s7	IM_341	0.192596767642004	BRITROC-216	diagnosis	sensitive	1
s7	IM_348	0.204284346450611	BRITROC-224	diagnosis	sensitive	1
s7	IM_349	0.0366954335050713	BRITROC-232	diagnosis	sensitive	1
s7	IM_350	0.0581531260645395	BRITROC-232	diagnosis	sensitive	1
s7	IM_351	0.0348755059384976	BRITROC-232	diagnosis	sensitive	1
s7	IM_352	0.404506700312782	BRITROC-161	diagnosis	sensitive	1
s7	IM_354	0.349369764221377	BRITROC-161	diagnosis	sensitive	1
s7	IM_357	0.223540336082149	BRITROC-185	diagnosis	resistant	5
s7	IM_358	0.234254301876576	BRITROC-185	diagnosis	resistant	5
s7	IM_360	0.229902056346442	BRITROC-192	diagnosis	sensitive	1
s7	IM_361	0.239076011588689	BRITROC-194	diagnosis	sensitive	1
s7	IM_364	0	BRITROC-226	diagnosis	sensitive	1
s7	IM_367	0.197011014192001	BRITROC-237	diagnosis	sensitive	1
s7	IM_381	0.127255597002738	BRITROC-256	diagnosis	sensitive	2
s7	IM_383	0.174149961341469	BRITROC-267	diagnosis	sensitive	1
s7	IM_385	0.19886011721555	BRITROC-255	diagnosis	resistant	3
s7	IM_387	0.293218502861389	BRITROC-247	diagnosis	sensitive	1
s7	IM_388	0.270502217122946	BRITROC-252	diagnosis	sensitive	1
s7	IM_390	0.456336529758999	BRITROC-271	diagnosis	sensitive	1
s7	IM_394	0.183941431286559	BRITROC-259	diagnosis	sensitive	2
s7	IM_395	0.0230430612518845	BRITROC-274	diagnosis	sensitive	2
s7	IM_396	0.0206676654426555	BRITROC-274	diagnosis	sensitive	2
s7	IM_399	0.277882878761669	BRITROC-234	diagnosis	resistant	1
s7	IM_400	0.316205675910227	BRITROC-234	diagnosis	resistant	1
s7	IM_401	0.300340118517313	BRITROC-234	diagnosis	resistant	1
s7	IM_402	0.34037373813186	BRITROC-234	diagnosis	resistant	1
s7	IM_403	0.259130654218317	BRITROC-248	diagnosis	resistant	2
s7	IM_411	0.0144791768794551	BRITROC-268	diagnosis	resistant	2
s7	IM_412	0.0234789591923761	BRITROC-268	diagnosis	resistant	2
s7	IM_414	0.0402288101528079	BRITROC-273	diagnosis	sensitive	1
s7	IM_415	0.102677631047842	BRITROC-273	diagnosis	sensitive	1
s7	IM_422	0.0621718298621094	BRITROC-229	diagnosis	resistant	1
s7	IM_423	0	BRITROC-241	diagnosis	sensitive	3
s7	IM_426	0	BRITROC-260	diagnosis	sensitive	1
s7	IM_428	0.111098577859246	BRITROC-273	diagnosis	sensitive	1
s7	IM_430	0.40529484790497	BRITROC-246	diagnosis	sensitive	1
s7	IM_431	0.132634849668718	BRITROC-242	diagnosis	sensitive	1
s7	IM_434	0.269376784537491	BRITROC-266	diagnosis	sensitive	1
s7	IM_435	0.150495062546029	BRITROC-204	diagnosis	sensitive	1
s7	IM_445	0.209152877990363	BRITROC-225	diagnosis	sensitive	1
s7	IM_449	0.355339397901562	BRITROC-240	diagnosis	resistant	2
s7	IM_5	0	BRITROC-2	diagnosis	resistant	1
s7	IM_56	0.245121383693132	BRITROC-23	diagnosis	sensitive	2
s7	IM_6	0	BRITROC-2	diagnosis	resistant	1
s7	IM_66	0.207628009846514	BRITROC-29	diagnosis	sensitive	3
s7	IM_7	0.225539467058177	BRITROC-3	diagnosis	resistant	2
s7	IM_80	0.11758889017834	BRITROC-36	diagnosis	sensitive	1
s7	IM_81	0	BRITROC-37	diagnosis	sensitive	1
s7	IM_82	0.404038532618762	BRITROC-38	diagnosis	sensitive	1
s7	IM_84	0.177614028594244	BRITROC-39	diagnosis	sensitive	1
s7	IM_85	0.181564954088098	BRITROC-39	diagnosis	sensitive	1
s7	IM_9	0.239770520569746	BRITROC-3	diagnosis	resistant	2
s7	IM_92	0.17638642535247	BRITROC-46	diagnosis	sensitive	1
s7	JBLAB-19302	0.266003673956746	BRITROC-248	relapse	resistant	2
s7	JBLAB-19303	0.203827530596209	BRITROC-248	relapse	resistant	2
s7	JBLAB-19304	0.219512923651706	BRITROC-249	relapse	sensitive	1
s7	JBLAB-19305	0.324724254045122	BRITROC-250	relapse	sensitive	1
s7	JBLAB-19311	0	BRITROC-228	relapse	resistant	2
s7	JBLAB-19312	0.342197220959206	BRITROC-245	relapse	sensitive	1
s7	JBLAB-19313	0.333385362579459	BRITROC-245	relapse	sensitive	1
s7	JBLAB-19316	0.129478317567748	BRITROC-256	relapse	sensitive	2
s7	JBLAB-19317	0.177307936134144	BRITROC-256	relapse	sensitive	2
s7	JBLAB-19318	0.130426565447945	BRITROC-256	relapse	sensitive	2
s7	JBLAB-19321	0.277342770323796	BRITROC-259	relapse	sensitive	2
s7	JBLAB-19322	0.254626513680607	BRITROC-259	relapse	sensitive	2
s7	JBLAB-19323	0.0702533633507594	BRITROC-260	relapse	sensitive	1
s7	JBLAB-19325	0.140809180449585	BRITROC-263	relapse	sensitive	1
s7	JBLAB-19326	0.197242193549263	BRITROC-264	relapse	sensitive	1
s7	JBLAB-19330	0.31743438133973	BRITROC-267	relapse	sensitive	1
s7	JBLAB-19331	0	BRITROC-268	relapse	resistant	2
s7	JBLAB-19332	0.350228307894367	BRITROC-269	relapse	sensitive	1
s7	JBLAB-19333	0.376802201751904	BRITROC-270	relapse	resistant	3
s7	JBLAB-19334	0.457789187928607	BRITROC-271	relapse	sensitive	1
s7	JBLAB-19335	0.237565680578461	BRITROC-272	relapse	sensitive	2
s7	JBLAB-19337	0.0810700119899522	BRITROC-274	relapse	sensitive	2
s7	JBLAB-19338	0.315846827515318	BRITROC-274	relapse	sensitive	2
s7	JBLAB-4102	0	BRITROC-1	relapse	resistant	1
s7	JBLAB-4103	0.0260800392230366	BRITROC-1	relapse	resistant	1
s7	JBLAB-4104	0	BRITROC-2	relapse	resistant	1
s7	JBLAB-4105	0	BRITROC-2	relapse	resistant	1
s7	JBLAB-4106	0.141081035394751	BRITROC-4	relapse	sensitive	1
s7	JBLAB-4108	0.203489307532692	BRITROC-5	relapse	sensitive	2
s7	JBLAB-4109	0.236939005661909	BRITROC-5	relapse	sensitive	2
s7	JBLAB-4112	0.0229493393865659	BRITROC-8	relapse	sensitive	1
s7	JBLAB-4113	0.165730886000451	BRITROC-9	relapse	sensitive	1
s7	JBLAB-4115	0.406611945980019	BRITROC-11	relapse	sensitive	1
s7	JBLAB-4116	0.192959369146504	BRITROC-12	relapse	sensitive	3
s7	JBLAB-4120	0.117052666103954	BRITROC-16	relapse	sensitive	3
s7	JBLAB-4123	0.318799705031692	BRITROC-19	relapse	sensitive	2
s7	JBLAB-4127	0.0355654779360291	BRITROC-22	relapse	resistant	2
s7	JBLAB-4128	0.262254339488051	BRITROC-23	relapse	sensitive	2
s7	JBLAB-4136	0.0292784130945173	BRITROC-30	relapse	sensitive	1
s7	JBLAB-4139	0.199653978063688	BRITROC-32	relapse	resistant	1
s7	JBLAB-4141	0.0610623109778955	BRITROC-34	relapse	sensitive	1
s7	JBLAB-4143	0.099438895875789	BRITROC-36	relapse	sensitive	1
s7	JBLAB-4144	0	BRITROC-37	relapse	sensitive	1
s7	JBLAB-4147	0.131194371699526	BRITROC-39	relapse	sensitive	1
s7	JBLAB-4148	0.300856717833225	BRITROC-40	relapse	sensitive	2
s7	JBLAB-4149	0.177413984027206	BRITROC-41	relapse	sensitive	1
s7	JBLAB-4150	0.144904826548519	BRITROC-41	relapse	sensitive	1
s7	JBLAB-4151	0	BRITROC-42	relapse	resistant	2
s7	JBLAB-4152	0.152987701399589	BRITROC-45	relapse	resistant	6
s7	JBLAB-4157	0	BRITROC-47	relapse	sensitive	1
s7	JBLAB-4159	0.562244024138801	BRITROC-49	relapse	sensitive	3
s7	JBLAB-4163	0.253277995044605	BRITROC-53	relapse	resistant	2
s7	JBLAB-4165	0.197525115375401	BRITROC-55	relapse	sensitive	2
s7	JBLAB-4166	0.195870173466037	BRITROC-55	relapse	sensitive	2
s7	JBLAB-4173	0.194456756845439	BRITROC-62	relapse	sensitive	4
s7	JBLAB-4174	0.399390501719561	BRITROC-63	relapse	sensitive	2
s7	JBLAB-4175	0.377803012451698	BRITROC-63	relapse	sensitive	2
s7	JBLAB-4177	0.120700526033144	BRITROC-65	relapse	sensitive	1
s7	JBLAB-4178	0.140628078337411	BRITROC-66	relapse	sensitive	1
s7	JBLAB-4179	0.0740644323531922	BRITROC-67	relapse	sensitive	1
s7	JBLAB-4186	0.443733363378242	BRITROC-74	relapse	sensitive	1
s7	JBLAB-4187	0.439155406856874	BRITROC-74	relapse	sensitive	1
s7	JBLAB-4188	0.45344599594871	BRITROC-74	relapse	sensitive	1
s7	JBLAB-4189	0.41880044079038	BRITROC-74	relapse	sensitive	1
s7	JBLAB-4191	0.139480428997505	BRITROC-76	relapse	sensitive	1
s7	JBLAB-4193	0	BRITROC-78	relapse	sensitive	1
s7	JBLAB-4195	0.208132409800409	BRITROC-81	relapse	resistant	3
s7	JBLAB-4196	0.219197832521287	BRITROC-81	relapse	resistant	3
s7	JBLAB-4199	0.191599862481601	BRITROC-84	relapse	sensitive	1
s7	JBLAB-4200	0.514521523741082	BRITROC-85	relapse	sensitive	1
s7	JBLAB-4208	0.0533129873030241	BRITROC-91	relapse	resistant	2
s7	JBLAB-4213	0.252096906654469	BRITROC-96	relapse	resistant	4
s7	JBLAB-4217	0	BRITROC-99	relapse	sensitive	1
s7	JBLAB-4218	0.0190670180099737	BRITROC-100	relapse	sensitive	1
s7	JBLAB-4223	0.200148289300715	BRITROC-106	relapse	sensitive	2
s7	JBLAB-4236	0.160300416650373	BRITROC-32	relapse	resistant	1
s7	JBLAB-4238	0.232226043968789	BRITROC-32	relapse	resistant	1
s7	JBLAB-4245	0.0871526604499304	BRITROC-124	relapse	sensitive	1
s7	JBLAB-4251	0.0244264277711191	BRITROC-131	relapse	sensitive	1
s7	JBLAB-4253	0.210177732494551	BRITROC-133	relapse	sensitive	2
s7	JBLAB-4254	0.331021354284011	BRITROC-134	relapse	sensitive	1
s7	JBLAB-4263	0.328095039738103	BRITROC-94	relapse	sensitive	2
s7	JBLAB-4264	0.326447696170863	BRITROC-94	relapse	sensitive	2
s7	JBLAB-4274	0.0647580493453039	BRITROC-147	relapse	resistant	1
s7	JBLAB-4275	0	BRITROC-148	relapse	resistant	2
s7	JBLAB-4277	0.0438165074929994	BRITROC-150	relapse	sensitive	1
s7	JBLAB-4278	0.133611110166897	BRITROC-150	relapse	sensitive	1
s7	JBLAB-4282	0.0513750694459447	BRITROC-157	relapse	sensitive	1
s7	JBLAB-4285	0.507996987042309	BRITROC-63	relapse	sensitive	2
s7	JBLAB-4287	0.334355195839688	BRITROC-120	relapse	sensitive	1
s7	JBLAB-4289	0.0386959032483861	BRITROC-14	relapse	sensitive	1
s7	JBLAB-4290	0	BRITROC-37	relapse	sensitive	1
s7	JBLAB-4295	0.0706131486414334	BRITROC-91	relapse	resistant	2
s7	JBLAB-4299	0.251138923377902	BRITROC-112	relapse	sensitive	1
s7	JBLAB-4900	0.248294468198293	BRITROC-112	relapse	sensitive	1
s7	JBLAB-4903	0	BRITROC-132	relapse	sensitive	1
s7	JBLAB-4908	0.33729730744192	BRITROC-159	relapse	sensitive	1
s7	JBLAB-4913	0.188265435884403	BRITROC-165	relapse	resistant	4
s7	JBLAB-4914	0.175872965242961	BRITROC-165	relapse	resistant	4
s7	JBLAB-4915	0.150062808333625	BRITROC-166	relapse	sensitive	1
s7	JBLAB-4920	0.303014027435509	BRITROC-167	relapse	resistant	2
s7	JBLAB-4921	0.314464828419592	BRITROC-169	relapse	sensitive	1
s7	JBLAB-4927	0.105617044340988	BRITROC-176	relapse	resistant	2
s7	JBLAB-4932	0.275126015256957	BRITROC-180	relapse	sensitive	1
s7	JBLAB-4933	0.281072756046173	BRITROC-181	relapse	sensitive	1
s7	JBLAB-4936	0.0867230138760236	BRITROC-184	relapse	sensitive	1
s7	JBLAB-4938	0.136668586214518	BRITROC-186	relapse	resistant	1
s7	JBLAB-4939	0.0856675618958909	BRITROC-187	relapse	sensitive	1
s7	JBLAB-4940	0.217809125478241	BRITROC-188	relapse	sensitive	1
s7	JBLAB-4941	0.17444338603968	BRITROC-188	relapse	sensitive	1
s7	JBLAB-4945	0.173990663874113	BRITROC-192	relapse	sensitive	1
s7	JBLAB-4953	0.18182720594456	BRITROC-201	relapse	resistant	1
s7	JBLAB-4955	0.364911208786249	BRITROC-203	relapse	sensitive	2
s7	JBLAB-4956	0.174562987343156	BRITROC-204	relapse	sensitive	1
s7	JBLAB-4957	0.279816551735779	BRITROC-205	relapse	sensitive	1
s7	JBLAB-4960	0.374314949964307	BRITROC-209	relapse	sensitive	1
s7	JBLAB-4962	0.15533981485615	BRITROC-212	relapse	resistant	2
s7	JBLAB-4965	0.371258289738304	BRITROC-216	relapse	sensitive	1
s7	JBLAB-4969	0.178309682079045	BRITROC-219	relapse	resistant	1
s7	JBLAB-4971	0.244629137089473	BRITROC-221	relapse	resistant	3
s7	JBLAB-4972	0.397910270162439	BRITROC-222	relapse	resistant	2
s7	JBLAB-4973	0.0454163615825063	BRITROC-223	relapse	sensitive	1
s7	JBLAB-4975	0.241202400418538	BRITROC-225	relapse	sensitive	1
s7	JBLAB-4976	0.0137599297053043	BRITROC-226	relapse	sensitive	1
s7	JBLAB-4977	0	BRITROC-226	relapse	sensitive	1
s7	JBLAB-4978	0	BRITROC-226	relapse	sensitive	1
s7	JBLAB-4979	0	BRITROC-226	relapse	sensitive	1
s7	JBLAB-4980	0.343559495131078	BRITROC-227	relapse	resistant	2
s7	JBLAB-4981	0.0771356965066669	BRITROC-229	relapse	resistant	1
s7	JBLAB-4985	0.012624598828745	BRITROC-232	relapse	sensitive	1
s7	JBLAB-4986	0.271622019382215	BRITROC-232	relapse	sensitive	1
s7	JBLAB-4987	0.24705178008551	BRITROC-232	relapse	sensitive	1
s7	JBLAB-4989	0.333443401362386	BRITROC-234	relapse	resistant	1
s7	JBLAB-4990	0.241048712919125	BRITROC-235	relapse	sensitive	3
s7	JBLAB-4993	0	BRITROC-238	relapse	sensitive	1
s7	JBLAB-4996	0.0404283981347748	BRITROC-241	relapse	sensitive	3
s7	JBLAB-4997	0.178072227645396	BRITROC-242	relapse	sensitive	1
s7	JBLAB-4998	0.167946126816634	BRITROC-243	relapse	sensitive	1
s7	JBLAB-4999	0.316296455341958	BRITROC-246	relapse	sensitive	1
