# Supplementary material for: The copy number and mutational landscape of recurrent ovarian high-grade serous carcinoma
Source: Nat Commun. 2023 Jul 20;14:4387. doi: 10.1038/s41467-023-39867-7 (PMC10359414; doi:10.1038/s41467-023-39867-7)
Supplement: Supplementary file 10 — Source Data [file 41467_2023_39867_MOESM10_ESM.zip › source_data/figure_1B_layer_2.tsv]

britroc_number	line_start	line_end	chemotherapy_line	pt_sensitivity_at_reg
125	-268	-112	1	resistant
125	-268	-112	1	resistant
125	19	90	2	resistant
125	19	1186	2	resistant
234	-265	-83	1	resistant
234	-265	-83	1	resistant
234	-83	-79	1	resistant
234	7	36	2	resistant
234	7	36	2	resistant
72	-262	-248	1	resistant
72	-262	-248	1	resistant
72	-227	-105	1	resistant
72	-227	-105	1	resistant
72	2	2	2	resistant
229	-267	-162	1	resistant
229	4	42	2	resistant
48	-210	-190	1	resistant
48	-169	-106	1	resistant
48	6	48	2	resistant
48	69	69	2	resistant
42	-376	-327	1	resistant
42	-376	-376	1	resistant
42	-355	-327	1	resistant
42	-262	-262	2	resistant
42	-262	-262	2	resistant
42	-262	-150	2	resistant
42	-234	-234	2	resistant
42	-234	-234	2	resistant
42	-213	-150	2	resistant
42	-213	-150	2	resistant
42	23	65	3	resistant
135	-218	-102	1	resistant
135	-218	-102	1	resistant
135	14	122	2	resistant
54	-364	-364	1	resistant
54	-364	-280	1	resistant
54	-343	-301	1	resistant
54	-280	-280	1	resistant
54	-259	-259	1	resistant
54	-259	-259	1	resistant
54	-209	-153	1	resistant
54	18	153	2	resistant
54	20	153	2	resistant
43	-249	-117	1	resistant
43	-249	-228	1	resistant
43	-207	-117	1	resistant
43	37	66	2	resistant
43	37	66	2	resistant
43	37	171	2	resistant
32	NA	NA	1	resistant
32	NA	NA	1	resistant
32	66	114	2	resistant
32	66	121	2	resistant
147	-322	-129	1	resistant
147	1	106	2	resistant
147	1	106	2	resistant
261	-297	-164	1	resistant
261	-297	-164	1	resistant
261	15	15	2	resistant
261	15	151	2	resistant
261	43	151	2	resistant
44	-532	-487	1	resistant
44	-532	-379	1	resistant
44	-466	-379	1	resistant
44	-124	-124	2	resistant
44	-124	-67	2	resistant
44	-98	-98	2	resistant
44	-67	-67	2	resistant
44	42	100	3	resistant
244	-386	-328	1	resistant
244	-386	-258	1	resistant
244	-258	-48	1	resistant
244	61	162	2	resistant
244	61	162	2	resistant
206	-331	-331	1	resistant
206	-331	-224	1	resistant
206	-309	-309	1	resistant
206	-104	-48	2	resistant
206	19	169	3	resistant
206	19	169	3	resistant
206	197	246	3	resistant
186	-388	-346	1	resistant
186	-388	-346	1	resistant
186	-294	-252	1	resistant
186	2	98	2	resistant
186	2	98	2	resistant
86	-246	-246	1	resistant
86	-246	-246	1	resistant
86	-228	-228	1	resistant
86	-228	-228	1	resistant
86	-218	-116	1	resistant
86	-218	-116	1	resistant
86	44	149	2	resistant
86	149	261	2	resistant
22	-474	-356	1	resistant
22	-474	-356	1	resistant
22	-194	-50	2	resistant
22	-194	-50	2	resistant
22	NA	NA	3	resistant
22	NA	NA	3	resistant
270	NA	NA	1	resistant
270	NA	NA	1	resistant
270	-71	NA	2	resistant
270	25	53	4	resistant
228	NA	-425	1	resistant
228	NA	-425	1	resistant
228	-280	-117	2	resistant
228	-280	-117	2	resistant
228	23	125	3	resistant
255	-662	-641	1	resistant
255	-620	-599	1	resistant
255	-599	-489	1	resistant
255	-599	-489	1	resistant
255	-281	-106	2	resistant
255	-281	-106	2	resistant
255	-281	-106	2	resistant
255	-281	-106	2	resistant
144	-293	-186	1	resistant
144	-293	-186	1	resistant
144	1	92	2	resistant
144	1	39	2	resistant
144	64	92	2	resistant
198	-556	-451	1	resistant
198	-556	-451	1	resistant
198	-215	-110	2	resistant
198	-215	-138	2	resistant
198	57	100	3	resistant
2	-288	-195	1	resistant
2	-288	-246	1	resistant
2	-218	-218	1	resistant
2	-195	-173	1	resistant
2	-173	-173	1	resistant
2	2	148	2	resistant
3	-560	-455	1	resistant
3	-560	-476	1	resistant
3	-455	-455	1	resistant
3	-455	-455	1	resistant
3	-260	-232	2	resistant
3	-211	-190	2	resistant
3	-176	-176	2	resistant
3	-176	-176	2	resistant
3	-148	-148	2	resistant
3	20	181	3	resistant
248	-723	-670	1	resistant
248	-723	-670	1	resistant
248	-658	-558	1	resistant
248	-658	-558	1	resistant
248	-238	-89	2	resistant
248	-238	-89	2	resistant
248	-48	-20	2	resistant
248	9	36	3	resistant
254	-478	-345	1	resistant
254	-478	-345	1	resistant
254	-345	-265	1	resistant
254	-208	-69	2	resistant
254	2	169	3	resistant
254	2	169	3	resistant
254	169	232	3	resistant
230	-620	-578	1	resistant
230	-620	-606	1	resistant
230	-252	-144	2	resistant
230	-252	-144	2	resistant
219	-424	-305	1	resistant
219	-424	-305	1	resistant
219	335	483	2	resistant
219	335	483	2	resistant
149	-890	-849	1	resistant
149	-890	-849	1	resistant
149	-760	-723	1	resistant
149	-760	-723	1	resistant
149	-534	-394	2	resistant
149	-534	-394	2	resistant
149	-534	-394	2	resistant
149	-373	-289	2	resistant
149	-268	-121	3	resistant
149	-268	-121	3	resistant
149	-95	-62	3	resistant
176	-442	-307	1	resistant
176	-442	-307	1	resistant
176	-124	-124	2	resistant
176	-124	-124	2	resistant
176	-89	-61	2	resistant
176	-89	-61	2	resistant
176	50	197	3	resistant
176	50	197	3	resistant
176	211	232	3	resistant
268	-697	-553	1	resistant
268	-697	-553	1	resistant
268	-571	-295	1	resistant
268	-259	-120	2	resistant
268	-259	-120	2	resistant
268	14	112	3	resistant
81	-839	-643	1	resistant
81	-839	-692	1	resistant
81	-321	-272	2	resistant
81	-244	-244	2	resistant
81	-216	-69	3	resistant
81	141	162	4	resistant
218	-716	-576	1	resistant
218	-716	-576	1	resistant
218	-716	-287	1	resistant
218	-147	-77	2	resistant
218	-147	-105	2	resistant
218	NA	-105	2	resistant
218	7	119	3	resistant
201	-229	-208	1	resistant
201	-229	-96	1	resistant
201	-187	-187	1	resistant
201	-138	-96	1	resistant
201	2	156	2	resistant
1	-587	-566	1	resistant
1	-543	-543	1	resistant
1	-525	-409	1	resistant
1	39	63	2	resistant
1	91	91	2	resistant
114	-675	-500	1	resistant
114	-675	-500	1	resistant
114	-246	-76	2	resistant
114	-246	-76	2	resistant
114	21	62	3	resistant
53	-814	-654	1	resistant
53	-814	-654	1	resistant
53	-335	-189	2	resistant
53	-286	-189	2	resistant
53	8	36	3	resistant
141	-1081	-868	1	resistant
141	-1081	-868	1	resistant
141	-532	-333	2	resistant
141	-532	-333	2	resistant
64	-1110	-1005	1	resistant
64	-1110	-1005	1	resistant
64	-1109	-449	1	resistant
64	-252	-141	2	resistant
64	-252	-141	2	resistant
64	NA	NA	3	resistant
148	-1344	-1323	1	resistant
148	-1344	-1220	1	resistant
148	-1302	-1220	1	resistant
148	-244	-134	2	resistant
148	-244	-134	2	resistant
148	5	19	3	resistant
148	5	19	3	resistant
31	-1144	-1025	1	resistant
31	-1144	-1004	1	resistant
31	-1025	-1004	1	resistant
31	-595	-491	2	resistant
31	-595	-491	2	resistant
31	6	91	3	resistant
31	6	91	3	resistant
108	-1086	-925	1	resistant
108	-1086	-1065	1	resistant
108	-1044	-925	1	resistant
108	-561	-449	2	resistant
108	-540	-524	2	resistant
108	-491	-449	2	resistant
108	-491	-179	2	resistant
108	3	108	3	resistant
212	-1041	-999	1	resistant
212	-1041	-901	1	resistant
212	-943	-922	1	resistant
212	-901	-901	1	resistant
212	-306	-306	2	resistant
212	-306	-138	2	resistant
212	-278	-138	2	resistant
212	50	218	3	resistant
212	50	218	3	resistant
212	246	246	3	resistant
197	-878	-731	1	resistant
197	-878	-731	1	resistant
197	-553	-440	2	resistant
197	-553	-440	2	resistant
197	8	155	3	resistant
197	8	155	3	resistant
111	-325	-178	1	resistant
111	-325	-178	1	resistant
111	15	15	2	resistant
111	43	43	2	resistant
111	81	169	2	resistant
222	-1293	NA	1	resistant
222	-1293	NA	1	resistant
222	-243	-124	2	resistant
222	-243	-124	2	resistant
222	14	NA	3	resistant
222	14	125	3	resistant
45	NA	NA	1	resistant
45	NA	NA	1	resistant
45	NA	NA	2	resistant
45	-998	-883	3	resistant
45	-687	-659	4	resistant
45	-630	-539	4	resistant
45	-481	-481	5+	resistant
45	-470	-421	5+	resistant
45	-326	-312	5+	resistant
45	-305	-252	5+	resistant
45	-245	-182	5+	resistant
45	106	169	5+	resistant
276	-1605	-1437	1	resistant
276	-1605	-1437	1	resistant
276	-1200	-1052	2	resistant
276	-1200	-1052	2	resistant
276	-773	-647	3	resistant
276	-773	-647	3	resistant
276	22	148	3	resistant
276	-434	-259	4	resistant
276	-213	-104	5+	resistant
253	-1326	-1215	1	resistant
253	-1326	-1215	1	resistant
253	-847	-772	2	resistant
253	-847	-772	2	resistant
253	-847	-394	2	resistant
253	7	NA	3	resistant
165	NA	NA	1	resistant
165	NA	NA	1	resistant
165	NA	NA	2	resistant
25	-1924	-1924	1	resistant
25	-1903	-1882	1	resistant
25	-1833	-1791	1	resistant
25	-1763	-1763	1	resistant
25	-1742	-1721	1	resistant
25	-1399	-1294	2	resistant
25	-1056	-663	3	resistant
25	-881	-797	3	resistant
25	-881	-881	3	resistant
25	-853	-663	3	resistant
25	-530	-376	4	resistant
25	-267	-267	5+	resistant
25	-267	-239	5+	resistant
25	-239	-131	5+	resistant
25	-215	-131	5+	resistant
25	37	79	5+	resistant
25	93	289	5+	resistant
25	93	316	5+	resistant
236	-2077	-2021	1	resistant
236	-2077	-2021	1	resistant
236	-2014	-2014	1	resistant
236	-971	-889	2	resistant
236	-971	-889	2	resistant
236	-971	-606	2	resistant
236	-358	-218	3	resistant
236	-358	-218	3	resistant
236	8	226	3	resistant
191	-2322	-2209	1	resistant
191	-2322	-2209	1	resistant
191	-1930	-1818	2	resistant
191	-1930	-1818	2	resistant
191	-1930	-1665	2	resistant
191	-608	-454	3	resistant
191	-608	-587	3	resistant
191	-566	-454	3	resistant
191	-210	-105	4	resistant
191	-210	-105	4	resistant
191	3	45	5+	resistant
151	-2170	-2065	1	resistant
151	-2170	-2065	1	resistant
151	-1533	-1449	2	resistant
151	-1533	-1491	2	resistant
151	147	211	3	resistant
151	147	211	3	resistant
122	-1518	-1328	1	resistant
122	-1518	-1328	1	resistant
122	-301	-161	2	resistant
122	-301	-161	2	resistant
122	0	42	4	resistant
167	-2604	-2438	1	resistant
167	-2604	-2487	1	resistant
167	-1522	-1417	2	resistant
167	36	100	3	resistant
167	141	240	3	resistant
167	141	247	3	resistant
98	-2837	-2732	1	resistant
98	-2837	-2732	1	resistant
98	-1876	-1764	2	resistant
98	-891	-835	3	resistant
98	-806	-806	3	resistant
98	-476	-392	4	resistant
98	-231	-203	5+	resistant
98	237	293	5+	resistant
91	-1864	-1731	1	resistant
91	-1864	-1773	1	resistant
91	-810	-694	2	resistant
91	-810	-789	2	resistant
91	121	191	3	resistant
91	240	394	3	resistant
240	-2967	-2855	1	resistant
240	-2967	-2855	1	resistant
240	-804	-699	2	resistant
240	-804	-699	2	resistant
240	-328	-188	2	resistant
240	-328	-188	2	resistant
240	14	154	3	resistant
240	14	154	3	resistant
240	155	294	3	resistant
227	NA	NA	1	resistant
227	NA	NA	1	resistant
227	NA	NA	2	resistant
227	NA	NA	2	resistant
221	-3211	-3169	1	resistant
221	-3211	-3106	1	resistant
221	-3148	-3106	1	resistant
221	-1441	-1329	2	resistant
221	-1441	-1329	2	resistant
221	16	156	4	resistant
221	16	156	4	resistant
221	184	212	4	resistant
127	-4113	-3236	1	resistant
127	-4106	-3973	1	resistant
127	-4106	-3973	1	resistant
127	-3179	-2988	2	resistant
127	-3179	-3081	2	resistant
127	-2702	-2562	3	resistant
127	-2366	-2254	4	resistant
127	-2016	-1904	5+	resistant
127	-2016	-1904	5+	resistant
127	-1702	-1653	5+	resistant
127	-1702	-1457	5+	resistant
127	-1467	-1295	5+	resistant
127	-1261	-1191	5+	resistant
127	NA	NA	5+	resistant
127	-893	-870	5+	resistant
127	-540	-232	5+	resistant
127	-228	-134	5+	resistant
127	-102	-63	5+	resistant
185	NA	NA	1	resistant
185	NA	NA	2	resistant
185	NA	NA	2	resistant
185	NA	NA	3	resistant
185	NA	NA	3	resistant
185	NA	NA	4	resistant
185	NA	NA	4	resistant
185	NA	NA	4	resistant
185	-217	-161	5+	resistant
185	-217	-161	5+	resistant
96	-4905	-4747	1	resistant
96	-4905	-4747	1	resistant
96	-2113	NA	2	resistant
96	-2113	NA	2	resistant
96	-1276	-1096	3	resistant
96	-1276	-1096	3	resistant
96	-1276	-1096	3	resistant
96	-1276	-1096	3	resistant
96	-1276	-1096	3	resistant
96	-1276	-1096	3	resistant
96	-335	-159	4	resistant
96	-335	-159	4	resistant
96	15	142	5+	resistant
96	64	142	5+	resistant
130	-5580	-5475	1	resistant
130	-5580	-5475	1	resistant
130	-4620	-4460	2	resistant
130	-4011	-3905	3	resistant
130	-3639	-3481	4	resistant
130	-887	-46	5+	resistant
130	-887	-46	5+	resistant
130	-363	-258	5+	resistant
130	14	231	5+	resistant
7	-282	-152	1	sensitive
7	-282	-152	1	sensitive
7	15	15	2	sensitive
7	15	15	2	sensitive
78	-412	-412	1	sensitive
78	-412	-412	1	sensitive
78	-391	-237	1	sensitive
78	-391	-237	1	sensitive
78	-258	-55	1	sensitive
78	43	43	2	sensitive
12	-335	-214	1	sensitive
12	-335	-214	1	sensitive
12	-235	-116	1	sensitive
12	30	93	2	sensitive
12	30	93	2	sensitive
14	-387	-345	1	sensitive
14	-387	-345	1	sensitive
14	-296	-275	1	sensitive
14	-296	-265	1	sensitive
14	-275	-45	1	sensitive
14	-247	-206	1	sensitive
14	7	154	2	sensitive
14	168	168	2	sensitive
14	168	168	2	sensitive
34	-379	-379	1	sensitive
34	-379	-379	1	sensitive
34	-359	-246	1	sensitive
34	-359	-246	1	sensitive
34	-225	-225	1	sensitive
34	-225	-225	1	sensitive
34	6	146	2	sensitive
34	6	146	2	sensitive
202	-527	-356	1	sensitive
202	-527	-342	1	sensitive
202	92	152	2	sensitive
202	92	152	2	sensitive
101	-404	-208	1	sensitive
101	1	142	2	sensitive
101	205	219	2	sensitive
30	-331	-199	1	sensitive
30	-331	-199	1	sensitive
30	4	167	2	sensitive
30	11	173	2	sensitive
70	-476	-279	1	sensitive
70	44	44	2	sensitive
47	-475	-461	1	sensitive
47	-475	-461	1	sensitive
47	-446	-334	1	sensitive
47	-446	-334	1	sensitive
47	70	218	2	sensitive
84	-388	-244	1	sensitive
84	-388	-244	1	sensitive
84	14	224	2	sensitive
267	-482	-328	1	sensitive
267	-482	-328	1	sensitive
267	51	190	2	sensitive
267	51	190	2	sensitive
136	-619	-514	1	sensitive
136	-619	-514	1	sensitive
136	14	42	2	sensitive
207	-534	-485	1	sensitive
207	-534	-485	1	sensitive
207	-436	-393	1	sensitive
207	-436	-414	1	sensitive
207	8	120	2	sensitive
207	8	120	2	sensitive
249	-504	-371	1	sensitive
249	-504	-371	1	sensitive
249	34	139	2	sensitive
249	34	139	2	sensitive
92	-367	-234	1	sensitive
92	-367	-234	1	sensitive
92	1	1	2	sensitive
92	1	148	2	sensitive
92	1	211	2	sensitive
92	22	148	2	sensitive
40	-756	-714	1	sensitive
40	-693	-651	1	sensitive
40	-693	-651	1	sensitive
40	-630	-609	1	sensitive
40	-630	-588	1	sensitive
40	-609	-609	1	sensitive
40	-336	-280	2	sensitive
40	-273	-119	2	sensitive
40	9	92	3	sensitive
152	-496	-377	1	sensitive
152	-496	-398	1	sensitive
152	8	50	2	sensitive
152	155	246	2	sensitive
142	-705	-565	1	sensitive
142	-705	-565	1	sensitive
52	-440	-293	1	sensitive
52	-440	-293	1	sensitive
52	8	182	2	sensitive
52	8	182	2	sensitive
208	-379	-225	1	sensitive
208	-379	-316	1	sensitive
208	13	13	2	sensitive
208	13	13	2	sensitive
224	-292	-271	1	sensitive
224	-292	-175	1	sensitive
224	9	114	2	sensitive
224	155	NA	2	sensitive
161	NA	NA	1	sensitive
161	NA	NA	1	sensitive
88	-791	-679	1	sensitive
88	-791	-770	1	sensitive
88	-749	-749	1	sensitive
88	-210	-56	2	sensitive
88	-210	-56	2	sensitive
274	-615	-510	1	sensitive
274	-615	-510	1	sensitive
274	-85	-63	2	sensitive
274	36	176	3	sensitive
274	36	176	3	sensitive
184	-567	-524	1	sensitive
184	-567	-524	1	sensitive
184	-504	-448	1	sensitive
184	-504	-448	1	sensitive
184	-504	-126	1	sensitive
184	7	133	2	sensitive
184	7	133	2	sensitive
252	-869	NA	1	sensitive
252	NA	NA	1	sensitive
252	NA	NA	1	sensitive
252	61	257	2	sensitive
252	61	257	2	sensitive
179	-774	-704	1	sensitive
179	-774	-704	1	sensitive
179	-641	-585	1	sensitive
179	-641	-585	1	sensitive
179	14	126	2	sensitive
179	14	126	2	sensitive
174	-749	-686	1	sensitive
174	-749	-686	1	sensitive
174	-637	-595	1	sensitive
174	-637	-595	1	sensitive
174	-398	-322	2	sensitive
174	-398	-398	2	sensitive
174	-398	-115	2	sensitive
174	0	35	3	sensitive
174	0	35	3	sensitive
216	-786	-684	1	sensitive
216	-786	-684	1	sensitive
216	-684	-559	1	sensitive
216	-538	-433	1	sensitive
216	-328	-328	1	sensitive
216	8	148	2	sensitive
216	8	148	2	sensitive
107	-574	-411	1	sensitive
107	-574	-420	1	sensitive
107	-462	-97	1	sensitive
107	14	120	2	sensitive
107	14	120	2	sensitive
247	NA	NA	1	sensitive
247	NA	NA	1	sensitive
247	41	160	2	sensitive
247	41	160	2	sensitive
50	-401	-401	1	sensitive
50	-401	-401	1	sensitive
50	-380	-296	1	sensitive
50	-380	-296	1	sensitive
50	6	139	2	sensitive
50	6	132	2	sensitive
50	6	302	2	sensitive
80	-516	-383	1	sensitive
80	-516	-383	1	sensitive
80	51	189	2	sensitive
263	-745	-580	1	sensitive
263	-745	-580	1	sensitive
263	0	140	2	sensitive
263	0	140	2	sensitive
51	-420	-294	1	sensitive
51	-420	-294	1	sensitive
51	7	147	2	sensitive
19	-1022	-1022	1	sensitive
19	-968	-968	1	sensitive
19	-945	-945	1	sensitive
19	-910	-794	1	sensitive
19	-417	-308	2	sensitive
19	-417	-417	2	sensitive
19	-396	-396	2	sensitive
19	0	53	3	sensitive
163	-335	-233	1	sensitive
163	-335	-223	1	sensitive
71	NA	-763	1	sensitive
71	-320	-208	2	sensitive
71	-320	-230	2	sensitive
71	5	68	5+	sensitive
71	5	68	5+	sensitive
71	5	68	5+	sensitive
87	-764	-652	1	sensitive
87	-764	-652	1	sensitive
87	20	76	2	sensitive
87	20	159	2	sensitive
87	41	167	2	sensitive
69	-544	-411	1	sensitive
69	-544	-411	1	sensitive
69	64	120	2	sensitive
204	-595	-462	1	sensitive
204	-595	-462	1	sensitive
204	38	171	2	sensitive
273	-833	-714	1	sensitive
273	-35	49	2	sensitive
119	-567	-428	1	sensitive
119	-567	-428	1	sensitive
119	60	459	2	sensitive
119	60	166	2	sensitive
119	60	173	2	sensitive
264	-864	-727	1	sensitive
264	-864	-727	1	sensitive
264	0	105	2	sensitive
264	133	NA	2	sensitive
238	-747	-628	1	sensitive
238	-747	-628	1	sensitive
238	-747	-628	1	sensitive
238	21	107	2	sensitive
238	21	128	2	sensitive
241	-805	-657	1	sensitive
241	-805	-657	1	sensitive
241	29	202	2	sensitive
241	29	202	2	sensitive
232	-706	-591	1	sensitive
232	-706	-591	1	sensitive
232	-21	84	2	sensitive
266	-910	-788	1	sensitive
266	-910	-788	1	sensitive
266	196	280	2	sensitive
126	-827	-750	1	sensitive
126	-827	-750	1	sensitive
126	-735	-715	1	sensitive
143	-739	-592	1	sensitive
143	-739	-592	1	sensitive
143	10	127	2	sensitive
143	10	127	2	sensitive
246	-799	-694	1	sensitive
246	-799	-694	1	sensitive
246	102	189	2	sensitive
246	102	217	2	sensitive
246	214	217	2	sensitive
243	-845	-678	1	sensitive
243	-845	-664	1	sensitive
243	42	182	2	sensitive
243	42	182	2	sensitive
213	-975	-928	1	sensitive
213	-974	-928	1	sensitive
213	-836	-816	1	sensitive
213	-836	-801	1	sensitive
213	3	94	2	sensitive
213	3	94	2	sensitive
175	-377	-377	1	sensitive
175	-377	-272	1	sensitive
175	-356	-272	1	sensitive
175	33	33	2	sensitive
175	33	96	2	sensitive
175	68	96	2	sensitive
37	-591	-487	1	sensitive
37	-591	-508	1	sensitive
37	-591	-193	1	sensitive
37	-487	-487	1	sensitive
37	7	147	2	sensitive
250	-880	-775	1	sensitive
250	-880	-775	1	sensitive
250	14	301	2	sensitive
194	-479	-395	1	sensitive
194	-479	-395	1	sensitive
194	11	53	2	sensitive
194	11	81	2	sensitive
262	-986	-881	1	sensitive
262	-986	-892	1	sensitive
262	11	201	2	sensitive
262	11	201	2	sensitive
226	-761	-719	1	sensitive
226	-761	-656	1	sensitive
226	-698	-682	1	sensitive
226	59	80	2	sensitive
226	59	80	2	sensitive
150	-699	-678	1	sensitive
150	-699	-525	1	sensitive
150	29	133	2	sensitive
150	29	50	2	sensitive
150	29	217	2	sensitive
150	71	133	2	sensitive
145	-447	-336	1	sensitive
145	-447	-336	1	sensitive
145	24	170	2	sensitive
145	24	170	2	sensitive
76	-458	-394	1	sensitive
76	-458	-316	1	sensitive
76	-337	-316	1	sensitive
76	18	165	2	sensitive
76	25	172	2	sensitive
257	-1075	-938	1	sensitive
257	-1075	-938	1	sensitive
257	-919	-163	1	sensitive
257	48	188	2	sensitive
257	48	188	2	sensitive
123	-1232	-1120	1	sensitive
123	-1232	-1169	1	sensitive
123	-1161	-1120	1	sensitive
123	7	63	2	sensitive
123	7	7	2	sensitive
187	-903	-903	1	sensitive
187	-875	-875	1	sensitive
187	-847	-847	1	sensitive
187	-819	-819	1	sensitive
187	-791	-791	1	sensitive
187	-763	-763	1	sensitive
187	37	148	2	sensitive
233	-820	-657	1	sensitive
233	-820	-657	1	sensitive
233	8	183	2	sensitive
233	8	183	2	sensitive
139	-732	-600	1	sensitive
139	-732	-600	1	sensitive
139	3	151	2	sensitive
139	3	151	2	sensitive
209	-657	-552	1	sensitive
209	-657	-552	1	sensitive
209	36	178	2	sensitive
209	36	178	2	sensitive
242	-981	-848	1	sensitive
242	-981	-848	1	sensitive
68	-595	-487	1	sensitive
68	-595	-487	1	sensitive
68	624	736	2	sensitive
68	624	736	2	sensitive
166	-715	-644	1	sensitive
166	-715	-644	1	sensitive
166	-598	-541	1	sensitive
166	-598	-541	1	sensitive
166	15	75	2	sensitive
166	15	126	2	sensitive
146	-683	-543	1	sensitive
146	-683	-543	1	sensitive
146	73	73	2	sensitive
146	73	237	2	sensitive
146	101	164	2	sensitive
146	199	237	2	sensitive
170	-486	-354	1	sensitive
170	-486	-354	1	sensitive
170	22	176	2	sensitive
170	22	230	2	sensitive
170	106	176	2	sensitive
225	-1295	-1190	1	sensitive
225	-1295	-1190	1	sensitive
225	55	119	2	sensitive
189	-734	-692	1	sensitive
189	-734	-692	1	sensitive
189	-626	-605	1	sensitive
189	-626	-605	1	sensitive
189	-584	-584	1	sensitive
189	-584	-584	1	sensitive
189	-88	-46	2	sensitive
189	-88	-46	2	sensitive
189	24	66	3	sensitive
189	24	66	3	sensitive
97	-761	-590	1	sensitive
97	-761	-590	1	sensitive
97	8	140	2	sensitive
97	8	140	2	sensitive
97	8	182	2	sensitive
157	-629	-425	1	sensitive
157	437	577	2	sensitive
157	437	577	2	sensitive
256	-1409	-1273	1	sensitive
256	-1409	-1273	1	sensitive
256	-972	-811	2	sensitive
256	-972	-811	2	sensitive
256	-756	-77	2	sensitive
256	14	56	3	sensitive
220	-886	-865	1	sensitive
220	-886	-750	1	sensitive
220	-844	-750	1	sensitive
220	-750	-369	1	sensitive
220	-617	-617	1	sensitive
220	-579	-558	1	sensitive
220	-537	-516	1	sensitive
220	-495	-495	1	sensitive
220	-474	-453	1	sensitive
77	-839	-650	1	sensitive
77	-839	-650	1	sensitive
77	42	237	2	sensitive
159	-551	-402	1	sensitive
159	-551	-402	1	sensitive
239	-1079	-966	1	sensitive
239	35	155	2	sensitive
200	-802	-690	1	sensitive
200	-802	-711	1	sensitive
200	43	153	2	sensitive
200	43	153	2	sensitive
20	-1169	-1050	1	sensitive
20	-322	-217	2	sensitive
20	7	112	3	sensitive
100	-881	-750	1	sensitive
100	-881	-750	1	sensitive
100	1	227	2	sensitive
100	1	120	2	sensitive
100	1	120	2	sensitive
192	-780	-658	1	sensitive
192	-780	-658	1	sensitive
192	3	136	2	sensitive
192	3	73	2	sensitive
188	-822	-778	1	sensitive
188	-822	-778	1	sensitive
188	-708	-665	1	sensitive
188	-708	-665	1	sensitive
188	665	736	2	sensitive
188	665	736	2	sensitive
110	-1258	-1121	1	sensitive
110	-1258	-1215	1	sensitive
110	-361	-214	2	sensitive
110	-361	-214	2	sensitive
110	3	3	3	sensitive
110	24	108	3	sensitive
180	-768	-606	1	sensitive
180	-768	-606	1	sensitive
169	-696	-633	1	sensitive
169	-578	-557	1	sensitive
169	2	93	2	sensitive
169	2	72	2	sensitive
169	93	93	2	sensitive
211	-995	-883	1	sensitive
211	-995	-918	1	sensitive
211	8	132	2	sensitive
211	8	129	2	sensitive
173	-786	-677	1	sensitive
173	-786	-677	1	sensitive
173	-1	107	2	sensitive
171	-804	-651	1	sensitive
171	-804	-651	1	sensitive
171	NA	712	2	sensitive
85	-811	-699	1	sensitive
85	-811	-699	1	sensitive
85	8	155	2	sensitive
85	8	155	2	sensitive
6	-516	-377	1	sensitive
6	-516	-377	1	sensitive
6	6	125	2	sensitive
6	160	160	2	sensitive
120	-1131	-984	1	sensitive
120	-1131	-984	1	sensitive
120	360	473	2	sensitive
120	360	466	2	sensitive
5	-1308	-1189	1	sensitive
5	-1308	-1189	1	sensitive
5	-1225	-1189	1	sensitive
5	-489	-374	2	sensitive
5	-489	-374	2	sensitive
5	21	140	3	sensitive
5	21	105	3	sensitive
5	140	140	3	sensitive
235	NA	NA	1	sensitive
235	NA	NA	1	sensitive
235	-406	-293	2	sensitive
235	1	78	3	sensitive
235	1	78	3	sensitive
215	-1144	-1025	1	sensitive
215	-1144	-1025	1	sensitive
215	-1137	-1018	1	sensitive
215	-982	-143	1	sensitive
215	-142	-60	1	sensitive
215	48	230	2	sensitive
215	48	230	2	sensitive
82	-818	-595	1	sensitive
82	-818	-818	1	sensitive
82	-797	-776	1	sensitive
82	-748	-595	1	sensitive
82	21	125	2	sensitive
82	126	154	2	sensitive
82	168	343	2	sensitive
82	343	566	2	sensitive
172	-762	-720	1	sensitive
172	-762	-657	1	sensitive
172	-699	-657	1	sensitive
172	260	400	2	sensitive
172	260	400	2	sensitive
196	-1161	-1029	1	sensitive
196	-1161	-1029	1	sensitive
196	-692	-692	2	sensitive
196	-692	-634	2	sensitive
196	-664	-634	2	sensitive
196	9	128	3	sensitive
196	9	58	3	sensitive
196	79	128	3	sensitive
195	-1083	-964	1	sensitive
195	-1083	-964	1	sensitive
195	23	163	2	sensitive
195	23	163	2	sensitive
103	-1237	-1172	1	sensitive
103	-1237	-1100	1	sensitive
103	-1121	-1121	1	sensitive
103	-1100	-1100	1	sensitive
103	-1049	-944	2	sensitive
103	-1049	-944	2	sensitive
103	-1049	-944	2	sensitive
103	15	455	3	sensitive
63	NA	NA	1	sensitive
63	NA	NA	1	sensitive
63	-523	-523	2	sensitive
63	-523	-481	2	sensitive
63	-502	-481	2	sensitive
63	30	114	3	sensitive
63	30	114	3	sensitive
160	-1107	-988	1	sensitive
160	-1107	-988	1	sensitive
160	-1107	-848	1	sensitive
160	20	195	2	sensitive
160	20	195	2	sensitive
128	-770	-670	1	sensitive
128	-770	-665	1	sensitive
205	-1321	-1217	1	sensitive
205	-1321	-1217	1	sensitive
205	2	61	2	sensitive
205	19	124	2	sensitive
99	-541	-415	1	sensitive
99	-541	-415	1	sensitive
99	33	138	2	sensitive
99	33	145	2	sensitive
113	-1299	-1180	1	sensitive
113	-1299	-1180	1	sensitive
113	-831	-712	2	sensitive
113	-410	-389	3	sensitive
113	-410	-389	3	sensitive
113	-368	-302	3	sensitive
113	-368	-302	3	sensitive
113	45	66	3	sensitive
18	-894	-894	1	sensitive
18	-894	-775	1	sensitive
18	-873	-775	1	sensitive
18	29	58	2	sensitive
18	29	58	2	sensitive
18	93	177	2	sensitive
18	93	177	2	sensitive
124	-708	-575	1	sensitive
124	-708	-575	1	sensitive
124	49	189	2	sensitive
124	49	189	2	sensitive
134	-805	-720	1	sensitive
134	-805	-720	1	sensitive
134	-643	-622	1	sensitive
134	-643	-622	1	sensitive
134	533	639	2	sensitive
134	533	639	2	sensitive
28	-372	-240	1	sensitive
28	35	175	2	sensitive
28	35	175	2	sensitive
33	-957	-942	1	sensitive
33	-957	-942	1	sensitive
33	-928	-767	1	sensitive
33	-928	-767	1	sensitive
33	122	205	2	sensitive
33	122	261	2	sensitive
33	233	261	2	sensitive
164	-1620	-1473	1	sensitive
164	-1620	-1494	1	sensitive
164	4	109	2	sensitive
117	-996	-827	1	sensitive
117	-996	-827	1	sensitive
117	-588	-442	2	sensitive
117	-588	-442	2	sensitive
117	19	159	3	sensitive
156	-1762	-1630	1	sensitive
156	-1762	-1672	1	sensitive
156	-1651	-1630	1	sensitive
156	-894	-747	2	sensitive
156	-894	-747	2	sensitive
156	-376	-271	3	sensitive
156	-376	-271	3	sensitive
156	3	3	5+	sensitive
156	3	3	5+	sensitive
156	38	115	5+	sensitive
156	38	115	5+	sensitive
272	-1742	-1627	1	sensitive
272	-1742	-1627	1	sensitive
272	-1505	-1176	1	sensitive
272	-1060	-924	2	sensitive
272	-1060	-924	2	sensitive
272	-896	-56	2	sensitive
272	176	280	3	sensitive
251	-1665	-1540	1	sensitive
251	-1665	-1668	1	sensitive
251	-1665	-1540	1	sensitive
251	13	126	2	sensitive
251	13	126	2	sensitive
251	13	154	2	sensitive
251	13	154	2	sensitive
199	-1275	-1128	1	sensitive
199	-1275	-1128	1	sensitive
199	6	111	2	sensitive
199	6	111	2	sensitive
17	-853	-748	1	sensitive
17	-853	-748	1	sensitive
17	0	105	2	sensitive
17	0	105	2	sensitive
118	-720	-680	1	sensitive
118	-720	-615	1	sensitive
118	736	892	2	sensitive
118	736	892	2	sensitive
271	-1855	-1743	1	sensitive
271	-1855	-1743	1	sensitive
133	-1107	-679	1	sensitive
133	-1107	-1044	1	sensitive
133	-1002	-960	1	sensitive
133	-1002	-960	1	sensitive
133	-431	-351	2	sensitive
133	-431	-351	2	sensitive
133	-281	-253	2	sensitive
133	-281	-253	2	sensitive
133	14	167	3	sensitive
133	14	167	3	sensitive
11	-925	-784	1	sensitive
11	-925	-784	1	sensitive
11	53	200	2	sensitive
11	53	200	2	sensitive
231	-1648	-1505	1	sensitive
231	-1648	-1505	1	sensitive
231	39	39	2	sensitive
231	39	179	2	sensitive
231	67	67	2	sensitive
231	95	179	2	sensitive
131	-1044	-925	1	sensitive
131	-1044	-925	1	sensitive
131	40	183	2	sensitive
131	40	183	2	sensitive
138	-1005	-879	1	sensitive
138	-1005	-879	1	sensitive
138	32	192	2	sensitive
138	32	192	2	sensitive
168	-1214	-1067	1	sensitive
168	-1214	-1067	1	sensitive
168	-80	-16	2	sensitive
168	-79	-16	2	sensitive
168	826	NA	3	sensitive
181	-1294	-1116	1	sensitive
181	-1294	-1081	1	sensitive
181	-1253	-910	1	sensitive
181	-1081	-1081	1	sensitive
181	29	176	2	sensitive
181	29	176	2	sensitive
9	-1084	-924	1	sensitive
9	-1084	-1042	1	sensitive
9	-966	-924	1	sensitive
9	49	189	2	sensitive
79	-701	-543	1	sensitive
79	-701	-543	1	sensitive
79	16	415	2	sensitive
155	-1285	-1136	1	sensitive
155	-1285	-1136	1	sensitive
155	572	684	2	sensitive
155	572	684	2	sensitive
137	-1650	-1537	1	sensitive
137	-1650	-1609	1	sensitive
137	-1581	-1581	1	sensitive
137	-1560	-1537	1	sensitive
137	-369	-369	2	sensitive
137	-369	-369	2	sensitive
137	-342	-271	2	sensitive
137	-342	-342	2	sensitive
137	-299	-208	2	sensitive
137	-236	-208	2	sensitive
137	514	514	3	sensitive
137	514	563	3	sensitive
137	563	563	3	sensitive
132	-1050	-945	1	sensitive
132	-1050	-945	1	sensitive
132	39	165	2	sensitive
132	39	172	2	sensitive
132	39	297	2	sensitive
260	-1928	-1819	1	sensitive
260	-1928	-1882	1	sensitive
260	29	147	2	sensitive
260	29	147	2	sensitive
26	-1771	-1551	1	sensitive
26	-1771	-1747	1	sensitive
26	-1747	-1747	1	sensitive
26	-1716	-1551	1	sensitive
26	-1716	-1551	1	sensitive
26	-764	-764	2	sensitive
26	-739	-739	2	sensitive
26	-718	-652	2	sensitive
26	-480	-480	3	sensitive
26	-480	-452	3	sensitive
26	-421	-358	3	sensitive
26	6	118	4	sensitive
237	-1826	-1700	1	sensitive
237	-1826	-1700	1	sensitive
237	16	16	2	sensitive
237	16	16	2	sensitive
237	219	324	2	sensitive
35	-751	-646	1	sensitive
35	-751	-646	1	sensitive
35	-435	-435	2	sensitive
35	-435	-435	2	sensitive
35	-435	-208	2	sensitive
35	-407	-334	2	sensitive
35	-407	-377	2	sensitive
35	-365	-334	2	sensitive
35	642	642	3	sensitive
35	663	713	3	sensitive
36	-2318	-2318	1	sensitive
36	-2297	-2297	1	sensitive
36	-2269	-2192	1	sensitive
36	1	36	2	sensitive
178	-1455	-1351	1	sensitive
178	-1455	-1455	1	sensitive
178	-1434	-1351	1	sensitive
178	294	294	2	sensitive
178	294	294	2	sensitive
178	322	434	2	sensitive
178	322	434	2	sensitive
106	-1246	-1128	1	sensitive
106	-1246	-1128	1	sensitive
106	-1064	-1022	1	sensitive
106	-747	-607	2	sensitive
106	-747	-607	2	sensitive
106	14	322	3	sensitive
153	-1315	-1273	1	sensitive
153	-1315	-1273	1	sensitive
153	-1217	-1175	1	sensitive
153	-1217	-1175	1	sensitive
153	37	177	2	sensitive
153	37	177	2	sensitive
13	-1993	-1888	1	sensitive
13	-1993	-1888	1	sensitive
13	58	163	3	sensitive
13	58	163	3	sensitive
75	-966	-855	1	sensitive
75	-966	-855	1	sensitive
104	-1029	-960	1	sensitive
104	-952	-903	1	sensitive
104	-952	-903	1	sensitive
104	757	897	2	sensitive
104	757	897	2	sensitive
83	-901	-740	1	sensitive
83	-901	-740	1	sensitive
83	1464	NA	2	sensitive
83	1464	NA	2	sensitive
65	-980	-847	1	sensitive
65	-980	-847	1	sensitive
65	37	142	2	sensitive
65	37	142	2	sensitive
65	37	613	2	sensitive
29	-1325	-1200	1	sensitive
29	-1325	-1200	1	sensitive
29	-660	-535	2	sensitive
29	-660	-577	2	sensitive
29	-421	-143	3	sensitive
29	-421	-143	3	sensitive
29	-2	82	4	sensitive
38	-864	-822	1	sensitive
38	-864	-759	1	sensitive
38	-801	-780	1	sensitive
38	-759	-759	1	sensitive
38	39	154	2	sensitive
38	39	161	2	sensitive
190	-1693	NA	1	sensitive
190	-1693	NA	1	sensitive
59	-1633	-1542	1	sensitive
59	-1633	-1542	1	sensitive
59	-1535	-1476	1	sensitive
59	-1535	-1535	1	sensitive
59	-1507	-1476	1	sensitive
59	-1206	-1122	2	sensitive
59	-1206	-1087	2	sensitive
59	-1087	-1087	2	sensitive
59	-1059	-1059	2	sensitive
59	-1059	-1059	2	sensitive
59	14	70	3	sensitive
59	14	70	3	sensitive
259	-2331	-2205	1	sensitive
259	-2331	-2205	1	sensitive
259	-1070	-958	2	sensitive
259	-1070	-958	2	sensitive
259	-1070	-958	2	sensitive
259	-937	-613	2	sensitive
259	44	65	3	sensitive
259	65	110	3	sensitive
259	142	260	3	sensitive
115	-1280	-1280	1	sensitive
115	-1259	-1175	1	sensitive
115	841	904	2	sensitive
39	-978	-873	1	sensitive
39	-978	-873	1	sensitive
39	8	148	2	sensitive
39	8	148	2	sensitive
116	-1868	-1756	1	sensitive
116	-1868	-1756	1	sensitive
116	NA	NA	2	sensitive
116	NA	NA	2	sensitive
116	20	54	3	sensitive
116	55	110	3	sensitive
116	111	131	3	sensitive
116	132	139	3	sensitive
210	-2023	-1903	1	sensitive
210	-2023	-1981	1	sensitive
210	-763	-609	2	sensitive
210	-763	-609	2	sensitive
210	-763	-399	2	sensitive
210	-174	-61	3	sensitive
210	-174	-61	3	sensitive
210	141	275	3	sensitive
67	-2033	-1948	1	sensitive
67	-2033	-1927	1	sensitive
67	27	493	2	sensitive
67	28	137	2	sensitive
67	28	137	2	sensitive
89	-1695	-1590	1	sensitive
89	-1695	-1653	1	sensitive
89	-1632	-1590	1	sensitive
89	-1380	-1331	1	sensitive
89	-1380	-1331	1	sensitive
89	-1078	-945	2	sensitive
89	-1078	-945	2	sensitive
89	-756	-565	3	sensitive
89	-183	-8	4	sensitive
89	6	160	5+	sensitive
89	6	160	5+	sensitive
105	-2198	-2086	1	sensitive
105	-2198	-2086	1	sensitive
105	-2198	-1834	1	sensitive
105	-1411	-1383	2	sensitive
105	-1411	-1271	2	sensitive
105	-1355	-1271	2	sensitive
105	3	108	3	sensitive
105	269	386	3	sensitive
41	-1682	-1557	1	sensitive
41	-1682	-1557	1	sensitive
41	33	139	2	sensitive
41	33	139	2	sensitive
269	-2503	-2367	1	sensitive
269	16	114	2	sensitive
269	16	114	2	sensitive
109	-2764	-2652	1	sensitive
57	-1221	-1109	1	sensitive
57	-1221	-1109	1	sensitive
57	-490	-291	1	sensitive
57	-405	-356	2	sensitive
57	-405	-300	2	sensitive
57	-342	-293	2	sensitive
57	487	630	3	sensitive
57	487	630	3	sensitive
15	-1114	-993	1	sensitive
15	-1114	-993	1	sensitive
15	-1051	-993	1	sensitive
15	16	183	2	sensitive
15	16	183	2	sensitive
121	-1629	-1412	1	sensitive
121	-1629	-1412	1	sensitive
121	-530	-463	2	sensitive
121	-530	-463	2	sensitive
61	-1498	-1373	1	sensitive
61	-749	-610	2	sensitive
61	44	156	3	sensitive
61	44	156	3	sensitive
140	-1861	-1756	1	sensitive
140	-1861	-1756	1	sensitive
140	-1055	-944	2	sensitive
140	-1055	-944	2	sensitive
140	121	142	3	sensitive
140	121	226	3	sensitive
140	163	226	3	sensitive
94	-2504	-2385	1	sensitive
94	-2504	-2385	1	sensitive
94	-537	-419	2	sensitive
94	-537	-509	2	sensitive
94	-488	-467	2	sensitive
94	22	50	3	sensitive
27	-1457	-1415	1	sensitive
27	-1457	-1345	1	sensitive
27	-1394	-1345	1	sensitive
27	41	146	2	sensitive
27	41	146	2	sensitive
203	-2386	-2214	1	sensitive
203	-2386	-2204	1	sensitive
203	-1106	-1001	2	sensitive
203	-1106	-1001	2	sensitive
203	37	175	3	sensitive
203	37	175	3	sensitive
55	-1613	-1235	1	sensitive
55	-1613	-1235	1	sensitive
55	-796	-690	2	sensitive
55	-796	-710	2	sensitive
55	-690	-690	2	sensitive
55	-690	-690	2	sensitive
55	NA	NA	3	sensitive
55	NA	NA	3	sensitive
275	-2944	-2811	1	sensitive
275	32	79	2	sensitive
275	32	79	2	sensitive
275	100	169	2	sensitive
102	-2548	-2381	1	sensitive
102	-2548	-2381	1	sensitive
102	36	265	2	sensitive
21	-1595	-1595	1	sensitive
21	-1595	-1595	1	sensitive
21	-1576	-1576	1	sensitive
21	-1576	-1576	1	sensitive
21	-1555	-1486	1	sensitive
21	1336	1476	2	sensitive
21	1336	1477	2	sensitive
23	-1695	-1695	1	sensitive
23	-1695	-1582	1	sensitive
23	-1673	-1673	1	sensitive
23	-1645	-1645	1	sensitive
23	-1624	-1582	1	sensitive
23	-618	-618	2	sensitive
23	-618	-513	2	sensitive
23	-597	-513	2	sensitive
23	27	167	3	sensitive
23	27	167	3	sensitive
4	-1994	-1994	1	sensitive
4	-1994	-1994	1	sensitive
4	-1973	-1881	1	sensitive
4	-1973	-1881	1	sensitive
4	162	303	2	sensitive
4	162	303	2	sensitive
182	-2722	-2694	1	sensitive
182	-2666	-2582	1	sensitive
182	98	154	2	sensitive
8	-3048	-2901	1	sensitive
8	8	155	2	sensitive
265	-3281	-3176	1	sensitive
265	-3281	-3260	1	sensitive
265	-3239	-3217	1	sensitive
265	-3197	-3176	1	sensitive
265	-2198	-1502	2	sensitive
265	-2198	-2094	2	sensitive
265	-2198	-2135	2	sensitive
265	-2114	-2114	2	sensitive
265	-2094	-2094	2	sensitive
265	-641	-515	3	sensitive
265	-349	-328	4	sensitive
265	-300	-258	4	sensitive
265	-237	-237	4	sensitive
265	28	66	5+	sensitive
214	-3403	-3291	1	sensitive
214	-3403	-3382	1	sensitive
214	-3403	-3061	1	sensitive
214	-2794	-2794	2	sensitive
214	-2794	-2794	2	sensitive
214	-2761	-2654	2	sensitive
214	-2761	-2654	2	sensitive
214	-1772	-1751	3	sensitive
214	-1722	-1702	3	sensitive
214	-1352	-659	4	sensitive
214	-464	-464	5+	sensitive
214	-464	-464	5+	sensitive
214	-429	-408	5+	sensitive
214	-429	-311	5+	sensitive
214	-368	-311	5+	sensitive
183	-2661	-2499	1	sensitive
183	-2661	-2541	1	sensitive
183	-2520	-2499	1	sensitive
183	-1575	-1575	2	sensitive
183	-1547	-1526	2	sensitive
183	-1498	-1469	2	sensitive
183	8	121	3	sensitive
183	8	121	3	sensitive
112	NA	NA	1	sensitive
112	NA	NA	1	sensitive
112	43	43	2	sensitive
112	43	183	2	sensitive
112	72	183	2	sensitive
60	-2081	-1949	1	sensitive
60	-2081	-1949	1	sensitive
60	-2081	-2019	1	sensitive
60	-1200	-1061	2	sensitive
60	-535	-394	3	sensitive
60	-535	-394	3	sensitive
60	25	46	4	sensitive
60	25	74	4	sensitive
60	74	74	4	sensitive
46	-2036	-1911	1	sensitive
46	-2036	-1911	1	sensitive
46	3	164	2	sensitive
46	3	164	2	sensitive
93	-2216	-2104	1	sensitive
93	-2216	-2104	1	sensitive
93	-2216	-1839	1	sensitive
93	-561	-561	2	sensitive
93	-561	-480	2	sensitive
93	-543	-459	2	sensitive
93	-459	-459	2	sensitive
93	23	51	3	sensitive
93	79	282	3	sensitive
95	-2309	NA	1	sensitive
95	-2309	-2169	1	sensitive
95	-2288	-2169	1	sensitive
95	-699	-559	2	sensitive
95	-699	-559	2	sensitive
95	29	148	3	sensitive
95	29	92	3	sensitive
95	113	148	3	sensitive
62	-2456	-2351	1	sensitive
62	-2456	-2351	1	sensitive
62	-1764	-1652	2	sensitive
62	-1764	-1652	2	sensitive
62	-1764	-1064	2	sensitive
62	-1042	-902	3	sensitive
62	-1042	-902	3	sensitive
62	-365	-238	4	sensitive
62	-365	-238	4	sensitive
62	23	131	5+	sensitive
74	-2206	-2164	1	sensitive
74	-2206	-2164	1	sensitive
56	-2493	-2353	1	sensitive
56	-2493	-2451	1	sensitive
56	-2430	-2353	1	sensitive
56	-417	-312	2	sensitive
56	-417	-312	2	sensitive
129	-3201	-3108	1	sensitive
129	-3201	-3108	1	sensitive
129	-2184	-2184	2	sensitive
129	-2184	-2184	2	sensitive
129	-2163	-2163	2	sensitive
129	-2163	-2163	2	sensitive
129	-2133	-2133	2	sensitive
129	-2114	-2022	2	sensitive
129	-1988	-1988	2	sensitive
129	-1960	-1960	2	sensitive
129	-1666	-1511	3	sensitive
129	-1477	-1372	4	sensitive
129	-847	-742	5+	sensitive
129	15	120	5+	sensitive
162	-3265	-3160	1	sensitive
162	-3265	-3160	1	sensitive
162	44	65	2	sensitive
162	44	44	2	sensitive
162	65	156	2	sensitive
162	93	156	2	sensitive
49	-3676	-3550	1	sensitive
49	-3676	-3676	1	sensitive
49	-3655	-3550	1	sensitive
49	-3256	-3256	2	sensitive
49	-3214	-3109	2	sensitive
49	-3214	-3109	2	sensitive
49	-3214	-3214	2	sensitive
49	-3193	-3109	2	sensitive
49	-2332	-2283	3	sensitive
49	-2332	-2283	3	sensitive
49	-2332	-2283	3	sensitive
49	1	127	4	sensitive
49	1	127	4	sensitive
24	-2964	-2840	1	sensitive
24	-2964	-2840	1	sensitive
24	45	185	2	sensitive
24	45	185	2	sensitive
154	-4190	-4080	1	sensitive
154	-4185	-4080	1	sensitive
154	-3690	-3574	2	sensitive
154	-3690	-3648	2	sensitive
154	-854	-752	3	sensitive
154	-854	-743	3	sensitive
154	-456	-343	4	sensitive
154	-99	-43	5+	sensitive
154	8	63	5+	sensitive
154	90	146	5+	sensitive
258	-3812	-3766	1	sensitive
258	-253	-113	1	sensitive
258	25	138	2	sensitive
90	-3556	-3347	1	sensitive
90	-2086	-1947	2	sensitive
90	30	171	3	sensitive
90	30	171	3	sensitive
245	-4865	-4760	1	sensitive
245	-4865	-4760	1	sensitive
245	1	106	2	sensitive
245	1	106	2	sensitive
16	-3765	-3660	1	sensitive
16	-3765	-3660	1	sensitive
16	-1958	-1895	2	sensitive
16	-1958	-1853	2	sensitive
16	-1874	-1853	2	sensitive
16	-1615	-1559	3	sensitive
16	-1531	-1469	3	sensitive
10	NA	-3725	1	sensitive
10	31	121	2	sensitive
223	-5478	-5389	1	sensitive
223	17	171	2	sensitive
223	17	171	2	sensitive
217	-6987	-6827	1	sensitive
217	-444	-279	2	sensitive
217	-444	-279	2	sensitive
217	50	50	3	sensitive
217	50	57	3	sensitive
217	71	155	3	sensitive
193	NA	NA	1	sensitive
193	NA	NA	1	sensitive
73	NA	NA	1	sensitive
73	-898	-752	2	sensitive
73	-845	-752	2	sensitive
73	48	146	3	sensitive
73	48	153	3	sensitive
