# Supplementary material for: The copy number and mutational landscape of recurrent ovarian high-grade serous carcinoma
Source: Nat Commun. 2023 Jul 20;14:4387. doi: 10.1038/s41467-023-39867-7 (PMC10359414; doi:10.1038/s41467-023-39867-7)
Supplement: Supplementary file 10 — Source Data [file 41467_2023_39867_MOESM10_ESM.zip › source_data/figure_1C.tsv]

britroc_number	int_start	int_end	status	platinum_status
1	616	1062	1	resistant
2	353	827	1	resistant
3	632	832	1	resistant
4	2032	3432	1	sensitive
5	1352	1833	1	sensitive
6	532	1816	1	sensitive
7	309	354	1	sensitive
8	3079	3484	1	sensitive
9	1113	2268	1	sensitive
10	3890	5730	0	sensitive
11	954	2222	1	sensitive
12	341	529	1	sensitive
13	2025	2453	1	sensitive
14	422	622	1	sensitive
15	1148	2939	0	sensitive
16	3837	5505	0	sensitive
17	903	2170	1	sensitive
18	932	1995	1	sensitive
19	1030	1118	1	sensitive
20	1213	1638	1	sensitive
21	1689	3392	0	sensitive
22	481	728	1	resistant
23	1720	3395	0	sensitive
24	2982	4677	0	sensitive
25	1988	2542	1	resistant
26	1812	2369	1	sensitive
27	1494	3181	0	sensitive
28	414	2086	0	sensitive
29	1350	2548	1	sensitive
30	395	761	1	sensitive
31	1158	1408	1	resistant
32	435	644	0	resistant
33	959	2089	1	sensitive
34	413	718	1	sensitive
35	783	2395	0	sensitive
36	2334	2427	1	sensitive
37	631	1353	1	sensitive
38	902	2564	0	sensitive
39	1031	2697	0	sensitive
40	776	923	1	sensitive
41	1729	2842	1	sensitive
42	383	480	1	resistant
43	277	633	1	resistant
44	546	695	1	resistant
45	1573	1969	1	resistant
46	2107	3724	0	sensitive
47	509	846	1	sensitive
48	231	399	1	resistant
49	3706	4453	1	sensitive
50	419	1064	1	sensitive
51	453	1115	1	sensitive
52	471	942	1	sensitive
53	829	1256	0	resistant
54	377	562	1	resistant
55	1658	3207	0	sensitive
56	2535	4021	0	sensitive
57	1280	2883	0	sensitive
59	1652	2612	1	sensitive
60	2108	3701	0	sensitive
61	1516	3098	0	sensitive
62	2492	3834	1	sensitive
63	825	1952	1	sensitive
64	1142	1362	1	resistant
65	1001	2542	0	sensitive
66	1916	2700	0	sensitive
67	2080	2776	1	sensitive
68	656	1482	1	sensitive
69	602	1162	1	sensitive
70	498	792	1	sensitive
71	901	1129	1	sensitive
72	285	356	1	resistant
73	7630	9177	0	sensitive
74	2296	3847	0	sensitive
75	989	2464	0	sensitive
76	475	1394	1	sensitive
77	878	1573	1	sensitive
78	439	484	1	sensitive
79	746	2274	0	sensitive
80	517	1080	1	sensitive
81	860	1044	1	resistant
82	834	1851	1	sensitive
83	978	2484	0	sensitive
84	413	868	1	sensitive
85	839	1802	1	sensitive
86	312	719	1	resistant
87	796	1159	1	sensitive
88	809	965	1	sensitive
89	1709	2793	1	sensitive
90	3614	5056	0	sensitive
91	1954	3432	0	resistant
92	387	921	1	sensitive
93	2259	3736	0	sensitive
94	2540	3137	1	sensitive
95	2326	3768	0	sensitive
96	4908	5174	1	resistant
97	797	1553	1	sensitive
98	2872	3343	1	resistant
99	570	1992	0	sensitive
100	893	1663	1	sensitive
101	421	755	1	sensitive
102	2604	3267	1	sensitive
103	1261	1946	1	sensitive
104	1073	2481	0	sensitive
105	2254	2794	1	sensitive
106	1265	2450	1	sensitive
107	604	1055	1	sensitive
108	1124	1422	1	resistant
109	2830	2856	0	sensitive
110	1279	1681	1	sensitive
111	342	1641	0	resistant
112	2267	3652	0	sensitive
113	1338	1993	1	sensitive
114	702	1224	1	resistant
115	1315	2682	0	sensitive
116	1900	2713	1	sensitive
117	1009	2098	1	sensitive
118	831	2174	0	sensitive
119	588	1209	1	sensitive
120	1148	1819	1	sensitive
121	1678	2955	0	sensitive
122	1544	2895	0	resistant
123	1266	1407	1	sensitive
124	729	2029	0	sensitive
125	155	281	1	resistant
126	866	1307	1	sensitive
127	4147	4192	1	resistant
128	804	1957	0	sensitive
129	3213	4041	1	sensitive
130	5602	6073	1	resistant
131	1066	2233	1	sensitive
132	1085	2350	0	sensitive
133	1129	2202	1	sensitive
134	826	2058	0	sensitive
135	309	518	1	resistant
136	759	886	1	sensitive
137	1697	2340	1	sensitive
138	1041	2253	0	sensitive
139	759	1430	1	sensitive
140	1922	3120	0	sensitive
141	1100	1336	1	resistant
142	736	938	1	sensitive
143	756	1315	1	sensitive
144	380	788	1	resistant
145	490	1392	0	sensitive
146	726	1485	1	sensitive
147	339	663	1	resistant
148	1360	1402	1	resistant
149	904	912	1	resistant
150	731	1390	1	sensitive
151	2184	2692	1	resistant
152	507	936	1	sensitive
153	1328	2450	0	sensitive
154	4253	4731	1	sensitive
155	1292	2310	0	sensitive
156	1772	2130	1	sensitive
157	647	1553	1	sensitive
159	587	1600	0	sensitive
160	1156	1956	0	sensitive
161	420	945	1	sensitive
162	3280	4320	0	sensitive
163	344	1128	0	sensitive
164	1633	2093	1	sensitive
165	1971	2149	1	resistant
166	730	1484	1	sensitive
167	2619	3335	1	resistant
168	1239	2254	0	sensitive
169	703	1714	0	sensitive
170	499	1486	0	sensitive
171	839	1790	0	sensitive
172	841	1862	0	sensitive
173	820	1772	0	sensitive
174	766	1013	1	sensitive
175	423	1326	0	sensitive
176	449	952	1	resistant
178	1484	2428	0	sensitive
179	812	1006	1	sensitive
180	776	1681	0	sensitive
181	1310	2255	0	sensitive
182	2746	3444	1	sensitive
183	2665	3574	0	sensitive
184	584	990	1	sensitive
185	3460	4335	0	resistant
186	444	708	1	resistant
187	959	1418	1	sensitive
188	849	1680	0	sensitive
189	747	1549	0	sensitive
190	1713	2568	0	sensitive
191	2349	2644	1	resistant
192	808	1672	0	sensitive
193	8643	8838	0	sensitive
194	520	1374	0	sensitive
195	1105	1944	0	sensitive
196	1170	1919	0	sensitive
197	895	1630	1	resistant
198	615	799	1	resistant
199	1325	2150	0	sensitive
200	831	1622	0	sensitive
201	232	1048	0	resistant
202	547	752	1	sensitive
203	2394	3192	0	sensitive
204	630	1167	0	sensitive
205	1356	1987	0	sensitive
206	349	698	1	resistant
207	566	903	1	sensitive
208	407	942	1	sensitive
209	671	1441	0	sensitive
210	2034	2716	1	sensitive
211	1022	1728	0	sensitive
212	1052	1429	1	resistant
213	977	1324	0	sensitive
214	3440	3557	1	sensitive
215	1197	1842	1	sensitive
216	853	1026	1	sensitive
217	7001	7047	0	sensitive
218	741	1044	1	resistant
219	480	875	0	resistant
220	909	1570	0	sensitive
221	3254	3905	0	resistant
222	1300	1943	0	resistant
223	5533	6110	0	sensitive
224	343	943	0	sensitive
225	1361	1491	1	sensitive
226	818	1380	0	sensitive
227	3576	3802	0	resistant
228	586	743	1	resistant
229	294	376	1	resistant
230	651	871	1	resistant
231	1658	2225	0	sensitive
232	736	1276	0	sensitive
233	849	1418	0	sensitive
234	273	318	1	resistant
235	1725	1838	1	sensitive
236	2153	2543	1	resistant
237	1869	2373	0	sensitive
238	773	1271	0	sensitive
239	1149	1604	0	sensitive
240	2988	3436	0	resistant
241	816	1271	0	sensitive
242	1040	1445	0	sensitive
243	867	1322	0	sensitive
244	430	697	0	resistant
245	5034	5469	0	sensitive
246	841	1316	0	sensitive
247	624	1057	0	sensitive
248	729	833	1	resistant
249	519	917	0	sensitive
250	929	1370	0	sensitive
251	1716	2147	0	sensitive
252	959	998	0	sensitive
253	1740	2145	0	resistant
254	499	860	1	resistant
255	670	757	1	resistant
256	1420	1567	1	sensitive
257	1109	1394	0	sensitive
258	4599	4854	0	sensitive
259	2344	2644	1	sensitive
260	1957	2350	1	sensitive
261	318	694	0	resistant
262	1036	1379	0	sensitive
263	757	1114	0	sensitive
264	885	1242	0	sensitive
265	3315	3496	0	sensitive
266	980	1294	0	sensitive
267	500	871	0	sensitive
268	717	967	1	resistant
269	2519	2845	0	sensitive
270	405	730	1	resistant
271	1894	2193	0	sensitive
272	1778	2133	0	sensitive
273	891	1207	0	sensitive
274	633	983	0	sensitive
275	2951	3253	0	sensitive
276	1644	1986	0	resistant
