# Supplementary material for: The copy number and mutational landscape of recurrent ovarian high-grade serous carcinoma
Source: Nat Commun. 2023 Jul 20;14:4387. doi: 10.1038/s41467-023-39867-7 (PMC10359414; doi:10.1038/s41467-023-39867-7)
Supplement: Supplementary file 10 — Source Data [file 41467_2023_39867_MOESM10_ESM.zip › source_data/figure_S4.tsv]

chr	pos	cna	frequency	group
1	840001	gain	0.119047619047619	arx
1	840001	amplification	0	arx
1	840001	loss	-0.0714285714285714	arx
1	840001	deletion	0	arx
1	870001	gain	0.119047619047619	arx
1	870001	amplification	0	arx
1	870001	loss	-0.0714285714285714	arx
1	870001	deletion	0	arx
1	900001	gain	0.119047619047619	arx
1	900001	amplification	0	arx
1	900001	loss	-0.0714285714285714	arx
1	900001	deletion	0	arx
1	930001	gain	0.119047619047619	arx
1	930001	amplification	0	arx
1	930001	loss	-0.0714285714285714	arx
1	930001	deletion	0	arx
1	960001	gain	0.119047619047619	arx
1	960001	amplification	0	arx
1	960001	loss	-0.0714285714285714	arx
1	960001	deletion	0	arx
1	1020001	gain	0.119047619047619	arx
1	1020001	amplification	0	arx
1	1020001	loss	-0.0714285714285714	arx
1	1020001	deletion	0	arx
1	1050001	gain	0.119047619047619	arx
1	1050001	amplification	0	arx
1	1050001	loss	-0.0714285714285714	arx
1	1050001	deletion	-0.00793650793650794	arx
1	1080001	gain	0.119047619047619	arx
1	1080001	amplification	0	arx
1	1080001	loss	-0.0714285714285714	arx
1	1080001	deletion	-0.00793650793650794	arx
1	1110001	gain	0.119047619047619	arx
1	1110001	amplification	0	arx
1	1110001	loss	-0.0714285714285714	arx
1	1110001	deletion	-0.00793650793650794	arx
1	1140001	gain	0.119047619047619	arx
1	1140001	amplification	0	arx
1	1140001	loss	-0.0714285714285714	arx
1	1140001	deletion	-0.00793650793650794	arx
1	1170001	gain	0.119047619047619	arx
1	1170001	amplification	0	arx
1	1170001	loss	-0.0714285714285714	arx
1	1170001	deletion	-0.00793650793650794	arx
1	1200001	gain	0.119047619047619	arx
1	1200001	amplification	0	arx
1	1200001	loss	-0.0714285714285714	arx
1	1200001	deletion	-0.00793650793650794	arx
1	1230001	gain	0.119047619047619	arx
1	1230001	amplification	0	arx
1	1230001	loss	-0.0714285714285714	arx
1	1230001	deletion	-0.00793650793650794	arx
1	1260001	gain	0.119047619047619	arx
1	1260001	amplification	0	arx
1	1260001	loss	-0.0714285714285714	arx
1	1260001	deletion	-0.00793650793650794	arx
1	1290001	gain	0.119047619047619	arx
1	1290001	amplification	0	arx
1	1290001	loss	-0.0793650793650794	arx
1	1290001	deletion	-0.00793650793650794	arx
1	1320001	gain	0.119047619047619	arx
1	1320001	amplification	0	arx
1	1320001	loss	-0.0873015873015873	arx
1	1320001	deletion	-0.00793650793650794	arx
1	1350001	gain	0.119047619047619	arx
1	1350001	amplification	0	arx
1	1350001	loss	-0.0873015873015873	arx
1	1350001	deletion	-0.00793650793650794	arx
1	1470001	gain	0.103174603174603	arx
1	1470001	amplification	0	arx
1	1470001	loss	-0.0873015873015873	arx
1	1470001	deletion	-0.00793650793650794	arx
1	1500001	gain	0.103174603174603	arx
1	1500001	amplification	0	arx
1	1500001	loss	-0.0952380952380952	arx
1	1500001	deletion	-0.00793650793650794	arx
1	1530001	gain	0.103174603174603	arx
1	1530001	amplification	0	arx
1	1530001	loss	-0.0952380952380952	arx
1	1530001	deletion	-0.00793650793650794	arx
1	1680001	gain	0.0952380952380952	arx
1	1680001	amplification	0	arx
1	1680001	loss	-0.0952380952380952	arx
1	1680001	deletion	-0.00793650793650794	arx
1	1710001	gain	0.0952380952380952	arx
1	1710001	amplification	0	arx
1	1710001	loss	-0.0952380952380952	arx
1	1710001	deletion	-0.00793650793650794	arx
1	1740001	gain	0.0952380952380952	arx
1	1740001	amplification	0	arx
1	1740001	loss	-0.0952380952380952	arx
1	1740001	deletion	-0.00793650793650794	arx
1	1770001	gain	0.0952380952380952	arx
1	1770001	amplification	0	arx
1	1770001	loss	-0.0952380952380952	arx
1	1770001	deletion	-0.00793650793650794	arx
1	1830001	gain	0.0952380952380952	arx
1	1830001	amplification	0	arx
1	1830001	loss	-0.0952380952380952	arx
1	1830001	deletion	-0.00793650793650794	arx
1	1860001	gain	0.0714285714285714	arx
1	1860001	amplification	0	arx
1	1860001	loss	-0.0952380952380952	arx
1	1860001	deletion	-0.00793650793650794	arx
1	1890001	gain	0.0714285714285714	arx
1	1890001	amplification	0	arx
1	1890001	loss	-0.0952380952380952	arx
1	1890001	deletion	-0.00793650793650794	arx
1	1920001	gain	0.0634920634920635	arx
1	1920001	amplification	0	arx
1	1920001	loss	-0.0952380952380952	arx
1	1920001	deletion	-0.00793650793650794	arx
1	1950001	gain	0.0634920634920635	arx
1	1950001	amplification	0	arx
1	1950001	loss	-0.0952380952380952	arx
1	1950001	deletion	-0.00793650793650794	arx
1	1980001	gain	0.0714285714285714	arx
1	1980001	amplification	0	arx
1	1980001	loss	-0.0952380952380952	arx
1	1980001	deletion	-0.00793650793650794	arx
1	2010001	gain	0.0714285714285714	arx
1	2010001	amplification	0	arx
1	2010001	loss	-0.0952380952380952	arx
1	2010001	deletion	-0.00793650793650794	arx
1	2040001	gain	0.0714285714285714	arx
1	2040001	amplification	0	arx
1	2040001	loss	-0.103174603174603	arx
1	2040001	deletion	-0.00793650793650794	arx
1	2070001	gain	0.0714285714285714	arx
1	2070001	amplification	0	arx
1	2070001	loss	-0.103174603174603	arx
1	2070001	deletion	-0.00793650793650794	arx
1	2100001	gain	0.0714285714285714	arx
1	2100001	amplification	0	arx
1	2100001	loss	-0.103174603174603	arx
1	2100001	deletion	-0.00793650793650794	arx
1	2130001	gain	0.0714285714285714	arx
1	2130001	amplification	0	arx
1	2130001	loss	-0.103174603174603	arx
1	2130001	deletion	-0.00793650793650794	arx
1	2160001	gain	0.0714285714285714	arx
1	2160001	amplification	0	arx
1	2160001	loss	-0.103174603174603	arx
1	2160001	deletion	-0.00793650793650794	arx
1	2190001	gain	0.0714285714285714	arx
1	2190001	amplification	0	arx
1	2190001	loss	-0.103174603174603	arx
1	2190001	deletion	-0.00793650793650794	arx
1	2220001	gain	0.0714285714285714	arx
1	2220001	amplification	0	arx
1	2220001	loss	-0.103174603174603	arx
1	2220001	deletion	-0.00793650793650794	arx
1	2250001	gain	0.0714285714285714	arx
1	2250001	amplification	0	arx
1	2250001	loss	-0.103174603174603	arx
1	2250001	deletion	-0.00793650793650794	arx
1	2280001	gain	0.0714285714285714	arx
1	2280001	amplification	0	arx
1	2280001	loss	-0.103174603174603	arx
1	2280001	deletion	-0.00793650793650794	arx
1	2310001	gain	0.0714285714285714	arx
1	2310001	amplification	0	arx
1	2310001	loss	-0.103174603174603	arx
1	2310001	deletion	-0.00793650793650794	arx
1	2340001	gain	0.0555555555555556	arx
1	2340001	amplification	0	arx
1	2340001	loss	-0.111111111111111	arx
1	2340001	deletion	-0.00793650793650794	arx
1	2370001	gain	0.0555555555555556	arx
1	2370001	amplification	0	arx
1	2370001	loss	-0.126984126984127	arx
1	2370001	deletion	-0.00793650793650794	arx
1	2400001	gain	0.0555555555555556	arx
1	2400001	amplification	0	arx
1	2400001	loss	-0.126984126984127	arx
1	2400001	deletion	-0.00793650793650794	arx
1	2430001	gain	0.0476190476190476	arx
1	2430001	amplification	0	arx
1	2430001	loss	-0.134920634920635	arx
1	2430001	deletion	-0.00793650793650794	arx
1	2460001	gain	0.0476190476190476	arx
1	2460001	amplification	0	arx
1	2460001	loss	-0.142857142857143	arx
1	2460001	deletion	-0.00793650793650794	arx
1	2490001	gain	0.0476190476190476	arx
1	2490001	amplification	0	arx
1	2490001	loss	-0.150793650793651	arx
1	2490001	deletion	-0.00793650793650794	arx
1	2520001	gain	0.0476190476190476	arx
1	2520001	amplification	0	arx
1	2520001	loss	-0.150793650793651	arx
1	2520001	deletion	-0.00793650793650794	arx
1	2550001	gain	0.0476190476190476	arx
1	2550001	amplification	0	arx
1	2550001	loss	-0.166666666666667	arx
1	2550001	deletion	-0.00793650793650794	arx
1	2700001	gain	0.0396825396825397	arx
1	2700001	amplification	0	arx
1	2700001	loss	-0.174603174603175	arx
1	2700001	deletion	-0.00793650793650794	arx
1	2730001	gain	0.0317460317460317	arx
1	2730001	amplification	0	arx
1	2730001	loss	-0.174603174603175	arx
1	2730001	deletion	-0.00793650793650794	arx
1	2760001	gain	0.0317460317460317	arx
1	2760001	amplification	0	arx
1	2760001	loss	-0.174603174603175	arx
1	2760001	deletion	-0.00793650793650794	arx
1	2790001	gain	0.0317460317460317	arx
1	2790001	amplification	0	arx
1	2790001	loss	-0.174603174603175	arx
1	2790001	deletion	-0.00793650793650794	arx
1	2820001	gain	0.0317460317460317	arx
1	2820001	amplification	0	arx
1	2820001	loss	-0.174603174603175	arx
1	2820001	deletion	-0.00793650793650794	arx
1	2850001	gain	0.0317460317460317	arx
1	2850001	amplification	0	arx
1	2850001	loss	-0.174603174603175	arx
1	2850001	deletion	-0.00793650793650794	arx
1	2880001	gain	0.0317460317460317	arx
1	2880001	amplification	0	arx
1	2880001	loss	-0.174603174603175	arx
1	2880001	deletion	-0.00793650793650794	arx
1	2910001	gain	0.0317460317460317	arx
1	2910001	amplification	0	arx
1	2910001	loss	-0.174603174603175	arx
1	2910001	deletion	-0.00793650793650794	arx
1	2940001	gain	0.0317460317460317	arx
1	2940001	amplification	0	arx
1	2940001	loss	-0.174603174603175	arx
1	2940001	deletion	-0.00793650793650794	arx
1	3000001	gain	0.0317460317460317	arx
1	3000001	amplification	0	arx
1	3000001	loss	-0.174603174603175	arx
1	3000001	deletion	-0.00793650793650794	arx
1	3030001	gain	0.0317460317460317	arx
1	3030001	amplification	0	arx
1	3030001	loss	-0.174603174603175	arx
1	3030001	deletion	-0.00793650793650794	arx
1	3060001	gain	0.0317460317460317	arx
1	3060001	amplification	0	arx
1	3060001	loss	-0.174603174603175	arx
1	3060001	deletion	-0.00793650793650794	arx
1	3090001	gain	0.0317460317460317	arx
1	3090001	amplification	0	arx
1	3090001	loss	-0.174603174603175	arx
1	3090001	deletion	-0.00793650793650794	arx
1	3120001	gain	0.0317460317460317	arx
1	3120001	amplification	0	arx
1	3120001	loss	-0.174603174603175	arx
1	3120001	deletion	-0.00793650793650794	arx
1	3150001	gain	0.0317460317460317	arx
1	3150001	amplification	0	arx
1	3150001	loss	-0.174603174603175	arx
1	3150001	deletion	-0.00793650793650794	arx
1	3180001	gain	0.0317460317460317	arx
1	3180001	amplification	0	arx
1	3180001	loss	-0.174603174603175	arx
1	3180001	deletion	-0.00793650793650794	arx
1	3210001	gain	0.0317460317460317	arx
1	3210001	amplification	0	arx
1	3210001	loss	-0.166666666666667	arx
1	3210001	deletion	-0.00793650793650794	arx
1	3240001	gain	0.0317460317460317	arx
1	3240001	amplification	0	arx
1	3240001	loss	-0.166666666666667	arx
1	3240001	deletion	-0.00793650793650794	arx
1	3270001	gain	0.0317460317460317	arx
1	3270001	amplification	0	arx
1	3270001	loss	-0.166666666666667	arx
1	3270001	deletion	-0.00793650793650794	arx
1	3300001	gain	0.0317460317460317	arx
1	3300001	amplification	0	arx
1	3300001	loss	-0.166666666666667	arx
1	3300001	deletion	-0.00793650793650794	arx
1	3330001	gain	0.0317460317460317	arx
1	3330001	amplification	0	arx
1	3330001	loss	-0.166666666666667	arx
1	3330001	deletion	-0.00793650793650794	arx
1	3360001	gain	0.0317460317460317	arx
1	3360001	amplification	0	arx
1	3360001	loss	-0.166666666666667	arx
1	3360001	deletion	-0.00793650793650794	arx
1	3390001	gain	0.0317460317460317	arx
1	3390001	amplification	0	arx
1	3390001	loss	-0.166666666666667	arx
1	3390001	deletion	-0.00793650793650794	arx
1	3420001	gain	0.0317460317460317	arx
1	3420001	amplification	0	arx
1	3420001	loss	-0.158730158730159	arx
1	3420001	deletion	-0.00793650793650794	arx
1	3450001	gain	0.0317460317460317	arx
1	3450001	amplification	0	arx
1	3450001	loss	-0.158730158730159	arx
1	3450001	deletion	-0.00793650793650794	arx
1	3480001	gain	0.0317460317460317	arx
1	3480001	amplification	0	arx
1	3480001	loss	-0.158730158730159	arx
1	3480001	deletion	-0.00793650793650794	arx
1	3510001	gain	0.0317460317460317	arx
1	3510001	amplification	0	arx
1	3510001	loss	-0.158730158730159	arx
1	3510001	deletion	-0.00793650793650794	arx
1	3540001	gain	0.0317460317460317	arx
1	3540001	amplification	0	arx
1	3540001	loss	-0.158730158730159	arx
1	3540001	deletion	-0.00793650793650794	arx
1	3570001	gain	0.0396825396825397	arx
1	3570001	amplification	0	arx
1	3570001	loss	-0.166666666666667	arx
1	3570001	deletion	-0.00793650793650794	arx
1	3600001	gain	0.0396825396825397	arx
1	3600001	amplification	0	arx
1	3600001	loss	-0.166666666666667	arx
1	3600001	deletion	-0.00793650793650794	arx
1	3660001	gain	0.0317460317460317	arx
1	3660001	amplification	0	arx
1	3660001	loss	-0.166666666666667	arx
1	3660001	deletion	-0.00793650793650794	arx
1	3690001	gain	0.0317460317460317	arx
1	3690001	amplification	0	arx
1	3690001	loss	-0.166666666666667	arx
1	3690001	deletion	-0.00793650793650794	arx
1	3720001	gain	0.0317460317460317	arx
1	3720001	amplification	0	arx
1	3720001	loss	-0.166666666666667	arx
1	3720001	deletion	-0.00793650793650794	arx
1	3750001	gain	0.0317460317460317	arx
1	3750001	amplification	0	arx
1	3750001	loss	-0.166666666666667	arx
1	3750001	deletion	-0.00793650793650794	arx
1	3780001	gain	0.0317460317460317	arx
1	3780001	amplification	0	arx
1	3780001	loss	-0.166666666666667	arx
1	3780001	deletion	-0.00793650793650794	arx
1	3810001	gain	0.0317460317460317	arx
1	3810001	amplification	0	arx
1	3810001	loss	-0.158730158730159	arx
1	3810001	deletion	-0.00793650793650794	arx
1	3840001	gain	0.0238095238095238	arx
1	3840001	amplification	0	arx
1	3840001	loss	-0.198412698412698	arx
1	3840001	deletion	-0.00793650793650794	arx
1	3990001	gain	0.0238095238095238	arx
1	3990001	amplification	0	arx
1	3990001	loss	-0.222222222222222	arx
1	3990001	deletion	-0.00793650793650794	arx
1	4020001	gain	0.0158730158730159	arx
1	4020001	amplification	0	arx
1	4020001	loss	-0.222222222222222	arx
1	4020001	deletion	-0.00793650793650794	arx
1	4050001	gain	0.0158730158730159	arx
1	4050001	amplification	0	arx
1	4050001	loss	-0.222222222222222	arx
1	4050001	deletion	-0.00793650793650794	arx
1	4080001	gain	0.0158730158730159	arx
1	4080001	amplification	0	arx
1	4080001	loss	-0.222222222222222	arx
1	4080001	deletion	-0.00793650793650794	arx
1	4110001	gain	0.0158730158730159	arx
1	4110001	amplification	0	arx
1	4110001	loss	-0.222222222222222	arx
1	4110001	deletion	-0.00793650793650794	arx
1	4140001	gain	0.0158730158730159	arx
1	4140001	amplification	0	arx
1	4140001	loss	-0.222222222222222	arx
1	4140001	deletion	-0.00793650793650794	arx
1	4170001	gain	0.0158730158730159	arx
1	4170001	amplification	0	arx
1	4170001	loss	-0.222222222222222	arx
1	4170001	deletion	-0.00793650793650794	arx
1	4200001	gain	0.00793650793650794	arx
1	4200001	amplification	0	arx
1	4200001	loss	-0.222222222222222	arx
1	4200001	deletion	-0.00793650793650794	arx
1	4230001	gain	0.00793650793650794	arx
1	4230001	amplification	0	arx
1	4230001	loss	-0.222222222222222	arx
1	4230001	deletion	-0.00793650793650794	arx
1	4260001	gain	0.00793650793650794	arx
1	4260001	amplification	0	arx
1	4260001	loss	-0.222222222222222	arx
1	4260001	deletion	-0.00793650793650794	arx
1	4290001	gain	0.00793650793650794	arx
1	4290001	amplification	0	arx
1	4290001	loss	-0.222222222222222	arx
1	4290001	deletion	-0.00793650793650794	arx
1	4320001	gain	0.00793650793650794	arx
1	4320001	amplification	0	arx
1	4320001	loss	-0.222222222222222	arx
1	4320001	deletion	-0.00793650793650794	arx
1	4380001	gain	0.00793650793650794	arx
1	4380001	amplification	0	arx
1	4380001	loss	-0.222222222222222	arx
1	4380001	deletion	-0.00793650793650794	arx
1	4440001	gain	0.00793650793650794	arx
1	4440001	amplification	0	arx
1	4440001	loss	-0.222222222222222	arx
1	4440001	deletion	-0.00793650793650794	arx
1	4470001	gain	0.00793650793650794	arx
1	4470001	amplification	0	arx
1	4470001	loss	-0.222222222222222	arx
1	4470001	deletion	-0.00793650793650794	arx
1	4500001	gain	0.00793650793650794	arx
1	4500001	amplification	0	arx
1	4500001	loss	-0.222222222222222	arx
1	4500001	deletion	-0.00793650793650794	arx
1	4530001	gain	0.00793650793650794	arx
1	4530001	amplification	0	arx
1	4530001	loss	-0.222222222222222	arx
1	4530001	deletion	-0.00793650793650794	arx
1	4560001	gain	0.00793650793650794	arx
1	4560001	amplification	0	arx
1	4560001	loss	-0.23015873015873	arx
1	4560001	deletion	-0.00793650793650794	arx
1	4590001	gain	0.00793650793650794	arx
1	4590001	amplification	0	arx
1	4590001	loss	-0.23015873015873	arx
1	4590001	deletion	-0.00793650793650794	arx
1	4620001	gain	0.00793650793650794	arx
1	4620001	amplification	0	arx
1	4620001	loss	-0.23015873015873	arx
1	4620001	deletion	-0.00793650793650794	arx
1	4650001	gain	0.00793650793650794	arx
1	4650001	amplification	0	arx
1	4650001	loss	-0.23015873015873	arx
1	4650001	deletion	-0.00793650793650794	arx
1	4680001	gain	0.00793650793650794	arx
1	4680001	amplification	0	arx
1	4680001	loss	-0.23015873015873	arx
1	4680001	deletion	-0.00793650793650794	arx
1	4710001	gain	0.00793650793650794	arx
1	4710001	amplification	0	arx
1	4710001	loss	-0.23015873015873	arx
1	4710001	deletion	-0.00793650793650794	arx
1	4740001	gain	0.00793650793650794	arx
1	4740001	amplification	0	arx
1	4740001	loss	-0.23015873015873	arx
1	4740001	deletion	-0.00793650793650794	arx
1	4770001	gain	0.00793650793650794	arx
1	4770001	amplification	0	arx
1	4770001	loss	-0.23015873015873	arx
1	4770001	deletion	-0.00793650793650794	arx
1	4800001	gain	0.00793650793650794	arx
1	4800001	amplification	0	arx
1	4800001	loss	-0.23015873015873	arx
1	4800001	deletion	-0.00793650793650794	arx
1	4830001	gain	0.00793650793650794	arx
1	4830001	amplification	0	arx
1	4830001	loss	-0.23015873015873	arx
1	4830001	deletion	-0.00793650793650794	arx
1	4860001	gain	0.00793650793650794	arx
1	4860001	amplification	0	arx
1	4860001	loss	-0.23015873015873	arx
1	4860001	deletion	-0.00793650793650794	arx
1	4890001	gain	0.00793650793650794	arx
1	4890001	amplification	0	arx
1	4890001	loss	-0.23015873015873	arx
1	4890001	deletion	-0.00793650793650794	arx
1	4920001	gain	0.00793650793650794	arx
1	4920001	amplification	0	arx
1	4920001	loss	-0.23015873015873	arx
1	4920001	deletion	-0.00793650793650794	arx
1	4950001	gain	0.00793650793650794	arx
1	4950001	amplification	0	arx
1	4950001	loss	-0.23015873015873	arx
1	4950001	deletion	-0.00793650793650794	arx
1	4980001	gain	0.00793650793650794	arx
1	4980001	amplification	0	arx
1	4980001	loss	-0.23015873015873	arx
1	4980001	deletion	-0.00793650793650794	arx
1	5010001	gain	0.00793650793650794	arx
1	5010001	amplification	0	arx
1	5010001	loss	-0.23015873015873	arx
1	5010001	deletion	-0.00793650793650794	arx
1	5040001	gain	0.00793650793650794	arx
1	5040001	amplification	0	arx
1	5040001	loss	-0.23015873015873	arx
1	5040001	deletion	-0.00793650793650794	arx
1	5070001	gain	0.00793650793650794	arx
1	5070001	amplification	0	arx
1	5070001	loss	-0.23015873015873	arx
1	5070001	deletion	-0.00793650793650794	arx
1	5100001	gain	0.00793650793650794	arx
1	5100001	amplification	0	arx
1	5100001	loss	-0.23015873015873	arx
1	5100001	deletion	-0.00793650793650794	arx
1	5130001	gain	0.00793650793650794	arx
1	5130001	amplification	0	arx
1	5130001	loss	-0.23015873015873	arx
1	5130001	deletion	-0.00793650793650794	arx
1	5160001	gain	0.00793650793650794	arx
1	5160001	amplification	0	arx
1	5160001	loss	-0.222222222222222	arx
1	5160001	deletion	-0.00793650793650794	arx
1	5190001	gain	0.00793650793650794	arx
1	5190001	amplification	0	arx
1	5190001	loss	-0.222222222222222	arx
1	5190001	deletion	-0.00793650793650794	arx
1	5220001	gain	0.00793650793650794	arx
1	5220001	amplification	0	arx
1	5220001	loss	-0.222222222222222	arx
1	5220001	deletion	-0.00793650793650794	arx
1	5250001	gain	0.00793650793650794	arx
1	5250001	amplification	0	arx
1	5250001	loss	-0.222222222222222	arx
1	5250001	deletion	-0.00793650793650794	arx
1	5280001	gain	0.00793650793650794	arx
1	5280001	amplification	0	arx
1	5280001	loss	-0.222222222222222	arx
1	5280001	deletion	-0.00793650793650794	arx
1	5310001	gain	0.00793650793650794	arx
1	5310001	amplification	0	arx
1	5310001	loss	-0.222222222222222	arx
1	5310001	deletion	-0.00793650793650794	arx
1	5340001	gain	0.00793650793650794	arx
1	5340001	amplification	0	arx
1	5340001	loss	-0.222222222222222	arx
1	5340001	deletion	-0.00793650793650794	arx
1	5370001	gain	0.00793650793650794	arx
1	5370001	amplification	0	arx
1	5370001	loss	-0.222222222222222	arx
1	5370001	deletion	-0.00793650793650794	arx
1	5400001	gain	0.0158730158730159	arx
1	5400001	amplification	0	arx
1	5400001	loss	-0.222222222222222	arx
1	5400001	deletion	-0.00793650793650794	arx
1	5430001	gain	0.0158730158730159	arx
1	5430001	amplification	0	arx
1	5430001	loss	-0.222222222222222	arx
1	5430001	deletion	-0.00793650793650794	arx
1	5460001	gain	0.0158730158730159	arx
1	5460001	amplification	0	arx
1	5460001	loss	-0.222222222222222	arx
1	5460001	deletion	-0.00793650793650794	arx
1	5490001	gain	0.0158730158730159	arx
1	5490001	amplification	0	arx
1	5490001	loss	-0.222222222222222	arx
1	5490001	deletion	-0.00793650793650794	arx
1	5520001	gain	0.0158730158730159	arx
1	5520001	amplification	0	arx
1	5520001	loss	-0.222222222222222	arx
1	5520001	deletion	-0.00793650793650794	arx
1	5550001	gain	0.0158730158730159	arx
1	5550001	amplification	0	arx
1	5550001	loss	-0.222222222222222	arx
1	5550001	deletion	-0.00793650793650794	arx
1	5580001	gain	0.0158730158730159	arx
1	5580001	amplification	0	arx
1	5580001	loss	-0.222222222222222	arx
1	5580001	deletion	-0.00793650793650794	arx
1	5610001	gain	0.0158730158730159	arx
1	5610001	amplification	0	arx
1	5610001	loss	-0.222222222222222	arx
1	5610001	deletion	-0.00793650793650794	arx
1	5640001	gain	0.0158730158730159	arx
1	5640001	amplification	0	arx
1	5640001	loss	-0.222222222222222	arx
1	5640001	deletion	-0.00793650793650794	arx
1	5670001	gain	0.0158730158730159	arx
1	5670001	amplification	0	arx
1	5670001	loss	-0.222222222222222	arx
1	5670001	deletion	-0.00793650793650794	arx
1	5760001	gain	0.0158730158730159	arx
1	5760001	amplification	0	arx
1	5760001	loss	-0.222222222222222	arx
1	5760001	deletion	-0.00793650793650794	arx
1	5790001	gain	0.0238095238095238	arx
1	5790001	amplification	0	arx
1	5790001	loss	-0.222222222222222	arx
1	5790001	deletion	-0.00793650793650794	arx
1	5820001	gain	0.0238095238095238	arx
1	5820001	amplification	0	arx
1	5820001	loss	-0.214285714285714	arx
1	5820001	deletion	-0.00793650793650794	arx
1	5850001	gain	0.0238095238095238	arx
1	5850001	amplification	0	arx
1	5850001	loss	-0.206349206349206	arx
1	5850001	deletion	-0.00793650793650794	arx
1	5880001	gain	0.0238095238095238	arx
1	5880001	amplification	0	arx
1	5880001	loss	-0.206349206349206	arx
1	5880001	deletion	-0.00793650793650794	arx
1	5910001	gain	0.0317460317460317	arx
1	5910001	amplification	0	arx
1	5910001	loss	-0.19047619047619	arx
1	5910001	deletion	-0.00793650793650794	arx
1	5940001	gain	0.0317460317460317	arx
1	5940001	amplification	0	arx
1	5940001	loss	-0.174603174603175	arx
1	5940001	deletion	-0.00793650793650794	arx
1	5970001	gain	0.0317460317460317	arx
1	5970001	amplification	0	arx
1	5970001	loss	-0.166666666666667	arx
1	5970001	deletion	-0.00793650793650794	arx
1	6000001	gain	0.0396825396825397	arx
1	6000001	amplification	0	arx
1	6000001	loss	-0.150793650793651	arx
1	6000001	deletion	-0.00793650793650794	arx
1	6030001	gain	0.0396825396825397	arx
1	6030001	amplification	0	arx
1	6030001	loss	-0.150793650793651	arx
1	6030001	deletion	-0.00793650793650794	arx
1	6060001	gain	0.0396825396825397	arx
1	6060001	amplification	0	arx
1	6060001	loss	-0.150793650793651	arx
1	6060001	deletion	-0.00793650793650794	arx
1	6090001	gain	0.0396825396825397	arx
1	6090001	amplification	0	arx
1	6090001	loss	-0.150793650793651	arx
1	6090001	deletion	-0.00793650793650794	arx
1	6120001	gain	0.0396825396825397	arx
1	6120001	amplification	0	arx
1	6120001	loss	-0.142857142857143	arx
1	6120001	deletion	-0.00793650793650794	arx
1	6150001	gain	0.0396825396825397	arx
1	6150001	amplification	0	arx
1	6150001	loss	-0.142857142857143	arx
1	6150001	deletion	-0.00793650793650794	arx
1	6180001	gain	0.0396825396825397	arx
1	6180001	amplification	0	arx
1	6180001	loss	-0.142857142857143	arx
1	6180001	deletion	-0.00793650793650794	arx
1	6210001	gain	0.0396825396825397	arx
1	6210001	amplification	0	arx
1	6210001	loss	-0.126984126984127	arx
1	6210001	deletion	-0.00793650793650794	arx
1	6240001	gain	0.0396825396825397	arx
1	6240001	amplification	0	arx
1	6240001	loss	-0.119047619047619	arx
1	6240001	deletion	-0.00793650793650794	arx
1	6270001	gain	0.0396825396825397	arx
1	6270001	amplification	0	arx
1	6270001	loss	-0.119047619047619	arx
1	6270001	deletion	-0.00793650793650794	arx
1	6300001	gain	0.0396825396825397	arx
1	6300001	amplification	0	arx
1	6300001	loss	-0.119047619047619	arx
1	6300001	deletion	-0.00793650793650794	arx
1	6330001	gain	0.0396825396825397	arx
1	6330001	amplification	0	arx
1	6330001	loss	-0.119047619047619	arx
1	6330001	deletion	-0.00793650793650794	arx
1	6360001	gain	0.0396825396825397	arx
1	6360001	amplification	0	arx
1	6360001	loss	-0.119047619047619	arx
1	6360001	deletion	-0.00793650793650794	arx
1	6390001	gain	0.0396825396825397	arx
1	6390001	amplification	0	arx
1	6390001	loss	-0.119047619047619	arx
1	6390001	deletion	-0.00793650793650794	arx
1	6420001	gain	0.0396825396825397	arx
1	6420001	amplification	0	arx
1	6420001	loss	-0.119047619047619	arx
1	6420001	deletion	-0.00793650793650794	arx
1	6450001	gain	0.0396825396825397	arx
1	6450001	amplification	0	arx
1	6450001	loss	-0.119047619047619	arx
1	6450001	deletion	-0.00793650793650794	arx
1	6480001	gain	0.0396825396825397	arx
1	6480001	amplification	0	arx
1	6480001	loss	-0.119047619047619	arx
1	6480001	deletion	-0.00793650793650794	arx
1	6510001	gain	0.0396825396825397	arx
1	6510001	amplification	0	arx
1	6510001	loss	-0.119047619047619	arx
1	6510001	deletion	-0.00793650793650794	arx
1	6540001	gain	0.0396825396825397	arx
1	6540001	amplification	0	arx
1	6540001	loss	-0.119047619047619	arx
1	6540001	deletion	-0.00793650793650794	arx
1	6570001	gain	0.0396825396825397	arx
1	6570001	amplification	0	arx
1	6570001	loss	-0.119047619047619	arx
1	6570001	deletion	-0.00793650793650794	arx
1	6600001	gain	0.0396825396825397	arx
1	6600001	amplification	0	arx
1	6600001	loss	-0.119047619047619	arx
1	6600001	deletion	-0.00793650793650794	arx
1	6630001	gain	0.0396825396825397	arx
1	6630001	amplification	0	arx
1	6630001	loss	-0.119047619047619	arx
1	6630001	deletion	-0.00793650793650794	arx
1	6660001	gain	0.0396825396825397	arx
1	6660001	amplification	0	arx
1	6660001	loss	-0.119047619047619	arx
1	6660001	deletion	-0.00793650793650794	arx
1	6690001	gain	0.0396825396825397	arx
1	6690001	amplification	0	arx
1	6690001	loss	-0.119047619047619	arx
1	6690001	deletion	-0.00793650793650794	arx
1	6720001	gain	0.0396825396825397	arx
1	6720001	amplification	0	arx
1	6720001	loss	-0.119047619047619	arx
1	6720001	deletion	-0.00793650793650794	arx
1	6750001	gain	0.0396825396825397	arx
1	6750001	amplification	0	arx
1	6750001	loss	-0.119047619047619	arx
1	6750001	deletion	-0.00793650793650794	arx
1	6780001	gain	0.0396825396825397	arx
1	6780001	amplification	0	arx
1	6780001	loss	-0.119047619047619	arx
1	6780001	deletion	-0.00793650793650794	arx
1	6810001	gain	0.0396825396825397	arx
1	6810001	amplification	0	arx
1	6810001	loss	-0.119047619047619	arx
1	6810001	deletion	-0.00793650793650794	arx
1	6840001	gain	0.0396825396825397	arx
1	6840001	amplification	0	arx
1	6840001	loss	-0.119047619047619	arx
1	6840001	deletion	-0.00793650793650794	arx
1	6870001	gain	0.0396825396825397	arx
1	6870001	amplification	0	arx
1	6870001	loss	-0.119047619047619	arx
1	6870001	deletion	-0.00793650793650794	arx
1	6900001	gain	0.0396825396825397	arx
1	6900001	amplification	0	arx
1	6900001	loss	-0.119047619047619	arx
1	6900001	deletion	-0.00793650793650794	arx
1	6930001	gain	0.0396825396825397	arx
1	6930001	amplification	0	arx
1	6930001	loss	-0.119047619047619	arx
1	6930001	deletion	-0.00793650793650794	arx
1	6960001	gain	0.0396825396825397	arx
1	6960001	amplification	0	arx
1	6960001	loss	-0.119047619047619	arx
1	6960001	deletion	-0.00793650793650794	arx
1	6990001	gain	0.0396825396825397	arx
1	6990001	amplification	0	arx
1	6990001	loss	-0.119047619047619	arx
1	6990001	deletion	-0.00793650793650794	arx
1	7020001	gain	0.0396825396825397	arx
1	7020001	amplification	0	arx
1	7020001	loss	-0.119047619047619	arx
1	7020001	deletion	-0.00793650793650794	arx
1	7050001	gain	0.0396825396825397	arx
1	7050001	amplification	0	arx
1	7050001	loss	-0.119047619047619	arx
1	7050001	deletion	-0.00793650793650794	arx
1	7080001	gain	0.0396825396825397	arx
1	7080001	amplification	0	arx
1	7080001	loss	-0.119047619047619	arx
1	7080001	deletion	-0.00793650793650794	arx
1	7110001	gain	0.0396825396825397	arx
1	7110001	amplification	0	arx
1	7110001	loss	-0.119047619047619	arx
1	7110001	deletion	-0.00793650793650794	arx
1	7140001	gain	0.0317460317460317	arx
1	7140001	amplification	0	arx
1	7140001	loss	-0.119047619047619	arx
1	7140001	deletion	-0.00793650793650794	arx
1	7170001	gain	0.0317460317460317	arx
1	7170001	amplification	0	arx
1	7170001	loss	-0.119047619047619	arx
1	7170001	deletion	-0.00793650793650794	arx
1	7200001	gain	0.0317460317460317	arx
1	7200001	amplification	0	arx
1	7200001	loss	-0.119047619047619	arx
1	7200001	deletion	-0.00793650793650794	arx
1	7230001	gain	0.0317460317460317	arx
1	7230001	amplification	0	arx
1	7230001	loss	-0.119047619047619	arx
1	7230001	deletion	-0.00793650793650794	arx
1	7260001	gain	0.0317460317460317	arx
1	7260001	amplification	0	arx
1	7260001	loss	-0.119047619047619	arx
1	7260001	deletion	-0.00793650793650794	arx
1	7290001	gain	0.0317460317460317	arx
1	7290001	amplification	0	arx
1	7290001	loss	-0.119047619047619	arx
1	7290001	deletion	-0.00793650793650794	arx
1	7320001	gain	0.0317460317460317	arx
1	7320001	amplification	0	arx
1	7320001	loss	-0.119047619047619	arx
1	7320001	deletion	-0.00793650793650794	arx
1	7350001	gain	0.0317460317460317	arx
1	7350001	amplification	0	arx
1	7350001	loss	-0.119047619047619	arx
1	7350001	deletion	-0.00793650793650794	arx
1	7380001	gain	0.0317460317460317	arx
1	7380001	amplification	0	arx
1	7380001	loss	-0.119047619047619	arx
1	7380001	deletion	-0.00793650793650794	arx
1	7410001	gain	0.0238095238095238	arx
1	7410001	amplification	0	arx
1	7410001	loss	-0.119047619047619	arx
1	7410001	deletion	-0.00793650793650794	arx
1	7440001	gain	0.0238095238095238	arx
1	7440001	amplification	0	arx
1	7440001	loss	-0.119047619047619	arx
1	7440001	deletion	-0.00793650793650794	arx
1	7470001	gain	0.0238095238095238	arx
1	7470001	amplification	0	arx
1	7470001	loss	-0.119047619047619	arx
1	7470001	deletion	-0.00793650793650794	arx
1	7500001	gain	0.0238095238095238	arx
1	7500001	amplification	0	arx
1	7500001	loss	-0.119047619047619	arx
1	7500001	deletion	-0.00793650793650794	arx
1	7530001	gain	0.0238095238095238	arx
1	7530001	amplification	0	arx
1	7530001	loss	-0.119047619047619	arx
1	7530001	deletion	-0.00793650793650794	arx
1	7560001	gain	0.0238095238095238	arx
1	7560001	amplification	0	arx
1	7560001	loss	-0.126984126984127	arx
1	7560001	deletion	-0.00793650793650794	arx
1	7590001	gain	0.0238095238095238	arx
1	7590001	amplification	0	arx
1	7590001	loss	-0.126984126984127	arx
1	7590001	deletion	-0.00793650793650794	arx
1	7620001	gain	0.0317460317460317	arx
1	7620001	amplification	0	arx
1	7620001	loss	-0.126984126984127	arx
1	7620001	deletion	-0.00793650793650794	arx
1	7680001	gain	0.0317460317460317	arx
1	7680001	amplification	0	arx
1	7680001	loss	-0.134920634920635	arx
1	7680001	deletion	-0.00793650793650794	arx
1	7710001	gain	0.0317460317460317	arx
1	7710001	amplification	0	arx
1	7710001	loss	-0.134920634920635	arx
1	7710001	deletion	-0.00793650793650794	arx
1	7740001	gain	0.0317460317460317	arx
1	7740001	amplification	0	arx
1	7740001	loss	-0.134920634920635	arx
1	7740001	deletion	-0.00793650793650794	arx
1	7770001	gain	0.0317460317460317	arx
1	7770001	amplification	0	arx
1	7770001	loss	-0.134920634920635	arx
1	7770001	deletion	-0.00793650793650794	arx
1	7800001	gain	0.0317460317460317	arx
1	7800001	amplification	0	arx
1	7800001	loss	-0.134920634920635	arx
1	7800001	deletion	-0.00793650793650794	arx
1	7830001	gain	0.0396825396825397	arx
1	7830001	amplification	0	arx
1	7830001	loss	-0.134920634920635	arx
1	7830001	deletion	-0.00793650793650794	arx
1	7860001	gain	0.0396825396825397	arx
1	7860001	amplification	0	arx
1	7860001	loss	-0.134920634920635	arx
1	7860001	deletion	-0.00793650793650794	arx
1	7890001	gain	0.0396825396825397	arx
1	7890001	amplification	0	arx
1	7890001	loss	-0.134920634920635	arx
1	7890001	deletion	-0.00793650793650794	arx
1	7920001	gain	0.0396825396825397	arx
1	7920001	amplification	0	arx
1	7920001	loss	-0.134920634920635	arx
1	7920001	deletion	-0.00793650793650794	arx
1	7950001	gain	0.0396825396825397	arx
1	7950001	amplification	0	arx
1	7950001	loss	-0.134920634920635	arx
1	7950001	deletion	-0.00793650793650794	arx
1	7980001	gain	0.0396825396825397	arx
1	7980001	amplification	0	arx
1	7980001	loss	-0.134920634920635	arx
1	7980001	deletion	-0.00793650793650794	arx
1	8010001	gain	0.0396825396825397	arx
1	8010001	amplification	0	arx
1	8010001	loss	-0.134920634920635	arx
1	8010001	deletion	-0.00793650793650794	arx
1	8040001	gain	0.0396825396825397	arx
1	8040001	amplification	0	arx
1	8040001	loss	-0.134920634920635	arx
1	8040001	deletion	-0.00793650793650794	arx
1	8070001	gain	0.0396825396825397	arx
1	8070001	amplification	0	arx
1	8070001	loss	-0.134920634920635	arx
1	8070001	deletion	-0.00793650793650794	arx
1	8100001	gain	0.0396825396825397	arx
1	8100001	amplification	0	arx
1	8100001	loss	-0.134920634920635	arx
1	8100001	deletion	-0.00793650793650794	arx
1	8130001	gain	0.0396825396825397	arx
1	8130001	amplification	0	arx
1	8130001	loss	-0.134920634920635	arx
1	8130001	deletion	-0.00793650793650794	arx
1	8160001	gain	0.0396825396825397	arx
1	8160001	amplification	0	arx
1	8160001	loss	-0.134920634920635	arx
1	8160001	deletion	-0.00793650793650794	arx
1	8190001	gain	0.0396825396825397	arx
1	8190001	amplification	0	arx
1	8190001	loss	-0.134920634920635	arx
1	8190001	deletion	-0.00793650793650794	arx
1	8220001	gain	0.0396825396825397	arx
1	8220001	amplification	0	arx
1	8220001	loss	-0.134920634920635	arx
1	8220001	deletion	-0.00793650793650794	arx
1	8250001	gain	0.0396825396825397	arx
1	8250001	amplification	0	arx
1	8250001	loss	-0.134920634920635	arx
1	8250001	deletion	-0.00793650793650794	arx
1	8280001	gain	0.0396825396825397	arx
1	8280001	amplification	0	arx
1	8280001	loss	-0.134920634920635	arx
1	8280001	deletion	-0.00793650793650794	arx
1	8310001	gain	0.0396825396825397	arx
1	8310001	amplification	0	arx
1	8310001	loss	-0.134920634920635	arx
1	8310001	deletion	-0.00793650793650794	arx
1	8340001	gain	0.0396825396825397	arx
1	8340001	amplification	0	arx
1	8340001	loss	-0.134920634920635	arx
1	8340001	deletion	-0.00793650793650794	arx
1	8370001	gain	0.0396825396825397	arx
1	8370001	amplification	0	arx
1	8370001	loss	-0.134920634920635	arx
1	8370001	deletion	-0.00793650793650794	arx
1	8400001	gain	0.0476190476190476	arx
1	8400001	amplification	0	arx
1	8400001	loss	-0.134920634920635	arx
1	8400001	deletion	-0.00793650793650794	arx
1	8430001	gain	0.0555555555555556	arx
1	8430001	amplification	0	arx
1	8430001	loss	-0.134920634920635	arx
1	8430001	deletion	-0.00793650793650794	arx
1	8460001	gain	0.0555555555555556	arx
1	8460001	amplification	0	arx
1	8460001	loss	-0.134920634920635	arx
1	8460001	deletion	-0.00793650793650794	arx
1	8490001	gain	0.0555555555555556	arx
1	8490001	amplification	0	arx
1	8490001	loss	-0.134920634920635	arx
1	8490001	deletion	-0.00793650793650794	arx
1	8520001	gain	0.0555555555555556	arx
1	8520001	amplification	0	arx
1	8520001	loss	-0.134920634920635	arx
1	8520001	deletion	-0.00793650793650794	arx
1	8550001	gain	0.0555555555555556	arx
1	8550001	amplification	0	arx
1	8550001	loss	-0.134920634920635	arx
1	8550001	deletion	-0.00793650793650794	arx
1	8580001	gain	0.0555555555555556	arx
1	8580001	amplification	0	arx
1	8580001	loss	-0.134920634920635	arx
1	8580001	deletion	-0.00793650793650794	arx
1	8610001	gain	0.0555555555555556	arx
1	8610001	amplification	0	arx
1	8610001	loss	-0.134920634920635	arx
1	8610001	deletion	-0.00793650793650794	arx
1	8640001	gain	0.0555555555555556	arx
1	8640001	amplification	0	arx
1	8640001	loss	-0.134920634920635	arx
1	8640001	deletion	-0.00793650793650794	arx
1	8670001	gain	0.0555555555555556	arx
1	8670001	amplification	0	arx
1	8670001	loss	-0.134920634920635	arx
1	8670001	deletion	-0.00793650793650794	arx
1	8700001	gain	0.0555555555555556	arx
1	8700001	amplification	0	arx
1	8700001	loss	-0.134920634920635	arx
1	8700001	deletion	-0.00793650793650794	arx
1	8730001	gain	0.0555555555555556	arx
1	8730001	amplification	0	arx
1	8730001	loss	-0.134920634920635	arx
1	8730001	deletion	-0.00793650793650794	arx
1	8760001	gain	0.0555555555555556	arx
1	8760001	amplification	0	arx
1	8760001	loss	-0.134920634920635	arx
1	8760001	deletion	-0.00793650793650794	arx
1	8790001	gain	0.0555555555555556	arx
1	8790001	amplification	0	arx
1	8790001	loss	-0.134920634920635	arx
1	8790001	deletion	-0.00793650793650794	arx
1	8820001	gain	0.0634920634920635	arx
1	8820001	amplification	0	arx
1	8820001	loss	-0.134920634920635	arx
1	8820001	deletion	-0.00793650793650794	arx
1	8850001	gain	0.0634920634920635	arx
1	8850001	amplification	0	arx
1	8850001	loss	-0.134920634920635	arx
1	8850001	deletion	-0.00793650793650794	arx
1	8880001	gain	0.0634920634920635	arx
1	8880001	amplification	0	arx
1	8880001	loss	-0.134920634920635	arx
1	8880001	deletion	-0.00793650793650794	arx
1	8910001	gain	0.0634920634920635	arx
1	8910001	amplification	0	arx
1	8910001	loss	-0.134920634920635	arx
1	8910001	deletion	-0.00793650793650794	arx
1	8940001	gain	0.0634920634920635	arx
1	8940001	amplification	0	arx
1	8940001	loss	-0.134920634920635	arx
1	8940001	deletion	-0.00793650793650794	arx
1	8970001	gain	0.0476190476190476	arx
1	8970001	amplification	0	arx
1	8970001	loss	-0.134920634920635	arx
1	8970001	deletion	-0.00793650793650794	arx
1	9000001	gain	0.0396825396825397	arx
1	9000001	amplification	0	arx
1	9000001	loss	-0.134920634920635	arx
1	9000001	deletion	-0.00793650793650794	arx
1	9030001	gain	0.0317460317460317	arx
1	9030001	amplification	0	arx
1	9030001	loss	-0.134920634920635	arx
1	9030001	deletion	-0.00793650793650794	arx
1	9060001	gain	0.0238095238095238	arx
1	9060001	amplification	0	arx
1	9060001	loss	-0.134920634920635	arx
1	9060001	deletion	-0.00793650793650794	arx
1	9090001	gain	0.0238095238095238	arx
1	9090001	amplification	0	arx
1	9090001	loss	-0.134920634920635	arx
1	9090001	deletion	-0.00793650793650794	arx
1	9120001	gain	0.0238095238095238	arx
1	9120001	amplification	0	arx
1	9120001	loss	-0.134920634920635	arx
1	9120001	deletion	-0.00793650793650794	arx
1	9150001	gain	0.0238095238095238	arx
1	9150001	amplification	0	arx
1	9150001	loss	-0.134920634920635	arx
1	9150001	deletion	-0.00793650793650794	arx
1	9180001	gain	0.0317460317460317	arx
1	9180001	amplification	0	arx
1	9180001	loss	-0.134920634920635	arx
1	9180001	deletion	-0.00793650793650794	arx
1	9210001	gain	0.0317460317460317	arx
1	9210001	amplification	0	arx
1	9210001	loss	-0.134920634920635	arx
1	9210001	deletion	-0.00793650793650794	arx
1	9240001	gain	0.0317460317460317	arx
1	9240001	amplification	0	arx
1	9240001	loss	-0.134920634920635	arx
1	9240001	deletion	-0.00793650793650794	arx
1	9270001	gain	0.0396825396825397	arx
1	9270001	amplification	0	arx
1	9270001	loss	-0.134920634920635	arx
1	9270001	deletion	-0.00793650793650794	arx
1	9300001	gain	0.0396825396825397	arx
1	9300001	amplification	0	arx
1	9300001	loss	-0.134920634920635	arx
1	9300001	deletion	-0.00793650793650794	arx
1	9330001	gain	0.0396825396825397	arx
1	9330001	amplification	0	arx
1	9330001	loss	-0.134920634920635	arx
1	9330001	deletion	-0.00793650793650794	arx
1	9360001	gain	0.0396825396825397	arx
1	9360001	amplification	0	arx
1	9360001	loss	-0.134920634920635	arx
1	9360001	deletion	-0.00793650793650794	arx
1	9390001	gain	0.0396825396825397	arx
1	9390001	amplification	0	arx
1	9390001	loss	-0.134920634920635	arx
1	9390001	deletion	-0.00793650793650794	arx
1	9420001	gain	0.0396825396825397	arx
1	9420001	amplification	0	arx
1	9420001	loss	-0.134920634920635	arx
1	9420001	deletion	-0.00793650793650794	arx
1	9450001	gain	0.0396825396825397	arx
1	9450001	amplification	0	arx
1	9450001	loss	-0.134920634920635	arx
1	9450001	deletion	-0.00793650793650794	arx
1	9480001	gain	0.0396825396825397	arx
1	9480001	amplification	0	arx
1	9480001	loss	-0.134920634920635	arx
1	9480001	deletion	-0.00793650793650794	arx
1	9510001	gain	0.0396825396825397	arx
1	9510001	amplification	0	arx
1	9510001	loss	-0.134920634920635	arx
1	9510001	deletion	-0.00793650793650794	arx
1	9540001	gain	0.0396825396825397	arx
1	9540001	amplification	0	arx
1	9540001	loss	-0.134920634920635	arx
1	9540001	deletion	-0.00793650793650794	arx
1	9570001	gain	0.0396825396825397	arx
1	9570001	amplification	0	arx
1	9570001	loss	-0.134920634920635	arx
1	9570001	deletion	-0.00793650793650794	arx
1	9600001	gain	0.0396825396825397	arx
1	9600001	amplification	0	arx
1	9600001	loss	-0.142857142857143	arx
1	9600001	deletion	-0.00793650793650794	arx
1	9630001	gain	0.0317460317460317	arx
1	9630001	amplification	0	arx
1	9630001	loss	-0.142857142857143	arx
1	9630001	deletion	-0.00793650793650794	arx
1	9660001	gain	0.0317460317460317	arx
1	9660001	amplification	0	arx
1	9660001	loss	-0.142857142857143	arx
1	9660001	deletion	-0.00793650793650794	arx
1	9690001	gain	0.0317460317460317	arx
1	9690001	amplification	0	arx
1	9690001	loss	-0.142857142857143	arx
1	9690001	deletion	-0.00793650793650794	arx
1	9720001	gain	0.0317460317460317	arx
1	9720001	amplification	0	arx
1	9720001	loss	-0.134920634920635	arx
1	9720001	deletion	-0.00793650793650794	arx
1	9750001	gain	0.0317460317460317	arx
1	9750001	amplification	0	arx
1	9750001	loss	-0.134920634920635	arx
1	9750001	deletion	-0.00793650793650794	arx
1	9780001	gain	0.0317460317460317	arx
1	9780001	amplification	0	arx
1	9780001	loss	-0.134920634920635	arx
1	9780001	deletion	-0.00793650793650794	arx
1	9810001	gain	0.0396825396825397	arx
1	9810001	amplification	0.00793650793650794	arx
1	9810001	loss	-0.119047619047619	arx
1	9810001	deletion	-0.00793650793650794	arx
1	9840001	gain	0.0396825396825397	arx
1	9840001	amplification	0.00793650793650794	arx
1	9840001	loss	-0.119047619047619	arx
1	9840001	deletion	-0.00793650793650794	arx
1	9870001	gain	0.0396825396825397	arx
1	9870001	amplification	0.00793650793650794	arx
1	9870001	loss	-0.119047619047619	arx
1	9870001	deletion	-0.00793650793650794	arx
1	9900001	gain	0.0396825396825397	arx
1	9900001	amplification	0.00793650793650794	arx
1	9900001	loss	-0.119047619047619	arx
1	9900001	deletion	-0.00793650793650794	arx
1	9930001	gain	0.0396825396825397	arx
1	9930001	amplification	0.00793650793650794	arx
1	9930001	loss	-0.119047619047619	arx
1	9930001	deletion	-0.00793650793650794	arx
1	9960001	gain	0.0396825396825397	arx
1	9960001	amplification	0.00793650793650794	arx
1	9960001	loss	-0.119047619047619	arx
1	9960001	deletion	-0.00793650793650794	arx
1	9990001	gain	0.0476190476190476	arx
1	9990001	amplification	0.00793650793650794	arx
1	9990001	loss	-0.119047619047619	arx
1	9990001	deletion	-0.00793650793650794	arx
1	10020001	gain	0.0476190476190476	arx
1	10020001	amplification	0.00793650793650794	arx
1	10020001	loss	-0.119047619047619	arx
1	10020001	deletion	-0.00793650793650794	arx
1	10050001	gain	0.0476190476190476	arx
1	10050001	amplification	0.00793650793650794	arx
1	10050001	loss	-0.119047619047619	arx
1	10050001	deletion	-0.00793650793650794	arx
1	10080001	gain	0.0476190476190476	arx
1	10080001	amplification	0.00793650793650794	arx
1	10080001	loss	-0.119047619047619	arx
1	10080001	deletion	-0.00793650793650794	arx
1	10110001	gain	0.0476190476190476	arx
1	10110001	amplification	0.00793650793650794	arx
1	10110001	loss	-0.119047619047619	arx
1	10110001	deletion	-0.00793650793650794	arx
1	10140001	gain	0.0476190476190476	arx
1	10140001	amplification	0.00793650793650794	arx
1	10140001	loss	-0.119047619047619	arx
1	10140001	deletion	-0.00793650793650794	arx
1	10170001	gain	0.0555555555555556	arx
1	10170001	amplification	0.00793650793650794	arx
1	10170001	loss	-0.119047619047619	arx
1	10170001	deletion	-0.00793650793650794	arx
1	10200001	gain	0.0555555555555556	arx
1	10200001	amplification	0.00793650793650794	arx
1	10200001	loss	-0.119047619047619	arx
1	10200001	deletion	-0.00793650793650794	arx
1	10230001	gain	0.0555555555555556	arx
1	10230001	amplification	0.00793650793650794	arx
1	10230001	loss	-0.119047619047619	arx
1	10230001	deletion	-0.00793650793650794	arx
1	10260001	gain	0.0555555555555556	arx
1	10260001	amplification	0.00793650793650794	arx
1	10260001	loss	-0.119047619047619	arx
1	10260001	deletion	-0.00793650793650794	arx
1	10290001	gain	0.0555555555555556	arx
1	10290001	amplification	0.00793650793650794	arx
1	10290001	loss	-0.126984126984127	arx
1	10290001	deletion	0	arx
1	10320001	gain	0.0555555555555556	arx
1	10320001	amplification	0.00793650793650794	arx
1	10320001	loss	-0.126984126984127	arx
1	10320001	deletion	0	arx
1	10350001	gain	0.0555555555555556	arx
1	10350001	amplification	0.00793650793650794	arx
1	10350001	loss	-0.126984126984127	arx
1	10350001	deletion	0	arx
1	10380001	gain	0.0555555555555556	arx
1	10380001	amplification	0.00793650793650794	arx
1	10380001	loss	-0.126984126984127	arx
1	10380001	deletion	0	arx
1	10410001	gain	0.0555555555555556	arx
1	10410001	amplification	0.00793650793650794	arx
1	10410001	loss	-0.126984126984127	arx
1	10410001	deletion	0	arx
1	10440001	gain	0.0555555555555556	arx
1	10440001	amplification	0.00793650793650794	arx
1	10440001	loss	-0.126984126984127	arx
1	10440001	deletion	0	arx
1	10470001	gain	0.0555555555555556	arx
1	10470001	amplification	0.00793650793650794	arx
1	10470001	loss	-0.126984126984127	arx
1	10470001	deletion	0	arx
1	10500001	gain	0.0555555555555556	arx
1	10500001	amplification	0.00793650793650794	arx
1	10500001	loss	-0.126984126984127	arx
1	10500001	deletion	0	arx
1	10530001	gain	0.0555555555555556	arx
1	10530001	amplification	0.00793650793650794	arx
1	10530001	loss	-0.126984126984127	arx
1	10530001	deletion	0	arx
1	10560001	gain	0.0476190476190476	arx
1	10560001	amplification	0.00793650793650794	arx
1	10560001	loss	-0.126984126984127	arx
1	10560001	deletion	0	arx
1	10590001	gain	0.0476190476190476	arx
1	10590001	amplification	0.00793650793650794	arx
1	10590001	loss	-0.134920634920635	arx
1	10590001	deletion	0	arx
1	10620001	gain	0.0476190476190476	arx
1	10620001	amplification	0.00793650793650794	arx
1	10620001	loss	-0.134920634920635	arx
1	10620001	deletion	0	arx
1	10650001	gain	0.0555555555555556	arx
1	10650001	amplification	0.00793650793650794	arx
1	10650001	loss	-0.134920634920635	arx
1	10650001	deletion	0	arx
1	10680001	gain	0.0555555555555556	arx
1	10680001	amplification	0.00793650793650794	arx
1	10680001	loss	-0.134920634920635	arx
1	10680001	deletion	0	arx
1	10710001	gain	0.0555555555555556	arx
1	10710001	amplification	0.00793650793650794	arx
1	10710001	loss	-0.134920634920635	arx
1	10710001	deletion	0	arx
1	10740001	gain	0.0555555555555556	arx
1	10740001	amplification	0.00793650793650794	arx
1	10740001	loss	-0.134920634920635	arx
1	10740001	deletion	0	arx
1	10770001	gain	0.0555555555555556	arx
1	10770001	amplification	0.00793650793650794	arx
1	10770001	loss	-0.134920634920635	arx
1	10770001	deletion	0	arx
1	10800001	gain	0.0555555555555556	arx
1	10800001	amplification	0.00793650793650794	arx
1	10800001	loss	-0.134920634920635	arx
1	10800001	deletion	0	arx
1	10830001	gain	0.0555555555555556	arx
1	10830001	amplification	0.00793650793650794	arx
1	10830001	loss	-0.134920634920635	arx
1	10830001	deletion	0	arx
1	10860001	gain	0.0476190476190476	arx
1	10860001	amplification	0.00793650793650794	arx
1	10860001	loss	-0.134920634920635	arx
1	10860001	deletion	0	arx
1	10890001	gain	0.0476190476190476	arx
1	10890001	amplification	0.00793650793650794	arx
1	10890001	loss	-0.134920634920635	arx
1	10890001	deletion	0	arx
1	10920001	gain	0.0476190476190476	arx
1	10920001	amplification	0.00793650793650794	arx
1	10920001	loss	-0.134920634920635	arx
1	10920001	deletion	0	arx
1	10950001	gain	0.0476190476190476	arx
1	10950001	amplification	0.00793650793650794	arx
1	10950001	loss	-0.134920634920635	arx
1	10950001	deletion	0	arx
1	10980001	gain	0.0476190476190476	arx
1	10980001	amplification	0.00793650793650794	arx
1	10980001	loss	-0.134920634920635	arx
1	10980001	deletion	0	arx
1	11010001	gain	0.0396825396825397	arx
1	11010001	amplification	0.00793650793650794	arx
1	11010001	loss	-0.134920634920635	arx
1	11010001	deletion	0	arx
1	11040001	gain	0.0396825396825397	arx
1	11040001	amplification	0.00793650793650794	arx
1	11040001	loss	-0.134920634920635	arx
1	11040001	deletion	0	arx
1	11070001	gain	0.0396825396825397	arx
1	11070001	amplification	0	arx
1	11070001	loss	-0.142857142857143	arx
1	11070001	deletion	0	arx
1	11100001	gain	0.0396825396825397	arx
1	11100001	amplification	0	arx
1	11100001	loss	-0.142857142857143	arx
1	11100001	deletion	0	arx
1	11130001	gain	0.0396825396825397	arx
1	11130001	amplification	0	arx
1	11130001	loss	-0.142857142857143	arx
1	11130001	deletion	0	arx
1	11160001	gain	0.0238095238095238	arx
1	11160001	amplification	0	arx
1	11160001	loss	-0.142857142857143	arx
1	11160001	deletion	0	arx
1	11190001	gain	0.0238095238095238	arx
1	11190001	amplification	0	arx
1	11190001	loss	-0.142857142857143	arx
1	11190001	deletion	0	arx
1	11220001	gain	0.0238095238095238	arx
1	11220001	amplification	0	arx
1	11220001	loss	-0.150793650793651	arx
1	11220001	deletion	0	arx
1	11250001	gain	0.0238095238095238	arx
1	11250001	amplification	0	arx
1	11250001	loss	-0.150793650793651	arx
1	11250001	deletion	0	arx
1	11280001	gain	0.0238095238095238	arx
1	11280001	amplification	0	arx
1	11280001	loss	-0.150793650793651	arx
1	11280001	deletion	0	arx
1	11310001	gain	0.0238095238095238	arx
1	11310001	amplification	0	arx
1	11310001	loss	-0.150793650793651	arx
1	11310001	deletion	0	arx
1	11340001	gain	0.0238095238095238	arx
1	11340001	amplification	0	arx
1	11340001	loss	-0.150793650793651	arx
1	11340001	deletion	0	arx
1	11370001	gain	0.0238095238095238	arx
1	11370001	amplification	0	arx
1	11370001	loss	-0.150793650793651	arx
1	11370001	deletion	0	arx
1	11400001	gain	0.0238095238095238	arx
1	11400001	amplification	0	arx
1	11400001	loss	-0.150793650793651	arx
1	11400001	deletion	0	arx
1	11430001	gain	0.0238095238095238	arx
1	11430001	amplification	0	arx
1	11430001	loss	-0.150793650793651	arx
1	11430001	deletion	0	arx
1	11460001	gain	0.0238095238095238	arx
1	11460001	amplification	0	arx
1	11460001	loss	-0.150793650793651	arx
1	11460001	deletion	0	arx
1	11490001	gain	0.0238095238095238	arx
1	11490001	amplification	0	arx
1	11490001	loss	-0.150793650793651	arx
1	11490001	deletion	0	arx
1	11520001	gain	0.0238095238095238	arx
1	11520001	amplification	0	arx
1	11520001	loss	-0.150793650793651	arx
1	11520001	deletion	0	arx
1	11550001	gain	0.0238095238095238	arx
1	11550001	amplification	0	arx
1	11550001	loss	-0.150793650793651	arx
1	11550001	deletion	0	arx
1	11580001	gain	0.0238095238095238	arx
1	11580001	amplification	0	arx
1	11580001	loss	-0.150793650793651	arx
1	11580001	deletion	0	arx
1	11610001	gain	0.0238095238095238	arx
1	11610001	amplification	0	arx
1	11610001	loss	-0.150793650793651	arx
1	11610001	deletion	0	arx
1	11640001	gain	0.0238095238095238	arx
1	11640001	amplification	0	arx
1	11640001	loss	-0.150793650793651	arx
1	11640001	deletion	0	arx
1	11670001	gain	0.0238095238095238	arx
1	11670001	amplification	0	arx
1	11670001	loss	-0.150793650793651	arx
1	11670001	deletion	0	arx
1	11700001	gain	0.0238095238095238	arx
1	11700001	amplification	0	arx
1	11700001	loss	-0.150793650793651	arx
1	11700001	deletion	0	arx
1	11730001	gain	0.0238095238095238	arx
1	11730001	amplification	0	arx
1	11730001	loss	-0.150793650793651	arx
1	11730001	deletion	0	arx
1	11760001	gain	0.0238095238095238	arx
1	11760001	amplification	0	arx
1	11760001	loss	-0.150793650793651	arx
1	11760001	deletion	0	arx
1	11790001	gain	0.0238095238095238	arx
1	11790001	amplification	0	arx
1	11790001	loss	-0.150793650793651	arx
1	11790001	deletion	0	arx
1	11820001	gain	0.0317460317460317	arx
1	11820001	amplification	0	arx
1	11820001	loss	-0.150793650793651	arx
1	11820001	deletion	0	arx
1	11850001	gain	0.0317460317460317	arx
1	11850001	amplification	0	arx
1	11850001	loss	-0.142857142857143	arx
1	11850001	deletion	0	arx
1	11880001	gain	0.0317460317460317	arx
1	11880001	amplification	0	arx
1	11880001	loss	-0.142857142857143	arx
1	11880001	deletion	0	arx
1	11910001	gain	0.0317460317460317	arx
1	11910001	amplification	0	arx
1	11910001	loss	-0.142857142857143	arx
1	11910001	deletion	0	arx
1	11940001	gain	0.0317460317460317	arx
1	11940001	amplification	0	arx
1	11940001	loss	-0.142857142857143	arx
1	11940001	deletion	0	arx
1	11970001	gain	0.0317460317460317	arx
1	11970001	amplification	0	arx
1	11970001	loss	-0.142857142857143	arx
1	11970001	deletion	0	arx
1	12000001	gain	0.0317460317460317	arx
1	12000001	amplification	0	arx
1	12000001	loss	-0.142857142857143	arx
1	12000001	deletion	0	arx
1	12030001	gain	0.0476190476190476	arx
1	12030001	amplification	0	arx
1	12030001	loss	-0.119047619047619	arx
1	12030001	deletion	0	arx
1	12060001	gain	0.0396825396825397	arx
1	12060001	amplification	0	arx
1	12060001	loss	-0.119047619047619	arx
1	12060001	deletion	0	arx
1	12090001	gain	0.0396825396825397	arx
1	12090001	amplification	0	arx
1	12090001	loss	-0.119047619047619	arx
1	12090001	deletion	0	arx
1	12120001	gain	0.0396825396825397	arx
1	12120001	amplification	0	arx
1	12120001	loss	-0.119047619047619	arx
1	12120001	deletion	0	arx
1	12150001	gain	0.0396825396825397	arx
1	12150001	amplification	0	arx
1	12150001	loss	-0.119047619047619	arx
1	12150001	deletion	0	arx
1	12180001	gain	0.0396825396825397	arx
1	12180001	amplification	0	arx
1	12180001	loss	-0.119047619047619	arx
1	12180001	deletion	0	arx
1	12210001	gain	0.0396825396825397	arx
1	12210001	amplification	0	arx
1	12210001	loss	-0.119047619047619	arx
1	12210001	deletion	0	arx
1	12240001	gain	0.0396825396825397	arx
1	12240001	amplification	0	arx
1	12240001	loss	-0.119047619047619	arx
1	12240001	deletion	0	arx
1	12270001	gain	0.0396825396825397	arx
1	12270001	amplification	0	arx
1	12270001	loss	-0.119047619047619	arx
1	12270001	deletion	0	arx
1	12300001	gain	0.0396825396825397	arx
1	12300001	amplification	0	arx
1	12300001	loss	-0.119047619047619	arx
1	12300001	deletion	0	arx
1	12330001	gain	0.0555555555555556	arx
1	12330001	amplification	0	arx
1	12330001	loss	-0.119047619047619	arx
1	12330001	deletion	0	arx
1	12360001	gain	0.0555555555555556	arx
1	12360001	amplification	0	arx
1	12360001	loss	-0.119047619047619	arx
1	12360001	deletion	0	arx
1	12390001	gain	0.0555555555555556	arx
1	12390001	amplification	0	arx
1	12390001	loss	-0.119047619047619	arx
1	12390001	deletion	0	arx
1	12420001	gain	0.0555555555555556	arx
1	12420001	amplification	0	arx
1	12420001	loss	-0.119047619047619	arx
1	12420001	deletion	0	arx
1	12450001	gain	0.0555555555555556	arx
1	12450001	amplification	0	arx
1	12450001	loss	-0.119047619047619	arx
1	12450001	deletion	0	arx
1	12480001	gain	0.0555555555555556	arx
1	12480001	amplification	0	arx
1	12480001	loss	-0.119047619047619	arx
1	12480001	deletion	0	arx
1	12510001	gain	0.0555555555555556	arx
1	12510001	amplification	0	arx
1	12510001	loss	-0.119047619047619	arx
1	12510001	deletion	0	arx
1	12540001	gain	0.0555555555555556	arx
1	12540001	amplification	0	arx
1	12540001	loss	-0.119047619047619	arx
1	12540001	deletion	0	arx
1	12570001	gain	0.0555555555555556	arx
1	12570001	amplification	0	arx
1	12570001	loss	-0.119047619047619	arx
1	12570001	deletion	0	arx
1	12600001	gain	0.0555555555555556	arx
1	12600001	amplification	0	arx
1	12600001	loss	-0.119047619047619	arx
1	12600001	deletion	0	arx
1	12630001	gain	0.0555555555555556	arx
1	12630001	amplification	0	arx
1	12630001	loss	-0.119047619047619	arx
1	12630001	deletion	0	arx
1	12660001	gain	0.0476190476190476	arx
1	12660001	amplification	0	arx
1	12660001	loss	-0.119047619047619	arx
1	12660001	deletion	0	arx
1	12690001	gain	0.0396825396825397	arx
1	12690001	amplification	0	arx
1	12690001	loss	-0.126984126984127	arx
1	12690001	deletion	0	arx
1	12720001	gain	0.0396825396825397	arx
1	12720001	amplification	0	arx
1	12720001	loss	-0.126984126984127	arx
1	12720001	deletion	0	arx
1	12750001	gain	0.0317460317460317	arx
1	12750001	amplification	0	arx
1	12750001	loss	-0.119047619047619	arx
1	12750001	deletion	0	arx
1	12780001	gain	0.0317460317460317	arx
1	12780001	amplification	0	arx
1	12780001	loss	-0.119047619047619	arx
1	12780001	deletion	0	arx
1	12810001	gain	0.0238095238095238	arx
1	12810001	amplification	0	arx
1	12810001	loss	-0.134920634920635	arx
1	12810001	deletion	0	arx
1	13770001	gain	0.0238095238095238	arx
1	13770001	amplification	0	arx
1	13770001	loss	-0.142857142857143	arx
1	13770001	deletion	0	arx
1	13800001	gain	0.0238095238095238	arx
1	13800001	amplification	0	arx
1	13800001	loss	-0.142857142857143	arx
1	13800001	deletion	0	arx
1	13830001	gain	0.0238095238095238	arx
1	13830001	amplification	0	arx
1	13830001	loss	-0.142857142857143	arx
1	13830001	deletion	0	arx
1	13860001	gain	0.0238095238095238	arx
1	13860001	amplification	0	arx
1	13860001	loss	-0.134920634920635	arx
1	13860001	deletion	0	arx
1	13890001	gain	0.0238095238095238	arx
1	13890001	amplification	0	arx
1	13890001	loss	-0.134920634920635	arx
1	13890001	deletion	0	arx
1	13920001	gain	0.0238095238095238	arx
1	13920001	amplification	0	arx
1	13920001	loss	-0.134920634920635	arx
1	13920001	deletion	0	arx
1	13950001	gain	0.0238095238095238	arx
1	13950001	amplification	0	arx
1	13950001	loss	-0.134920634920635	arx
1	13950001	deletion	0	arx
1	13980001	gain	0.0238095238095238	arx
1	13980001	amplification	0	arx
1	13980001	loss	-0.134920634920635	arx
1	13980001	deletion	0	arx
1	14010001	gain	0.0238095238095238	arx
1	14010001	amplification	0	arx
1	14010001	loss	-0.134920634920635	arx
1	14010001	deletion	0	arx
1	14040001	gain	0.0238095238095238	arx
1	14040001	amplification	0	arx
1	14040001	loss	-0.134920634920635	arx
1	14040001	deletion	0	arx
1	14070001	gain	0.0238095238095238	arx
1	14070001	amplification	0	arx
1	14070001	loss	-0.134920634920635	arx
1	14070001	deletion	0	arx
1	14100001	gain	0.0238095238095238	arx
1	14100001	amplification	0	arx
1	14100001	loss	-0.134920634920635	arx
1	14100001	deletion	0	arx
1	14130001	gain	0.0238095238095238	arx
1	14130001	amplification	0	arx
1	14130001	loss	-0.134920634920635	arx
1	14130001	deletion	0	arx
1	14160001	gain	0.0238095238095238	arx
1	14160001	amplification	0	arx
1	14160001	loss	-0.134920634920635	arx
1	14160001	deletion	0	arx
1	14190001	gain	0.0238095238095238	arx
1	14190001	amplification	0	arx
1	14190001	loss	-0.134920634920635	arx
1	14190001	deletion	0	arx
1	14220001	gain	0.0238095238095238	arx
1	14220001	amplification	0	arx
1	14220001	loss	-0.134920634920635	arx
1	14220001	deletion	0	arx
1	14250001	gain	0.0238095238095238	arx
1	14250001	amplification	0	arx
1	14250001	loss	-0.134920634920635	arx
1	14250001	deletion	0	arx
1	14280001	gain	0.0238095238095238	arx
1	14280001	amplification	0	arx
1	14280001	loss	-0.134920634920635	arx
1	14280001	deletion	0	arx
1	14310001	gain	0.0317460317460317	arx
1	14310001	amplification	0	arx
1	14310001	loss	-0.134920634920635	arx
1	14310001	deletion	0	arx
1	14340001	gain	0.0317460317460317	arx
1	14340001	amplification	0	arx
1	14340001	loss	-0.134920634920635	arx
1	14340001	deletion	0	arx
1	14370001	gain	0.0317460317460317	arx
1	14370001	amplification	0	arx
1	14370001	loss	-0.134920634920635	arx
1	14370001	deletion	0	arx
1	14400001	gain	0.0317460317460317	arx
1	14400001	amplification	0	arx
1	14400001	loss	-0.134920634920635	arx
1	14400001	deletion	0	arx
1	14430001	gain	0.0317460317460317	arx
1	14430001	amplification	0	arx
1	14430001	loss	-0.134920634920635	arx
1	14430001	deletion	0	arx
1	14460001	gain	0.0317460317460317	arx
1	14460001	amplification	0	arx
1	14460001	loss	-0.134920634920635	arx
1	14460001	deletion	0	arx
1	14490001	gain	0.0317460317460317	arx
1	14490001	amplification	0	arx
1	14490001	loss	-0.134920634920635	arx
1	14490001	deletion	0	arx
1	14520001	gain	0.0317460317460317	arx
1	14520001	amplification	0	arx
1	14520001	loss	-0.134920634920635	arx
1	14520001	deletion	0	arx
1	14550001	gain	0.0317460317460317	arx
1	14550001	amplification	0	arx
1	14550001	loss	-0.134920634920635	arx
1	14550001	deletion	0	arx
1	14580001	gain	0.0317460317460317	arx
1	14580001	amplification	0	arx
1	14580001	loss	-0.134920634920635	arx
1	14580001	deletion	0	arx
1	14610001	gain	0.0317460317460317	arx
1	14610001	amplification	0	arx
1	14610001	loss	-0.134920634920635	arx
1	14610001	deletion	0	arx
1	14640001	gain	0.0317460317460317	arx
1	14640001	amplification	0	arx
1	14640001	loss	-0.134920634920635	arx
1	14640001	deletion	0	arx
1	14670001	gain	0.0317460317460317	arx
1	14670001	amplification	0	arx
1	14670001	loss	-0.134920634920635	arx
1	14670001	deletion	0	arx
1	14700001	gain	0.0238095238095238	arx
1	14700001	amplification	0.00793650793650794	arx
1	14700001	loss	-0.134920634920635	arx
1	14700001	deletion	0	arx
1	14730001	gain	0.0238095238095238	arx
1	14730001	amplification	0.00793650793650794	arx
1	14730001	loss	-0.134920634920635	arx
1	14730001	deletion	0	arx
1	14760001	gain	0.0238095238095238	arx
1	14760001	amplification	0.00793650793650794	arx
1	14760001	loss	-0.134920634920635	arx
1	14760001	deletion	0	arx
1	14790001	gain	0.0238095238095238	arx
1	14790001	amplification	0.00793650793650794	arx
1	14790001	loss	-0.134920634920635	arx
1	14790001	deletion	0	arx
1	14820001	gain	0.0238095238095238	arx
1	14820001	amplification	0.00793650793650794	arx
1	14820001	loss	-0.134920634920635	arx
1	14820001	deletion	0	arx
1	14850001	gain	0.0238095238095238	arx
1	14850001	amplification	0.00793650793650794	arx
1	14850001	loss	-0.134920634920635	arx
1	14850001	deletion	0	arx
1	14880001	gain	0.0158730158730159	arx
1	14880001	amplification	0.00793650793650794	arx
1	14880001	loss	-0.134920634920635	arx
1	14880001	deletion	0	arx
1	14910001	gain	0.0158730158730159	arx
1	14910001	amplification	0.00793650793650794	arx
1	14910001	loss	-0.134920634920635	arx
1	14910001	deletion	0	arx
1	14940001	gain	0.0158730158730159	arx
1	14940001	amplification	0.00793650793650794	arx
1	14940001	loss	-0.134920634920635	arx
1	14940001	deletion	0	arx
1	14970001	gain	0.0158730158730159	arx
1	14970001	amplification	0.00793650793650794	arx
1	14970001	loss	-0.134920634920635	arx
1	14970001	deletion	0	arx
1	15000001	gain	0.0158730158730159	arx
1	15000001	amplification	0.00793650793650794	arx
1	15000001	loss	-0.134920634920635	arx
1	15000001	deletion	0	arx
1	15030001	gain	0.0158730158730159	arx
1	15030001	amplification	0.00793650793650794	arx
1	15030001	loss	-0.134920634920635	arx
1	15030001	deletion	0	arx
1	15060001	gain	0.0238095238095238	arx
1	15060001	amplification	0.00793650793650794	arx
1	15060001	loss	-0.134920634920635	arx
1	15060001	deletion	0	arx
1	15090001	gain	0.0238095238095238	arx
1	15090001	amplification	0.00793650793650794	arx
1	15090001	loss	-0.134920634920635	arx
1	15090001	deletion	0	arx
1	15120001	gain	0.0238095238095238	arx
1	15120001	amplification	0.00793650793650794	arx
1	15120001	loss	-0.134920634920635	arx
1	15120001	deletion	0	arx
1	15150001	gain	0.0238095238095238	arx
1	15150001	amplification	0.00793650793650794	arx
1	15150001	loss	-0.134920634920635	arx
1	15150001	deletion	0	arx
1	15180001	gain	0.0238095238095238	arx
1	15180001	amplification	0.00793650793650794	arx
1	15180001	loss	-0.134920634920635	arx
1	15180001	deletion	0	arx
1	15210001	gain	0.0238095238095238	arx
1	15210001	amplification	0.00793650793650794	arx
1	15210001	loss	-0.134920634920635	arx
1	15210001	deletion	0	arx
1	15240001	gain	0.0238095238095238	arx
1	15240001	amplification	0.00793650793650794	arx
1	15240001	loss	-0.134920634920635	arx
1	15240001	deletion	0	arx
1	15270001	gain	0.0238095238095238	arx
1	15270001	amplification	0.00793650793650794	arx
1	15270001	loss	-0.134920634920635	arx
1	15270001	deletion	0	arx
1	15300001	gain	0.0238095238095238	arx
1	15300001	amplification	0.00793650793650794	arx
1	15300001	loss	-0.134920634920635	arx
1	15300001	deletion	0	arx
1	15330001	gain	0.0238095238095238	arx
1	15330001	amplification	0.00793650793650794	arx
1	15330001	loss	-0.134920634920635	arx
1	15330001	deletion	0	arx
1	15360001	gain	0.0238095238095238	arx
1	15360001	amplification	0.00793650793650794	arx
1	15360001	loss	-0.134920634920635	arx
1	15360001	deletion	0	arx
1	15390001	gain	0.0238095238095238	arx
1	15390001	amplification	0.00793650793650794	arx
1	15390001	loss	-0.134920634920635	arx
1	15390001	deletion	0	arx
1	15420001	gain	0.0238095238095238	arx
1	15420001	amplification	0.00793650793650794	arx
1	15420001	loss	-0.126984126984127	arx
1	15420001	deletion	0	arx
1	15450001	gain	0.0317460317460317	arx
1	15450001	amplification	0.00793650793650794	arx
1	15450001	loss	-0.126984126984127	arx
1	15450001	deletion	0	arx
1	15480001	gain	0.0317460317460317	arx
1	15480001	amplification	0.00793650793650794	arx
1	15480001	loss	-0.126984126984127	arx
1	15480001	deletion	0	arx
1	15510001	gain	0.0396825396825397	arx
1	15510001	amplification	0.00793650793650794	arx
1	15510001	loss	-0.126984126984127	arx
1	15510001	deletion	0	arx
1	15540001	gain	0.0396825396825397	arx
1	15540001	amplification	0.00793650793650794	arx
1	15540001	loss	-0.126984126984127	arx
1	15540001	deletion	0	arx
1	15570001	gain	0.0396825396825397	arx
1	15570001	amplification	0.00793650793650794	arx
1	15570001	loss	-0.126984126984127	arx
1	15570001	deletion	0	arx
1	15600001	gain	0.0396825396825397	arx
1	15600001	amplification	0.00793650793650794	arx
1	15600001	loss	-0.126984126984127	arx
1	15600001	deletion	0	arx
1	15630001	gain	0.0476190476190476	arx
1	15630001	amplification	0.00793650793650794	arx
1	15630001	loss	-0.126984126984127	arx
1	15630001	deletion	0	arx
1	15660001	gain	0.0476190476190476	arx
1	15660001	amplification	0.00793650793650794	arx
1	15660001	loss	-0.126984126984127	arx
1	15660001	deletion	0	arx
1	15690001	gain	0.0476190476190476	arx
1	15690001	amplification	0.00793650793650794	arx
1	15690001	loss	-0.126984126984127	arx
1	15690001	deletion	0	arx
1	15720001	gain	0.0476190476190476	arx
1	15720001	amplification	0.00793650793650794	arx
1	15720001	loss	-0.134920634920635	arx
1	15720001	deletion	0	arx
1	15750001	gain	0.0476190476190476	arx
1	15750001	amplification	0.00793650793650794	arx
1	15750001	loss	-0.134920634920635	arx
1	15750001	deletion	0	arx
1	15780001	gain	0.0476190476190476	arx
1	15780001	amplification	0.00793650793650794	arx
1	15780001	loss	-0.134920634920635	arx
1	15780001	deletion	0	arx
1	15810001	gain	0.0476190476190476	arx
1	15810001	amplification	0.00793650793650794	arx
1	15810001	loss	-0.134920634920635	arx
1	15810001	deletion	0	arx
1	15840001	gain	0.0476190476190476	arx
1	15840001	amplification	0.00793650793650794	arx
1	15840001	loss	-0.134920634920635	arx
1	15840001	deletion	0	arx
1	15870001	gain	0.0476190476190476	arx
1	15870001	amplification	0.00793650793650794	arx
1	15870001	loss	-0.134920634920635	arx
1	15870001	deletion	0	arx
1	15900001	gain	0.0555555555555556	arx
1	15900001	amplification	0.00793650793650794	arx
1	15900001	loss	-0.134920634920635	arx
1	15900001	deletion	0	arx
1	15930001	gain	0.0555555555555556	arx
1	15930001	amplification	0.00793650793650794	arx
1	15930001	loss	-0.134920634920635	arx
1	15930001	deletion	0	arx
1	15960001	gain	0.0555555555555556	arx
1	15960001	amplification	0.00793650793650794	arx
1	15960001	loss	-0.134920634920635	arx
1	15960001	deletion	0	arx
1	15990001	gain	0.0555555555555556	arx
1	15990001	amplification	0.00793650793650794	arx
1	15990001	loss	-0.134920634920635	arx
1	15990001	deletion	0	arx
1	16020001	gain	0.0555555555555556	arx
1	16020001	amplification	0.00793650793650794	arx
1	16020001	loss	-0.134920634920635	arx
1	16020001	deletion	0	arx
1	16050001	gain	0.0555555555555556	arx
1	16050001	amplification	0.00793650793650794	arx
1	16050001	loss	-0.134920634920635	arx
1	16050001	deletion	0	arx
1	16080001	gain	0.0555555555555556	arx
1	16080001	amplification	0.00793650793650794	arx
1	16080001	loss	-0.134920634920635	arx
1	16080001	deletion	0	arx
1	16110001	gain	0.0555555555555556	arx
1	16110001	amplification	0.00793650793650794	arx
1	16110001	loss	-0.134920634920635	arx
1	16110001	deletion	0	arx
1	16140001	gain	0.0555555555555556	arx
1	16140001	amplification	0.00793650793650794	arx
1	16140001	loss	-0.134920634920635	arx
1	16140001	deletion	0	arx
1	16170001	gain	0.0555555555555556	arx
1	16170001	amplification	0.00793650793650794	arx
1	16170001	loss	-0.134920634920635	arx
1	16170001	deletion	0	arx
1	16200001	gain	0.0555555555555556	arx
1	16200001	amplification	0.00793650793650794	arx
1	16200001	loss	-0.134920634920635	arx
1	16200001	deletion	0	arx
1	16230001	gain	0.0555555555555556	arx
1	16230001	amplification	0.00793650793650794	arx
1	16230001	loss	-0.134920634920635	arx
1	16230001	deletion	0	arx
1	16260001	gain	0.0476190476190476	arx
1	16260001	amplification	0.00793650793650794	arx
1	16260001	loss	-0.134920634920635	arx
1	16260001	deletion	0	arx
1	16290001	gain	0.0476190476190476	arx
1	16290001	amplification	0	arx
1	16290001	loss	-0.142857142857143	arx
1	16290001	deletion	0	arx
1	16320001	gain	0.0476190476190476	arx
1	16320001	amplification	0	arx
1	16320001	loss	-0.142857142857143	arx
1	16320001	deletion	0	arx
1	16350001	gain	0.0476190476190476	arx
1	16350001	amplification	0	arx
1	16350001	loss	-0.142857142857143	arx
1	16350001	deletion	0	arx
1	16410001	gain	0.0396825396825397	arx
1	16410001	amplification	0	arx
1	16410001	loss	-0.142857142857143	arx
1	16410001	deletion	0	arx
1	16440001	gain	0.0317460317460317	arx
1	16440001	amplification	0	arx
1	16440001	loss	-0.142857142857143	arx
1	16440001	deletion	0	arx
1	16470001	gain	0.0317460317460317	arx
1	16470001	amplification	0	arx
1	16470001	loss	-0.142857142857143	arx
1	16470001	deletion	0	arx
1	16500001	gain	0.0317460317460317	arx
1	16500001	amplification	0	arx
1	16500001	loss	-0.142857142857143	arx
1	16500001	deletion	0	arx
1	16530001	gain	0.0317460317460317	arx
1	16530001	amplification	0	arx
1	16530001	loss	-0.142857142857143	arx
1	16530001	deletion	0	arx
1	16560001	gain	0.0317460317460317	arx
1	16560001	amplification	0	arx
1	16560001	loss	-0.142857142857143	arx
1	16560001	deletion	0	arx
1	16590001	gain	0.0317460317460317	arx
1	16590001	amplification	0	arx
1	16590001	loss	-0.142857142857143	arx
1	16590001	deletion	0	arx
1	16620001	gain	0.0317460317460317	arx
1	16620001	amplification	0	arx
1	16620001	loss	-0.142857142857143	arx
1	16620001	deletion	0	arx
1	16650001	gain	0.0317460317460317	arx
1	16650001	amplification	0	arx
1	16650001	loss	-0.142857142857143	arx
1	16650001	deletion	0	arx
1	16680001	gain	0.0317460317460317	arx
1	16680001	amplification	0	arx
1	16680001	loss	-0.142857142857143	arx
1	16680001	deletion	0	arx
1	16710001	gain	0.0238095238095238	arx
1	16710001	amplification	0	arx
1	16710001	loss	-0.150793650793651	arx
1	16710001	deletion	0	arx
1	16740001	gain	0.0238095238095238	arx
1	16740001	amplification	0	arx
1	16740001	loss	-0.150793650793651	arx
1	16740001	deletion	0	arx
1	16770001	gain	0.0238095238095238	arx
1	16770001	amplification	0	arx
1	16770001	loss	-0.150793650793651	arx
1	16770001	deletion	0	arx
1	17280001	gain	0.0238095238095238	arx
1	17280001	amplification	0	arx
1	17280001	loss	-0.166666666666667	arx
1	17280001	deletion	0	arx
1	17310001	gain	0.0238095238095238	arx
1	17310001	amplification	0	arx
1	17310001	loss	-0.166666666666667	arx
1	17310001	deletion	0	arx
1	17340001	gain	0.0238095238095238	arx
1	17340001	amplification	0	arx
1	17340001	loss	-0.166666666666667	arx
1	17340001	deletion	0	arx
1	17370001	gain	0.0238095238095238	arx
1	17370001	amplification	0	arx
1	17370001	loss	-0.166666666666667	arx
1	17370001	deletion	0	arx
1	17400001	gain	0.0238095238095238	arx
1	17400001	amplification	0	arx
1	17400001	loss	-0.174603174603175	arx
1	17400001	deletion	0	arx
1	17430001	gain	0.0158730158730159	arx
1	17430001	amplification	0	arx
1	17430001	loss	-0.182539682539683	arx
1	17430001	deletion	0	arx
1	17460001	gain	0.0158730158730159	arx
1	17460001	amplification	0	arx
1	17460001	loss	-0.182539682539683	arx
1	17460001	deletion	0	arx
1	17490001	gain	0.0158730158730159	arx
1	17490001	amplification	0	arx
1	17490001	loss	-0.182539682539683	arx
1	17490001	deletion	0	arx
1	17520001	gain	0.0158730158730159	arx
1	17520001	amplification	0	arx
1	17520001	loss	-0.182539682539683	arx
1	17520001	deletion	0	arx
1	17580001	gain	0.0158730158730159	arx
1	17580001	amplification	0	arx
1	17580001	loss	-0.198412698412698	arx
1	17580001	deletion	0	arx
1	17610001	gain	0.0158730158730159	arx
1	17610001	amplification	0	arx
1	17610001	loss	-0.206349206349206	arx
1	17610001	deletion	0	arx
1	17640001	gain	0.0158730158730159	arx
1	17640001	amplification	0	arx
1	17640001	loss	-0.206349206349206	arx
1	17640001	deletion	0	arx
1	17670001	gain	0.0158730158730159	arx
1	17670001	amplification	0	arx
1	17670001	loss	-0.206349206349206	arx
1	17670001	deletion	0	arx
1	17700001	gain	0.0158730158730159	arx
1	17700001	amplification	0	arx
1	17700001	loss	-0.206349206349206	arx
1	17700001	deletion	0	arx
1	17730001	gain	0.0158730158730159	arx
1	17730001	amplification	0	arx
1	17730001	loss	-0.214285714285714	arx
1	17730001	deletion	0	arx
1	17760001	gain	0.0158730158730159	arx
1	17760001	amplification	0	arx
1	17760001	loss	-0.214285714285714	arx
1	17760001	deletion	0	arx
1	17790001	gain	0.0158730158730159	arx
1	17790001	amplification	0	arx
1	17790001	loss	-0.214285714285714	arx
1	17790001	deletion	0	arx
1	17820001	gain	0.0158730158730159	arx
1	17820001	amplification	0	arx
1	17820001	loss	-0.214285714285714	arx
1	17820001	deletion	0	arx
1	17850001	gain	0.00793650793650794	arx
1	17850001	amplification	0	arx
1	17850001	loss	-0.214285714285714	arx
1	17850001	deletion	0	arx
1	17880001	gain	0.00793650793650794	arx
1	17880001	amplification	0	arx
1	17880001	loss	-0.214285714285714	arx
1	17880001	deletion	0	arx
1	17910001	gain	0.00793650793650794	arx
1	17910001	amplification	0	arx
1	17910001	loss	-0.222222222222222	arx
1	17910001	deletion	0	arx
1	17940001	gain	0.00793650793650794	arx
1	17940001	amplification	0	arx
1	17940001	loss	-0.23015873015873	arx
1	17940001	deletion	0	arx
1	17970001	gain	0.00793650793650794	arx
1	17970001	amplification	0	arx
1	17970001	loss	-0.246031746031746	arx
1	17970001	deletion	0	arx
1	18000001	gain	0.00793650793650794	arx
1	18000001	amplification	0	arx
1	18000001	loss	-0.246031746031746	arx
[truncated: 666,857 more rows]
