# Supplementary material for: The copy number and mutational landscape of recurrent ovarian high-grade serous carcinoma
Source: Nat Commun. 2023 Jul 20;14:4387. doi: 10.1038/s41467-023-39867-7 (PMC10359414; doi:10.1038/s41467-023-39867-7)
Supplement: Supplementary file 10 — Source Data [file 41467_2023_39867_MOESM10_ESM.zip › source_data/figure_3A_layer1.tsv]

chr	pos	idx	change	sd	wilcox_pval	wilcox_adj	wilcox_sig
1	870000	1	-0.0369304906354061	0.993083399589926	0.836515888315552	0.885402358094478	non-significant
1	900000	2	-0.0369304906354061	0.993083399589926	0.836515888315552	0.885402358094478	non-significant
1	930000	3	-0.0369304906354061	0.993083399589926	0.836515888315552	0.885402358094478	non-significant
1	960000	4	-0.0369304906354061	0.993083399589926	0.836515888315552	0.885402358094478	non-significant
1	990000	5	-0.0369304906354061	0.993083399589926	0.836515888315552	0.885402358094478	non-significant
1	1050000	6	-0.0426533371921076	0.988284957323368	0.953587828910866	0.962398226059746	non-significant
1	1080000	7	-0.0369304906354061	0.934265932589327	0.903140711738936	0.932622853141345	non-significant
1	1110000	8	-0.0369304906354061	0.934265932589327	0.903140711738936	0.932622853141345	non-significant
1	1140000	9	-0.0369304906354061	0.923023043074734	0.730906331734468	0.815214767893374	non-significant
1	1170000	10	-0.0369304906354061	0.923023043074734	0.730906331734468	0.815214767893374	non-significant
1	1200000	11	-0.0369304906354061	0.923023043074734	0.730906331734468	0.815214767893374	non-significant
1	1230000	12	-0.0369304906354061	0.923023043074734	0.730906331734468	0.815214767893374	non-significant
1	1260000	13	-0.0369304906354061	0.923023043074734	0.730906331734468	0.815214767893374	non-significant
1	1290000	14	-0.0369304906354061	0.923023043074734	0.730906331734468	0.815214767893374	non-significant
1	1320000	15	-0.0351415810427054	0.923989608313407	0.919923163870128	0.93803717015987	non-significant
1	1350000	16	-0.0351415810427054	0.92716166644943	0.903140711738936	0.932622853141345	non-significant
1	1380000	17	-0.0351415810427054	0.92716166644943	0.903140711738936	0.932622853141345	non-significant
1	1500000	18	-0.0369304906354061	0.941079491200002	0.836515888315552	0.885402358094478	non-significant
1	1530000	19	-0.0369304906354061	0.802349915970825	0.607787157638337	0.743989593104076	non-significant
1	1560000	20	-0.0369304906354061	0.802349915970825	0.607787157638337	0.743989593104076	non-significant
1	1710000	21	-0.0426533371921076	0.813505915061699	0.475044342800082	0.646996883014878	non-significant
1	1740000	22	-0.0426533371921076	0.825821387002304	0.455641930087642	0.640151272757779	non-significant
1	1770000	23	-0.0426533371921076	0.825631276725663	0.436693611409178	0.637753297965649	non-significant
1	1800000	24	-0.0426533371921076	0.814850139583158	0.481611177817953	0.650868692079125	non-significant
1	1860000	25	-0.0426533371921076	0.814850139583158	0.481611177817953	0.650868692079125	non-significant
1	1890000	26	-0.0426533371921076	0.741426206261914	0.360004387252609	0.637753297965649	non-significant
1	1920000	27	-0.0426533371921076	0.741426206261914	0.360004387252609	0.637753297965649	non-significant
1	1950000	28	-0.0426533371921076	0.741426206261914	0.360004387252609	0.637753297965649	non-significant
1	1980000	29	-0.0426533371921076	0.743046148221753	0.360004387252609	0.637753297965649	non-significant
1	2010000	30	-0.0369304906354061	0.742702172741017	0.436693611409178	0.637753297965649	non-significant
1	2040000	31	-0.0369304906354061	0.742702172741017	0.436693611409178	0.637753297965649	non-significant
1	2070000	32	-0.0351415810427054	0.733067725051455	0.660545906054959	0.765816986605343	non-significant
1	2100000	33	-0.0351415810427054	0.733067725051455	0.660545906054959	0.765816986605343	non-significant
1	2130000	34	-0.0351415810427054	0.733067725051455	0.660545906054959	0.765816986605343	non-significant
1	2160000	35	-0.0351415810427054	0.733067725051455	0.660545906054959	0.765816986605343	non-significant
1	2190000	36	-0.027677153339992	0.736666032203572	0.869712675566279	0.906269386627494	non-significant
1	2220000	37	-0.027677153339992	0.736666032203572	0.869712675566279	0.906269386627494	non-significant
1	2250000	38	0.000572927578346594	0.735897625478811	0.936741360024092	0.952962579733473	non-significant
1	2280000	39	0.000572927578346594	0.735897625478811	0.936741360024092	0.952962579733473	non-significant
1	2310000	40	0.000572927578346594	0.735897625478811	0.936741360024092	0.952962579733473	non-significant
1	2340000	41	0.000572927578346594	0.735897625478811	0.936741360024092	0.952962579733473	non-significant
1	2370000	42	0.00923096391536959	0.749827087825876	0.455641930087642	0.640151272757779	non-significant
1	2400000	43	0.0166516729818385	0.748013266119017	0.278067278023583	0.637753297965649	non-significant
1	2430000	44	0.0166516729818385	0.748013266119017	0.278067278023583	0.637753297965649	non-significant
1	2460000	45	0.0166516729818385	0.748013266119017	0.278067278023583	0.637753297965649	non-significant
1	2490000	46	0.0166516729818385	0.748013266119017	0.278067278023583	0.637753297965649	non-significant
1	2520000	47	0.0166516729818385	0.748013266119017	0.278067278023583	0.637753297965649	non-significant
1	2550000	48	0.0166516729818385	0.747358961984928	0.302184339960719	0.637753297965649	non-significant
1	2580000	49	0.0166516729818385	0.732588916928792	0.38844217256222	0.637753297965649	non-significant
1	2730000	50	0.0215765443760383	0.777002234804319	0.137069412123353	0.637753297965649	non-significant
1	2760000	51	0.0215765443760383	0.749481389356707	0.167287658881098	0.637753297965649	non-significant
1	2790000	52	0.0215765443760383	0.749481389356707	0.167287658881098	0.637753297965649	non-significant
1	2820000	53	0.0215765443760383	0.749481389356707	0.167287658881098	0.637753297965649	non-significant
1	2850000	54	0.0215765443760383	0.749481389356707	0.167287658881098	0.637753297965649	non-significant
1	2880000	55	0.0215765443760383	0.749481389356707	0.167287658881098	0.637753297965649	non-significant
1	2910000	56	0.0215765443760383	0.749481389356707	0.167287658881098	0.637753297965649	non-significant
1	2940000	57	0.0215765443760383	0.734424285270962	0.167287658881098	0.637753297965649	non-significant
1	2970000	58	0.0215765443760383	0.734424285270962	0.167287658881098	0.637753297965649	non-significant
1	3030000	59	0.0215765443760383	0.734424285270962	0.167287658881098	0.637753297965649	non-significant
1	3060000	60	0.0215765443760383	0.734424285270962	0.167287658881098	0.637753297965649	non-significant
1	3090000	61	0.0215765443760383	0.734424285270962	0.167287658881098	0.637753297965649	non-significant
1	3120000	62	0.0215765443760383	0.734424285270962	0.167287658881098	0.637753297965649	non-significant
1	3150000	63	0.0215765443760383	0.734424285270962	0.167287658881098	0.637753297965649	non-significant
1	3180000	64	0.0215765443760383	0.734424285270962	0.167287658881098	0.637753297965649	non-significant
1	3210000	65	0.0215765443760383	0.734424285270962	0.167287658881098	0.637753297965649	non-significant
1	3240000	66	0.0215765443760383	0.734424285270962	0.167287658881098	0.637753297965649	non-significant
1	3270000	67	0.0215765443760383	0.734424285270962	0.167287658881098	0.637753297965649	non-significant
1	3300000	68	0.0215765443760383	0.734424285270962	0.167287658881098	0.637753297965649	non-significant
1	3330000	69	0.0215765443760383	0.732290055659362	0.180686895737661	0.637753297965649	non-significant
1	3360000	70	0.0215765443760383	0.732290055659362	0.180686895737661	0.637753297965649	non-significant
1	3390000	71	0.0215765443760383	0.732290055659362	0.180686895737661	0.637753297965649	non-significant
1	3420000	72	0.0215765443760383	0.703669924832502	0.238035735463299	0.637753297965649	non-significant
1	3450000	73	0.0322721297047512	0.699274506737192	0.142749391565062	0.637753297965649	non-significant
1	3480000	74	0.0322721297047512	0.700292742143194	0.139887220051779	0.637753297965649	non-significant
1	3510000	75	0.0322721297047512	0.700292742143194	0.139887220051779	0.637753297965649	non-significant
1	3540000	76	0.0322721297047512	0.700227152489641	0.151605795319594	0.637753297965649	non-significant
1	3570000	77	0.0322721297047512	0.700227152489641	0.151605795319594	0.637753297965649	non-significant
1	3600000	78	0.0322721297047512	0.710838638390567	0.198536510537979	0.637753297965649	non-significant
1	3630000	79	0.0322721297047512	0.710838638390567	0.198536510537979	0.637753297965649	non-significant
1	3690000	80	0.0322721297047512	0.710838638390567	0.198536510537979	0.637753297965649	non-significant
1	3720000	81	0.0322721297047512	0.710838638390567	0.198536510537979	0.637753297965649	non-significant
1	3750000	82	0.0322721297047512	0.710838638390567	0.198536510537979	0.637753297965649	non-significant
1	3780000	83	0.0322721297047512	0.710838638390567	0.198536510537979	0.637753297965649	non-significant
1	3810000	84	0.0689356154773919	0.727900890998964	0.137069412123353	0.637753297965649	non-significant
1	3840000	85	0.02616907961399	0.720441750881891	0.29725285338319	0.637753297965649	non-significant
1	3870000	86	0.02616907961399	0.731836763816745	0.184157983235633	0.637753297965649	non-significant
1	4020000	87	0.0322721297047512	0.778021878632542	0.106575327195441	0.637753297965649	non-significant
1	4050000	88	0.0990210453113687	0.777969811329222	0.0508897506463546	0.637753297965649	non-significant
1	4080000	89	0.0990210453113687	0.777969811329222	0.0508897506463546	0.637753297965649	non-significant
1	4110000	90	0.0990210453113687	0.777969811329222	0.0508897506463546	0.637753297965649	non-significant
1	4140000	91	0.0990210453113687	0.777969811329222	0.0508897506463546	0.637753297965649	non-significant
1	4170000	92	0.0990210453113687	0.777969811329222	0.0508897506463546	0.637753297965649	non-significant
1	4200000	93	0.0990210453113687	0.777969811329222	0.0508897506463546	0.637753297965649	non-significant
1	4230000	94	0.0990210453113687	0.777969811329222	0.0508897506463546	0.637753297965649	non-significant
1	4260000	95	0.0990210453113687	0.777969811329222	0.0508897506463546	0.637753297965649	non-significant
1	4290000	96	0.0990210453113687	0.777969811329222	0.0508897506463546	0.637753297965649	non-significant
1	4320000	97	0.0990210453113687	0.777969811329222	0.0508897506463546	0.637753297965649	non-significant
1	4350000	98	0.0882910212828445	0.779720552257063	0.093489275004653	0.637753297965649	non-significant
1	4410000	99	0.0882910212828445	0.779720552257063	0.093489275004653	0.637753297965649	non-significant
1	4470000	100	0.0882910212828445	0.779720552257063	0.093489275004653	0.637753297965649	non-significant
1	4500000	101	0.0882910212828445	0.779720552257063	0.093489275004653	0.637753297965649	non-significant
1	4530000	102	0.0882910212828445	0.779720552257063	0.093489275004653	0.637753297965649	non-significant
1	4560000	103	0.0882910212828445	0.779720552257063	0.093489275004653	0.637753297965649	non-significant
1	4590000	104	0.0990210453113687	0.775775973430752	0.0561229592102986	0.637753297965649	non-significant
1	4620000	105	0.0990210453113687	0.775775973430752	0.0561229592102986	0.637753297965649	non-significant
1	4650000	106	0.0990210453113687	0.775775973430752	0.0561229592102986	0.637753297965649	non-significant
1	4680000	107	0.0990210453113687	0.775775973430752	0.0561229592102986	0.637753297965649	non-significant
1	4710000	108	0.0990210453113687	0.775775973430752	0.0561229592102986	0.637753297965649	non-significant
1	4740000	109	0.0990210453113687	0.775775973430752	0.0561229592102986	0.637753297965649	non-significant
1	4770000	110	0.0990210453113687	0.775775973430752	0.0561229592102986	0.637753297965649	non-significant
1	4800000	111	0.0990210453113687	0.775775973430752	0.0561229592102986	0.637753297965649	non-significant
1	4830000	112	0.0990210453113687	0.775775973430752	0.0561229592102986	0.637753297965649	non-significant
1	4860000	113	0.0990210453113687	0.775775973430752	0.0561229592102986	0.637753297965649	non-significant
1	4890000	114	0.0990210453113687	0.775775973430752	0.0561229592102986	0.637753297965649	non-significant
1	4920000	115	0.0990210453113687	0.775775973430752	0.0561229592102986	0.637753297965649	non-significant
1	4950000	116	0.0990210453113687	0.775775973430752	0.0561229592102986	0.637753297965649	non-significant
1	4980000	117	0.0990210453113687	0.775775973430752	0.0561229592102986	0.637753297965649	non-significant
1	5010000	118	0.0990210453113687	0.775775973430752	0.0561229592102986	0.637753297965649	non-significant
1	5040000	119	0.0990210453113687	0.775775973430752	0.0561229592102986	0.637753297965649	non-significant
1	5070000	120	0.0990210453113687	0.775775973430752	0.0561229592102986	0.637753297965649	non-significant
1	5100000	121	0.0990210453113687	0.775775973430752	0.0561229592102986	0.637753297965649	non-significant
1	5130000	122	0.0990210453113687	0.775775973430752	0.0561229592102986	0.637753297965649	non-significant
1	5160000	123	0.0990210453113687	0.775775973430752	0.0561229592102986	0.637753297965649	non-significant
1	5190000	124	0.0990210453113687	0.781073561030478	0.0508897506463546	0.637753297965649	non-significant
1	5220000	125	0.0990210453113687	0.781073561030478	0.0508897506463546	0.637753297965649	non-significant
1	5250000	126	0.0990210453113687	0.781073561030478	0.0508897506463546	0.637753297965649	non-significant
1	5280000	127	0.0990210453113687	0.781073561030478	0.0508897506463546	0.637753297965649	non-significant
1	5310000	128	0.0990210453113687	0.781073561030478	0.0508897506463546	0.637753297965649	non-significant
1	5340000	129	0.0990210453113687	0.781073561030478	0.0508897506463546	0.637753297965649	non-significant
1	5370000	130	0.0990210453113687	0.781073561030478	0.0508897506463546	0.637753297965649	non-significant
1	5400000	131	0.0990210453113687	0.781073561030478	0.0508897506463546	0.637753297965649	non-significant
1	5430000	132	0.0990210453113687	0.781073561030478	0.0508897506463546	0.637753297965649	non-significant
1	5460000	133	0.0990210453113687	0.781073561030478	0.0508897506463546	0.637753297965649	non-significant
1	5490000	134	0.0990210453113687	0.781073561030478	0.0508897506463546	0.637753297965649	non-significant
1	5520000	135	0.0990210453113687	0.80325720392031	0.042715272940508	0.637753297965649	non-significant
1	5550000	136	0.0990210453113687	0.80325720392031	0.042715272940508	0.637753297965649	non-significant
1	5580000	137	0.0990210453113687	0.80325720392031	0.042715272940508	0.637753297965649	non-significant
1	5610000	138	0.0990210453113687	0.80325720392031	0.042715272940508	0.637753297965649	non-significant
1	5640000	139	0.0990210453113687	0.80325720392031	0.042715272940508	0.637753297965649	non-significant
1	5670000	140	0.0990210453113687	0.80325720392031	0.042715272940508	0.637753297965649	non-significant
1	5700000	141	0.0990210453113687	0.80325720392031	0.042715272940508	0.637753297965649	non-significant
1	5790000	142	0.0990210453113687	0.855573784941933	0.0405945309511478	0.637753297965649	non-significant
1	5820000	143	0.0882910212828445	0.789433655782591	0.0914391984949952	0.637753297965649	non-significant
1	5850000	144	0.0882910212828445	0.789433655782591	0.0914391984949952	0.637753297965649	non-significant
1	5880000	145	0.0322721297047512	0.790035122702827	0.11855480243004	0.637753297965649	non-significant
1	5910000	146	0.0882910212828445	0.789693560438467	0.106575327195441	0.637753297965649	non-significant
1	5940000	147	0.0234191231977645	0.763694840087653	0.2060262426717	0.637753297965649	non-significant
1	5970000	148	0.0215765443760383	0.752478317849782	0.343586192183581	0.637753297965649	non-significant
1	6000000	149	0.00923096391536959	0.763964334074108	0.455641930087642	0.640151272757779	non-significant
1	6030000	150	0.00923096391536959	0.807139021062469	0.468526957525943	0.642753524345343	non-significant
1	6060000	151	0.00923096391536959	0.789180973684032	0.535879280812732	0.685513641749645	non-significant
1	6090000	152	0.0215765443760383	0.786073766888721	0.332910780787873	0.637753297965649	non-significant
1	6120000	153	0.0215765443760383	0.786073766888721	0.332910780787873	0.637753297965649	non-significant
1	6150000	154	0.0215765443760383	0.786073766888721	0.332910780787873	0.637753297965649	non-significant
1	6180000	155	0.0215765443760383	0.786073766888721	0.332910780787873	0.637753297965649	non-significant
1	6210000	156	0.0215765443760383	0.786073766888721	0.332910780787873	0.637753297965649	non-significant
1	6240000	157	0.0234191231977645	0.786299772851854	0.242271289910087	0.637753297965649	non-significant
1	6270000	158	0.0322721297047512	0.770381010734503	0.151605795319594	0.637753297965649	non-significant
1	6300000	159	0.0322721297047512	0.783440431425847	0.170565331664975	0.637753297965649	non-significant
1	6330000	160	0.0322721297047512	0.783440431425847	0.170565331664975	0.637753297965649	non-significant
1	6360000	161	0.0322721297047512	0.783440431425847	0.170565331664975	0.637753297965649	non-significant
1	6390000	162	0.0322721297047512	0.783440431425847	0.170565331664975	0.637753297965649	non-significant
1	6420000	163	0.0322721297047512	0.783440431425847	0.170565331664975	0.637753297965649	non-significant
1	6450000	164	0.0322721297047512	0.783440431425847	0.170565331664975	0.637753297965649	non-significant
1	6480000	165	0.0322721297047512	0.783440431425847	0.170565331664975	0.637753297965649	non-significant
1	6510000	166	0.0234191231977645	0.783668798527691	0.302184339960719	0.637753297965649	non-significant
1	6540000	167	0.0234191231977645	0.783668798527691	0.302184339960719	0.637753297965649	non-significant
1	6570000	168	0.0234191231977645	0.783668798527691	0.302184339960719	0.637753297965649	non-significant
1	6600000	169	0.0234191231977645	0.783668798527691	0.302184339960719	0.637753297965649	non-significant
1	6630000	170	0.0234191231977645	0.783668798527691	0.302184339960719	0.637753297965649	non-significant
1	6660000	171	0.0322721297047512	0.807518806527692	0.160874630150845	0.637753297965649	non-significant
1	6690000	172	0.0322721297047512	0.807518806527692	0.160874630150845	0.637753297965649	non-significant
1	6720000	173	0.0322721297047512	0.807518806527692	0.160874630150845	0.637753297965649	non-significant
1	6750000	174	0.0322721297047512	0.807518806527692	0.160874630150845	0.637753297965649	non-significant
1	6780000	175	0.0322721297047512	0.807518806527692	0.160874630150845	0.637753297965649	non-significant
1	6810000	176	0.0322721297047512	0.807518806527692	0.160874630150845	0.637753297965649	non-significant
1	6840000	177	0.0234191231977645	0.791803055223468	0.317303733861304	0.637753297965649	non-significant
1	6870000	178	0.0234191231977645	0.791803055223468	0.317303733861304	0.637753297965649	non-significant
1	6900000	179	0.0234191231977645	0.791803055223468	0.317303733861304	0.637753297965649	non-significant
1	6930000	180	0.0234191231977645	0.791803055223468	0.317303733861304	0.637753297965649	non-significant
1	6960000	181	0.0234191231977645	0.791803055223468	0.317303733861304	0.637753297965649	non-significant
1	6990000	182	0.0234191231977645	0.791803055223468	0.317303733861304	0.637753297965649	non-significant
1	7020000	183	0.0234191231977645	0.791803055223468	0.317303733861304	0.637753297965649	non-significant
1	7050000	184	0.0234191231977645	0.791803055223468	0.317303733861304	0.637753297965649	non-significant
1	7080000	185	0.0322721297047512	0.797583255294451	0.160874630150845	0.637753297965649	non-significant
1	7110000	186	0.0322721297047512	0.797583255294451	0.160874630150845	0.637753297965649	non-significant
1	7140000	187	0.0322721297047512	0.797583255294451	0.160874630150845	0.637753297965649	non-significant
1	7170000	188	0.0322721297047512	0.752173619947544	0.157738601827843	0.637753297965649	non-significant
1	7200000	189	0.0322721297047512	0.752173619947544	0.157738601827843	0.637753297965649	non-significant
1	7230000	190	0.0322721297047512	0.752173619947544	0.157738601827843	0.637753297965649	non-significant
1	7260000	191	0.0322721297047512	0.752173619947544	0.157738601827843	0.637753297965649	non-significant
1	7290000	192	0.0322721297047512	0.752173619947544	0.157738601827843	0.637753297965649	non-significant
1	7320000	193	0.0322721297047512	0.752173619947544	0.157738601827843	0.637753297965649	non-significant
1	7350000	194	0.0322721297047512	0.752173619947544	0.157738601827843	0.637753297965649	non-significant
1	7380000	195	0.0322721297047512	0.752173619947544	0.157738601827843	0.637753297965649	non-significant
1	7410000	196	0.0322721297047512	0.752173619947544	0.157738601827843	0.637753297965649	non-significant
1	7440000	197	0.0234191231977645	0.733307105693229	0.273405625481241	0.637753297965649	non-significant
1	7470000	198	0.0234191231977645	0.733307105693229	0.273405625481241	0.637753297965649	non-significant
1	7500000	199	0.0234191231977645	0.733307105693229	0.273405625481241	0.637753297965649	non-significant
1	7530000	200	0.0234191231977645	0.733307105693229	0.273405625481241	0.637753297965649	non-significant
1	7560000	201	0.0215765443760383	0.715322295703485	0.475044342800082	0.646996883014878	non-significant
1	7590000	202	0.0215765443760383	0.715322295703485	0.475044342800082	0.646996883014878	non-significant
1	7620000	203	0.0215765443760383	0.715322295703485	0.475044342800082	0.646996883014878	non-significant
1	7650000	204	0.0215765443760383	0.715322295703485	0.475044342800082	0.646996883014878	non-significant
1	7710000	205	0.0215765443760383	0.715322295703485	0.475044342800082	0.646996883014878	non-significant
1	7740000	206	0.0234191231977645	0.709696616802152	0.30716996425842	0.637753297965649	non-significant
1	7770000	207	0.0234191231977645	0.709696616802152	0.30716996425842	0.637753297965649	non-significant
1	7800000	208	0.0234191231977645	0.709696616802152	0.30716996425842	0.637753297965649	non-significant
1	7830000	209	0.0234191231977645	0.709696616802152	0.30716996425842	0.637753297965649	non-significant
1	7860000	210	0.0234191231977645	0.755791880642026	0.312209756205919	0.637753297965649	non-significant
1	7890000	211	0.0234191231977645	0.755791880642026	0.312209756205919	0.637753297965649	non-significant
1	7920000	212	0.0234191231977645	0.755791880642026	0.312209756205919	0.637753297965649	non-significant
1	7950000	213	0.0234191231977645	0.755791880642026	0.312209756205919	0.637753297965649	non-significant
1	7980000	214	0.0234191231977645	0.755791880642026	0.312209756205919	0.637753297965649	non-significant
1	8010000	215	0.0234191231977645	0.755791880642026	0.312209756205919	0.637753297965649	non-significant
1	8040000	216	0.0234191231977645	0.755791880642026	0.312209756205919	0.637753297965649	non-significant
1	8070000	217	0.0234191231977645	0.755791880642026	0.312209756205919	0.637753297965649	non-significant
1	8100000	218	0.0215765443760383	0.752343380192552	0.494891720494014	0.654766846702054	non-significant
1	8130000	219	0.0215765443760383	0.752343380192552	0.494891720494014	0.654766846702054	non-significant
1	8160000	220	0.0215765443760383	0.752343380192552	0.494891720494014	0.654766846702054	non-significant
1	8190000	221	0.0215765443760383	0.752343380192552	0.494891720494014	0.654766846702054	non-significant
1	8220000	222	0.0215765443760383	0.752343380192552	0.494891720494014	0.654766846702054	non-significant
1	8250000	223	0.0215765443760383	0.752343380192552	0.494891720494014	0.654766846702054	non-significant
1	8280000	224	0.0215765443760383	0.752343380192552	0.494891720494014	0.654766846702054	non-significant
1	8310000	225	0.0215765443760383	0.752343380192552	0.494891720494014	0.654766846702054	non-significant
1	8340000	226	0.0215765443760383	0.752343380192552	0.494891720494014	0.654766846702054	non-significant
1	8370000	227	0.0215765443760383	0.752343380192552	0.494891720494014	0.654766846702054	non-significant
1	8400000	228	0.00923096391536959	0.751850995248219	0.675950576341061	0.778769030850421	non-significant
1	8430000	229	0.00923096391536959	0.751850995248219	0.675950576341061	0.778769030850421	non-significant
1	8460000	230	0.00923096391536959	0.751850995248219	0.675950576341061	0.778769030850421	non-significant
1	8490000	231	0.00923096391536959	0.751850995248219	0.675950576341061	0.778769030850421	non-significant
1	8520000	232	0.00923096391536959	0.743548054638552	0.660545906054959	0.765816986605343	non-significant
1	8550000	233	0.00923096391536959	0.738567242457103	0.607787157638337	0.743989593104076	non-significant
1	8580000	234	0.00923096391536959	0.738567242457103	0.607787157638337	0.743989593104076	non-significant
1	8610000	235	0.00923096391536959	0.679122652044117	0.615208583978679	0.743989593104076	non-significant
1	8640000	236	0.00923096391536959	0.679122652044117	0.615208583978679	0.743989593104076	non-significant
1	8670000	237	0.00923096391536959	0.679122652044117	0.615208583978679	0.743989593104076	non-significant
1	8700000	238	0.00923096391536959	0.679122652044117	0.615208583978679	0.743989593104076	non-significant
1	8730000	239	0.00923096391536959	0.679122652044117	0.615208583978679	0.743989593104076	non-significant
1	8760000	240	0.00923096391536959	0.679122652044117	0.615208583978679	0.743989593104076	non-significant
1	8790000	241	0.00923096391536959	0.679122652044117	0.615208583978679	0.743989593104076	non-significant
1	8820000	242	0.00923096391536959	0.67994481080671	0.637707818603272	0.75652729676828	non-significant
1	8850000	243	0.00923096391536959	0.67994481080671	0.637707818603272	0.75652729676828	non-significant
1	8880000	244	0.00923096391536959	0.67994481080671	0.637707818603272	0.75652729676828	non-significant
1	8910000	245	0.00923096391536959	0.67994481080671	0.637707818603272	0.75652729676828	non-significant
1	8940000	246	0.00923096391536959	0.67994481080671	0.637707818603272	0.75652729676828	non-significant
1	8970000	247	0.00923096391536959	0.67994481080671	0.637707818603272	0.75652729676828	non-significant
1	9000000	248	0.00923096391536959	0.651162090663355	0.652896667190186	0.761621992378873	non-significant
1	9030000	249	0.00923096391536959	0.651162090663355	0.652896667190186	0.761621992378873	non-significant
1	9060000	250	0.00923096391536959	0.651162090663355	0.652896667190186	0.761621992378873	non-significant
1	9090000	251	0.00923096391536959	0.651162090663355	0.652896667190186	0.761621992378873	non-significant
1	9120000	252	0.00923096391536959	0.651162090663355	0.652896667190186	0.761621992378873	non-significant
1	9150000	253	0.00923096391536959	0.651162090663355	0.652896667190186	0.761621992378873	non-significant
1	9180000	254	0.00923096391536959	0.651162090663355	0.652896667190186	0.761621992378873	non-significant
1	9210000	255	0.00923096391536959	0.651162090663355	0.652896667190186	0.761621992378873	non-significant
1	9240000	256	0.00923096391536959	0.651162090663355	0.652896667190186	0.761621992378873	non-significant
1	9270000	257	0.00923096391536959	0.651162090663355	0.652896667190186	0.761621992378873	non-significant
1	9300000	258	0.000572927578346594	0.667585359654388	0.945161528929375	0.956240846417548	non-significant
1	9330000	259	0.000572927578346594	0.697535834888783	0.945161528929375	0.956240846417548	non-significant
1	9360000	260	0.000572927578346594	0.697535834888783	0.945161528929375	0.956240846417548	non-significant
1	9390000	261	0.000572927578346594	0.697535834888783	0.945161528929375	0.956240846417548	non-significant
1	9420000	262	0.000572927578346594	0.697535834888783	0.945161528929375	0.956240846417548	non-significant
1	9450000	263	0.000572927578346594	0.697535834888783	0.945161528929375	0.956240846417548	non-significant
1	9480000	264	0.000572927578346594	0.697535834888783	0.945161528929375	0.956240846417548	non-significant
1	9510000	265	0.000572927578346594	0.697535834888783	0.945161528929375	0.956240846417548	non-significant
1	9540000	266	0.000572927578346594	0.697535834888783	0.945161528929375	0.956240846417548	non-significant
1	9570000	267	0.000572927578346594	0.697535834888783	0.945161528929375	0.956240846417548	non-significant
1	9600000	268	0.000572927578346594	0.697535834888783	0.945161528929375	0.956240846417548	non-significant
1	9630000	269	0.000572927578346594	0.697535834888783	0.945161528929375	0.956240846417548	non-significant
1	9660000	270	0.00923096391536959	0.681912280080102	0.691492124795332	0.789518445932413	non-significant
1	9690000	271	0.00923096391536959	0.681912280080102	0.691492124795332	0.789518445932413	non-significant
1	9720000	272	0.0215765443760383	0.680539332542425	0.501604655465309	0.659405443091007	non-significant
1	9750000	273	0.0215765443760383	0.680539332542425	0.501604655465309	0.659405443091007	non-significant
1	9780000	274	0.0215765443760383	0.680539332542425	0.501604655465309	0.659405443091007	non-significant
1	9810000	275	0.0215765443760383	0.680539332542425	0.501604655465309	0.659405443091007	non-significant
1	9840000	276	0.0215765443760383	0.680539332542425	0.501604655465309	0.659405443091007	non-significant
1	9870000	277	0.0215765443760383	0.680539332542425	0.501604655465309	0.659405443091007	non-significant
1	9900000	278	0.0215765443760383	0.680539332542425	0.501604655465309	0.659405443091007	non-significant
1	9930000	279	0.0215765443760383	0.680539332542425	0.501604655465309	0.659405443091007	non-significant
1	9960000	280	0.0234191231977645	0.693267729408312	0.338221439804678	0.637753297965649	non-significant
1	9990000	281	0.0215765443760383	0.699799084195216	0.449274950356963	0.640151272757779	non-significant
1	10020000	282	0.00923096391536959	0.826243137045246	0.615208583978679	0.743989593104076	non-significant
1	10050000	283	0.00923096391536959	0.693693096116236	0.468526957525943	0.642753524345343	non-significant
1	10080000	284	0.00923096391536959	0.693693096116236	0.468526957525943	0.642753524345343	non-significant
1	10110000	285	0.00923096391536959	0.693693096116236	0.468526957525943	0.642753524345343	non-significant
1	10140000	286	0.00923096391536959	0.693693096116236	0.468526957525943	0.642753524345343	non-significant
1	10170000	287	0.00923096391536959	0.693693096116236	0.468526957525943	0.642753524345343	non-significant
1	10200000	288	0.000572927578346594	0.697857208626364	0.607787157638337	0.743989593104076	non-significant
1	10230000	289	0.000572927578346594	0.697857208626364	0.607787157638337	0.743989593104076	non-significant
1	10260000	290	0.00923096391536959	0.700505730783998	0.38844217256222	0.637753297965649	non-significant
1	10290000	291	0.00923096391536959	0.700505730783998	0.38844217256222	0.637753297965649	non-significant
1	10320000	292	0.00923096391536959	0.806660479423206	0.406143432413715	0.637753297965649	non-significant
1	10350000	293	0.00923096391536959	0.806660479423206	0.406143432413715	0.637753297965649	non-significant
1	10380000	294	0.00923096391536959	0.744049076802493	0.406143432413715	0.637753297965649	non-significant
1	10410000	295	0.00923096391536959	0.744049076802493	0.406143432413715	0.637753297965649	non-significant
1	10440000	296	0.00923096391536959	0.744049076802493	0.406143432413715	0.637753297965649	non-significant
1	10470000	297	0.00923096391536959	0.744049076802493	0.406143432413715	0.637753297965649	non-significant
1	10500000	298	0.00923096391536959	0.744049076802493	0.406143432413715	0.637753297965649	non-significant
1	10530000	299	0.00923096391536959	0.744049076802493	0.406143432413715	0.637753297965649	non-significant
1	10560000	300	0.00923096391536959	0.744049076802493	0.406143432413715	0.637753297965649	non-significant
1	10590000	301	0.00923096391536959	0.744371416852223	0.43047983181072	0.637753297965649	non-significant
1	10620000	302	0.00923096391536959	0.697646931857602	0.424317675575541	0.637753297965649	non-significant
1	10650000	303	0.000572927578346594	0.698246071413066	0.675950576341061	0.778769030850421	non-significant
1	10680000	304	-0.0223935245886737	0.693928244815199	0.995778349172384	0.997061936273866	non-significant
1	10710000	305	-0.0223935245886737	0.693928244815199	0.995778349172384	0.997061936273866	non-significant
1	10740000	306	-0.0223935245886737	0.693928244815199	0.995778349172384	0.997061936273866	non-significant
1	10770000	307	-0.0223935245886737	0.693928244815199	0.995778349172384	0.997061936273866	non-significant
1	10800000	308	-0.0223935245886737	0.693928244815199	0.995778349172384	0.997061936273866	non-significant
1	10830000	309	-0.0223935245886737	0.693928244815199	0.995778349172384	0.997061936273866	non-significant
1	10860000	310	-0.0223935245886737	0.693928244815199	0.995778349172384	0.997061936273866	non-significant
1	10890000	311	-0.0223935245886737	0.723871233472992	0.861389533375938	0.901223320537442	non-significant
1	10920000	312	-0.0223935245886737	0.737159677007464	0.853081755549621	0.896152449744163	non-significant
1	10950000	313	0.000572927578346594	0.737132932491063	0.637707818603272	0.75652729676828	non-significant
1	10980000	314	0.000572927578346594	0.737132932491063	0.637707818603272	0.75652729676828	non-significant
1	11010000	315	0.000572927578346594	0.737132932491063	0.637707818603272	0.75652729676828	non-significant
1	11040000	316	0.000572927578346594	0.737132932491063	0.637707818603272	0.75652729676828	non-significant
1	11070000	317	0.000572927578346594	0.737132932491063	0.637707818603272	0.75652729676828	non-significant
1	11100000	318	0.000572927578346594	0.737132932491063	0.637707818603272	0.75652729676828	non-significant
1	11130000	319	0.000572927578346594	0.737132932491063	0.637707818603272	0.75652729676828	non-significant
1	11160000	320	0.000572927578346594	0.701381527646517	0.668230775289409	0.772676372816451	non-significant
1	11190000	321	0.00923096391536959	0.631904405183033	0.376906642933985	0.637753297965649	non-significant
1	11220000	322	0.00923096391536959	0.631904405183033	0.376906642933985	0.637753297965649	non-significant
1	11250000	323	0.00923096391536959	0.631904405183033	0.376906642933985	0.637753297965649	non-significant
1	11280000	324	0.00923096391536959	0.631904405183033	0.376906642933985	0.637753297965649	non-significant
1	11310000	325	0.00923096391536959	0.631904405183033	0.376906642933985	0.637753297965649	non-significant
1	11340000	326	0.00923096391536959	0.631904405183033	0.376906642933985	0.637753297965649	non-significant
1	11370000	327	0.00923096391536959	0.631904405183033	0.376906642933985	0.637753297965649	non-significant
1	11400000	328	0.00923096391536959	0.631904405183033	0.376906642933985	0.637753297965649	non-significant
1	11430000	329	0.00923096391536959	0.631904405183033	0.376906642933985	0.637753297965649	non-significant
1	11460000	330	0.00923096391536959	0.631904405183033	0.376906642933985	0.637753297965649	non-significant
1	11490000	331	0.00923096391536959	0.631904405183033	0.376906642933985	0.637753297965649	non-significant
1	11520000	332	0.00923096391536959	0.631904405183033	0.376906642933985	0.637753297965649	non-significant
1	11550000	333	0.00923096391536959	0.631904405183033	0.376906642933985	0.637753297965649	non-significant
1	11580000	334	0.00923096391536959	0.631904405183033	0.376906642933985	0.637753297965649	non-significant
1	11610000	335	0.00923096391536959	0.631904405183033	0.376906642933985	0.637753297965649	non-significant
1	11640000	336	0.00923096391536959	0.631904405183033	0.376906642933985	0.637753297965649	non-significant
1	11670000	337	0.00923096391536959	0.631904405183033	0.376906642933985	0.637753297965649	non-significant
1	11700000	338	0.00923096391536959	0.631904405183033	0.376906642933985	0.637753297965649	non-significant
1	11730000	339	0.00923096391536959	0.631904405183033	0.376906642933985	0.637753297965649	non-significant
1	11760000	340	0.00923096391536959	0.631904405183033	0.376906642933985	0.637753297965649	non-significant
1	11790000	341	0.00923096391536959	0.631904405183033	0.376906642933985	0.637753297965649	non-significant
1	11820000	342	0.00923096391536959	0.631904405183033	0.376906642933985	0.637753297965649	non-significant
1	11850000	343	0.00923096391536959	0.631904405183033	0.376906642933985	0.637753297965649	non-significant
1	11880000	344	0.000572927578346594	0.626740390819252	0.564123451288536	0.712003438880331	non-significant
1	11910000	345	0.000572927578346594	0.626740390819252	0.564123451288536	0.712003438880331	non-significant
1	11940000	346	0.000572927578346594	0.626740390819252	0.564123451288536	0.712003438880331	non-significant
1	11970000	347	0.000572927578346594	0.626740390819252	0.564123451288536	0.712003438880331	non-significant
1	12000000	348	0.000572927578346594	0.626740390819252	0.564123451288536	0.712003438880331	non-significant
1	12030000	349	0.000572927578346594	0.626740390819252	0.564123451288536	0.712003438880331	non-significant
1	12060000	350	0.000572927578346594	0.626740390819252	0.564123451288536	0.712003438880331	non-significant
1	12090000	351	0.00923096391536959	0.626278298956501	0.412149241045915	0.637753297965649	non-significant
1	12120000	352	0.00923096391536959	0.626278298956501	0.412149241045915	0.637753297965649	non-significant
1	12150000	353	0.00923096391536959	0.626278298956501	0.412149241045915	0.637753297965649	non-significant
1	12180000	354	0.00923096391536959	0.626278298956501	0.412149241045915	0.637753297965649	non-significant
1	12210000	355	0.00923096391536959	0.626278298956501	0.412149241045915	0.637753297965649	non-significant
1	12240000	356	0.00923096391536959	0.626278298956501	0.412149241045915	0.637753297965649	non-significant
1	12270000	357	0.00923096391536959	0.626278298956501	0.412149241045915	0.637753297965649	non-significant
1	12300000	358	0.00923096391536959	0.626278298956501	0.412149241045915	0.637753297965649	non-significant
1	12330000	359	0.00923096391536959	0.626278298956501	0.412149241045915	0.637753297965649	non-significant
1	12360000	360	0.00923096391536959	0.657878373796602	0.522029190948842	0.674959510620188	non-significant
1	12390000	361	0.00923096391536959	0.706332586465079	0.424317675575541	0.637753297965649	non-significant
1	12420000	362	0.00923096391536959	0.706332586465079	0.424317675575541	0.637753297965649	non-significant
1	12450000	363	0.00923096391536959	0.706332586465079	0.424317675575541	0.637753297965649	non-significant
1	12480000	364	0.00923096391536959	0.706332586465079	0.424317675575541	0.637753297965649	non-significant
1	12510000	365	0.00923096391536959	0.706332586465079	0.424317675575541	0.637753297965649	non-significant
1	12540000	366	0.00923096391536959	0.706332586465079	0.424317675575541	0.637753297965649	non-significant
1	12570000	367	0.00923096391536959	0.706332586465079	0.424317675575541	0.637753297965649	non-significant
1	12600000	368	0.00923096391536959	0.706332586465079	0.424317675575541	0.637753297965649	non-significant
1	12630000	369	0.000572927578346594	0.662764370497564	0.762963470858496	0.841571098891093	non-significant
1	12660000	370	0.000572927578346594	0.662764370497564	0.762963470858496	0.841571098891093	non-significant
1	12690000	371	0.0215765443760383	0.60548951941177	0.400190186545936	0.637753297965649	non-significant
1	12720000	372	0.0215765443760383	0.632382383386528	0.412149241045915	0.637753297965649	non-significant
1	12750000	373	0.00923096391536959	0.632632799827892	0.556995655049906	0.706194527467154	non-significant
1	12780000	374	0.00923096391536959	0.623224951527913	0.442958745229327	0.640151272757779	non-significant
1	12810000	375	0.00923096391536959	0.623224951527913	0.442958745229327	0.640151272757779	non-significant
1	12840000	376	0.00923096391536959	0.623224951527913	0.442958745229327	0.640151272757779	non-significant
1	13800000	377	0.00923096391536959	0.658065391102223	0.535879280812732	0.685513641749645	non-significant
1	13830000	378	0.000572927578346594	0.733524850337647	0.730906331734468	0.815214767893374	non-significant
1	13860000	379	0.000572927578346594	0.733524850337647	0.730906331734468	0.815214767893374	non-significant
1	13890000	380	0.000572927578346594	0.733524850337647	0.730906331734468	0.815214767893374	non-significant
1	13920000	381	0.000572927578346594	0.733524850337647	0.730906331734468	0.815214767893374	non-significant
1	13950000	382	0.000572927578346594	0.733524850337647	0.730906331734468	0.815214767893374	non-significant
1	13980000	383	0.000572927578346594	0.733524850337647	0.730906331734468	0.815214767893374	non-significant
1	14010000	384	0.000572927578346594	0.733524850337647	0.730906331734468	0.815214767893374	non-significant
1	14040000	385	0.000572927578346594	0.714989782984994	0.869712675566279	0.906269386627494	non-significant
1	14070000	386	0.000572927578346594	0.714989782984994	0.869712675566279	0.906269386627494	non-significant
1	14100000	387	0.000572927578346594	0.714989782984994	0.869712675566279	0.906269386627494	non-significant
1	14130000	388	0.000572927578346594	0.714989782984994	0.869712675566279	0.906269386627494	non-significant
1	14160000	389	0.000572927578346594	0.714989782984994	0.869712675566279	0.906269386627494	non-significant
1	14190000	390	0.000572927578346594	0.714989782984994	0.869712675566279	0.906269386627494	non-significant
1	14220000	391	0.000572927578346594	0.714989782984994	0.869712675566279	0.906269386627494	non-significant
1	14250000	392	0.000572927578346594	0.714989782984994	0.869712675566279	0.906269386627494	non-significant
1	14280000	393	0.000572927578346594	0.714989782984994	0.869712675566279	0.906269386627494	non-significant
1	14310000	394	0.000572927578346594	0.714989782984994	0.869712675566279	0.906269386627494	non-significant
1	14340000	395	-0.0223935245886737	0.73018455010188	0.945161528929375	0.956240846417548	non-significant
1	14370000	396	-0.0223935245886737	0.73018455010188	0.945161528929375	0.956240846417548	non-significant
1	14400000	397	0.000572927578346594	0.715004618259999	0.869712675566279	0.906269386627494	non-significant
1	14430000	398	0.000572927578346594	0.715004618259999	0.869712675566279	0.906269386627494	non-significant
1	14460000	399	0.000572927578346594	0.715004618259999	0.869712675566279	0.906269386627494	non-significant
1	14490000	400	0.000572927578346594	0.715004618259999	0.869712675566279	0.906269386627494	non-significant
1	14520000	401	0.000572927578346594	0.715004618259999	0.869712675566279	0.906269386627494	non-significant
1	14550000	402	0.00923096391536959	0.708863804388193	0.622669590795587	0.743989593104076	non-significant
1	14580000	403	0.00923096391536959	0.708863804388193	0.622669590795587	0.743989593104076	non-significant
1	14610000	404	0.00923096391536959	0.708863804388193	0.622669590795587	0.743989593104076	non-significant
1	14640000	405	0.00923096391536959	0.708863804388193	0.622669590795587	0.743989593104076	non-significant
1	14670000	406	0.00923096391536959	0.708863804388193	0.622669590795587	0.743989593104076	non-significant
1	14700000	407	0.00923096391536959	0.708863804388193	0.622669590795587	0.743989593104076	non-significant
1	14730000	408	0.00923096391536959	0.708863804388193	0.622669590795587	0.743989593104076	non-significant
1	14760000	409	0.0234191231977645	0.710279139661771	0.449274950356963	0.640151272757779	non-significant
1	14790000	410	0.0234191231977645	0.710279139661771	0.449274950356963	0.640151272757779	non-significant
1	14820000	411	0.0234191231977645	0.710279139661771	0.449274950356963	0.640151272757779	non-significant
1	14850000	412	0.00923096391536959	0.71369597382611	0.660545906054959	0.765816986605343	non-significant
1	14880000	413	0.00923096391536959	0.71369597382611	0.660545906054959	0.765816986605343	non-significant
1	14910000	414	0.0234191231977645	0.657336227486848	0.38844217256222	0.637753297965649	non-significant
1	14940000	415	0.0234191231977645	0.622613048591816	0.327654258367907	0.637753297965649	non-significant
1	14970000	416	0.0234191231977645	0.622613048591816	0.327654258367907	0.637753297965649	non-significant
1	15000000	417	0.0234191231977645	0.622613048591816	0.327654258367907	0.637753297965649	non-significant
1	15030000	418	0.0234191231977645	0.622613048591816	0.327654258367907	0.637753297965649	non-significant
1	15060000	419	0.0234191231977645	0.639569266327487	0.30716996425842	0.637753297965649	non-significant
1	15090000	420	0.0234191231977645	0.704914268010921	0.360004387252609	0.637753297965649	non-significant
1	15120000	421	0.00923096391536959	0.703960248903643	0.494891720494014	0.654766846702054	non-significant
1	15150000	422	0.00923096391536959	0.703960248903643	0.494891720494014	0.654766846702054	non-significant
1	15180000	423	0.00923096391536959	0.703960248903643	0.494891720494014	0.654766846702054	non-significant
1	15210000	424	0.00923096391536959	0.703472675758464	0.468526957525943	0.642753524345343	non-significant
1	15240000	425	0.00923096391536959	0.703472675758464	0.468526957525943	0.642753524345343	non-significant
1	15270000	426	0.000572927578346594	0.703311794779608	0.585766466057851	0.729703022845765	non-significant
1	15300000	427	0.000572927578346594	0.703311794779608	0.585766466057851	0.729703022845765	non-significant
1	15330000	428	0.000572927578346594	0.703311794779608	0.585766466057851	0.729703022845765	non-significant
1	15360000	429	0.000572927578346594	0.703311794779608	0.585766466057851	0.729703022845765	non-significant
1	15390000	430	0.000572927578346594	0.703311794779608	0.585766466057851	0.729703022845765	non-significant
1	15420000	431	0.000572927578346594	0.703311794779608	0.585766466057851	0.729703022845765	non-significant
1	15450000	432	0.000572927578346594	0.704648888890626	0.462059373915129	0.640796882174304	non-significant
1	15480000	433	0.000572927578346594	0.703009697530624	0.578509404082866	0.727141180140834	non-significant
1	15510000	434	0.000572927578346594	0.703009697530624	0.578509404082866	0.727141180140834	non-significant
1	15540000	435	-0.0223935245886737	0.717285067940518	0.803607756222827	0.860867579490314	non-significant
1	15570000	436	-0.0223935245886737	0.717285067940518	0.803607756222827	0.860867579490314	non-significant
1	15600000	437	-0.0223935245886737	0.717285067940518	0.803607756222827	0.860867579490314	non-significant
1	15630000	438	0.000572927578346594	0.65308636843707	0.528931165623001	0.681363143333407	non-significant
1	15660000	439	0.000572927578346594	0.686953983074861	0.593065500591463	0.736302772977254	non-significant
1	15690000	440	0.000572927578346594	0.86095051083574	0.528931165623001	0.681363143333407	non-significant
1	15720000	441	0.000572927578346594	0.86095051083574	0.528931165623001	0.681363143333407	non-significant
1	15750000	442	0.000572927578346594	0.86095051083574	0.528931165623001	0.681363143333407	non-significant
1	15780000	443	0.000572927578346594	0.86095051083574	0.528931165623001	0.681363143333407	non-significant
1	15810000	444	0.000572927578346594	0.86095051083574	0.528931165623001	0.681363143333407	non-significant
1	15840000	445	0.000572927578346594	0.86095051083574	0.528931165623001	0.681363143333407	non-significant
1	15870000	446	0.000572927578346594	0.86095051083574	0.528931165623001	0.681363143333407	non-significant
1	15900000	447	0.000572927578346594	0.86095051083574	0.528931165623001	0.681363143333407	non-significant
1	15930000	448	0.000572927578346594	0.86095051083574	0.528931165623001	0.681363143333407	non-significant
1	15960000	449	0.000572927578346594	0.86095051083574	0.528931165623001	0.681363143333407	non-significant
1	15990000	450	0.000572927578346594	0.86095051083574	0.528931165623001	0.681363143333407	non-significant
1	16020000	451	0.000572927578346594	0.86095051083574	0.528931165623001	0.681363143333407	non-significant
1	16050000	452	0.000572927578346594	0.86095051083574	0.528931165623001	0.681363143333407	non-significant
1	16080000	453	0.000572927578346594	0.86095051083574	0.528931165623001	0.681363143333407	non-significant
1	16110000	454	0.000572927578346594	0.86095051083574	0.528931165623001	0.681363143333407	non-significant
1	16140000	455	0.000572927578346594	0.86095051083574	0.528931165623001	0.681363143333407	non-significant
1	16170000	456	0.000572927578346594	0.86095051083574	0.528931165623001	0.681363143333407	non-significant
1	16200000	457	0.000572927578346594	0.86095051083574	0.528931165623001	0.681363143333407	non-significant
1	16230000	458	0.000572927578346594	0.86095051083574	0.528931165623001	0.681363143333407	non-significant
1	16260000	459	0.000572927578346594	0.888179687108637	0.585766466057851	0.729703022845765	non-significant
1	16290000	460	0.000572927578346594	0.875104227889913	0.475044342800082	0.646996883014878	non-significant
1	16320000	461	0.000572927578346594	0.875104227889913	0.475044342800082	0.646996883014878	non-significant
1	16350000	462	0.000572927578346594	0.875104227889913	0.475044342800082	0.646996883014878	non-significant
1	16380000	463	0.000572927578346594	0.875104227889913	0.475044342800082	0.646996883014878	non-significant
1	16440000	464	-0.00696710398037181	0.889095215205206	0.600405928404998	0.742383771750856	non-significant
1	16470000	465	-0.00601399791814661	0.875136518746102	0.488227096873565	0.654495807141533	non-significant
1	16500000	466	-0.00601399791814661	0.875136518746102	0.488227096873565	0.654495807141533	non-significant
1	16530000	467	-0.00601399791814661	0.875136518746102	0.488227096873565	0.654495807141533	non-significant
1	16560000	468	-0.00601399791814661	0.875136518746102	0.488227096873565	0.654495807141533	non-significant
1	16590000	469	-0.00601399791814661	0.875136518746102	0.488227096873565	0.654495807141533	non-significant
1	16620000	470	-0.00601399791814661	0.890487114164028	0.585766466057851	0.729703022845765	non-significant
1	16650000	471	-0.00601399791814661	0.890487114164028	0.585766466057851	0.729703022845765	non-significant
1	16680000	472	-0.00601399791814661	0.890487114164028	0.585766466057851	0.729703022845765	non-significant
1	16710000	473	-0.00601399791814661	0.890487114164028	0.585766466057851	0.729703022845765	non-significant
1	16740000	474	0.000572927578346594	0.890568742999357	0.360004387252609	0.637753297965649	non-significant
1	16770000	475	-0.00601399791814661	0.877787810277553	0.585766466057851	0.729703022845765	non-significant
1	16800000	476	-0.00601399791814661	0.877787810277553	0.585766466057851	0.729703022845765	non-significant
1	17310000	477	-0.00696710398037181	0.881760724899816	0.7710441575593	0.841982147062959	non-significant
1	17340000	478	-0.00696710398037181	0.881760724899816	0.7710441575593	0.841982147062959	non-significant
1	17370000	479	-0.00696710398037181	0.881760724899816	0.7710441575593	0.841982147062959	non-significant
1	17400000	480	-0.00696710398037181	0.881760724899816	0.7710441575593	0.841982147062959	non-significant
1	17430000	481	-0.00601399791814661	0.887227199691772	0.522029190948842	0.674959510620188	non-significant
1	17460000	482	0.00923096391536959	0.907047607983006	0.317303733861304	0.637753297965649	non-significant
1	17490000	483	0.0181751624329736	0.906865462814488	0.198536510537979	0.637753297965649	non-significant
1	17520000	484	0.0234191231977645	0.905474005211227	0.131565375125702	0.637753297965649	non-significant
1	17550000	485	0.0234191231977645	0.905474005211227	0.131565375125702	0.637753297965649	non-significant
1	17610000	486	0.02616907961399	0.870450207884195	0.0632871348540704	0.637753297965649	non-significant
1	17640000	487	0.0280325868594864	0.869669176340159	0.0416434735243322	0.637753297965649	non-significant
1	17670000	488	0.0280325868594864	0.839652380131632	0.0561229592102986	0.637753297965649	non-significant
1	17700000	489	0.0280325868594864	0.839652380131632	0.0561229592102986	0.637753297965649	non-significant
1	17730000	490	0.0280325868594864	0.839652380131632	0.0561229592102986	0.637753297965649	non-significant
1	17760000	491	0.0280325868594864	0.840311357862747	0.0534528895314545	0.637753297965649	non-significant
1	17790000	492	0.0280325868594864	0.854340689433099	0.0534528895314545	0.637753297965649	non-significant
1	17820000	493	0.0280325868594864	0.854340689433099	0.0534528895314545	0.637753297965649	non-significant
1	17850000	494	0.0280325868594864	0.854340689433099	0.0534528895314545	0.637753297965649	non-significant
1	17880000	495	0.0280325868594864	0.854340689433099	0.0534528895314545	0.637753297965649	non-significant
1	17910000	496	0.0280325868594864	0.854340689433099	0.0534528895314545	0.637753297965649	non-significant
1	17940000	497	0.0280325868594864	0.854340689433099	0.0534528895314545	0.637753297965649	non-significant
1	17970000	498	0.0280325868594864	0.854340689433099	0.0534528895314545	0.637753297965649	non-significant
1	18000000	499	0.0507991782513142	0.867339070921612	0.054774357841124	0.637753297965649	non-significant
1	18030000	500	0.0507991782513142	0.879932110300549	0.0508897506463546	0.637753297965649	non-significant
1	18060000	501	0.0280325868594864	0.937214206936575	0.0894254132879183	0.637753297965649	non-significant
1	18090000	502	0.0280325868594864	0.937214206936575	0.0894254132879183	0.637753297965649	non-significant
1	18120000	503	0.0280325868594864	0.937214206936575	0.0894254132879183	0.637753297965649	non-significant
1	18150000	504	0.0280325868594864	0.937214206936575	0.0894254132879183	0.637753297965649	non-significant
1	18180000	505	0.0280325868594864	0.937214206936575	0.0894254132879183	0.637753297965649	non-significant
1	18210000	506	0.0507991782513142	0.936181597830513	0.0534528895314545	0.637753297965649	non-significant
1	18240000	507	0.0507991782513142	0.952648294396689	0.0534528895314545	0.637753297965649	non-significant
1	18270000	508	0.0507991782513142	0.952648294396689	0.0534528895314545	0.637753297965649	non-significant
1	18300000	509	0.0507991782513142	0.952648294396689	0.0534528895314545	0.637753297965649	non-significant
1	18330000	510	0.0507991782513142	0.952648294396689	0.0534528895314545	0.637753297965649	non-significant
1	18360000	511	0.0507991782513142	0.952648294396689	0.0534528895314545	0.637753297965649	non-significant
1	18390000	512	0.0507991782513142	0.952648294396689	0.0534528895314545	0.637753297965649	non-significant
1	18420000	513	0.0507991782513142	0.952648294396689	0.0534528895314545	0.637753297965649	non-significant
1	18450000	514	0.0507991782513142	0.952648294396689	0.0534528895314545	0.637753297965649	non-significant
1	18480000	515	0.0507991782513142	0.952648294396689	0.0534528895314545	0.637753297965649	non-significant
1	18510000	516	0.0507991782513142	0.952648294396689	0.0534528895314545	0.637753297965649	non-significant
1	18540000	517	0.0507991782513142	0.952648294396689	0.0534528895314545	0.637753297965649	non-significant
1	18570000	518	0.0507991782513142	0.965833583142115	0.0460715808668003	0.637753297965649	non-significant
1	18600000	519	0.0507991782513142	0.951434674361658	0.0460715808668003	0.637753297965649	non-significant
1	18630000	520	0.0507991782513142	0.951434674361658	0.0460715808668003	0.637753297965649	non-significant
1	18660000	521	0.0507991782513142	0.951434674361658	0.0460715808668003	0.637753297965649	non-significant
1	18690000	522	0.0507991782513142	0.958785054348343	0.0632871348540704	0.637753297965649	non-significant
1	18720000	523	0.0507991782513142	0.971033588822205	0.0679373150886028	0.637753297965649	non-significant
1	18750000	524	0.0507991782513142	0.95122287542954	0.044928946897706	0.637753297965649	non-significant
1	18780000	525	0.0507991782513142	0.95122287542954	0.044928946897706	0.637753297965649	non-significant
1	18810000	526	0.0507991782513142	0.95122287542954	0.044928946897706	0.637753297965649	non-significant
1	18840000	527	0.0507991782513142	0.95122287542954	0.044928946897706	0.637753297965649	non-significant
1	18870000	528	0.0507991782513142	0.95122287542954	0.044928946897706	0.637753297965649	non-significant
1	18900000	529	0.0507991782513142	0.95122287542954	0.044928946897706	0.637753297965649	non-significant
1	18930000	530	0.0507991782513142	0.95122287542954	0.044928946897706	0.637753297965649	non-significant
1	18960000	531	0.0280325868594864	0.952254944336465	0.0817247605742931	0.637753297965649	non-significant
1	18990000	532	0.0280325868594864	0.952254944336465	0.0817247605742931	0.637753297965649	non-significant
1	19020000	533	0.0280325868594864	0.952254944336465	0.0817247605742931	0.637753297965649	non-significant
1	19050000	534	0.0280325868594864	0.952254944336465	0.0817247605742931	0.637753297965649	non-significant
1	19080000	535	0.0280325868594864	0.952254944336465	0.0817247605742931	0.637753297965649	non-significant
1	19110000	536	0.0280325868594864	0.922244752324502	0.0817247605742931	0.637753297965649	non-significant
1	19140000	537	0.0280325868594864	0.922034019552403	0.0998614516285936	0.637753297965649	non-significant
1	19170000	538	0.0280325868594864	0.922033567699187	0.0998614516285936	0.637753297965649	non-significant
1	19200000	539	0.0280325868594864	0.898883478405356	0.0728649140345593	0.637753297965649	non-significant
1	19230000	540	0.02616907961399	0.885708743594849	0.184157983235633	0.637753297965649	non-significant
1	19260000	541	0.02616907961399	0.885708743594849	0.184157983235633	0.637753297965649	non-significant
1	19290000	542	0.02616907961399	0.862438074552996	0.184157983235633	0.637753297965649	non-significant
1	19320000	543	0.0234191231977645	0.862631603397673	0.242271289910087	0.637753297965649	non-significant
1	19350000	544	0.0234191231977645	0.862631603397673	0.242271289910087	0.637753297965649	non-significant
1	19380000	545	0.0234191231977645	0.862631603397673	0.242271289910087	0.637753297965649	non-significant
1	19410000	546	0.0234191231977645	0.862631603397673	0.242271289910087	0.637753297965649	non-significant
1	19440000	547	0.0234191231977645	0.862480466486138	0.2216171345971	0.637753297965649	non-significant
1	19470000	548	0.0234191231977645	0.862480466486138	0.2216171345971	0.637753297965649	non-significant
1	19500000	549	0.0234191231977645	0.862480466486138	0.2216171345971	0.637753297965649	non-significant
1	19530000	550	0.0234191231977645	0.862480466486138	0.2216171345971	0.637753297965649	non-significant
1	19560000	551	0.0234191231977645	0.862480466486138	0.2216171345971	0.637753297965649	non-significant
1	19590000	552	0.0234191231977645	0.862480466486138	0.2216171345971	0.637753297965649	non-significant
1	19650000	553	0.0234191231977645	0.862480466486138	0.2216171345971	0.637753297965649	non-significant
1	19680000	554	0.0234191231977645	0.862480466486138	0.2216171345971	0.637753297965649	non-significant
1	19710000	555	0.0234191231977645	0.845269344866743	0.238035735463299	0.637753297965649	non-significant
1	19740000	556	0.0234191231977645	0.845269344866743	0.238035735463299	0.637753297965649	non-significant
1	19770000	557	0.0234191231977645	0.845269344866743	0.238035735463299	0.637753297965649	non-significant
1	19800000	558	0.0234191231977645	0.845269344866743	0.238035735463299	0.637753297965649	non-significant
1	19830000	559	0.0234191231977645	0.845269344866743	0.238035735463299	0.637753297965649	non-significant
1	19860000	560	0.0234191231977645	0.845269344866743	0.238035735463299	0.637753297965649	non-significant
1	19890000	561	0.0234191231977645	0.845269344866743	0.238035735463299	0.637753297965649	non-significant
1	19920000	562	0.0234191231977645	0.845269344866743	0.238035735463299	0.637753297965649	non-significant
1	19950000	563	0.0234191231977645	0.845269344866743	0.238035735463299	0.637753297965649	non-significant
1	19980000	564	0.0234191231977645	0.845269344866743	0.238035735463299	0.637753297965649	non-significant
1	20010000	565	0.0234191231977645	0.845269344866743	0.238035735463299	0.637753297965649	non-significant
1	20040000	566	0.0234191231977645	0.845269344866743	0.238035735463299	0.637753297965649	non-significant
1	20070000	567	0.0234191231977645	0.845269344866743	0.238035735463299	0.637753297965649	non-significant
1	20100000	568	0.0234191231977645	0.845269344866743	0.238035735463299	0.637753297965649	non-significant
1	20130000	569	0.0234191231977645	0.845269344866743	0.238035735463299	0.637753297965649	non-significant
1	20160000	570	0.0234191231977645	0.845269344866743	0.238035735463299	0.637753297965649	non-significant
1	20190000	571	0.0234191231977645	0.845269344866743	0.238035735463299	0.637753297965649	non-significant
1	20220000	572	0.0234191231977645	0.845269344866743	0.238035735463299	0.637753297965649	non-significant
1	20250000	573	0.0234191231977645	0.845269344866743	0.238035735463299	0.637753297965649	non-significant
1	20280000	574	0.0234191231977645	0.845269344866743	0.238035735463299	0.637753297965649	non-significant
1	20310000	575	0.0234191231977645	0.845269344866743	0.238035735463299	0.637753297965649	non-significant
1	20370000	576	0.0280325868594864	0.850997512662553	0.142749391565062	0.637753297965649	non-significant
1	20400000	577	0.0280325868594864	0.850997512662553	0.142749391565062	0.637753297965649	non-significant
1	20430000	578	0.0280325868594864	0.850997512662553	0.142749391565062	0.637753297965649	non-significant
1	20460000	579	0.0280325868594864	0.850997512662553	0.142749391565062	0.637753297965649	non-significant
1	20490000	580	0.0280325868594864	0.850997512662553	0.142749391565062	0.637753297965649	non-significant
1	20520000	581	0.0280325868594864	0.850997512662553	0.142749391565062	0.637753297965649	non-significant
1	20550000	582	0.0280325868594864	0.837550812386814	0.154649106771219	0.637753297965649	non-significant
1	20580000	583	0.0280325868594864	0.837550812386814	0.154649106771219	0.637753297965649	non-significant
1	20610000	584	0.0280325868594864	0.896512423640514	0.145656299586942	0.637753297965649	non-significant
1	20640000	585	0.0280325868594864	0.896512423640514	0.145656299586942	0.637753297965649	non-significant
1	20670000	586	0.0280325868594864	0.896512423640514	0.145656299586942	0.637753297965649	non-significant
1	20700000	587	0.0280325868594864	0.896512423640514	0.145656299586942	0.637753297965649	non-significant
1	20730000	588	0.0280325868594864	0.896512423640514	0.145656299586942	0.637753297965649	non-significant
1	20760000	589	0.0280325868594864	0.896512423640514	0.145656299586942	0.637753297965649	non-significant
1	20790000	590	0.0280325868594864	0.896512423640514	0.145656299586942	0.637753297965649	non-significant
1	20820000	591	0.0280325868594864	0.896512423640514	0.145656299586942	0.637753297965649	non-significant
1	20850000	592	0.0280325868594864	0.896512423640514	0.145656299586942	0.637753297965649	non-significant
1	20880000	593	0.0234191231977645	0.891955356403469	0.250900777095131	0.637753297965649	non-significant
1	20910000	594	0.0234191231977645	0.891955356403469	0.250900777095131	0.637753297965649	non-significant
1	20940000	595	0.0234191231977645	0.891955356403469	0.250900777095131	0.637753297965649	non-significant
1	20970000	596	0.0234191231977645	0.901489208224905	0.233852736879284	0.637753297965649	non-significant
1	21000000	597	0.0234191231977645	0.901489208224905	0.233852736879284	0.637753297965649	non-significant
1	21030000	598	0.0234191231977645	0.901489208224905	0.233852736879284	0.637753297965649	non-significant
1	21060000	599	0.0234191231977645	0.901489208224905	0.233852736879284	0.637753297965649	non-significant
1	21090000	600	0.0234191231977645	0.932154613098773	0.278067278023583	0.637753297965649	non-significant
1	21120000	601	0.0181751624329736	0.934772682305127	0.436693611409178	0.637753297965649	non-significant
1	21150000	602	0.0181751624329736	0.876577995414292	0.462059373915129	0.640796882174304	non-significant
1	21180000	603	0.0181751624329736	0.876577995414292	0.462059373915129	0.640796882174304	non-significant
1	21210000	604	0.0181751624329736	0.876577995414292	0.462059373915129	0.640796882174304	non-significant
1	21240000	605	0.0181751624329736	0.876577995414292	0.462059373915129	0.640796882174304	non-significant
1	21270000	606	0.0181751624329736	0.876577995414292	0.462059373915129	0.640796882174304	non-significant
1	21300000	607	0.0181751624329736	0.876577995414292	0.462059373915129	0.640796882174304	non-significant
1	21330000	608	0.0181751624329736	0.876577995414292	0.462059373915129	0.640796882174304	non-significant
1	21360000	609	0.0181751624329736	0.876577995414292	0.462059373915129	0.640796882174304	non-significant
1	21390000	610	0.0181751624329736	0.876577995414292	0.462059373915129	0.640796882174304	non-significant
1	21420000	611	0.0181751624329736	0.876577995414292	0.462059373915129	0.640796882174304	non-significant
1	21450000	612	0.0181751624329736	0.876577995414292	0.462059373915129	0.640796882174304	non-significant
1	21480000	613	0.0181751624329736	0.876577995414292	0.462059373915129	0.640796882174304	non-significant
1	21510000	614	0.0181751624329736	0.876577995414292	0.462059373915129	0.640796882174304	non-significant
1	21540000	615	0.0181751624329736	0.876577995414292	0.462059373915129	0.640796882174304	non-significant
1	21570000	616	0.0181751624329736	0.876577995414292	0.462059373915129	0.640796882174304	non-significant
1	21600000	617	0.0181751624329736	0.912800241004111	0.462059373915129	0.640796882174304	non-significant
1	21630000	618	0.0181751624329736	0.912800241004111	0.462059373915129	0.640796882174304	non-significant
1	21660000	619	0.0181751624329736	0.912800241004111	0.462059373915129	0.640796882174304	non-significant
1	21690000	620	0.0181751624329736	0.912800241004111	0.462059373915129	0.640796882174304	non-significant
1	21720000	621	0.0181751624329736	0.923688356119959	0.488227096873565	0.654495807141533	non-significant
1	21750000	622	0.0181751624329736	0.923688356119959	0.488227096873565	0.654495807141533	non-significant
1	21840000	623	0.00923096391536959	0.911049727637961	0.455641930087642	0.640151272757779	non-significant
1	21870000	624	0.00923096391536959	0.911049727637961	0.455641930087642	0.640151272757779	non-significant
1	21900000	625	0.00923096391536959	0.911049727637961	0.455641930087642	0.640151272757779	non-significant
1	21930000	626	0.0181751624329736	0.917372552379375	0.292375462862912	0.637753297965649	non-significant
1	21960000	627	0.00923096391536959	0.910360693835853	0.394289704193035	0.637753297965649	non-significant
1	21990000	628	0.00923096391536959	0.910360693835853	0.394289704193035	0.637753297965649	non-significant
1	22020000	629	0.00923096391536959	0.717672073798362	0.400190186545936	0.637753297965649	non-significant
1	22050000	630	0.00923096391536959	0.717672073798362	0.400190186545936	0.637753297965649	non-significant
1	22080000	631	0.00923096391536959	0.717672073798362	0.400190186545936	0.637753297965649	non-significant
1	22110000	632	0.00923096391536959	0.717672073798362	0.400190186545936	0.637753297965649	non-significant
1	22140000	633	0.00923096391536959	0.717672073798362	0.400190186545936	0.637753297965649	non-significant
1	22170000	634	0.00923096391536959	0.717672073798362	0.400190186545936	0.637753297965649	non-significant
1	22200000	635	0.00923096391536959	0.717672073798362	0.400190186545936	0.637753297965649	non-significant
1	22230000	636	0.00923096391536959	0.717672073798362	0.400190186545936	0.637753297965649	non-significant
1	22260000	637	0.00923096391536959	0.717672073798362	0.400190186545936	0.637753297965649	non-significant
1	22290000	638	0.00923096391536959	0.733360482162384	0.515173818098575	0.672940986981901	non-significant
1	22380000	639	0.00923096391536959	0.733360482162384	0.515173818098575	0.672940986981901	non-significant
1	22410000	640	0.00923096391536959	0.733360482162384	0.515173818098575	0.672940986981901	non-significant
1	22440000	641	0.00923096391536959	0.733360482162384	0.515173818098575	0.672940986981901	non-significant
1	22470000	642	0.00923096391536959	0.733360482162384	0.515173818098575	0.672940986981901	non-significant
1	22500000	643	0.00923096391536959	0.733360482162384	0.515173818098575	0.672940986981901	non-significant
1	22530000	644	0.00923096391536959	0.738636212842494	0.607787157638337	0.743989593104076	non-significant
1	22560000	645	0.00923096391536959	0.738636212842494	0.607787157638337	0.743989593104076	non-significant
1	22590000	646	0.00923096391536959	0.748904949455929	0.622669590795587	0.743989593104076	non-significant
1	22620000	647	0.00923096391536959	0.748904949455929	0.622669590795587	0.743989593104076	non-significant
1	22650000	648	0.00923096391536959	0.748904949455929	0.622669590795587	0.743989593104076	non-significant
1	22680000	649	0.0234191231977645	0.717637483324305	0.250900777095131	0.637753297965649	non-significant
1	22740000	650	0.0234191231977645	0.717637483324305	0.250900777095131	0.637753297965649	non-significant
1	22770000	651	0.0234191231977645	0.717637483324305	0.250900777095131	0.637753297965649	non-significant
1	22800000	652	0.0234191231977645	0.717637483324305	0.250900777095131	0.637753297965649	non-significant
1	22830000	653	0.0234191231977645	0.717637483324305	0.250900777095131	0.637753297965649	non-significant
1	22860000	654	0.0234191231977645	0.717637483324305	0.250900777095131	0.637753297965649	non-significant
1	22890000	655	0.0234191231977645	0.717637483324305	0.250900777095131	0.637753297965649	non-significant
1	22920000	656	0.0234191231977645	0.717637483324305	0.250900777095131	0.637753297965649	non-significant
1	22950000	657	0.0234191231977645	0.717637483324305	0.250900777095131	0.637753297965649	non-significant
1	22980000	658	0.0234191231977645	0.717637483324305	0.250900777095131	0.637753297965649	non-significant
1	23010000	659	0.0234191231977645	0.717637483324305	0.250900777095131	0.637753297965649	non-significant
1	23040000	660	0.0234191231977645	0.717637483324305	0.250900777095131	0.637753297965649	non-significant
1	23070000	661	0.0234191231977645	0.717637483324305	0.250900777095131	0.637753297965649	non-significant
1	23100000	662	0.0234191231977645	0.717637483324305	0.250900777095131	0.637753297965649	non-significant
1	23130000	663	0.0234191231977645	0.717637483324305	0.250900777095131	0.637753297965649	non-significant
1	23160000	664	0.0234191231977645	0.739498648834325	0.225643639824712	0.637753297965649	non-significant
1	23190000	665	0.0234191231977645	0.739498648834325	0.225643639824712	0.637753297965649	non-significant
1	23220000	666	0.0234191231977645	0.739498648834325	0.225643639824712	0.637753297965649	non-significant
1	23250000	667	0.0234191231977645	0.739498648834325	0.225643639824712	0.637753297965649	non-significant
1	23280000	668	0.0234191231977645	0.771728759405705	0.209847164404529	0.637753297965649	non-significant
1	23310000	669	0.0234191231977645	0.771728759405705	0.209847164404529	0.637753297965649	non-significant
1	23340000	670	0.0234191231977645	0.771728759405705	0.209847164404529	0.637753297965649	non-significant
1	23370000	671	0.0234191231977645	0.771728759405705	0.209847164404529	0.637753297965649	non-significant
1	23400000	672	0.0234191231977645	0.753279018384131	0.209847164404529	0.637753297965649	non-significant
1	23430000	673	0.0234191231977645	0.753279018384131	0.209847164404529	0.637753297965649	non-significant
1	23460000	674	0.0181751624329736	0.766409092093353	0.354477740898489	0.637753297965649	non-significant
1	23490000	675	0.0181751624329736	0.766409092093353	0.354477740898489	0.637753297965649	non-significant
1	23520000	676	0.0181751624329736	0.927144545019972	0.354477740898489	0.637753297965649	non-significant
1	23550000	677	0.0181751624329736	0.927144545019972	0.354477740898489	0.637753297965649	non-significant
1	23580000	678	0.0181751624329736	0.927144545019972	0.354477740898489	0.637753297965649	non-significant
1	23610000	679	0.0181751624329736	0.927144545019972	0.354477740898489	0.637753297965649	non-significant
1	23640000	680	0.0181751624329736	0.805902785151691	0.400190186545936	0.637753297965649	non-significant
1	23670000	681	0.0181751624329736	0.805902785151691	0.400190186545936	0.637753297965649	non-significant
1	23700000	682	0.0181751624329736	0.805902785151691	0.400190186545936	0.637753297965649	non-significant
1	23730000	683	0.0181751624329736	0.805902785151691	0.400190186545936	0.637753297965649	non-significant
1	23760000	684	0.0181751624329736	0.805902785151691	0.400190186545936	0.637753297965649	non-significant
1	23790000	685	0.0181751624329736	0.805902785151691	0.400190186545936	0.637753297965649	non-significant
1	23820000	686	0.0181751624329736	0.805902785151691	0.400190186545936	0.637753297965649	non-significant
1	23850000	687	0.0181751624329736	0.805902785151691	0.400190186545936	0.637753297965649	non-significant
1	23880000	688	0.0181751624329736	0.805902785151691	0.400190186545936	0.637753297965649	non-significant
1	23910000	689	0.0181751624329736	0.805902785151691	0.400190186545936	0.637753297965649	non-significant
1	23940000	690	0.0181751624329736	0.805902785151691	0.400190186545936	0.637753297965649	non-significant
1	23970000	691	0.0181751624329736	0.805902785151691	0.400190186545936	0.637753297965649	non-significant
1	24000000	692	0.0181751624329736	0.805902785151691	0.400190186545936	0.637753297965649	non-significant
1	24030000	693	0.0181751624329736	0.805902785151691	0.400190186545936	0.637753297965649	non-significant
1	24060000	694	0.0181751624329736	0.805902785151691	0.400190186545936	0.637753297965649	non-significant
1	24090000	695	0.0181751624329736	0.805902785151691	0.400190186545936	0.637753297965649	non-significant
1	24120000	696	0.0181751624329736	0.805902785151691	0.400190186545936	0.637753297965649	non-significant
1	24150000	697	0.0181751624329736	0.805902785151691	0.400190186545936	0.637753297965649	non-significant
1	24180000	698	0.0181751624329736	0.794235371885188	0.302184339960719	0.637753297965649	non-significant
1	24210000	699	0.0181751624329736	0.794235371885188	0.302184339960719	0.637753297965649	non-significant
1	24240000	700	0.0181751624329736	0.794235371885188	0.302184339960719	0.637753297965649	non-significant
1	24390000	701	0.00519107299962318	0.793113326165397	0.600405928404998	0.742383771750856	non-significant
1	24420000	702	0.00519107299962318	0.793113326165397	0.600405928404998	0.742383771750856	non-significant
1	24450000	703	0.00923096391536959	0.833640827537526	0.43047983181072	0.637753297965649	non-significant
1	24480000	704	0.00923096391536959	0.833640827537526	0.43047983181072	0.637753297965649	non-significant
1	24510000	705	0.00923096391536959	0.833640827537526	0.43047983181072	0.637753297965649	non-significant
1	24540000	706	0.00923096391536959	0.833640827537526	0.43047983181072	0.637753297965649	non-significant
1	24570000	707	0.00923096391536959	0.833640827537526	0.43047983181072	0.637753297965649	non-significant
1	24600000	708	0.00923096391536959	0.833640827537526	0.43047983181072	0.637753297965649	non-significant
1	24630000	709	0.00923096391536959	0.833640827537526	0.43047983181072	0.637753297965649	non-significant
1	24660000	710	0.00923096391536959	0.833640827537526	0.43047983181072	0.637753297965649	non-significant
1	24690000	711	0.00923096391536959	0.833640827537526	0.43047983181072	0.637753297965649	non-significant
1	24720000	712	0.00519107299962318	0.793117834127191	0.607787157638337	0.743989593104076	non-significant
1	24750000	713	0.00519107299962318	0.793117834127191	0.607787157638337	0.743989593104076	non-significant
1	24780000	714	0.00519107299962318	0.793117834127191	0.607787157638337	0.743989593104076	non-significant
1	24810000	715	0.00519107299962318	0.793117834127191	0.607787157638337	0.743989593104076	non-significant
1	24840000	716	0.00519107299962318	0.793117834127191	0.607787157638337	0.743989593104076	non-significant
1	24870000	717	0.00519107299962318	0.793117834127191	0.607787157638337	0.743989593104076	non-significant
1	24900000	718	0.00519107299962318	0.793117834127191	0.607787157638337	0.743989593104076	non-significant
1	24930000	719	0.00519107299962318	0.793117834127191	0.607787157638337	0.743989593104076	non-significant
1	24960000	720	0.00519107299962318	0.793117834127191	0.607787157638337	0.743989593104076	non-significant
1	24990000	721	0.00519107299962318	0.776953870878333	0.468526957525943	0.642753524345343	non-significant
1	25020000	722	0.00519107299962318	0.776953870878333	0.468526957525943	0.642753524345343	non-significant
1	25050000	723	0.00519107299962318	0.776953870878333	0.468526957525943	0.642753524345343	non-significant
1	25080000	724	0.00519107299962318	0.776953870878333	0.468526957525943	0.642753524345343	non-significant
1	25110000	725	0.00923096391536959	0.790048846670404	0.317303733861304	0.637753297965649	non-significant
1	25140000	726	0.00923096391536959	0.790048846670404	0.317303733861304	0.637753297965649	non-significant
1	25170000	727	0.00923096391536959	0.790048846670404	0.317303733861304	0.637753297965649	non-significant
1	25200000	728	0.00923096391536959	0.790048846670404	0.317303733861304	0.637753297965649	non-significant
1	25230000	729	0.00519107299962318	0.787108894623929	0.494891720494014	0.654766846702054	non-significant
1	25260000	730	0.00519107299962318	0.787108894623929	0.494891720494014	0.654766846702054	non-significant
1	25290000	731	0.00519107299962318	0.787108894623929	0.494891720494014	0.654766846702054	non-significant
1	25320000	732	0.00519107299962318	0.787108894623929	0.494891720494014	0.654766846702054	non-significant
1	25350000	733	0.00519107299962318	0.787108894623929	0.494891720494014	0.654766846702054	non-significant
1	25380000	734	0.00519107299962318	0.787108894623929	0.494891720494014	0.654766846702054	non-significant
1	25410000	735	0.00519107299962318	0.787108894623929	0.494891720494014	0.654766846702054	non-significant
1	25440000	736	0.00508863409867466	0.773693272198799	0.722962468198294	0.811403213224318	non-significant
1	25470000	737	0.00508863409867466	0.773693272198799	0.722962468198294	0.811403213224318	non-significant
1	25530000	738	0.00508863409867466	0.773693272198799	0.722962468198294	0.811403213224318	non-significant
1	25560000	739	0.00508863409867466	0.773693272198799	0.722962468198294	0.811403213224318	non-significant
1	25590000	740	-0.00203608350959428	0.781006816525044	0.878050276829904	0.911696047128748	non-significant
1	25800000	741	-0.00203608350959428	0.781006816525044	0.878050276829904	0.911696047128748	non-significant
1	25830000	742	0.00508863409867466	0.774665301317091	0.615208583978679	0.743989593104076	non-significant
1	25890000	743	0.00508863409867466	0.774665301317091	0.615208583978679	0.743989593104076	non-significant
1	25920000	744	0.00508863409867466	0.774665301317091	0.615208583978679	0.743989593104076	non-significant
1	25950000	745	0.00508863409867466	0.774665301317091	0.615208583978679	0.743989593104076	non-significant
1	25980000	746	0.00508863409867466	0.774665301317091	0.615208583978679	0.743989593104076	non-significant
1	26010000	747	0.00508863409867466	0.774665301317091	0.615208583978679	0.743989593104076	non-significant
1	26040000	748	0.00508863409867466	0.774665301317091	0.615208583978679	0.743989593104076	non-significant
1	26070000	749	0.00508863409867466	0.774665301317091	0.615208583978679	0.743989593104076	non-significant
1	26100000	750	0.00508863409867466	0.774665301317091	0.615208583978679	0.743989593104076	non-significant
1	26130000	751	0.00508863409867466	0.709506710047997	0.615208583978679	0.743989593104076	non-significant
1	26160000	752	0.00508863409867466	0.727859076552179	0.535879280812732	0.685513641749645	non-significant
1	26190000	753	0.00508863409867466	0.727859076552179	0.535879280812732	0.685513641749645	non-significant
1	26220000	754	0.00508863409867466	0.727859076552179	0.535879280812732	0.685513641749645	non-significant
1	26250000	755	0.00508863409867466	0.727859076552179	0.535879280812732	0.685513641749645	non-significant
1	26280000	756	0.00508863409867466	0.727859076552179	0.535879280812732	0.685513641749645	non-significant
1	26310000	757	0.00508863409867466	0.727859076552179	0.535879280812732	0.685513641749645	non-significant
1	26340000	758	0.00508863409867466	0.727859076552179	0.535879280812732	0.685513641749645	non-significant
1	26370000	759	0.00508863409867466	0.727859076552179	0.535879280812732	0.685513641749645	non-significant
1	26400000	760	0.00508863409867466	0.727859076552179	0.535879280812732	0.685513641749645	non-significant
1	26430000	761	0.00508863409867466	0.727859076552179	0.535879280812732	0.685513641749645	non-significant
1	26460000	762	0.00508863409867466	0.727859076552179	0.535879280812732	0.685513641749645	non-significant
1	26490000	763	0.00508863409867466	0.727859076552179	0.535879280812732	0.685513641749645	non-significant
1	26520000	764	0.00508863409867466	0.727859076552179	0.535879280812732	0.685513641749645	non-significant
1	26550000	765	0.00508863409867466	0.727859076552179	0.535879280812732	0.685513641749645	non-significant
1	26580000	766	0.00508863409867466	0.727859076552179	0.535879280812732	0.685513641749645	non-significant
1	26610000	767	0.00508863409867466	0.727859076552179	0.535879280812732	0.685513641749645	non-significant
1	26640000	768	0.00508863409867466	0.727859076552179	0.535879280812732	0.685513641749645	non-significant
1	26670000	769	0.00923096391536959	0.737334404322123	0.406143432413715	0.637753297965649	non-significant
1	26700000	770	0.00508863409867466	0.727902971597	0.556995655049906	0.706194527467154	non-significant
1	26730000	771	0.00508863409867466	0.727902971597	0.556995655049906	0.706194527467154	non-significant
1	26760000	772	0.00508863409867466	0.744138245522351	0.652896667190186	0.761621992378873	non-significant
1	26790000	773	0.00508863409867466	0.727884269425227	0.556995655049906	0.706194527467154	non-significant
1	26820000	774	0.00508863409867466	0.727884269425227	0.556995655049906	0.706194527467154	non-significant
1	26850000	775	0.00508863409867466	0.727884269425227	0.556995655049906	0.706194527467154	non-significant
1	26880000	776	-0.00203608350959428	0.74856994780365	0.675950576341061	0.778769030850421	non-significant
1	26910000	777	-0.00203608350959428	0.74856994780365	0.675950576341061	0.778769030850421	non-significant
1	26940000	778	-0.00203608350959428	0.74856994780365	0.675950576341061	0.778769030850421	non-significant
1	26970000	779	-0.00203608350959428	0.74856994780365	0.675950576341061	0.778769030850421	non-significant
1	27000000	780	-0.00203608350959428	0.74856994780365	0.675950576341061	0.778769030850421	non-significant
1	27030000	781	-0.0025312851686512	0.804926984407852	0.953587828910866	0.962398226059746	non-significant
1	27060000	782	-0.0025312851686512	0.742640248409763	0.886401427062473	0.917913253828137	non-significant
1	27090000	783	-0.0025312851686512	0.742640248409763	0.886401427062473	0.917913253828137	non-significant
1	27120000	784	-0.0025312851686512	0.681184199343433	0.779149766916096	0.846996737756247	non-significant
1	27180000	785	-0.0025312851686512	0.681184199343433	0.779149766916096	0.846996737756247	non-significant
1	27210000	786	-0.0025312851686512	0.681184199343433	0.779149766916096	0.846996737756247	non-significant
1	27240000	787	-0.0025312851686512	0.681184199343433	0.779149766916096	0.846996737756247	non-significant
1	27270000	788	-0.0025312851686512	0.681184199343433	0.779149766916096	0.846996737756247	non-significant
1	27300000	789	-0.0025312851686512	0.681184199343433	0.779149766916096	0.846996737756247	non-significant
1	27330000	790	-0.0025312851686512	0.681184199343433	0.779149766916096	0.846996737756247	non-significant
1	27360000	791	-0.0025312851686512	0.681184199343433	0.779149766916096	0.846996737756247	non-significant
1	27390000	792	-0.0025312851686512	0.749743982472802	0.853081755549621	0.896152449744163	non-significant
1	27450000	793	-0.0025312851686512	0.749743982472802	0.853081755549621	0.896152449744163	non-significant
1	27480000	794	-0.0025312851686512	0.749743982472802	0.853081755549621	0.896152449744163	non-significant
1	27510000	795	-0.0025312851686512	0.749743982472802	0.853081755549621	0.896152449744163	non-significant
1	27540000	796	-0.0025312851686512	0.749341357990343	0.886401427062473	0.917913253828137	non-significant
1	27570000	797	-0.0025312851686512	0.749341357990343	0.886401427062473	0.917913253828137	non-significant
1	27600000	798	-0.0025312851686512	0.749341357990343	0.886401427062473	0.917913253828137	non-significant
1	27630000	799	-0.0025312851686512	0.749341357990343	0.886401427062473	0.917913253828137	non-significant
1	27660000	800	-0.0025312851686512	0.749341357990343	0.886401427062473	0.917913253828137	non-significant
1	27690000	801	-0.00203608350959428	0.775331759401063	0.746880158718327	0.825915721227432	non-significant
1	27720000	802	-0.00203608350959428	0.79439732771849	0.878050276829904	0.911696047128748	non-significant
1	27750000	803	-0.00203608350959428	0.775736415507311	0.795432411493792	0.853024695314173	non-significant
1	27780000	804	-0.00203608350959428	0.782342824695848	0.828259582778644	0.879726943665375	non-significant
1	27810000	805	-0.0025312851686512	0.796455569313406	0.844790242269252	0.888644084216723	non-significant
1	27840000	806	-0.0025312851686512	0.796455569313406	0.844790242269252	0.888644084216723	non-significant
1	27870000	807	-0.0025312851686512	0.796455569313406	0.844790242269252	0.888644084216723	non-significant
1	27900000	808	-0.0025312851686512	0.796455569313406	0.844790242269252	0.888644084216723	non-significant
1	27930000	809	-0.0025312851686512	0.796455569313406	0.844790242269252	0.888644084216723	non-significant
1	27960000	810	-0.0025312851686512	0.796455569313406	0.844790242269252	0.888644084216723	non-significant
1	27990000	811	-0.0025312851686512	0.843241492012907	0.869712675566279	0.906269386627494	non-significant
1	28020000	812	-0.0025312851686512	0.843241492012907	0.869712675566279	0.906269386627494	non-significant
1	28050000	813	-0.0025312851686512	0.920976571164237	0.936741360024092	0.952962579733473	non-significant
1	28080000	814	-0.00203608350959428	0.920971480043084	0.970455061337667	0.973937888861848	non-significant
1	28110000	815	-0.0267647685375647	0.934517229392396	0.615208583978679	0.743989593104076	non-significant
1	28140000	816	-0.0267647685375647	0.940778046366517	0.637707818603272	0.75652729676828	non-significant
1	28170000	817	-0.0267647685375647	0.951308952912979	0.675950576341061	0.778769030850421	non-significant
1	28230000	818	-0.0287101411420447	0.874031468168211	0.501604655465309	0.659405443091007	non-significant
1	28290000	819	-0.0287101411420447	0.867990430411608	0.515173818098575	0.672940986981901	non-significant
1	28320000	820	-0.0267647685375647	0.854898534645902	0.515173818098575	0.672940986981901	non-significant
1	28350000	821	-0.0267647685375647	0.854898534645902	0.515173818098575	0.672940986981901	non-significant
1	28380000	822	-0.0267647685375647	0.854898534645902	0.515173818098575	0.672940986981901	non-significant
1	28410000	823	-0.0267647685375647	0.854898534645902	0.515173818098575	0.672940986981901	non-significant
1	28440000	824	-0.0267647685375647	0.854898534645902	0.515173818098575	0.672940986981901	non-significant
1	28470000	825	-0.0267647685375647	0.854898534645902	0.515173818098575	0.672940986981901	non-significant
1	28500000	826	-0.0267647685375647	0.854898534645902	0.515173818098575	0.672940986981901	non-significant
1	28530000	827	-0.0267647685375647	0.854898534645902	0.515173818098575	0.672940986981901	non-significant
1	28560000	828	-0.0267647685375647	0.854898534645902	0.515173818098575	0.672940986981901	non-significant
1	28590000	829	-0.0267647685375647	0.854898534645902	0.515173818098575	0.672940986981901	non-significant
1	28620000	830	-0.0267647685375647	0.855181547072936	0.522029190948842	0.674959510620188	non-significant
1	28650000	831	-0.0187854144553024	0.869093825293668	0.795432411493792	0.853024695314173	non-significant
1	28680000	832	-0.0187854144553024	0.869093825293668	0.795432411493792	0.853024695314173	non-significant
1	28710000	833	-0.0187854144553024	0.869093825293668	0.795432411493792	0.853024695314173	non-significant
1	28740000	834	-0.0187854144553024	0.869093825293668	0.795432411493792	0.853024695314173	non-significant
1	28770000	835	-0.0187854144553024	0.869093825293668	0.795432411493792	0.853024695314173	non-significant
1	28800000	836	-0.0025312851686512	0.881230365963567	0.919923163870128	0.93803717015987	non-significant
1	28830000	837	-0.0025312851686512	0.881230365963567	0.919923163870128	0.93803717015987	non-significant
1	28860000	838	-0.0025312851686512	0.881230365963567	0.919923163870128	0.93803717015987	non-significant
1	28890000	839	-0.0025312851686512	0.881230365963567	0.919923163870128	0.93803717015987	non-significant
1	28920000	840	-0.00203608350959428	0.88484729367636	0.637707818603272	0.75652729676828	non-significant
1	28950000	841	-0.00203608350959428	0.88484729367636	0.637707818603272	0.75652729676828	non-significant
1	28980000	842	-0.00203608350959428	0.88484729367636	0.637707818603272	0.75652729676828	non-significant
1	29010000	843	-0.0025312851686512	0.89359079441799	0.861389533375938	0.901223320537442	non-significant
1	29040000	844	-0.0025312851686512	0.89359079441799	0.861389533375938	0.901223320537442	non-significant
1	29070000	845	-0.0025312851686512	0.89359079441799	0.861389533375938	0.901223320537442	non-significant
1	29100000	846	-0.0025312851686512	0.89359079441799	0.861389533375938	0.901223320537442	non-significant
1	29130000	847	-0.0025312851686512	0.882509485464994	0.844790242269252	0.888644084216723	non-significant
1	29160000	848	-0.0025312851686512	0.882509485464994	0.844790242269252	0.888644084216723	non-significant
1	29190000	849	-0.0025312851686512	0.882509485464994	0.844790242269252	0.888644084216723	non-significant
1	29220000	850	-0.0025312851686512	0.882509485464994	0.844790242269252	0.888644084216723	non-significant
1	29250000	851	-0.0025312851686512	0.882509485464994	0.844790242269252	0.888644084216723	non-significant
1	29280000	852	-0.0025312851686512	0.882509485464994	0.844790242269252	0.888644084216723	non-significant
1	29310000	853	-0.0025312851686512	0.90759283968383	0.836515888315552	0.885402358094478	non-significant
1	29340000	854	-0.0025312851686512	0.874390037111228	0.869712675566279	0.906269386627494	non-significant
1	29370000	855	-0.0187854144553024	0.87428068271024	0.779149766916096	0.846996737756247	non-significant
1	29400000	856	-0.0187854144553024	0.87428068271024	0.779149766916096	0.846996737756247	non-significant
1	29430000	857	-0.0187854144553024	0.87428068271024	0.779149766916096	0.846996737756247	non-significant
1	29460000	858	-0.0187854144553024	0.87428068271024	0.779149766916096	0.846996737756247	non-significant
1	29490000	859	-0.0187854144553024	0.87428068271024	0.779149766916096	0.846996737756247	non-significant
1	29520000	860	-0.0187854144553024	0.866738812809544	0.811804643148474	0.86606535331161	non-significant
1	29550000	861	-0.0187854144553024	0.866738812809544	0.811804643148474	0.86606535331161	non-significant
1	29580000	862	-0.0187854144553024	0.866738812809544	0.811804643148474	0.86606535331161	non-significant
1	29610000	863	-0.0187854144553024	0.894435164385163	0.820022208771797	0.871374868752642	non-significant
1	29640000	864	-0.0187854144553024	0.76214594736129	0.878050276829904	0.911696047128748	non-significant
1	29670000	865	-0.0025312851686512	0.762119458391162	0.878050276829904	0.911696047128748	non-significant
1	29700000	866	-0.0025312851686512	0.762119458391162	0.878050276829904	0.911696047128748	non-significant
1	29730000	867	-0.0025312851686512	0.762154477225595	0.919923163870128	0.93803717015987	non-significant
1	29760000	868	-0.0025312851686512	0.762154477225595	0.919923163870128	0.93803717015987	non-significant
1	29790000	869	-0.0025312851686512	0.762278255502213	0.919923163870128	0.93803717015987	non-significant
1	29820000	870	-0.0025312851686512	0.762278255502213	0.919923163870128	0.93803717015987	non-significant
1	29850000	871	-0.0025312851686512	0.762278255502213	0.919923163870128	0.93803717015987	non-significant
1	29880000	872	-0.0025312851686512	0.762278255502213	0.919923163870128	0.93803717015987	non-significant
1	30030000	873	-0.0025312851686512	0.762278255502213	0.919923163870128	0.93803717015987	non-significant
1	30060000	874	-0.0025312851686512	0.762278255502213	0.919923163870128	0.93803717015987	non-significant
1	30090000	875	-0.0025312851686512	0.762278255502213	0.919923163870128	0.93803717015987	non-significant
1	30120000	876	-0.0025312851686512	0.762278255502213	0.919923163870128	0.93803717015987	non-significant
1	30150000	877	-0.0025312851686512	0.762278255502213	0.919923163870128	0.93803717015987	non-significant
1	30180000	878	-0.0025312851686512	0.762278255502213	0.919923163870128	0.93803717015987	non-significant
1	30210000	879	-0.0025312851686512	0.762278255502213	0.919923163870128	0.93803717015987	non-significant
1	30240000	880	-0.0025312851686512	0.762278255502213	0.919923163870128	0.93803717015987	non-significant
1	30270000	881	-0.0025312851686512	0.762389149368851	0.945161528929375	0.956240846417548	non-significant
1	30300000	882	-0.0025312851686512	0.762389149368851	0.945161528929375	0.956240846417548	non-significant
1	30330000	883	-0.0025312851686512	0.762389149368851	0.945161528929375	0.956240846417548	non-significant
1	30360000	884	-0.0025312851686512	0.762389149368851	0.945161528929375	0.956240846417548	non-significant
1	30390000	885	-0.0025312851686512	0.762389149368851	0.945161528929375	0.956240846417548	non-significant
1	30420000	886	-0.0025312851686512	0.762389149368851	0.945161528929375	0.956240846417548	non-significant
1	30450000	887	-0.0025312851686512	0.762389149368851	0.945161528929375	0.956240846417548	non-significant
1	30480000	888	-0.0025312851686512	0.762389149368851	0.945161528929375	0.956240846417548	non-significant
1	30510000	889	-0.0025312851686512	0.762389149368851	0.945161528929375	0.956240846417548	non-significant
1	30540000	890	-0.0025312851686512	0.762389149368851	0.945161528929375	0.956240846417548	non-significant
1	30570000	891	-0.0025312851686512	0.762389149368851	0.945161528929375	0.956240846417548	non-significant
1	30600000	892	-0.00203608350959428	0.771126079025218	0.730906331734468	0.815214767893374	non-significant
1	30630000	893	-0.00203608350959428	0.762131586775106	0.836515888315552	0.885402358094478	non-significant
1	30660000	894	-0.00203608350959428	0.762131586775106	0.836515888315552	0.885402358094478	non-significant
1	30690000	895	-0.00203608350959428	0.762131586775106	0.836515888315552	0.885402358094478	non-significant
1	30720000	896	-0.00203608350959428	0.762131586775106	0.836515888315552	0.885402358094478	non-significant
1	30750000	897	-0.00203608350959428	0.762131586775106	0.836515888315552	0.885402358094478	non-significant
1	30780000	898	-0.00203608350959428	0.762131586775106	0.836515888315552	0.885402358094478	non-significant
1	30840000	899	-0.00203608350959428	0.762131586775106	0.836515888315552	0.885402358094478	non-significant
1	30870000	900	-0.00203608350959428	0.762131586775106	0.836515888315552	0.885402358094478	non-significant
1	30900000	901	-0.00203608350959428	0.762131586775106	0.836515888315552	0.885402358094478	non-significant
1	30930000	902	-0.00203608350959428	0.762131586775106	0.836515888315552	0.885402358094478	non-significant
1	30960000	903	-0.00203608350959428	0.762131586775106	0.836515888315552	0.885402358094478	non-significant
1	30990000	904	-0.00203608350959428	0.762131586775106	0.836515888315552	0.885402358094478	non-significant
1	31020000	905	-0.00203608350959428	0.762131586775106	0.836515888315552	0.885402358094478	non-significant
1	31050000	906	-0.00203608350959428	0.762131586775106	0.836515888315552	0.885402358094478	non-significant
1	31080000	907	-0.00203608350959428	0.762131586775106	0.836515888315552	0.885402358094478	non-significant
1	31110000	908	-0.00203608350959428	0.851213310774412	0.894765211643938	0.925751604943433	non-significant
1	31140000	909	-0.00203608350959428	0.853347319376684	0.795432411493792	0.853024695314173	non-significant
1	31170000	910	0.00508863409867466	0.855074031502548	0.615208583978679	0.743989593104076	non-significant
1	31200000	911	-0.0025312851686512	0.858310153575431	0.945161528929375	0.956240846417548	non-significant
1	31230000	912	-0.0025312851686512	0.854743144242608	0.962019320212844	0.968391226437436	non-significant
1	31290000	913	-0.0025312851686512	0.854743144242608	0.962019320212844	0.968391226437436	non-significant
1	31320000	914	-0.0025312851686512	0.854743144242608	0.962019320212844	0.968391226437436	non-significant
1	31350000	915	-0.0025312851686512	0.854743144242608	0.962019320212844	0.968391226437436	non-significant
1	31380000	916	-0.0187854144553024	0.834486767571578	0.571294881241404	0.720144701543212	non-significant
1	31410000	917	-0.00501793123647332	0.819864090221422	0.795432411493792	0.853024695314173	non-significant
1	31440000	918	-0.00501793123647332	0.819864090221422	0.795432411493792	0.853024695314173	non-significant
1	31470000	919	-0.00501793123647332	0.819864090221422	0.795432411493792	0.853024695314173	non-significant
1	31500000	920	-0.00501793123647332	0.819864090221422	0.795432411493792	0.853024695314173	non-significant
1	31530000	921	-0.00501793123647332	0.819864090221422	0.795432411493792	0.853024695314173	non-significant
1	31560000	922	-0.00501793123647332	0.819864090221422	0.795432411493792	0.853024695314173	non-significant
1	31590000	923	-0.00501793123647332	0.819864090221422	0.795432411493792	0.853024695314173	non-significant
1	31620000	924	-0.00501793123647332	0.819864090221422	0.795432411493792	0.853024695314173	non-significant
1	31650000	925	-0.0187854144553024	0.819853797959906	0.754908532233845	0.834397715232697	non-significant
1	31680000	926	-0.0187854144553024	0.828143188684407	0.787279465372918	0.850412661066451	non-significant
1	31710000	927	-0.0187854144553024	0.828143188684407	0.787279465372918	0.850412661066451	non-significant
1	31740000	928	-0.0187854144553024	0.828143188684407	0.787279465372918	0.850412661066451	non-significant
1	31770000	929	-0.0187854144553024	0.828143188684407	0.787279465372918	0.850412661066451	non-significant
1	31800000	930	-0.0187854144553024	0.828143188684407	0.787279465372918	0.850412661066451	non-significant
1	31830000	931	-0.0187854144553024	0.828143188684407	0.787279465372918	0.850412661066451	non-significant
1	31860000	932	-0.0187854144553024	0.840326252029005	0.91152700459953	0.93803717015987	non-significant
1	31890000	933	-0.0187854144553024	0.840326252029005	0.91152700459953	0.93803717015987	non-significant
1	31920000	934	-0.0187854144553024	0.840326252029005	0.91152700459953	0.93803717015987	non-significant
1	31950000	935	-0.0187854144553024	0.840326252029005	0.91152700459953	0.93803717015987	non-significant
1	31980000	936	-0.0187854144553024	0.840326252029005	0.91152700459953	0.93803717015987	non-significant
1	32010000	937	-0.0187854144553024	0.840326252029005	0.91152700459953	0.93803717015987	non-significant
1	32040000	938	-0.0187854144553024	0.840326252029005	0.91152700459953	0.93803717015987	non-significant
1	32070000	939	-0.0187854144553024	0.840326252029005	0.91152700459953	0.93803717015987	non-significant
1	32100000	940	-0.0187854144553024	0.840326252029005	0.91152700459953	0.93803717015987	non-significant
1	32130000	941	-0.0187854144553024	0.840326252029005	0.91152700459953	0.93803717015987	non-significant
1	32160000	942	-0.0187854144553024	0.782738805397536	0.919923163870128	0.93803717015987	non-significant
1	32190000	943	-0.0187854144553024	0.871525333103996	0.919923163870128	0.93803717015987	non-significant
1	32220000	944	-0.0187854144553024	0.871525333103996	0.919923163870128	0.93803717015987	non-significant
1	32250000	945	-0.0235996953681772	0.897646584521126	0.615208583978679	0.743989593104076	non-significant
1	32280000	946	-0.0235996953681772	0.869950994111182	0.683704599641404	0.783441871183913	non-significant
1	32310000	947	-0.0235996953681772	0.869950994111182	0.683704599641404	0.783441871183913	non-significant
1	32340000	948	-0.0235996953681772	0.869950994111182	0.683704599641404	0.783441871183913	non-significant
1	32370000	949	-0.0235996953681772	0.869950994111182	0.683704599641404	0.783441871183913	non-significant
1	32400000	950	-0.0235996953681772	0.869950994111182	0.683704599641404	0.783441871183913	non-significant
1	32430000	951	-0.0235996953681772	0.869950994111182	0.683704599641404	0.783441871183913	non-significant
1	32460000	952	-0.0235996953681772	0.869950994111182	0.683704599641404	0.783441871183913	non-significant
1	32490000	953	-0.0235996953681772	0.869950994111182	0.683704599641404	0.783441871183913	non-significant
1	32520000	954	-0.0235996953681772	0.869950994111182	0.683704599641404	0.783441871183913	non-significant
1	32550000	955	-0.0235996953681772	0.869950994111182	0.683704599641404	0.783441871183913	non-significant
1	32580000	956	-0.0235996953681772	0.869950994111182	0.683704599641404	0.783441871183913	non-significant
1	32610000	957	-0.0235996953681772	0.869950994111182	0.683704599641404	0.783441871183913	non-significant
1	32640000	958	-0.0235996953681772	0.781250282519081	0.683704599641404	0.783441871183913	non-significant
1	32670000	959	-0.0235996953681772	0.781250282519081	0.683704599641404	0.783441871183913	non-significant
1	32700000	960	-0.0235996953681772	0.781250282519081	0.683704599641404	0.783441871183913	non-significant
1	32730000	961	-0.0235996953681772	0.781250282519081	0.683704599641404	0.783441871183913	non-significant
1	32760000	962	-0.0235996953681772	0.781250282519081	0.683704599641404	0.783441871183913	non-significant
1	32790000	963	-0.0235996953681772	0.781250282519081	0.683704599641404	0.783441871183913	non-significant
1	32820000	964	-0.0235996953681772	0.781250282519081	0.683704599641404	0.783441871183913	non-significant
1	32880000	965	-0.0187854144553024	0.778345580137356	0.995778349172384	0.997061936273866	non-significant
1	32910000	966	-0.0187854144553024	0.867392457880651	0.903140711738936	0.932622853141345	non-significant
1	32940000	967	-0.0187854144553024	0.787939883097669	0.970455061337667	0.973937888861848	non-significant
1	32970000	968	-0.0187854144553024	0.787939883097669	0.970455061337667	0.973937888861848	non-significant
1	33000000	969	-0.0187854144553024	0.799819914657121	0.894765211643938	0.925751604943433	non-significant
1	33030000	970	-0.0187854144553024	0.788014607543706	0.987335520248758	0.990310275761703	non-significant
1	33060000	971	-0.0187854144553024	0.788014607543706	0.987335520248758	0.990310275761703	non-significant
1	33090000	972	-0.0187854144553024	0.788014607543706	0.987335520248758	0.990310275761703	non-significant
1	33120000	973	-0.0187854144553024	0.788014607543706	0.987335520248758	0.990310275761703	non-significant
1	33150000	974	-0.0187854144553024	0.775975483955052	0.962019320212844	0.968391226437436	non-significant
1	33180000	975	-0.0187854144553024	0.775975483955052	0.962019320212844	0.968391226437436	non-significant
1	33210000	976	-0.0187854144553024	0.775975483955052	0.962019320212844	0.968391226437436	non-significant
1	33240000	977	-0.0187854144553024	0.732002007025228	0.878050276829904	0.911696047128748	non-significant
1	33270000	978	-0.0187854144553024	0.732002007025228	0.878050276829904	0.911696047128748	non-significant
1	33300000	979	-0.0187854144553024	0.732002007025228	0.878050276829904	0.911696047128748	non-significant
1	33330000	980	-0.0187854144553024	0.732002007025228	0.878050276829904	0.911696047128748	non-significant
1	33360000	981	-0.0187854144553024	0.732002007025228	0.878050276829904	0.911696047128748	non-significant
1	33390000	982	-0.0187854144553024	0.732002007025228	0.878050276829904	0.911696047128748	non-significant
1	33420000	983	-0.0187854144553024	0.732002007025228	0.878050276829904	0.911696047128748	non-significant
1	33450000	984	-0.0187854144553024	0.732002007025228	0.878050276829904	0.911696047128748	non-significant
1	33480000	985	-0.0187854144553024	0.732002007025228	0.878050276829904	0.911696047128748	non-significant
1	33510000	986	-0.0187854144553024	0.732002007025228	0.878050276829904	0.911696047128748	non-significant
1	33570000	987	-0.0187854144553024	0.732002007025228	0.878050276829904	0.911696047128748	non-significant
1	33600000	988	-0.0187854144553024	0.723567528596451	0.91152700459953	0.93803717015987	non-significant
1	33630000	989	-0.0187854144553024	0.721717633313736	0.962019320212844	0.968391226437436	non-significant
1	33660000	990	-0.0187854144553024	0.721717633313736	0.962019320212844	0.968391226437436	non-significant
1	33690000	991	-0.0187854144553024	0.721717633313736	0.962019320212844	0.968391226437436	non-significant
1	33720000	992	-0.0187854144553024	0.721717633313736	0.962019320212844	0.968391226437436	non-significant
1	33750000	993	-0.0187854144553024	0.721717633313736	0.962019320212844	0.968391226437436	non-significant
1	33780000	994	-0.0187854144553024	0.721717633313736	0.962019320212844	0.968391226437436	non-significant
1	33810000	995	-0.0187854144553024	0.721717633313736	0.962019320212844	0.968391226437436	non-significant
1	33840000	996	-0.0187854144553024	0.721717633313736	0.962019320212844	0.968391226437436	non-significant
1	33870000	997	-0.0187854144553024	0.721717633313736	0.962019320212844	0.968391226437436	non-significant
1	33900000	998	-0.0187854144553024	0.721717633313736	0.962019320212844	0.968391226437436	non-significant
1	33930000	999	-0.00501793123647332	0.717374468806067	0.803607756222827	0.860867579490314	non-significant
1	33960000	1000	-0.00501793123647332	0.717374468806067	0.803607756222827	0.860867579490314	non-significant
1	33990000	1001	-0.00501793123647332	0.717374468806067	0.803607756222827	0.860867579490314	non-significant
1	34020000	1002	-0.00501793123647332	0.70295858911643	0.779149766916096	0.846996737756247	non-significant
1	34050000	1003	-0.00501793123647332	0.70295858911643	0.779149766916096	0.846996737756247	non-significant
1	34080000	1004	-0.0025312851686512	0.70202483324126	0.593065500591463	0.736302772977254	non-significant
1	34110000	1005	-0.0025312851686512	0.70202483324126	0.593065500591463	0.736302772977254	non-significant
1	34140000	1006	-0.0025312851686512	0.70202483324126	0.593065500591463	0.736302772977254	non-significant
1	34170000	1007	-0.00203608350959428	0.699357590923599	0.400190186545936	0.637753297965649	non-significant
1	34200000	1008	-0.00203608350959428	0.699357590923599	0.400190186545936	0.637753297965649	non-significant
1	34230000	1009	-0.00203608350959428	0.699304568620548	0.37121895218569	0.637753297965649	non-significant
1	34260000	1010	-0.00203608350959428	0.699304568620548	0.37121895218569	0.637753297965649	non-significant
1	34290000	1011	-0.00203608350959428	0.699493280680916	0.302184339960719	0.637753297965649	non-significant
1	34320000	1012	-0.00203608350959428	0.699493280680916	0.302184339960719	0.637753297965649	non-significant
1	34350000	1013	-0.00203608350959428	0.699493280680916	0.302184339960719	0.637753297965649	non-significant
1	34380000	1014	-0.00203608350959428	0.699493280680916	0.302184339960719	0.637753297965649	non-significant
1	34410000	1015	-0.00203608350959428	0.699493280680916	0.302184339960719	0.637753297965649	non-significant
1	34440000	1016	-0.0025312851686512	0.690801616737935	0.436693611409178	0.637753297965649	non-significant
1	34470000	1017	-0.0025312851686512	0.690801616737935	0.436693611409178	0.637753297965649	non-significant
1	34500000	1018	-0.0025312851686512	0.690801616737935	0.436693611409178	0.637753297965649	non-significant
1	34530000	1019	-0.0025312851686512	0.690801616737935	0.436693611409178	0.637753297965649	non-significant
1	34560000	1020	-0.0025312851686512	0.690801616737935	0.436693611409178	0.637753297965649	non-significant
1	34590000	1021	-0.0025312851686512	0.690801616737935	0.436693611409178	0.637753297965649	non-significant
1	34620000	1022	-0.0025312851686512	0.690801616737935	0.436693611409178	0.637753297965649	non-significant
1	34650000	1023	-0.0025312851686512	0.690801616737935	0.436693611409178	0.637753297965649	non-significant
1	34680000	1024	-0.0025312851686512	0.690801616737935	0.436693611409178	0.637753297965649	non-significant
1	34710000	1025	-0.0025312851686512	0.690801616737935	0.436693611409178	0.637753297965649	non-significant
1	34740000	1026	-0.0025312851686512	0.690801616737935	0.436693611409178	0.637753297965649	non-significant
1	34770000	1027	-0.0025312851686512	0.690801616737935	0.436693611409178	0.637753297965649	non-significant
1	34800000	1028	-0.0025312851686512	0.690801616737935	0.436693611409178	0.637753297965649	non-significant
1	34830000	1029	-0.0025312851686512	0.690801616737935	0.436693611409178	0.637753297965649	non-significant
1	34860000	1030	-0.0025312851686512	0.690801616737935	0.436693611409178	0.637753297965649	non-significant
1	34890000	1031	-0.0025312851686512	0.690801616737935	0.436693611409178	0.637753297965649	non-significant
1	34920000	1032	-0.0025312851686512	0.690801616737935	0.436693611409178	0.637753297965649	non-significant
1	34950000	1033	-0.0025312851686512	0.690801616737935	0.436693611409178	0.637753297965649	non-significant
1	34980000	1034	-0.0025312851686512	0.690801616737935	0.436693611409178	0.637753297965649	non-significant
1	35010000	1035	-0.0025312851686512	0.690801616737935	0.436693611409178	0.637753297965649	non-significant
1	35040000	1036	-0.0025312851686512	0.690801616737935	0.436693611409178	0.637753297965649	non-significant
1	35070000	1037	-0.0025312851686512	0.690801616737935	0.436693611409178	0.637753297965649	non-significant
1	35100000	1038	-0.0025312851686512	0.690801616737935	0.436693611409178	0.637753297965649	non-significant
1	35130000	1039	-0.0025312851686512	0.690801616737935	0.436693611409178	0.637753297965649	non-significant
1	35160000	1040	-0.0025312851686512	0.690801616737935	0.436693611409178	0.637753297965649	non-significant
1	35190000	1041	-0.0025312851686512	0.690801616737935	0.436693611409178	0.637753297965649	non-significant
1	35220000	1042	-0.0025312851686512	0.711447750596829	0.488227096873565	0.654495807141533	non-significant
1	35250000	1043	-0.0025312851686512	0.711447750596829	0.488227096873565	0.654495807141533	non-significant
1	35280000	1044	-0.0025312851686512	0.711447750596829	0.488227096873565	0.654495807141533	non-significant
1	35310000	1045	-0.0025312851686512	0.711447750596829	0.488227096873565	0.654495807141533	non-significant
1	35340000	1046	-0.0025312851686512	0.711447750596829	0.488227096873565	0.654495807141533	non-significant
1	35370000	1047	-0.0025312851686512	0.711447750596829	0.488227096873565	0.654495807141533	non-significant
1	35400000	1048	-0.0025312851686512	0.7113301743569	0.488227096873565	0.654495807141533	non-significant
1	35430000	1049	-0.00501793123647332	0.716891097105575	0.707164746126996	0.804260409984355	non-significant
1	35460000	1050	-0.00501793123647332	0.716891097105575	0.707164746126996	0.804260409984355	non-significant
1	35490000	1051	-0.00501793123647332	0.787801958935922	0.779149766916096	0.846996737756247	non-significant
1	35520000	1052	-0.00501793123647332	0.787801958935922	0.779149766916096	0.846996737756247	non-significant
1	35550000	1053	-0.00501793123647332	0.787801958935922	0.779149766916096	0.846996737756247	non-significant
1	35580000	1054	-0.00501793123647332	0.787801958935922	0.779149766916096	0.846996737756247	non-significant
1	35640000	1055	-0.00501793123647332	0.787801958935922	0.779149766916096	0.846996737756247	non-significant
1	35670000	1056	-0.00501793123647332	0.787801958935922	0.779149766916096	0.846996737756247	non-significant
1	35700000	1057	-0.00501793123647332	0.787801958935922	0.779149766916096	0.846996737756247	non-significant
1	35730000	1058	-0.00501793123647332	0.787801958935922	0.779149766916096	0.846996737756247	non-significant
1	35760000	1059	-0.00501793123647332	0.787801958935922	0.779149766916096	0.846996737756247	non-significant
1	35790000	1060	-0.00501793123647332	0.787801958935922	0.779149766916096	0.846996737756247	non-significant
1	35820000	1061	-0.00501793123647332	0.829980208356025	0.844790242269252	0.888644084216723	non-significant
1	35850000	1062	-0.00501793123647332	0.829980208356025	0.844790242269252	0.888644084216723	non-significant
1	35880000	1063	-0.00501793123647332	0.829980208356025	0.844790242269252	0.888644084216723	non-significant
1	35910000	1064	-0.00501793123647332	0.829980208356025	0.844790242269252	0.888644084216723	non-significant
1	35940000	1065	-0.00501793123647332	0.829980208356025	0.844790242269252	0.888644084216723	non-significant
1	35970000	1066	-0.00501793123647332	0.829980208356025	0.844790242269252	0.888644084216723	non-significant
1	36000000	1067	-0.00501793123647332	0.829980208356025	0.844790242269252	0.888644084216723	non-significant
1	36030000	1068	-0.00501793123647332	0.829980208356025	0.844790242269252	0.888644084216723	non-significant
1	36060000	1069	-0.00501793123647332	0.829980208356025	0.844790242269252	0.888644084216723	non-significant
1	36090000	1070	-0.00501793123647332	0.829980208356025	0.844790242269252	0.888644084216723	non-significant
1	36120000	1071	-0.00501793123647332	0.829980208356025	0.844790242269252	0.888644084216723	non-significant
1	36150000	1072	-0.00501793123647332	0.790948652347104	0.787279465372918	0.850412661066451	non-significant
1	36180000	1073	-0.00501793123647332	0.790948652347104	0.787279465372918	0.850412661066451	non-significant
1	36210000	1074	-0.00501793123647332	0.790948652347104	0.787279465372918	0.850412661066451	non-significant
1	36240000	1075	-0.00501793123647332	0.790948652347104	0.787279465372918	0.850412661066451	non-significant
1	36270000	1076	-0.00501793123647332	0.790948652347104	0.787279465372918	0.850412661066451	non-significant
1	36300000	1077	-0.00501793123647332	0.790948652347104	0.787279465372918	0.850412661066451	non-significant
1	36330000	1078	-0.00501793123647332	0.790948652347104	0.787279465372918	0.850412661066451	non-significant
1	36360000	1079	-0.00501793123647332	0.790948652347104	0.787279465372918	0.850412661066451	non-significant
1	36390000	1080	-0.00501793123647332	0.790948652347104	0.787279465372918	0.850412661066451	non-significant
1	36420000	1081	-0.00501793123647332	0.790948652347104	0.787279465372918	0.850412661066451	non-significant
1	36450000	1082	-0.00501793123647332	0.84910612148874	0.715048349165793	0.809670069487862	non-significant
1	36480000	1083	-0.00501793123647332	0.84910612148874	0.715048349165793	0.809670069487862	non-significant
1	36510000	1084	-0.00501793123647332	0.84910612148874	0.715048349165793	0.809670069487862	non-significant
1	36540000	1085	-0.00501793123647332	0.84910612148874	0.715048349165793	0.809670069487862	non-significant
1	36570000	1086	-0.00501793123647332	0.84910612148874	0.715048349165793	0.809670069487862	non-significant
1	36600000	1087	-0.0187854144553024	0.851022429945438	0.945161528929375	0.956240846417548	non-significant
1	36630000	1088	-0.0187854144553024	0.851022429945438	0.945161528929375	0.956240846417548	non-significant
1	36660000	1089	-0.0187854144553024	0.851022429945438	0.945161528929375	0.956240846417548	non-significant
1	36690000	1090	-0.0187854144553024	0.851022429945438	0.945161528929375	0.956240846417548	non-significant
1	36720000	1091	-0.0187854144553024	0.851022429945438	0.945161528929375	0.956240846417548	non-significant
1	36750000	1092	-0.0187854144553024	0.79827535639098	0.886401427062473	0.917913253828137	non-significant
1	36780000	1093	-0.0187854144553024	0.79827535639098	0.886401427062473	0.917913253828137	non-significant
1	36810000	1094	-0.0187854144553024	0.79827535639098	0.886401427062473	0.917913253828137	non-significant
1	36840000	1095	-0.0187854144553024	0.79827535639098	0.886401427062473	0.917913253828137	non-significant
1	36870000	1096	-0.0187854144553024	0.79827535639098	0.886401427062473	0.917913253828137	non-significant
1	36900000	1097	-0.0187854144553024	0.79827535639098	0.886401427062473	0.917913253828137	non-significant
1	36930000	1098	-0.0187854144553024	0.79827535639098	0.886401427062473	0.917913253828137	non-significant
1	36960000	1099	-0.00501793123647332	0.797147788037377	0.652896667190186	0.761621992378873	non-significant
1	36990000	1100	-0.0025312851686512	0.805039279333386	0.436693611409178	0.637753297965649	non-significant
1	37020000	1101	-0.0025312851686512	0.805039279333386	0.436693611409178	0.637753297965649	non-significant
1	37050000	1102	-0.0025312851686512	0.78897363118738	0.394289704193035	0.637753297965649	non-significant
1	37080000	1103	-0.0025312851686512	0.78897363118738	0.394289704193035	0.637753297965649	non-significant
1	37110000	1104	-0.0025312851686512	0.78897363118738	0.394289704193035	0.637753297965649	non-significant
1	37140000	1105	-0.00203608350959428	0.789527848692622	0.29725285338319	0.637753297965649	non-significant
1	37170000	1106	-0.00203608350959428	0.789527848692622	0.29725285338319	0.637753297965649	non-significant
1	37200000	1107	-0.00203608350959428	0.789527848692622	0.29725285338319	0.637753297965649	non-significant
1	37230000	1108	-0.0025312851686512	0.784210127485291	0.449274950356963	0.640151272757779	non-significant
1	37260000	1109	-0.0025312851686512	0.784210127485291	0.449274950356963	0.640151272757779	non-significant
1	37290000	1110	-0.0025312851686512	0.784210127485291	0.449274950356963	0.640151272757779	non-significant
1	37350000	1111	-0.0025312851686512	0.784210127485291	0.449274950356963	0.640151272757779	non-significant
1	37380000	1112	-0.0025312851686512	0.784210127485291	0.449274950356963	0.640151272757779	non-significant
1	37410000	1113	-0.0025312851686512	0.784210127485291	0.449274950356963	0.640151272757779	non-significant
1	37440000	1114	-0.0025312851686512	0.784210127485291	0.449274950356963	0.640151272757779	non-significant
1	37470000	1115	-0.0025312851686512	0.784210127485291	0.449274950356963	0.640151272757779	non-significant
1	37500000	1116	-0.0025312851686512	0.784210127485291	0.449274950356963	0.640151272757779	non-significant
1	37530000	1117	-0.0025312851686512	0.784210127485291	0.449274950356963	0.640151272757779	non-significant
1	37560000	1118	-0.0025312851686512	0.784210127485291	0.449274950356963	0.640151272757779	non-significant
1	37590000	1119	-0.0025312851686512	0.784210127485291	0.449274950356963	0.640151272757779	non-significant
1	37620000	1120	-0.0025312851686512	0.784210127485291	0.449274950356963	0.640151272757779	non-significant
1	37650000	1121	-0.0025312851686512	0.784210127485291	0.449274950356963	0.640151272757779	non-significant
1	37680000	1122	-0.0025312851686512	0.784210127485291	0.449274950356963	0.640151272757779	non-significant
1	37710000	1123	-0.0025312851686512	0.784210127485291	0.449274950356963	0.640151272757779	non-significant
1	37740000	1124	-0.00203608350959428	0.786125776504636	0.327654258367907	0.637753297965649	non-significant
1	37770000	1125	-0.00203608350959428	0.786125776504636	0.327654258367907	0.637753297965649	non-significant
1	37800000	1126	-0.00203608350959428	0.786125776504636	0.327654258367907	0.637753297965649	non-significant
1	37830000	1127	-0.00203608350959428	0.796326109555067	0.302184339960719	0.637753297965649	non-significant
1	37860000	1128	-0.00203608350959428	0.796326109555067	0.302184339960719	0.637753297965649	non-significant
1	37890000	1129	-0.00203608350959428	0.796326109555067	0.302184339960719	0.637753297965649	non-significant
1	37920000	1130	-0.00203608350959428	0.796326109555067	0.302184339960719	0.637753297965649	non-significant
1	37950000	1131	-0.0025312851686512	0.795354576273648	0.449274950356963	0.640151272757779	non-significant
1	37980000	1132	-0.0025312851686512	0.795354576273648	0.449274950356963	0.640151272757779	non-significant
1	38010000	1133	-0.0025312851686512	0.795354576273648	0.449274950356963	0.640151272757779	non-significant
1	38040000	1134	-0.0025312851686512	0.795354576273648	0.449274950356963	0.640151272757779	non-significant
1	38070000	1135	-0.0025312851686512	0.795354576273648	0.449274950356963	0.640151272757779	non-significant
1	38130000	1136	-0.0025312851686512	0.795354576273648	0.449274950356963	0.640151272757779	non-significant
1	38160000	1137	-0.00501793123647332	0.795224644870789	0.652896667190186	0.761621992378873	non-significant
1	38190000	1138	-0.00501793123647332	0.795224644870789	0.652896667190186	0.761621992378873	non-significant
1	38220000	1139	-0.0025312851686512	0.793823789354946	0.462059373915129	0.640796882174304	non-significant
1	38250000	1140	-0.0025312851686512	0.793823789354946	0.462059373915129	0.640796882174304	non-significant
1	38280000	1141	-0.00203608350959428	0.841378147633686	0.29725285338319	0.637753297965649	non-significant
1	38310000	1142	-0.00203608350959428	0.841378147633686	0.29725285338319	0.637753297965649	non-significant
1	38340000	1143	-0.00203608350959428	0.841378147633686	0.29725285338319	0.637753297965649	non-significant
1	38370000	1144	-0.00203608350959428	0.841378147633686	0.29725285338319	0.637753297965649	non-significant
1	38400000	1145	-0.0025312851686512	0.856603974631705	0.424317675575541	0.637753297965649	non-significant
1	38430000	1146	-0.00203608350959428	0.841444618125686	0.317303733861304	0.637753297965649	non-significant
1	38460000	1147	-0.00203608350959428	0.841444618125686	0.317303733861304	0.637753297965649	non-significant
1	38490000	1148	-0.00203608350959428	0.841444618125686	0.317303733861304	0.637753297965649	non-significant
1	38520000	1149	-0.00203608350959428	0.841444618125686	0.317303733861304	0.637753297965649	non-significant
1	38550000	1150	-0.00203608350959428	0.841444618125686	0.317303733861304	0.637753297965649	non-significant
1	38580000	1151	0.0234191231977645	1.02208236109517	0.2060262426717	0.637753297965649	non-significant
1	38610000	1152	0.0234191231977645	1.02208236109517	0.2060262426717	0.637753297965649	non-significant
1	38640000	1153	0.0234191231977645	1.02208236109517	0.2060262426717	0.637753297965649	non-significant
1	38670000	1154	0.0234191231977645	1.02208236109517	0.2060262426717	0.637753297965649	non-significant
1	38700000	1155	0.0234191231977645	1.02208236109517	0.2060262426717	0.637753297965649	non-significant
1	38730000	1156	0.0234191231977645	1.02208236109517	0.2060262426717	0.637753297965649	non-significant
1	38760000	1157	0.0234191231977645	1.02208236109517	0.2060262426717	0.637753297965649	non-significant
1	38790000	1158	0.0234191231977645	1.02208236109517	0.2060262426717	0.637753297965649	non-significant
1	38820000	1159	0.0234191231977645	1.02208236109517	0.2060262426717	0.637753297965649	non-significant
1	38850000	1160	0.0234191231977645	1.02208236109517	0.2060262426717	0.637753297965649	non-significant
1	38880000	1161	0.0234191231977645	1.02208236109517	0.2060262426717	0.637753297965649	non-significant
1	38910000	1162	0.0234191231977645	1.0222170260278	0.187678196467831	0.637753297965649	non-significant
1	38940000	1163	0.0234191231977645	0.830211313185687	0.191247830948991	0.637753297965649	non-significant
1	38970000	1164	0.0234191231977645	0.861118824374409	0.242271289910087	0.637753297965649	non-significant
1	39000000	1165	0.0234191231977645	0.875939239651681	0.282782745531421	0.637753297965649	non-significant
1	39030000	1166	0.0234191231977645	0.889752882566704	0.312209756205919	0.637753297965649	non-significant
1	39060000	1167	0.0234191231977645	0.889752882566704	0.312209756205919	0.637753297965649	non-significant
1	39090000	1168	0.0280325868594864	0.861353213985727	0.167287658881098	0.637753297965649	non-significant
1	39120000	1169	0.0280325868594864	0.861353213985727	0.167287658881098	0.637753297965649	non-significant
1	39150000	1170	0.0280325868594864	0.861353213985727	0.167287658881098	0.637753297965649	non-significant
1	39180000	1171	0.0280325868594864	0.861353213985727	0.167287658881098	0.637753297965649	non-significant
1	39210000	1172	0.0280325868594864	0.861353213985727	0.167287658881098	0.637753297965649	non-significant
1	39240000	1173	0.0280325868594864	0.850587992314602	0.170565331664975	0.637753297965649	non-significant
1	39270000	1174	0.0280325868594864	0.850587992314602	0.170565331664975	0.637753297965649	non-significant
1	39300000	1175	0.0280325868594864	0.850587992314602	0.170565331664975	0.637753297965649	non-significant
1	39330000	1176	0.0234191231977645	0.851945865269826	0.273405625481241	0.637753297965649	non-significant
1	39390000	1177	0.0234191231977645	0.864653639350831	0.338221439804678	0.637753297965649	non-significant
1	39420000	1178	0.0234191231977645	0.864653639350831	0.338221439804678	0.637753297965649	non-significant
1	39450000	1179	0.0280325868594864	0.87104088241138	0.1948671751971	0.637753297965649	non-significant
1	39480000	1180	-0.00203608350959428	0.852440219068109	0.442958745229327	0.640151272757779	non-significant
1	39510000	1181	-0.00203608350959428	1.09433676189819	0.449274950356963	0.640151272757779	non-significant
1	39540000	1182	-0.00203608350959428	1.09433676189819	0.449274950356963	0.640151272757779	non-significant
1	39570000	1183	-0.0025312851686512	1.09529981995846	0.615208583978679	0.743989593104076	non-significant
1	39600000	1184	-0.0025312851686512	1.09529981995846	0.615208583978679	0.743989593104076	non-significant
1	39630000	1185	-0.0025312851686512	1.09529981995846	0.615208583978679	0.743989593104076	non-significant
1	39660000	1186	-0.0025312851686512	1.09529981995846	0.615208583978679	0.743989593104076	non-significant
1	39690000	1187	-0.0025312851686512	1.09529981995846	0.615208583978679	0.743989593104076	non-significant
1	39720000	1188	-0.0025312851686512	1.09529981995846	0.615208583978679	0.743989593104076	non-significant
1	39750000	1189	-0.0025312851686512	1.09529981995846	0.615208583978679	0.743989593104076	non-significant
1	39780000	1190	-0.0025312851686512	1.09529981995846	0.615208583978679	0.743989593104076	non-significant
1	39810000	1191	-0.0025312851686512	1.09529981995846	0.615208583978679	0.743989593104076	non-significant
1	39840000	1192	-0.0025312851686512	1.09529981995846	0.615208583978679	0.743989593104076	non-significant
1	39870000	1193	-0.0025312851686512	1.09529981995846	0.615208583978679	0.743989593104076	non-significant
1	39900000	1194	-0.0025312851686512	1.09529981995846	0.615208583978679	0.743989593104076	non-significant
1	39930000	1195	-0.0025312851686512	1.08600738217755	0.571294881241404	0.720144701543212	non-significant
1	39960000	1196	-0.00203608350959428	1.07751109585108	0.436693611409178	0.637753297965649	non-significant
1	40020000	1197	-0.00203608350959428	1.07751109585108	0.436693611409178	0.637753297965649	non-significant
1	40050000	1198	-0.00203608350959428	1.07751109585108	0.436693611409178	0.637753297965649	non-significant
1	40080000	1199	-0.00203608350959428	1.07751109585108	0.436693611409178	0.637753297965649	non-significant
1	40110000	1200	-0.00203608350959428	1.07751109585108	0.436693611409178	0.637753297965649	non-significant
1	40140000	1201	-0.00203608350959428	1.07751109585108	0.436693611409178	0.637753297965649	non-significant
1	40170000	1202	-0.00203608350959428	1.07751109585108	0.436693611409178	0.637753297965649	non-significant
1	40200000	1203	-0.00203608350959428	1.07751109585108	0.436693611409178	0.637753297965649	non-significant
1	40230000	1204	-0.00203608350959428	1.07751109585108	0.436693611409178	0.637753297965649	non-significant
1	40290000	1205	-0.00203608350959428	1.07751109585108	0.436693611409178	0.637753297965649	non-significant
1	40320000	1206	-0.00203608350959428	1.07751109585108	0.436693611409178	0.637753297965649	non-significant
1	40350000	1207	-0.00203608350959428	1.07751109585108	0.436693611409178	0.637753297965649	non-significant
1	40380000	1208	-0.00203608350959428	1.07751109585108	0.436693611409178	0.637753297965649	non-significant
1	40410000	1209	-0.00203608350959428	1.07751109585108	0.436693611409178	0.637753297965649	non-significant
1	40440000	1210	-0.00203608350959428	1.07751109585108	0.436693611409178	0.637753297965649	non-significant
1	40470000	1211	0.0234191231977645	1.09354531273077	0.259742522365311	0.637753297965649	non-significant
1	40500000	1212	-0.00203608350959428	1.07782673577377	0.436693611409178	0.637753297965649	non-significant
1	40530000	1213	-0.00203608350959428	1.07782673577377	0.436693611409178	0.637753297965649	non-significant
1	40560000	1214	-0.00203608350959428	1.07782673577377	0.436693611409178	0.637753297965649	non-significant
1	40590000	1215	-0.00203608350959428	1.07782673577377	0.436693611409178	0.637753297965649	non-significant
1	40620000	1216	-0.00203608350959428	1.07782673577377	0.436693611409178	0.637753297965649	non-significant
1	40650000	1217	-0.00203608350959428	1.07782673577377	0.436693611409178	0.637753297965649	non-significant
1	40680000	1218	-0.00203608350959428	1.12681328294662	0.494891720494014	0.654766846702054	non-significant
1	40710000	1219	-0.00203608350959428	1.12681328294662	0.494891720494014	0.654766846702054	non-significant
1	40740000	1220	-0.00203608350959428	1.0874532864506	0.468526957525943	0.642753524345343	non-significant
1	40770000	1221	-0.00203608350959428	1.0874532864506	0.468526957525943	0.642753524345343	non-significant
1	40800000	1222	-0.00203608350959428	1.0874532864506	0.468526957525943	0.642753524345343	non-significant
1	40830000	1223	-0.00203608350959428	1.0874532864506	0.468526957525943	0.642753524345343	non-significant
1	40860000	1224	-0.00203608350959428	1.0874532864506	0.468526957525943	0.642753524345343	non-significant
1	40890000	1225	-0.00203608350959428	1.0874532864506	0.468526957525943	0.642753524345343	non-significant
1	40920000	1226	-0.00203608350959428	1.0874532864506	0.468526957525943	0.642753524345343	non-significant
1	40950000	1227	-0.00203608350959428	1.0874532864506	0.468526957525943	0.642753524345343	non-significant
1	40980000	1228	-0.00203608350959428	1.0874532864506	0.468526957525943	0.642753524345343	non-significant
1	41010000	1229	-0.00203608350959428	1.0874532864506	0.468526957525943	0.642753524345343	non-significant
1	41040000	1230	-0.00203608350959428	1.0874532864506	0.468526957525943	0.642753524345343	non-significant
1	41070000	1231	-0.00203608350959428	1.0874532864506	0.468526957525943	0.642753524345343	non-significant
1	41100000	1232	-0.00203608350959428	1.0874532864506	0.468526957525943	0.642753524345343	non-significant
1	41130000	1233	-0.00203608350959428	1.0874532864506	0.468526957525943	0.642753524345343	non-significant
1	41160000	1234	0.0234191231977645	1.07475105609441	0.312209756205919	0.637753297965649	non-significant
1	41190000	1235	0.0234191231977645	1.07475105609441	0.312209756205919	0.637753297965649	non-significant
1	41220000	1236	0.0234191231977645	1.07475105609441	0.312209756205919	0.637753297965649	non-significant
1	41250000	1237	0.0234191231977645	1.07475105609441	0.312209756205919	0.637753297965649	non-significant
1	41280000	1238	0.0234191231977645	1.07475105609441	0.312209756205919	0.637753297965649	non-significant
1	41310000	1239	0.0234191231977645	1.07475105609441	0.312209756205919	0.637753297965649	non-significant
1	41340000	1240	0.0280325868594864	1.10326071131485	0.202256110910375	0.637753297965649	non-significant
1	41370000	1241	0.0280325868594864	1.10326071131485	0.202256110910375	0.637753297965649	non-significant
1	41400000	1242	0.0280325868594864	1.10326071131485	0.202256110910375	0.637753297965649	non-significant
1	41430000	1243	0.0280325868594864	1.10326071131485	0.202256110910375	0.637753297965649	non-significant
1	41460000	1244	0.0280325868594864	1.10326071131485	0.202256110910375	0.637753297965649	non-significant
1	41490000	1245	0.0280325868594864	1.10326071131485	0.202256110910375	0.637753297965649	non-significant
1	41520000	1246	0.0280325868594864	1.10326071131485	0.202256110910375	0.637753297965649	non-significant
1	41550000	1247	0.0280325868594864	1.10326071131485	0.202256110910375	0.637753297965649	non-significant
1	41580000	1248	0.0280325868594864	1.10326071131485	0.202256110910375	0.637753297965649	non-significant
1	41610000	1249	0.0280325868594864	1.10326071131485	0.202256110910375	0.637753297965649	non-significant
1	41640000	1250	0.0234191231977645	1.07500563869866	0.332910780787873	0.637753297965649	non-significant
1	41670000	1251	-0.0025312851686512	1.09148168238288	0.699312420776283	0.796366368080631	non-significant
1	41700000	1252	-0.0025312851686512	1.09148168238288	0.699312420776283	0.796366368080631	non-significant
1	41730000	1253	-0.0025312851686512	1.09148168238288	0.699312420776283	0.796366368080631	non-significant
1	41760000	1254	-0.0025312851686512	1.09148168238288	0.699312420776283	0.796366368080631	non-significant
1	41790000	1255	-0.0025312851686512	1.09148168238288	0.699312420776283	0.796366368080631	non-significant
1	41820000	1256	-0.0025312851686512	1.09148168238288	0.699312420776283	0.796366368080631	non-significant
1	41850000	1257	-0.0025312851686512	1.13388689166221	0.699312420776283	0.796366368080631	non-significant
1	41880000	1258	-0.0025312851686512	1.13388689166221	0.699312420776283	0.796366368080631	non-significant
1	41910000	1259	-0.0025312851686512	1.13388689166221	0.699312420776283	0.796366368080631	non-significant
1	41940000	1260	-0.0025312851686512	1.13388689166221	0.699312420776283	0.796366368080631	non-significant
1	41970000	1261	-0.0025312851686512	1.13388689166221	0.699312420776283	0.796366368080631	non-significant
1	42000000	1262	-0.0025312851686512	1.13388689166221	0.699312420776283	0.796366368080631	non-significant
1	42030000	1263	-0.00203608350959428	1.12839261447306	0.494891720494014	0.654766846702054	non-significant
1	42060000	1264	-0.00203608350959428	1.12839261447306	0.494891720494014	0.654766846702054	non-significant
1	42090000	1265	-0.00203608350959428	1.12839261447306	0.494891720494014	0.654766846702054	non-significant
1	42120000	1266	-0.00203608350959428	1.11803458882759	0.418207398096227	0.637753297965649	non-significant
1	42150000	1267	-0.00203608350959428	1.11803458882759	0.418207398096227	0.637753297965649	non-significant
1	42180000	1268	-0.00203608350959428	1.11803458882759	0.418207398096227	0.637753297965649	non-significant
1	42210000	1269	-0.00203608350959428	1.11803458882759	0.418207398096227	0.637753297965649	non-significant
1	42240000	1270	-0.00203608350959428	1.11803458882759	0.418207398096227	0.637753297965649	non-significant
1	42270000	1271	-0.00203608350959428	1.11803458882759	0.418207398096227	0.637753297965649	non-significant
1	42300000	1272	-0.00203608350959428	1.11803458882759	0.418207398096227	0.637753297965649	non-significant
1	42330000	1273	-0.00203608350959428	1.11803458882759	0.418207398096227	0.637753297965649	non-significant
1	42360000	1274	-0.00203608350959428	1.11803458882759	0.418207398096227	0.637753297965649	non-significant
1	42390000	1275	-0.00203608350959428	1.11803458882759	0.418207398096227	0.637753297965649	non-significant
1	42420000	1276	-0.00203608350959428	1.11803458882759	0.418207398096227	0.637753297965649	non-significant
1	42450000	1277	-0.00203608350959428	1.11803458882759	0.418207398096227	0.637753297965649	non-significant
1	42480000	1278	-0.00203608350959428	1.11803458882759	0.418207398096227	0.637753297965649	non-significant
1	42510000	1279	-0.0025312851686512	1.11775750650553	0.515173818098575	0.672940986981901	non-significant
1	42540000	1280	-0.0025312851686512	1.11775750650553	0.515173818098575	0.672940986981901	non-significant
1	42570000	1281	-0.0025312851686512	1.120230425859	0.585766466057851	0.729703022845765	non-significant
1	42600000	1282	-0.0025312851686512	1.120230425859	0.585766466057851	0.729703022845765	non-significant
1	42630000	1283	-0.0025312851686512	1.120230425859	0.585766466057851	0.729703022845765	non-significant
1	42660000	1284	-0.0025312851686512	1.120230425859	0.585766466057851	0.729703022845765	non-significant
1	42690000	1285	-0.0025312851686512	1.120230425859	0.585766466057851	0.729703022845765	non-significant
1	42720000	1286	-0.0025312851686512	1.120230425859	0.585766466057851	0.729703022845765	non-significant
1	42750000	1287	-0.0025312851686512	1.120230425859	0.585766466057851	0.729703022845765	non-significant
1	42810000	1288	-0.0025312851686512	1.120230425859	0.585766466057851	0.729703022845765	non-significant
1	42840000	1289	-0.0025312851686512	1.120230425859	0.585766466057851	0.729703022845765	non-significant
1	42870000	1290	-0.0025312851686512	1.120230425859	0.585766466057851	0.729703022845765	non-significant
1	42900000	1291	-0.0025312851686512	1.120230425859	0.585766466057851	0.729703022845765	non-significant
1	42930000	1292	-0.0025312851686512	1.120230425859	0.585766466057851	0.729703022845765	non-significant
1	42960000	1293	-0.0025312851686512	1.120230425859	0.585766466057851	0.729703022845765	non-significant
1	42990000	1294	-0.0025312851686512	1.120230425859	0.585766466057851	0.729703022845765	non-significant
1	43020000	1295	-0.0025312851686512	1.120230425859	0.585766466057851	0.729703022845765	non-significant
1	43080000	1296	-0.0025312851686512	1.120230425859	0.585766466057851	0.729703022845765	non-significant
1	43110000	1297	-0.0025312851686512	1.120230425859	0.585766466057851	0.729703022845765	non-significant
1	43140000	1298	-0.0025312851686512	1.120230425859	0.585766466057851	0.729703022845765	non-significant
1	43170000	1299	-0.0025312851686512	1.13345112227919	0.542873061758128	0.692685813971723	non-significant
1	43200000	1300	-0.0025312851686512	1.13345112227919	0.542873061758128	0.692685813971723	non-significant
1	43260000	1301	-0.0025312851686512	1.11944560219365	0.622669590795587	0.743989593104076	non-significant
1	43290000	1302	-0.0025312851686512	1.11944560219365	0.622669590795587	0.743989593104076	non-significant
1	43320000	1303	-0.0025312851686512	1.11944560219365	0.622669590795587	0.743989593104076	non-significant
1	43350000	1304	-0.0025312851686512	1.11944560219365	0.622669590795587	0.743989593104076	non-significant
1	43380000	1305	-0.0025312851686512	1.11944560219365	0.622669590795587	0.743989593104076	non-significant
1	43410000	1306	-0.0025312851686512	1.11944560219365	0.622669590795587	0.743989593104076	non-significant
1	43440000	1307	-0.0025312851686512	1.11944560219365	0.622669590795587	0.743989593104076	non-significant
1	43470000	1308	-0.0025312851686512	1.11944560219365	0.622669590795587	0.743989593104076	non-significant
1	43500000	1309	-0.0025312851686512	1.11944560219365	0.622669590795587	0.743989593104076	non-significant
1	43530000	1310	-0.0025312851686512	1.11944560219365	0.622669590795587	0.743989593104076	non-significant
1	43560000	1311	-0.0025312851686512	1.11944560219365	0.622669590795587	0.743989593104076	non-significant
1	43590000	1312	-0.0025312851686512	1.11944560219365	0.622669590795587	0.743989593104076	non-significant
1	43620000	1313	-0.0025312851686512	1.11944560219365	0.622669590795587	0.743989593104076	non-significant
1	43650000	1314	-0.0025312851686512	1.11944560219365	0.622669590795587	0.743989593104076	non-significant
1	43680000	1315	-0.0025312851686512	1.11944560219365	0.622669590795587	0.743989593104076	non-significant
1	43710000	1316	-0.0025312851686512	1.11944560219365	0.622669590795587	0.743989593104076	non-significant
1	43740000	1317	-0.0025312851686512	1.11944560219365	0.622669590795587	0.743989593104076	non-significant
1	43770000	1318	-0.0025312851686512	1.11944560219365	0.622669590795587	0.743989593104076	non-significant
1	43800000	1319	-0.0025312851686512	1.15991429696659	0.622669590795587	0.743989593104076	non-significant
1	43830000	1320	-0.0025312851686512	1.15991429696659	0.622669590795587	0.743989593104076	non-significant
1	43860000	1321	-0.0025312851686512	1.15991429696659	0.622669590795587	0.743989593104076	non-significant
1	43890000	1322	-0.0025312851686512	1.15991429696659	0.622669590795587	0.743989593104076	non-significant
1	43920000	1323	-0.0025312851686512	1.15991429696659	0.622669590795587	0.743989593104076	non-significant
1	43950000	1324	-0.0025312851686512	1.15991429696659	0.622669590795587	0.743989593104076	non-significant
1	43980000	1325	-0.0025312851686512	1.15991429696659	0.622669590795587	0.743989593104076	non-significant
1	44010000	1326	-0.0025312851686512	1.15991429696659	0.622669590795587	0.743989593104076	non-significant
1	44040000	1327	-0.0025312851686512	1.15991429696659	0.622669590795587	0.743989593104076	non-significant
1	44070000	1328	-0.0025312851686512	1.15991429696659	0.622669590795587	0.743989593104076	non-significant
1	44100000	1329	-0.0025312851686512	1.15991429696659	0.622669590795587	0.743989593104076	non-significant
1	44130000	1330	-0.0025312851686512	1.15991429696659	0.622669590795587	0.743989593104076	non-significant
1	44160000	1331	-0.0025312851686512	1.15991429696659	0.622669590795587	0.743989593104076	non-significant
1	44190000	1332	-0.0025312851686512	1.15991429696659	0.622669590795587	0.743989593104076	non-significant
1	44220000	1333	-0.0025312851686512	1.15991429696659	0.622669590795587	0.743989593104076	non-significant
1	44250000	1334	-0.0025312851686512	1.15991429696659	0.622669590795587	0.743989593104076	non-significant
1	44280000	1335	-0.0025312851686512	1.15991429696659	0.622669590795587	0.743989593104076	non-significant
1	44310000	1336	-0.0025312851686512	1.15991429696659	0.622669590795587	0.743989593104076	non-significant
1	44340000	1337	-0.0025312851686512	1.15991429696659	0.622669590795587	0.743989593104076	non-significant
1	44370000	1338	-0.0025312851686512	1.15991429696659	0.622669590795587	0.743989593104076	non-significant
1	44400000	1339	-0.0025312851686512	1.15991429696659	0.622669590795587	0.743989593104076	non-significant
1	44430000	1340	-0.0025312851686512	1.15991429696659	0.622669590795587	0.743989593104076	non-significant
1	44460000	1341	-0.0025312851686512	1.15991429696659	0.622669590795587	0.743989593104076	non-significant
1	44490000	1342	-0.0025312851686512	1.15991429696659	0.622669590795587	0.743989593104076	non-significant
1	44520000	1343	-0.0025312851686512	1.15991429696659	0.622669590795587	0.743989593104076	non-significant
1	44550000	1344	-0.0025312851686512	1.21933454886565	0.622669590795587	0.743989593104076	non-significant
1	44580000	1345	-0.0025312851686512	1.21933454886565	0.622669590795587	0.743989593104076	non-significant
1	44610000	1346	-0.0025312851686512	1.21933454886565	0.622669590795587	0.743989593104076	non-significant
1	44640000	1347	-0.0025312851686512	1.21933454886565	0.622669590795587	0.743989593104076	non-significant
1	44670000	1348	-0.0025312851686512	1.21933454886565	0.622669590795587	0.743989593104076	non-significant
1	44700000	1349	-0.0025312851686512	1.21933454886565	0.622669590795587	0.743989593104076	non-significant
1	44730000	1350	-0.0025312851686512	1.21933454886565	0.622669590795587	0.743989593104076	non-significant
1	44760000	1351	-0.0025312851686512	1.21933454886565	0.622669590795587	0.743989593104076	non-significant
1	44790000	1352	-0.0025312851686512	1.21933454886565	0.622669590795587	0.743989593104076	non-significant
1	44820000	1353	-0.0025312851686512	1.21933454886565	0.622669590795587	0.743989593104076	non-significant
1	44850000	1354	-0.0025312851686512	1.3261928774221	0.615208583978679	0.743989593104076	non-significant
1	44880000	1355	-0.00203608350959428	1.32694418271348	0.468526957525943	0.642753524345343	non-significant
1	44910000	1356	-0.0025312851686512	1.09617937064098	0.660545906054959	0.765816986605343	non-significant
1	44940000	1357	-0.0025312851686512	1.09617937064098	0.660545906054959	0.765816986605343	non-significant
1	44970000	1358	-0.0025312851686512	1.09617937064098	0.660545906054959	0.765816986605343	non-significant
1	45000000	1359	-0.0025312851686512	1.09617937064098	0.660545906054959	0.765816986605343	non-significant
1	45030000	1360	-0.0025312851686512	1.09617937064098	0.660545906054959	0.765816986605343	non-significant
1	45060000	1361	-0.0025312851686512	1.09617937064098	0.660545906054959	0.765816986605343	non-significant
1	45090000	1362	-0.0025312851686512	1.09617937064098	0.660545906054959	0.765816986605343	non-significant
1	45120000	1363	-0.0025312851686512	1.09617937064098	0.660545906054959	0.765816986605343	non-significant
1	45150000	1364	-0.0025312851686512	1.09617937064098	0.660545906054959	0.765816986605343	non-significant
1	45180000	1365	-0.0025312851686512	1.09617937064098	0.660545906054959	0.765816986605343	non-significant
1	45210000	1366	-0.00501793123647332	1.10639249000942	0.820022208771797	0.871374868752642	non-significant
1	45240000	1367	-0.00501793123647332	1.09622911958634	0.722962468198294	0.811403213224318	non-significant
1	45270000	1368	-0.00501793123647332	1.09622911958634	0.722962468198294	0.811403213224318	non-significant
1	45300000	1369	-0.00501793123647332	1.09622911958634	0.722962468198294	0.811403213224318	non-significant
1	45330000	1370	-0.00501793123647332	1.12720322597961	0.7710441575593	0.841982147062959	non-significant
1	45360000	1371	-0.00501793123647332	1.12720322597961	0.7710441575593	0.841982147062959	non-significant
1	45390000	1372	-0.00501793123647332	1.12720322597961	0.7710441575593	0.841982147062959	non-significant
1	45420000	1373	-0.00501793123647332	1.12720322597961	0.7710441575593	0.841982147062959	non-significant
1	45450000	1374	-0.00501793123647332	1.12720322597961	0.7710441575593	0.841982147062959	non-significant
1	45480000	1375	-0.00501793123647332	1.12720322597961	0.7710441575593	0.841982147062959	non-significant
1	45510000	1376	-0.00501793123647332	1.12720322597961	0.7710441575593	0.841982147062959	non-significant
1	45540000	1377	-0.00501793123647332	1.12720322597961	0.7710441575593	0.841982147062959	non-significant
1	45570000	1378	-0.00501793123647332	1.12720322597961	0.7710441575593	0.841982147062959	non-significant
1	45600000	1379	-0.00501793123647332	1.12720322597961	0.7710441575593	0.841982147062959	non-significant
1	45630000	1380	-0.00501793123647332	1.12720322597961	0.7710441575593	0.841982147062959	non-significant
1	45690000	1381	-0.00501793123647332	1.12720322597961	0.7710441575593	0.841982147062959	non-significant
1	45720000	1382	-0.00501793123647332	1.12720322597961	0.7710441575593	0.841982147062959	non-significant
1	45750000	1383	-0.00501793123647332	1.12720322597961	0.7710441575593	0.841982147062959	non-significant
1	45780000	1384	-0.00501793123647332	1.12720322597961	0.7710441575593	0.841982147062959	non-significant
1	45810000	1385	-0.00501793123647332	1.12720322597961	0.7710441575593	0.841982147062959	non-significant
1	45840000	1386	-0.00501793123647332	1.12720322597961	0.7710441575593	0.841982147062959	non-significant
1	45870000	1387	-0.00501793123647332	1.12720322597961	0.7710441575593	0.841982147062959	non-significant
1	45900000	1388	-0.00501793123647332	1.12720322597961	0.7710441575593	0.841982147062959	non-significant
1	45930000	1389	-0.00501793123647332	1.10749090822844	0.779149766916096	0.846996737756247	non-significant
1	45960000	1390	-0.00501793123647332	1.10749090822844	0.779149766916096	0.846996737756247	non-significant
1	45990000	1391	-0.00501793123647332	1.11280125278817	0.715048349165793	0.809670069487862	non-significant
1	46020000	1392	-0.00501793123647332	1.11280125278817	0.715048349165793	0.809670069487862	non-significant
1	46050000	1393	-0.00501793123647332	1.11280125278817	0.715048349165793	0.809670069487862	non-significant
1	46080000	1394	-0.00501793123647332	1.09908863429914	0.746880158718327	0.825915721227432	non-significant
1	46110000	1395	-0.00501793123647332	1.09908863429914	0.746880158718327	0.825915721227432	non-significant
1	46140000	1396	-0.00501793123647332	1.09908863429914	0.746880158718327	0.825915721227432	non-significant
1	46170000	1397	-0.00501793123647332	1.09908863429914	0.746880158718327	0.825915721227432	non-significant
1	46200000	1398	-0.00501793123647332	1.09908863429914	0.746880158718327	0.825915721227432	non-significant
1	46230000	1399	-0.00501793123647332	1.12910919587966	0.715048349165793	0.809670069487862	non-significant
1	46260000	1400	-0.00501793123647332	1.12910919587966	0.715048349165793	0.809670069487862	non-significant
1	46290000	1401	-0.00501793123647332	1.12910919587966	0.715048349165793	0.809670069487862	non-significant
1	46320000	1402	-0.00501793123647332	1.12910919587966	0.715048349165793	0.809670069487862	non-significant
1	46350000	1403	-0.00501793123647332	1.12910919587966	0.715048349165793	0.809670069487862	non-significant
1	46380000	1404	-0.00501793123647332	1.12910919587966	0.715048349165793	0.809670069487862	non-significant
1	46410000	1405	-0.00501793123647332	1.12910919587966	0.715048349165793	0.809670069487862	non-significant
1	46440000	1406	-0.00501793123647332	1.12910919587966	0.715048349165793	0.809670069487862	non-significant
1	46470000	1407	-0.00501793123647332	1.12910919587966	0.715048349165793	0.809670069487862	non-significant
1	46530000	1408	-0.00501793123647332	1.12910919587966	0.715048349165793	0.809670069487862	non-significant
1	46560000	1409	-0.00501793123647332	1.12910919587966	0.715048349165793	0.809670069487862	non-significant
1	46590000	1410	-0.00501793123647332	1.12910919587966	0.715048349165793	0.809670069487862	non-significant
1	46620000	1411	-0.00501793123647332	1.12910919587966	0.715048349165793	0.809670069487862	non-significant
1	46650000	1412	-0.00501793123647332	1.12910919587966	0.715048349165793	0.809670069487862	non-significant
1	46680000	1413	-0.00501793123647332	1.12910919587966	0.715048349165793	0.809670069487862	non-significant
1	46710000	1414	-0.00501793123647332	1.12910919587966	0.715048349165793	0.809670069487862	non-significant
1	46740000	1415	-0.00501793123647332	1.12910919587966	0.715048349165793	0.809670069487862	non-significant
1	46770000	1416	-0.00501793123647332	1.12826234669611	0.715048349165793	0.809670069487862	non-significant
1	46800000	1417	-0.00501793123647332	1.12826234669611	0.715048349165793	0.809670069487862	non-significant
1	46830000	1418	-0.0025312851686512	1.12944698176164	0.515173818098575	0.672940986981901	non-significant
1	46860000	1419	-0.0025312851686512	1.12944698176164	0.515173818098575	0.672940986981901	non-significant
1	46890000	1420	-0.0025312851686512	1.12944698176164	0.515173818098575	0.672940986981901	non-significant
1	46950000	1421	-0.0025312851686512	1.12944698176164	0.515173818098575	0.672940986981901	non-significant
1	46980000	1422	-0.0025312851686512	1.07168846142103	0.376906642933985	0.637753297965649	non-significant
1	47010000	1423	-0.0025312851686512	1.07168846142103	0.376906642933985	0.637753297965649	non-significant
1	47040000	1424	-0.0025312851686512	1.07168846142103	0.376906642933985	0.637753297965649	non-significant
1	47070000	1425	-0.0025312851686512	1.07168846142103	0.376906642933985	0.637753297965649	non-significant
1	47100000	1426	-0.0025312851686512	1.07168846142103	0.376906642933985	0.637753297965649	non-significant
1	47130000	1427	-0.0025312851686512	1.07168846142103	0.376906642933985	0.637753297965649	non-significant
1	47160000	1428	-0.0025312851686512	1.07168846142103	0.376906642933985	0.637753297965649	non-significant
1	47190000	1429	-0.0025312851686512	1.07168846142103	0.376906642933985	0.637753297965649	non-significant
1	47220000	1430	-0.0025312851686512	1.07168846142103	0.376906642933985	0.637753297965649	non-significant
1	47250000	1431	-0.0025312851686512	1.07168846142103	0.376906642933985	0.637753297965649	non-significant
1	47280000	1432	-0.0025312851686512	1.07168846142103	0.376906642933985	0.637753297965649	non-significant
1	47310000	1433	-0.0025312851686512	1.07168846142103	0.376906642933985	0.637753297965649	non-significant
1	47430000	1434	-0.00501793123647332	1.07642487654054	0.578509404082866	0.727141180140834	non-significant
1	47460000	1435	-0.00501793123647332	1.07642487654054	0.578509404082866	0.727141180140834	non-significant
1	47490000	1436	-0.0025312851686512	1.06726033715792	0.462059373915129	0.640796882174304	non-significant
1	47520000	1437	-0.00203608350959428	1.04313204047442	0.327654258367907	0.637753297965649	non-significant
1	47640000	1438	-0.0025312851686512	1.03252211499114	0.475044342800082	0.646996883014878	non-significant
1	47670000	1439	-0.0025312851686512	1.03252211499114	0.475044342800082	0.646996883014878	non-significant
1	47700000	1440	-0.0025312851686512	1.03252211499114	0.475044342800082	0.646996883014878	non-significant
1	47730000	1441	-0.0025312851686512	1.11381077370433	0.564123451288536	0.712003438880331	non-significant
1	47760000	1442	-0.0025312851686512	1.11381077370433	0.564123451288536	0.712003438880331	non-significant
1	47790000	1443	-0.0025312851686512	1.11381077370433	0.564123451288536	0.712003438880331	non-significant
1	47820000	1444	-0.00203608350959428	1.1146397250166	0.38844217256222	0.637753297965649	non-significant
1	47850000	1445	-0.00203608350959428	1.12673597737522	0.37121895218569	0.637753297965649	non-significant
1	47880000	1446	-0.00203608350959428	1.06646310277227	0.36558482680119	0.637753297965649	non-significant
1	47910000	1447	-0.0025312851686512	1.06680101818354	0.542873061758128	0.692685813971723	non-significant
1	47940000	1448	-0.0025312851686512	1.06680101818354	0.542873061758128	0.692685813971723	non-significant
1	47970000	1449	-0.0025312851686512	1.06290673159904	0.535879280812732	0.685513641749645	non-significant
1	48000000	1450	-0.0025312851686512	1.06290673159904	0.535879280812732	0.685513641749645	non-significant
1	48030000	1451	-0.0025312851686512	1.06290673159904	0.535879280812732	0.685513641749645	non-significant
1	48060000	1452	-0.0025312851686512	1.06290673159904	0.535879280812732	0.685513641749645	non-significant
1	48090000	1453	-0.0025312851686512	1.06290673159904	0.535879280812732	0.685513641749645	non-significant
1	48120000	1454	-0.0025312851686512	1.06290673159904	0.535879280812732	0.685513641749645	non-significant
1	48150000	1455	-0.00501793123647332	0.988458624392918	0.803607756222827	0.860867579490314	non-significant
1	48180000	1456	-0.0025312851686512	0.988248301274987	0.585766466057851	0.729703022845765	non-significant
1	48210000	1457	-0.0025312851686512	0.988248301274987	0.585766466057851	0.729703022845765	non-significant
1	48240000	1458	-0.0025312851686512	0.988248301274987	0.585766466057851	0.729703022845765	non-significant
1	48270000	1459	-0.0025312851686512	0.988248301274987	0.585766466057851	0.729703022845765	non-significant
1	48300000	1460	-0.0025312851686512	0.988248301274987	0.585766466057851	0.729703022845765	non-significant
1	48330000	1461	-0.0025312851686512	0.988248301274987	0.585766466057851	0.729703022845765	non-significant
1	48360000	1462	-0.0025312851686512	0.988248301274987	0.585766466057851	0.729703022845765	non-significant
1	48390000	1463	-0.0025312851686512	0.988248301274987	0.585766466057851	0.729703022845765	non-significant
1	48420000	1464	-0.0025312851686512	0.988248301274987	0.585766466057851	0.729703022845765	non-significant
1	48450000	1465	-0.0025312851686512	0.988248301274987	0.585766466057851	0.729703022845765	non-significant
1	48480000	1466	-0.0025312851686512	0.979950406826816	0.630169549282301	0.75038584892396	non-significant
1	48510000	1467	-0.0025312851686512	0.979950406826816	0.630169549282301	0.75038584892396	non-significant
1	48540000	1468	-0.0025312851686512	0.979950406826816	0.630169549282301	0.75038584892396	non-significant
1	48570000	1469	-0.0025312851686512	0.979950406826816	0.630169549282301	0.75038584892396	non-significant
1	48600000	1470	-0.0025312851686512	0.979950406826816	0.630169549282301	0.75038584892396	non-significant
1	48630000	1471	-0.00501793123647332	0.980197972427982	0.820022208771797	0.871374868752642	non-significant
1	48660000	1472	-0.00501793123647332	0.980197972427982	0.820022208771797	0.871374868752642	non-significant
1	48690000	1473	-0.00501793123647332	0.980197972427982	0.820022208771797	0.871374868752642	non-significant
1	48720000	1474	-0.00501793123647332	0.980197972427982	0.820022208771797	0.871374868752642	non-significant
1	48750000	1475	-0.00501793123647332	0.980197972427982	0.820022208771797	0.871374868752642	non-significant
1	48780000	1476	-0.00501793123647332	0.980197972427982	0.820022208771797	0.871374868752642	non-significant
1	48810000	1477	-0.00501793123647332	0.980197972427982	0.820022208771797	0.871374868752642	non-significant
1	48840000	1478	-0.00501793123647332	0.980197972427982	0.820022208771797	0.871374868752642	non-significant
1	48870000	1479	-0.00501793123647332	0.980197972427982	0.820022208771797	0.871374868752642	non-significant
1	48900000	1480	-0.00501793123647332	0.980197972427982	0.820022208771797	0.871374868752642	non-significant
1	48930000	1481	-0.00501793123647332	0.980174062019187	0.820022208771797	0.871374868752642	non-significant
1	48960000	1482	-0.00501793123647332	1.0293165801052	0.820022208771797	0.871374868752642	non-significant
1	48990000	1483	-0.0025312851686512	0.827803114239875	0.630169549282301	0.75038584892396	non-significant
1	49020000	1484	-0.0025312851686512	0.827803114239875	0.630169549282301	0.75038584892396	non-significant
1	49050000	1485	-0.0025312851686512	0.827803114239875	0.630169549282301	0.75038584892396	non-significant
1	49080000	1486	-0.0025312851686512	0.827803114239875	0.630169549282301	0.75038584892396	non-significant
1	49110000	1487	-0.00501793123647332	0.830040143518975	0.7710441575593	0.841982147062959	non-significant
1	49140000	1488	-0.00501793123647332	0.830040143518975	0.7710441575593	0.841982147062959	non-significant
1	49170000	1489	-0.00501793123647332	0.830040143518975	0.7710441575593	0.841982147062959	non-significant
1	49200000	1490	-0.00501793123647332	0.830040143518975	0.7710441575593	0.841982147062959	non-significant
1	49230000	1491	-0.00501793123647332	0.830040143518975	0.7710441575593	0.841982147062959	non-significant
1	49260000	1492	-0.0152789955040824	0.835205813704406	0.953587828910866	0.962398226059746	non-significant
1	49290000	1493	-0.0152789955040824	0.835205813704406	0.953587828910866	0.962398226059746	non-significant
1	49320000	1494	-0.0152789955040824	0.835205813704406	0.953587828910866	0.962398226059746	non-significant
1	49350000	1495	-0.0152789955040824	0.835205813704406	0.953587828910866	0.962398226059746	non-significant
1	49380000	1496	-0.0152789955040824	0.835205813704406	0.953587828910866	0.962398226059746	non-significant
1	49410000	1497	-0.0152789955040824	0.835205813704406	0.953587828910866	0.962398226059746	non-significant
1	49440000	1498	-0.0152789955040824	0.835205813704406	0.953587828910866	0.962398226059746	non-significant
1	49470000	1499	-0.0152789955040824	0.835205813704406	0.953587828910866	0.962398226059746	non-significant
1	49500000	1500	-0.0152789955040824	0.835205813704406	0.953587828910866	0.962398226059746	non-significant
1	49530000	1501	-0.0152789955040824	0.835205813704406	0.953587828910866	0.962398226059746	non-significant
1	49560000	1502	-0.0152789955040824	0.835205813704406	0.953587828910866	0.962398226059746	non-significant
1	49590000	1503	-0.0152789955040824	0.835205813704406	0.953587828910866	0.962398226059746	non-significant
1	49620000	1504	-0.0152789955040824	0.835205813704406	0.953587828910866	0.962398226059746	non-significant
1	49650000	1505	-0.0152789955040824	0.835205813704406	0.953587828910866	0.962398226059746	non-significant
1	49680000	1506	-0.0152789955040824	0.835205813704406	0.953587828910866	0.962398226059746	non-significant
1	49710000	1507	-0.0186063645707226	0.836539956846529	0.795432411493792	0.853024695314173	non-significant
1	49740000	1508	-0.0186063645707226	0.836539956846529	0.795432411493792	0.853024695314173	non-significant
1	49770000	1509	-0.0186063645707226	0.841921561938179	0.779149766916096	0.846996737756247	non-significant
1	49800000	1510	-0.0186063645707226	0.830127548265212	0.844790242269252	0.888644084216723	non-significant
1	49830000	1511	-0.0186063645707226	0.830127548265212	0.844790242269252	0.888644084216723	non-significant
1	49860000	1512	-0.0186063645707226	0.830127548265212	0.844790242269252	0.888644084216723	non-significant
1	49890000	1513	-0.0186063645707226	0.830127548265212	0.844790242269252	0.888644084216723	non-significant
1	49920000	1514	-0.0186063645707226	0.830127548265212	0.844790242269252	0.888644084216723	non-significant
1	49950000	1515	-0.0243899187869232	0.862650193149832	0.660545906054959	0.765816986605343	non-significant
1	49980000	1516	-0.0243899187869232	0.862650193149832	0.660545906054959	0.765816986605343	non-significant
1	50010000	1517	-0.0243899187869232	0.862650193149832	0.660545906054959	0.765816986605343	non-significant
1	50040000	1518	-0.0186063645707226	0.830130561148961	0.861389533375938	0.901223320537442	non-significant
1	50070000	1519	-0.0186063645707226	0.830130561148961	0.861389533375938	0.901223320537442	non-significant
1	50100000	1520	-0.0186063645707226	0.830130561148961	0.861389533375938	0.901223320537442	non-significant
1	50130000	1521	-0.0186063645707226	0.830130561148961	0.861389533375938	0.901223320537442	non-significant
1	50160000	1522	-0.0186063645707226	0.830130561148961	0.861389533375938	0.901223320537442	non-significant
1	50190000	1523	-0.0186063645707226	0.830130561148961	0.861389533375938	0.901223320537442	non-significant
1	50220000	1524	-0.0186063645707226	0.830130561148961	0.861389533375938	0.901223320537442	non-significant
1	50250000	1525	-0.0186063645707226	0.830130561148961	0.861389533375938	0.901223320537442	non-significant
1	50280000	1526	-0.0186063645707226	0.830130561148961	0.861389533375938	0.901223320537442	non-significant
1	50310000	1527	-0.0186063645707226	0.830130561148961	0.861389533375938	0.901223320537442	non-significant
1	50340000	1528	-0.0186063645707226	0.830130561148961	0.861389533375938	0.901223320537442	non-significant
1	50370000	1529	-0.0186063645707226	0.830130561148961	0.861389533375938	0.901223320537442	non-significant
1	50400000	1530	-0.0186063645707226	0.830130561148961	0.861389533375938	0.901223320537442	non-significant
1	50430000	1531	-0.0186063645707226	0.830130561148961	0.861389533375938	0.901223320537442	non-significant
1	50460000	1532	-0.0186063645707226	0.830130561148961	0.861389533375938	0.901223320537442	non-significant
1	50490000	1533	-0.0186063645707226	0.830130561148961	0.861389533375938	0.901223320537442	non-significant
1	50520000	1534	-0.0186063645707226	0.830130561148961	0.861389533375938	0.901223320537442	non-significant
1	50550000	1535	-0.0186063645707226	0.830130561148961	0.861389533375938	0.901223320537442	non-significant
1	50580000	1536	-0.0152789955040824	0.838793673656279	0.928328259894409	0.945091432200642	non-significant
1	50610000	1537	-0.0152789955040824	0.838793673656279	0.928328259894409	0.945091432200642	non-significant
1	50640000	1538	-0.0152789955040824	0.838793673656279	0.928328259894409	0.945091432200642	non-significant
1	50670000	1539	-0.0186063645707226	0.838854854432306	1	1	non-significant
1	50700000	1540	-0.0186063645707226	0.838854854432306	1	1	non-significant
1	50730000	1541	-0.0186063645707226	0.838854854432306	1	1	non-significant
1	50760000	1542	-0.0186063645707226	0.838854854432306	1	1	non-significant
1	50790000	1543	-0.0186063645707226	0.838854854432306	1	1	non-significant
1	50820000	1544	-0.0186063645707226	0.838854854432306	1	1	non-significant
1	50850000	1545	-0.0186063645707226	0.838854854432306	1	1	non-significant
1	50880000	1546	-0.0186063645707226	0.887422366341588	0.928328259894409	0.945091432200642	non-significant
1	50910000	1547	-0.0287101411420447	0.882006963345746	0.730906331734468	0.815214767893374	non-significant
1	50940000	1548	-0.0287101411420447	1.0600183848609	0.730906331734468	0.815214767893374	non-significant
1	50970000	1549	-0.0287101411420447	1.0748933570319	0.762963470858496	0.841571098891093	non-significant
1	51000000	1550	-0.0287101411420447	1.0748933570319	0.762963470858496	0.841571098891093	non-significant
1	51030000	1551	-0.0186063645707226	1.07167710813641	0.886401427062473	0.917913253828137	non-significant
1	51060000	1552	-0.0186063645707226	1.07167710813641	0.886401427062473	0.917913253828137	non-significant
1	51090000	1553	-0.0186063645707226	1.10509228942207	0.811804643148474	0.86606535331161	non-significant
1	51120000	1554	-0.0152789955040824	1.10597207316844	0.970455061337667	0.973937888861848	non-significant
1	51150000	1555	-0.00501793123647332	1.10564339730251	0.779149766916096	0.846996737756247	non-significant
1	51180000	1556	-0.00501793123647332	1.07250726486319	0.795432411493792	0.853024695314173	non-significant
1	51210000	1557	-0.00501793123647332	1.07250726486319	0.795432411493792	0.853024695314173	non-significant
1	51240000	1558	-0.00501793123647332	1.07250726486319	0.795432411493792	0.853024695314173	non-significant
1	51270000	1559	-0.00501793123647332	1.07250726486319	0.795432411493792	0.853024695314173	non-significant
1	51300000	1560	-0.00501793123647332	1.07250726486319	0.795432411493792	0.853024695314173	non-significant
1	51330000	1561	-0.00501793123647332	1.07250726486319	0.795432411493792	0.853024695314173	non-significant
1	51360000	1562	-0.0152789955040824	1.04297669254897	0.928328259894409	0.945091432200642	non-significant
1	51390000	1563	-0.0152789955040824	1.04056207653381	0.844790242269252	0.888644084216723	non-significant
1	51420000	1564	-0.0152789955040824	1.04056207653381	0.844790242269252	0.888644084216723	non-significant
1	51450000	1565	-0.0152789955040824	1.04056207653381	0.844790242269252	0.888644084216723	non-significant
1	51480000	1566	-0.0152789955040824	1.04056207653381	0.844790242269252	0.888644084216723	non-significant
1	51510000	1567	-0.0152789955040824	1.0343804126888	0.853081755549621	0.896152449744163	non-significant
1	51540000	1568	-0.0186063645707226	1.03761421190128	0.645283746047865	0.760225592959323	non-significant
1	51570000	1569	-0.0152789955040824	1.03446346770369	0.861389533375938	0.901223320537442	non-significant
1	51600000	1570	-0.0152789955040824	1.03446346770369	0.861389533375938	0.901223320537442	non-significant
1	51630000	1571	-0.0152789955040824	1.03446346770369	0.861389533375938	0.901223320537442	non-significant
1	51660000	1572	-0.0152789955040824	1.03446346770369	0.861389533375938	0.901223320537442	non-significant
1	51690000	1573	-0.00501793123647332	1.04537814802625	0.878050276829904	0.911696047128748	non-significant
1	51720000	1574	-0.0152789955040824	1.04529839171447	0.919923163870128	0.93803717015987	non-significant
1	51750000	1575	-0.0152789955040824	1.04529839171447	0.919923163870128	0.93803717015987	non-significant
1	51780000	1576	-0.0152789955040824	1.04529839171447	0.919923163870128	0.93803717015987	non-significant
1	51810000	1577	-0.0152789955040824	1.04529839171447	0.919923163870128	0.93803717015987	non-significant
1	51840000	1578	-0.0152789955040824	1.04529839171447	0.919923163870128	0.93803717015987	non-significant
1	51870000	1579	-0.0152789955040824	1.04529839171447	0.919923163870128	0.93803717015987	non-significant
1	51900000	1580	-0.0152789955040824	1.04529839171447	0.919923163870128	0.93803717015987	non-significant
1	51930000	1581	-0.0152789955040824	1.04529839171447	0.919923163870128	0.93803717015987	non-significant
1	51960000	1582	-0.0152789955040824	1.04529839171447	0.919923163870128	0.93803717015987	non-significant
1	51990000	1583	-0.0152789955040824	1.04529839171447	0.919923163870128	0.93803717015987	non-significant
1	52020000	1584	-0.0152789955040824	1.04529839171447	0.919923163870128	0.93803717015987	non-significant
1	52050000	1585	-0.0152789955040824	1.04529839171447	0.919923163870128	0.93803717015987	non-significant
1	52080000	1586	-0.0152789955040824	1.04529839171447	0.919923163870128	0.93803717015987	non-significant
1	52110000	1587	-0.0152789955040824	1.04529839171447	0.919923163870128	0.93803717015987	non-significant
1	52140000	1588	-0.0152789955040824	1.04529839171447	0.919923163870128	0.93803717015987	non-significant
1	52170000	1589	-0.0152789955040824	1.04529839171447	0.919923163870128	0.93803717015987	non-significant
1	52200000	1590	-0.0152789955040824	1.04529839171447	0.919923163870128	0.93803717015987	non-significant
1	52230000	1591	-0.0152789955040824	1.04529839171447	0.919923163870128	0.93803717015987	non-significant
1	52260000	1592	-0.0152789955040824	1.04529839171447	0.919923163870128	0.93803717015987	non-significant
1	52290000	1593	-0.0152789955040824	1.04529839171447	0.919923163870128	0.93803717015987	non-significant
1	52320000	1594	-0.0152789955040824	1.04529839171447	0.919923163870128	0.93803717015987	non-significant
1	52350000	1595	-0.0152789955040824	1.04529839171447	0.919923163870128	0.93803717015987	non-significant
1	52380000	1596	-0.0152789955040824	1.04529839171447	0.919923163870128	0.93803717015987	non-significant
1	52410000	1597	-0.0152789955040824	1.04529839171447	0.919923163870128	0.93803717015987	non-significant
1	52440000	1598	-0.0152789955040824	1.04529839171447	0.919923163870128	0.93803717015987	non-significant
1	52470000	1599	-0.0152789955040824	1.04529839171447	0.919923163870128	0.93803717015987	non-significant
1	52500000	1600	-0.0152789955040824	1.04529839171447	0.919923163870128	0.93803717015987	non-significant
1	52530000	1601	-0.0152789955040824	1.04529839171447	0.919923163870128	0.93803717015987	non-significant
1	52560000	1602	-0.0152789955040824	1.04529839171447	0.919923163870128	0.93803717015987	non-significant
1	52590000	1603	-0.0152789955040824	1.04529839171447	0.919923163870128	0.93803717015987	non-significant
1	52620000	1604	-0.0152789955040824	1.04529839171447	0.919923163870128	0.93803717015987	non-significant
1	52680000	1605	-0.0152789955040824	1.15670079172484	0.919923163870128	0.93803717015987	non-significant
1	52710000	1606	-0.0152789955040824	1.03081355176571	0.928328259894409	0.945091432200642	non-significant
1	52740000	1607	-0.0152789955040824	1.03081355176571	0.928328259894409	0.945091432200642	non-significant
1	52770000	1608	-0.0152789955040824	1.03081355176571	0.928328259894409	0.945091432200642	non-significant
1	52800000	1609	-0.0152789955040824	1.03081355176571	0.928328259894409	0.945091432200642	non-significant
1	52830000	1610	-0.0152789955040824	1.03081355176571	0.928328259894409	0.945091432200642	non-significant
1	52860000	1611	-0.0152789955040824	1.03081355176571	0.928328259894409	0.945091432200642	non-significant
1	52890000	1612	-0.0152789955040824	1.04120661852391	0.894765211643938	0.925751604943433	non-significant
1	52920000	1613	-0.00857213937663082	1.03041016539789	1	1	non-significant
1	52950000	1614	-0.00857213937663082	1.03268294114053	0.919923163870128	0.93803717015987	non-significant
1	52980000	1615	-0.00857213937663082	1.03268294114053	0.919923163870128	0.93803717015987	non-significant
1	53010000	1616	-0.00857213937663082	1.03268294114053	0.919923163870128	0.93803717015987	non-significant
1	53040000	1617	-0.00857213937663082	1.03268294114053	0.919923163870128	0.93803717015987	non-significant
1	53070000	1618	-0.00857213937663082	1.03268294114053	0.919923163870128	0.93803717015987	non-significant
1	53100000	1619	-0.00857213937663082	1.03268294114053	0.919923163870128	0.93803717015987	non-significant
1	53130000	1620	-0.00857213937663082	1.03268294114053	0.919923163870128	0.93803717015987	non-significant
1	53160000	1621	-0.00857213937663082	1.03268294114053	0.919923163870128	0.93803717015987	non-significant
1	53190000	1622	-0.00501793123647332	1.02268614027387	0.722962468198294	0.811403213224318	non-significant
1	53220000	1623	-0.00857213937663082	1.03322025166335	0.970455061337667	0.973937888861848	non-significant
1	53250000	1624	-0.00857213937663082	1.03322025166335	0.970455061337667	0.973937888861848	non-significant
1	53280000	1625	-0.00857213937663082	1.03322025166335	0.970455061337667	0.973937888861848	non-significant
1	53310000	1626	-0.00857213937663082	1.03322025166335	0.970455061337667	0.973937888861848	non-significant
1	53340000	1627	-0.00857213937663082	1.03322025166335	0.970455061337667	0.973937888861848	non-significant
1	53370000	1628	-0.00857213937663082	1.03322025166335	0.970455061337667	0.973937888861848	non-significant
1	53400000	1629	-0.0152789955040824	1.0361933200719	0.746880158718327	0.825915721227432	non-significant
1	53430000	1630	-0.00501793123647332	1.02131990942012	0.707164746126996	0.804260409984355	non-significant
1	53460000	1631	-0.00501793123647332	1.02131990942012	0.707164746126996	0.804260409984355	non-significant
1	53490000	1632	-0.00501793123647332	0.995615985632851	0.522029190948842	0.674959510620188	non-significant
1	53520000	1633	-0.00501793123647332	0.995615985632851	0.522029190948842	0.674959510620188	non-significant
1	53550000	1634	-0.00501793123647332	0.995615985632851	0.522029190948842	0.674959510620188	non-significant
1	53580000	1635	-0.00501793123647332	0.995615985632851	0.522029190948842	0.674959510620188	non-significant
1	53610000	1636	-0.00501793123647332	0.971760690060958	0.462059373915129	0.640796882174304	non-significant
1	53640000	1637	-0.00501793123647332	0.971760690060958	0.462059373915129	0.640796882174304	non-significant
1	53670000	1638	-0.00501793123647332	0.971760690060958	0.462059373915129	0.640796882174304	non-significant
1	53700000	1639	-0.00501793123647332	0.971760690060958	0.462059373915129	0.640796882174304	non-significant
1	53730000	1640	-0.00501793123647332	0.971760690060958	0.462059373915129	0.640796882174304	non-significant
1	53760000	1641	-0.00501793123647332	0.971760690060958	0.462059373915129	0.640796882174304	non-significant
1	53790000	1642	-0.00501793123647332	0.971760690060958	0.462059373915129	0.640796882174304	non-significant
1	53820000	1643	-0.00501793123647332	0.971760690060958	0.462059373915129	0.640796882174304	non-significant
1	53850000	1644	-0.00501793123647332	1.25044822455643	0.424317675575541	0.637753297965649	non-significant
1	53880000	1645	-0.00501793123647332	0.987509036378163	0.43047983181072	0.637753297965649	non-significant
1	53910000	1646	-0.00501793123647332	0.987509036378163	0.43047983181072	0.637753297965649	non-significant
1	53940000	1647	-0.00501793123647332	0.987509036378163	0.43047983181072	0.637753297965649	non-significant
1	53970000	1648	-0.00501793123647332	0.987509036378163	0.43047983181072	0.637753297965649	non-significant
1	54000000	1649	-0.00501793123647332	0.987509036378163	0.43047983181072	0.637753297965649	non-significant
1	54030000	1650	-0.00501793123647332	0.987509036378163	0.43047983181072	0.637753297965649	non-significant
1	54060000	1651	-0.00501793123647332	0.987509036378163	0.43047983181072	0.637753297965649	non-significant
1	54090000	1652	-0.00501793123647332	0.987509036378163	0.43047983181072	0.637753297965649	non-significant
1	54120000	1653	-0.00501793123647332	0.987509036378163	0.43047983181072	0.637753297965649	non-significant
1	54150000	1654	-0.00501793123647332	0.987509036378163	0.43047983181072	0.637753297965649	non-significant
1	54180000	1655	-0.00501793123647332	0.987509036378163	0.43047983181072	0.637753297965649	non-significant
1	54210000	1656	-0.00857213937663082	1.01475951793158	0.645283746047865	0.760225592959323	non-significant
1	54240000	1657	-0.00857213937663082	1.01475951793158	0.645283746047865	0.760225592959323	non-significant
1	54270000	1658	-0.00857213937663082	1.01475951793158	0.645283746047865	0.760225592959323	non-significant
1	54300000	1659	-0.00857213937663082	1.01475951793158	0.645283746047865	0.760225592959323	non-significant
1	54330000	1660	-0.00857213937663082	1.01769649876491	0.683704599641404	0.783441871183913	non-significant
1	54360000	1661	-0.00857213937663082	1.01769649876491	0.683704599641404	0.783441871183913	non-significant
1	54390000	1662	-0.00857213937663082	1.01769649876491	0.683704599641404	0.783441871183913	non-significant
1	54420000	1663	-0.00857213937663082	1.01769649876491	0.683704599641404	0.783441871183913	non-significant
1	54450000	1664	-0.00857213937663082	1.01769649876491	0.683704599641404	0.783441871183913	non-significant
1	54480000	1665	-0.00857213937663082	1.01769649876491	0.683704599641404	0.783441871183913	non-significant
1	54510000	1666	-0.00857213937663082	1.01769649876491	0.683704599641404	0.783441871183913	non-significant
1	54540000	1667	-0.00857213937663082	1.01769649876491	0.683704599641404	0.783441871183913	non-significant
1	54570000	1668	-0.00857213937663082	1.01769649876491	0.683704599641404	0.783441871183913	non-significant
1	54600000	1669	-0.00857213937663082	1.02943350911748	0.600405928404998	0.742383771750856	non-significant
1	54630000	1670	-0.00857213937663082	1.02943350911748	0.600405928404998	0.742383771750856	non-significant
1	54660000	1671	-0.00857213937663082	1.02943350911748	0.600405928404998	0.742383771750856	non-significant
1	54690000	1672	-0.00857213937663082	1.02943350911748	0.600405928404998	0.742383771750856	non-significant
1	54720000	1673	-0.00857213937663082	1.02943350911748	0.600405928404998	0.742383771750856	non-significant
1	54750000	1674	-0.00857213937663082	1.02943350911748	0.600405928404998	0.742383771750856	non-significant
1	54780000	1675	-0.00857213937663082	1.01771271827378	0.683704599641404	0.783441871183913	non-significant
1	54810000	1676	-0.00857213937663082	1.01771271827378	0.683704599641404	0.783441871183913	non-significant
1	54840000	1677	-0.00857213937663082	1.01771271827378	0.683704599641404	0.783441871183913	non-significant
1	54870000	1678	-0.00857213937663082	1.01771271827378	0.683704599641404	0.783441871183913	non-significant
1	54900000	1679	-0.00857213937663082	1.01771271827378	0.683704599641404	0.783441871183913	non-significant
1	54930000	1680	-0.00501793123647332	1.02030837503567	0.449274950356963	0.640151272757779	non-significant
1	54960000	1681	-0.00857213937663082	1.01495713968889	0.652896667190186	0.761621992378873	non-significant
1	54990000	1682	-0.00857213937663082	1.01495713968889	0.652896667190186	0.761621992378873	non-significant
1	55020000	1683	-0.00857213937663082	1.01495713968889	0.652896667190186	0.761621992378873	non-significant
1	55050000	1684	-0.00857213937663082	1.01495713968889	0.652896667190186	0.761621992378873	non-significant
1	55080000	1685	-0.00857213937663082	1.01495713968889	0.652896667190186	0.761621992378873	non-significant
1	55110000	1686	-0.00857213937663082	1.01495713968889	0.652896667190186	0.761621992378873	non-significant
1	55140000	1687	-0.00857213937663082	1.01495713968889	0.652896667190186	0.761621992378873	non-significant
1	55170000	1688	-0.00857213937663082	1.01495713968889	0.652896667190186	0.761621992378873	non-significant
1	55200000	1689	-0.00857213937663082	1.01495713968889	0.652896667190186	0.761621992378873	non-significant
1	55230000	1690	-0.00857213937663082	1.01495713968889	0.652896667190186	0.761621992378873	non-significant
1	55260000	1691	-0.00857213937663082	1.01495713968889	0.652896667190186	0.761621992378873	non-significant
1	55290000	1692	-0.00857213937663082	1.01495713968889	0.652896667190186	0.761621992378873	non-significant
1	55320000	1693	-0.00857213937663082	1.01495713968889	0.652896667190186	0.761621992378873	non-significant
1	55350000	1694	-0.00857213937663082	1.01495713968889	0.652896667190186	0.761621992378873	non-significant
1	55410000	1695	-0.00857213937663082	1.00388605960355	0.645283746047865	0.760225592959323	non-significant
1	55440000	1696	-0.00857213937663082	1.00388605960355	0.645283746047865	0.760225592959323	non-significant
1	55470000	1697	-0.00857213937663082	1.00388605960355	0.645283746047865	0.760225592959323	non-significant
1	55500000	1698	-0.00857213937663082	1.00388605960355	0.645283746047865	0.760225592959323	non-significant
1	55530000	1699	-0.00857213937663082	1.00388605960355	0.645283746047865	0.760225592959323	non-significant
1	55560000	1700	-0.00857213937663082	1.00388605960355	0.645283746047865	0.760225592959323	non-significant
1	55590000	1701	-0.00857213937663082	1.00388605960355	0.645283746047865	0.760225592959323	non-significant
1	55620000	1702	-0.00857213937663082	0.960754955157487	0.652896667190186	0.761621992378873	non-significant
1	55650000	1703	-0.00857213937663082	0.960754955157487	0.652896667190186	0.761621992378873	non-significant
1	55680000	1704	-0.00857213937663082	0.960754955157487	0.652896667190186	0.761621992378873	non-significant
1	55710000	1705	-0.00857213937663082	0.960754955157487	0.652896667190186	0.761621992378873	non-significant
1	55740000	1706	-0.00857213937663082	0.960754955157487	0.652896667190186	0.761621992378873	non-significant
1	55770000	1707	-0.00857213937663082	0.960754955157487	0.652896667190186	0.761621992378873	non-significant
1	55800000	1708	-0.00857213937663082	0.960754955157487	0.652896667190186	0.761621992378873	non-significant
1	55830000	1709	-0.00857213937663082	0.960754955157487	0.652896667190186	0.761621992378873	non-significant
1	55860000	1710	-0.00857213937663082	0.960754955157487	0.652896667190186	0.761621992378873	non-significant
1	55890000	1711	-0.00857213937663082	0.960754955157487	0.652896667190186	0.761621992378873	non-significant
1	55920000	1712	-0.00857213937663082	0.960754955157487	0.652896667190186	0.761621992378873	non-significant
1	55950000	1713	-0.00857213937663082	0.960754955157487	0.652896667190186	0.761621992378873	non-significant
1	55980000	1714	-0.00857213937663082	0.960754955157487	0.652896667190186	0.761621992378873	non-significant
1	56010000	1715	-0.00857213937663082	0.960754955157487	0.652896667190186	0.761621992378873	non-significant
1	56040000	1716	-0.00857213937663082	0.960754955157487	0.652896667190186	0.761621992378873	non-significant
1	56070000	1717	-0.00857213937663082	0.960754955157487	0.652896667190186	0.761621992378873	non-significant
1	56100000	1718	-0.00857213937663082	0.960754955157487	0.652896667190186	0.761621992378873	non-significant
1	56130000	1719	-0.00857213937663082	0.960754955157487	0.652896667190186	0.761621992378873	non-significant
1	56160000	1720	-0.00857213937663082	0.960754955157487	0.652896667190186	0.761621992378873	non-significant
1	56190000	1721	-0.00857213937663082	0.960754955157487	0.652896667190186	0.761621992378873	non-significant
1	56220000	1722	-0.00857213937663082	0.960754955157487	0.652896667190186	0.761621992378873	non-significant
1	56250000	1723	-0.00857213937663082	0.960754955157487	0.652896667190186	0.761621992378873	non-significant
1	56280000	1724	-0.00857213937663082	0.960754955157487	0.652896667190186	0.761621992378873	non-significant
1	56310000	1725	-0.00857213937663082	0.960754955157487	0.652896667190186	0.761621992378873	non-significant
1	56340000	1726	-0.00857213937663082	0.960754955157487	0.652896667190186	0.761621992378873	non-significant
1	56370000	1727	-0.00857213937663082	0.960754955157487	0.652896667190186	0.761621992378873	non-significant
1	56400000	1728	-0.00857213937663082	0.991489440889061	0.730906331734468	0.815214767893374	non-significant
1	56430000	1729	-0.00857213937663082	0.991489440889061	0.730906331734468	0.815214767893374	non-significant
1	56460000	1730	-0.00857213937663082	0.991489440889061	0.730906331734468	0.815214767893374	non-significant
1	56490000	1731	-0.00857213937663082	0.991489440889061	0.730906331734468	0.815214767893374	non-significant
1	56520000	1732	-0.00857213937663082	0.991489440889061	0.730906331734468	0.815214767893374	non-significant
1	56550000	1733	-0.00857213937663082	0.991489440889061	0.730906331734468	0.815214767893374	non-significant
1	56580000	1734	-0.00857213937663082	0.991489440889061	0.730906331734468	0.815214767893374	non-significant
1	56610000	1735	-0.00857213937663082	0.991489440889061	0.730906331734468	0.815214767893374	non-significant
1	56640000	1736	-0.00857213937663082	0.991489440889061	0.730906331734468	0.815214767893374	non-significant
1	56670000	1737	-0.00857213937663082	0.991489440889061	0.730906331734468	0.815214767893374	non-significant
1	56700000	1738	-0.00857213937663082	0.991489440889061	0.730906331734468	0.815214767893374	non-significant
1	56730000	1739	-0.00857213937663082	0.991489440889061	0.730906331734468	0.815214767893374	non-significant
1	56760000	1740	-0.00857213937663082	0.991489440889061	0.730906331734468	0.815214767893374	non-significant
1	56790000	1741	-0.00857213937663082	0.991489440889061	0.730906331734468	0.815214767893374	non-significant
1	56820000	1742	-0.00857213937663082	0.991489440889061	0.730906331734468	0.815214767893374	non-significant
1	56850000	1743	-0.00857213937663082	0.991489440889061	0.730906331734468	0.815214767893374	non-significant
1	56880000	1744	-0.00501793123647332	0.957653866229908	0.462059373915129	0.640796882174304	non-significant
1	56910000	1745	-0.00501793123647332	0.957653866229908	0.462059373915129	0.640796882174304	non-significant
1	56940000	1746	-0.00501793123647332	0.957653866229908	0.462059373915129	0.640796882174304	non-significant
1	56970000	1747	-0.00501793123647332	0.957653866229908	0.462059373915129	0.640796882174304	non-significant
1	57000000	1748	-0.00501793123647332	0.957653866229908	0.462059373915129	0.640796882174304	non-significant
1	57030000	1749	-0.00501793123647332	0.957653866229908	0.462059373915129	0.640796882174304	non-significant
1	57060000	1750	-0.00501793123647332	0.957653866229908	0.462059373915129	0.640796882174304	non-significant
1	57090000	1751	-0.0025312851686512	0.95523276925289	0.327654258367907	0.637753297965649	non-significant
1	57120000	1752	-0.0025312851686512	0.95523276925289	0.327654258367907	0.637753297965649	non-significant
1	57150000	1753	-0.00501793123647332	1.01076812817083	0.571294881241404	0.720144701543212	non-significant
1	57180000	1754	-0.00501793123647332	0.955818593088448	0.481611177817953	0.650868692079125	non-significant
1	57210000	1755	-0.00501793123647332	0.966137662234522	0.549912020318541	0.699624191819276	non-significant
1	57240000	1756	-0.00203608350959428	0.957078731562313	0.322451903276716	0.637753297965649	non-significant
1	57270000	1757	-0.00203608350959428	0.957078731562313	0.322451903276716	0.637753297965649	non-significant
1	57300000	1758	-0.00203608350959428	0.957078731562313	0.322451903276716	0.637753297965649	non-significant
1	57330000	1759	-0.00203608350959428	0.957093752724127	0.322451903276716	0.637753297965649	non-significant
1	57360000	1760	0.00217819835218913	0.831581446498434	0.213719126723968	0.637753297965649	non-significant
1	57390000	1761	0.00217819835218913	0.831581446498434	0.213719126723968	0.637753297965649	non-significant
1	57420000	1762	0.00217819835218913	0.831581446498434	0.213719126723968	0.637753297965649	non-significant
1	57450000	1763	0.00217819835218913	0.831581446498434	0.213719126723968	0.637753297965649	non-significant
1	57480000	1764	0.00217819835218913	0.831581446498434	0.213719126723968	0.637753297965649	non-significant
1	57510000	1765	0.0280325868594864	0.829099675389033	0.123632499024129	0.637753297965649	non-significant
1	57540000	1766	0.0280325868594864	0.829099675389033	0.123632499024129	0.637753297965649	non-significant
1	57570000	1767	0.0280325868594864	0.829099675389033	0.123632499024129	0.637753297965649	non-significant
1	57600000	1768	0.0280325868594864	0.829099675389033	0.123632499024129	0.637753297965649	non-significant
1	57630000	1769	0.0280325868594864	0.829099675389033	0.123632499024129	0.637753297965649	non-significant
1	57660000	1770	0.0280325868594864	0.829099675389033	0.123632499024129	0.637753297965649	non-significant
1	57690000	1771	0.0280325868594864	0.829099675389033	0.123632499024129	0.637753297965649	non-significant
1	57720000	1772	0.0280325868594864	0.829099675389033	0.123632499024129	0.637753297965649	non-significant
1	57750000	1773	0.0280325868594864	0.829099675389033	0.123632499024129	0.637753297965649	non-significant
1	57780000	1774	0.0280325868594864	0.829099675389033	0.123632499024129	0.637753297965649	non-significant
1	57810000	1775	0.00217819835218913	0.836976996489049	0.217642372086025	0.637753297965649	non-significant
1	57840000	1776	0.00217819835218913	0.836976996489049	0.217642372086025	0.637753297965649	non-significant
1	57870000	1777	0.00217819835218913	0.836976996489049	0.217642372086025	0.637753297965649	non-significant
1	57900000	1778	0.00217819835218913	0.836976996489049	0.217642372086025	0.637753297965649	non-significant
1	57930000	1779	0.00217819835218913	0.836976996489049	0.217642372086025	0.637753297965649	non-significant
1	57960000	1780	0.00217819835218913	0.836976996489049	0.217642372086025	0.637753297965649	non-significant
1	57990000	1781	0.00217819835218913	0.836976996489049	0.217642372086025	0.637753297965649	non-significant
1	58020000	1782	0.00217819835218913	0.836976996489049	0.217642372086025	0.637753297965649	non-significant
1	58050000	1783	0.00217819835218913	0.836976996489049	0.217642372086025	0.637753297965649	non-significant
1	58080000	1784	0.00217819835218913	0.836976996489049	0.217642372086025	0.637753297965649	non-significant
1	58110000	1785	0.00217819835218913	0.836976996489049	0.217642372086025	0.637753297965649	non-significant
1	58140000	1786	0.00217819835218913	0.836976996489049	0.217642372086025	0.637753297965649	non-significant
1	58170000	1787	0.00217819835218913	0.836976996489049	0.217642372086025	0.637753297965649	non-significant
1	58200000	1788	0.00217819835218913	0.836976996489049	0.217642372086025	0.637753297965649	non-significant
1	58230000	1789	0.00217819835218913	0.836976996489049	0.217642372086025	0.637753297965649	non-significant
1	58260000	1790	0.00217819835218913	0.836976996489049	0.217642372086025	0.637753297965649	non-significant
1	58320000	1791	0.00217819835218913	0.836976996489049	0.217642372086025	0.637753297965649	non-significant
1	58350000	1792	-0.0025312851686512	0.846361229802498	0.535879280812732	0.685513641749645	non-significant
1	58380000	1793	-0.0025312851686512	0.846361229802498	0.535879280812732	0.685513641749645	non-significant
1	58410000	1794	-0.0025312851686512	0.846361229802498	0.535879280812732	0.685513641749645	non-significant
1	58440000	1795	-0.0025312851686512	0.846361229802498	0.535879280812732	0.685513641749645	non-significant
1	58470000	1796	-0.00203608350959428	0.840939272578248	0.349004982073583	0.637753297965649	non-significant
1	58500000	1797	-0.00203608350959428	0.840939272578248	0.349004982073583	0.637753297965649	non-significant
1	58530000	1798	-0.00203608350959428	0.840939272578248	0.349004982073583	0.637753297965649	non-significant
1	58560000	1799	-0.00203608350959428	0.840939272578248	0.349004982073583	0.637753297965649	non-significant
1	58590000	1800	-0.00203608350959428	0.840939272578248	0.349004982073583	0.637753297965649	non-significant
1	58620000	1801	-0.00203608350959428	0.840939272578248	0.349004982073583	0.637753297965649	non-significant
1	58650000	1802	-0.00203608350959428	0.840939272578248	0.349004982073583	0.637753297965649	non-significant
1	58680000	1803	-0.00203608350959428	0.840939272578248	0.349004982073583	0.637753297965649	non-significant
1	58710000	1804	-0.00203608350959428	0.840939272578248	0.349004982073583	0.637753297965649	non-significant
1	58740000	1805	-0.00203608350959428	0.840939272578248	0.349004982073583	0.637753297965649	non-significant
1	58770000	1806	-0.00203608350959428	0.840939272578248	0.349004982073583	0.637753297965649	non-significant
1	58800000	1807	-0.00203608350959428	0.840939272578248	0.349004982073583	0.637753297965649	non-significant
1	58830000	1808	-0.00203608350959428	0.840939272578248	0.349004982073583	0.637753297965649	non-significant
1	58860000	1809	-0.00203608350959428	0.840939272578248	0.349004982073583	0.637753297965649	non-significant
1	58890000	1810	-0.0025312851686512	0.992715222080118	0.481611177817953	0.650868692079125	non-significant
1	58920000	1811	-0.00203608350959428	0.991834317424021	0.376906642933985	0.637753297965649	non-significant
1	58950000	1812	-0.00501793123647332	0.999026559938367	0.787279465372918	0.850412661066451	non-significant
1	58980000	1813	-0.0152789955040824	1.00264833521551	0.970455061337667	0.973937888861848	non-significant
1	59010000	1814	-0.0152789955040824	1.00264833521551	0.970455061337667	0.973937888861848	non-significant
1	59040000	1815	-0.0152789955040824	1.00264833521551	0.970455061337667	0.973937888861848	non-significant
1	59070000	1816	-0.0152789955040824	1.00264833521551	0.970455061337667	0.973937888861848	non-significant
1	59100000	1817	-0.0152789955040824	1.00264833521551	0.970455061337667	0.973937888861848	non-significant
1	59130000	1818	-0.0152789955040824	1.00264833521551	0.970455061337667	0.973937888861848	non-significant
1	59160000	1819	-0.0152789955040824	1.00264833521551	0.970455061337667	0.973937888861848	non-significant
1	59190000	1820	-0.0152789955040824	1.00264833521551	0.970455061337667	0.973937888861848	non-significant
1	59220000	1821	-0.0152789955040824	1.00264833521551	0.970455061337667	0.973937888861848	non-significant
1	59250000	1822	-0.0152789955040824	1.00264833521551	0.970455061337667	0.973937888861848	non-significant
1	59280000	1823	-0.0152789955040824	1.00264833521551	0.970455061337667	0.973937888861848	non-significant
1	59310000	1824	-0.0152789955040824	1.01575168204852	0.811804643148474	0.86606535331161	non-significant
1	59340000	1825	-0.0152789955040824	1.01575168204852	0.811804643148474	0.86606535331161	non-significant
1	59370000	1826	-0.0152789955040824	1.01575168204852	0.811804643148474	0.86606535331161	non-significant
1	59400000	1827	-0.0152789955040824	1.01575168204852	0.811804643148474	0.86606535331161	non-significant
1	59430000	1828	-0.0152789955040824	1.01575168204852	0.811804643148474	0.86606535331161	non-significant
1	59460000	1829	-0.0152789955040824	1.01575168204852	0.811804643148474	0.86606535331161	non-significant
1	59490000	1830	-0.0152789955040824	1.01575168204852	0.811804643148474	0.86606535331161	non-significant
1	59520000	1831	-0.0152789955040824	1.01575168204852	0.811804643148474	0.86606535331161	non-significant
1	59550000	1832	-0.0152789955040824	1.01575168204852	0.811804643148474	0.86606535331161	non-significant
1	59580000	1833	-0.0152789955040824	1.01575168204852	0.811804643148474	0.86606535331161	non-significant
1	59610000	1834	-0.0152789955040824	1.01575168204852	0.811804643148474	0.86606535331161	non-significant
1	59640000	1835	-0.0152789955040824	1.01575168204852	0.811804643148474	0.86606535331161	non-significant
1	59670000	1836	-0.0152789955040824	1.01575168204852	0.811804643148474	0.86606535331161	non-significant
1	59700000	1837	-0.0152789955040824	1.01575168204852	0.811804643148474	0.86606535331161	non-significant
1	59730000	1838	-0.0152789955040824	1.01575168204852	0.811804643148474	0.86606535331161	non-significant
1	59760000	1839	-0.0152789955040824	1.01575168204852	0.811804643148474	0.86606535331161	non-significant
1	59790000	1840	-0.0152789955040824	1.01575168204852	0.811804643148474	0.86606535331161	non-significant
1	59820000	1841	-0.0025312851686512	1.0157339159805	0.7710441575593	0.841982147062959	non-significant
1	59850000	1842	-0.0025312851686512	1.0157339159805	0.7710441575593	0.841982147062959	non-significant
1	59880000	1843	-0.0025312851686512	1.0157339159805	0.7710441575593	0.841982147062959	non-significant
1	59910000	1844	-0.0025312851686512	1.0157339159805	0.7710441575593	0.841982147062959	non-significant
1	59940000	1845	-0.0025312851686512	1.0157339159805	0.7710441575593	0.841982147062959	non-significant
1	59970000	1846	-0.0025312851686512	1.0157339159805	0.7710441575593	0.841982147062959	non-significant
1	60000000	1847	-0.0025312851686512	1.0157339159805	0.7710441575593	0.841982147062959	non-significant
1	60030000	1848	-0.0025312851686512	1.0157339159805	0.7710441575593	0.841982147062959	non-significant
1	60090000	1849	-0.0025312851686512	1.0157339159805	0.7710441575593	0.841982147062959	non-significant
1	60120000	1850	-0.0025312851686512	1.0157339159805	0.7710441575593	0.841982147062959	non-significant
1	60150000	1851	-0.0025312851686512	1.0157339159805	0.7710441575593	0.841982147062959	non-significant
1	60180000	1852	-0.0025312851686512	1.0157339159805	0.7710441575593	0.841982147062959	non-significant
1	60210000	1853	-0.00203608350959428	1.06543933482325	0.501604655465309	0.659405443091007	non-significant
1	60240000	1854	-0.00203608350959428	1.06543933482325	0.501604655465309	0.659405443091007	non-significant
1	60270000	1855	-0.00203608350959428	1.06543933482325	0.501604655465309	0.659405443091007	non-significant
1	60300000	1856	-0.00203608350959428	1.06543933482325	0.501604655465309	0.659405443091007	non-significant
1	60330000	1857	-0.00203608350959428	1.06543933482325	0.501604655465309	0.659405443091007	non-significant
1	60360000	1858	-0.00203608350959428	1.06543933482325	0.501604655465309	0.659405443091007	non-significant
1	60390000	1859	-0.0025312851686512	1.03591915623981	1	1	non-significant
1	60420000	1860	-0.0025312851686512	1.03457691427334	0.919923163870128	0.93803717015987	non-significant
1	60450000	1861	-0.0025312851686512	1.03457691427334	0.919923163870128	0.93803717015987	non-significant
1	60480000	1862	-0.0025312851686512	1.04510984015178	0.762963470858496	0.841571098891093	non-significant
1	60510000	1863	-0.0025312851686512	1.03459040518561	0.91152700459953	0.93803717015987	non-significant
1	60540000	1864	-0.0025312851686512	1.03459040518561	0.91152700459953	0.93803717015987	non-significant
1	60570000	1865	-0.0025312851686512	1.03459040518561	0.91152700459953	0.93803717015987	non-significant
1	60600000	1866	-0.0025312851686512	1.03459040518561	0.91152700459953	0.93803717015987	non-significant
1	60630000	1867	-0.0025312851686512	1.03459040518561	0.91152700459953	0.93803717015987	non-significant
1	60660000	1868	-0.0025312851686512	1.03459040518561	0.91152700459953	0.93803717015987	non-significant
1	60690000	1869	-0.0025312851686512	1.03459040518561	0.91152700459953	0.93803717015987	non-significant
1	60720000	1870	-0.0025312851686512	1.03459040518561	0.91152700459953	0.93803717015987	non-significant
1	60750000	1871	-0.0025312851686512	1.03459040518561	0.91152700459953	0.93803717015987	non-significant
1	60780000	1872	-0.0025312851686512	1.03459040518561	0.91152700459953	0.93803717015987	non-significant
1	60810000	1873	-0.0025312851686512	1.03459040518561	0.91152700459953	0.93803717015987	non-significant
1	60840000	1874	-0.00203608350959428	0.991405975791825	0.691492124795332	0.789518445932413	non-significant
1	60870000	1875	-0.00203608350959428	0.991405975791825	0.691492124795332	0.789518445932413	non-significant
1	60900000	1876	-0.00203608350959428	0.991405975791825	0.691492124795332	0.789518445932413	non-significant
1	60930000	1877	-0.00203608350959428	0.991405975791825	0.691492124795332	0.789518445932413	non-significant
1	60960000	1878	-0.00203608350959428	0.991405975791825	0.691492124795332	0.789518445932413	non-significant
1	60990000	1879	-0.00203608350959428	0.991405975791825	0.691492124795332	0.789518445932413	non-significant
1	61020000	1880	-0.00203608350959428	0.991405975791825	0.691492124795332	0.789518445932413	non-significant
1	61050000	1881	-0.00203608350959428	0.991405975791825	0.691492124795332	0.789518445932413	non-significant
1	61080000	1882	-0.00203608350959428	0.991405975791825	0.691492124795332	0.789518445932413	non-significant
1	61110000	1883	-0.00203608350959428	0.991405975791825	0.691492124795332	0.789518445932413	non-significant
1	61140000	1884	-0.00203608350959428	0.991405975791825	0.691492124795332	0.789518445932413	non-significant
1	61170000	1885	-0.00203608350959428	0.991405975791825	0.691492124795332	0.789518445932413	non-significant
1	61200000	1886	-0.00203608350959428	0.991405975791825	0.691492124795332	0.789518445932413	non-significant
1	61230000	1887	-0.00203608350959428	0.991405975791825	0.691492124795332	0.789518445932413	non-significant
1	61290000	1888	-0.00203608350959428	0.991405975791825	0.691492124795332	0.789518445932413	non-significant
1	61320000	1889	-0.00203608350959428	0.991405975791825	0.691492124795332	0.789518445932413	non-significant
1	61350000	1890	-0.00203608350959428	0.991405975791825	0.691492124795332	0.789518445932413	non-significant
1	61380000	1891	-0.00203608350959428	0.991405975791825	0.691492124795332	0.789518445932413	non-significant
1	61410000	1892	-0.00203608350959428	0.991405975791825	0.691492124795332	0.789518445932413	non-significant
1	61440000	1893	-0.00203608350959428	0.991405975791825	0.691492124795332	0.789518445932413	non-significant
1	61470000	1894	-0.00203608350959428	0.980196996956639	0.820022208771797	0.871374868752642	non-significant
1	61500000	1895	-0.00203608350959428	0.980196996956639	0.820022208771797	0.871374868752642	non-significant
1	61530000	1896	-0.00203608350959428	0.973249438683655	0.844790242269252	0.888644084216723	non-significant
1	61560000	1897	-0.00203608350959428	0.973249438683655	0.844790242269252	0.888644084216723	non-significant
1	61590000	1898	-0.00203608350959428	0.973249438683655	0.844790242269252	0.888644084216723	non-significant
1	61620000	1899	-0.00203608350959428	0.99179033422063	0.820022208771797	0.871374868752642	non-significant
1	61650000	1900	-0.00203608350959428	0.99179033422063	0.820022208771797	0.871374868752642	non-significant
1	61680000	1901	-0.00203608350959428	0.99179033422063	0.820022208771797	0.871374868752642	non-significant
1	61710000	1902	-0.00203608350959428	0.99179033422063	0.820022208771797	0.871374868752642	non-significant
1	61740000	1903	-0.00203608350959428	0.99179033422063	0.820022208771797	0.871374868752642	non-significant
1	61770000	1904	-0.00203608350959428	0.99179033422063	0.820022208771797	0.871374868752642	non-significant
1	61800000	1905	-0.00203608350959428	0.99179033422063	0.820022208771797	0.871374868752642	non-significant
1	61830000	1906	-0.00203608350959428	0.99179033422063	0.820022208771797	0.871374868752642	non-significant
1	61860000	1907	-0.00203608350959428	0.99179033422063	0.820022208771797	0.871374868752642	non-significant
1	61890000	1908	-0.00203608350959428	0.99179033422063	0.820022208771797	0.871374868752642	non-significant
1	61920000	1909	-0.0025312851686512	1.01648543114013	0.903140711738936	0.932622853141345	non-significant
1	61950000	1910	-0.0025312851686512	1.01648543114013	0.903140711738936	0.932622853141345	non-significant
1	61980000	1911	-0.0025312851686512	1.01648543114013	0.903140711738936	0.932622853141345	non-significant
1	62010000	1912	-0.0025312851686512	1.01648543114013	0.903140711738936	0.932622853141345	non-significant
1	62040000	1913	-0.0025312851686512	1.01648543114013	0.903140711738936	0.932622853141345	non-significant
1	62070000	1914	-0.0025312851686512	1.01648543114013	0.903140711738936	0.932622853141345	non-significant
1	62100000	1915	-0.0025312851686512	1.01648543114013	0.903140711738936	0.932622853141345	non-significant
1	62130000	1916	-0.0025312851686512	1.01648543114013	0.903140711738936	0.932622853141345	non-significant
1	62160000	1917	-0.0025312851686512	1.03964488158202	0.844790242269252	0.888644084216723	non-significant
1	62190000	1918	-0.0025312851686512	1.03964488158202	0.844790242269252	0.888644084216723	non-significant
1	62220000	1919	-0.0025312851686512	1.03964488158202	0.844790242269252	0.888644084216723	non-significant
1	62250000	1920	-0.0025312851686512	1.03964488158202	0.844790242269252	0.888644084216723	non-significant
1	62280000	1921	-0.0025312851686512	1.03964488158202	0.844790242269252	0.888644084216723	non-significant
1	62310000	1922	-0.0025312851686512	1.03964488158202	0.844790242269252	0.888644084216723	non-significant
1	62340000	1923	-0.0025312851686512	1.07165772465552	0.878050276829904	0.911696047128748	non-significant
1	62370000	1924	-0.0025312851686512	1.07165772465552	0.878050276829904	0.911696047128748	non-significant
1	62400000	1925	-0.0025312851686512	1.07165772465552	0.878050276829904	0.911696047128748	non-significant
1	62430000	1926	-0.0025312851686512	1.07165772465552	0.878050276829904	0.911696047128748	non-significant
1	62460000	1927	-0.0025312851686512	1.03653991628741	0.811804643148474	0.86606535331161	non-significant
1	62490000	1928	-0.0025312851686512	1.03653991628741	0.811804643148474	0.86606535331161	non-significant
1	62520000	1929	-0.0025312851686512	1.03653991628741	0.811804643148474	0.86606535331161	non-significant
1	62550000	1930	-0.0025312851686512	1.04482110951441	0.746880158718327	0.825915721227432	non-significant
1	62580000	1931	-0.0025312851686512	1.04482110951441	0.746880158718327	0.825915721227432	non-significant
1	62610000	1932	-0.0025312851686512	1.04510646670205	0.746880158718327	0.825915721227432	non-significant
1	62640000	1933	-0.0025312851686512	1.04510646670205	0.746880158718327	0.825915721227432	non-significant
1	62670000	1934	-0.0025312851686512	1.04510646670205	0.746880158718327	0.825915721227432	non-significant
1	62700000	1935	-0.0025312851686512	1.04510646670205	0.746880158718327	0.825915721227432	non-significant
1	62730000	1936	-0.0025312851686512	1.04510646670205	0.746880158718327	0.825915721227432	non-significant
1	62760000	1937	-0.0025312851686512	1.04510646670205	0.746880158718327	0.825915721227432	non-significant
1	62790000	1938	-0.0025312851686512	1.04510646670205	0.746880158718327	0.825915721227432	non-significant
1	62820000	1939	-0.0025312851686512	1.04510646670205	0.746880158718327	0.825915721227432	non-significant
1	62850000	1940	-0.0025312851686512	1.04510646670205	0.746880158718327	0.825915721227432	non-significant
1	62880000	1941	-0.0025312851686512	1.04510646670205	0.746880158718327	0.825915721227432	non-significant
1	62910000	1942	-0.0025312851686512	1.04510646670205	0.746880158718327	0.825915721227432	non-significant
1	62940000	1943	-0.0025312851686512	1.04510646670205	0.746880158718327	0.825915721227432	non-significant
1	62970000	1944	-0.0025312851686512	1.04510335171199	0.7710441575593	0.841982147062959	non-significant
1	63000000	1945	-0.0025312851686512	1.04510335171199	0.7710441575593	0.841982147062959	non-significant
1	63030000	1946	-0.0025312851686512	1.04510335171199	0.7710441575593	0.841982147062959	non-significant
1	63060000	1947	-0.0025312851686512	1.04510335171199	0.7710441575593	0.841982147062959	non-significant
1	63090000	1948	-0.0025312851686512	1.04510335171199	0.7710441575593	0.841982147062959	non-significant
1	63120000	1949	-0.0025312851686512	1.04510335171199	0.7710441575593	0.841982147062959	non-significant
1	63150000	1950	-0.0025312851686512	1.04510335171199	0.7710441575593	0.841982147062959	non-significant
1	63180000	1951	-0.0025312851686512	1.04510335171199	0.7710441575593	0.841982147062959	non-significant
1	63210000	1952	-0.0025312851686512	1.04510335171199	0.7710441575593	0.841982147062959	non-significant
1	63240000	1953	-0.0025312851686512	1.04510335171199	0.7710441575593	0.841982147062959	non-significant
1	63270000	1954	-0.0025312851686512	1.04510335171199	0.7710441575593	0.841982147062959	non-significant
1	63300000	1955	-0.0025312851686512	1.04510335171199	0.7710441575593	0.841982147062959	non-significant
1	63330000	1956	-0.0025312851686512	1.04510335171199	0.7710441575593	0.841982147062959	non-significant
1	63360000	1957	-0.0025312851686512	1.04510335171199	0.7710441575593	0.841982147062959	non-significant
1	63390000	1958	-0.0025312851686512	1.04510335171199	0.7710441575593	0.841982147062959	non-significant
1	63420000	1959	-0.0025312851686512	1.06358993927784	0.836515888315552	0.885402358094478	non-significant
1	63450000	1960	-0.0025312851686512	1.08238921883053	0.722962468198294	0.811403213224318	non-significant
1	63480000	1961	-0.0025312851686512	1.06219987765725	0.600405928404998	0.742383771750856	non-significant
1	63510000	1962	-0.0025312851686512	1.04396843587849	0.668230775289409	0.772676372816451	non-significant
1	63540000	1963	-0.0025312851686512	1.04396843587849	0.668230775289409	0.772676372816451	non-significant
1	63570000	1964	-0.0025312851686512	1.04396843587849	0.668230775289409	0.772676372816451	non-significant
1	63600000	1965	-0.0025312851686512	1.04396843587849	0.668230775289409	0.772676372816451	non-significant
1	63630000	1966	-0.0025312851686512	1.04396843587849	0.668230775289409	0.772676372816451	non-significant
1	63660000	1967	-0.0025312851686512	1.04396843587849	0.668230775289409	0.772676372816451	non-significant
1	63690000	1968	-0.0025312851686512	1.04396843587849	0.668230775289409	0.772676372816451	non-significant
1	63720000	1969	-0.0025312851686512	1.04396843587849	0.668230775289409	0.772676372816451	non-significant
1	63750000	1970	-0.0025312851686512	1.04396843587849	0.668230775289409	0.772676372816451	non-significant
1	63780000	1971	-0.0025312851686512	1.04396843587849	0.668230775289409	0.772676372816451	non-significant
1	63840000	1972	-0.0025312851686512	1.04396843587849	0.668230775289409	0.772676372816451	non-significant
1	63870000	1973	-0.0025312851686512	1.04396843587849	0.668230775289409	0.772676372816451	non-significant
1	63900000	1974	-0.0025312851686512	1.04396843587849	0.668230775289409	0.772676372816451	non-significant
1	63930000	1975	-0.0025312851686512	1.04396843587849	0.668230775289409	0.772676372816451	non-significant
1	63960000	1976	-0.0025312851686512	1.04396843587849	0.668230775289409	0.772676372816451	non-significant
1	63990000	1977	-0.0025312851686512	1.01162488295214	0.699312420776283	0.796366368080631	non-significant
1	64020000	1978	-0.0025312851686512	1.01162488295214	0.699312420776283	0.796366368080631	non-significant
1	64050000	1979	-0.0025312851686512	1.01162488295214	0.699312420776283	0.796366368080631	non-significant
1	64080000	1980	-0.0025312851686512	1.01162488295214	0.699312420776283	0.796366368080631	non-significant
1	64110000	1981	-0.0025312851686512	0.99078091786267	0.738879158710924	0.82005146825656	non-significant
1	64140000	1982	-0.0025312851686512	0.99078091786267	0.738879158710924	0.82005146825656	non-significant
1	64170000	1983	-0.0025312851686512	0.99078091786267	0.738879158710924	0.82005146825656	non-significant
1	64200000	1984	-0.0025312851686512	0.99078091786267	0.738879158710924	0.82005146825656	non-significant
1	64230000	1985	-0.0025312851686512	0.99078091786267	0.738879158710924	0.82005146825656	non-significant
1	64260000	1986	-0.0025312851686512	0.99078091786267	0.738879158710924	0.82005146825656	non-significant
1	64290000	1987	-0.0025312851686512	0.99078091786267	0.738879158710924	0.82005146825656	non-significant
1	64320000	1988	-0.0025312851686512	0.99078091786267	0.738879158710924	0.82005146825656	non-significant
1	64350000	1989	-0.0025312851686512	0.99078091786267	0.738879158710924	0.82005146825656	non-significant
1	64380000	1990	-0.0025312851686512	0.99078091786267	0.738879158710924	0.82005146825656	non-significant
1	64410000	1991	-0.0025312851686512	0.99078091786267	0.738879158710924	0.82005146825656	non-significant
1	64440000	1992	-0.0025312851686512	0.99078091786267	0.738879158710924	0.82005146825656	non-significant
1	64470000	1993	-0.0025312851686512	0.99078091786267	0.738879158710924	0.82005146825656	non-significant
1	64500000	1994	-0.0025312851686512	0.99078091786267	0.738879158710924	0.82005146825656	non-significant
1	64530000	1995	-0.0025312851686512	0.99078091786267	0.738879158710924	0.82005146825656	non-significant
1	64560000	1996	-0.0025312851686512	0.99078091786267	0.738879158710924	0.82005146825656	non-significant
1	64590000	1997	-0.0025312851686512	0.99078091786267	0.738879158710924	0.82005146825656	non-significant
1	64620000	1998	-0.0025312851686512	0.99078091786267	0.738879158710924	0.82005146825656	non-significant
1	64650000	1999	-0.0025312851686512	0.99078091786267	0.738879158710924	0.82005146825656	non-significant
[truncated: 81,608 more rows]
