# Supplementary material for: The copy number and mutational landscape of recurrent ovarian high-grade serous carcinoma
Source: Nat Commun. 2023 Jul 20;14:4387. doi: 10.1038/s41467-023-39867-7 (PMC10359414; doi:10.1038/s41467-023-39867-7)
Supplement: Supplementary file 10 — Source Data [file 41467_2023_39867_MOESM10_ESM.zip › source_data/figure_S13.tsv]

PATIENT_ID	SAMPLE_ID	group	gene	value	pt_status	prior_lines
BRITROC-1	JBLAB-4102	relapse	AKT2	1.76022996730001	resistant	1
BRITROC-1	JBLAB-4102	relapse	BRCA2	1.56035927596175	resistant	1
BRITROC-1	JBLAB-4102	relapse	MECOM	2.98704450581212	resistant	1
BRITROC-1	JBLAB-4102	relapse	CDKN2A	1.02447768709758	resistant	1
BRITROC-1	JBLAB-4102	relapse	CDKN2B	1.02447768709758	resistant	1
BRITROC-1	JBLAB-4102	relapse	PIK3CA	2.98704450581212	resistant	1
BRITROC-1	JBLAB-4102	relapse	PTEN	1.85539386163611	resistant	1
BRITROC-1	JBLAB-4102	relapse	CCND3	2.56149116991873	resistant	1
BRITROC-1	JBLAB-4102	relapse	RB1	1.56035927596175	resistant	1
BRITROC-1	JBLAB-4102	relapse	CCNE1	1.76022996730001	resistant	1
BRITROC-1	JBLAB-4102	relapse	CCND1	1.98165133805982	resistant	1
BRITROC-1	JBLAB-4102	relapse	NF1	0.996782917500542	resistant	1
BRITROC-1	JBLAB-4102	relapse	AKT3	1.92147667696372	resistant	1
BRITROC-1	JBLAB-4102	relapse	BRCA1	0.996782917500542	resistant	1
BRITROC-1	JBLAB-4102	relapse	CCND2	2.84846148820525	resistant	1
BRITROC-1	JBLAB-4102	relapse	AKT1	1.95995237715865	resistant	1
BRITROC-1	JBLAB-4102	relapse	MYC	3.33017451281092	resistant	1
BRITROC-1	JBLAB-4102	relapse	KRAS	2.044444125159	resistant	1
BRITROC-1	IM_3	diagnosis	AKT2	1.87541442775138	resistant	1
BRITROC-1	IM_3	diagnosis	BRCA2	2.00336101674606	resistant	1
BRITROC-1	IM_3	diagnosis	MECOM	3.53946425189179	resistant	1
BRITROC-1	IM_3	diagnosis	CDKN2A	1.97492710741575	resistant	1
BRITROC-1	IM_3	diagnosis	CDKN2B	1.97492710741575	resistant	1
BRITROC-1	IM_3	diagnosis	PIK3CA	3.08125447213513	resistant	1
BRITROC-1	IM_3	diagnosis	PTEN	0.976191373725145	resistant	1
BRITROC-1	IM_3	diagnosis	CCND3	2.05062390696072	resistant	1
BRITROC-1	IM_3	diagnosis	RB1	2.00336101674606	resistant	1
BRITROC-1	IM_3	diagnosis	CCNE1	1.87541442775138	resistant	1
BRITROC-1	IM_3	diagnosis	CCND1	4.03299765824843	resistant	1
BRITROC-1	IM_3	diagnosis	NF1	1.9410918885608	resistant	1
BRITROC-1	IM_3	diagnosis	AKT3	2.02161333589742	resistant	1
BRITROC-1	IM_3	diagnosis	BRCA1	2.98370563996387	resistant	1
BRITROC-1	IM_3	diagnosis	CCND2	1.96804917066006	resistant	1
BRITROC-1	IM_3	diagnosis	AKT1	1.9683010844588	resistant	1
BRITROC-1	IM_3	diagnosis	MYC	5.06945619024081	resistant	1
BRITROC-1	IM_3	diagnosis	KRAS	1.96804917066006	resistant	1
BRITROC-1	JBLAB-4103	relapse	AKT2	1.84335272913388	resistant	1
BRITROC-1	JBLAB-4103	relapse	BRCA2	1.60604277028808	resistant	1
BRITROC-1	JBLAB-4103	relapse	MECOM	2.94124102206325	resistant	1
BRITROC-1	JBLAB-4103	relapse	CDKN2A	0.971870077006546	resistant	1
BRITROC-1	JBLAB-4103	relapse	CDKN2B	0.971870077006546	resistant	1
BRITROC-1	JBLAB-4103	relapse	PIK3CA	2.94124102206325	resistant	1
BRITROC-1	JBLAB-4103	relapse	PTEN	2.01048296968769	resistant	1
BRITROC-1	JBLAB-4103	relapse	CCND3	2.53312549930099	resistant	1
BRITROC-1	JBLAB-4103	relapse	RB1	1.60604277028808	resistant	1
BRITROC-1	JBLAB-4103	relapse	CCNE1	1.84335272913388	resistant	1
BRITROC-1	JBLAB-4103	relapse	CCND1	1.98136676134826	resistant	1
BRITROC-1	JBLAB-4103	relapse	NF1	0.96819374848238	resistant	1
BRITROC-1	JBLAB-4103	relapse	AKT3	2.6258542707841	resistant	1
BRITROC-1	JBLAB-4103	relapse	BRCA1	1.35902330331223	resistant	1
BRITROC-1	JBLAB-4103	relapse	CCND2	2.84694287785581	resistant	1
BRITROC-1	JBLAB-4103	relapse	AKT1	1.99760347035707	resistant	1
BRITROC-1	JBLAB-4103	relapse	MYC	3.23992937731728	resistant	1
BRITROC-1	JBLAB-4103	relapse	KRAS	2.05284356647949	resistant	1
BRITROC-106	IM_326	diagnosis	AKT2	6.75939098296867	sensitive	2
BRITROC-106	IM_326	diagnosis	BRCA2	2.03684615705748	sensitive	2
BRITROC-106	IM_326	diagnosis	MECOM	4.27711364212582	sensitive	2
BRITROC-106	IM_326	diagnosis	CDKN2A	4.04701463821295	sensitive	2
BRITROC-106	IM_326	diagnosis	CDKN2B	4.04701463821295	sensitive	2
BRITROC-106	IM_326	diagnosis	PIK3CA	4.28577930800879	sensitive	2
BRITROC-106	IM_326	diagnosis	PTEN	3.05179775800118	sensitive	2
BRITROC-106	IM_326	diagnosis	CCND3	3.00688948927011	sensitive	2
BRITROC-106	IM_326	diagnosis	RB1	2.03684615705748	sensitive	2
BRITROC-106	IM_326	diagnosis	CCNE1	8.13548982008843	sensitive	2
BRITROC-106	IM_326	diagnosis	CCND1	4.00869575437722	sensitive	2
BRITROC-106	IM_326	diagnosis	NF1	2.0679636856042	sensitive	2
BRITROC-106	IM_326	diagnosis	AKT3	6.01491770573752	sensitive	2
BRITROC-106	IM_326	diagnosis	BRCA1	3.2894697075167	sensitive	2
BRITROC-106	IM_326	diagnosis	CCND2	3.8747668295961	sensitive	2
BRITROC-106	IM_326	diagnosis	AKT1	2.00401595310676	sensitive	2
BRITROC-106	IM_326	diagnosis	MYC	5.27316505812326	sensitive	2
BRITROC-106	IM_326	diagnosis	KRAS	4.22831558773103	sensitive	2
BRITROC-106	JBLAB-4223	relapse	AKT2	5.93544196061699	sensitive	2
BRITROC-106	JBLAB-4223	relapse	BRCA2	1.97874139479414	sensitive	2
BRITROC-106	JBLAB-4223	relapse	MECOM	4.01012731507464	sensitive	2
BRITROC-106	JBLAB-4223	relapse	CDKN2A	3.9221393215835	sensitive	2
BRITROC-106	JBLAB-4223	relapse	CDKN2B	3.9221393215835	sensitive	2
BRITROC-106	JBLAB-4223	relapse	PIK3CA	4.12091992052974	sensitive	2
BRITROC-106	JBLAB-4223	relapse	PTEN	2.91189238967149	sensitive	2
BRITROC-106	JBLAB-4223	relapse	CCND3	2.98012372276895	sensitive	2
BRITROC-106	JBLAB-4223	relapse	RB1	2.92024739632868	sensitive	2
BRITROC-106	JBLAB-4223	relapse	CCNE1	7.59409425154823	sensitive	2
BRITROC-106	JBLAB-4223	relapse	CCND1	3.84487415097353	sensitive	2
BRITROC-106	JBLAB-4223	relapse	NF1	2.52477616734106	sensitive	2
BRITROC-106	JBLAB-4223	relapse	AKT3	5.93393083849214	sensitive	2
BRITROC-106	JBLAB-4223	relapse	BRCA1	3.14270316570174	sensitive	2
BRITROC-106	JBLAB-4223	relapse	CCND2	3.77512107666981	sensitive	2
BRITROC-106	JBLAB-4223	relapse	AKT1	1.94820080837055	sensitive	2
BRITROC-106	JBLAB-4223	relapse	MYC	5.01532239243865	sensitive	2
BRITROC-106	JBLAB-4223	relapse	KRAS	4.0470395285549	sensitive	2
BRITROC-11	IM_25	diagnosis	AKT2	2.68561634332335	sensitive	1
BRITROC-11	IM_25	diagnosis	BRCA2	2.9218120626713	sensitive	1
BRITROC-11	IM_25	diagnosis	MECOM	3.0796790143943	sensitive	1
BRITROC-11	IM_25	diagnosis	CDKN2A	1.0820856551942	sensitive	1
BRITROC-11	IM_25	diagnosis	CDKN2B	1.0820856551942	sensitive	1
BRITROC-11	IM_25	diagnosis	PIK3CA	3.0796790143943	sensitive	1
BRITROC-11	IM_25	diagnosis	PTEN	2.9529672114827	sensitive	1
BRITROC-11	IM_25	diagnosis	CCND3	3.81240405648437	sensitive	1
BRITROC-11	IM_25	diagnosis	RB1	2.98602560729113	sensitive	1
BRITROC-11	IM_25	diagnosis	CCNE1	4.27580293777207	sensitive	1
BRITROC-11	IM_25	diagnosis	CCND1	3.894090753307	sensitive	1
BRITROC-11	IM_25	diagnosis	NF1	1.92991363497521	sensitive	1
BRITROC-11	IM_25	diagnosis	AKT3	3.72866450471185	sensitive	1
BRITROC-11	IM_25	diagnosis	BRCA1	2.91034597646392	sensitive	1
BRITROC-11	IM_25	diagnosis	CCND2	3.94451273690405	sensitive	1
BRITROC-11	IM_25	diagnosis	AKT1	2.8897596207499	sensitive	1
BRITROC-11	IM_25	diagnosis	MYC	11.6573342604497	sensitive	1
BRITROC-11	IM_25	diagnosis	KRAS	3.20105503170914	sensitive	1
BRITROC-11	JBLAB-4115	relapse	AKT2	2.74673981278152	sensitive	1
BRITROC-11	JBLAB-4115	relapse	BRCA2	2.86446432278219	sensitive	1
BRITROC-11	JBLAB-4115	relapse	MECOM	3.0605040935897	sensitive	1
BRITROC-11	JBLAB-4115	relapse	CDKN2A	1.12126136252315	sensitive	1
BRITROC-11	JBLAB-4115	relapse	CDKN2B	1.12126136252315	sensitive	1
BRITROC-11	JBLAB-4115	relapse	PIK3CA	3.0605040935897	sensitive	1
BRITROC-11	JBLAB-4115	relapse	PTEN	2.89981532614992	sensitive	1
BRITROC-11	JBLAB-4115	relapse	CCND3	3.73551373583161	sensitive	1
BRITROC-11	JBLAB-4115	relapse	RB1	2.71227778065832	sensitive	1
BRITROC-11	JBLAB-4115	relapse	CCNE1	4.5565336470361	sensitive	1
BRITROC-11	JBLAB-4115	relapse	CCND1	3.89533052945757	sensitive	1
BRITROC-11	JBLAB-4115	relapse	NF1	1.87138923476993	sensitive	1
BRITROC-11	JBLAB-4115	relapse	AKT3	3.71754657307206	sensitive	1
BRITROC-11	JBLAB-4115	relapse	BRCA1	2.78949463384511	sensitive	1
BRITROC-11	JBLAB-4115	relapse	CCND2	3.88291461368312	sensitive	1
BRITROC-11	JBLAB-4115	relapse	AKT1	2.78101891101155	sensitive	1
BRITROC-11	JBLAB-4115	relapse	MYC	11.7161170362211	sensitive	1
BRITROC-11	JBLAB-4115	relapse	KRAS	3.09783832800702	sensitive	1
BRITROC-124	IM_214	diagnosis	AKT2	1.80658057773327	sensitive	1
BRITROC-124	IM_214	diagnosis	BRCA2	0.988772823204714	sensitive	1
BRITROC-124	IM_214	diagnosis	MECOM	5.46279520776301	sensitive	1
BRITROC-124	IM_214	diagnosis	CDKN2A	2.04507041769226	sensitive	1
BRITROC-124	IM_214	diagnosis	CDKN2B	2.04507041769226	sensitive	1
BRITROC-124	IM_214	diagnosis	PIK3CA	3.96150259561623	sensitive	1
BRITROC-124	IM_214	diagnosis	PTEN	2.2748483334128	sensitive	1
BRITROC-124	IM_214	diagnosis	CCND3	1.97959638517096	sensitive	1
BRITROC-124	IM_214	diagnosis	RB1	0.988772823204714	sensitive	1
BRITROC-124	IM_214	diagnosis	CCNE1	1.80658057773327	sensitive	1
BRITROC-124	IM_214	diagnosis	CCND1	2.29826775171898	sensitive	1
BRITROC-124	IM_214	diagnosis	NF1	0.674162164945312	sensitive	1
BRITROC-124	IM_214	diagnosis	AKT3	3.58244353139716	sensitive	1
BRITROC-124	IM_214	diagnosis	BRCA1	0.991105701445426	sensitive	1
BRITROC-124	IM_214	diagnosis	CCND2	0.985223325172821	sensitive	1
BRITROC-124	IM_214	diagnosis	AKT1	1.96262682498347	sensitive	1
BRITROC-124	IM_214	diagnosis	MYC	2.9717969388164	sensitive	1
BRITROC-124	IM_214	diagnosis	KRAS	1.9692125434768	sensitive	1
BRITROC-124	JBLAB-4245	relapse	AKT2	1.74477384480784	sensitive	1
BRITROC-124	JBLAB-4245	relapse	BRCA2	1.92169211280592	sensitive	1
BRITROC-124	JBLAB-4245	relapse	MECOM	3.91021390977689	sensitive	1
BRITROC-124	JBLAB-4245	relapse	CDKN2A	2.30090746951093	sensitive	1
BRITROC-124	JBLAB-4245	relapse	CDKN2B	2.30090746951093	sensitive	1
BRITROC-124	JBLAB-4245	relapse	PIK3CA	3.09237163674157	sensitive	1
BRITROC-124	JBLAB-4245	relapse	PTEN	1.9465937753427	sensitive	1
BRITROC-124	JBLAB-4245	relapse	CCND3	3.02605842720684	sensitive	1
BRITROC-124	JBLAB-4245	relapse	RB1	1.92169211280592	sensitive	1
BRITROC-124	JBLAB-4245	relapse	CCNE1	1.74477384480784	sensitive	1
BRITROC-124	JBLAB-4245	relapse	CCND1	1.4795622179205	sensitive	1
BRITROC-124	JBLAB-4245	relapse	NF1	1.00789296495012	sensitive	1
BRITROC-124	JBLAB-4245	relapse	AKT3	1.98131105572704	sensitive	1
BRITROC-124	JBLAB-4245	relapse	BRCA1	1.00789296495012	sensitive	1
BRITROC-124	JBLAB-4245	relapse	CCND2	0.984946829337757	sensitive	1
BRITROC-124	JBLAB-4245	relapse	AKT1	1.894873472857	sensitive	1
BRITROC-124	JBLAB-4245	relapse	MYC	1.92859738924965	sensitive	1
BRITROC-124	JBLAB-4245	relapse	KRAS	2.05478083576294	sensitive	1
BRITROC-132	IM_252	diagnosis	AKT2	1.05434147772234	sensitive	1
BRITROC-132	IM_252	diagnosis	BRCA2	1.01301986143096	sensitive	1
BRITROC-132	IM_252	diagnosis	MECOM	2.01617467957786	sensitive	1
BRITROC-132	IM_252	diagnosis	CDKN2A	0.961820782137901	sensitive	1
BRITROC-132	IM_252	diagnosis	CDKN2B	0.961820782137901	sensitive	1
BRITROC-132	IM_252	diagnosis	PIK3CA	2.01617467957786	sensitive	1
BRITROC-132	IM_252	diagnosis	PTEN	1.99672729835001	sensitive	1
BRITROC-132	IM_252	diagnosis	CCND3	2.01348331669077	sensitive	1
BRITROC-132	IM_252	diagnosis	RB1	1.01301986143096	sensitive	1
BRITROC-132	IM_252	diagnosis	CCNE1	1.05434147772234	sensitive	1
BRITROC-132	IM_252	diagnosis	CCND1	1.97706408741357	sensitive	1
BRITROC-132	IM_252	diagnosis	NF1	1.02813467113593	sensitive	1
BRITROC-132	IM_252	diagnosis	AKT3	3.03063218788301	sensitive	1
BRITROC-132	IM_252	diagnosis	BRCA1	1.02813467113593	sensitive	1
BRITROC-132	IM_252	diagnosis	CCND2	2.00780266277737	sensitive	1
BRITROC-132	IM_252	diagnosis	AKT1	1.1475536665978	sensitive	1
BRITROC-132	IM_252	diagnosis	MYC	3.95333271775937	sensitive	1
BRITROC-132	IM_252	diagnosis	KRAS	2.00780266277737	sensitive	1
BRITROC-132	JBLAB-4903	relapse	AKT2	1.02315816360281	sensitive	1
BRITROC-132	JBLAB-4903	relapse	BRCA2	0.966326457458193	sensitive	1
BRITROC-132	JBLAB-4903	relapse	MECOM	1.98865878077071	sensitive	1
BRITROC-132	JBLAB-4903	relapse	CDKN2A	0.936503445250143	sensitive	1
BRITROC-132	JBLAB-4903	relapse	CDKN2B	0.936503445250143	sensitive	1
BRITROC-132	JBLAB-4903	relapse	PIK3CA	1.98865878077071	sensitive	1
BRITROC-132	JBLAB-4903	relapse	PTEN	1.94137017644465	sensitive	1
BRITROC-132	JBLAB-4903	relapse	CCND3	2.01755452104627	sensitive	1
BRITROC-132	JBLAB-4903	relapse	RB1	0.966326457458193	sensitive	1
BRITROC-132	JBLAB-4903	relapse	CCNE1	1.02315816360281	sensitive	1
BRITROC-132	JBLAB-4903	relapse	CCND1	2.00973685568852	sensitive	1
BRITROC-132	JBLAB-4903	relapse	NF1	1.00823101008132	sensitive	1
BRITROC-132	JBLAB-4903	relapse	AKT3	2.98288764932762	sensitive	1
BRITROC-132	JBLAB-4903	relapse	BRCA1	1.00823101008132	sensitive	1
BRITROC-132	JBLAB-4903	relapse	CCND2	2.01317841399065	sensitive	1
BRITROC-132	JBLAB-4903	relapse	AKT1	1.00019568294655	sensitive	1
BRITROC-132	JBLAB-4903	relapse	MYC	4.93177643474067	sensitive	1
BRITROC-132	JBLAB-4903	relapse	KRAS	2.01317841399065	sensitive	1
BRITROC-147	JBLAB-4274	relapse	AKT2	4.69770748070391	resistant	1
BRITROC-147	JBLAB-4274	relapse	BRCA2	2.06875995213431	resistant	1
BRITROC-147	JBLAB-4274	relapse	MECOM	4.01828312582238	resistant	1
BRITROC-147	JBLAB-4274	relapse	CDKN2A	1.90623980697015	resistant	1
BRITROC-147	JBLAB-4274	relapse	CDKN2B	1.90623980697015	resistant	1
BRITROC-147	JBLAB-4274	relapse	PIK3CA	4.01828312582238	resistant	1
BRITROC-147	JBLAB-4274	relapse	PTEN	2.00041195929342	resistant	1
BRITROC-147	JBLAB-4274	relapse	CCND3	3.03328783587025	resistant	1
BRITROC-147	JBLAB-4274	relapse	RB1	2.06875995213431	resistant	1
BRITROC-147	JBLAB-4274	relapse	CCNE1	4.69770748070391	resistant	1
BRITROC-147	JBLAB-4274	relapse	CCND1	1.97647480527492	resistant	1
BRITROC-147	JBLAB-4274	relapse	NF1	3.99995231839171	resistant	1
BRITROC-147	JBLAB-4274	relapse	AKT3	4.02400283113327	resistant	1
BRITROC-147	JBLAB-4274	relapse	BRCA1	3.99995231839171	resistant	1
BRITROC-147	JBLAB-4274	relapse	CCND2	2.95674031076933	resistant	1
BRITROC-147	JBLAB-4274	relapse	AKT1	1.99509398117144	resistant	1
BRITROC-147	JBLAB-4274	relapse	MYC	5.91499626544703	resistant	1
BRITROC-147	JBLAB-4274	relapse	KRAS	13.8324484901634	resistant	1
BRITROC-147	IM_198	diagnosis	AKT2	4.48897910732951	resistant	1
BRITROC-147	IM_198	diagnosis	BRCA2	2.15108130239043	resistant	1
BRITROC-147	IM_198	diagnosis	MECOM	4.20952319794743	resistant	1
BRITROC-147	IM_198	diagnosis	CDKN2A	2.13133984140982	resistant	1
BRITROC-147	IM_198	diagnosis	CDKN2B	2.13133984140982	resistant	1
BRITROC-147	IM_198	diagnosis	PIK3CA	4.20952319794743	resistant	1
BRITROC-147	IM_198	diagnosis	PTEN	2.05384926982318	resistant	1
BRITROC-147	IM_198	diagnosis	CCND3	2.90103051575148	resistant	1
BRITROC-147	IM_198	diagnosis	RB1	2.15108130239043	resistant	1
BRITROC-147	IM_198	diagnosis	CCNE1	4.48897910732951	resistant	1
BRITROC-147	IM_198	diagnosis	CCND1	2.77330255822645	resistant	1
BRITROC-147	IM_198	diagnosis	NF1	2.00588414221983	resistant	1
BRITROC-147	IM_198	diagnosis	AKT3	3.60589561310605	resistant	1
BRITROC-147	IM_198	diagnosis	BRCA1	2.00588414221983	resistant	1
BRITROC-147	IM_198	diagnosis	CCND2	2.19635100318493	resistant	1
BRITROC-147	IM_198	diagnosis	AKT1	2.08596447440333	resistant	1
BRITROC-147	IM_198	diagnosis	MYC	4.57255244339103	resistant	1
BRITROC-147	IM_198	diagnosis	KRAS	11.3698424268246	resistant	1
BRITROC-148	IM_300	diagnosis	AKT2	2.83729630470891	resistant	2
BRITROC-148	IM_300	diagnosis	BRCA2	2.70483342067411	resistant	2
BRITROC-148	IM_300	diagnosis	MECOM	11.8420382760116	resistant	2
BRITROC-148	IM_300	diagnosis	CDKN2A	1.93491427328065	resistant	2
BRITROC-148	IM_300	diagnosis	CDKN2B	1.93491427328065	resistant	2
BRITROC-148	IM_300	diagnosis	PIK3CA	10.6263314612613	resistant	2
BRITROC-148	IM_300	diagnosis	PTEN	3.13510421877597	resistant	2
BRITROC-148	IM_300	diagnosis	CCND3	3.13171152701857	resistant	2
BRITROC-148	IM_300	diagnosis	RB1	2.70483342067411	resistant	2
BRITROC-148	IM_300	diagnosis	CCNE1	2.69025712995342	resistant	2
BRITROC-148	IM_300	diagnosis	CCND1	2.97542754003309	resistant	2
BRITROC-148	IM_300	diagnosis	NF1	3.13077431540728	resistant	2
BRITROC-148	IM_300	diagnosis	AKT3	3.7572439132259	resistant	2
BRITROC-148	IM_300	diagnosis	BRCA1	3.13077431540728	resistant	2
BRITROC-148	IM_300	diagnosis	CCND2	6.03064740663672	resistant	2
BRITROC-148	IM_300	diagnosis	AKT1	1.93695066551527	resistant	2
BRITROC-148	IM_300	diagnosis	MYC	4.05847452398157	resistant	2
BRITROC-148	IM_300	diagnosis	KRAS	6.03064740663672	resistant	2
BRITROC-148	JBLAB-4275	relapse	AKT2	2.75218961011667	resistant	2
BRITROC-148	JBLAB-4275	relapse	BRCA2	3.0138852843813	resistant	2
BRITROC-148	JBLAB-4275	relapse	MECOM	13.4539897216898	resistant	2
BRITROC-148	JBLAB-4275	relapse	CDKN2A	2.03925656127248	resistant	2
BRITROC-148	JBLAB-4275	relapse	CDKN2B	2.03925656127248	resistant	2
BRITROC-148	JBLAB-4275	relapse	PIK3CA	11.1968033113907	resistant	2
BRITROC-148	JBLAB-4275	relapse	PTEN	1.99768748277949	resistant	2
BRITROC-148	JBLAB-4275	relapse	CCND3	3.05208028264847	resistant	2
BRITROC-148	JBLAB-4275	relapse	RB1	3.0138852843813	resistant	2
BRITROC-148	JBLAB-4275	relapse	CCNE1	4.87344233021163	resistant	2
BRITROC-148	JBLAB-4275	relapse	CCND1	1.99281061587267	resistant	2
BRITROC-148	JBLAB-4275	relapse	NF1	2.98072917423595	resistant	2
BRITROC-148	JBLAB-4275	relapse	AKT3	3.02746714237628	resistant	2
BRITROC-148	JBLAB-4275	relapse	BRCA1	2.98072917423595	resistant	2
BRITROC-148	JBLAB-4275	relapse	CCND2	5.13644524003875	resistant	2
BRITROC-148	JBLAB-4275	relapse	AKT1	3.51958253626263	resistant	2
BRITROC-148	JBLAB-4275	relapse	MYC	4.14964780371588	resistant	2
BRITROC-148	JBLAB-4275	relapse	KRAS	5.13644524003875	resistant	2
BRITROC-157	IM_260	diagnosis	AKT2	1.06369600406024	sensitive	1
BRITROC-157	IM_260	diagnosis	BRCA2	0.954359316499056	sensitive	1
BRITROC-157	IM_260	diagnosis	MECOM	3.03407310714401	sensitive	1
BRITROC-157	IM_260	diagnosis	CDKN2A	4.25717626627006	sensitive	1
BRITROC-157	IM_260	diagnosis	CDKN2B	4.25717626627006	sensitive	1
BRITROC-157	IM_260	diagnosis	PIK3CA	3.28302032566622	sensitive	1
BRITROC-157	IM_260	diagnosis	PTEN	2.03259432993013	sensitive	1
BRITROC-157	IM_260	diagnosis	CCND3	1.93783707368391	sensitive	1
BRITROC-157	IM_260	diagnosis	RB1	0.954359316499056	sensitive	1
BRITROC-157	IM_260	diagnosis	CCNE1	1.69301594821127	sensitive	1
BRITROC-157	IM_260	diagnosis	CCND1	2.07492370514	sensitive	1
BRITROC-157	IM_260	diagnosis	NF1	1.01183286644964	sensitive	1
BRITROC-157	IM_260	diagnosis	AKT3	2.13396434386576	sensitive	1
BRITROC-157	IM_260	diagnosis	BRCA1	2.07052453902868	sensitive	1
BRITROC-157	IM_260	diagnosis	CCND2	2.14271710232304	sensitive	1
BRITROC-157	IM_260	diagnosis	AKT1	2.20977988511566	sensitive	1
BRITROC-157	IM_260	diagnosis	MYC	7.03421296993191	sensitive	1
BRITROC-157	IM_260	diagnosis	KRAS	2.14271710232304	sensitive	1
BRITROC-157	JBLAB-4282	relapse	AKT2	0.958105259455289	sensitive	1
BRITROC-157	JBLAB-4282	relapse	BRCA2	1.01061909658983	sensitive	1
BRITROC-157	JBLAB-4282	relapse	MECOM	3.18758546811714	sensitive	1
BRITROC-157	JBLAB-4282	relapse	CDKN2A	2.97402777418567	sensitive	1
BRITROC-157	JBLAB-4282	relapse	CDKN2B	2.97402777418567	sensitive	1
BRITROC-157	JBLAB-4282	relapse	PIK3CA	3.25970102567104	sensitive	1
BRITROC-157	JBLAB-4282	relapse	PTEN	2.00791555021021	sensitive	1
BRITROC-157	JBLAB-4282	relapse	CCND3	2.00729224068177	sensitive	1
BRITROC-157	JBLAB-4282	relapse	RB1	1.01061909658983	sensitive	1
BRITROC-157	JBLAB-4282	relapse	CCNE1	1.94185506729464	sensitive	1
BRITROC-157	JBLAB-4282	relapse	CCND1	1.98852353174594	sensitive	1
BRITROC-157	JBLAB-4282	relapse	NF1	0.994222247254159	sensitive	1
BRITROC-157	JBLAB-4282	relapse	AKT3	2.03926484137647	sensitive	1
BRITROC-157	JBLAB-4282	relapse	BRCA1	2.06882368986177	sensitive	1
BRITROC-157	JBLAB-4282	relapse	CCND2	2.00249198395557	sensitive	1
BRITROC-157	JBLAB-4282	relapse	AKT1	2.11254295968745	sensitive	1
BRITROC-157	JBLAB-4282	relapse	MYC	7.05502899429702	sensitive	1
BRITROC-157	JBLAB-4282	relapse	KRAS	2.00249198395557	sensitive	1
BRITROC-187	JBLAB-4939	relapse	AKT2	1.09283940678673	sensitive	1
BRITROC-187	JBLAB-4939	relapse	BRCA2	1.98794739752103	sensitive	1
BRITROC-187	JBLAB-4939	relapse	MECOM	5.20781667103316	sensitive	1
BRITROC-187	JBLAB-4939	relapse	CDKN2A	1.8567479613597	sensitive	1
BRITROC-187	JBLAB-4939	relapse	CDKN2B	1.8567479613597	sensitive	1
BRITROC-187	JBLAB-4939	relapse	PIK3CA	3.95536300631795	sensitive	1
BRITROC-187	JBLAB-4939	relapse	PTEN	1.93445945558811	sensitive	1
BRITROC-187	JBLAB-4939	relapse	CCND3	2.06583548660408	sensitive	1
BRITROC-187	JBLAB-4939	relapse	RB1	2.0028943594076	sensitive	1
BRITROC-187	JBLAB-4939	relapse	CCNE1	1.65693941004073	sensitive	1
BRITROC-187	JBLAB-4939	relapse	CCND1	2.53411058308913	sensitive	1
BRITROC-187	JBLAB-4939	relapse	NF1	1.03194284105413	sensitive	1
BRITROC-187	JBLAB-4939	relapse	AKT3	2.50616390334355	sensitive	1
BRITROC-187	JBLAB-4939	relapse	BRCA1	1.02197278594309	sensitive	1
BRITROC-187	JBLAB-4939	relapse	CCND2	1.00511063773272	sensitive	1
BRITROC-187	JBLAB-4939	relapse	AKT1	1.87753411513477	sensitive	1
BRITROC-187	JBLAB-4939	relapse	MYC	3.19083605625018	sensitive	1
BRITROC-187	JBLAB-4939	relapse	KRAS	1.00511063773272	sensitive	1
BRITROC-187	IM_277	diagnosis	AKT2	1.60759896458095	sensitive	1
BRITROC-187	IM_277	diagnosis	BRCA2	1.98943403661558	sensitive	1
BRITROC-187	IM_277	diagnosis	MECOM	6.0804474181977	sensitive	1
BRITROC-187	IM_277	diagnosis	CDKN2A	1.82520325320934	sensitive	1
BRITROC-187	IM_277	diagnosis	CDKN2B	1.82520325320934	sensitive	1
BRITROC-187	IM_277	diagnosis	PIK3CA	4.62878793341926	sensitive	1
BRITROC-187	IM_277	diagnosis	PTEN	2.01032492445747	sensitive	1
BRITROC-187	IM_277	diagnosis	CCND3	2.03251866550239	sensitive	1
BRITROC-187	IM_277	diagnosis	RB1	1.91062905920174	sensitive	1
BRITROC-187	IM_277	diagnosis	CCNE1	1.60759896458095	sensitive	1
BRITROC-187	IM_277	diagnosis	CCND1	2.90058459328223	sensitive	1
BRITROC-187	IM_277	diagnosis	NF1	1.06456248162242	sensitive	1
BRITROC-187	IM_277	diagnosis	AKT3	2.76766636738086	sensitive	1
BRITROC-187	IM_277	diagnosis	BRCA1	1.05641639398481	sensitive	1
BRITROC-187	IM_277	diagnosis	CCND2	1.18009025831823	sensitive	1
BRITROC-187	IM_277	diagnosis	AKT1	1.49632634355675	sensitive	1
BRITROC-187	IM_277	diagnosis	MYC	3.58525802147184	sensitive	1
BRITROC-187	IM_277	diagnosis	KRAS	1.18009025831823	sensitive	1
BRITROC-192	IM_360	diagnosis	AKT2	1.02097038289594	sensitive	1
BRITROC-192	IM_360	diagnosis	BRCA2	0.991268410913289	sensitive	1
BRITROC-192	IM_360	diagnosis	MECOM	2.06937899996218	sensitive	1
BRITROC-192	IM_360	diagnosis	CDKN2A	0.9732787714746	sensitive	1
BRITROC-192	IM_360	diagnosis	CDKN2B	0.9732787714746	sensitive	1
BRITROC-192	IM_360	diagnosis	PIK3CA	2.06937899996218	sensitive	1
BRITROC-192	IM_360	diagnosis	PTEN	1.97823855225129	sensitive	1
BRITROC-192	IM_360	diagnosis	CCND3	3.12259510878123	sensitive	1
BRITROC-192	IM_360	diagnosis	RB1	0.991268410913289	sensitive	1
BRITROC-192	IM_360	diagnosis	CCNE1	1.66442041355856	sensitive	1
BRITROC-192	IM_360	diagnosis	CCND1	1.98209129806271	sensitive	1
BRITROC-192	IM_360	diagnosis	NF1	0.980508101156516	sensitive	1
BRITROC-192	IM_360	diagnosis	AKT3	2.39201372658914	sensitive	1
BRITROC-192	IM_360	diagnosis	BRCA1	0.980508101156516	sensitive	1
BRITROC-192	IM_360	diagnosis	CCND2	2.99510708836728	sensitive	1
BRITROC-192	IM_360	diagnosis	AKT1	2.09963800666141	sensitive	1
BRITROC-192	IM_360	diagnosis	MYC	3.9189173057133	sensitive	1
BRITROC-192	IM_360	diagnosis	KRAS	2.07038500359637	sensitive	1
BRITROC-192	JBLAB-4945	relapse	AKT2	0.928600638513962	sensitive	1
BRITROC-192	JBLAB-4945	relapse	BRCA2	1.92735233091123	sensitive	1
BRITROC-192	JBLAB-4945	relapse	MECOM	3.00620132048934	sensitive	1
BRITROC-192	JBLAB-4945	relapse	CDKN2A	0.971401409865037	sensitive	1
BRITROC-192	JBLAB-4945	relapse	CDKN2B	0.971401409865037	sensitive	1
BRITROC-192	JBLAB-4945	relapse	PIK3CA	3.00620132048934	sensitive	1
BRITROC-192	JBLAB-4945	relapse	PTEN	0.988563235779707	sensitive	1
BRITROC-192	JBLAB-4945	relapse	CCND3	1.95050583468414	sensitive	1
BRITROC-192	JBLAB-4945	relapse	RB1	0.993218785781393	sensitive	1
BRITROC-192	JBLAB-4945	relapse	CCNE1	3.54394404419875	sensitive	1
BRITROC-192	JBLAB-4945	relapse	CCND1	1.89533154626957	sensitive	1
BRITROC-192	JBLAB-4945	relapse	NF1	0.950475035709531	sensitive	1
BRITROC-192	JBLAB-4945	relapse	AKT3	1.9853369171296	sensitive	1
BRITROC-192	JBLAB-4945	relapse	BRCA1	0.950475035709531	sensitive	1
BRITROC-192	JBLAB-4945	relapse	CCND2	2.97114160985999	sensitive	1
BRITROC-192	JBLAB-4945	relapse	AKT1	1.89828745804494	sensitive	1
BRITROC-192	JBLAB-4945	relapse	MYC	2.92992773796872	sensitive	1
BRITROC-192	JBLAB-4945	relapse	KRAS	2.0028273072271	sensitive	1
BRITROC-2	JBLAB-4104	relapse	AKT2	2.01392668281545	resistant	1
BRITROC-2	JBLAB-4104	relapse	BRCA2	2.04365063237049	resistant	1
BRITROC-2	JBLAB-4104	relapse	MECOM	3.07496248376475	resistant	1
BRITROC-2	JBLAB-4104	relapse	CDKN2A	2.03509807840911	resistant	1
BRITROC-2	JBLAB-4104	relapse	CDKN2B	2.03509807840911	resistant	1
BRITROC-2	JBLAB-4104	relapse	PIK3CA	3.07496248376475	resistant	1
BRITROC-2	JBLAB-4104	relapse	PTEN	2.99609784981465	resistant	1
BRITROC-2	JBLAB-4104	relapse	CCND3	2.04239633634079	resistant	1
BRITROC-2	JBLAB-4104	relapse	RB1	2.04365063237049	resistant	1
BRITROC-2	JBLAB-4104	relapse	CCNE1	2.01392668281545	resistant	1
BRITROC-2	JBLAB-4104	relapse	CCND1	2.04294966394409	resistant	1
BRITROC-2	JBLAB-4104	relapse	NF1	1.99949620923546	resistant	1
BRITROC-2	JBLAB-4104	relapse	AKT3	3.03202586276321	resistant	1
BRITROC-2	JBLAB-4104	relapse	BRCA1	1.99949620923546	resistant	1
BRITROC-2	JBLAB-4104	relapse	CCND2	2.98390355445072	resistant	1
BRITROC-2	JBLAB-4104	relapse	AKT1	2.9894359052917	resistant	1
BRITROC-2	JBLAB-4104	relapse	MYC	3.07973468156468	resistant	1
BRITROC-2	JBLAB-4104	relapse	KRAS	2.98390355445072	resistant	1
BRITROC-2	JBLAB-4105	relapse	AKT2	2.07103471525375	resistant	1
BRITROC-2	JBLAB-4105	relapse	BRCA2	2.04293358430768	resistant	1
BRITROC-2	JBLAB-4105	relapse	MECOM	3.05715091212055	resistant	1
BRITROC-2	JBLAB-4105	relapse	CDKN2A	1.99847742878855	resistant	1
BRITROC-2	JBLAB-4105	relapse	CDKN2B	1.99847742878855	resistant	1
BRITROC-2	JBLAB-4105	relapse	PIK3CA	3.05715091212055	resistant	1
BRITROC-2	JBLAB-4105	relapse	PTEN	3.0223272031403	resistant	1
BRITROC-2	JBLAB-4105	relapse	CCND3	2.02065809156957	resistant	1
BRITROC-2	JBLAB-4105	relapse	RB1	2.04293358430768	resistant	1
BRITROC-2	JBLAB-4105	relapse	CCNE1	2.07103471525375	resistant	1
BRITROC-2	JBLAB-4105	relapse	CCND1	2.04051676962345	resistant	1
BRITROC-2	JBLAB-4105	relapse	NF1	2.0956981376049	resistant	1
BRITROC-2	JBLAB-4105	relapse	AKT3	3.04444417462511	resistant	1
BRITROC-2	JBLAB-4105	relapse	BRCA1	2.0956981376049	resistant	1
BRITROC-2	JBLAB-4105	relapse	CCND2	2.88218854211682	resistant	1
BRITROC-2	JBLAB-4105	relapse	AKT1	3.05848507359526	resistant	1
BRITROC-2	JBLAB-4105	relapse	MYC	3.06079819899043	resistant	1
BRITROC-2	JBLAB-4105	relapse	KRAS	2.88218854211682	resistant	1
BRITROC-2	IM_5	diagnosis	AKT2	2.14041690684123	resistant	1
BRITROC-2	IM_5	diagnosis	BRCA2	2.04696694306146	resistant	1
BRITROC-2	IM_5	diagnosis	MECOM	3.04045929200685	resistant	1
BRITROC-2	IM_5	diagnosis	CDKN2A	2.02508444114233	resistant	1
BRITROC-2	IM_5	diagnosis	CDKN2B	2.02508444114233	resistant	1
BRITROC-2	IM_5	diagnosis	PIK3CA	3.04045929200685	resistant	1
BRITROC-2	IM_5	diagnosis	PTEN	2.45334442468138	resistant	1
BRITROC-2	IM_5	diagnosis	CCND3	2.03808358853254	resistant	1
BRITROC-2	IM_5	diagnosis	RB1	2.04696694306146	resistant	1
BRITROC-2	IM_5	diagnosis	CCNE1	2.14041690684123	resistant	1
BRITROC-2	IM_5	diagnosis	CCND1	2.96478415870626	resistant	1
BRITROC-2	IM_5	diagnosis	NF1	2.0006188839214	resistant	1
BRITROC-2	IM_5	diagnosis	AKT3	3.02928443437687	resistant	1
BRITROC-2	IM_5	diagnosis	BRCA1	2.0006188839214	resistant	1
BRITROC-2	IM_5	diagnosis	CCND2	2.132172027595	resistant	1
BRITROC-2	IM_5	diagnosis	AKT1	2.96626959998167	resistant	1
BRITROC-2	IM_5	diagnosis	MYC	3.0574132032375	resistant	1
BRITROC-2	IM_5	diagnosis	KRAS	2.132172027595	resistant	1
BRITROC-2	IM_6	diagnosis	AKT2	2.10596854207709	resistant	1
BRITROC-2	IM_6	diagnosis	BRCA2	2.0723062411716	resistant	1
BRITROC-2	IM_6	diagnosis	MECOM	3.05756897818226	resistant	1
BRITROC-2	IM_6	diagnosis	CDKN2A	2.04253803629108	resistant	1
BRITROC-2	IM_6	diagnosis	CDKN2B	2.04253803629108	resistant	1
BRITROC-2	IM_6	diagnosis	PIK3CA	3.05756897818226	resistant	1
BRITROC-2	IM_6	diagnosis	PTEN	2.45244575650243	resistant	1
BRITROC-2	IM_6	diagnosis	CCND3	2.05438359509536	resistant	1
BRITROC-2	IM_6	diagnosis	RB1	2.0723062411716	resistant	1
BRITROC-2	IM_6	diagnosis	CCNE1	2.10596854207709	resistant	1
BRITROC-2	IM_6	diagnosis	CCND1	2.94016952062539	resistant	1
BRITROC-2	IM_6	diagnosis	NF1	2.02084794365896	resistant	1
BRITROC-2	IM_6	diagnosis	AKT3	3.03132634870395	resistant	1
BRITROC-2	IM_6	diagnosis	BRCA1	2.02073584030812	resistant	1
BRITROC-2	IM_6	diagnosis	CCND2	2.16636401205132	resistant	1
BRITROC-2	IM_6	diagnosis	AKT1	2.99447985514399	resistant	1
BRITROC-2	IM_6	diagnosis	MYC	3.02264791551362	resistant	1
BRITROC-2	IM_6	diagnosis	KRAS	2.16636401205132	resistant	1
BRITROC-204	IM_435	diagnosis	AKT2	2.2743862854996	sensitive	1
BRITROC-204	IM_435	diagnosis	BRCA2	0.927919242215963	sensitive	1
BRITROC-204	IM_435	diagnosis	MECOM	2.04430215843322	sensitive	1
BRITROC-204	IM_435	diagnosis	CDKN2A	1.91635184614573	sensitive	1
BRITROC-204	IM_435	diagnosis	CDKN2B	1.91635184614573	sensitive	1
BRITROC-204	IM_435	diagnosis	PIK3CA	2.04430215843322	sensitive	1
BRITROC-204	IM_435	diagnosis	PTEN	1.95887323285142	sensitive	1
BRITROC-204	IM_435	diagnosis	CCND3	1.95395692348371	sensitive	1
BRITROC-204	IM_435	diagnosis	RB1	0.927919242215963	sensitive	1
BRITROC-204	IM_435	diagnosis	CCNE1	2.2743862854996	sensitive	1
BRITROC-204	IM_435	diagnosis	CCND1	2.03102934418862	sensitive	1
BRITROC-204	IM_435	diagnosis	NF1	1.04018388466575	sensitive	1
BRITROC-204	IM_435	diagnosis	AKT3	1.9924473312975	sensitive	1
BRITROC-204	IM_435	diagnosis	BRCA1	1.04018388466575	sensitive	1
BRITROC-204	IM_435	diagnosis	CCND2	3.01644602800585	sensitive	1
BRITROC-204	IM_435	diagnosis	AKT1	2.10602348576718	sensitive	1
BRITROC-204	IM_435	diagnosis	MYC	2.934812678824	sensitive	1
BRITROC-204	IM_435	diagnosis	KRAS	3.01644602800585	sensitive	1
BRITROC-204	JBLAB-4956	relapse	AKT2	1.88197511758098	sensitive	1
BRITROC-204	JBLAB-4956	relapse	BRCA2	1.01096994428658	sensitive	1
BRITROC-204	JBLAB-4956	relapse	MECOM	1.97698609363191	sensitive	1
BRITROC-204	JBLAB-4956	relapse	CDKN2A	1.91715583092444	sensitive	1
BRITROC-204	JBLAB-4956	relapse	CDKN2B	1.91715583092444	sensitive	1
BRITROC-204	JBLAB-4956	relapse	PIK3CA	1.97698609363191	sensitive	1
BRITROC-204	JBLAB-4956	relapse	PTEN	1.9814129447408	sensitive	1
BRITROC-204	JBLAB-4956	relapse	CCND3	1.9514905006321	sensitive	1
BRITROC-204	JBLAB-4956	relapse	RB1	0.976109739875628	sensitive	1
BRITROC-204	JBLAB-4956	relapse	CCNE1	1.88197511758098	sensitive	1
BRITROC-204	JBLAB-4956	relapse	CCND1	2.16770553790938	sensitive	1
BRITROC-204	JBLAB-4956	relapse	NF1	0.77281861631548	sensitive	1
BRITROC-204	JBLAB-4956	relapse	AKT3	1.92016576497597	sensitive	1
BRITROC-204	JBLAB-4956	relapse	BRCA1	1.02206428900531	sensitive	1
BRITROC-204	JBLAB-4956	relapse	CCND2	3.1495692051203	sensitive	1
BRITROC-204	JBLAB-4956	relapse	AKT1	1.94694845976592	sensitive	1
BRITROC-204	JBLAB-4956	relapse	MYC	2.88202544361145	sensitive	1
BRITROC-204	JBLAB-4956	relapse	KRAS	3.09262096180046	sensitive	1
BRITROC-205	JBLAB-4957	relapse	AKT2	1.93949444977264	sensitive	1
BRITROC-205	JBLAB-4957	relapse	BRCA2	2.02146639105248	sensitive	1
BRITROC-205	JBLAB-4957	relapse	MECOM	5.00716632768804	sensitive	1
BRITROC-205	JBLAB-4957	relapse	CDKN2A	2.97138768661548	sensitive	1
BRITROC-205	JBLAB-4957	relapse	CDKN2B	2.97138768661548	sensitive	1
BRITROC-205	JBLAB-4957	relapse	PIK3CA	4.92467771639304	sensitive	1
BRITROC-205	JBLAB-4957	relapse	PTEN	2.97508303990277	sensitive	1
BRITROC-205	JBLAB-4957	relapse	CCND3	2.99657895565858	sensitive	1
BRITROC-205	JBLAB-4957	relapse	RB1	2.02146639105248	sensitive	1
BRITROC-205	JBLAB-4957	relapse	CCNE1	2.94605937212774	sensitive	1
BRITROC-205	JBLAB-4957	relapse	CCND1	3.0268755174913	sensitive	1
BRITROC-205	JBLAB-4957	relapse	NF1	1.93022697950296	sensitive	1
BRITROC-205	JBLAB-4957	relapse	AKT3	3.89734452512051	sensitive	1
BRITROC-205	JBLAB-4957	relapse	BRCA1	1.93022697950296	sensitive	1
BRITROC-205	JBLAB-4957	relapse	CCND2	3.01361419091045	sensitive	1
BRITROC-205	JBLAB-4957	relapse	AKT1	5.28332280791528	sensitive	1
BRITROC-205	JBLAB-4957	relapse	MYC	4.04565460058036	sensitive	1
BRITROC-205	JBLAB-4957	relapse	KRAS	2.02434935159815	sensitive	1
BRITROC-205	IM_321	diagnosis	AKT2	1.77689018030126	sensitive	1
BRITROC-205	IM_321	diagnosis	BRCA2	1.99198190488356	sensitive	1
BRITROC-205	IM_321	diagnosis	MECOM	4.74924046171373	sensitive	1
BRITROC-205	IM_321	diagnosis	CDKN2A	2.02089326606407	sensitive	1
BRITROC-205	IM_321	diagnosis	CDKN2B	2.02089326606407	sensitive	1
BRITROC-205	IM_321	diagnosis	PIK3CA	3.9964940181447	sensitive	1
BRITROC-205	IM_321	diagnosis	PTEN	3.87792310055449	sensitive	1
BRITROC-205	IM_321	diagnosis	CCND3	1.91736991897168	sensitive	1
BRITROC-205	IM_321	diagnosis	RB1	1.99198190488356	sensitive	1
BRITROC-205	IM_321	diagnosis	CCNE1	3.40460361383792	sensitive	1
BRITROC-205	IM_321	diagnosis	CCND1	3.76497037469306	sensitive	1
BRITROC-205	IM_321	diagnosis	NF1	1.7895695763502	sensitive	1
BRITROC-205	IM_321	diagnosis	AKT3	5.87029977964864	sensitive	1
BRITROC-205	IM_321	diagnosis	BRCA1	2.01708674788905	sensitive	1
BRITROC-205	IM_321	diagnosis	CCND2	4.07058108304661	sensitive	1
BRITROC-205	IM_321	diagnosis	AKT1	6.93025339057257	sensitive	1
BRITROC-205	IM_321	diagnosis	MYC	7.79141641604589	sensitive	1
BRITROC-205	IM_321	diagnosis	KRAS	4.07058108304661	sensitive	1
BRITROC-209	IM_295	diagnosis	AKT2	1.78780576581203	sensitive	1
BRITROC-209	IM_295	diagnosis	BRCA2	1.95431842323022	sensitive	1
BRITROC-209	IM_295	diagnosis	MECOM	3.10682583313454	sensitive	1
BRITROC-209	IM_295	diagnosis	CDKN2A	0.912082059368664	sensitive	1
BRITROC-209	IM_295	diagnosis	CDKN2B	0.912082059368664	sensitive	1
BRITROC-209	IM_295	diagnosis	PIK3CA	3.10682583313454	sensitive	1
BRITROC-209	IM_295	diagnosis	PTEN	0.993772292748296	sensitive	1
BRITROC-209	IM_295	diagnosis	CCND3	1.93705111470724	sensitive	1
BRITROC-209	IM_295	diagnosis	RB1	1.95431842323022	sensitive	1
BRITROC-209	IM_295	diagnosis	CCNE1	0.688159615597359	sensitive	1
BRITROC-209	IM_295	diagnosis	CCND1	2.59663318577106	sensitive	1
BRITROC-209	IM_295	diagnosis	NF1	0.945884726263179	sensitive	1
BRITROC-209	IM_295	diagnosis	AKT3	1.89667498790889	sensitive	1
BRITROC-209	IM_295	diagnosis	BRCA1	0.945884726263179	sensitive	1
BRITROC-209	IM_295	diagnosis	CCND2	2.0145839992879	sensitive	1
BRITROC-209	IM_295	diagnosis	AKT1	1.74302911060794	sensitive	1
BRITROC-209	IM_295	diagnosis	MYC	3.76079301241686	sensitive	1
BRITROC-209	IM_295	diagnosis	KRAS	2.0145839992879	sensitive	1
BRITROC-209	JBLAB-4960	relapse	AKT2	1.86858509895974	sensitive	1
BRITROC-209	JBLAB-4960	relapse	BRCA2	2.99529011464305	sensitive	1
BRITROC-209	JBLAB-4960	relapse	MECOM	4.77497848094395	sensitive	1
BRITROC-209	JBLAB-4960	relapse	CDKN2A	1.90775550831198	sensitive	1
BRITROC-209	JBLAB-4960	relapse	CDKN2B	1.90775550831198	sensitive	1
BRITROC-209	JBLAB-4960	relapse	PIK3CA	4.77497848094395	sensitive	1
BRITROC-209	JBLAB-4960	relapse	PTEN	1.9788131857141	sensitive	1
BRITROC-209	JBLAB-4960	relapse	CCND3	2.92026901680917	sensitive	1
BRITROC-209	JBLAB-4960	relapse	RB1	2.17967747474071	sensitive	1
BRITROC-209	JBLAB-4960	relapse	CCNE1	1.87561375105487	sensitive	1
BRITROC-209	JBLAB-4960	relapse	CCND1	4.2150289260241	sensitive	1
BRITROC-209	JBLAB-4960	relapse	NF1	1.92053499904389	sensitive	1
BRITROC-209	JBLAB-4960	relapse	AKT3	3.10946897663258	sensitive	1
BRITROC-209	JBLAB-4960	relapse	BRCA1	2.97468940860855	sensitive	1
BRITROC-209	JBLAB-4960	relapse	CCND2	3.04237216469654	sensitive	1
BRITROC-209	JBLAB-4960	relapse	AKT1	2.562662546883	sensitive	1
BRITROC-209	JBLAB-4960	relapse	MYC	3.95134478997337	sensitive	1
BRITROC-209	JBLAB-4960	relapse	KRAS	2.02154518144206	sensitive	1
BRITROC-216	IM_341	diagnosis	AKT2	1.68542948853258	sensitive	1
BRITROC-216	IM_341	diagnosis	BRCA2	1.94600410807897	sensitive	1
BRITROC-216	IM_341	diagnosis	MECOM	2.01336550849922	sensitive	1
BRITROC-216	IM_341	diagnosis	CDKN2A	0.926932083594865	sensitive	1
BRITROC-216	IM_341	diagnosis	CDKN2B	0.926932083594865	sensitive	1
BRITROC-216	IM_341	diagnosis	PIK3CA	2.01336550849922	sensitive	1
BRITROC-216	IM_341	diagnosis	PTEN	1.95913296243305	sensitive	1
BRITROC-216	IM_341	diagnosis	CCND3	0.988671934724231	sensitive	1
BRITROC-216	IM_341	diagnosis	RB1	1.94600410807897	sensitive	1
BRITROC-216	IM_341	diagnosis	CCNE1	1.68542948853258	sensitive	1
BRITROC-216	IM_341	diagnosis	CCND1	1.9667320865992	sensitive	1
BRITROC-216	IM_341	diagnosis	NF1	0.924454798182639	sensitive	1
BRITROC-216	IM_341	diagnosis	AKT3	1.82986845271729	sensitive	1
BRITROC-216	IM_341	diagnosis	BRCA1	0.924454798182639	sensitive	1
BRITROC-216	IM_341	diagnosis	CCND2	2.80757202694853	sensitive	1
BRITROC-216	IM_341	diagnosis	AKT1	0.989966919134966	sensitive	1
BRITROC-216	IM_341	diagnosis	MYC	4.90596616682345	sensitive	1
BRITROC-216	IM_341	diagnosis	KRAS	2.0387824283042	sensitive	1
BRITROC-216	IM_340	diagnosis	AKT2	1.86329528093533	sensitive	1
BRITROC-216	IM_340	diagnosis	BRCA2	2.078138571089	sensitive	1
BRITROC-216	IM_340	diagnosis	MECOM	2.17727361637063	sensitive	1
BRITROC-216	IM_340	diagnosis	CDKN2A	0.960705830298296	sensitive	1
BRITROC-216	IM_340	diagnosis	CDKN2B	0.960705830298296	sensitive	1
BRITROC-216	IM_340	diagnosis	PIK3CA	2.17727361637063	sensitive	1
BRITROC-216	IM_340	diagnosis	PTEN	2.06868059585515	sensitive	1
BRITROC-216	IM_340	diagnosis	CCND3	1.05779425769469	sensitive	1
BRITROC-216	IM_340	diagnosis	RB1	2.078138571089	sensitive	1
BRITROC-216	IM_340	diagnosis	CCNE1	1.86329528093533	sensitive	1
BRITROC-216	IM_340	diagnosis	CCND1	2.11731432344915	sensitive	1
BRITROC-216	IM_340	diagnosis	NF1	1.00364584341893	sensitive	1
BRITROC-216	IM_340	diagnosis	AKT3	1.93902336245132	sensitive	1
BRITROC-216	IM_340	diagnosis	BRCA1	1.00364584341893	sensitive	1
BRITROC-216	IM_340	diagnosis	CCND2	3.27956246541556	sensitive	1
BRITROC-216	IM_340	diagnosis	AKT1	0.990972609504644	sensitive	1
BRITROC-216	IM_340	diagnosis	MYC	5.15941289348925	sensitive	1
BRITROC-216	IM_340	diagnosis	KRAS	2.13760099570482	sensitive	1
BRITROC-216	JBLAB-4965	relapse	AKT2	4.06713742732676	sensitive	1
BRITROC-216	JBLAB-4965	relapse	BRCA2	5.16564196467236	sensitive	1
BRITROC-216	JBLAB-4965	relapse	MECOM	5.20080253506103	sensitive	1
BRITROC-216	JBLAB-4965	relapse	CDKN2A	1.88777366520347	sensitive	1
BRITROC-216	JBLAB-4965	relapse	CDKN2B	1.88777366520347	sensitive	1
BRITROC-216	JBLAB-4965	relapse	PIK3CA	5.20080253506103	sensitive	1
BRITROC-216	JBLAB-4965	relapse	PTEN	3.80265989589296	sensitive	1
BRITROC-216	JBLAB-4965	relapse	CCND3	3.08554604413283	sensitive	1
BRITROC-216	JBLAB-4965	relapse	RB1	3.117586497894	sensitive	1
BRITROC-216	JBLAB-4965	relapse	CCNE1	4.06713742732676	sensitive	1
BRITROC-216	JBLAB-4965	relapse	CCND1	3.95080824730675	sensitive	1
BRITROC-216	JBLAB-4965	relapse	NF1	2.03879612728223	sensitive	1
BRITROC-216	JBLAB-4965	relapse	AKT3	4.13311124353366	sensitive	1
BRITROC-216	JBLAB-4965	relapse	BRCA1	2.03879612728223	sensitive	1
BRITROC-216	JBLAB-4965	relapse	CCND2	3.98043134786131	sensitive	1
BRITROC-216	JBLAB-4965	relapse	AKT1	1.98656125253726	sensitive	1
BRITROC-216	JBLAB-4965	relapse	MYC	9.61379920532217	sensitive	1
BRITROC-216	JBLAB-4965	relapse	KRAS	3.06703627577082	sensitive	1
BRITROC-225	JBLAB-4975	relapse	AKT2	1.94327808722829	sensitive	1
BRITROC-225	JBLAB-4975	relapse	BRCA2	0.984373254494753	sensitive	1
BRITROC-225	JBLAB-4975	relapse	MECOM	5.11960281872191	sensitive	1
BRITROC-225	JBLAB-4975	relapse	CDKN2A	3.05972258546551	sensitive	1
BRITROC-225	JBLAB-4975	relapse	CDKN2B	3.05972258546551	sensitive	1
BRITROC-225	JBLAB-4975	relapse	PIK3CA	2.96144180992338	sensitive	1
BRITROC-225	JBLAB-4975	relapse	PTEN	0.96079585840674	sensitive	1
BRITROC-225	JBLAB-4975	relapse	CCND3	1.96950333325261	sensitive	1
BRITROC-225	JBLAB-4975	relapse	RB1	0.984373254494753	sensitive	1
BRITROC-225	JBLAB-4975	relapse	CCNE1	1.94327808722829	sensitive	1
BRITROC-225	JBLAB-4975	relapse	CCND1	2.02245348719719	sensitive	1
BRITROC-225	JBLAB-4975	relapse	NF1	1.88705681471402	sensitive	1
BRITROC-225	JBLAB-4975	relapse	AKT3	0.979923895162173	sensitive	1
BRITROC-225	JBLAB-4975	relapse	BRCA1	1.87853145410374	sensitive	1
BRITROC-225	JBLAB-4975	relapse	CCND2	2.90863976812055	sensitive	1
BRITROC-225	JBLAB-4975	relapse	AKT1	3.03528007934947	sensitive	1
BRITROC-225	JBLAB-4975	relapse	MYC	4.87244546268384	sensitive	1
BRITROC-225	JBLAB-4975	relapse	KRAS	1.01129739776088	sensitive	1
BRITROC-225	IM_445	diagnosis	AKT2	1.92286688098771	sensitive	1
BRITROC-225	IM_445	diagnosis	BRCA2	1.00369811235786	sensitive	1
BRITROC-225	IM_445	diagnosis	MECOM	5.50778059409672	sensitive	1
BRITROC-225	IM_445	diagnosis	CDKN2A	3.12597953438738	sensitive	1
BRITROC-225	IM_445	diagnosis	CDKN2B	3.12597953438738	sensitive	1
BRITROC-225	IM_445	diagnosis	PIK3CA	3.1415537719255	sensitive	1
BRITROC-225	IM_445	diagnosis	PTEN	2.02287364393912	sensitive	1
BRITROC-225	IM_445	diagnosis	CCND3	2.09240301021776	sensitive	1
BRITROC-225	IM_445	diagnosis	RB1	1.00369811235786	sensitive	1
BRITROC-225	IM_445	diagnosis	CCNE1	1.92286688098771	sensitive	1
BRITROC-225	IM_445	diagnosis	CCND1	2.05276272578196	sensitive	1
BRITROC-225	IM_445	diagnosis	NF1	2.17649228376289	sensitive	1
BRITROC-225	IM_445	diagnosis	AKT3	1.97585885428322	sensitive	1
BRITROC-225	IM_445	diagnosis	BRCA1	0.970893598185893	sensitive	1
BRITROC-225	IM_445	diagnosis	CCND2	4.00924422264466	sensitive	1
BRITROC-225	IM_445	diagnosis	AKT1	3.44774965295562	sensitive	1
BRITROC-225	IM_445	diagnosis	MYC	4.93869011698561	sensitive	1
BRITROC-225	IM_445	diagnosis	KRAS	1.06469518252261	sensitive	1
BRITROC-226	JBLAB-4978	relapse	AKT2	1.82412428016135	sensitive	1
BRITROC-226	JBLAB-4978	relapse	BRCA2	0.971836753332047	sensitive	1
BRITROC-226	JBLAB-4978	relapse	MECOM	2.56393153594399	sensitive	1
BRITROC-226	JBLAB-4978	relapse	CDKN2A	1.99569581830715	sensitive	1
BRITROC-226	JBLAB-4978	relapse	CDKN2B	1.99569581830715	sensitive	1
BRITROC-226	JBLAB-4978	relapse	PIK3CA	2.56393153594399	sensitive	1
BRITROC-226	JBLAB-4978	relapse	PTEN	1.91937078909363	sensitive	1
BRITROC-226	JBLAB-4978	relapse	CCND3	1.92491531034173	sensitive	1
BRITROC-226	JBLAB-4978	relapse	RB1	0.971836753332047	sensitive	1
BRITROC-226	JBLAB-4978	relapse	CCNE1	2.78836744706076	sensitive	1
BRITROC-226	JBLAB-4978	relapse	CCND1	1.98735192452888	sensitive	1
BRITROC-226	JBLAB-4978	relapse	NF1	0.899206822031214	sensitive	1
BRITROC-226	JBLAB-4978	relapse	AKT3	2.02525884119488	sensitive	1
BRITROC-226	JBLAB-4978	relapse	BRCA1	0.899206822031214	sensitive	1
BRITROC-226	JBLAB-4978	relapse	CCND2	1.95864596056297	sensitive	1
BRITROC-226	JBLAB-4978	relapse	AKT1	1.94830907095209	sensitive	1
BRITROC-226	JBLAB-4978	relapse	MYC	2.72181808361823	sensitive	1
BRITROC-226	JBLAB-4978	relapse	KRAS	2.04761593162667	sensitive	1
BRITROC-226	JBLAB-4976	relapse	AKT2	1.30489491586903	sensitive	1
BRITROC-226	JBLAB-4976	relapse	BRCA2	0.97814157051536	sensitive	1
BRITROC-226	JBLAB-4976	relapse	MECOM	2.8277935417631	sensitive	1
BRITROC-226	JBLAB-4976	relapse	CDKN2A	1.98443962586818	sensitive	1
BRITROC-226	JBLAB-4976	relapse	CDKN2B	1.98443962586818	sensitive	1
BRITROC-226	JBLAB-4976	relapse	PIK3CA	2.8277935417631	sensitive	1
BRITROC-226	JBLAB-4976	relapse	PTEN	1.93744055056204	sensitive	1
BRITROC-226	JBLAB-4976	relapse	CCND3	1.94847525129778	sensitive	1
BRITROC-226	JBLAB-4976	relapse	RB1	0.97814157051536	sensitive	1
BRITROC-226	JBLAB-4976	relapse	CCNE1	2.86453213630538	sensitive	1
BRITROC-226	JBLAB-4976	relapse	CCND1	1.98069589547226	sensitive	1
BRITROC-226	JBLAB-4976	relapse	NF1	0.957503646958511	sensitive	1
BRITROC-226	JBLAB-4976	relapse	AKT3	1.92354148075288	sensitive	1
BRITROC-226	JBLAB-4976	relapse	BRCA1	0.957503646958511	sensitive	1
BRITROC-226	JBLAB-4976	relapse	CCND2	1.97748924093353	sensitive	1
BRITROC-226	JBLAB-4976	relapse	AKT1	1.96550060902545	sensitive	1
BRITROC-226	JBLAB-4976	relapse	MYC	2.92909152172891	sensitive	1
BRITROC-226	JBLAB-4976	relapse	KRAS	2.0291897004998	sensitive	1
BRITROC-226	IM_364	diagnosis	AKT2	1.92901952124836	sensitive	1
BRITROC-226	IM_364	diagnosis	BRCA2	1.00888840460878	sensitive	1
BRITROC-226	IM_364	diagnosis	MECOM	2.02184393546492	sensitive	1
BRITROC-226	IM_364	diagnosis	CDKN2A	2.01104112975317	sensitive	1
BRITROC-226	IM_364	diagnosis	CDKN2B	2.01104112975317	sensitive	1
BRITROC-226	IM_364	diagnosis	PIK3CA	2.02184393546492	sensitive	1
BRITROC-226	IM_364	diagnosis	PTEN	2.00356469317656	sensitive	1
BRITROC-226	IM_364	diagnosis	CCND3	1.97762720915621	sensitive	1
BRITROC-226	IM_364	diagnosis	RB1	1.00888840460878	sensitive	1
BRITROC-226	IM_364	diagnosis	CCNE1	2.87456261576765	sensitive	1
BRITROC-226	IM_364	diagnosis	CCND1	1.99416300159563	sensitive	1
BRITROC-226	IM_364	diagnosis	NF1	0.957501073836668	sensitive	1
BRITROC-226	IM_364	diagnosis	AKT3	1.90406752883177	sensitive	1
BRITROC-226	IM_364	diagnosis	BRCA1	0.957501073836668	sensitive	1
BRITROC-226	IM_364	diagnosis	CCND2	2.0575475650325	sensitive	1
BRITROC-226	IM_364	diagnosis	AKT1	1.95666058724596	sensitive	1
BRITROC-226	IM_364	diagnosis	MYC	3.03254049650827	sensitive	1
BRITROC-226	IM_364	diagnosis	KRAS	2.12940765537018	sensitive	1
BRITROC-226	JBLAB-4979	relapse	AKT2	1.66685711726494	sensitive	1
BRITROC-226	JBLAB-4979	relapse	BRCA2	1.00167716960391	sensitive	1
BRITROC-226	JBLAB-4979	relapse	MECOM	2.54080510470463	sensitive	1
BRITROC-226	JBLAB-4979	relapse	CDKN2A	1.90911319195117	sensitive	1
BRITROC-226	JBLAB-4979	relapse	CDKN2B	1.90911319195117	sensitive	1
BRITROC-226	JBLAB-4979	relapse	PIK3CA	2.54080510470463	sensitive	1
BRITROC-226	JBLAB-4979	relapse	PTEN	1.98723532742894	sensitive	1
BRITROC-226	JBLAB-4979	relapse	CCND3	1.9909794414247	sensitive	1
BRITROC-226	JBLAB-4979	relapse	RB1	1.00167716960391	sensitive	1
BRITROC-226	JBLAB-4979	relapse	CCNE1	2.89416813566344	sensitive	1
BRITROC-226	JBLAB-4979	relapse	CCND1	1.93024252356875	sensitive	1
BRITROC-226	JBLAB-4979	relapse	NF1	0.979154889867846	sensitive	1
BRITROC-226	JBLAB-4979	relapse	AKT3	2.13468507919328	sensitive	1
BRITROC-226	JBLAB-4979	relapse	BRCA1	0.979154889867846	sensitive	1
BRITROC-226	JBLAB-4979	relapse	CCND2	1.96139025985647	sensitive	1
BRITROC-226	JBLAB-4979	relapse	AKT1	1.98667391239942	sensitive	1
BRITROC-226	JBLAB-4979	relapse	MYC	2.79992529005486	sensitive	1
BRITROC-226	JBLAB-4979	relapse	KRAS	2.03205535450899	sensitive	1
BRITROC-226	JBLAB-4977	relapse	AKT2	1.77303205726709	sensitive	1
BRITROC-226	JBLAB-4977	relapse	BRCA2	0.925251006266251	sensitive	1
BRITROC-226	JBLAB-4977	relapse	MECOM	2.4593547581104	sensitive	1
BRITROC-226	JBLAB-4977	relapse	CDKN2A	2.00394744272542	sensitive	1
BRITROC-226	JBLAB-4977	relapse	CDKN2B	2.00394744272542	sensitive	1
BRITROC-226	JBLAB-4977	relapse	PIK3CA	2.4593547581104	sensitive	1
BRITROC-226	JBLAB-4977	relapse	PTEN	1.94478396173925	sensitive	1
BRITROC-226	JBLAB-4977	relapse	CCND3	2.02765082789827	sensitive	1
BRITROC-226	JBLAB-4977	relapse	RB1	0.925251006266251	sensitive	1
BRITROC-226	JBLAB-4977	relapse	CCNE1	2.82050087218755	sensitive	1
BRITROC-226	JBLAB-4977	relapse	CCND1	2.00116867135238	sensitive	1
BRITROC-226	JBLAB-4977	relapse	NF1	0.855227721084861	sensitive	1
BRITROC-226	JBLAB-4977	relapse	AKT3	2.00836742732995	sensitive	1
BRITROC-226	JBLAB-4977	relapse	BRCA1	0.855227721084861	sensitive	1
BRITROC-226	JBLAB-4977	relapse	CCND2	1.99497416364081	sensitive	1
BRITROC-226	JBLAB-4977	relapse	AKT1	1.96171823284664	sensitive	1
BRITROC-226	JBLAB-4977	relapse	MYC	2.85778058673204	sensitive	1
BRITROC-226	JBLAB-4977	relapse	KRAS	2.07052712752586	sensitive	1
BRITROC-229	JBLAB-4981	relapse	AKT2	2.68006675908323	resistant	1
BRITROC-229	JBLAB-4981	relapse	BRCA2	2.06680107468136	resistant	1
BRITROC-229	JBLAB-4981	relapse	MECOM	4.97604727829061	resistant	1
BRITROC-229	JBLAB-4981	relapse	CDKN2A	2.83535584830897	resistant	1
BRITROC-229	JBLAB-4981	relapse	CDKN2B	2.83535584830897	resistant	1
BRITROC-229	JBLAB-4981	relapse	PIK3CA	4.33291448504502	resistant	1
BRITROC-229	JBLAB-4981	relapse	PTEN	2.8978605653758	resistant	1
BRITROC-229	JBLAB-4981	relapse	CCND3	3.83967492835397	resistant	1
BRITROC-229	JBLAB-4981	relapse	RB1	2.06680107468136	resistant	1
BRITROC-229	JBLAB-4981	relapse	CCNE1	10.5888216450362	resistant	1
BRITROC-229	JBLAB-4981	relapse	CCND1	3.96613106729192	resistant	1
BRITROC-229	JBLAB-4981	relapse	NF1	-0.0883060659554008	resistant	1
BRITROC-229	JBLAB-4981	relapse	AKT3	3.84340102458034	resistant	1
BRITROC-229	JBLAB-4981	relapse	BRCA1	2.18123599543819	resistant	1
BRITROC-229	JBLAB-4981	relapse	CCND2	4.44091246725639	resistant	1
BRITROC-229	JBLAB-4981	relapse	AKT1	1.88962944390767	resistant	1
BRITROC-229	JBLAB-4981	relapse	MYC	2.32381063298541	resistant	1
BRITROC-229	JBLAB-4981	relapse	KRAS	4.44091246725639	resistant	1
BRITROC-229	IM_422	diagnosis	AKT2	3.05914348159941	resistant	1
BRITROC-229	IM_422	diagnosis	BRCA2	2.01340125490485	resistant	1
BRITROC-229	IM_422	diagnosis	MECOM	5.48720155835229	resistant	1
BRITROC-229	IM_422	diagnosis	CDKN2A	2.85528739209636	resistant	1
BRITROC-229	IM_422	diagnosis	CDKN2B	2.85528739209636	resistant	1
BRITROC-229	IM_422	diagnosis	PIK3CA	4.42612093975148	resistant	1
BRITROC-229	IM_422	diagnosis	PTEN	2.82887343526941	resistant	1
BRITROC-229	IM_422	diagnosis	CCND3	3.85751128207228	resistant	1
BRITROC-229	IM_422	diagnosis	RB1	2.01340125490485	resistant	1
BRITROC-229	IM_422	diagnosis	CCNE1	9.81860237922242	resistant	1
BRITROC-229	IM_422	diagnosis	CCND1	4.16628117465178	resistant	1
BRITROC-229	IM_422	diagnosis	NF1	0.0327684390336909	resistant	1
BRITROC-229	IM_422	diagnosis	AKT3	3.59867903577523	resistant	1
BRITROC-229	IM_422	diagnosis	BRCA1	2.31741968918825	resistant	1
BRITROC-229	IM_422	diagnosis	CCND2	4.53834935845138	resistant	1
BRITROC-229	IM_422	diagnosis	AKT1	1.86560331425717	resistant	1
BRITROC-229	IM_422	diagnosis	MYC	2.34672941422541	resistant	1
BRITROC-229	IM_422	diagnosis	KRAS	4.57725867094924	resistant	1
BRITROC-23	JBLAB-4128	relapse	AKT2	3.68593722092172	sensitive	2
BRITROC-23	JBLAB-4128	relapse	BRCA2	2.03321226630594	sensitive	2
BRITROC-23	JBLAB-4128	relapse	MECOM	8.17314613951614	sensitive	2
BRITROC-23	JBLAB-4128	relapse	CDKN2A	4.13372809020494	sensitive	2
BRITROC-23	JBLAB-4128	relapse	CDKN2B	4.13372809020494	sensitive	2
BRITROC-23	JBLAB-4128	relapse	PIK3CA	10.0023142036838	sensitive	2
BRITROC-23	JBLAB-4128	relapse	PTEN	2.89120516891183	sensitive	2
BRITROC-23	JBLAB-4128	relapse	CCND3	5.29500435125771	sensitive	2
BRITROC-23	JBLAB-4128	relapse	RB1	2.03321226630594	sensitive	2
BRITROC-23	JBLAB-4128	relapse	CCNE1	3.68593722092172	sensitive	2
BRITROC-23	JBLAB-4128	relapse	CCND1	3.79427332806954	sensitive	2
BRITROC-23	JBLAB-4128	relapse	NF1	1.89827798606778	sensitive	2
BRITROC-23	JBLAB-4128	relapse	AKT3	3.40205272223086	sensitive	2
BRITROC-23	JBLAB-4128	relapse	BRCA1	3.84427083880882	sensitive	2
BRITROC-23	JBLAB-4128	relapse	CCND2	2.35255150939908	sensitive	2
BRITROC-23	JBLAB-4128	relapse	AKT1	3.95403258603934	sensitive	2
BRITROC-23	JBLAB-4128	relapse	MYC	7.1706102147805	sensitive	2
BRITROC-23	JBLAB-4128	relapse	KRAS	4.6740179965197	sensitive	2
BRITROC-23	IM_56	diagnosis	AKT2	2.09944135123308	sensitive	2
BRITROC-23	IM_56	diagnosis	BRCA2	1.07114646759965	sensitive	2
BRITROC-23	IM_56	diagnosis	MECOM	4.25387052902331	sensitive	2
BRITROC-23	IM_56	diagnosis	CDKN2A	2.71365893044267	sensitive	2
BRITROC-23	IM_56	diagnosis	CDKN2B	2.71365893044267	sensitive	2
BRITROC-23	IM_56	diagnosis	PIK3CA	4.94316537801384	sensitive	2
BRITROC-23	IM_56	diagnosis	PTEN	1.9327617726566	sensitive	2
BRITROC-23	IM_56	diagnosis	CCND3	2.99882499097521	sensitive	2
BRITROC-23	IM_56	diagnosis	RB1	1.07114646759965	sensitive	2
BRITROC-23	IM_56	diagnosis	CCNE1	2.09944135123308	sensitive	2
BRITROC-23	IM_56	diagnosis	CCND1	2.06820283674156	sensitive	2
BRITROC-23	IM_56	diagnosis	NF1	0.976789102893432	sensitive	2
BRITROC-23	IM_56	diagnosis	AKT3	2.05063882615366	sensitive	2
BRITROC-23	IM_56	diagnosis	BRCA1	1.78368371355001	sensitive	2
BRITROC-23	IM_56	diagnosis	CCND2	1.5230795230242	sensitive	2
BRITROC-23	IM_56	diagnosis	AKT1	1.90043114879013	sensitive	2
BRITROC-23	IM_56	diagnosis	MYC	2.83986653703814	sensitive	2
BRITROC-23	IM_56	diagnosis	KRAS	3.01866862477012	sensitive	2
BRITROC-232	IM_351	diagnosis	AKT2	3.17558567831326	sensitive	1
BRITROC-232	IM_351	diagnosis	BRCA2	1.96781496035318	sensitive	1
BRITROC-232	IM_351	diagnosis	MECOM	3.05657819704129	sensitive	1
BRITROC-232	IM_351	diagnosis	CDKN2A	1.93339319233321	sensitive	1
BRITROC-232	IM_351	diagnosis	CDKN2B	1.93339319233321	sensitive	1
BRITROC-232	IM_351	diagnosis	PIK3CA	3.05657819704129	sensitive	1
BRITROC-232	IM_351	diagnosis	PTEN	2.98482830527978	sensitive	1
BRITROC-232	IM_351	diagnosis	CCND3	3.01052134404808	sensitive	1
BRITROC-232	IM_351	diagnosis	RB1	1.96781496035318	sensitive	1
BRITROC-232	IM_351	diagnosis	CCNE1	3.04890126222725	sensitive	1
BRITROC-232	IM_351	diagnosis	CCND1	4.07548601355034	sensitive	1
BRITROC-232	IM_351	diagnosis	NF1	1.97324118068897	sensitive	1
BRITROC-232	IM_351	diagnosis	AKT3	3.01008051886568	sensitive	1
BRITROC-232	IM_351	diagnosis	BRCA1	1.97324118068897	sensitive	1
BRITROC-232	IM_351	diagnosis	CCND2	4.11136222191592	sensitive	1
BRITROC-232	IM_351	diagnosis	AKT1	4.95719246206721	sensitive	1
BRITROC-232	IM_351	diagnosis	MYC	4.59994881507163	sensitive	1
BRITROC-232	IM_351	diagnosis	KRAS	4.11136222191592	sensitive	1
BRITROC-232	IM_350	diagnosis	AKT2	3.0524788294311	sensitive	1
BRITROC-232	IM_350	diagnosis	BRCA2	1.98862301145364	sensitive	1
BRITROC-232	IM_350	diagnosis	MECOM	3.0362962939812	sensitive	1
BRITROC-232	IM_350	diagnosis	CDKN2A	1.98851321889148	sensitive	1
BRITROC-232	IM_350	diagnosis	CDKN2B	1.98851321889148	sensitive	1
BRITROC-232	IM_350	diagnosis	PIK3CA	3.0362962939812	sensitive	1
BRITROC-232	IM_350	diagnosis	PTEN	2.9598703673656	sensitive	1
BRITROC-232	IM_350	diagnosis	CCND3	3.01441324383341	sensitive	1
BRITROC-232	IM_350	diagnosis	RB1	1.98862301145364	sensitive	1
BRITROC-232	IM_350	diagnosis	CCNE1	2.92412489594341	sensitive	1
BRITROC-232	IM_350	diagnosis	CCND1	4.04818974633586	sensitive	1
BRITROC-232	IM_350	diagnosis	NF1	2.00501193222675	sensitive	1
BRITROC-232	IM_350	diagnosis	AKT3	3.01189804332412	sensitive	1
BRITROC-232	IM_350	diagnosis	BRCA1	2.00501193222675	sensitive	1
BRITROC-232	IM_350	diagnosis	CCND2	4.09772358107768	sensitive	1
BRITROC-232	IM_350	diagnosis	AKT1	4.9950877671661	sensitive	1
BRITROC-232	IM_350	diagnosis	MYC	4.69086859063342	sensitive	1
BRITROC-232	IM_350	diagnosis	KRAS	4.09772358107768	sensitive	1
BRITROC-232	JBLAB-4986	relapse	AKT2	3.05901834785788	sensitive	1
BRITROC-232	JBLAB-4986	relapse	BRCA2	1.98998838679378	sensitive	1
BRITROC-232	JBLAB-4986	relapse	MECOM	4.14949574420661	sensitive	1
BRITROC-232	JBLAB-4986	relapse	CDKN2A	1.99995088703252	sensitive	1
BRITROC-232	JBLAB-4986	relapse	CDKN2B	1.99995088703252	sensitive	1
BRITROC-232	JBLAB-4986	relapse	PIK3CA	4.14949574420661	sensitive	1
BRITROC-232	JBLAB-4986	relapse	PTEN	2.65526412721452	sensitive	1
BRITROC-232	JBLAB-4986	relapse	CCND3	2.86404949094919	sensitive	1
BRITROC-232	JBLAB-4986	relapse	RB1	1.98998838679378	sensitive	1
BRITROC-232	JBLAB-4986	relapse	CCNE1	3.05901834785788	sensitive	1
BRITROC-232	JBLAB-4986	relapse	CCND1	3.03367382322098	sensitive	1
BRITROC-232	JBLAB-4986	relapse	NF1	2.07010097354077	sensitive	1
BRITROC-232	JBLAB-4986	relapse	AKT3	4.05459265291056	sensitive	1
BRITROC-232	JBLAB-4986	relapse	BRCA1	2.07010097354077	sensitive	1
BRITROC-232	JBLAB-4986	relapse	CCND2	4.1160514776537	sensitive	1
BRITROC-232	JBLAB-4986	relapse	AKT1	4.88924722728558	sensitive	1
BRITROC-232	JBLAB-4986	relapse	MYC	5.04769868366994	sensitive	1
BRITROC-232	JBLAB-4986	relapse	KRAS	4.17097848010947	sensitive	1
BRITROC-232	JBLAB-4987	relapse	AKT2	2.96944675761855	sensitive	1
BRITROC-232	JBLAB-4987	relapse	BRCA2	1.99174873304244	sensitive	1
BRITROC-232	JBLAB-4987	relapse	MECOM	4.14775029530411	sensitive	1
BRITROC-232	JBLAB-4987	relapse	CDKN2A	2.02442824885448	sensitive	1
BRITROC-232	JBLAB-4987	relapse	CDKN2B	2.02442824885448	sensitive	1
BRITROC-232	JBLAB-4987	relapse	PIK3CA	4.14775029530411	sensitive	1
BRITROC-232	JBLAB-4987	relapse	PTEN	2.41569073638945	sensitive	1
BRITROC-232	JBLAB-4987	relapse	CCND3	3.01113855565032	sensitive	1
BRITROC-232	JBLAB-4987	relapse	RB1	3.08728479573246	sensitive	1
BRITROC-232	JBLAB-4987	relapse	CCNE1	2.96944675761855	sensitive	1
BRITROC-232	JBLAB-4987	relapse	CCND1	3.04476088353391	sensitive	1
BRITROC-232	JBLAB-4987	relapse	NF1	2.11692275625029	sensitive	1
BRITROC-232	JBLAB-4987	relapse	AKT3	4.06338958879792	sensitive	1
BRITROC-232	JBLAB-4987	relapse	BRCA1	2.11692275625029	sensitive	1
BRITROC-232	JBLAB-4987	relapse	CCND2	4.17572819697017	sensitive	1
BRITROC-232	JBLAB-4987	relapse	AKT1	4.01546646975407	sensitive	1
BRITROC-232	JBLAB-4987	relapse	MYC	4.15112177456081	sensitive	1
BRITROC-232	JBLAB-4987	relapse	KRAS	4.11272604080721	sensitive	1
BRITROC-232	JBLAB-4985	relapse	AKT2	2.99946219684407	sensitive	1
BRITROC-232	JBLAB-4985	relapse	BRCA2	1.95036152820068	sensitive	1
BRITROC-232	JBLAB-4985	relapse	MECOM	3.01476783353158	sensitive	1
BRITROC-232	JBLAB-4985	relapse	CDKN2A	1.93512563632701	sensitive	1
BRITROC-232	JBLAB-4985	relapse	CDKN2B	1.93512563632701	sensitive	1
BRITROC-232	JBLAB-4985	relapse	PIK3CA	3.01476783353158	sensitive	1
BRITROC-232	JBLAB-4985	relapse	PTEN	2.93473901305744	sensitive	1
BRITROC-232	JBLAB-4985	relapse	CCND3	2.94031032469366	sensitive	1
BRITROC-232	JBLAB-4985	relapse	RB1	1.95036152820068	sensitive	1
BRITROC-232	JBLAB-4985	relapse	CCNE1	2.88807287923003	sensitive	1
BRITROC-232	JBLAB-4985	relapse	CCND1	3.22468921250894	sensitive	1
BRITROC-232	JBLAB-4985	relapse	NF1	2.01849367395106	sensitive	1
BRITROC-232	JBLAB-4985	relapse	AKT3	2.97006990890311	sensitive	1
BRITROC-232	JBLAB-4985	relapse	BRCA1	2.01849367395106	sensitive	1
BRITROC-232	JBLAB-4985	relapse	CCND2	3.96710586074422	sensitive	1
BRITROC-232	JBLAB-4985	relapse	AKT1	3.67804632499879	sensitive	1
BRITROC-232	JBLAB-4985	relapse	MYC	4.75389001239276	sensitive	1
BRITROC-232	JBLAB-4985	relapse	KRAS	3.96710586074422	sensitive	1
BRITROC-232	IM_349	diagnosis	AKT2	3.09104115766349	sensitive	1
BRITROC-232	IM_349	diagnosis	BRCA2	1.97859201826878	sensitive	1
BRITROC-232	IM_349	diagnosis	MECOM	3.11097433018507	sensitive	1
BRITROC-232	IM_349	diagnosis	CDKN2A	2.02323010023977	sensitive	1
BRITROC-232	IM_349	diagnosis	CDKN2B	2.02323010023977	sensitive	1
BRITROC-232	IM_349	diagnosis	PIK3CA	3.11097433018507	sensitive	1
BRITROC-232	IM_349	diagnosis	PTEN	2.94350620881309	sensitive	1
BRITROC-232	IM_349	diagnosis	CCND3	3.01911270739801	sensitive	1
BRITROC-232	IM_349	diagnosis	RB1	1.97859201826878	sensitive	1
BRITROC-232	IM_349	diagnosis	CCNE1	2.99582408651268	sensitive	1
BRITROC-232	IM_349	diagnosis	CCND1	4.04899266229051	sensitive	1
BRITROC-232	IM_349	diagnosis	NF1	1.96650323960613	sensitive	1
BRITROC-232	IM_349	diagnosis	AKT3	3.86894118602839	sensitive	1
BRITROC-232	IM_349	diagnosis	BRCA1	1.96650323960613	sensitive	1
BRITROC-232	IM_349	diagnosis	CCND2	4.06470833098654	sensitive	1
BRITROC-232	IM_349	diagnosis	AKT1	4.99804705874876	sensitive	1
BRITROC-232	IM_349	diagnosis	MYC	5.00732140702609	sensitive	1
BRITROC-232	IM_349	diagnosis	KRAS	4.06470833098654	sensitive	1
BRITROC-234	JBLAB-4989	relapse	AKT2	3.23994214906697	resistant	1
BRITROC-234	JBLAB-4989	relapse	BRCA2	3.91520836674806	resistant	1
BRITROC-234	JBLAB-4989	relapse	MECOM	5.89702824142389	resistant	1
BRITROC-234	JBLAB-4989	relapse	CDKN2A	3.84452446873227	resistant	1
BRITROC-234	JBLAB-4989	relapse	CDKN2B	3.84452446873227	resistant	1
BRITROC-234	JBLAB-4989	relapse	PIK3CA	4.88077826652127	resistant	1
BRITROC-234	JBLAB-4989	relapse	PTEN	2.88735717251443	resistant	1
BRITROC-234	JBLAB-4989	relapse	CCND3	3.76913707627747	resistant	1
BRITROC-234	JBLAB-4989	relapse	RB1	1.92780520067308	resistant	1
BRITROC-234	JBLAB-4989	relapse	CCNE1	13.829792786382	resistant	1
BRITROC-234	JBLAB-4989	relapse	CCND1	2.98289106091417	resistant	1
BRITROC-234	JBLAB-4989	relapse	NF1	2.17926956020921	resistant	1
BRITROC-234	JBLAB-4989	relapse	AKT3	6.13683998232966	resistant	1
BRITROC-234	JBLAB-4989	relapse	BRCA1	2.17926956020921	resistant	1
BRITROC-234	JBLAB-4989	relapse	CCND2	5.60730073652786	resistant	1
BRITROC-234	JBLAB-4989	relapse	AKT1	3.12654408690257	resistant	1
BRITROC-234	JBLAB-4989	relapse	MYC	3.87751965013349	resistant	1
BRITROC-234	JBLAB-4989	relapse	KRAS	3.45051023598277	resistant	1
BRITROC-234	IM_401	diagnosis	AKT2	3.06284751708739	resistant	1
BRITROC-234	IM_401	diagnosis	BRCA2	3.9816792495374	resistant	1
BRITROC-234	IM_401	diagnosis	MECOM	6.62009503041221	resistant	1
BRITROC-234	IM_401	diagnosis	CDKN2A	4.02333506948432	resistant	1
BRITROC-234	IM_401	diagnosis	CDKN2B	4.02333506948432	resistant	1
BRITROC-234	IM_401	diagnosis	PIK3CA	5.03200444326784	resistant	1
BRITROC-234	IM_401	diagnosis	PTEN	2.14541259805359	resistant	1
BRITROC-234	IM_401	diagnosis	CCND3	3.95717800001932	resistant	1
BRITROC-234	IM_401	diagnosis	RB1	1.93965279331213	resistant	1
BRITROC-234	IM_401	diagnosis	CCNE1	15.2468119116199	resistant	1
BRITROC-234	IM_401	diagnosis	CCND1	3.08243972538796	resistant	1
BRITROC-234	IM_401	diagnosis	NF1	2.07211039961013	resistant	1
BRITROC-234	IM_401	diagnosis	AKT3	5.91473524771045	resistant	1
BRITROC-234	IM_401	diagnosis	BRCA1	2.07211039961013	resistant	1
BRITROC-234	IM_401	diagnosis	CCND2	5.39213547228666	resistant	1
BRITROC-234	IM_401	diagnosis	AKT1	3.03003602804852	resistant	1
BRITROC-234	IM_401	diagnosis	MYC	3.22469779681218	resistant	1
BRITROC-234	IM_401	diagnosis	KRAS	3.79544878271189	resistant	1
BRITROC-234	IM_400	diagnosis	AKT2	3.05121416404946	resistant	1
BRITROC-234	IM_400	diagnosis	BRCA2	3.91250259774763	resistant	1
BRITROC-234	IM_400	diagnosis	MECOM	6.54374937003608	resistant	1
BRITROC-234	IM_400	diagnosis	CDKN2A	4.023950718978	resistant	1
BRITROC-234	IM_400	diagnosis	CDKN2B	4.023950718978	resistant	1
BRITROC-234	IM_400	diagnosis	PIK3CA	5.02142993144912	resistant	1
BRITROC-234	IM_400	diagnosis	PTEN	2.49654213998082	resistant	1
BRITROC-234	IM_400	diagnosis	CCND3	3.75117605119703	resistant	1
BRITROC-234	IM_400	diagnosis	RB1	2.00914758289101	resistant	1
BRITROC-234	IM_400	diagnosis	CCNE1	14.361842595105	resistant	1
BRITROC-234	IM_400	diagnosis	CCND1	3.10810989629451	resistant	1
BRITROC-234	IM_400	diagnosis	NF1	2.20777502293151	resistant	1
BRITROC-234	IM_400	diagnosis	AKT3	5.29981955957896	resistant	1
BRITROC-234	IM_400	diagnosis	BRCA1	2.20777502293151	resistant	1
BRITROC-234	IM_400	diagnosis	CCND2	5.11283746043672	resistant	1
BRITROC-234	IM_400	diagnosis	AKT1	3.07744045269915	resistant	1
BRITROC-234	IM_400	diagnosis	MYC	4.00540750631457	resistant	1
BRITROC-234	IM_400	diagnosis	KRAS	3.73628381055972	resistant	1
BRITROC-234	IM_399	diagnosis	AKT2	2.8490573090984	resistant	1
BRITROC-234	IM_399	diagnosis	BRCA2	3.84594120971551	resistant	1
BRITROC-234	IM_399	diagnosis	MECOM	6.39765273151224	resistant	1
BRITROC-234	IM_399	diagnosis	CDKN2A	3.89897564709866	resistant	1
BRITROC-234	IM_399	diagnosis	CDKN2B	3.89897564709866	resistant	1
BRITROC-234	IM_399	diagnosis	PIK3CA	5.03365243605064	resistant	1
BRITROC-234	IM_399	diagnosis	PTEN	2.05545643476888	resistant	1
BRITROC-234	IM_399	diagnosis	CCND3	3.92836534767528	resistant	1
BRITROC-234	IM_399	diagnosis	RB1	2.52393649163548	resistant	1
BRITROC-234	IM_399	diagnosis	CCNE1	13.9463563592309	resistant	1
BRITROC-234	IM_399	diagnosis	CCND1	3.05449140252309	resistant	1
BRITROC-234	IM_399	diagnosis	NF1	2.1719330488268	resistant	1
BRITROC-234	IM_399	diagnosis	AKT3	5.70214900277097	resistant	1
BRITROC-234	IM_399	diagnosis	BRCA1	2.62204697325149	resistant	1
BRITROC-234	IM_399	diagnosis	CCND2	5.05083612142175	resistant	1
BRITROC-234	IM_399	diagnosis	AKT1	2.95936459460199	resistant	1
BRITROC-234	IM_399	diagnosis	MYC	4.00609095367012	resistant	1
BRITROC-234	IM_399	diagnosis	KRAS	3.91986389536228	resistant	1
BRITROC-234	IM_402	diagnosis	AKT2	2.94383817982231	resistant	1
BRITROC-234	IM_402	diagnosis	BRCA2	3.98226704706416	resistant	1
BRITROC-234	IM_402	diagnosis	MECOM	6.34725811836054	resistant	1
BRITROC-234	IM_402	diagnosis	CDKN2A	3.94813818129628	resistant	1
BRITROC-234	IM_402	diagnosis	CDKN2B	3.94813818129628	resistant	1
BRITROC-234	IM_402	diagnosis	PIK3CA	4.97126254508846	resistant	1
BRITROC-234	IM_402	diagnosis	PTEN	2.41889399714223	resistant	1
BRITROC-234	IM_402	diagnosis	CCND3	3.92312578695038	resistant	1
BRITROC-234	IM_402	diagnosis	RB1	1.95426421278239	resistant	1
BRITROC-234	IM_402	diagnosis	CCNE1	15.0925773229161	resistant	1
BRITROC-234	IM_402	diagnosis	CCND1	3.29879708158838	resistant	1
BRITROC-234	IM_402	diagnosis	NF1	2.09561207355274	resistant	1
BRITROC-234	IM_402	diagnosis	AKT3	5.58212309337429	resistant	1
BRITROC-234	IM_402	diagnosis	BRCA1	2.09561207355274	resistant	1
BRITROC-234	IM_402	diagnosis	CCND2	5.34137785755935	resistant	1
BRITROC-234	IM_402	diagnosis	AKT1	3.02234012830099	resistant	1
BRITROC-234	IM_402	diagnosis	MYC	3.91452461920263	resistant	1
BRITROC-234	IM_402	diagnosis	KRAS	3.84765593378457	resistant	1
BRITROC-242	IM_431	diagnosis	AKT2	2.02793064485216	sensitive	1
BRITROC-242	IM_431	diagnosis	BRCA2	2.00492794780388	sensitive	1
BRITROC-242	IM_431	diagnosis	MECOM	8.07032161629801	sensitive	1
BRITROC-242	IM_431	diagnosis	CDKN2A	2.86402896701588	sensitive	1
BRITROC-242	IM_431	diagnosis	CDKN2B	2.86402896701588	sensitive	1
BRITROC-242	IM_431	diagnosis	PIK3CA	7.0400789997789	sensitive	1
BRITROC-242	IM_431	diagnosis	PTEN	1.99865464809012	sensitive	1
BRITROC-242	IM_431	diagnosis	CCND3	2.94731555787574	sensitive	1
BRITROC-242	IM_431	diagnosis	RB1	2.00492794780388	sensitive	1
BRITROC-242	IM_431	diagnosis	CCNE1	39.1898171208684	sensitive	1
BRITROC-242	IM_431	diagnosis	CCND1	2.98958022350897	sensitive	1
BRITROC-242	IM_431	diagnosis	NF1	1.10166432160759	sensitive	1
BRITROC-242	IM_431	diagnosis	AKT3	2.8392322888701	sensitive	1
BRITROC-242	IM_431	diagnosis	BRCA1	1.13498860551734	sensitive	1
BRITROC-242	IM_431	diagnosis	CCND2	4.01967452893748	sensitive	1
BRITROC-242	IM_431	diagnosis	AKT1	1.97761980887142	sensitive	1
BRITROC-242	IM_431	diagnosis	MYC	4.88579296272852	sensitive	1
BRITROC-242	IM_431	diagnosis	KRAS	3.97546955432787	sensitive	1
BRITROC-242	JBLAB-4997	relapse	AKT2	1.91701835285066	sensitive	1
BRITROC-242	JBLAB-4997	relapse	BRCA2	1.99800137847022	sensitive	1
BRITROC-242	JBLAB-4997	relapse	MECOM	4.93541722233537	sensitive	1
BRITROC-242	JBLAB-4997	relapse	CDKN2A	1.91174167553757	sensitive	1
BRITROC-242	JBLAB-4997	relapse	CDKN2B	1.91174167553757	sensitive	1
BRITROC-242	JBLAB-4997	relapse	PIK3CA	4.93541722233537	sensitive	1
BRITROC-242	JBLAB-4997	relapse	PTEN	1.95072924647673	sensitive	1
BRITROC-242	JBLAB-4997	relapse	CCND3	2.87297728193181	sensitive	1
BRITROC-242	JBLAB-4997	relapse	RB1	1.99800137847022	sensitive	1
BRITROC-242	JBLAB-4997	relapse	CCNE1	28.0037050497831	sensitive	1
BRITROC-242	JBLAB-4997	relapse	CCND1	3.1103168276167	sensitive	1
BRITROC-242	JBLAB-4997	relapse	NF1	0.948581083568714	sensitive	1
BRITROC-242	JBLAB-4997	relapse	AKT3	3.99117295025593	sensitive	1
BRITROC-242	JBLAB-4997	relapse	BRCA1	2.089702918981	sensitive	1
BRITROC-242	JBLAB-4997	relapse	CCND2	3.94291177812324	sensitive	1
BRITROC-242	JBLAB-4997	relapse	AKT1	2.83446750646149	sensitive	1
BRITROC-242	JBLAB-4997	relapse	MYC	2.85086477686951	sensitive	1
BRITROC-242	JBLAB-4997	relapse	KRAS	3.94291177812324	sensitive	1
BRITROC-246	IM_430	diagnosis	AKT2	4.15493467694975	sensitive	1
BRITROC-246	IM_430	diagnosis	BRCA2	1.87883939988059	sensitive	1
BRITROC-246	IM_430	diagnosis	MECOM	6.50484591739628	sensitive	1
BRITROC-246	IM_430	diagnosis	CDKN2A	5.83510669208269	sensitive	1
BRITROC-246	IM_430	diagnosis	CDKN2B	5.83510669208269	sensitive	1
BRITROC-246	IM_430	diagnosis	PIK3CA	4.07175275647325	sensitive	1
BRITROC-246	IM_430	diagnosis	PTEN	2.13366641912218	sensitive	1
BRITROC-246	IM_430	diagnosis	CCND3	3.21333499762758	sensitive	1
BRITROC-246	IM_430	diagnosis	RB1	1.87883939988059	sensitive	1
BRITROC-246	IM_430	diagnosis	CCNE1	14.5883241819825	sensitive	1
BRITROC-246	IM_430	diagnosis	CCND1	3.04897285003062	sensitive	1
BRITROC-246	IM_430	diagnosis	NF1	1.99590394736444	sensitive	1
BRITROC-246	IM_430	diagnosis	AKT3	2.92558368512348	sensitive	1
BRITROC-246	IM_430	diagnosis	BRCA1	1.19224119455583	sensitive	1
BRITROC-246	IM_430	diagnosis	CCND2	3.809703641171	sensitive	1
BRITROC-246	IM_430	diagnosis	AKT1	1.99446583152349	sensitive	1
BRITROC-246	IM_430	diagnosis	MYC	4.97183226206377	sensitive	1
BRITROC-246	IM_430	diagnosis	KRAS	3.84435411615907	sensitive	1
BRITROC-246	JBLAB-4999	relapse	AKT2	2.16644523899951	sensitive	1
BRITROC-246	JBLAB-4999	relapse	BRCA2	2.07424313409804	sensitive	1
BRITROC-246	JBLAB-4999	relapse	MECOM	4.00383907933703	sensitive	1
BRITROC-246	JBLAB-4999	relapse	CDKN2A	4.63640047389252	sensitive	1
BRITROC-246	JBLAB-4999	relapse	CDKN2B	4.63640047389252	sensitive	1
BRITROC-246	JBLAB-4999	relapse	PIK3CA	3.06566571561539	sensitive	1
BRITROC-246	JBLAB-4999	relapse	PTEN	3.0103444737849	sensitive	1
BRITROC-246	JBLAB-4999	relapse	CCND3	3.18155313734219	sensitive	1
BRITROC-246	JBLAB-4999	relapse	RB1	2.07424313409804	sensitive	1
BRITROC-246	JBLAB-4999	relapse	CCNE1	4.28755663163831	sensitive	1
BRITROC-246	JBLAB-4999	relapse	CCND1	3.09622163454627	sensitive	1
BRITROC-246	JBLAB-4999	relapse	NF1	2.19828104207866	sensitive	1
BRITROC-246	JBLAB-4999	relapse	AKT3	4.15500940511502	sensitive	1
BRITROC-246	JBLAB-4999	relapse	BRCA1	2.19828104207866	sensitive	1
BRITROC-246	JBLAB-4999	relapse	CCND2	4.05739571297959	sensitive	1
BRITROC-246	JBLAB-4999	relapse	AKT1	2.08628410188152	sensitive	1
BRITROC-246	JBLAB-4999	relapse	MYC	5.73634558453731	sensitive	1
BRITROC-246	JBLAB-4999	relapse	KRAS	4.05739571297959	sensitive	1
BRITROC-248	IM_403	diagnosis	AKT2	5.81842046484974	resistant	2
BRITROC-248	IM_403	diagnosis	BRCA2	4.05901018720127	resistant	2
BRITROC-248	IM_403	diagnosis	MECOM	9.05488244469858	resistant	2
BRITROC-248	IM_403	diagnosis	CDKN2A	10.2044212707573	resistant	2
BRITROC-248	IM_403	diagnosis	CDKN2B	10.2044212707573	resistant	2
BRITROC-248	IM_403	diagnosis	PIK3CA	9.50316242573804	resistant	2
BRITROC-248	IM_403	diagnosis	PTEN	6.14276625560226	resistant	2
BRITROC-248	IM_403	diagnosis	CCND3	4.09994063717396	resistant	2
BRITROC-248	IM_403	diagnosis	RB1	4.05901018720127	resistant	2
BRITROC-248	IM_403	diagnosis	CCNE1	5.16078643583275	resistant	2
BRITROC-248	IM_403	diagnosis	CCND1	7.90454882342763	resistant	2
BRITROC-248	IM_403	diagnosis	NF1	4.14689777532222	resistant	2
BRITROC-248	IM_403	diagnosis	AKT3	8.11721082331491	resistant	2
BRITROC-248	IM_403	diagnosis	BRCA1	4.20653178245411	resistant	2
BRITROC-248	IM_403	diagnosis	CCND2	2.02993244993565	resistant	2
BRITROC-248	IM_403	diagnosis	AKT1	10.1769269567095	resistant	2
BRITROC-248	IM_403	diagnosis	MYC	10.5944267922575	resistant	2
BRITROC-248	IM_403	diagnosis	KRAS	6.30011568730929	resistant	2
BRITROC-248	JBLAB-19302	relapse	AKT2	3.06219806801485	resistant	2
BRITROC-248	JBLAB-19302	relapse	BRCA2	2.04186721242534	resistant	2
BRITROC-248	JBLAB-19302	relapse	MECOM	4.43823197508202	resistant	2
BRITROC-248	JBLAB-19302	relapse	CDKN2A	4.73849195473753	resistant	2
BRITROC-248	JBLAB-19302	relapse	CDKN2B	4.73849195473753	resistant	2
BRITROC-248	JBLAB-19302	relapse	PIK3CA	4.20298236136049	resistant	2
BRITROC-248	JBLAB-19302	relapse	PTEN	2.96789536357599	resistant	2
BRITROC-248	JBLAB-19302	relapse	CCND3	2.10773618414244	resistant	2
BRITROC-248	JBLAB-19302	relapse	RB1	2.04186721242534	resistant	2
BRITROC-248	JBLAB-19302	relapse	CCNE1	3.06219806801485	resistant	2
BRITROC-248	JBLAB-19302	relapse	CCND1	4.35676042850983	resistant	2
BRITROC-248	JBLAB-19302	relapse	NF1	2.18844842509651	resistant	2
BRITROC-248	JBLAB-19302	relapse	AKT3	5.1051765162703	resistant	2
BRITROC-248	JBLAB-19302	relapse	BRCA1	2.18844842509651	resistant	2
BRITROC-248	JBLAB-19302	relapse	CCND2	2.01020179061911	resistant	2
BRITROC-248	JBLAB-19302	relapse	AKT1	7.20797250755802	resistant	2
BRITROC-248	JBLAB-19302	relapse	MYC	6.12119598429086	resistant	2
BRITROC-248	JBLAB-19302	relapse	KRAS	3.15143798092153	resistant	2
BRITROC-248	JBLAB-19303	relapse	AKT2	2.80315563000306	resistant	2
BRITROC-248	JBLAB-19303	relapse	BRCA2	1.97308618809384	resistant	2
BRITROC-248	JBLAB-19303	relapse	MECOM	5.12625291642236	resistant	2
BRITROC-248	JBLAB-19303	relapse	CDKN2A	4.40562253404046	resistant	2
BRITROC-248	JBLAB-19303	relapse	CDKN2B	4.40562253404046	resistant	2
BRITROC-248	JBLAB-19303	relapse	PIK3CA	4.0886720122684	resistant	2
BRITROC-248	JBLAB-19303	relapse	PTEN	3.63210382559283	resistant	2
BRITROC-248	JBLAB-19303	relapse	CCND3	2.17553460576432	resistant	2
BRITROC-248	JBLAB-19303	relapse	RB1	1.97308618809384	resistant	2
BRITROC-248	JBLAB-19303	relapse	CCNE1	2.80525016087161	resistant	2
BRITROC-248	JBLAB-19303	relapse	CCND1	4.07676244586065	resistant	2
BRITROC-248	JBLAB-19303	relapse	NF1	2.14055549919774	resistant	2
BRITROC-248	JBLAB-19303	relapse	AKT3	4.63935095675086	resistant	2
BRITROC-248	JBLAB-19303	relapse	BRCA1	2.4641814985613	resistant	2
BRITROC-248	JBLAB-19303	relapse	CCND2	2.08585056900937	resistant	2
BRITROC-248	JBLAB-19303	relapse	AKT1	6.62933696722664	resistant	2
BRITROC-248	JBLAB-19303	relapse	MYC	6.2192654943434	resistant	2
BRITROC-248	JBLAB-19303	relapse	KRAS	3.30573536320477	resistant	2
BRITROC-256	IM_381	diagnosis	AKT2	1.91381429972672	sensitive	2
BRITROC-256	IM_381	diagnosis	BRCA2	1.00771787377009	sensitive	2
BRITROC-256	IM_381	diagnosis	MECOM	2.07052868735043	sensitive	2
BRITROC-256	IM_381	diagnosis	CDKN2A	1.03342960111847	sensitive	2
BRITROC-256	IM_381	diagnosis	CDKN2B	1.03342960111847	sensitive	2
BRITROC-256	IM_381	diagnosis	PIK3CA	2.07052868735043	sensitive	2
BRITROC-256	IM_381	diagnosis	PTEN	1.9519759111112	sensitive	2
BRITROC-256	IM_381	diagnosis	CCND3	1.98289684962125	sensitive	2
BRITROC-256	IM_381	diagnosis	RB1	1.00771787377009	sensitive	2
BRITROC-256	IM_381	diagnosis	CCNE1	1.66572396121031	sensitive	2
BRITROC-256	IM_381	diagnosis	CCND1	1.97109995472604	sensitive	2
BRITROC-256	IM_381	diagnosis	NF1	0.900165982992121	sensitive	2
BRITROC-256	IM_381	diagnosis	AKT3	2.17531780007536	sensitive	2
BRITROC-256	IM_381	diagnosis	BRCA1	1.99947359454249	sensitive	2
BRITROC-256	IM_381	diagnosis	CCND2	0.963549797059387	sensitive	2
BRITROC-256	IM_381	diagnosis	AKT1	2.04509127594939	sensitive	2
BRITROC-256	IM_381	diagnosis	MYC	2.94515269368049	sensitive	2
BRITROC-256	IM_381	diagnosis	KRAS	2.03778568160856	sensitive	2
BRITROC-256	JBLAB-19317	relapse	AKT2	1.84795248217163	sensitive	2
BRITROC-256	JBLAB-19317	relapse	BRCA2	1.01442678849947	sensitive	2
BRITROC-256	JBLAB-19317	relapse	MECOM	1.89159522368635	sensitive	2
BRITROC-256	JBLAB-19317	relapse	CDKN2A	0.964471545851529	sensitive	2
BRITROC-256	JBLAB-19317	relapse	CDKN2B	0.964471545851529	sensitive	2
BRITROC-256	JBLAB-19317	relapse	PIK3CA	1.89159522368635	sensitive	2
BRITROC-256	JBLAB-19317	relapse	PTEN	1.90232667120479	sensitive	2
BRITROC-256	JBLAB-19317	relapse	CCND3	1.99133642411581	sensitive	2
BRITROC-256	JBLAB-19317	relapse	RB1	1.01442678849947	sensitive	2
BRITROC-256	JBLAB-19317	relapse	CCNE1	1.87859615798584	sensitive	2
BRITROC-256	JBLAB-19317	relapse	CCND1	2.01823032202533	sensitive	2
BRITROC-256	JBLAB-19317	relapse	NF1	0.829964711038938	sensitive	2
BRITROC-256	JBLAB-19317	relapse	AKT3	1.96105896842724	sensitive	2
BRITROC-256	JBLAB-19317	relapse	BRCA1	2.84202675975449	sensitive	2
BRITROC-256	JBLAB-19317	relapse	CCND2	0.938657345645593	sensitive	2
BRITROC-256	JBLAB-19317	relapse	AKT1	1.87815304998252	sensitive	2
BRITROC-256	JBLAB-19317	relapse	MYC	2.12857816726402	sensitive	2
BRITROC-256	JBLAB-19317	relapse	KRAS	1.95826584337838	sensitive	2
BRITROC-256	JBLAB-19318	relapse	AKT2	2.15982486010524	sensitive	2
BRITROC-256	JBLAB-19318	relapse	BRCA2	1.08295309527792	sensitive	2
BRITROC-256	JBLAB-19318	relapse	MECOM	1.93689922644398	sensitive	2
BRITROC-256	JBLAB-19318	relapse	CDKN2A	1.02201879002335	sensitive	2
BRITROC-256	JBLAB-19318	relapse	CDKN2B	1.02201879002335	sensitive	2
BRITROC-256	JBLAB-19318	relapse	PIK3CA	1.93689922644398	sensitive	2
BRITROC-256	JBLAB-19318	relapse	PTEN	1.84004293152177	sensitive	2
BRITROC-256	JBLAB-19318	relapse	CCND3	1.93608298131886	sensitive	2
BRITROC-256	JBLAB-19318	relapse	RB1	1.08295309527792	sensitive	2
BRITROC-256	JBLAB-19318	relapse	CCNE1	2.11065131130614	sensitive	2
BRITROC-256	JBLAB-19318	relapse	CCND1	1.95558942559094	sensitive	2
BRITROC-256	JBLAB-19318	relapse	NF1	1.03915284800109	sensitive	2
BRITROC-256	JBLAB-19318	relapse	AKT3	1.96869169362734	sensitive	2
BRITROC-256	JBLAB-19318	relapse	BRCA1	3.03588396943408	sensitive	2
BRITROC-256	JBLAB-19318	relapse	CCND2	0.998267093595604	sensitive	2
BRITROC-256	JBLAB-19318	relapse	AKT1	1.98324336885501	sensitive	2
BRITROC-256	JBLAB-19318	relapse	MYC	1.98574264803874	sensitive	2
BRITROC-256	JBLAB-19318	relapse	KRAS	1.93888695866699	sensitive	2
BRITROC-256	JBLAB-19316	relapse	AKT2	1.89528584775513	sensitive	2
BRITROC-256	JBLAB-19316	relapse	BRCA2	1.0323503204588	sensitive	2
BRITROC-256	JBLAB-19316	relapse	MECOM	2.03331925229663	sensitive	2
BRITROC-256	JBLAB-19316	relapse	CDKN2A	0.944461310154608	sensitive	2
BRITROC-256	JBLAB-19316	relapse	CDKN2B	0.944461310154608	sensitive	2
BRITROC-256	JBLAB-19316	relapse	PIK3CA	2.03331925229663	sensitive	2
BRITROC-256	JBLAB-19316	relapse	PTEN	1.86835576766139	sensitive	2
BRITROC-256	JBLAB-19316	relapse	CCND3	1.96108374391421	sensitive	2
BRITROC-256	JBLAB-19316	relapse	RB1	1.0323503204588	sensitive	2
BRITROC-256	JBLAB-19316	relapse	CCNE1	1.87503817086806	sensitive	2
BRITROC-256	JBLAB-19316	relapse	CCND1	1.9507953709394	sensitive	2
BRITROC-256	JBLAB-19316	relapse	NF1	0.93188373080536	sensitive	2
BRITROC-256	JBLAB-19316	relapse	AKT3	1.9797282975247	sensitive	2
BRITROC-256	JBLAB-19316	relapse	BRCA1	3.18716387334844	sensitive	2
BRITROC-256	JBLAB-19316	relapse	CCND2	0.969560350530946	sensitive	2
BRITROC-256	JBLAB-19316	relapse	AKT1	1.88565148128946	sensitive	2
BRITROC-256	JBLAB-19316	relapse	MYC	2.0902891436401	sensitive	2
BRITROC-256	JBLAB-19316	relapse	KRAS	2.0035623159748	sensitive	2
BRITROC-259	JBLAB-19322	relapse	AKT2	1.83971204436049	sensitive	2
BRITROC-259	JBLAB-19322	relapse	BRCA2	2.02560780921659	sensitive	2
BRITROC-259	JBLAB-19322	relapse	MECOM	1.99033350517024	sensitive	2
BRITROC-259	JBLAB-19322	relapse	CDKN2A	0.911500412275477	sensitive	2
BRITROC-259	JBLAB-19322	relapse	CDKN2B	0.911500412275477	sensitive	2
BRITROC-259	JBLAB-19322	relapse	PIK3CA	1.99033350517024	sensitive	2
BRITROC-259	JBLAB-19322	relapse	PTEN	2.04113501378287	sensitive	2
BRITROC-259	JBLAB-19322	relapse	CCND3	1.94525083607002	sensitive	2
BRITROC-259	JBLAB-19322	relapse	RB1	2.91885526001097	sensitive	2
BRITROC-259	JBLAB-19322	relapse	CCNE1	2.69276212178247	sensitive	2
BRITROC-259	JBLAB-19322	relapse	CCND1	1.98408701133575	sensitive	2
BRITROC-259	JBLAB-19322	relapse	NF1	1.11074228493017	sensitive	2
BRITROC-259	JBLAB-19322	relapse	AKT3	2.12993250520778	sensitive	2
BRITROC-259	JBLAB-19322	relapse	BRCA1	2.11262854880979	sensitive	2
BRITROC-259	JBLAB-19322	relapse	CCND2	1.84748546494449	sensitive	2
BRITROC-259	JBLAB-19322	relapse	AKT1	2.44475444251622	sensitive	2
BRITROC-259	JBLAB-19322	relapse	MYC	6.89785435762578	sensitive	2
BRITROC-259	JBLAB-19322	relapse	KRAS	1.84748546494449	sensitive	2
BRITROC-259	IM_394	diagnosis	AKT2	1.26764250431617	sensitive	2
BRITROC-259	IM_394	diagnosis	BRCA2	0.992399393961271	sensitive	2
BRITROC-259	IM_394	diagnosis	MECOM	2.52907316714696	sensitive	2
BRITROC-259	IM_394	diagnosis	CDKN2A	2.00795692691775	sensitive	2
BRITROC-259	IM_394	diagnosis	CDKN2B	2.00795692691775	sensitive	2
BRITROC-259	IM_394	diagnosis	PIK3CA	2.52907316714696	sensitive	2
BRITROC-259	IM_394	diagnosis	PTEN	2.30511863911466	sensitive	2
BRITROC-259	IM_394	diagnosis	CCND3	2.15340494761479	sensitive	2
BRITROC-259	IM_394	diagnosis	RB1	0.992399393961271	sensitive	2
BRITROC-259	IM_394	diagnosis	CCNE1	1.79512770242889	sensitive	2
BRITROC-259	IM_394	diagnosis	CCND1	3.05532369004268	sensitive	2
BRITROC-259	IM_394	diagnosis	NF1	0.995474304519196	sensitive	2
BRITROC-259	IM_394	diagnosis	AKT3	0.916943818793144	sensitive	2
BRITROC-259	IM_394	diagnosis	BRCA1	2.15109191670117	sensitive	2
BRITROC-259	IM_394	diagnosis	CCND2	2.06292037492115	sensitive	2
BRITROC-259	IM_394	diagnosis	AKT1	1.99364942628519	sensitive	2
BRITROC-259	IM_394	diagnosis	MYC	5.06505796848896	sensitive	2
BRITROC-259	IM_394	diagnosis	KRAS	2.06292037492115	sensitive	2
BRITROC-259	JBLAB-19321	relapse	AKT2	1.95993376500008	sensitive	2
BRITROC-259	JBLAB-19321	relapse	BRCA2	1.25105503972448	sensitive	2
BRITROC-259	JBLAB-19321	relapse	MECOM	2.07640629849074	sensitive	2
BRITROC-259	JBLAB-19321	relapse	CDKN2A	1.96516992024774	sensitive	2
BRITROC-259	JBLAB-19321	relapse	CDKN2B	1.96516992024774	sensitive	2
BRITROC-259	JBLAB-19321	relapse	PIK3CA	2.66415559785745	sensitive	2
BRITROC-259	JBLAB-19321	relapse	PTEN	1.60499962888053	sensitive	2
BRITROC-259	JBLAB-19321	relapse	CCND3	2.16058680692885	sensitive	2
BRITROC-259	JBLAB-19321	relapse	RB1	1.65471987131285	sensitive	2
BRITROC-259	JBLAB-19321	relapse	CCNE1	2.79979759069169	sensitive	2
BRITROC-259	JBLAB-19321	relapse	CCND1	1.72576671119001	sensitive	2
BRITROC-259	JBLAB-19321	relapse	NF1	1.10458874984101	sensitive	2
BRITROC-259	JBLAB-19321	relapse	AKT3	1.93812164515874	sensitive	2
BRITROC-259	JBLAB-19321	relapse	BRCA1	1.94697687595444	sensitive	2
BRITROC-259	JBLAB-19321	relapse	CCND2	1.74523388029728	sensitive	2
BRITROC-259	JBLAB-19321	relapse	AKT1	1.9709869299609	sensitive	2
BRITROC-259	JBLAB-19321	relapse	MYC	6.01556729433574	sensitive	2
BRITROC-259	JBLAB-19321	relapse	KRAS	1.74523388029728	sensitive	2
BRITROC-260	IM_426	diagnosis	AKT2	1.09612427051839	sensitive	1
BRITROC-260	IM_426	diagnosis	BRCA2	1.02500589171203	sensitive	1
BRITROC-260	IM_426	diagnosis	MECOM	2.16393259307767	sensitive	1
BRITROC-260	IM_426	diagnosis	CDKN2A	1.93697545339815	sensitive	1
BRITROC-260	IM_426	diagnosis	CDKN2B	1.93697545339815	sensitive	1
BRITROC-260	IM_426	diagnosis	PIK3CA	2.16393259307767	sensitive	1
BRITROC-260	IM_426	diagnosis	PTEN	1.81269531624972	sensitive	1
BRITROC-260	IM_426	diagnosis	CCND3	2.04223222209461	sensitive	1
BRITROC-260	IM_426	diagnosis	RB1	1.02500589171203	sensitive	1
BRITROC-260	IM_426	diagnosis	CCNE1	2.03838651642711	sensitive	1
BRITROC-260	IM_426	diagnosis	CCND1	4.00695328520173	sensitive	1
BRITROC-260	IM_426	diagnosis	NF1	1.08352576940029	sensitive	1
BRITROC-260	IM_426	diagnosis	AKT3	2.42914228935091	sensitive	1
BRITROC-260	IM_426	diagnosis	BRCA1	1.08352576940029	sensitive	1
BRITROC-260	IM_426	diagnosis	CCND2	2.0522978235422	sensitive	1
BRITROC-260	IM_426	diagnosis	AKT1	1.92846981489563	sensitive	1
BRITROC-260	IM_426	diagnosis	MYC	3.77340359558693	sensitive	1
BRITROC-260	IM_426	diagnosis	KRAS	2.0522978235422	sensitive	1
BRITROC-260	JBLAB-19323	relapse	AKT2	1.13132236517193	sensitive	1
BRITROC-260	JBLAB-19323	relapse	BRCA2	0.987070750100689	sensitive	1
BRITROC-260	JBLAB-19323	relapse	MECOM	2.16131276665808	sensitive	1
BRITROC-260	JBLAB-19323	relapse	CDKN2A	2.12972670534736	sensitive	1
BRITROC-260	JBLAB-19323	relapse	CDKN2B	2.12972670534736	sensitive	1
BRITROC-260	JBLAB-19323	relapse	PIK3CA	2.62776715488237	sensitive	1
BRITROC-260	JBLAB-19323	relapse	PTEN	1.01118808453513	sensitive	1
BRITROC-260	JBLAB-19323	relapse	CCND3	2.46726979233092	sensitive	1
BRITROC-260	JBLAB-19323	relapse	RB1	0.987070750100689	sensitive	1
BRITROC-260	JBLAB-19323	relapse	CCNE1	1.56787048889833	sensitive	1
BRITROC-260	JBLAB-19323	relapse	CCND1	2.41191913471739	sensitive	1
BRITROC-260	JBLAB-19323	relapse	NF1	0.992011284865559	sensitive	1
BRITROC-260	JBLAB-19323	relapse	AKT3	2.47415719127456	sensitive	1
BRITROC-260	JBLAB-19323	relapse	BRCA1	0.992011284865559	sensitive	1
BRITROC-260	JBLAB-19323	relapse	CCND2	2.15176680606791	sensitive	1
BRITROC-260	JBLAB-19323	relapse	AKT1	2.06615420032151	sensitive	1
BRITROC-260	JBLAB-19323	relapse	MYC	1.69567893984124	sensitive	1
BRITROC-260	JBLAB-19323	relapse	KRAS	2.15176680606791	sensitive	1
BRITROC-267	JBLAB-19330	relapse	AKT2	3.82661819973234	sensitive	1
BRITROC-267	JBLAB-19330	relapse	BRCA2	2.14214421163473	sensitive	1
BRITROC-267	JBLAB-19330	relapse	MECOM	8.68789305636125	sensitive	1
BRITROC-267	JBLAB-19330	relapse	CDKN2A	3.81193145008003	sensitive	1
BRITROC-267	JBLAB-19330	relapse	CDKN2B	3.81193145008003	sensitive	1
BRITROC-267	JBLAB-19330	relapse	PIK3CA	6.77822285164773	sensitive	1
BRITROC-267	JBLAB-19330	relapse	PTEN	2.09015816964729	sensitive	1
BRITROC-267	JBLAB-19330	relapse	CCND3	3.59710270490351	sensitive	1
BRITROC-267	JBLAB-19330	relapse	RB1	0.158521944083886	sensitive	1
BRITROC-267	JBLAB-19330	relapse	CCNE1	4.02068693996055	sensitive	1
BRITROC-267	JBLAB-19330	relapse	CCND1	4.27417011789146	sensitive	1
BRITROC-267	JBLAB-19330	relapse	NF1	2.18241967031906	sensitive	1
BRITROC-267	JBLAB-19330	relapse	AKT3	3.3611598753339	sensitive	1
BRITROC-267	JBLAB-19330	relapse	BRCA1	2.18241967031906	sensitive	1
BRITROC-267	JBLAB-19330	relapse	CCND2	5.40930873744852	sensitive	1
BRITROC-267	JBLAB-19330	relapse	AKT1	2.08219764689693	sensitive	1
BRITROC-267	JBLAB-19330	relapse	MYC	3.86071654445086	sensitive	1
BRITROC-267	JBLAB-19330	relapse	KRAS	3.66090113186634	sensitive	1
BRITROC-267	IM_383	diagnosis	AKT2	1.97656990994575	sensitive	1
BRITROC-267	IM_383	diagnosis	BRCA2	1.02171595805708	sensitive	1
BRITROC-267	IM_383	diagnosis	MECOM	4.04326583565585	sensitive	1
BRITROC-267	IM_383	diagnosis	CDKN2A	1.96871050095763	sensitive	1
BRITROC-267	IM_383	diagnosis	CDKN2B	1.96871050095763	sensitive	1
BRITROC-267	IM_383	diagnosis	PIK3CA	4.04326583565585	sensitive	1
BRITROC-267	IM_383	diagnosis	PTEN	3.08814130133296	sensitive	1
BRITROC-267	IM_383	diagnosis	CCND3	2.01044071960112	sensitive	1
BRITROC-267	IM_383	diagnosis	RB1	0.05361155336289	sensitive	1
BRITROC-267	IM_383	diagnosis	CCNE1	1.88261988100767	sensitive	1
BRITROC-267	IM_383	diagnosis	CCND1	2.00354444458819	sensitive	1
BRITROC-267	IM_383	diagnosis	NF1	1.01362740307475	sensitive	1
BRITROC-267	IM_383	diagnosis	AKT3	2.26198100686389	sensitive	1
BRITROC-267	IM_383	diagnosis	BRCA1	1.01362740307475	sensitive	1
BRITROC-267	IM_383	diagnosis	CCND2	3.0880582010402	sensitive	1
BRITROC-267	IM_383	diagnosis	AKT1	1.81998256315405	sensitive	1
BRITROC-267	IM_383	diagnosis	MYC	1.98429592228496	sensitive	1
BRITROC-267	IM_383	diagnosis	KRAS	2.01500640565426	sensitive	1
BRITROC-268	IM_412	diagnosis	AKT2	0.994991204602629	resistant	2
BRITROC-268	IM_412	diagnosis	BRCA2	0.955554897867557	resistant	2
BRITROC-268	IM_412	diagnosis	MECOM	2.78917474533479	resistant	2
BRITROC-268	IM_412	diagnosis	CDKN2A	1.95834336951653	resistant	2
BRITROC-268	IM_412	diagnosis	CDKN2B	1.95834336951653	resistant	2
BRITROC-268	IM_412	diagnosis	PIK3CA	2.87904541661548	resistant	2
BRITROC-268	IM_412	diagnosis	PTEN	2.32454850388855	resistant	2
BRITROC-268	IM_412	diagnosis	CCND3	0.994403337154332	resistant	2
BRITROC-268	IM_412	diagnosis	RB1	0.955554897867557	resistant	2
BRITROC-268	IM_412	diagnosis	CCNE1	7.16179245044684	resistant	2
BRITROC-268	IM_412	diagnosis	CCND1	1.95978586873494	resistant	2
BRITROC-268	IM_412	diagnosis	NF1	0.957716524420004	resistant	2
BRITROC-268	IM_412	diagnosis	AKT3	1.23178541340777	resistant	2
BRITROC-268	IM_412	diagnosis	BRCA1	0.967737242493698	resistant	2
BRITROC-268	IM_412	diagnosis	CCND2	1.18570275519395	resistant	2
BRITROC-268	IM_412	diagnosis	AKT1	2.49266138618196	resistant	2
BRITROC-268	IM_412	diagnosis	MYC	2.73780598899978	resistant	2
BRITROC-268	IM_412	diagnosis	KRAS	1.99451448878644	resistant	2
BRITROC-268	IM_411	diagnosis	AKT2	1.02282577127855	resistant	2
BRITROC-268	IM_411	diagnosis	BRCA2	0.960093980065195	resistant	2
BRITROC-268	IM_411	diagnosis	MECOM	2.83854603014584	resistant	2
BRITROC-268	IM_411	diagnosis	CDKN2A	1.94820911281119	resistant	2
BRITROC-268	IM_411	diagnosis	CDKN2B	1.94820911281119	resistant	2
BRITROC-268	IM_411	diagnosis	PIK3CA	2.9250388152134	resistant	2
BRITROC-268	IM_411	diagnosis	PTEN	2.18800970599599	resistant	2
BRITROC-268	IM_411	diagnosis	CCND3	0.985333058538459	resistant	2
BRITROC-268	IM_411	diagnosis	RB1	0.960093980065195	resistant	2
BRITROC-268	IM_411	diagnosis	CCNE1	7.19844595578739	resistant	2
BRITROC-268	IM_411	diagnosis	CCND1	1.98229673305221	resistant	2
BRITROC-268	IM_411	diagnosis	NF1	0.967544990791927	resistant	2
BRITROC-268	IM_411	diagnosis	AKT3	1.13789859715467	resistant	2
BRITROC-268	IM_411	diagnosis	BRCA1	0.986754225573257	resistant	2
BRITROC-268	IM_411	diagnosis	CCND2	1.08229537061514	resistant	2
BRITROC-268	IM_411	diagnosis	AKT1	2.83134393220907	resistant	2
BRITROC-268	IM_411	diagnosis	MYC	2.11592231675763	resistant	2
BRITROC-268	IM_411	diagnosis	KRAS	1.96477973623277	resistant	2
BRITROC-268	JBLAB-19331	relapse	AKT2	1.0269372817706	resistant	2
BRITROC-268	JBLAB-19331	relapse	BRCA2	1.00140731580649	resistant	2
BRITROC-268	JBLAB-19331	relapse	MECOM	3.01446553554682	resistant	2
BRITROC-268	JBLAB-19331	relapse	CDKN2A	1.90903856661116	resistant	2
BRITROC-268	JBLAB-19331	relapse	CDKN2B	1.90903856661116	resistant	2
BRITROC-268	JBLAB-19331	relapse	PIK3CA	3.026770582293	resistant	2
BRITROC-268	JBLAB-19331	relapse	PTEN	2.23393960397517	resistant	2
BRITROC-268	JBLAB-19331	relapse	CCND3	1.00036384437419	resistant	2
BRITROC-268	JBLAB-19331	relapse	RB1	1.00140731580649	resistant	2
BRITROC-268	JBLAB-19331	relapse	CCNE1	5.95233073791038	resistant	2
BRITROC-268	JBLAB-19331	relapse	CCND1	1.93340397663621	resistant	2
BRITROC-268	JBLAB-19331	relapse	NF1	0.97512953862516	resistant	2
BRITROC-268	JBLAB-19331	relapse	AKT3	0.997009827236293	resistant	2
BRITROC-268	JBLAB-19331	relapse	BRCA1	1.0463004471146	resistant	2
BRITROC-268	JBLAB-19331	relapse	CCND2	1.00109706356336	resistant	2
BRITROC-268	JBLAB-19331	relapse	AKT1	3.02308927364703	resistant	2
BRITROC-268	JBLAB-19331	relapse	MYC	2.15970345902257	resistant	2
BRITROC-268	JBLAB-19331	relapse	KRAS	2.00542738404806	resistant	2
BRITROC-271	IM_390	diagnosis	AKT2	2.96161652532555	sensitive	1
BRITROC-271	IM_390	diagnosis	BRCA2	1.96259704210063	sensitive	1
BRITROC-271	IM_390	diagnosis	MECOM	4.67049891901296	sensitive	1
BRITROC-271	IM_390	diagnosis	CDKN2A	3.17467976459192	sensitive	1
BRITROC-271	IM_390	diagnosis	CDKN2B	3.17467976459192	sensitive	1
BRITROC-271	IM_390	diagnosis	PIK3CA	3.79881198125302	sensitive	1
BRITROC-271	IM_390	diagnosis	PTEN	1.94374003572412	sensitive	1
BRITROC-271	IM_390	diagnosis	CCND3	1.96574713581461	sensitive	1
BRITROC-271	IM_390	diagnosis	RB1	1.77883965816593	sensitive	1
BRITROC-271	IM_390	diagnosis	CCNE1	3.83081444729498	sensitive	1
BRITROC-271	IM_390	diagnosis	CCND1	5.69673342590331	sensitive	1
BRITROC-271	IM_390	diagnosis	NF1	1.9050049129969	sensitive	1
BRITROC-271	IM_390	diagnosis	AKT3	2.83756480634407	sensitive	1
BRITROC-271	IM_390	diagnosis	BRCA1	2.21074044644224	sensitive	1
BRITROC-271	IM_390	diagnosis	CCND2	5.57585684188777	sensitive	1
BRITROC-271	IM_390	diagnosis	AKT1	2.57073905935196	sensitive	1
BRITROC-271	IM_390	diagnosis	MYC	6.99209599662872	sensitive	1
BRITROC-271	IM_390	diagnosis	KRAS	5.9268855536823	sensitive	1
BRITROC-271	JBLAB-19334	relapse	AKT2	3.1281133297852	sensitive	1
BRITROC-271	JBLAB-19334	relapse	BRCA2	2.07193859411684	sensitive	1
BRITROC-271	JBLAB-19334	relapse	MECOM	6.14021735279774	sensitive	1
BRITROC-271	JBLAB-19334	relapse	CDKN2A	1.82245154832412	sensitive	1
BRITROC-271	JBLAB-19334	relapse	CDKN2B	1.82245154832412	sensitive	1
BRITROC-271	JBLAB-19334	relapse	PIK3CA	2.97317069557763	sensitive	1
BRITROC-271	JBLAB-19334	relapse	PTEN	2.86698478963764	sensitive	1
BRITROC-271	JBLAB-19334	relapse	CCND3	3.79019543033293	sensitive	1
BRITROC-271	JBLAB-19334	relapse	RB1	2.07193859411684	sensitive	1
BRITROC-271	JBLAB-19334	relapse	CCNE1	5.06861156132472	sensitive	1
BRITROC-271	JBLAB-19334	relapse	CCND1	6.08827487332616	sensitive	1
BRITROC-271	JBLAB-19334	relapse	NF1	2.04873918553328	sensitive	1
BRITROC-271	JBLAB-19334	relapse	AKT3	4.85785048013197	sensitive	1
BRITROC-271	JBLAB-19334	relapse	BRCA1	4.20357254480376	sensitive	1
BRITROC-271	JBLAB-19334	relapse	CCND2	5.88619234838625	sensitive	1
BRITROC-271	JBLAB-19334	relapse	AKT1	4.21844497452397	sensitive	1
BRITROC-271	JBLAB-19334	relapse	MYC	6.63010489450427	sensitive	1
BRITROC-271	JBLAB-19334	relapse	KRAS	4.90564835924657	sensitive	1
BRITROC-274	IM_396	diagnosis	AKT2	1.00802017290621	sensitive	2
BRITROC-274	IM_396	diagnosis	BRCA2	1.91634702717611	sensitive	2
BRITROC-274	IM_396	diagnosis	MECOM	3.63376625020695	sensitive	2
BRITROC-274	IM_396	diagnosis	CDKN2A	1.96354260623216	sensitive	2
BRITROC-274	IM_396	diagnosis	CDKN2B	1.96354260623216	sensitive	2
BRITROC-274	IM_396	diagnosis	PIK3CA	3.63376625020695	sensitive	2
BRITROC-274	IM_396	diagnosis	PTEN	0.986648620234997	sensitive	2
BRITROC-274	IM_396	diagnosis	CCND3	1.96783673773873	sensitive	2
BRITROC-274	IM_396	diagnosis	RB1	1.02496352965754	sensitive	2
BRITROC-274	IM_396	diagnosis	CCNE1	1.95693177760699	sensitive	2
BRITROC-274	IM_396	diagnosis	CCND1	1.93084541724293	sensitive	2
BRITROC-274	IM_396	diagnosis	NF1	0.976690484568003	sensitive	2
BRITROC-274	IM_396	diagnosis	AKT3	0.962454330083306	sensitive	2
BRITROC-274	IM_396	diagnosis	BRCA1	1.66482901445155	sensitive	2
BRITROC-274	IM_396	diagnosis	CCND2	0.978765261287701	sensitive	2
BRITROC-274	IM_396	diagnosis	AKT1	1.96382408913806	sensitive	2
BRITROC-274	IM_396	diagnosis	MYC	3.0631504818637	sensitive	2
BRITROC-274	IM_396	diagnosis	KRAS	0.978765261287701	sensitive	2
BRITROC-274	JBLAB-19337	relapse	AKT2	0.919927846881127	sensitive	2
BRITROC-274	JBLAB-19337	relapse	BRCA2	2.04609136692193	sensitive	2
BRITROC-274	JBLAB-19337	relapse	MECOM	3.65055777658227	sensitive	2
BRITROC-274	JBLAB-19337	relapse	CDKN2A	2.57669952203689	sensitive	2
BRITROC-274	JBLAB-19337	relapse	CDKN2B	2.57669952203689	sensitive	2
BRITROC-274	JBLAB-19337	relapse	PIK3CA	3.65055777658227	sensitive	2
BRITROC-274	JBLAB-19337	relapse	PTEN	0.943309157002861	sensitive	2
BRITROC-274	JBLAB-19337	relapse	CCND3	2.03455934449872	sensitive	2
BRITROC-274	JBLAB-19337	relapse	RB1	0.994497414090038	sensitive	2
BRITROC-274	JBLAB-19337	relapse	CCNE1	1.91637138223273	sensitive	2
BRITROC-274	JBLAB-19337	relapse	CCND1	1.96908150972609	sensitive	2
BRITROC-274	JBLAB-19337	relapse	NF1	1.10014913680382	sensitive	2
BRITROC-274	JBLAB-19337	relapse	AKT3	1.00667089373761	sensitive	2
BRITROC-274	JBLAB-19337	relapse	BRCA1	1.10014913680382	sensitive	2
BRITROC-274	JBLAB-19337	relapse	CCND2	1.98034675667944	sensitive	2
BRITROC-274	JBLAB-19337	relapse	AKT1	2.00814004187615	sensitive	2
BRITROC-274	JBLAB-19337	relapse	MYC	4.10768263183454	sensitive	2
BRITROC-274	JBLAB-19337	relapse	KRAS	1.98034675667944	sensitive	2
BRITROC-274	JBLAB-19338	relapse	AKT2	3.05010447197925	sensitive	2
BRITROC-274	JBLAB-19338	relapse	BRCA2	3.92622835717867	sensitive	2
BRITROC-274	JBLAB-19338	relapse	MECOM	5.21986553009231	sensitive	2
BRITROC-274	JBLAB-19338	relapse	CDKN2A	4.80696205224676	sensitive	2
BRITROC-274	JBLAB-19338	relapse	CDKN2B	4.80696205224676	sensitive	2
BRITROC-274	JBLAB-19338	relapse	PIK3CA	5.21986553009231	sensitive	2
BRITROC-274	JBLAB-19338	relapse	PTEN	2.87617786290946	sensitive	2
BRITROC-274	JBLAB-19338	relapse	CCND3	4.02439486338404	sensitive	2
BRITROC-274	JBLAB-19338	relapse	RB1	2.91815036073372	sensitive	2
BRITROC-274	JBLAB-19338	relapse	CCNE1	3.93505639087552	sensitive	2
BRITROC-274	JBLAB-19338	relapse	CCND1	4.00794153671086	sensitive	2
BRITROC-274	JBLAB-19338	relapse	NF1	2.93821167700827	sensitive	2
BRITROC-274	JBLAB-19338	relapse	AKT3	2.82557632964055	sensitive	2
BRITROC-274	JBLAB-19338	relapse	BRCA1	2.93821167700827	sensitive	2
BRITROC-274	JBLAB-19338	relapse	CCND2	4.02207183184219	sensitive	2
BRITROC-274	JBLAB-19338	relapse	AKT1	3.98961938049406	sensitive	2
BRITROC-274	JBLAB-19338	relapse	MYC	6.24050427087575	sensitive	2
BRITROC-274	JBLAB-19338	relapse	KRAS	4.02207183184219	sensitive	2
BRITROC-274	IM_395	diagnosis	AKT2	1.00377622365754	sensitive	2
BRITROC-274	IM_395	diagnosis	BRCA2	1.9370193559274	sensitive	2
BRITROC-274	IM_395	diagnosis	MECOM	3.91786247712679	sensitive	2
BRITROC-274	IM_395	diagnosis	CDKN2A	2.01481254414189	sensitive	2
BRITROC-274	IM_395	diagnosis	CDKN2B	2.01481254414189	sensitive	2
BRITROC-274	IM_395	diagnosis	PIK3CA	3.91786247712679	sensitive	2
BRITROC-274	IM_395	diagnosis	PTEN	0.890296487422907	sensitive	2
BRITROC-274	IM_395	diagnosis	CCND3	2.02354286611723	sensitive	2
BRITROC-274	IM_395	diagnosis	RB1	0.87119749886906	sensitive	2
BRITROC-274	IM_395	diagnosis	CCNE1	2.12360511705608	sensitive	2
BRITROC-274	IM_395	diagnosis	CCND1	1.89710621817356	sensitive	2
BRITROC-274	IM_395	diagnosis	NF1	0.912929380393512	sensitive	2
BRITROC-274	IM_395	diagnosis	AKT3	0.946645070524548	sensitive	2
BRITROC-274	IM_395	diagnosis	BRCA1	1.54369188156221	sensitive	2
BRITROC-274	IM_395	diagnosis	CCND2	1.00788587229045	sensitive	2
BRITROC-274	IM_395	diagnosis	AKT1	2.02677538500218	sensitive	2
BRITROC-274	IM_395	diagnosis	MYC	3.18289531829903	sensitive	2
BRITROC-274	IM_395	diagnosis	KRAS	1.00788587229045	sensitive	2
BRITROC-32	JBLAB-4238	relapse	AKT2	6.7394016920379	resistant	1
BRITROC-32	JBLAB-4238	relapse	BRCA2	2.02474947798911	resistant	1
BRITROC-32	JBLAB-4238	relapse	MECOM	5.17924056194956	resistant	1
BRITROC-32	JBLAB-4238	relapse	CDKN2A	2.94170841256087	resistant	1
BRITROC-32	JBLAB-4238	relapse	CDKN2B	2.94170841256087	resistant	1
BRITROC-32	JBLAB-4238	relapse	PIK3CA	5.17924056194956	resistant	1
BRITROC-32	JBLAB-4238	relapse	PTEN	1.99942329437099	resistant	1
BRITROC-32	JBLAB-4238	relapse	CCND3	5.20394844980449	resistant	1
BRITROC-32	JBLAB-4238	relapse	RB1	2.02474947798911	resistant	1
BRITROC-32	JBLAB-4238	relapse	CCNE1	8.40621992544511	resistant	1
BRITROC-32	JBLAB-4238	relapse	CCND1	1.98207541856806	resistant	1
BRITROC-32	JBLAB-4238	relapse	NF1	1.96275490879685	resistant	1
BRITROC-32	JBLAB-4238	relapse	AKT3	2.93005650061324	resistant	1
BRITROC-32	JBLAB-4238	relapse	BRCA1	1.96275490879685	resistant	1
BRITROC-32	JBLAB-4238	relapse	CCND2	6.56487895667946	resistant	1
BRITROC-32	JBLAB-4238	relapse	AKT1	1.99859238428873	resistant	1
BRITROC-32	JBLAB-4238	relapse	MYC	3.26150042880979	resistant	1
BRITROC-32	JBLAB-4238	relapse	KRAS	10.8778172443991	resistant	1
BRITROC-32	JBLAB-4236	relapse	AKT2	6.27572415668364	resistant	1
BRITROC-32	JBLAB-4236	relapse	BRCA2	1.99131377145788	resistant	1
BRITROC-32	JBLAB-4236	relapse	MECOM	4.19091392914669	resistant	1
BRITROC-32	JBLAB-4236	relapse	CDKN2A	2.96721906113973	resistant	1
BRITROC-32	JBLAB-4236	relapse	CDKN2B	2.96721906113973	resistant	1
BRITROC-32	JBLAB-4236	relapse	PIK3CA	4.19091392914669	resistant	1
BRITROC-32	JBLAB-4236	relapse	PTEN	2.01785289873102	resistant	1
BRITROC-32	JBLAB-4236	relapse	CCND3	3.14619997849772	resistant	1
BRITROC-32	JBLAB-4236	relapse	RB1	1.23063641531647	resistant	1
BRITROC-32	JBLAB-4236	relapse	CCNE1	9.88622511141985	resistant	1
BRITROC-32	JBLAB-4236	relapse	CCND1	1.95842227084273	resistant	1
BRITROC-32	JBLAB-4236	relapse	NF1	1.99854155919983	resistant	1
BRITROC-32	JBLAB-4236	relapse	AKT3	2.98683575422005	resistant	1
BRITROC-32	JBLAB-4236	relapse	BRCA1	1.99854155919983	resistant	1
BRITROC-32	JBLAB-4236	relapse	CCND2	7.62961081428664	resistant	1
BRITROC-32	JBLAB-4236	relapse	AKT1	1.96713617421007	resistant	1
BRITROC-32	JBLAB-4236	relapse	MYC	3.68241488777689	resistant	1
BRITROC-32	JBLAB-4236	relapse	KRAS	11.0952450676305	resistant	1
BRITROC-32	IM_299	diagnosis	AKT2	13.8211367525145	resistant	1
BRITROC-32	IM_299	diagnosis	BRCA2	2.02141361654661	resistant	1
BRITROC-32	IM_299	diagnosis	MECOM	4.08679028402674	resistant	1
BRITROC-32	IM_299	diagnosis	CDKN2A	2.97151163398884	resistant	1
BRITROC-32	IM_299	diagnosis	CDKN2B	2.97151163398884	resistant	1
BRITROC-32	IM_299	diagnosis	PIK3CA	4.08679028402674	resistant	1
BRITROC-32	IM_299	diagnosis	PTEN	2.00184728662108	resistant	1
BRITROC-32	IM_299	diagnosis	CCND3	4.19633706584624	resistant	1
BRITROC-32	IM_299	diagnosis	RB1	2.02141361654661	resistant	1
BRITROC-32	IM_299	diagnosis	CCNE1	10.0275969756455	resistant	1
BRITROC-32	IM_299	diagnosis	CCND1	2.02337010951857	resistant	1
BRITROC-32	IM_299	diagnosis	NF1	1.99332962261539	resistant	1
BRITROC-32	IM_299	diagnosis	AKT3	2.72567756256978	resistant	1
BRITROC-32	IM_299	diagnosis	BRCA1	2.21645115679696	resistant	1
BRITROC-32	IM_299	diagnosis	CCND2	6.95365278054155	resistant	1
BRITROC-32	IM_299	diagnosis	AKT1	1.88526191847506	resistant	1
BRITROC-32	IM_299	diagnosis	MYC	3.95358772910419	resistant	1
BRITROC-32	IM_299	diagnosis	KRAS	11.6317058518486	resistant	1
BRITROC-32	JBLAB-4139	relapse	AKT2	7.82065304240615	resistant	1
BRITROC-32	JBLAB-4139	relapse	BRCA2	1.98967481754076	resistant	1
BRITROC-32	JBLAB-4139	relapse	MECOM	4.19883832926641	resistant	1
BRITROC-32	JBLAB-4139	relapse	CDKN2A	3.01716991534763	resistant	1
BRITROC-32	JBLAB-4139	relapse	CDKN2B	3.01716991534763	resistant	1
BRITROC-32	JBLAB-4139	relapse	PIK3CA	4.19883832926641	resistant	1
BRITROC-32	JBLAB-4139	relapse	PTEN	1.97777460016656	resistant	1
BRITROC-32	JBLAB-4139	relapse	CCND3	3.95321493535169	resistant	1
BRITROC-32	JBLAB-4139	relapse	RB1	1.98967481754076	resistant	1
BRITROC-32	JBLAB-4139	relapse	CCNE1	8.04785853570361	resistant	1
BRITROC-32	JBLAB-4139	relapse	CCND1	1.97921231182143	resistant	1
BRITROC-32	JBLAB-4139	relapse	NF1	1.92577513118736	resistant	1
BRITROC-32	JBLAB-4139	relapse	AKT3	2.95727703040142	resistant	1
BRITROC-32	JBLAB-4139	relapse	BRCA1	1.92577513118736	resistant	1
BRITROC-32	JBLAB-4139	relapse	CCND2	6.96147772082589	resistant	1
BRITROC-32	JBLAB-4139	relapse	AKT1	2.00358702517835	resistant	1
BRITROC-32	JBLAB-4139	relapse	MYC	3.52557425654306	resistant	1
BRITROC-32	JBLAB-4139	relapse	KRAS	11.4040783062718	resistant	1
BRITROC-34	IM_323	diagnosis	AKT2	2.08295876845996	sensitive	1
BRITROC-34	IM_323	diagnosis	BRCA2	1.01827694548222	sensitive	1
BRITROC-34	IM_323	diagnosis	MECOM	4.69545792769032	sensitive	1
BRITROC-34	IM_323	diagnosis	CDKN2A	1.97365729927356	sensitive	1
BRITROC-34	IM_323	diagnosis	CDKN2B	1.97365729927356	sensitive	1
BRITROC-34	IM_323	diagnosis	PIK3CA	2.44221672941075	sensitive	1
BRITROC-34	IM_323	diagnosis	PTEN	2.01744742047845	sensitive	1
BRITROC-34	IM_323	diagnosis	CCND3	3.3305081461692	sensitive	1
BRITROC-34	IM_323	diagnosis	RB1	0.998627639115861	sensitive	1
BRITROC-34	IM_323	diagnosis	CCNE1	2.08295876845996	sensitive	1
BRITROC-34	IM_323	diagnosis	CCND1	2.23782661287856	sensitive	1
BRITROC-34	IM_323	diagnosis	NF1	1.04364918460787	sensitive	1
BRITROC-34	IM_323	diagnosis	AKT3	1.64741001990342	sensitive	1
BRITROC-34	IM_323	diagnosis	BRCA1	2.11121794339219	sensitive	1
BRITROC-34	IM_323	diagnosis	CCND2	2.04582629720845	sensitive	1
BRITROC-34	IM_323	diagnosis	AKT1	1.96185349292316	sensitive	1
BRITROC-34	IM_323	diagnosis	MYC	6.12648048291372	sensitive	1
BRITROC-34	IM_323	diagnosis	KRAS	2.04582629720845	sensitive	1
BRITROC-34	JBLAB-4141	relapse	AKT2	2.20847879814767	sensitive	1
BRITROC-34	JBLAB-4141	relapse	BRCA2	0.975799768983981	sensitive	1
BRITROC-34	JBLAB-4141	relapse	MECOM	4.14517533772397	sensitive	1
BRITROC-34	JBLAB-4141	relapse	CDKN2A	1.9588093895702	sensitive	1
BRITROC-34	JBLAB-4141	relapse	CDKN2B	1.9588093895702	sensitive	1
BRITROC-34	JBLAB-4141	relapse	PIK3CA	2.04796168021297	sensitive	1
BRITROC-34	JBLAB-4141	relapse	PTEN	2.00299163592193	sensitive	1
BRITROC-34	JBLAB-4141	relapse	CCND3	4.04629103713309	sensitive	1
BRITROC-34	JBLAB-4141	relapse	RB1	0.988849205750909	sensitive	1
BRITROC-34	JBLAB-4141	relapse	CCNE1	2.9821018980968	sensitive	1
BRITROC-34	JBLAB-4141	relapse	CCND1	2.08750387553974	sensitive	1
BRITROC-34	JBLAB-4141	relapse	NF1	1.03221722637346	sensitive	1
BRITROC-34	JBLAB-4141	relapse	AKT3	1.91391408475473	sensitive	1
BRITROC-34	JBLAB-4141	relapse	BRCA1	2.07857941799567	sensitive	1
BRITROC-34	JBLAB-4141	relapse	CCND2	1.97263685719907	sensitive	1
BRITROC-34	JBLAB-4141	relapse	AKT1	2.17223347748079	sensitive	1
BRITROC-34	JBLAB-4141	relapse	MYC	7.04607821596268	sensitive	1
BRITROC-34	JBLAB-4141	relapse	KRAS	2.89118683997428	sensitive	1
BRITROC-36	JBLAB-4143	relapse	AKT2	1.98259285263896	sensitive	1
BRITROC-36	JBLAB-4143	relapse	BRCA2	1.99202083180503	sensitive	1
BRITROC-36	JBLAB-4143	relapse	MECOM	4.23812602118057	sensitive	1
BRITROC-36	JBLAB-4143	relapse	CDKN2A	1.92517172013523	sensitive	1
BRITROC-36	JBLAB-4143	relapse	CDKN2B	1.92517172013523	sensitive	1
BRITROC-36	JBLAB-4143	relapse	PIK3CA	3.87979008419411	sensitive	1
BRITROC-36	JBLAB-4143	relapse	PTEN	1.95061493304773	sensitive	1
BRITROC-36	JBLAB-4143	relapse	CCND3	3.16912116922974	sensitive	1
BRITROC-36	JBLAB-4143	relapse	RB1	1.99202083180503	sensitive	1
BRITROC-36	JBLAB-4143	relapse	CCNE1	1.98259285263896	sensitive	1
BRITROC-36	JBLAB-4143	relapse	CCND1	1.96939067018649	sensitive	1
BRITROC-36	JBLAB-4143	relapse	NF1	2.06662606516509	sensitive	1
BRITROC-36	JBLAB-4143	relapse	AKT3	3.75797596057126	sensitive	1
BRITROC-36	JBLAB-4143	relapse	BRCA1	2.06662606516509	sensitive	1
BRITROC-36	JBLAB-4143	relapse	CCND2	5.03227236580762	sensitive	1
BRITROC-36	JBLAB-4143	relapse	AKT1	1.98850609518622	sensitive	1
BRITROC-36	JBLAB-4143	relapse	MYC	3.95474639652221	sensitive	1
BRITROC-36	JBLAB-4143	relapse	KRAS	5.03227236580762	sensitive	1
BRITROC-36	IM_80	diagnosis	AKT2	18.2287526615635	sensitive	1
BRITROC-36	IM_80	diagnosis	BRCA2	2.02260431329118	sensitive	1
BRITROC-36	IM_80	diagnosis	MECOM	4.91476009815999	sensitive	1
BRITROC-36	IM_80	diagnosis	CDKN2A	1.97256921310572	sensitive	1
BRITROC-36	IM_80	diagnosis	CDKN2B	1.97256921310572	sensitive	1
BRITROC-36	IM_80	diagnosis	PIK3CA	4.2728874687536	sensitive	1
BRITROC-36	IM_80	diagnosis	PTEN	2.01272683887059	sensitive	1
BRITROC-36	IM_80	diagnosis	CCND3	4.32190848423054	sensitive	1
BRITROC-36	IM_80	diagnosis	RB1	2.02260431329118	sensitive	1
BRITROC-36	IM_80	diagnosis	CCNE1	2.75652174995772	sensitive	1
BRITROC-36	IM_80	diagnosis	CCND1	2.94606837276395	sensitive	1
BRITROC-36	IM_80	diagnosis	NF1	8.18984351099025	sensitive	1
BRITROC-36	IM_80	diagnosis	AKT3	4.03695746702824	sensitive	1
BRITROC-36	IM_80	diagnosis	BRCA1	2.07600555072258	sensitive	1
BRITROC-36	IM_80	diagnosis	CCND2	6.57888687940286	sensitive	1
BRITROC-36	IM_80	diagnosis	AKT1	2.63952873332077	sensitive	1
BRITROC-36	IM_80	diagnosis	MYC	3.0158471364946	sensitive	1
BRITROC-36	IM_80	diagnosis	KRAS	7.1346982677521	sensitive	1
BRITROC-37	IM_81	diagnosis	AKT2	40.07407296851	sensitive	1
BRITROC-37	IM_81	diagnosis	BRCA2	1.72838622575789	sensitive	1
BRITROC-37	IM_81	diagnosis	MECOM	2.64934576112388	sensitive	1
BRITROC-37	IM_81	diagnosis	CDKN2A	1.99959298093499	sensitive	1
BRITROC-37	IM_81	diagnosis	CDKN2B	1.99959298093499	sensitive	1
BRITROC-37	IM_81	diagnosis	PIK3CA	2.10836994381305	sensitive	1
BRITROC-37	IM_81	diagnosis	PTEN	1.98906238977858	sensitive	1
BRITROC-37	IM_81	diagnosis	CCND3	1.04635567170277	sensitive	1
BRITROC-37	IM_81	diagnosis	RB1	1.72838622575789	sensitive	1
BRITROC-37	IM_81	diagnosis	CCNE1	6.60369729156867	sensitive	1
BRITROC-37	IM_81	diagnosis	CCND1	2.03504049724484	sensitive	1
BRITROC-37	IM_81	diagnosis	NF1	0.984316260164941	sensitive	1
BRITROC-37	IM_81	diagnosis	AKT3	2.20003354139185	sensitive	1
BRITROC-37	IM_81	diagnosis	BRCA1	0.984316260164941	sensitive	1
BRITROC-37	IM_81	diagnosis	CCND2	2.34546787191531	sensitive	1
BRITROC-37	IM_81	diagnosis	AKT1	1.93233744553865	sensitive	1
BRITROC-37	IM_81	diagnosis	MYC	2.0801765242753	sensitive	1
BRITROC-37	IM_81	diagnosis	KRAS	4.24114098441871	sensitive	1
BRITROC-37	JBLAB-4144	relapse	AKT2	35.7771894454455	sensitive	1
BRITROC-37	JBLAB-4144	relapse	BRCA2	1.11934899521939	sensitive	1
BRITROC-37	JBLAB-4144	relapse	MECOM	2.05904808736651	sensitive	1
BRITROC-37	JBLAB-4144	relapse	CDKN2A	2.0190197531407	sensitive	1
BRITROC-37	JBLAB-4144	relapse	CDKN2B	2.0190197531407	sensitive	1
BRITROC-37	JBLAB-4144	relapse	PIK3CA	2.05904808736651	sensitive	1
BRITROC-37	JBLAB-4144	relapse	PTEN	2.00429558668609	sensitive	1
BRITROC-37	JBLAB-4144	relapse	CCND3	1.02899701031605	sensitive	1
BRITROC-37	JBLAB-4144	relapse	RB1	1.11934899521939	sensitive	1
BRITROC-37	JBLAB-4144	relapse	CCNE1	7.67182737314802	sensitive	1
BRITROC-37	JBLAB-4144	relapse	CCND1	2.0250078906794	sensitive	1
BRITROC-37	JBLAB-4144	relapse	NF1	1.00010080331428	sensitive	1
BRITROC-37	JBLAB-4144	relapse	AKT3	3.00435829601771	sensitive	1
BRITROC-37	JBLAB-4144	relapse	BRCA1	1.00010080331428	sensitive	1
BRITROC-37	JBLAB-4144	relapse	CCND2	1.02877088730018	sensitive	1
BRITROC-37	JBLAB-4144	relapse	AKT1	2.00692051474581	sensitive	1
BRITROC-37	JBLAB-4144	relapse	MYC	2.04439066265407	sensitive	1
BRITROC-37	JBLAB-4144	relapse	KRAS	12.6338155918677	sensitive	1
BRITROC-37	JBLAB-4290	relapse	AKT2	32.2827379221002	sensitive	1
BRITROC-37	JBLAB-4290	relapse	BRCA2	1.12928777986313	sensitive	1
BRITROC-37	JBLAB-4290	relapse	MECOM	2.07007894384689	sensitive	1
BRITROC-37	JBLAB-4290	relapse	CDKN2A	2.0715695017025	sensitive	1
BRITROC-37	JBLAB-4290	relapse	CDKN2B	2.0715695017025	sensitive	1
BRITROC-37	JBLAB-4290	relapse	PIK3CA	2.07007894384689	sensitive	1
BRITROC-37	JBLAB-4290	relapse	PTEN	1.99154454830873	sensitive	1
BRITROC-37	JBLAB-4290	relapse	CCND3	1.0776727342466	sensitive	1
BRITROC-37	JBLAB-4290	relapse	RB1	1.12928777986313	sensitive	1
BRITROC-37	JBLAB-4290	relapse	CCNE1	7.09637714750977	sensitive	1
BRITROC-37	JBLAB-4290	relapse	CCND1	1.9645750895174	sensitive	1
BRITROC-37	JBLAB-4290	relapse	NF1	0.995702362629061	sensitive	1
BRITROC-37	JBLAB-4290	relapse	AKT3	3.05057543487814	sensitive	1
BRITROC-37	JBLAB-4290	relapse	BRCA1	0.995702362629061	sensitive	1
BRITROC-37	JBLAB-4290	relapse	CCND2	1.02748872244499	sensitive	1
BRITROC-37	JBLAB-4290	relapse	AKT1	1.97926887390447	sensitive	1
BRITROC-37	JBLAB-4290	relapse	MYC	2.0395368846093	sensitive	1
BRITROC-37	JBLAB-4290	relapse	KRAS	12.3167784216919	sensitive	1
BRITROC-39	IM_85	diagnosis	AKT2	3.12942165762948	sensitive	1
BRITROC-39	IM_85	diagnosis	BRCA2	1.98973513587594	sensitive	1
BRITROC-39	IM_85	diagnosis	MECOM	1.9738284048344	sensitive	1
BRITROC-39	IM_85	diagnosis	CDKN2A	1.88878290544591	sensitive	1
BRITROC-39	IM_85	diagnosis	CDKN2B	1.88878290544591	sensitive	1
BRITROC-39	IM_85	diagnosis	PIK3CA	1.9738284048344	sensitive	1
BRITROC-39	IM_85	diagnosis	PTEN	1.8984785419811	sensitive	1
BRITROC-39	IM_85	diagnosis	CCND3	1.93668547681372	sensitive	1
BRITROC-39	IM_85	diagnosis	RB1	1.58079204956511	sensitive	1
BRITROC-39	IM_85	diagnosis	CCNE1	1.75866573674213	sensitive	1
BRITROC-39	IM_85	diagnosis	CCND1	2.16761305220008	sensitive	1
BRITROC-39	IM_85	diagnosis	NF1	1.06253596328128	sensitive	1
BRITROC-39	IM_85	diagnosis	AKT3	1.60713133278919	sensitive	1
BRITROC-39	IM_85	diagnosis	BRCA1	1.00099068582753	sensitive	1
BRITROC-39	IM_85	diagnosis	CCND2	1.77041364455163	sensitive	1
BRITROC-39	IM_85	diagnosis	AKT1	2.00567227483476	sensitive	1
BRITROC-39	IM_85	diagnosis	MYC	3.17590718469902	sensitive	1
BRITROC-39	IM_85	diagnosis	KRAS	2.13124886511548	sensitive	1
BRITROC-39	JBLAB-4147	relapse	AKT2	3.00091317619768	sensitive	1
BRITROC-39	JBLAB-4147	relapse	BRCA2	2.00626616950329	sensitive	1
BRITROC-39	JBLAB-4147	relapse	MECOM	2.11887213752274	sensitive	1
BRITROC-39	JBLAB-4147	relapse	CDKN2A	1.92469742918945	sensitive	1
BRITROC-39	JBLAB-4147	relapse	CDKN2B	1.92469742918945	sensitive	1
BRITROC-39	JBLAB-4147	relapse	PIK3CA	2.11887213752274	sensitive	1
BRITROC-39	JBLAB-4147	relapse	PTEN	2.01872494345214	sensitive	1
BRITROC-39	JBLAB-4147	relapse	CCND3	3.19332109423418	sensitive	1
BRITROC-39	JBLAB-4147	relapse	RB1	0.948512225901943	sensitive	1
BRITROC-39	JBLAB-4147	relapse	CCNE1	1.77738754523328	sensitive	1
BRITROC-39	JBLAB-4147	relapse	CCND1	1.98758421695107	sensitive	1
BRITROC-39	JBLAB-4147	relapse	NF1	1.01480444411282	sensitive	1
BRITROC-39	JBLAB-4147	relapse	AKT3	2.01856761028289	sensitive	1
BRITROC-39	JBLAB-4147	relapse	BRCA1	1.01480444411282	sensitive	1
BRITROC-39	JBLAB-4147	relapse	CCND2	2.05976669103221	sensitive	1
BRITROC-39	JBLAB-4147	relapse	AKT1	1.83893274745671	sensitive	1
BRITROC-39	JBLAB-4147	relapse	MYC	4.0429620339008	sensitive	1
BRITROC-39	JBLAB-4147	relapse	KRAS	2.22427374747953	sensitive	1
BRITROC-39	IM_84	diagnosis	AKT2	2.69518530619142	sensitive	1
BRITROC-39	IM_84	diagnosis	BRCA2	0.96309705928995	sensitive	1
BRITROC-39	IM_84	diagnosis	MECOM	3.19284045656313	sensitive	1
BRITROC-39	IM_84	diagnosis	CDKN2A	2.09162386800029	sensitive	1
BRITROC-39	IM_84	diagnosis	CDKN2B	2.09162386800029	sensitive	1
BRITROC-39	IM_84	diagnosis	PIK3CA	3.19284045656313	sensitive	1
BRITROC-39	IM_84	diagnosis	PTEN	1.95671170036043	sensitive	1
BRITROC-39	IM_84	diagnosis	CCND3	2.02655960083979	sensitive	1
BRITROC-39	IM_84	diagnosis	RB1	0.92717908734415	sensitive	1
BRITROC-39	IM_84	diagnosis	CCNE1	2.10392612087535	sensitive	1
BRITROC-39	IM_84	diagnosis	CCND1	2.04798415448028	sensitive	1
BRITROC-39	IM_84	diagnosis	NF1	1.03310531002218	sensitive	1
BRITROC-39	IM_84	diagnosis	AKT3	2.02707154637169	sensitive	1
BRITROC-39	IM_84	diagnosis	BRCA1	1.57484976170694	sensitive	1
BRITROC-39	IM_84	diagnosis	CCND2	2.01716852905008	sensitive	1
BRITROC-39	IM_84	diagnosis	AKT1	2.01286098620629	sensitive	1
BRITROC-39	IM_84	diagnosis	MYC	5.09459654962182	sensitive	1
BRITROC-39	IM_84	diagnosis	KRAS	2.1656122908517	sensitive	1
BRITROC-5	IM_18	diagnosis	AKT2	0.891330951274141	sensitive	2
BRITROC-5	IM_18	diagnosis	BRCA2	1.0601056866302	sensitive	2
BRITROC-5	IM_18	diagnosis	MECOM	4.76629092713917	sensitive	2
BRITROC-5	IM_18	diagnosis	CDKN2A	1.33400219486228	sensitive	2
BRITROC-5	IM_18	diagnosis	CDKN2B	1.33400219486228	sensitive	2
BRITROC-5	IM_18	diagnosis	PIK3CA	3.08975245037934	sensitive	2
BRITROC-5	IM_18	diagnosis	PTEN	1.86696587318536	sensitive	2
BRITROC-5	IM_18	diagnosis	CCND3	1.93763729233618	sensitive	2
BRITROC-5	IM_18	diagnosis	RB1	1.9834469500042	sensitive	2
BRITROC-5	IM_18	diagnosis	CCNE1	1.58167083838334	sensitive	2
BRITROC-5	IM_18	diagnosis	CCND1	1.91574415753145	sensitive	2
BRITROC-5	IM_18	diagnosis	NF1	1.26650873758071	sensitive	2
BRITROC-5	IM_18	diagnosis	AKT3	1.84955207599157	sensitive	2
BRITROC-5	IM_18	diagnosis	BRCA1	1.26650873758071	sensitive	2
BRITROC-5	IM_18	diagnosis	CCND2	2.0604613584246	sensitive	2
BRITROC-5	IM_18	diagnosis	AKT1	2.83291848921162	sensitive	2
BRITROC-5	IM_18	diagnosis	MYC	5.21728891881181	sensitive	2
BRITROC-5	IM_18	diagnosis	KRAS	2.0604613584246	sensitive	2
BRITROC-5	JBLAB-4108	relapse	AKT2	0.995900362823447	sensitive	2
BRITROC-5	JBLAB-4108	relapse	BRCA2	1.05738506417	sensitive	2
BRITROC-5	JBLAB-4108	relapse	MECOM	5.10860896339818	sensitive	2
BRITROC-5	JBLAB-4108	relapse	CDKN2A	0.99367667473645	sensitive	2
BRITROC-5	JBLAB-4108	relapse	CDKN2B	0.99367667473645	sensitive	2
BRITROC-5	JBLAB-4108	relapse	PIK3CA	4.14168884639348	sensitive	2
BRITROC-5	JBLAB-4108	relapse	PTEN	1.98602696833331	sensitive	2
BRITROC-5	JBLAB-4108	relapse	CCND3	1.00869794646207	sensitive	2
BRITROC-5	JBLAB-4108	relapse	RB1	2.00861258824062	sensitive	2
BRITROC-5	JBLAB-4108	relapse	CCNE1	1.0478017349527	sensitive	2
BRITROC-5	JBLAB-4108	relapse	CCND1	2.00989237396378	sensitive	2
BRITROC-5	JBLAB-4108	relapse	NF1	1.01485407894765	sensitive	2
BRITROC-5	JBLAB-4108	relapse	AKT3	1.97295985511953	sensitive	2
BRITROC-5	JBLAB-4108	relapse	BRCA1	3.03794357954142	sensitive	2
BRITROC-5	JBLAB-4108	relapse	CCND2	2.03188237728486	sensitive	2
BRITROC-5	JBLAB-4108	relapse	AKT1	3.07850141249093	sensitive	2
BRITROC-5	JBLAB-4108	relapse	MYC	4.99618529631899	sensitive	2
BRITROC-5	JBLAB-4108	relapse	KRAS	2.03188237728486	sensitive	2
BRITROC-5	JBLAB-4109	relapse	AKT2	0.986415822853756	sensitive	2
BRITROC-5	JBLAB-4109	relapse	BRCA2	0.984696717512597	sensitive	2
BRITROC-5	JBLAB-4109	relapse	MECOM	4.16861235752515	sensitive	2
BRITROC-5	JBLAB-4109	relapse	CDKN2A	0.990467917687532	sensitive	2
BRITROC-5	JBLAB-4109	relapse	CDKN2B	0.990467917687532	sensitive	2
BRITROC-5	JBLAB-4109	relapse	PIK3CA	4.16861235752515	sensitive	2
BRITROC-5	JBLAB-4109	relapse	PTEN	1.96533103304872	sensitive	2
BRITROC-5	JBLAB-4109	relapse	CCND3	0.975286824344145	sensitive	2
BRITROC-5	JBLAB-4109	relapse	RB1	2.04270447863557	sensitive	2
BRITROC-5	JBLAB-4109	relapse	CCNE1	0.999201146906927	sensitive	2
BRITROC-5	JBLAB-4109	relapse	CCND1	2.0516123454619	sensitive	2
BRITROC-5	JBLAB-4109	relapse	NF1	0.938324592099406	sensitive	2
BRITROC-5	JBLAB-4109	relapse	AKT3	1.94293553380303	sensitive	2
BRITROC-5	JBLAB-4109	relapse	BRCA1	2.95334544086866	sensitive	2
BRITROC-5	JBLAB-4109	relapse	CCND2	1.99882744398237	sensitive	2
BRITROC-5	JBLAB-4109	relapse	AKT1	3.02353420748123	sensitive	2
BRITROC-5	JBLAB-4109	relapse	MYC	5.0261693255937	sensitive	2
BRITROC-5	JBLAB-4109	relapse	KRAS	1.99882744398237	sensitive	2
BRITROC-55	IM_101	diagnosis	AKT2	1.04787969022551	sensitive	2
BRITROC-55	IM_101	diagnosis	BRCA2	0.981602918226941	sensitive	2
BRITROC-55	IM_101	diagnosis	MECOM	2.89106225512566	sensitive	2
BRITROC-55	IM_101	diagnosis	CDKN2A	1.87268478564204	sensitive	2
BRITROC-55	IM_101	diagnosis	CDKN2B	1.87268478564204	sensitive	2
BRITROC-55	IM_101	diagnosis	PIK3CA	2.89106225512566	sensitive	2
BRITROC-55	IM_101	diagnosis	PTEN	1.96946650485272	sensitive	2
BRITROC-55	IM_101	diagnosis	CCND3	1.89614458323283	sensitive	2
BRITROC-55	IM_101	diagnosis	RB1	0.981602918226941	sensitive	2
BRITROC-55	IM_101	diagnosis	CCNE1	0.996832076406707	sensitive	2
BRITROC-55	IM_101	diagnosis	CCND1	1.95784670268712	sensitive	2
BRITROC-55	IM_101	diagnosis	NF1	0.995195796545897	sensitive	2
BRITROC-55	IM_101	diagnosis	AKT3	1.96895429087011	sensitive	2
BRITROC-55	IM_101	diagnosis	BRCA1	0.995195796545897	sensitive	2
BRITROC-55	IM_101	diagnosis	CCND2	0.987275447528639	sensitive	2
BRITROC-55	IM_101	diagnosis	AKT1	1.99165869334361	sensitive	2
BRITROC-55	IM_101	diagnosis	MYC	0.961276222395647	sensitive	2
BRITROC-55	IM_101	diagnosis	KRAS	2.01851097397474	sensitive	2
BRITROC-55	JBLAB-4165	relapse	AKT2	0.955634469702129	sensitive	2
BRITROC-55	JBLAB-4165	relapse	BRCA2	0.999639410250999	sensitive	2
BRITROC-55	JBLAB-4165	relapse	MECOM	3.05464999588854	sensitive	2
BRITROC-55	JBLAB-4165	relapse	CDKN2A	3.02239806431813	sensitive	2
BRITROC-55	JBLAB-4165	relapse	CDKN2B	3.02239806431813	sensitive	2
BRITROC-55	JBLAB-4165	relapse	PIK3CA	3.05464999588854	sensitive	2
BRITROC-55	JBLAB-4165	relapse	PTEN	1.96686378546254	sensitive	2
BRITROC-55	JBLAB-4165	relapse	CCND3	1.96808657739033	sensitive	2
BRITROC-55	JBLAB-4165	relapse	RB1	0.999639410250999	sensitive	2
BRITROC-55	JBLAB-4165	relapse	CCNE1	0.903915379790921	sensitive	2
BRITROC-55	JBLAB-4165	relapse	CCND1	1.9774602585557	sensitive	2
BRITROC-55	JBLAB-4165	relapse	NF1	0.969049057771162	sensitive	2
BRITROC-55	JBLAB-4165	relapse	AKT3	1.9690803553785	sensitive	2
BRITROC-55	JBLAB-4165	relapse	BRCA1	0.969049057771162	sensitive	2
BRITROC-55	JBLAB-4165	relapse	CCND2	0.984194876079963	sensitive	2
BRITROC-55	JBLAB-4165	relapse	AKT1	1.99373128692678	sensitive	2
BRITROC-55	JBLAB-4165	relapse	MYC	0.924356769558109	sensitive	2
BRITROC-55	JBLAB-4165	relapse	KRAS	1.96510663960881	sensitive	2
BRITROC-55	JBLAB-4166	relapse	AKT2	1.00883988147085	sensitive	2
BRITROC-55	JBLAB-4166	relapse	BRCA2	0.996616979626371	sensitive	2
BRITROC-55	JBLAB-4166	relapse	MECOM	2.97036667725585	sensitive	2
BRITROC-55	JBLAB-4166	relapse	CDKN2A	3.01292266171298	sensitive	2
BRITROC-55	JBLAB-4166	relapse	CDKN2B	3.01292266171298	sensitive	2
BRITROC-55	JBLAB-4166	relapse	PIK3CA	2.97036667725585	sensitive	2
BRITROC-55	JBLAB-4166	relapse	PTEN	1.94167665738966	sensitive	2
BRITROC-55	JBLAB-4166	relapse	CCND3	1.98704461004799	sensitive	2
BRITROC-55	JBLAB-4166	relapse	RB1	0.996616979626371	sensitive	2
BRITROC-55	JBLAB-4166	relapse	CCNE1	0.980252571865413	sensitive	2
BRITROC-55	JBLAB-4166	relapse	CCND1	2.01283203458988	sensitive	2
BRITROC-55	JBLAB-4166	relapse	NF1	0.953666474401626	sensitive	2
BRITROC-55	JBLAB-4166	relapse	AKT3	1.9899100459572	sensitive	2
BRITROC-55	JBLAB-4166	relapse	BRCA1	0.953666474401626	sensitive	2
BRITROC-55	JBLAB-4166	relapse	CCND2	0.990362326803399	sensitive	2
BRITROC-55	JBLAB-4166	relapse	AKT1	1.98003257471081	sensitive	2
BRITROC-55	JBLAB-4166	relapse	MYC	1.00863082380584	sensitive	2
BRITROC-55	JBLAB-4166	relapse	KRAS	1.99213210676758	sensitive	2
BRITROC-65	JBLAB-4177	relapse	AKT2	3.12935652124258	sensitive	1
BRITROC-65	JBLAB-4177	relapse	BRCA2	2.04212254011716	sensitive	1
BRITROC-65	JBLAB-4177	relapse	MECOM	7.643501940198	sensitive	1
BRITROC-65	JBLAB-4177	relapse	CDKN2A	1.86931583669502	sensitive	1
BRITROC-65	JBLAB-4177	relapse	CDKN2B	1.86931583669502	sensitive	1
BRITROC-65	JBLAB-4177	relapse	PIK3CA	2.20441314002898	sensitive	1
BRITROC-65	JBLAB-4177	relapse	PTEN	2.02563285263666	sensitive	1
BRITROC-65	JBLAB-4177	relapse	CCND3	1.98677174720015	sensitive	1
BRITROC-65	JBLAB-4177	relapse	RB1	2.04212254011716	sensitive	1
BRITROC-65	JBLAB-4177	relapse	CCNE1	6.53373379122317	sensitive	1
BRITROC-65	JBLAB-4177	relapse	CCND1	4.39295699958212	sensitive	1
BRITROC-65	JBLAB-4177	relapse	NF1	3.47968079457597	sensitive	1
BRITROC-65	JBLAB-4177	relapse	AKT3	4.00879801663214	sensitive	1
BRITROC-65	JBLAB-4177	relapse	BRCA1	3.08590036878235	sensitive	1
BRITROC-65	JBLAB-4177	relapse	CCND2	3.02288934698669	sensitive	1
BRITROC-65	JBLAB-4177	relapse	AKT1	2.85172738345024	sensitive	1
BRITROC-65	JBLAB-4177	relapse	MYC	4.92271306309709	sensitive	1
BRITROC-65	JBLAB-4177	relapse	KRAS	27.3013462436887	sensitive	1
BRITROC-65	IM_113	diagnosis	AKT2	2.00702829614883	sensitive	1
BRITROC-65	IM_113	diagnosis	BRCA2	1.98741244835275	sensitive	1
BRITROC-65	IM_113	diagnosis	MECOM	7.33222492420426	sensitive	1
BRITROC-65	IM_113	diagnosis	CDKN2A	2.03485397706735	sensitive	1
BRITROC-65	IM_113	diagnosis	CDKN2B	2.03485397706735	sensitive	1
BRITROC-65	IM_113	diagnosis	PIK3CA	3.7704587156581	sensitive	1
BRITROC-65	IM_113	diagnosis	PTEN	1.9718358260409	sensitive	1
BRITROC-65	IM_113	diagnosis	CCND3	2.88990436333107	sensitive	1
BRITROC-65	IM_113	diagnosis	RB1	1.98741244835275	sensitive	1
BRITROC-65	IM_113	diagnosis	CCNE1	8.75762496672824	sensitive	1
BRITROC-65	IM_113	diagnosis	CCND1	3.42200052773785	sensitive	1
BRITROC-65	IM_113	diagnosis	NF1	1.86638212544348	sensitive	1
BRITROC-65	IM_113	diagnosis	AKT3	3.49153163501468	sensitive	1
BRITROC-65	IM_113	diagnosis	BRCA1	1.86638212544348	sensitive	1
BRITROC-65	IM_113	diagnosis	CCND2	4.73609815365745	sensitive	1
BRITROC-65	IM_113	diagnosis	AKT1	3.19234569402337	sensitive	1
BRITROC-65	IM_113	diagnosis	MYC	3.2498859152679	sensitive	1
BRITROC-65	IM_113	diagnosis	KRAS	8.02450257519339	sensitive	1
BRITROC-67	IM_115	diagnosis	AKT2	2.29905971328217	sensitive	1
BRITROC-67	IM_115	diagnosis	BRCA2	1.73397738881363	sensitive	1
BRITROC-67	IM_115	diagnosis	MECOM	3.03051471008106	sensitive	1
BRITROC-67	IM_115	diagnosis	CDKN2A	1.70523798726528	sensitive	1
BRITROC-67	IM_115	diagnosis	CDKN2B	1.70523798726528	sensitive	1
BRITROC-67	IM_115	diagnosis	PIK3CA	3.03051471008106	sensitive	1
BRITROC-67	IM_115	diagnosis	PTEN	2.92692034404098	sensitive	1
BRITROC-67	IM_115	diagnosis	CCND3	2.98847764720343	sensitive	1
BRITROC-67	IM_115	diagnosis	RB1	1.73397738881363	sensitive	1
BRITROC-67	IM_115	diagnosis	CCNE1	2.29905971328217	sensitive	1
BRITROC-67	IM_115	diagnosis	CCND1	3.03827310189171	sensitive	1
BRITROC-67	IM_115	diagnosis	NF1	1.94444421003267	sensitive	1
BRITROC-67	IM_115	diagnosis	AKT3	3.06991591474278	sensitive	1
BRITROC-67	IM_115	diagnosis	BRCA1	1.94444421003267	sensitive	1
BRITROC-67	IM_115	diagnosis	CCND2	2.97465191423555	sensitive	1
BRITROC-67	IM_115	diagnosis	AKT1	2.92075422254235	sensitive	1
BRITROC-67	IM_115	diagnosis	MYC	5.18787237055662	sensitive	1
BRITROC-67	IM_115	diagnosis	KRAS	2.89168842327264	sensitive	1
BRITROC-67	JBLAB-4179	relapse	AKT2	1.01363075311863	sensitive	1
BRITROC-67	JBLAB-4179	relapse	BRCA2	0.965098233432447	sensitive	1
BRITROC-67	JBLAB-4179	relapse	MECOM	3.39708103012004	sensitive	1
BRITROC-67	JBLAB-4179	relapse	CDKN2A	0.945607364979197	sensitive	1
BRITROC-67	JBLAB-4179	relapse	CDKN2B	0.945607364979197	sensitive	1
BRITROC-67	JBLAB-4179	relapse	PIK3CA	3.39708103012004	sensitive	1
BRITROC-67	JBLAB-4179	relapse	PTEN	1.92281565197474	sensitive	1
BRITROC-67	JBLAB-4179	relapse	CCND3	1.92204584879059	sensitive	1
BRITROC-67	JBLAB-4179	relapse	RB1	0.965098233432447	sensitive	1
BRITROC-67	JBLAB-4179	relapse	CCNE1	1.75694943492313	sensitive	1
BRITROC-67	JBLAB-4179	relapse	CCND1	2.70133715663688	sensitive	1
BRITROC-67	JBLAB-4179	relapse	NF1	0.991766769508643	sensitive	1
BRITROC-67	JBLAB-4179	relapse	AKT3	1.19796459562935	sensitive	1
BRITROC-67	JBLAB-4179	relapse	BRCA1	1.59986175480119	sensitive	1
BRITROC-67	JBLAB-4179	relapse	CCND2	1.97328123869044	sensitive	1
BRITROC-67	JBLAB-4179	relapse	AKT1	1.9505824087173	sensitive	1
BRITROC-67	JBLAB-4179	relapse	MYC	4.37633634943331	sensitive	1
BRITROC-67	JBLAB-4179	relapse	KRAS	1.97328123869044	sensitive	1
BRITROC-74	JBLAB-4189	relapse	AKT2	2.70385707062522	sensitive	1
BRITROC-74	JBLAB-4189	relapse	BRCA2	1.92016715452992	sensitive	1
BRITROC-74	JBLAB-4189	relapse	MECOM	5.81766075548976	sensitive	1
BRITROC-74	JBLAB-4189	relapse	CDKN2A	3.73588737322928	sensitive	1
BRITROC-74	JBLAB-4189	relapse	CDKN2B	3.73588737322928	sensitive	1
BRITROC-74	JBLAB-4189	relapse	PIK3CA	3.97899648377277	sensitive	1
BRITROC-74	JBLAB-4189	relapse	PTEN	3.90961361756096	sensitive	1
BRITROC-74	JBLAB-4189	relapse	CCND3	3.20836214737159	sensitive	1
BRITROC-74	JBLAB-4189	relapse	RB1	2.01395485218497	sensitive	1
BRITROC-74	JBLAB-4189	relapse	CCNE1	8.67362388897057	sensitive	1
BRITROC-74	JBLAB-4189	relapse	CCND1	4.00635695124831	sensitive	1
BRITROC-74	JBLAB-4189	relapse	NF1	1.89016936941591	sensitive	1
BRITROC-74	JBLAB-4189	relapse	AKT3	1.87020232404366	sensitive	1
BRITROC-74	JBLAB-4189	relapse	BRCA1	1.89016936941591	sensitive	1
BRITROC-74	JBLAB-4189	relapse	CCND2	4.02594476500632	sensitive	1
BRITROC-74	JBLAB-4189	relapse	AKT1	2.59455339418452	sensitive	1
BRITROC-74	JBLAB-4189	relapse	MYC	4.14560806729616	sensitive	1
BRITROC-74	JBLAB-4189	relapse	KRAS	3.08986024694256	sensitive	1
BRITROC-74	JBLAB-4186	relapse	AKT2	2.54679198392932	sensitive	1
BRITROC-74	JBLAB-4186	relapse	BRCA2	2.01962645962241	sensitive	1
BRITROC-74	JBLAB-4186	relapse	MECOM	6.04864551188835	sensitive	1
BRITROC-74	JBLAB-4186	relapse	CDKN2A	3.82132358455898	sensitive	1
BRITROC-74	JBLAB-4186	relapse	CDKN2B	3.82132358455898	sensitive	1
BRITROC-74	JBLAB-4186	relapse	PIK3CA	4.17927432745739	sensitive	1
BRITROC-74	JBLAB-4186	relapse	PTEN	4.02070980147596	sensitive	1
BRITROC-74	JBLAB-4186	relapse	CCND3	3.78889565635902	sensitive	1
BRITROC-74	JBLAB-4186	relapse	RB1	1.99217575693104	sensitive	1
BRITROC-74	JBLAB-4186	relapse	CCNE1	8.67317915757639	sensitive	1
BRITROC-74	JBLAB-4186	relapse	CCND1	4.04235825456697	sensitive	1
BRITROC-74	JBLAB-4186	relapse	NF1	2.11740999733731	sensitive	1
BRITROC-74	JBLAB-4186	relapse	AKT3	1.91611377282685	sensitive	1
BRITROC-74	JBLAB-4186	relapse	BRCA1	2.11740999733731	sensitive	1
BRITROC-74	JBLAB-4186	relapse	CCND2	3.87858603681131	sensitive	1
BRITROC-74	JBLAB-4186	relapse	AKT1	2.82605247397517	sensitive	1
BRITROC-74	JBLAB-4186	relapse	MYC	5.10839591496209	sensitive	1
BRITROC-74	JBLAB-4186	relapse	KRAS	2.96846757082735	sensitive	1
BRITROC-74	JBLAB-4187	relapse	AKT2	2.60582390174106	sensitive	1
BRITROC-74	JBLAB-4187	relapse	BRCA2	2.03834638188428	sensitive	1
BRITROC-74	JBLAB-4187	relapse	MECOM	6.14144498650246	sensitive	1
BRITROC-74	JBLAB-4187	relapse	CDKN2A	3.81415795924901	sensitive	1
BRITROC-74	JBLAB-4187	relapse	CDKN2B	3.81415795924901	sensitive	1
BRITROC-74	JBLAB-4187	relapse	PIK3CA	4.13536410773418	sensitive	1
BRITROC-74	JBLAB-4187	relapse	PTEN	3.98014719715877	sensitive	1
BRITROC-74	JBLAB-4187	relapse	CCND3	3.7402176420079	sensitive	1
BRITROC-74	JBLAB-4187	relapse	RB1	1.97741460488577	sensitive	1
BRITROC-74	JBLAB-4187	relapse	CCNE1	8.7625792456175	sensitive	1
BRITROC-74	JBLAB-4187	relapse	CCND1	3.93480463498396	sensitive	1
BRITROC-74	JBLAB-4187	relapse	NF1	2.1614449201523	sensitive	1
BRITROC-74	JBLAB-4187	relapse	AKT3	1.93039534025127	sensitive	1
BRITROC-74	JBLAB-4187	relapse	BRCA1	2.1614449201523	sensitive	1
BRITROC-74	JBLAB-4187	relapse	CCND2	3.9022443398573	sensitive	1
BRITROC-74	JBLAB-4187	relapse	AKT1	2.7840927429087	sensitive	1
BRITROC-74	JBLAB-4187	relapse	MYC	5.62142114772748	sensitive	1
BRITROC-74	JBLAB-4187	relapse	KRAS	3.11111791544208	sensitive	1
BRITROC-74	JBLAB-4188	relapse	AKT2	2.55204915569227	sensitive	1
BRITROC-74	JBLAB-4188	relapse	BRCA2	2.00232284526153	sensitive	1
BRITROC-74	JBLAB-4188	relapse	MECOM	5.86599428630308	sensitive	1
BRITROC-74	JBLAB-4188	relapse	CDKN2A	3.73198186663553	sensitive	1
BRITROC-74	JBLAB-4188	relapse	CDKN2B	3.73198186663553	sensitive	1
BRITROC-74	JBLAB-4188	relapse	PIK3CA	3.92482642081775	sensitive	1
BRITROC-74	JBLAB-4188	relapse	PTEN	3.77527204797021	sensitive	1
BRITROC-74	JBLAB-4188	relapse	CCND3	3.45898349138719	sensitive	1
BRITROC-74	JBLAB-4188	relapse	RB1	2.10041510895621	sensitive	1
BRITROC-74	JBLAB-4188	relapse	CCNE1	8.11871875337309	sensitive	1
BRITROC-74	JBLAB-4188	relapse	CCND1	3.94042790141141	sensitive	1
BRITROC-74	JBLAB-4188	relapse	NF1	1.94989168895331	sensitive	1
BRITROC-74	JBLAB-4188	relapse	AKT3	1.95805831050279	sensitive	1
BRITROC-74	JBLAB-4188	relapse	BRCA1	1.94989168895331	sensitive	1
BRITROC-74	JBLAB-4188	relapse	CCND2	3.74147487213774	sensitive	1
BRITROC-74	JBLAB-4188	relapse	AKT1	3.87624159577881	sensitive	1
BRITROC-74	JBLAB-4188	relapse	MYC	4.28513665236165	sensitive	1
BRITROC-74	JBLAB-4188	relapse	KRAS	2.94814143476382	sensitive	1
BRITROC-74	IM_124	diagnosis	AKT2	1.72606097406883	sensitive	1
[truncated: 197 more rows]
