# Supplementary material for: The copy number and mutational landscape of recurrent ovarian high-grade serous carcinoma
Source: Nat Commun. 2023 Jul 20;14:4387. doi: 10.1038/s41467-023-39867-7 (PMC10359414; doi:10.1038/s41467-023-39867-7)
Supplement: Supplementary file 10 — Source Data [file 41467_2023_39867_MOESM10_ESM.zip › source_data/figure_SM4B_D.tsv]

chromosome	start	end	segments	bin	changepoint	change	segment	bin_count	bin_sd	seg_start	seg_end	segment_noise	sample	excluded
1	840001	870000	1.00774132351096	1.11049307537315	NA	TRUE	1	280	0.328557750347304	840001	9960000	0.328557750347304	IM_101	FALSE
1	9960001	9990000	2.06529408719592	1.55683409657616	1.05755276368496	TRUE	2	243	0.362255947461572	9960001	18720000	0.362255947461572	IM_101	FALSE
1	18720001	18750000	1.02230754311539	0.842534744477862	1.04298654408053	TRUE	3	387	0.27942142896966	18720001	31170000	0.27942142896966	IM_101	FALSE
1	31170001	31200000	1.97122312184548	1.77172567397485	0.948915578730092	TRUE	4	2887	0.398025549439162	31170001	145740000	0.398025549439162	IM_101	FALSE
1	146520001	146550000	3.85842392230054	3.59214494591616	1.88720080045506	TRUE	5	27	0.647380760305856	146520001	147390000	0.647380760305856	IM_101	FALSE
1	149040001	149070000	2.43138302335539	1.49995478882718	1.42704089894515	TRUE	6	662	0.445651833256472	149040001	170400000	0.445651833256472	IM_101	FALSE
1	170400001	170430000	1.39491648187481	1.44519607498364	1.03646654148058	TRUE	7	334	0.315353736245043	170400001	180660000	0.315353736245043	IM_101	FALSE
1	180660001	180690000	2.46348848522927	2.83673087212584	1.06857200335446	TRUE	8	428	0.415938576077363	180660001	193650000	0.415938576077363	IM_101	FALSE
1	193650001	193680000	3.52914867161555	3.04283645743553	1.06566018638629	TRUE	9	372	0.512496029257329	193650001	205230000	0.512496029257329	IM_101	FALSE
1	205230001	205260000	1.96895429087011	2.25059566362534	1.56019438074545	TRUE	10	1371	0.405633430450556	205230001	249210000	0.405633430450556	IM_101	FALSE
2	30001	60000	0.981684247655079	1.02013987210404	NA	TRUE	11	1997	0.277941061706663	30001	61200000	0.277941061706663	IM_101	FALSE
2	61200001	61230000	2.84123955704514	2.00603591970138	1.85955530939006	TRUE	12	866	0.497503299214362	61200001	89130000	0.497503299214362	IM_101	FALSE
2	95580001	95610000	1.9492431808806	1.99795945570637	0.891996376164535	TRUE	13	887	0.385938662025717	95580001	126360000	0.385938662025717	IM_101	FALSE
2	126360001	126390000	0.941309368494688	1.24933551525695	1.00793381238591	TRUE	14	1437	0.271139337163202	126360001	172500000	0.271139337163202	IM_101	FALSE
2	172500001	172530000	1.95759126852435	2.2321930185183	1.01628190002966	TRUE	15	1961	0.399319486755603	172500001	232590000	0.399319486755603	IM_101	FALSE
2	232590001	232620000	0.990538435145105	1.02136134862728	0.967052833379241	TRUE	16	338	0.262545772642494	232590001	2.43e+08	0.262545772642494	IM_101	FALSE
3	90001	120000	0.873359496426465	0.696816388662435	NA	TRUE	17	148	0.305711031912681	90001	4620000	0.305711031912681	IM_101	FALSE
3	4620001	4650000	1.92904115759307	1.85668211724031	1.0556816611666	TRUE	18	4739	0.402953938354481	4620001	154470000	0.402953938354481	IM_101	FALSE
3	154470001	154500000	2.89106225512566	2.98015435648127	0.962021097532589	TRUE	19	1368	0.48426260281274	154470001	196770000	0.48426260281274	IM_101	FALSE
3	196770001	196800000	3.55005157226661	3.7281754571794	0.658989317140949	TRUE	20	33	0.522331978374086	196770001	197820000	0.522331978374086	IM_101	FALSE
4	90001	120000	1.91312091298084	1.99929663004353	NA	TRUE	21	1557	0.391496281455414	90001	49080000	0.391496281455414	IM_101	FALSE
4	52710001	52740000	0.958079759534718	1.41852826241138	0.955041153446126	TRUE	22	308	0.27871862292417	52710001	62370000	0.27871862292417	IM_101	FALSE
4	62370001	62400000	0.00842412810320339	-0.0715163511139214	0.949655631431515	TRUE	23	17	0.0966642564133497	62370001	62910000	0.0966642564133497	IM_101	FALSE
4	62910001	62940000	0.830244151677004	1.27798541371643	0.821820023573801	TRUE	24	87	0.272220700681572	62910001	65640000	0.272220700681572	IM_101	FALSE
4	65640001	65670000	1.9433472262057	2.78820239279047	1.1131030745287	TRUE	25	269	0.421308319031452	65640001	74370000	0.421308319031452	IM_101	FALSE
4	74370001	74400000	0.978839354280158	0.974055961971365	0.964507871925542	TRUE	26	52	0.256950642520738	74370001	76080000	0.256950642520738	IM_101	FALSE
4	76080001	76110000	1.9303100811765	2.102645595964	0.95147072689634	TRUE	27	15	0.322612435132399	76080001	76650000	0.322612435132399	IM_101	FALSE
4	76650001	76680000	1.01713083250999	1.3607617023237	0.913179248666509	TRUE	28	29	0.262722526922912	76650001	77580000	0.262722526922912	IM_101	FALSE
4	77580001	77610000	1.72200375531072	1.56165162506699	0.704872922800733	TRUE	29	82	0.403020112412217	77580001	80190000	0.403020112412217	IM_101	FALSE
4	80190001	80220000	0.956013766265893	0.705106850405396	0.765989989044829	TRUE	30	1687	0.288267238773778	80190001	132060000	0.288267238773778	IM_101	FALSE
4	132060001	132090000	1.94796868426596	1.96798009385222	0.991954918000069	TRUE	31	323	0.396364028955622	132060001	142260000	0.396364028955622	IM_101	FALSE
4	142260001	142290000	2.91548949105093	2.47872335244418	0.967520806784966	TRUE	32	450	0.480949811460338	142260001	156360000	0.480949811460338	IM_101	FALSE
4	156390001	156420000	1.9537615531446	2.12455066878957	0.961727937906329	TRUE	33	244	0.388506977907133	156390001	163770000	0.388506977907133	IM_101	FALSE
4	163770001	163800000	0.957784506698107	0.885801316572975	0.995977046446492	TRUE	34	878	0.277644894596192	163770001	190800000	0.277644894596192	IM_101	FALSE
5	60001	90000	1.87558326446847	2.90446763024996	NA	TRUE	35	310	0.344279167279776	60001	9990000	0.344279167279776	IM_101	FALSE
5	10020001	10050000	2.91973793010231	2.54585657824301	1.04415466563384	TRUE	36	402	0.474262560021919	10020001	23040000	0.474262560021919	IM_101	FALSE
5	23040001	23070000	1.9299837507829	1.63374466235786	0.989754179319419	TRUE	37	4713	0.403254932037041	23040001	174090000	0.403254932037041	IM_101	FALSE
5	174090001	174120000	2.70808773080339	2.42992070236326	0.77810398002049	TRUE	38	187	0.501266219556039	174090001	180690000	0.501266219556039	IM_101	FALSE
6	210001	240000	3.64055720243698	2.3000644712471	NA	TRUE	39	25	0.618602822929308	210001	1110000	0.618602822929308	IM_101	FALSE
6	1110001	1140000	4.913737073311	4.35344053950794	1.27317987087401	TRUE	40	1195	0.650481541339396	1110001	38580000	0.650481541339396	IM_101	FALSE
6	38580001	38610000	2.88526447244413	3.95091826543377	2.02847260086687	TRUE	41	44	0.411334932711893	38580001	39930000	0.411334932711893	IM_101	FALSE
6	39930001	39960000	1.89614458323283	2.56714128002857	0.989119889211295	TRUE	42	788	0.401247931240942	39930001	69090000	0.401247931240942	IM_101	FALSE
6	69090001	69120000	0.981792691171316	1.18740256783303	0.914351892061514	TRUE	43	3302	0.288217908349976	69090001	170910000	0.288217908349976	IM_101	FALSE
7	30001	60000	4.08765616358725	4.31118033851915	NA	TRUE	44	172	0.716184583149258	30001	5670000	0.716184583149258	IM_101	FALSE
7	5670001	5700000	2.8378660409539	3.37976413581476	1.24979012263336	TRUE	45	329	0.506599893577723	5670001	16110000	0.506599893577723	IM_101	FALSE
7	16110001	16140000	3.77071782787698	3.80382421674204	0.932851786923079	TRUE	46	10	0.647032570104588	16110001	16410000	0.647032570104588	IM_101	FALSE
7	16410001	16440000	1.84551577529819	1.34007334330897	1.92520205257879	TRUE	47	706	0.36784369397564	16410001	38970000	0.36784369397564	IM_101	FALSE
7	38970001	3.9e+07	0.984505368315646	0.973302842469016	0.861010406982542	TRUE	48	15	0.318020034074365	38970001	39420000	0.318020034074365	IM_101	FALSE
7	39450001	39480000	1.87998849258522	1.65309562417749	0.895483124269571	TRUE	49	753	0.373611124351899	39450001	72810000	0.373611124351899	IM_101	FALSE
7	72840001	72870000	2.32264404951449	2.4939090054015	0.442655556929268	TRUE	50	87	0.434172383171363	72840001	77400000	0.434172383171363	IM_101	FALSE
7	77400001	77430000	1.95507421883417	2.1251623044313	0.367569830680312	TRUE	51	2578	0.400069836499636	77400001	159120000	0.400069836499636	IM_101	FALSE
8	180001	210000	0.302771362271711	0.171323913041053	NA	TRUE	52	113	0.156102106943007	180001	4020000	0.156102106943007	IM_101	FALSE
8	4020001	4050000	0.947687739390557	0.798122391993042	0.644916377118846	TRUE	53	852	0.27288727570254	4020001	31890000	0.27288727570254	IM_101	FALSE
8	31890001	31920000	1.97261427635236	2.03987306404707	1.0249265369618	TRUE	54	661	0.403555551438598	31890001	56700000	0.403555551438598	IM_101	FALSE
8	56700001	56730000	2.90980021621923	2.4460534369799	0.937185939866865	TRUE	55	113	0.507637920716562	56700001	60240000	0.507637920716562	IM_101	FALSE
8	60240001	60270000	1.96168001219065	2.23596310253988	0.948120204028581	TRUE	56	1995	0.407214735905846	60240001	121560000	0.407214735905846	IM_101	FALSE
8	121560001	121590000	0.995986527767854	1.22570535369028	0.965693484422791	TRUE	57	99	0.271936689747964	121560001	124530000	0.271936689747964	IM_101	FALSE
8	124530001	124560000	2.00646643745449	1.66256856689098	1.01047990968664	TRUE	58	11	0.497851856867818	124530001	124860000	0.497851856867818	IM_101	FALSE
8	124860001	124890000	0.961276222395647	1.20473550150834	1.04519021505885	TRUE	59	685	0.293716067030273	124860001	146310000	0.293716067030273	IM_101	FALSE
9	210001	240000	1.87268478564204	1.98444848851267	NA	TRUE	60	1220	0.390126765899587	210001	38010000	0.390126765899587	IM_101	FALSE
9	38010001	38040000	2.88125713934881	2.78347889663297	1.00857235370677	TRUE	61	13	0.227083894115435	38010001	38400000	0.227083894115435	IM_101	FALSE
9	38400001	38430000	1.84128886645408	1.90660200963727	1.03996827289473	TRUE	62	687	0.380300393211934	38400001	92220000	0.380300393211934	IM_101	FALSE
9	92220001	92250000	1.32412250325749	1.37918555276345	0.517166363196592	TRUE	63	32	0.451530263474998	92220001	93390000	0.451530263474998	IM_101	FALSE
9	93390001	93420000	1.89988723967437	1.84905756043261	0.575764736416882	TRUE	64	1528	0.390301813232815	93390001	1.41e+08	0.390301813232815	IM_101	FALSE
10	120001	150000	4.16394067054894	3.57192500014868	NA	TRUE	65	19	0.592469421670468	120001	690000	0.592469421670468	IM_101	FALSE
10	690001	720000	2.94704883804205	3.08800921408953	1.21689183250689	TRUE	66	402	0.464968379130569	690001	13200000	0.464968379130569	IM_101	FALSE
10	13200001	13230000	1.96946650485272	1.84458696231593	0.977582333189339	TRUE	67	3617	0.382246530799449	13200001	135420000	0.382246530799449	IM_101	FALSE
11	210001	240000	1.95784670268712	2.34605179850108	NA	TRUE	68	3566	0.41025925499283	210001	119280000	0.41025925499283	IM_101	FALSE
11	119280001	119310000	3.4325432487604	3.74200289333309	1.47469654607328	TRUE	69	394	0.493450962132698	119280001	131340000	0.493450962132698	IM_101	FALSE
11	131340001	131370000	2.91150645634113	2.72515513574337	0.52103679241927	TRUE	70	44	0.465907237799576	131340001	132660000	0.465907237799576	IM_101	FALSE
11	132660001	132690000	2.20588730420279	2.57753743423011	0.705619152138337	TRUE	71	28	0.368067918305415	132660001	133500000	0.368067918305415	IM_101	FALSE
11	133500001	133530000	3.17070330362976	3.84144672399432	0.964815999426963	TRUE	72	47	0.379786528710705	133500001	134940000	0.379786528710705	IM_101	FALSE
12	180001	210000	0.987275447528639	0.992602911041546	NA	TRUE	73	728	0.292725558218154	180001	23130000	0.292725558218154	IM_101	FALSE
12	23130001	23160000	2.01851097397474	1.79626506107847	1.03123552644611	TRUE	74	1205	0.403412132071801	23130001	65070000	0.403412132071801	IM_101	FALSE
12	65070001	65100000	1.39111625114618	1.58638419949845	0.627394722828567	TRUE	75	2032	0.332964520047698	65070001	127200000	0.332964520047698	IM_101	FALSE
12	127200001	127230000	0.893753975109428	0.88956951790754	0.497362276036749	TRUE	76	180	0.267722204766494	127200001	132990000	0.267722204766494	IM_101	FALSE
12	132990001	133020000	1.25626627966002	1.17063139623602	0.36251230455059	TRUE	77	21	0.315375188994444	132990001	133830000	0.315375188994444	IM_101	FALSE
13	19530001	19560000	0.981602918226941	0.557817796007989	NA	TRUE	78	1703	0.28485435637559	19530001	73110000	0.28485435637559	IM_101	FALSE
13	73110001	73140000	1.89812346087042	1.62070994196735	0.916520542643483	TRUE	79	1363	0.379018388645555	73110001	115110000	0.379018388645555	IM_101	FALSE
14	20190001	20220000	1.94767742332116	1.97956038421218	NA	TRUE	80	292	0.361623265125646	20190001	29490000	0.361623265125646	IM_101	FALSE
14	29490001	29520000	1.02360340856849	0.299671969212866	0.924074014752674	TRUE	81	1736	0.294570139230269	29490001	82530000	0.294570139230269	IM_101	FALSE
14	82530001	82560000	1.99165869334361	2.02113366797484	0.968055284775123	TRUE	82	776	0.384467073384387	82530001	107310000	0.384467073384387	IM_101	FALSE
15	22320001	22350000	1.89197398156381	1.12110455994793	NA	TRUE	83	2432	0.395258733205759	22320001	102390000	0.395258733205759	IM_101	FALSE
16	90001	120000	1.1521345944437	1.02796830089584	NA	TRUE	84	139	0.297729222562797	90001	4650000	0.297729222562797	IM_101	FALSE
16	4650001	4680000	2.07513578662958	2.09767892581716	0.923001192185885	TRUE	85	9	0.591922287077437	4650001	4920000	0.591922287077437	IM_101	FALSE
16	4920001	4950000	0.957838186281431	0.928029036276434	1.11729760034815	TRUE	86	2068	0.283866372330268	4920001	87600000	0.283866372330267	IM_101	FALSE
16	87600001	87630000	1.18280749359283	1.28000529103461	0.2249693073114	TRUE	87	76	0.405733628303995	87600001	90150000	0.405733628303995	IM_101	FALSE
17	1	30000	0.995195796545897	1.13448425902144	NA	TRUE	88	1112	0.278797869189803	1	41370000	0.278797869189803	IM_101	FALSE
17	41430001	41460000	2.12432062355272	1.53856227688733	1.12912482700683	TRUE	89	225	0.405830902291462	41430001	49230000	0.405830902291462	IM_101	FALSE
17	49230001	49260000	0.928525485108802	0.953294563027706	1.19579513844392	TRUE	90	252	0.262967358791735	49230001	56880000	0.262967358791735	IM_101	FALSE
17	56880001	56910000	2.08315946013449	3.2320770326299	1.15463397502569	TRUE	91	756	0.392422420302396	56880001	81090000	0.392422420302396	IM_101	FALSE
18	150001	180000	0.998524054794862	1.3914362062488	NA	TRUE	92	456	0.269116783248132	150001	14940000	0.269116783248132	IM_101	FALSE
18	18540001	18570000	1.80393391969206	1.72020516949717	0.805409864897194	TRUE	93	1192	0.397556504500959	18540001	54960000	0.397556504500959	IM_101	FALSE
18	54960001	54990000	2.69338199929441	3.27376604943868	0.889448079602357	TRUE	94	760	0.433720140597578	54960001	78030000	0.433720140597578	IM_101	FALSE
19	270001	3e+05	1.29342447595702	1.10216156067262	NA	TRUE	95	6	0.181160679977517	270001	450000	0.181160679977517	IM_101	FALSE
19	450001	480000	2.56810200170457	2.75807772591538	1.27467752574756	TRUE	96	31	0.448176642340523	450001	1500000	0.448176642340523	IM_101	FALSE
19	1500001	1530000	1.093703855924	1.67607467656223	1.47439814578057	TRUE	97	525	0.310792430930418	1500001	17880000	0.310792430930418	IM_101	FALSE
19	17880001	17910000	2.36548480198502	1.69463737544281	1.27178094606102	TRUE	98	90	0.435210567823356	17880001	21720000	0.435210567823356	IM_101	FALSE
19	21720001	21750000	1.71116405450152	1.50848052344698	0.6543207474835	TRUE	99	45	0.390437132546805	21720001	29250000	0.390437132546805	IM_101	FALSE
19	29250001	29280000	0.996832076406707	0.677247272643882	0.714331978094814	TRUE	100	66	0.350852899969789	29250001	31230000	0.350852899969789	IM_101	FALSE
19	31230001	31260000	2.14055280021142	2.26966978932434	1.14372072380471	TRUE	101	33	0.551470008179137	31230001	32250000	0.551470008179137	IM_101	FALSE
19	32250001	32280000	3.10640371275678	2.92703614834868	0.965850912545361	TRUE	102	174	0.489049778374664	32250001	37710000	0.489049778374664	IM_101	FALSE
19	37710001	37740000	2.11599876613603	2.34316592769925	0.990404946620754	TRUE	103	82	0.373509088603877	37710001	40350000	0.373509088603877	IM_101	FALSE
19	40410001	40440000	1.04787969022551	1.15079879156636	1.06811907591051	TRUE	104	536	0.293769162241413	40410001	59100000	0.293769162241413	IM_101	FALSE
20	60001	90000	0.937554584177578	0.935278788532986	NA	TRUE	105	624	0.272936735705703	60001	19020000	0.272936735705703	IM_101	FALSE
20	19020001	19050000	1.88985430504419	2.10308571308029	0.952299720866611	TRUE	106	161	0.366838870365709	19020001	24030000	0.366838870365709	IM_101	FALSE
20	24030001	24060000	0.926273730652892	1.04787305734701	0.963580574391297	TRUE	107	55	0.263797733273078	24030001	26160000	0.263797733273078	IM_101	FALSE
20	29850001	29880000	3.05572932546471	3.17476704468442	2.12945559481182	TRUE	108	661	0.517597933696904	29850001	49830000	0.517597933696904	IM_101	FALSE
20	49830001	49860000	1.99029827363779	2.4841266377629	1.06543105182693	TRUE	109	427	0.41528001186326	49830001	62910000	0.41528001186326	IM_101	FALSE
21	15480001	15510000	1.96730829449738	1.71405976878459	NA	TRUE	110	538	0.387853297629015	15480001	32040000	0.387853297629015	IM_101	FALSE
21	32040001	32070000	0.899555747237789	1.07515630003649	1.06775254725959	TRUE	111	74	0.23985779015967	32040001	34320000	0.23985779015967	IM_101	FALSE
21	34320001	34350000	1.69384940065273	1.60661284860488	0.79429365341494	TRUE	112	446	0.370396922528863	34320001	48090000	0.370396922528863	IM_101	FALSE
22	17280001	17310000	1.0054679734445	1.476727733751	NA	TRUE	113	1015	0.28157747434655	17280001	51180000	0.28157747434655	IM_101	FALSE
1	840001	870000	1.99497399008915	1.71607589728776	NA	TRUE	1	3785	0.621899786867134	840001	121350000	0.621899786867134	IM_108	FALSE
1	145380001	145410000	4.12293514702098	5.30765396990948	2.12796115693183	TRUE	2	753	0.970614521477718	145380001	171990000	0.970614521477718	IM_108	FALSE
1	171990001	172020000	6.94142364169123	6.42471168373092	2.81848849467025	TRUE	3	13	1.10168903805561	171990001	172440000	1.10168903805561	IM_108	FALSE
1	172440001	172470000	4.16400310899461	4.64810255933668	2.77742053269662	TRUE	4	2440	0.967889465852506	172440001	249210000	0.967889465852506	IM_108	FALSE
2	30001	60000	2.98962103451561	3.19587544693494	NA	TRUE	5	2433	0.796469350960363	30001	74790000	0.796469350960363	IM_108	FALSE
2	74790001	74820000	1.93478874414814	2.06450177172725	1.05483229036747	TRUE	6	430	0.522947105856613	74790001	89130000	0.522947105856613	IM_108	FALSE
2	95580001	95610000	3.05977872855318	2.82450807768322	1.12498998440504	TRUE	7	190	0.798899638622555	95580001	102630000	0.798899638622555	IM_108	FALSE
2	102630001	102660000	4.92637954704092	4.79735944599111	1.86660081848774	TRUE	8	7	0.759547792870776	102630001	102840000	0.759547792870776	IM_108	FALSE
2	102840001	102870000	2.67343127733115	3.76493865203421	2.25294826970977	TRUE	9	232	0.723980762160516	102840001	110490000	0.723980762160516	IM_108	FALSE
2	110850001	110880000	0.745442201376265	0.766866660575015	1.92798907595488	TRUE	10	4	0.432926611124823	110850001	110970000	0.432926611124823	IM_108	FALSE
2	111390001	111420000	2.77010851846198	3.28915573653971	2.02466631708572	TRUE	11	1518	0.686860367661324	111390001	161010000	0.686860367661324	IM_108	FALSE
2	161010001	161040000	4.56222067946326	4.14293258517076	1.79211216100127	TRUE	12	12	0.33757360465409	161010001	161370000	0.33757360465409	IM_108	FALSE
2	161370001	161400000	3.16563437006042	3.0264569463655	1.39658630940284	TRUE	13	1031	0.747766742166012	161370001	193020000	0.747766742166012	IM_108	FALSE
2	193020001	193050000	1.99456453035051	3.13080459945354	1.17106983970991	TRUE	14	22	0.593911396137659	193020001	193710000	0.593911396137659	IM_108	FALSE
2	193710001	193740000	3.08082355381879	3.10569493711827	1.08625902346828	TRUE	15	614	0.704425530429934	193710001	212640000	0.704425530429934	IM_108	FALSE
2	212640001	212670000	4.21387418715703	3.97241209192939	1.13305063333824	TRUE	16	26	0.565442890930904	212640001	213420000	0.565442890930904	IM_108	FALSE
2	213420001	213450000	2.97018410339489	3.16381471315404	1.24369008376214	TRUE	17	814	0.918717228652171	213420001	238260000	0.918717228652171	IM_108	FALSE
2	238260001	238290000	50.4008707459909	44.2339849866168	47.430686642596	TRUE	18	10	6.20622116837343	238260001	238560000	6.20622116837343	IM_108	TRUE
2	238590001	238620000	2.73681472889394	5.0393327665078	47.664056017097	TRUE	19	143	0.742721107580916	238590001	2.43e+08	0.742721107580916	IM_108	FALSE
3	90001	120000	2.7593834033779	3.88562669962746	NA	TRUE	20	4786	0.886197397257578	90001	151410000	0.886197397257578	IM_108	FALSE
3	151410001	151440000	4.61346399580137	4.49708034926207	1.85408059242347	TRUE	21	26	0.97438953322412	151410001	152190000	0.97438953322412	IM_108	FALSE
3	152190001	152220000	3.39197092515203	3.11551443205366	1.22149307064934	TRUE	22	1476	0.843158985441498	152190001	197820000	0.843158985441498	IM_108	FALSE
4	90001	120000	1.99668657930678	2.14621245479821	NA	TRUE	23	3832	0.556779946406468	90001	123810000	0.556779946406468	IM_108	FALSE
4	123810001	123840000	3.06424349454302	2.70582801383325	1.06755691523624	TRUE	24	44	0.602235301897058	123810001	125190000	0.602235301897058	IM_108	FALSE
4	125190001	125220000	2.07474962831941	1.98083610101771	0.989493866223612	TRUE	25	2122	0.554377259678394	125190001	190800000	0.554377259678394	IM_108	FALSE
5	60001	90000	2.04784105631733	2.38784657043053	NA	TRUE	26	4912	0.581719354313368	60001	158580000	0.581719354313368	IM_108	FALSE
5	158580001	158610000	3.26285451125854	3.63894767055496	1.21501345494121	TRUE	27	5	0.384350295607727	158580001	158730000	0.384350295607727	IM_108	FALSE
5	158730001	158760000	1.69442842262688	1.29938989743626	1.56842608863166	TRUE	28	695	0.585128100160476	158730001	180690000	0.585128100160476	IM_108	FALSE
6	210001	240000	4.02464534378336	3.07348133963352	NA	TRUE	29	204	0.84849164488203	210001	6570000	0.84849164488203	IM_108	FALSE
6	6570001	6600000	5.34805159211114	5.2389480414579	1.32340624832777	TRUE	30	25	0.848833495722219	6570001	7320000	0.848833495722219	IM_108	FALSE
6	7320001	7350000	4.05883452989901	4.4050614028646	1.28921706221212	TRUE	31	127	0.734140747270618	7320001	11190000	0.734140747270618	IM_108	FALSE
6	11190001	11220000	7.16120665474639	6.6841990782399	3.10237212484738	TRUE	32	10	0.907415859063841	11190001	11490000	0.907415859063841	IM_108	FALSE
6	11490001	11520000	4.15696799287729	4.42825888760731	3.00423866186911	TRUE	33	474	0.920138721154037	11490001	25950000	0.920138721154037	IM_108	FALSE
6	25950001	25980000	6.66826208315961	6.23068805740878	2.51129409028232	TRUE	34	12	1.31305384636796	25950001	26340000	1.31305384636796	IM_108	FALSE
6	26340001	26370000	3.95249769004549	4.89738465397136	2.71576439311412	TRUE	35	1023	0.889392514770904	26340001	63660000	0.889392514770904	IM_108	FALSE
6	63660001	63690000	5.85040819366565	5.59407787344691	1.89791050362016	TRUE	36	59	1.14015188801298	63660001	65460000	1.14015188801298	IM_108	FALSE
6	65460001	65490000	1.89908045213098	2.57186560191943	3.95132774153468	TRUE	37	53	0.489955464851551	65460001	67110000	0.489955464851551	IM_108	FALSE
6	67110001	67140000	6.01620306037157	4.8890954288058	4.11712260824059	TRUE	38	6	0.848409086145763	67110001	67290000	0.848409086145763	IM_108	FALSE
6	67290001	67320000	2.59238496044602	1.32400449039683	3.42381809992555	TRUE	39	40	0.405835024653452	67290001	68520000	0.405835024653452	IM_108	FALSE
6	68520001	68550000	5.7200576053906	4.02723751231327	3.12767264494458	TRUE	40	19	0.846351640166944	68520001	69090000	0.846351640166944	IM_108	FALSE
6	69090001	69120000	1.86450061704549	2.83193064282014	3.85555698834512	TRUE	41	94	0.533962444023349	69090001	7.2e+07	0.533962444023349	IM_108	FALSE
6	72000001	72030000	3.0608188432457	3.17281745986567	1.19631822620022	TRUE	42	8	0.424740587400734	72000001	72240000	0.424740587400734	IM_108	FALSE
6	72240001	72270000	2.04930574958695	1.97143829257727	1.01151309365875	TRUE	43	2933	0.587886812507337	72240001	162510000	0.587886812507337	IM_108	FALSE
6	162510001	162540000	0.801745399436714	0.879563830073324	1.24756035015024	TRUE	44	14	0.346186486961534	162510001	162930000	0.346186486961534	IM_108	FALSE
6	162930001	162960000	1.96674983446866	1.74363407786443	1.16500443503194	TRUE	45	253	0.59548304311697	162930001	170910000	0.59548304311697	IM_108	FALSE
7	30001	60000	3.97655293512147	5.14961730093307	NA	TRUE	46	632	0.905103388120253	30001	20100000	0.905103388120253	IM_108	FALSE
7	20100001	20130000	6.09463021850179	5.63763679455878	2.11807728338033	TRUE	47	11	1.05756632464282	20100001	20430000	1.05756632464282	IM_108	FALSE
7	20430001	20460000	4.0907131075874	4.96393458138758	2.0039171109144	TRUE	48	91	0.774510082159789	20430001	23310000	0.774510082159789	IM_108	FALSE
7	23310001	23340000	9.34989282849125	7.64511973819633	5.25917972090385	TRUE	49	7	2.94350082286013	23310001	23550000	2.94350082286013	IM_108	TRUE
7	23550001	23580000	3.68167770978618	5.05798140209405	5.66821511870506	TRUE	50	1076	0.884215974563613	23550001	66870000	0.884215974563613	IM_108	FALSE
7	66870001	66900000	2.58309629670512	2.92945603297759	1.09858141308106	TRUE	51	168	0.728108402433047	66870001	72810000	0.728108402433047	IM_108	FALSE
7	72840001	72870000	3.58520185129701	4.10878684321992	1.00210555459188	TRUE	52	2665	0.944131537916649	72840001	159120000	0.944131537916649	IM_108	FALSE
8	180001	210000	0.668144952494167	0.995949105284116	NA	TRUE	53	104	0.358183948168477	180001	3750000	0.358183948168477	IM_108	FALSE
8	3750001	3780000	-0.221754553082734	-0.364712237767375	0.889899505576901	TRUE	54	16	0.19646858558373	3750001	4230000	0.19646858558373	IM_108	FALSE
8	4230001	4260000	0.887297272455668	0.864017429564714	1.1090518255384	TRUE	55	1085	0.420187995273612	4230001	39210000	0.420187995273612	IM_108	FALSE
8	39210001	39240000	-0.440517782026468	-0.0655407999923941	1.32781505448214	TRUE	56	6	0.200990773234909	39210001	39390000	0.200990773234909	IM_108	FALSE
8	39390001	39420000	0.806918646211949	0.657054763073883	1.24743642823842	TRUE	57	63	0.33762715625334	39390001	41280000	0.33762715625334	IM_108	FALSE
8	41280001	41310000	2.14785946065967	1.61778346200027	1.34094081444772	TRUE	58	2526	0.616659072404653	41280001	123540000	0.616659072404653	IM_108	FALSE
8	123540001	123570000	3.97861615266383	2.92616467851749	1.83075669200416	TRUE	59	20	0.714003477688705	123540001	124140000	0.714003477688705	IM_108	FALSE
8	124140001	124170000	2.86634882569298	2.40286148973786	1.11226732697084	TRUE	60	147	0.697248422420497	124140001	128730000	0.697248422420497	IM_108	FALSE
8	128730001	128760000	4.22940351686266	4.66667831822046	1.36305469116968	TRUE	61	42	0.702387264182705	128730001	130050000	0.702387264182705	IM_108	FALSE
8	130050001	130080000	2.94767446743538	2.78520226417086	1.28172904942728	TRUE	62	360	0.791354284762119	130050001	141030000	0.79135428476212	IM_108	FALSE
8	141030001	141060000	1.47365622789216	1.11627220351247	1.47401823954322	TRUE	63	34	0.451109848686544	141030001	142080000	0.451109848686544	IM_108	FALSE
8	142080001	142110000	4.0907131075874	3.37002050537684	2.61705687969523	TRUE	64	13	0.713702727320771	142080001	142470000	0.713702727320771	IM_108	FALSE
8	142470001	142500000	1.23955626020372	2.25314910266516	2.85115684738367	TRUE	65	113	0.688982629294512	142470001	146310000	0.688982629294512	IM_108	FALSE
9	210001	240000	2.93827875898038	2.36831145129955	NA	TRUE	66	705	0.744949765022411	210001	21960000	0.744949765022411	IM_108	FALSE
9	21960001	21990000	4.07524579720309	4.50760109865581	1.13696703822271	TRUE	67	10	0.749353007712776	21960001	22290000	0.749353007712776	IM_108	FALSE
9	22290001	22320000	2.49364395579615	2.59823644263529	1.58160184140694	TRUE	68	794	0.748255457269429	22290001	79350000	0.748255457269429	IM_108	FALSE
9	79350001	79380000	0.756061150116846	0.933039504397157	1.7375828056793	TRUE	69	19	0.339409406414703	79350001	79950000	0.339409406414703	IM_108	FALSE
9	79950001	79980000	2.04900527102287	1.93581435550242	1.29294412090602	TRUE	70	556	0.555742703956247	79950001	97530000	0.555742703956247	IM_108	FALSE
9	97530001	97560000	3.39832843578859	2.7737836692438	1.34932316476572	TRUE	71	11	0.591594019454483	97530001	97860000	0.591594019454483	IM_108	FALSE
9	97860001	97890000	1.93139959000289	2.3311105893403	1.4669288457857	TRUE	72	1385	0.623403992425362	97860001	1.41e+08	0.623403992425362	IM_108	FALSE
10	120001	150000	2.69874445994964	4.60554528996142	NA	TRUE	73	1665	0.782738524448119	120001	61320000	0.782738524448119	IM_108	FALSE
10	61320001	61350000	4.12064758391785	4.42500552593344	1.42190312396821	TRUE	74	77	0.735231873666092	61320001	63660000	0.735231873666092	IM_108	FALSE
10	63660001	63690000	5.20201031675691	5.95403703775904	1.08136273283905	TRUE	75	13	0.93626568789429	63660001	64050000	0.93626568789429	IM_108	FALSE
10	64050001	64080000	3.01479188781051	2.84726480018269	2.1872184289464	TRUE	76	28	0.635529437784684	64050001	64890000	0.635529437784684	IM_108	FALSE
10	64890001	64920000	4.36188654602726	3.77152463490485	1.34709465821675	TRUE	77	20	0.81768019374874	64890001	65490000	0.81768019374874	IM_108	FALSE
10	65490001	65520000	3.12574072266739	2.99583237308234	1.23614582335987	TRUE	78	2139	0.80876382338068	65490001	132330000	0.80876382338068	IM_108	FALSE
10	132330001	132360000	1.72274986472636	1.62488017798526	1.40299085794103	TRUE	79	35	0.482301421794656	132330001	133380000	0.482301421794656	IM_108	FALSE
10	133410001	133440000	2.87163700679955	2.41200936491022	1.14888714207319	TRUE	80	61	0.881349925959511	133410001	135420000	0.881349925959511	IM_108	FALSE
11	210001	240000	0.991797981190603	1.04500812224671	NA	TRUE	81	1542	0.438941868209674	210001	48030000	0.438941868209674	IM_108	FALSE
11	48030001	48060000	1.9499163709366	1.81630656085316	0.958118389745993	TRUE	82	1230	0.629580680213487	48030001	94770000	0.629580680213488	IM_108	FALSE
11	94770001	94800000	2.90021311951147	2.6171607574848	0.950296748574874	TRUE	83	45	0.599460282055635	94770001	96120000	0.599460282055635	IM_108	FALSE
11	96120001	96150000	1.90021592539458	2.37163236761009	0.999997194116889	TRUE	84	1262	0.606286585490259	96120001	134940000	0.606286585490259	IM_108	FALSE
12	180001	210000	3.95010493917307	2.58843326332314	NA	TRUE	85	832	0.921352838400327	180001	26250000	0.921352838400327	IM_108	FALSE
12	26250001	26280000	6.63293040132295	6.85969034337868	2.68282546214988	TRUE	86	7	0.301260699851568	26250001	26460000	0.301260699851568	IM_108	FALSE
12	26460001	26490000	4.10042247756235	4.93865627238558	2.53250792376059	TRUE	87	356	0.864875230441289	26460001	42060000	0.864875230441289	IM_108	FALSE
12	42090001	42120000	2.51542724248509	2.05808534665047	1.58499523507726	TRUE	88	19	0.706035297202612	42090001	42690000	0.706035297202612	IM_108	FALSE
12	42690001	42720000	3.74541258540814	3.23857060478649	1.22998534292305	TRUE	89	14	0.49383667872174	42690001	43110000	0.49383667872174	IM_108	FALSE
12	43110001	43140000	6.96210189817041	6.83643132280606	3.21668931276227	TRUE	90	20	1.09772966707514	43110001	43710000	1.09772966707514	IM_108	FALSE
12	43710001	43740000	3.27236254528418	2.67933575216219	3.68973935288623	TRUE	91	14	0.753503078923617	43710001	44130000	0.753503078923617	IM_108	FALSE
12	44130001	44160000	4.96397637272678	5.09778511965707	1.6916138274426	TRUE	92	19	0.63102932735086	44130001	44700000	0.63102932735086	IM_108	FALSE
12	44700001	44730000	3.60382602182085	3.78706246909547	1.36015035090592	TRUE	93	11	0.759593451545175	44700001	45030000	0.759593451545175	IM_108	FALSE
12	45030001	45060000	2.38883003570619	2.21067333279123	1.21499598611466	TRUE	94	861	0.684091875081014	45030001	71790000	0.684091875081014	IM_108	FALSE
12	71790001	71820000	4.22109540284535	3.48408356869736	1.83226536713916	TRUE	95	10	0.787665329604565	71790001	72090000	0.787665329604565	IM_108	FALSE
12	72090001	72120000	2.51200025009896	3.0821188233547	1.70909515274639	TRUE	96	2003	0.76879575713082	72090001	133830000	0.76879575713082	IM_108	FALSE
13	19530001	19560000	1.02374554240788	0.679022464067704	NA	TRUE	97	1355	0.442094727024057	19530001	62400000	0.442094727024057	IM_108	FALSE
13	62400001	62430000	2.24166387515255	1.87347629494202	1.21791833274466	TRUE	98	23	0.459230182521023	62400001	63090000	0.459230182521023	IM_108	FALSE
13	63090001	63120000	1.04316509357928	1.02857099510999	1.19849878157327	TRUE	99	75	0.297092568332678	63090001	65550000	0.297092568332678	IM_108	FALSE
13	65550001	65580000	3.14875141034478	3.27445058185293	2.1055863167655	TRUE	100	1613	0.704840520340201	65550001	115110000	0.704840520340201	IM_108	FALSE
14	20190001	20220000	1.29967407155305	2.07425378621279	NA	TRUE	101	1557	0.470219846778338	20190001	68280000	0.470219846778338	IM_108	FALSE
14	68280001	68310000	2.17466811708086	1.77105588954057	0.874994045527805	TRUE	102	34	0.512187324047933	68280001	69300000	0.512187324047933	IM_108	FALSE
14	69300001	69330000	1.2019196437516	1.42084099231421	0.972748473329263	TRUE	103	1213	0.501003437190135	69300001	107310000	0.501003437190135	IM_108	FALSE
15	22320001	22350000	6.30390410595539	5.94082299268892	NA	TRUE	104	4	1.30657510550035	22320001	22590000	1.30657510550035	IM_108	FALSE
15	22770001	22800000	1.93165739165981	0.676849626572703	4.37224671429558	TRUE	105	2129	0.593840615408282	22770001	93180000	0.593840615408282	IM_108	FALSE
15	93180001	93210000	3.15357161697452	3.3384078358145	1.22191422531471	TRUE	106	14	1.12271676589293	93180001	93600000	1.12271676589293	IM_108	FALSE
15	93600001	93630000	1.77051970334116	1.74767372643584	1.38305191363336	TRUE	107	285	0.587371748231796	93600001	102390000	0.587371748231796	IM_108	FALSE
16	90001	120000	2.14598977913566	3.33051900592473	NA	TRUE	108	324	0.791194770433111	90001	10500000	0.791194770433111	IM_108	FALSE
16	10500001	10530000	3.25930282434119	4.40766775770195	1.11331304520553	TRUE	109	566	0.978916050669865	10500001	31950000	0.978916050669865	IM_108	FALSE
16	34230001	34260000	1.80344916073171	2.18703252642918	1.45585366360948	TRUE	110	1402	0.614599672835295	34230001	90150000	0.614599672835295	IM_108	FALSE
17	1	30000	2.11956857903831	1.95541110076462	NA	TRUE	111	658	0.790561766793002	1	26370000	0.790561766793002	IM_108	FALSE
17	26370001	26400000	3.90199033824669	3.75266078863078	1.78242175920838	TRUE	112	147	0.833236029005134	26370001	31260000	0.833236029005134	IM_108	FALSE
17	31260001	31290000	2.27770153857908	2.77928326474625	1.62428879966761	TRUE	113	66	0.530120920194739	31260001	33270000	0.530120920194739	IM_108	FALSE
17	33270001	33300000	3.7049738318507	3.6856736652539	1.42727229327161	TRUE	114	77	0.860310045691687	33270001	3.6e+07	0.860310045691687	IM_108	FALSE
17	36000001	36030000	16.1866885820421	15.0264042803702	12.4817147501914	TRUE	115	7	1.11522123542352	36000001	36210000	1.11522123542352	IM_108	FALSE
17	36480001	36510000	34.6824520858251	35.855983235269	18.495763503783	TRUE	116	35	5.11209399556563	36480001	37590000	5.11209399556563	IM_108	TRUE
17	37590001	37620000	93.4639018814986	96.528967405885	58.7814497956735	TRUE	117	22	23.6246636332345	37590001	38250000	23.6246636332345	IM_108	TRUE
17	38250001	38280000	6.76054209182455	8.86820679830038	86.703359789674	TRUE	118	4	1.81172625504491	38250001	38370000	1.81172625504491	IM_108	TRUE
17	38400001	38430000	2.02228453302701	1.94503334593132	4.73825755879754	TRUE	119	1128	0.656932886153555	38400001	74760000	0.656932886153555	IM_108	FALSE
17	74760001	74790000	1.15360092845098	1.2030895642461	0.868683604576031	TRUE	120	10	0.352273447503005	74760001	75090000	0.352273447503005	IM_108	FALSE
17	75090001	75120000	2.08547057888664	2.17795942281724	0.931869650435661	TRUE	121	64	0.664402643771267	75090001	77040000	0.664402643771267	IM_108	FALSE
17	77040001	77070000	1.07524093261755	1.12393064917893	1.01022964626909	TRUE	122	18	0.413125024540027	77040001	77730000	0.413125024540027	IM_108	FALSE
17	77730001	77760000	2.30142035569363	1.83296354819432	1.22617942307607	TRUE	123	109	0.616401399920727	77730001	81090000	0.616401399920726	IM_108	FALSE
18	150001	180000	2.81353965414269	2.39026822245405	NA	TRUE	124	441	0.711799597148261	150001	13740000	0.711799597148261	IM_108	FALSE
18	13740001	13770000	1.64956187809021	1.73574962097097	1.16397777605248	TRUE	125	15	0.679006592577495	13740001	14940000	0.679006592577495	IM_108	FALSE
18	18540001	18570000	4.27252447792357	4.70878136357111	2.62296259983336	TRUE	126	1036	1.17308085097143	18540001	50130000	1.17308085097143	IM_108	FALSE
18	50130001	50160000	1.50049061618022	1.29656404414236	2.77203386174335	TRUE	127	916	0.622288877160683	50130001	78030000	0.622288877160683	IM_108	FALSE
19	270001	3e+05	1.7969340567708	1.62356613136152	NA	TRUE	128	342	0.724535339471991	270001	11130000	0.724535339471991	IM_108	FALSE
19	11130001	11160000	2.99881965787271	3.29516380118878	1.20188560110191	TRUE	129	70	0.737191713105486	11130001	13320000	0.737191713105486	IM_108	FALSE
19	13320001	13350000	1.53314983245245	1.20271301429893	1.46566982542026	TRUE	130	15	0.444004250883356	13320001	13770000	0.444004250883356	IM_108	FALSE
19	13770001	13800000	8.88312284335931	4.25808178906606	7.34997301090686	TRUE	131	29	2.07180234750746	13770001	14700000	2.07180234750746	IM_108	TRUE
19	14700001	14730000	5.71292380109974	5.84434043701637	3.17019904225957	TRUE	132	17	0.722724940106677	14700001	15210000	0.722724940106677	IM_108	FALSE
19	15210001	15240000	9.03145399100676	8.73038720189284	3.31853018990702	TRUE	133	60	2.05589276026318	15210001	17010000	2.05589276026318	IM_108	TRUE
19	17010001	17040000	6.85391624572269	5.23372810873352	2.17753774528407	TRUE	134	24	1.09623737413775	17010001	17730000	1.09623737413775	IM_108	FALSE
19	17730001	17760000	4.89553125461569	3.61353149899785	1.95838499110699	TRUE	135	12	1.09596574306648	17730001	18090000	1.09596574306648	IM_108	FALSE
19	18090001	18120000	7.1598551794026	6.33822187338455	2.2643239247869	TRUE	136	88	1.33743238019128	18090001	23070000	1.33743238019128	IM_108	FALSE
19	23310001	23340000	2.28674205800113	0.76631979906	4.87311312140146	TRUE	137	75	0.820581771619352	23310001	30300000	0.820581771619352	IM_108	FALSE
19	30300001	30330000	8.31698396167706	10.3062640974444	6.03024190367592	TRUE	138	63	3.19386796371711	30300001	32220000	3.19386796371711	IM_108	TRUE
19	32220001	32250000	1.960454808921	3.27126658534384	6.35652915275606	TRUE	139	679	0.807846646427194	32220001	55500000	0.807846646427194	IM_108	FALSE
19	55500001	55530000	3.2729849351174	2.54395777232594	1.3125301261964	TRUE	140	22	0.683753408378774	55500001	56190000	0.683753408378774	IM_108	FALSE
19	56190001	56220000	2.11683384890223	2.00345626727771	1.15615108621516	TRUE	141	92	0.665386577975325	56190001	59100000	0.665386577975325	IM_108	FALSE
20	60001	90000	5.45458541535648	5.12004944351044	NA	TRUE	142	48	1.07337537321573	60001	1530000	1.07337537321573	IM_108	FALSE
20	1530001	1560000	3.91456908055163	3.87449729270564	1.54001633480486	TRUE	143	86	0.797873176030352	1530001	4140000	0.797873176030352	IM_108	FALSE
20	4140001	4170000	2.80942462978557	3.17728765873292	1.10514445076605	TRUE	144	1564	0.782135338956997	4140001	55860000	0.782135338956997	IM_108	FALSE
20	55860001	55890000	4.05240314644539	4.68560942042307	1.24297851665982	TRUE	145	14	0.670856166515515	55860001	56310000	0.670856166515515	IM_108	FALSE
20	56310001	56340000	2.37850358830655	1.69945626244392	1.67389955813885	TRUE	146	216	0.791448685408342	56310001	62910000	0.791448685408342	IM_108	FALSE
21	15480001	15510000	2.2919303801586	2.62860075055893	NA	TRUE	147	1058	0.644898106008658	15480001	48090000	0.644898106008658	IM_108	FALSE
22	17280001	17310000	1.8862394610712	1.76978395344642	NA	TRUE	148	1015	0.676792956055539	17280001	51180000	0.676792956055539	IM_108	FALSE
1	840001	870000	2.74954591117411	2.36699322059727	NA	TRUE	1	1811	0.698097786808614	840001	58920000	0.698097786808614	IM_11	FALSE
1	58920001	58950000	3.69495079687703	3.68386435636303	0.945404885702918	TRUE	2	47	0.670265933341078	58920001	60360000	0.670265933341078	IM_11	FALSE
1	60360001	60390000	3.00195441889185	2.56063190348457	0.692996377985178	TRUE	3	936	0.603333346516835	60360001	89460000	0.603333346516835	IM_11	FALSE
1	89460001	89490000	4.13546182182068	4.27056765978759	1.13350740292883	TRUE	4	33	0.696961885361641	89460001	90480000	0.696961885361641	IM_11	FALSE
1	90480001	90510000	3.05606184216931	2.97278526269497	1.07939997965137	TRUE	5	1711	0.682630436028737	90480001	171990000	0.682630436028737	IM_11	FALSE
1	171990001	172020000	3.90174754355534	4.42077188562653	0.845685701386031	TRUE	6	48	0.64559200833144	171990001	173490000	0.64559200833144	IM_11	FALSE
1	173490001	173520000	2.8515803403815	2.82088568093997	1.05016720317384	TRUE	7	221	0.65340349864876	173490001	180270000	0.65340349864876	IM_11	FALSE
1	180270001	180300000	4.45906724592104	4.80776903328922	1.60748690553954	TRUE	8	17	0.985432987578745	180270001	180780000	0.985432987578745	IM_11	FALSE
1	180780001	180810000	2.9992908527043	2.1669370245442	1.45977639321674	TRUE	9	293	0.653955129952737	180780001	189660000	0.653955129952737	IM_11	FALSE
1	189660001	189690000	2.04722960827296	1.88325161057247	0.952061244431341	TRUE	10	38	0.366515824265628	189660001	190800000	0.366515824265628	IM_11	FALSE
1	190800001	190830000	2.98877382380008	2.60640672066309	0.941544215527113	TRUE	11	110	0.507945286773977	190800001	194160000	0.507945286773977	IM_11	FALSE
1	194160001	194190000	2.07329911688103	1.47500115946916	0.915474706919046	TRUE	12	28	0.383940990097196	194160001	1.95e+08	0.383940990097196	IM_11	FALSE
1	195000001	195030000	2.98511047825114	3.52600148430649	0.911811361370114	TRUE	13	729	0.703038747428876	195000001	218070000	0.703038747428876	IM_11	FALSE
1	218070001	218100000	5.70989069821804	5.37878465526222	2.72478021996689	TRUE	14	19	0.646559945800862	218070001	218640000	0.646559945800862	IM_11	FALSE
1	218640001	218670000	4.70416372515902	4.60643612601004	1.00572697305902	TRUE	15	565	0.842897429006059	218640001	236460000	0.842897429006059	IM_11	FALSE
1	236460001	236490000	4.05125382667484	3.12037588035963	0.652909898484181	TRUE	16	278	0.848091204555269	236460001	245520000	0.848091204555269	IM_11	FALSE
1	245520001	245550000	5.24030076605397	5.16431346406602	1.18904693937913	TRUE	17	107	0.888617153896138	245520001	249210000	0.888617153896138	IM_11	FALSE
2	30001	60000	2.92028745494855	3.03151496785078	NA	TRUE	18	4169	0.657023674696729	30001	1.41e+08	0.657023674696729	IM_11	FALSE
2	141000001	141030000	2.08973473121791	1.96285387415565	0.830552723730636	TRUE	19	14	0.268721193403597	141000001	141420000	0.268721193403597	IM_11	FALSE
2	141420001	141450000	1.47954010726677	1.73191634445711	0.610194623951147	TRUE	20	33	0.298765253410767	141420001	142410000	0.298765253410767	IM_11	FALSE
2	142410001	142440000	3.04194065950498	3.06243785254865	1.56240055223821	TRUE	21	1949	0.612910241845494	142410001	202530000	0.612910241845494	IM_11	FALSE
2	202530001	202560000	2.36796095412023	2.56494505695806	0.67397970538475	TRUE	22	63	0.537261682586401	202530001	204480000	0.537261682586401	IM_11	FALSE
2	204480001	204510000	2.95823941970357	2.74946566992648	0.590278465583339	TRUE	23	1258	0.6382978639371	204480001	2.43e+08	0.638297863937101	IM_11	FALSE
3	90001	120000	2.14556042435204	3.8948030258843	NA	TRUE	24	260	0.540785250574299	90001	8040000	0.540785250574299	IM_11	FALSE
3	8040001	8070000	3.03077035162788	2.53830564958627	0.885209927275837	TRUE	25	24	0.97896304951908	8040001	8760000	0.97896304951908	IM_11	FALSE
3	8760001	8790000	2.27147087265659	2.21830931542336	0.759299478971286	TRUE	26	1213	0.578251686325621	8760001	46020000	0.578251686325621	IM_11	FALSE
3	46020001	46050000	2.92870026361923	3.49218212841824	0.657229390962642	TRUE	27	28	0.697659036384454	46020001	46890000	0.697659036384454	IM_11	FALSE
3	46890001	46920000	2.03321044476128	0.731715988846371	0.895489818857955	TRUE	28	626	0.592880326955109	46890001	66330000	0.592880326955109	IM_11	FALSE
3	66330001	66360000	3.85621597460372	3.85778667953877	1.82300552984244	TRUE	29	22	1.00597194504412	66330001	66990000	1.00597194504412	IM_11	FALSE
3	66990001	67020000	2.15066297266402	2.70416312627394	1.70555300193969	TRUE	30	619	0.480609308236111	66990001	86430000	0.480609308236111	IM_11	FALSE
3	86430001	86460000	2.88899141393095	2.60932575777232	0.738328441266924	TRUE	31	125	0.495539224079808	86430001	90210000	0.495539224079808	IM_11	FALSE
3	93540001	93570000	4.78845389982052	4.6842625501066	1.89946248588957	TRUE	32	454	0.738043827945788	93540001	107550000	0.738043827945788	IM_11	FALSE
3	107550001	107580000	10.2993565385498	8.53951028841452	5.5109026387293	TRUE	33	6	1.43504476005769	107550001	107730000	1.43504476005769	IM_11	FALSE
3	107730001	107760000	4.54829441490272	6.90365414147253	5.75106212364709	TRUE	34	1936	0.816195734081978	107730001	167700000	0.816195734081978	IM_11	FALSE
3	167700001	167730000	12.6831557084648	12.087639680585	8.13486129356211	TRUE	35	67	1.48427711127146	167700001	169710000	1.48427711127146	IM_11	TRUE
3	169710001	169740000	29.7012894643283	31.2586373678715	17.0181337558635	TRUE	36	19	2.65408654305439	169710001	170280000	2.65408654305439	IM_11	TRUE
3	170280001	170310000	35.4203966936177	36.2453395223878	5.71910722928935	TRUE	37	17	3.60698977903734	170280001	170880000	3.60698977903734	IM_11	TRUE
3	170880001	170910000	18.7865237431248	22.5264677542129	16.6338729504929	TRUE	38	46	2.49326485652865	170880001	172260000	2.49326485652865	IM_11	TRUE
3	172260001	172290000	3.76423880561593	8.9301082633712	15.0222849375089	TRUE	39	826	0.785728030695321	172260001	197820000	0.785728030695322	IM_11	FALSE
4	90001	120000	2.93972472912229	3.77685476662778	NA	TRUE	40	1225	0.607686226551754	90001	3.9e+07	0.607686226551754	IM_11	FALSE
4	39000001	39030000	2.13175324156861	1.63223902939701	0.807971487553678	TRUE	41	35	0.726899866952989	39000001	40050000	0.726899866952989	IM_11	FALSE
4	40050001	40080000	2.85631970327453	3.04262988958596	0.724566461705921	TRUE	42	1007	0.587138911884055	40050001	75240000	0.587138911884056	IM_11	FALSE
4	75240001	75270000	5.09780073837679	5.00761280283812	2.24148103510226	TRUE	43	9	0.659030951244883	75240001	75630000	0.659030951244883	IM_11	FALSE
4	75660001	75690000	2.94471975962835	3.00566577661368	2.15308097874845	TRUE	44	1031	0.608685541509793	75660001	107400000	0.608685541509793	IM_11	FALSE
4	107400001	107430000	4.54967686072901	4.42963642745857	1.60495710110067	TRUE	45	10	0.484207783695274	107400001	107700000	0.484207783695274	IM_11	FALSE
4	107700001	107730000	2.84034342769029	3.34965337108393	1.70933343303872	TRUE	46	2390	0.595690199466965	107700001	181680000	0.595690199466965	IM_11	FALSE
4	181680001	181710000	1.40703956529053	1.64167606458645	1.43330386239976	TRUE	47	37	0.628194260839602	181680001	182790000	0.628194260839602	IM_11	FALSE
4	182790001	182820000	2.74954591117411	2.20792111171079	1.34250634588358	TRUE	48	254	0.648043881264466	182790001	190800000	0.648043881264466	IM_11	FALSE
5	60001	90000	2.93152043171288	5.1639845866202	NA	TRUE	49	596	0.663824577170506	60001	18870000	0.663824577170506	IM_11	FALSE
5	18870001	18900000	2.12036958136536	1.77571660227093	0.811150850347518	TRUE	50	110	0.472168526974763	18870001	22860000	0.472168526974763	IM_11	FALSE
5	22860001	22890000	1.30073891238176	1.00661285513408	0.819630668983599	TRUE	51	114	0.36224071233762	22860001	26400000	0.36224071233762	IM_11	FALSE
5	26400001	26430000	1.88001986149665	1.8975992777152	0.579280949114892	TRUE	52	12	0.374847169869639	26400001	26760000	0.374847169869639	IM_11	FALSE
5	26760001	26790000	3.06607144459278	3.06752190957565	1.18605158309612	TRUE	53	700	0.61810866225615	26760001	52290000	0.61810866225615	IM_11	FALSE
5	52290001	52320000	2.31871724739992	2.18008044690863	0.74735419719286	TRUE	54	516	0.615934392602258	52290001	68250000	0.615934392602258	IM_11	FALSE
5	68250001	68280000	1.47794003877686	0.865137010268794	0.840777208623053	TRUE	55	26	0.51645057025279	68250001	70980000	0.51645057025279	IM_11	FALSE
5	70980001	71010000	2.25057337492746	2.68394908365677	0.772633336150594	TRUE	56	3538	0.577569065199594	70980001	180690000	0.577569065199594	IM_11	FALSE
6	210001	240000	3.03633220911003	3.73970008151582	NA	TRUE	57	1229	0.719780984904746	210001	38850000	0.719780984904746	IM_11	FALSE
6	38880001	38910000	4.44141684928026	4.24567001390936	1.40508464017023	TRUE	58	195	0.802442964112771	38880001	44820000	0.802442964112771	IM_11	FALSE
6	44880001	44910000	5.42618588092527	5.9700018082381	0.984769031645009	TRUE	59	17	0.806144364930634	44880001	45390000	0.806144364930634	IM_11	FALSE
6	45390001	45420000	7.02524952026056	7.37474332234629	1.59906363933529	TRUE	60	47	0.684765006044114	45390001	46830000	0.684765006044114	IM_11	FALSE
6	46830001	46860000	5.80206067257371	5.78168210281044	1.22318884768685	TRUE	61	12	1.30075290746546	46830001	47190000	1.30075290746546	IM_11	FALSE
6	47190001	47220000	3.66493058713137	4.78349406502182	2.13713008544234	TRUE	62	116	0.547543681873517	47190001	50670000	0.547543681873517	IM_11	FALSE
6	50670001	50700000	5.19366881597473	4.71118689160014	1.52873822884336	TRUE	63	19	0.814720384465924	50670001	51300000	0.814720384465924	IM_11	FALSE
6	51300001	51330000	3.85251100565483	4.35302507808655	1.3411578103199	TRUE	64	168	0.762627808977688	51300001	56520000	0.762627808977688	IM_11	FALSE
6	56520001	56550000	2.96319933375375	3.0608779386278	0.889311671901079	TRUE	65	568	0.603830764769228	56520001	78960000	0.603830764769228	IM_11	FALSE
6	78960001	78990000	0.399715816656943	0.649252225174686	2.56348351709681	TRUE	66	3	0.500319390428578	78960001	79050000	0.500319390428578	IM_11	FALSE
6	79050001	79080000	3.02013608180125	2.23673216556408	2.6204202651443	TRUE	67	391	0.624606228575818	79050001	91320000	0.624606228575818	IM_11	FALSE
6	91320001	91350000	4.4319144623159	4.23308047735958	1.41177838051466	TRUE	68	21	0.565207078986167	91320001	91950000	0.565207078986167	IM_11	FALSE
6	91950001	91980000	3.06220703287696	3.06876617319474	1.36970742943894	TRUE	69	2568	0.645780707500156	91950001	170910000	0.645780707500156	IM_11	FALSE
7	30001	60000	4.12243522949303	5.5682191595978	NA	TRUE	70	36	0.806289835552582	30001	1200000	0.806289835552582	IM_11	FALSE
7	1200001	1230000	2.83823511821547	2.63347263252123	1.28420011127755	TRUE	71	18	0.731545598867046	1200001	1830000	0.731545598867046	IM_11	FALSE
7	1830001	1860000	3.97302070375142	3.63627039435681	1.13478558553594	TRUE	72	31	0.901146768646371	1830001	2790000	0.901146768646371	IM_11	FALSE
7	2790001	2820000	3.14686731337018	3.07335244782998	0.826153390381239	TRUE	73	113	0.681935294595498	2790001	6690000	0.681935294595498	IM_11	FALSE
7	6690001	6720000	3.80869562078101	4.4250240801737	0.661828307410831	TRUE	74	1290	0.723379032209434	6690001	47580000	0.723379032209434	IM_11	FALSE
7	47580001	47610000	6.35856310976016	7.13065024167116	2.54986748897915	TRUE	75	13	1.37226985941357	47580001	47970000	1.37226985941357	IM_11	FALSE
7	47970001	4.8e+07	3.75129963473278	4.53899058605177	2.60726347502738	TRUE	76	245	0.713941476345146	47970001	55650000	0.713941476345146	IM_11	FALSE
7	55680001	55710000	2.90568879630171	2.81627606562669	0.845610838431066	TRUE	77	302	0.712707767567231	55680001	75930000	0.712707767567231	IM_11	FALSE
7	75930001	75960000	3.74176664997131	3.59699396795858	0.836077853669598	TRUE	78	681	0.620106716756729	75930001	97500000	0.620106716756729	IM_11	FALSE
7	97650001	97680000	2.91335391271559	2.48912147608441	0.828412737255718	TRUE	79	44	0.700044247764095	97650001	98970000	0.700044247764095	IM_11	FALSE
7	98970001	9.9e+07	4.07756225544218	3.46882465244062	1.16420834272659	TRUE	80	36	0.930447165162437	98970001	100230000	0.930447165162437	IM_11	FALSE
7	100230001	100260000	2.81554313108243	1.73152491559876	1.26201912435975	TRUE	81	59	0.699572684584285	100230001	102600000	0.699572684584285	IM_11	FALSE
7	102600001	102630000	3.64909392007908	3.65174770396916	0.833550788996651	TRUE	82	1782	0.724095414412745	102600001	159120000	0.724095414412745	IM_11	FALSE
8	180001	210000	1.82130052451763	2.07082180213746	NA	TRUE	83	50	0.572989812856559	180001	1920000	0.572989812856559	IM_11	FALSE
8	1920001	1950000	1.15551487208828	1.03561786230682	0.665785652429351	TRUE	84	146	0.39013471191509	1920001	6510000	0.39013471191509	IM_11	FALSE
8	6510001	6540000	2.2795329696805	2.24496087773849	1.12401809759221	TRUE	85	17	0.531944287385236	6510001	8250000	0.531944287385236	IM_11	FALSE
8	8250001	8280000	1.27212369193761	0.595218681653826	1.00740927774288	TRUE	86	737	0.499791985990128	8250001	31440000	0.499791985990128	IM_11	FALSE
8	31440001	31470000	1.84307046886017	2.16447688735233	0.570946776922552	TRUE	87	56	0.372527188205557	31440001	33180000	0.372527188205557	IM_11	FALSE
8	33180001	33210000	1.17123515370905	1.17863498568166	0.671835315151114	TRUE	88	35	0.414703215355241	33180001	34230000	0.414703215355241	IM_11	FALSE
8	34230001	34260000	1.87089470613917	1.6820085368372	0.699659552430121	TRUE	89	76	0.5506182031275	34230001	36570000	0.5506182031275	IM_11	FALSE
8	36570001	36600000	2.7184017642475	2.62274702721881	0.847507058108327	TRUE	90	206	0.597123296429273	36570001	42750000	0.597123296429273	IM_11	FALSE
8	42750001	42780000	3.74739256457337	4.13156944371167	1.02899080032587	TRUE	91	2658	0.706586342519137	42750001	129150000	0.706586342519137	IM_11	FALSE
8	129150001	129180000	5.22448291268414	4.84351955279502	1.47709034811077	TRUE	92	24	0.996891452474226	129150001	129930000	0.996891452474226	IM_11	FALSE
8	129930001	129960000	3.73145125324532	3.05971695164174	1.49303165943882	TRUE	93	475	0.698855522309305	129930001	144510000	0.698855522309305	IM_11	FALSE
8	144540001	144570000	4.39011229117813	5.40373819582826	0.658661037932817	TRUE	94	49	0.929901990413513	144540001	146310000	0.929901990413513	IM_11	FALSE
9	210001	240000	6.00770614289077	7.89919954671752	NA	TRUE	95	1239	0.937697313478209	210001	38760000	0.937697313478209	IM_11	FALSE
9	38760001	38790000	2.14736809750754	2.16937551147228	3.86033804538323	TRUE	96	2185	0.591817328460627	38760001	139230000	0.591817328460627	IM_11	FALSE
9	139230001	139260000	3.36099384770266	3.88555201844174	1.21362575019512	TRUE	97	56	0.706158757785305	139230001	1.41e+08	0.706158757785306	IM_11	FALSE
10	120001	150000	2.73581585616279	5.17796143596697	NA	TRUE	98	1231	0.69578024145502	120001	44280000	0.69578024145502	IM_11	FALSE
10	44280001	44310000	4.10951696904671	4.57148064968233	1.37370111288392	TRUE	99	22	0.781375033104184	44280001	44970000	0.781375033104184	IM_11	FALSE
10	44970001	4.5e+07	2.93112990368378	2.44776894010511	1.17838706536294	TRUE	100	2785	0.652773239448009	44970001	135420000	0.652773239448009	IM_11	FALSE
11	210001	240000	2.24440225042144	1.90963609604487	NA	TRUE	101	424	0.64375394698653	210001	13830000	0.64375394698653	IM_11	FALSE
11	13830001	13860000	3.25441977795303	4.19155020490383	1.01001752753159	TRUE	102	108	0.589329923068571	13830001	17100000	0.589329923068571	IM_11	FALSE
11	17100001	17130000	2.53801743019426	2.55453532901678	0.716402347758773	TRUE	103	56	0.65147259092889	17100001	18840000	0.65147259092889	IM_11	FALSE
11	18840001	18870000	3.83512603644297	3.54014454339206	1.29710860624872	TRUE	104	30	0.609604240794175	18840001	19770000	0.609604240794175	IM_11	FALSE
11	19770001	19800000	2.92297538277596	3.3171740058798	0.912150653667016	TRUE	105	949	0.613249885550863	19770001	55350000	0.613249885550863	IM_11	FALSE
11	55350001	55380000	-0.559913837019209	-0.549913081336937	3.48288921979517	TRUE	106	4	1.55203932161727	55350001	55470000	1.55203932161727	IM_11	TRUE
11	55470001	55500000	2.93468856122633	2.53204357311645	3.49460239824554	TRUE	107	2508	0.680829091907997	55470001	134940000	0.680829091907997	IM_11	FALSE
12	180001	210000	2.17089945032964	2.54483060851581	NA	TRUE	108	1084	0.594100453561004	180001	34080000	0.594100453561004	IM_11	FALSE
12	34080001	34110000	3.03856648933853	2.85792186477426	0.867667039008889	TRUE	109	252	0.607346321745352	34080001	46350000	0.607346321745352	IM_11	FALSE
12	46350001	46380000	3.6851828350001	3.61704676313882	0.646616345661574	TRUE	110	64	0.764618285163286	46350001	48300000	0.764618285163286	IM_11	FALSE
12	48300001	48330000	2.97979205993001	2.30034004336155	0.705390775070089	TRUE	111	1638	0.624226623053658	48300001	98760000	0.624226623053658	IM_11	FALSE
12	98760001	98790000	2.51613321646751	2.16149054448102	0.463658843462505	TRUE	112	32	0.49952416005682	98760001	99720000	0.49952416005682	IM_11	FALSE
12	99720001	99750000	1.32424052324062	1.28563898138301	1.19189269322689	TRUE	113	7	0.616334054654904	99720001	99930000	0.616334054654904	IM_11	FALSE
12	99930001	99960000	2.59327024575004	2.62119751113966	1.26902972250942	TRUE	114	814	0.686355647435995	99930001	124920000	0.686355647435995	IM_11	FALSE
12	124920001	124950000	4.36825898522139	3.62634884544784	1.77498873947135	TRUE	115	16	1.09533261300271	124920001	125430000	1.09533261300271	IM_11	FALSE
12	125430001	125460000	2.72069929155056	2.36778896260322	1.64755969367083	TRUE	116	259	0.643857537836609	125430001	133830000	0.643857537836609	IM_11	FALSE
13	19530001	19560000	2.15942812662008	1.94474892403984	NA	TRUE	117	1583	0.548657423369293	19530001	69510000	0.548657423369293	IM_11	FALSE
13	69510001	69540000	3.0650173824185	2.71674822405305	0.905589255798422	TRUE	118	1483	0.621048708735803	69510001	115110000	0.621048708735803	IM_11	FALSE
14	20190001	20220000	2.15150696762458	2.39535324760804	NA	TRUE	119	2804	0.588965839437717	20190001	107310000	0.588965839437717	IM_11	FALSE
15	22320001	22350000	2.57370068423534	3.6033140818794	NA	TRUE	120	10	0.984561737405815	22320001	22950000	0.984561737405815	IM_11	FALSE
15	22950001	22980000	1.31738307433635	0.0923745649193624	1.25631760989899	TRUE	121	1254	0.502593697754702	22950001	65280000	0.502593697754702	IM_11	FALSE
15	65280001	65310000	2.13464143777928	2.45034523666191	0.817258363442922	TRUE	122	1168	0.599859885836736	65280001	102390000	0.599859885836737	IM_11	FALSE
16	90001	120000	3.0360693819378	5.66100156187657	NA	TRUE	123	21	0.945356101391207	90001	720000	0.945356101391207	IM_11	FALSE
16	720001	750000	5.89554922933666	5.54495003331031	2.85947984739887	TRUE	124	8	0.758847652981519	720001	990000	0.758847652981519	IM_11	FALSE
16	1020001	1050000	2.88358970756594	3.2136873617464	3.01195952177072	TRUE	125	31	0.855193483338805	1020001	1980000	0.855193483338805	IM_11	FALSE
16	1980001	2010000	5.57132628984667	6.56686965969589	2.68773658228073	TRUE	126	13	0.871612151566805	1980001	2430000	0.871612151566805	IM_11	FALSE
16	2430001	2460000	2.98240735652153	3.26636081097357	2.58891893332514	TRUE	127	54	0.835387247187623	2430001	4290000	0.835387247187623	IM_11	FALSE
16	4290001	4320000	4.97896969945993	5.47329406737428	1.9965623429384	TRUE	128	8	0.884558160857343	4290001	4530000	0.884558160857343	IM_11	FALSE
16	4530001	4560000	2.65600777118173	2.40620715682913	2.32296192827819	TRUE	129	696	0.676046971672716	4530001	29940000	0.676046971672716	IM_11	FALSE
16	29970001	3e+07	3.48473268063587	5.96095225384275	0.828724909454134	TRUE	130	70	1.01102442006075	29970001	35130000	1.01102442006075	IM_11	FALSE
16	46530001	46560000	1.94451255916492	1.85249453817914	1.54022012147095	TRUE	131	1391	0.548147579228342	46530001	90150000	0.548147579228342	IM_11	FALSE
17	1	30000	2.68938546074713	2.05082464819197	NA	TRUE	132	13	0.740104099059014	1	480000	0.740104099059014	IM_11	FALSE
17	510001	540000	1.93995504017517	2.13454171332261	0.749430420571955	TRUE	133	614	0.647145086032907	510001	21450000	0.647145086032907	IM_11	FALSE
17	22110001	22140000	2.91682013505572	3.52001573245408	0.97686509488055	TRUE	134	847	0.772207902761527	22110001	53400000	0.772207902761527	IM_11	FALSE
17	53400001	53430000	4.44249484702101	3.8683690452308	1.52567471196529	TRUE	135	19	0.732869041131299	53400001	53970000	0.732869041131299	IM_11	FALSE
17	53970001	5.4e+07	2.88782441847139	3.40568091853756	1.55467042854962	TRUE	136	249	0.637420423770218	53970001	62130000	0.637420423770218	IM_11	FALSE
17	62130001	62160000	4.78077562152036	4.57961460916548	1.89295120304897	TRUE	137	12	0.899462288370788	62130001	62520000	0.899462288370788	IM_11	FALSE
17	62520001	62550000	3.03953043420449	1.92529806625845	1.74124518731587	TRUE	138	591	0.703920971473138	62520001	81090000	0.703920971473138	IM_11	FALSE
18	150001	180000	3.09113445321559	2.69879069788532	NA	TRUE	139	60	0.808083832370897	150001	1980000	0.808083832370897	IM_11	FALSE
18	1980001	2010000	2.13981834597266	1.91507943617872	0.951316107242928	TRUE	140	51	0.568199863892649	1980001	3570000	0.568199863892649	IM_11	FALSE
18	3570001	3600000	2.92683501216312	3.82703688441301	0.78701666619046	TRUE	141	346	0.655108630800215	3570001	18570000	0.655108630800215	IM_11	FALSE
18	18570001	18600000	2.21113855516612	1.4469112460304	0.715696456997001	TRUE	142	38	0.643198845717032	18570001	19740000	0.643198845717032	IM_11	FALSE
18	19770001	19800000	2.86778892045462	2.57147215775565	0.656650365288507	TRUE	143	1913	0.58783963600688	19770001	78030000	0.58783963600688	IM_11	FALSE
19	270001	3e+05	1.8010924733812	1.53668383731809	NA	TRUE	144	125	0.70037351345885	270001	4230000	0.70037351345885	IM_11	FALSE
19	4230001	4260000	3.03436115580304	2.91750357154034	1.23326868242184	TRUE	145	549	0.887877134233652	4230001	28560000	0.887877134233652	IM_11	FALSE
19	28560001	28590000	2.47566352001033	1.95273737861495	0.55869763579271	TRUE	146	914	0.788547806753049	28560001	59100000	0.788547806753049	IM_11	FALSE
20	60001	90000	4.31023266882679	4.33712021817086	NA	TRUE	147	1468	0.805172450610574	60001	48840000	0.805172450610573	IM_11	FALSE
20	48840001	48870000	7.54648060481618	7.8845943759364	3.23624793598939	TRUE	148	5	0.677959006452529	48840001	48990000	0.67795900645253	IM_11	FALSE
20	48990001	49020000	4.3353490595833	5.39654920270813	3.21113154523288	TRUE	149	430	0.790618036562585	48990001	62160000	0.790618036562585	IM_11	FALSE
20	62160001	62190000	6.16594562026066	5.91296359429494	1.83059656067736	TRUE	150	25	1.22850141220402	62160001	62910000	1.22850141220402	IM_11	FALSE
21	15480001	15510000	2.13813252766247	1.46354298506244	NA	TRUE	151	590	0.543289100908146	15480001	33630000	0.543289100908146	IM_11	FALSE
21	33630001	33660000	2.93698928266499	2.77127563119481	0.798856755002517	TRUE	152	468	0.764557181548162	33630001	48090000	0.764557181548162	IM_11	FALSE
22	17280001	17310000	2.87758615663445	3.40447803858923	NA	TRUE	153	26	0.847442619858082	17280001	18210000	0.847442619858082	IM_11	FALSE
22	18210001	18240000	4.21972067807313	4.01196365843724	1.34213452143868	TRUE	154	11	0.977424171965797	18210001	18540000	0.977424171965797	IM_11	FALSE
22	18540001	18570000	13.4944191930145	13.0748358108844	9.27469851494141	TRUE	155	49	1.56757796946322	18540001	20790000	1.56757796946322	IM_11	TRUE
22	20790001	20820000	20.0659945327446	21.7280472202612	6.57157533973006	TRUE	156	19	2.17229256175896	20790001	21450000	2.17229256175896	IM_11	TRUE
22	21930001	21960000	3.17689850781769	2.83004297761483	16.8890960249269	TRUE	157	14	0.639674048413074	21930001	22380000	0.639674048413074	IM_11	FALSE
22	22380001	22410000	3.84435446902288	4.65824413879491	0.667455961205189	TRUE	158	40	0.926416499715212	22380001	24270000	0.926416499715212	IM_11	FALSE
22	24420001	24450000	4.91686431910939	5.32390142983457	1.07250985008651	TRUE	159	127	0.909980891008084	24420001	28740000	0.909980891008084	IM_11	FALSE
22	28740001	28770000	4.16731532417425	4.41683517054332	0.749548994935139	TRUE	160	55	0.944474359645242	28740001	30450000	0.944474359645242	IM_11	FALSE
22	30450001	30480000	3.13585795010653	3.44632958472068	1.03145737406772	TRUE	161	84	0.848179670548251	30450001	33150000	0.848179670548251	IM_11	FALSE
22	33150001	33180000	4.01421543914916	4.89905711729258	0.878357489042632	TRUE	162	33	0.648740145257567	33150001	34140000	0.648740145257567	IM_11	FALSE
22	34140001	34170000	2.62863991732323	2.86688743059601	1.38557552182593	TRUE	163	32	0.555352320045078	34140001	35100000	0.555352320045078	IM_11	FALSE
22	35100001	35130000	1.25170813131398	1.22589357423069	1.37693178600925	TRUE	164	31	0.479520671281159	35100001	36030000	0.479520671281159	IM_11	FALSE
22	36030001	36060000	2.92284530657496	3.70498336619245	1.67113717526097	TRUE	165	262	0.842279590794582	36030001	44010000	0.842279590794582	IM_11	FALSE
22	44010001	44040000	1.22035901882154	2.23053139883731	1.70248628775341	TRUE	166	225	0.527907536982185	44010001	50970000	0.527907536982185	IM_11	FALSE
22	50970001	5.1e+07	2.27704847573268	3.26938960503378	1.05668945691113	TRUE	167	7	0.602895659310611	50970001	51180000	0.602895659310611	IM_11	FALSE
1	840001	870000	2.97388683750966	2.69463256636494	NA	TRUE	1	41	1.21093733162934	840001	2340000	1.21093733162934	IM_112	FALSE
1	2340001	2370000	2.01267534821804	2.46080431484276	0.961211489291618	TRUE	2	435	0.482040277995001	2340001	16800000	0.482040277995001	IM_112	FALSE
1	17280001	17310000	0.886289483250612	1.32908302984828	1.12638586496743	TRUE	3	384	0.318973157529531	17280001	29520000	0.318973157529531	IM_112	FALSE
1	29520001	29550000	1.82019504151623	2.17314354592111	0.933905558265619	TRUE	4	320	0.408509735670083	29520001	39480000	0.408509735670083	IM_112	FALSE
1	39480001	39510000	3.97038214080233	4.98589290055738	2.1501870992861	TRUE	5	2605	0.602159378699966	39480001	121350000	0.602159378699966	IM_112	FALSE
1	145380001	145410000	2.90120383824843	3.26551410315466	1.0691783025539	TRUE	6	2344	0.53050874487902	145380001	221370000	0.53050874487902	IM_112	FALSE
1	221370001	221400000	4.84134870894093	3.94800585776322	1.9401448706925	TRUE	7	862	0.807031636317812	221370001	249210000	0.807031636317812	IM_112	FALSE
2	30001	60000	3.12036345769663	3.34087212515296	NA	TRUE	8	6141	0.570720500359237	30001	201780000	0.570720500359237	IM_112	FALSE
2	201780001	201810000	4.09308901844682	3.81758007650209	0.972725560750192	TRUE	9	19	0.712347664274239	201780001	202380000	0.712347664274239	IM_112	FALSE
2	202380001	202410000	2.92698895579023	2.44497538685978	1.16610006265659	TRUE	10	1181	0.516053472088962	202380001	238500000	0.516053472088962	IM_112	FALSE
2	238500001	238530000	3.44399863711513	3.21120826888954	0.517009681324901	TRUE	11	145	0.54944687431266	238500001	2.43e+08	0.54944687431266	IM_112	FALSE
3	90001	120000	1.90785971696764	1.90522901243378	NA	TRUE	12	2917	0.414864309498708	90001	90210000	0.414864309498708	IM_112	FALSE
3	93540001	93570000	4.01735675083945	3.7662696538453	2.10949703387181	TRUE	13	747	0.602878876057987	93540001	116520000	0.602878876057987	IM_112	FALSE
3	116520001	116550000	1.92474137219571	1.93886864178966	2.09261537864374	TRUE	14	5	0.209446929975465	116520001	116670000	0.209446929975465	IM_112	FALSE
3	116670001	116700000	4.03158352263674	3.50865809493182	2.10684215044103	TRUE	15	2619	0.633528341559617	116670001	197820000	0.633528341559617	IM_112	FALSE
4	90001	120000	2.37964410816368	1.26164765654266	NA	TRUE	16	81	0.500116236912647	90001	2730000	0.500116236912647	IM_112	FALSE
4	2730001	2760000	3.76336105365918	3.8695548821936	1.3837169454955	TRUE	17	8	0.836606364163828	2730001	2970000	0.836606364163828	IM_112	FALSE
4	2970001	3e+06	2.35411369861147	2.89799849517172	1.4092473550477	TRUE	18	24	0.410152454014209	2970001	3780000	0.410152454014209	IM_112	FALSE
4	3780001	3810000	1.96002279333756	2.03558060682353	0.394090905273917	TRUE	19	5885	0.426349152322248	3780001	190800000	0.426349152322248	IM_112	FALSE
5	60001	90000	5.11914996882797	6.43174137025975	NA	TRUE	20	41	0.855952653915226	60001	1740000	0.855952653915226	IM_112	FALSE
5	1740001	1770000	3.89727904444479	4.27495478422185	1.22187092438318	TRUE	21	1139	0.58190715640577	1740001	37710000	0.58190715640577	IM_112	FALSE
5	37710001	37740000	1.71377995885441	1.83804757283628	2.18349908559037	TRUE	22	8	0.334987529242786	37710001	37950000	0.334987529242786	IM_112	FALSE
5	37950001	37980000	5.01281257344242	3.76299433767546	3.29903261458801	TRUE	23	46	0.750011780237515	37950001	39330000	0.750011780237515	IM_112	FALSE
5	39330001	39360000	4.04176575232824	4.34786912480755	0.971046821114182	TRUE	24	77	0.553457526454093	39330001	41670000	0.553457526454093	IM_112	FALSE
5	41670001	41700000	2.96382079530705	3.19772525250254	1.0779449570212	TRUE	25	11	0.379109212848084	41670001	4.2e+07	0.379109212848084	IM_112	FALSE
5	42000001	42030000	4.04328424312094	3.89042279857237	1.07946344781389	TRUE	26	18	0.546432463596135	42000001	42540000	0.546432463596135	IM_112	FALSE
5	42540001	42570000	3.02741849974958	2.77380652978437	1.01586574337136	TRUE	27	110	0.541633667663197	42540001	45900000	0.541633667663197	IM_112	FALSE
5	49560001	49590000	2.32896449305497	2.01689772444514	0.698454006694604	TRUE	28	6	0.470104574334025	49560001	49980000	0.470104574334025	IM_112	FALSE
5	49980001	50010000	1.26813819500733	1.86262165779783	1.06082629804764	TRUE	29	36	0.439407494677859	49980001	51060000	0.439407494677859	IM_112	FALSE
5	51060001	51090000	3.239089642265	3.06384765671707	1.97095144725767	TRUE	30	62	0.597454235254628	51060001	52980000	0.597454235254628	IM_112	FALSE
5	52980001	53010000	1.18517683873194	1.21122787035189	2.05391280353306	TRUE	31	214	0.335155936874025	52980001	59520000	0.335155936874025	IM_112	FALSE
5	59520001	59550000	0.262147475116155	0.607937364109458	0.923029363615788	TRUE	32	11	0.264584100407785	59520001	59850000	0.264584100407785	IM_112	FALSE
5	59880001	59910000	1.22624249510925	1.19078668777528	0.964095019993094	TRUE	33	2457	0.345077911264426	59880001	137790000	0.345077911264426	IM_112	FALSE
5	137790001	137820000	2.05914961167508	2.00040515586588	0.832907116565832	TRUE	34	1229	0.441325687527754	137790001	175350000	0.441325687527754	IM_112	FALSE
5	175560001	175590000	3.32509148493218	2.5323792412887	1.2659418732571	TRUE	35	16	0.652796709246124	175560001	176160000	0.652796709246124	IM_112	FALSE
5	176160001	176190000	2.3636455034898	1.61724171697683	0.961445981442379	TRUE	36	131	0.488012391185974	176160001	180690000	0.488012391185974	IM_112	FALSE
6	210001	240000	2.98034679052239	3.33675691592055	NA	TRUE	37	1259	0.550277294770117	210001	39780000	0.550277294770117	IM_112	FALSE
6	39780001	39810000	2.37968346892116	1.86586706122553	0.600663321601229	TRUE	38	40	0.355390685904786	39780001	40980000	0.355390685904786	IM_112	FALSE
6	40980001	41010000	2.91510938805971	2.84758561889545	0.535425919138548	TRUE	39	386	0.534485469498884	40980001	52920000	0.534485469498884	IM_112	FALSE
6	52920001	52950000	4.78073904634868	4.87569636025803	1.86562965828897	TRUE	40	30	0.634166533934535	52920001	53850000	0.634166533934535	IM_112	FALSE
6	53850001	53880000	2.79148275486797	3.24677673494448	1.9892562914807	TRUE	41	37	0.462895853481782	53850001	54990000	0.462895853481782	IM_112	FALSE
6	54990001	55020000	3.99583785012627	3.7029013010158	1.20435509525829	TRUE	42	31	0.616327303774151	54990001	55920000	0.616327303774151	IM_112	FALSE
6	55920001	55950000	2.92489364099083	2.76122105401751	1.07094420913544	TRUE	43	42	0.526819066971001	55920001	57180000	0.526819066971001	IM_112	FALSE
6	57600001	57630000	1.9700060963172	1.79527715924155	0.95488754467363	TRUE	44	435	0.43460786930449	57600001	75570000	0.43460786930449	IM_112	FALSE
6	75570001	75600000	3.2127346719863	3.85243232172987	1.2427285756691	TRUE	45	36	0.503671163056468	75570001	76650000	0.503671163056468	IM_112	FALSE
6	76650001	76680000	1.96265390269853	1.61914757217419	1.25008076928776	TRUE	46	3036	0.412368512949236	76650001	170190000	0.412368512949236	IM_112	FALSE
6	170190001	170220000	2.50666583064325	2.56976104590171	0.544011927944718	TRUE	47	22	0.567243163582768	170190001	170910000	0.567243163582768	IM_112	FALSE
7	30001	60000	2.13210357712742	3.14481734132509	NA	TRUE	48	3732	0.49442433659649	30001	129210000	0.49442433659649	IM_112	FALSE
7	129210001	129240000	2.90018119039411	2.93155432549402	0.768077613266692	TRUE	49	724	0.523241808979814	129210001	152730000	0.523241808979814	IM_112	FALSE
7	152730001	152760000	2.39091170259802	1.93871548507064	0.509269487796091	TRUE	50	61	0.439695466318945	152730001	155010000	0.439695466318945	IM_112	FALSE
7	155010001	155040000	3.29934498339888	4.94432649011727	0.90843328080086	TRUE	51	133	0.583931693058019	155010001	159120000	0.583931693058019	IM_112	FALSE
8	180001	210000	3.68226687666381	3.85903876130354	NA	TRUE	52	1206	0.62154969889584	180001	39240000	0.62154969889584	IM_112	FALSE
8	39240001	39270000	-0.587788930416376	-0.631578947368421	4.27005580708019	TRUE	53	5	0.211038778130159	39240001	39390000	0.211038778130159	IM_112	FALSE
8	39390001	39420000	3.90827976951043	3.51450827647489	4.4960686999268	TRUE	54	3148	0.626337503692424	39390001	140730000	0.626337503692424	IM_112	FALSE
8	140730001	140760000	4.56048610355545	4.97231663387926	0.652206334045019	TRUE	55	170	0.761171343238475	140730001	146310000	0.761171343238475	IM_112	FALSE
9	210001	240000	1.87832453595386	2.36980102119922	NA	TRUE	56	2817	0.427187104910331	210001	120330000	0.427187104910331	IM_112	FALSE
9	120330001	120360000	2.38846730220556	2.77224700807244	0.510142766251705	TRUE	57	18	0.517096095193919	120330001	120870000	0.517096095193919	IM_112	FALSE
9	120870001	120900000	1.53761070887229	1.52740655033558	0.850856593333273	TRUE	58	81	0.353814444005438	120870001	123300000	0.353814444005438	IM_112	FALSE
9	123300001	123330000	2.01263844780346	2.09147780818796	0.475027738931174	TRUE	59	231	0.401289034698131	123300001	130290000	0.401289034698131	IM_112	FALSE
9	130290001	130320000	3.68123148563916	3.24028839451418	1.6685930378357	TRUE	60	24	0.578987975067426	130290001	131040000	0.578987975067426	IM_112	FALSE
9	131070001	131100000	2.19842653234148	1.8699553677043	1.48280495329768	TRUE	61	309	0.497925936940584	131070001	1.41e+08	0.497925936940584	IM_112	FALSE
10	120001	150000	4.65443361608781	6.04303649895317	NA	TRUE	62	50	0.608985533222546	120001	1680000	0.608985533222546	IM_112	FALSE
10	1680001	1710000	3.8000629436153	3.63263425510929	0.854370672472507	TRUE	63	1658	0.636322577533679	1680001	62640000	0.636322577533679	IM_112	FALSE
10	62640001	62670000	4.58963808264728	5.07436703001053	0.789575139031975	TRUE	64	50	0.534125974793978	62640001	64140000	0.534125974793978	IM_112	FALSE
10	64140001	64170000	3.8873512195775	3.84831189430537	0.702286863069774	TRUE	65	2228	0.611656716572683	64140001	133680000	0.611656716572683	IM_112	FALSE
10	133710001	133740000	5.23585346715259	7.45136269454695	1.34850224757509	TRUE	66	52	0.993201371277902	133710001	135420000	0.993201371277902	IM_112	FALSE
11	210001	240000	4.32661530185015	3.6131556294379	NA	TRUE	67	25	0.593658493650924	210001	990000	0.593658493650924	IM_112	FALSE
11	990001	1020000	2.75504121392452	3.469861200492	1.57157408792563	TRUE	68	33	0.497008823486365	990001	2100000	0.497008823486365	IM_112	FALSE
11	2100001	2130000	2.26444948778446	2.39106142113985	0.490591726140064	TRUE	69	2353	0.491098241283495	2100001	82320000	0.491098241283495	IM_112	FALSE
11	82320001	82350000	3.22211780722578	3.59614605966055	0.957668319441324	TRUE	70	1534	0.533507004032787	82320001	130890000	0.533507004032787	IM_112	FALSE
11	130890001	130920000	2.67539573475933	2.72641034901417	0.546722072466446	TRUE	71	94	0.545544160851847	130890001	133710000	0.545544160851847	IM_112	FALSE
11	133710001	133740000	3.46310014931692	3.29238236135919	0.78770441455759	TRUE	72	40	0.613370359437644	133710001	134940000	0.613370359437644	IM_112	FALSE
12	180001	210000	3.89756836696672	3.39775833847087	NA	TRUE	73	211	0.611456634177977	180001	6600000	0.611456634177977	IM_112	FALSE
12	6600001	6630000	6.23175821529678	5.58151703601354	2.33418984833006	TRUE	74	19	0.937629778404947	6600001	7170000	0.937629778404947	IM_112	FALSE
12	7170001	7200000	4.05539196209146	4.72162010780395	2.17636625320532	TRUE	75	764	0.614069814315248	7170001	31380000	0.614069814315248	IM_112	FALSE
12	31380001	31410000	3.10641352202128	3.13178044386184	0.948978440070181	TRUE	76	45	0.519966314075797	31380001	32730000	0.519966314075797	IM_112	FALSE
12	32730001	32760000	4.08250687848495	5.23514886791139	0.976093356463676	TRUE	77	47	0.622983631473653	32730001	34290000	0.622983631473653	IM_112	FALSE
12	34320001	34350000	2.94008786690738	2.96690183615591	1.14241901157757	TRUE	78	2444	0.517283265727994	34320001	113910000	0.517283265727994	IM_112	FALSE
12	113910001	113940000	2.42480028515153	2.37613971184749	0.515287581755854	TRUE	79	211	0.508876961210163	113910001	120360000	0.508876961210163	IM_112	FALSE
12	120360001	120390000	3.14728324806486	3.61716277763584	0.722482962913335	TRUE	80	169	0.573847407397288	120360001	125520000	0.573847407397288	IM_112	FALSE
12	125520001	125550000	2.47216811294289	2.5620447283294	0.675115135121969	TRUE	81	183	0.469060343441694	125520001	131130000	0.469060343441694	IM_112	FALSE
12	131130001	131160000	3.2312450230923	2.91294788226718	0.759076910149409	TRUE	82	34	0.646693787704934	131130001	132360000	0.646693787704934	IM_112	FALSE
12	132360001	132390000	3.83351662867206	5.19629021772785	0.602271605579763	TRUE	83	39	0.762749365914673	132360001	133830000	0.762749365914673	IM_112	FALSE
13	19530001	19560000	3.07274245001229	3.73625936532192	NA	TRUE	84	3020	0.521965632848598	19530001	113490000	0.521965632848598	IM_112	FALSE
13	113490001	113520000	3.78243088150116	4.04836216949222	0.709688431488875	TRUE	85	46	0.633448352400642	113490001	115110000	0.633448352400642	IM_112	FALSE
14	20190001	20220000	1.95078787656755	1.71779417379224	NA	TRUE	86	2804	0.448763022552762	20190001	107310000	0.448763022552762	IM_112	FALSE
15	22320001	22350000	2.91348709699755	1.60408251584869	NA	TRUE	87	1782	0.51896381036132	22320001	81300000	0.51896381036132	IM_112	FALSE
15	81300001	81330000	1.87246680778358	2.02049032105679	1.04102028921397	TRUE	88	650	0.429014589916849	81300001	102390000	0.429014589916849	IM_112	FALSE
16	90001	120000	3.5736221701699	3.57132093836015	NA	TRUE	89	153	0.685500643808605	90001	5070000	0.685500643808605	IM_112	FALSE
16	5070001	5100000	2.52038107682917	2.62911958742452	1.05324109334073	TRUE	90	654	0.528388433364877	5070001	28260000	0.528388433364877	IM_112	FALSE
16	28260001	28290000	3.58343350195454	3.28957925418974	1.06305242512537	TRUE	91	1294	0.651401186852662	28260001	84030000	0.651401186852662	IM_112	FALSE
16	84030001	84060000	4.17384976593764	4.39737332467753	0.590416263983097	TRUE	92	34	0.444531605952341	84030001	85080000	0.444531605952341	IM_112	FALSE
16	85080001	85110000	5.6158207838319	5.17038932606024	1.44197101789426	TRUE	93	7	0.54712596259143	85080001	85290000	0.54712596259143	IM_112	FALSE
16	85290001	85320000	4.37526101359643	4.30387628510097	1.24055977023547	TRUE	94	19	0.622582594468574	85290001	85860000	0.622582594468574	IM_112	FALSE
16	85860001	85890000	3.62022221504723	3.40142416508335	0.755038798549198	TRUE	95	48	0.646631408749713	85860001	87360000	0.646631408749713	IM_112	FALSE
16	87360001	87390000	4.81266648740125	5.47824571086927	1.19244427235402	TRUE	96	83	0.755556648569716	87360001	90150000	0.755556648569716	IM_112	FALSE
17	1	30000	2.4161620480584	2.36132953069698	NA	TRUE	97	28	0.477639679996151	1	990000	0.477639679996151	IM_112	FALSE
17	990001	1020000	1.92455994395383	1.18001511899612	0.491602104104565	TRUE	98	1716	0.460765685755882	990001	62190000	0.460765685755882	IM_112	FALSE
17	62190001	62220000	2.96218745992536	3.85578460248414	1.03762751597153	TRUE	99	161	0.548838437844184	62190001	67530000	0.548838437844184	IM_112	FALSE
17	67530001	67560000	3.85590467075829	3.60511076151046	0.893717210832937	TRUE	100	179	0.602943030226224	67530001	72960000	0.602943030226224	IM_112	FALSE
17	72960001	72990000	4.58079086147175	5.14691899246673	0.724886190713453	TRUE	101	186	0.750057305113172	72960001	78780000	0.750057305113172	IM_112	FALSE
17	78780001	78810000	5.31307168946686	4.95525472585827	0.732280827995117	TRUE	102	75	0.882683551823528	78780001	81090000	0.882683551823528	IM_112	FALSE
18	150001	180000	3.88012904594285	3.7473343971537	NA	TRUE	103	326	0.627255611159199	150001	10080000	0.627255611159199	IM_112	FALSE
18	10080001	10110000	2.86621958384076	2.96367842574794	1.0139094621021	TRUE	104	2046	0.493620446633062	10080001	76920000	0.493620446633062	IM_112	FALSE
18	76920001	76950000	3.45466618484539	3.5074506346128	0.588446601004637	TRUE	105	36	0.579776033354715	76920001	78030000	0.579776033354715	IM_112	FALSE
19	270001	3e+05	1.04816116618674	1.23937213680565	NA	TRUE	106	287	0.397704468460262	270001	9420000	0.397704468460262	IM_112	FALSE
19	9420001	9450000	3.01061254946435	1.95547127113649	1.96245138327761	TRUE	107	44	0.884879884008428	9420001	10770000	0.884879884008428	IM_112	FALSE
19	10800001	10830000	2.00437919656313	1.72045435592424	1.00623335290122	TRUE	108	993	0.514760598930708	10800001	49800000	0.514760598930708	IM_112	FALSE
19	49800001	49830000	3.49222694114355	2.77418181605997	1.48784774458042	TRUE	109	18	0.694248455406046	49800001	50340000	0.694248455406046	IM_112	FALSE
19	50340001	50370000	1.90370218287911	2.52890300097971	1.58852475826444	TRUE	110	246	0.561908349949567	50340001	59100000	0.561908349949567	IM_112	FALSE
20	60001	90000	3.84654956579012	4.91010908556768	NA	TRUE	111	1850	0.608091171452719	60001	60480000	0.608091171452719	IM_112	FALSE
20	60480001	60510000	4.76988923731081	5.10050178441779	0.923339671520685	TRUE	112	78	0.714152879020866	60480001	62910000	0.714152879020866	IM_112	FALSE
21	15480001	15510000	2.0280480921423	1.98219261104054	NA	TRUE	113	166	0.392337107286118	15480001	20550000	0.392337107286118	IM_112	FALSE
21	20550001	20580000	0.880772127480836	0.678304749828861	1.14727596466146	TRUE	114	11	0.321789520898448	20550001	20880000	0.321789520898448	IM_112	FALSE
21	20880001	20910000	1.9233264013851	1.50881072884626	1.04255427390427	TRUE	115	767	0.423150023600389	20880001	44370000	0.423150023600389	IM_112	FALSE
21	44370001	44400000	2.64515586143654	2.95933929286441	0.721829460051431	TRUE	116	114	0.49815710177818	44370001	48090000	0.49815710177818	IM_112	FALSE
22	17280001	17310000	2.11511840306755	1.64010208503486	NA	TRUE	117	178	0.503930582036103	17280001	25140000	0.503930582036103	IM_112	FALSE
22	25140001	25170000	1.63172093685356	1.5097941605126	0.483397466213987	TRUE	118	83	0.376746519836137	25140001	27870000	0.376746519836137	IM_112	FALSE
22	27870001	27900000	0.956107791390882	1.11640688642448	0.675613145462679	TRUE	119	754	0.344774504069046	27870001	51180000	0.344774504069046	IM_112	FALSE
1	840001	870000	2.66629054722523	2.02383754074183	NA	TRUE	1	1179	0.915797324798639	840001	39450000	0.915797324798639	IM_113	FALSE
1	39450001	39480000	4.04164462970815	3.61655080100071	1.37535408248292	TRUE	2	31	0.871339647261449	39450001	40440000	0.871339647261449	IM_113	FALSE
1	40440001	40470000	2.34378628600763	2.36011473432758	1.69785834370051	TRUE	3	2243	0.645435831991192	40440001	110310000	0.645435831991192	IM_113	FALSE
1	110310001	110340000	5.01059175922642	5.57568524039155	2.66680547321878	TRUE	4	9	1.1215732785296	110310001	110580000	1.1215732785296	IM_113	FALSE
1	110580001	110610000	2.26321396073959	3.37243962922896	2.74737779848682	TRUE	5	306	0.627657540639968	110580001	120120000	0.627657540639968	IM_113	FALSE
1	120120001	120150000	3.55242144963616	3.20468610296769	1.28920748889657	TRUE	6	12	0.469763265047633	120120001	120480000	0.469763265047633	IM_113	FALSE
1	120480001	120510000	5.57443911933198	5.33846392405358	2.02201766969582	TRUE	7	17	1.37356730037213	120480001	145740000	1.37356730037213	IM_113	FALSE
1	146520001	146550000	3.06461468184442	2.32728198292985	2.50982443748756	TRUE	8	196	0.924439526759204	146520001	154920000	0.924439526759204	IM_113	FALSE
1	154920001	154950000	7.53148489207522	8.56121956248492	4.4668702102308	TRUE	9	13	1.94790011095305	154920001	155310000	1.94790011095305	IM_113	TRUE
1	155310001	155340000	3.13390147330325	3.50285434066175	4.39758341877197	TRUE	10	289	0.820047287193776	155310001	164520000	0.820047287193776	IM_113	FALSE
1	164520001	164550000	6.11299085205331	7.72313821439232	2.97908937875006	TRUE	11	8	1.01388967788464	164520001	164760000	1.01388967788464	IM_113	FALSE
1	164760001	164790000	3.79989478671385	4.66276100495347	2.31309606533946	TRUE	12	2247	0.90489878931479	164760001	234630000	0.90489878931479	IM_113	FALSE
1	234630001	234660000	6.43272816989071	6.95782519985713	2.63283338317686	TRUE	13	15	1.43921963242204	234630001	235140000	1.43921963242204	IM_113	FALSE
1	235140001	235170000	3.49153163501468	4.37147298799545	2.94119653487603	TRUE	14	426	0.809221492548813	235140001	249210000	0.809221492548813	IM_113	FALSE
2	30001	60000	2.89941653539711	4.66201867629579	NA	TRUE	15	2773	0.771762629771512	30001	85110000	0.771762629771512	IM_113	FALSE
2	85110001	85140000	4.21048397713384	4.41916365968947	1.31106744173673	TRUE	16	44	0.795257089442279	85110001	86430000	0.795257089442279	IM_113	FALSE
2	86430001	86460000	3.10408093426846	1.83036750991501	1.10640304286537	TRUE	17	3878	0.865563165942453	86430001	218760000	0.865563165942452	IM_113	FALSE
2	218760001	218790000	4.7659014817415	5.6759276221328	1.66182054747303	TRUE	18	15	0.991786719892608	218760001	219270000	0.991786719892608	IM_113	FALSE
2	219270001	219300000	2.21041569258791	2.47921658941393	2.55548578915359	TRUE	19	776	0.665755440211722	219270001	2.43e+08	0.665755440211722	IM_113	FALSE
3	90001	120000	1.797828830965	3.31942292120046	NA	TRUE	20	152	0.456683703566112	90001	4740000	0.456683703566112	IM_113	FALSE
3	4740001	4770000	3.20882123148188	3.7955140297215	1.41099240051688	TRUE	21	10	1.14807507618095	4740001	5070000	1.14807507618095	IM_113	FALSE
3	5070001	5100000	1.87592064857151	2.05272312942842	1.33290058291037	TRUE	22	157	0.529930965966816	5070001	9840000	0.529930965966816	IM_113	FALSE
3	9840001	9870000	4.25840251524408	3.42214772115648	2.38248186667257	TRUE	23	26	1.20058124354372	9840001	10620000	1.20058124354372	IM_113	FALSE
3	10620001	10650000	2.00461712351754	2.56840354822718	2.25378539172654	TRUE	24	1809	0.608288061026117	10620001	66420000	0.608288061026117	IM_113	FALSE
3	66420001	66450000	5.15790933982275	5.47381600872193	3.15329221630522	TRUE	25	11	1.11671425494404	66420001	66750000	1.11671425494404	IM_113	FALSE
3	66750001	66780000	2.70564812728748	3.09634836140003	2.45226121253528	TRUE	26	2281	0.833095269649366	66750001	141060000	0.833095269649366	IM_113	FALSE
3	141060001	141090000	5.85680024140966	4.57258774772199	3.15115211412219	TRUE	27	4	1.11004018296871	141060001	141180000	1.11004018296871	IM_113	FALSE
3	141180001	141210000	3.26989607295267	3.40745117588178	2.58690416845699	TRUE	28	253	0.69608729067313	141180001	148920000	0.69608729067313	IM_113	FALSE
3	148920001	148950000	5.91647887416498	6.51247245455585	2.64658280121231	TRUE	29	9	0.611551147761702	148920001	149190000	0.611551147761702	IM_113	FALSE
3	149190001	149220000	3.80513419111968	4.01608475897245	2.1113446830453	TRUE	30	90	0.757418873422125	149190001	151890000	0.757418873422125	IM_113	FALSE
3	151890001	151920000	5.66426922521607	5.59434154432689	1.85913503409639	TRUE	31	10	0.716607250948727	151890001	152190000	0.716607250948727	IM_113	FALSE
3	152190001	152220000	3.5143054180854	3.23227686917681	2.14996380713066	TRUE	32	530	0.776635220905981	152190001	168570000	0.776635220905981	IM_113	FALSE
3	168570001	168600000	7.33222492420426	7.64170443454273	3.81791950611886	TRUE	33	44	1.62424005189461	168570001	169890000	1.62424005189461	IM_113	TRUE
3	169890001	169920000	3.53104785466412	4.10331879808846	3.80117706954015	TRUE	34	20	0.847006286532069	169890001	170550000	0.847006286532068	IM_113	FALSE
3	170550001	170580000	8.90942322483969	8.40568742753569	5.37837537017557	TRUE	35	39	2.09129482864639	170550001	171750000	2.0912948286464	IM_113	TRUE
3	171750001	171780000	12.2025494641999	12.1204612284646	3.2931262393602	TRUE	36	17	1.8174523734723	171750001	172260000	1.8174523734723	IM_113	TRUE
3	172260001	172290000	8.28209749391011	9.24805100577634	3.92045197028978	TRUE	37	6	1.98893563470666	172260001	172440000	1.98893563470666	IM_113	TRUE
3	172440001	172470000	3.7704587156581	4.62319416652965	4.51163877825201	TRUE	38	820	0.928599148845185	172440001	197820000	0.928599148845185	IM_113	FALSE
4	90001	120000	3.41561984643762	3.85315642497383	NA	TRUE	39	1852	0.857156347780029	90001	61980000	0.857156347780029	IM_113	FALSE
4	61980001	62010000	4.6730051530796	4.21191951758867	1.25738530664197	TRUE	40	83	0.533125416172083	61980001	64590000	0.533125416172083	IM_113	FALSE
4	64590001	64620000	2.14065101745826	2.68260254445884	2.53235413562134	TRUE	41	4063	0.616900088179877	64590001	190800000	0.616900088179877	IM_113	FALSE
5	60001	90000	1.99424276922665	3.1885770798039	NA	TRUE	42	698	0.530437609583471	60001	22620000	0.530437609583471	IM_113	FALSE
5	22620001	22650000	3.32226125319712	2.99690184968359	1.32801848397046	TRUE	43	15	0.496008951172814	22620001	23070000	0.496008951172814	IM_113	FALSE
5	23070001	23100000	2.15560001153587	1.92320808600882	1.16666124166125	TRUE	44	404	0.490750438026163	23070001	35790000	0.490750438026163	IM_113	FALSE
5	35790001	35820000	5.17145038771448	5.47016349455134	3.01585037617861	TRUE	45	41	1.05144627400226	35790001	37020000	1.05144627400226	IM_113	FALSE
5	37020001	37050000	3.23793570018407	3.65448837647858	1.93351468753041	TRUE	46	191	0.784515924227993	37020001	42810000	0.784515924227993	IM_113	FALSE
5	42810001	42840000	4.47430420946581	4.74802132936266	1.23636850928174	TRUE	47	10	1.06875865286091	42810001	43110000	1.06875865286091	IM_113	FALSE
5	43110001	43140000	2.99149282162386	2.74478190053733	1.48281138784194	TRUE	48	3422	0.708993094930012	43110001	154470000	0.708993094930012	IM_113	FALSE
5	154470001	154500000	4.59307903344611	3.9155122781922	1.60158621182225	TRUE	49	18	0.641294507067753	154470001	155070000	0.641294507067753	IM_113	FALSE
5	155070001	155100000	2.58275472893245	2.56508384259321	2.01032430451366	TRUE	50	561	0.647390877022078	155070001	172140000	0.647390877022078	IM_113	FALSE
5	172140001	172170000	4.94923488908678	4.93701353203096	2.36648016015433	TRUE	51	7	1.00938713578549	172140001	172350000	1.00938713578549	IM_113	FALSE
5	172350001	172380000	2.62606132733913	3.12779195667663	2.32317356174764	TRUE	52	27	0.607055726409932	172350001	173160000	0.607055726409932	IM_113	FALSE
5	173160001	173190000	4.14973282878443	5.25207156822443	1.5236715014453	TRUE	53	10	0.789717926091972	173160001	173460000	0.789717926091972	IM_113	FALSE
5	173460001	173490000	2.53646319039875	1.70822294536039	1.61326963838568	TRUE	54	208	0.761911528900967	173460001	180690000	0.761911528900967	IM_113	FALSE
6	210001	240000	5.31482848733194	5.71229878771696	NA	TRUE	55	79	0.947352721571639	210001	2760000	0.947352721571639	IM_113	FALSE
6	2760001	2790000	7.74391042927657	7.06576285117275	2.42908194194463	TRUE	56	8	1.60054068597769	2760001	3e+06	1.60054068597769	IM_113	TRUE
6	3000001	3030000	4.81569479656778	6.06013009262853	2.92821563270879	TRUE	57	110	0.888772053764118	3000001	6360000	0.888772053764118	IM_113	FALSE
6	6360001	6390000	10.9658157944455	11.3605551775812	6.1501209978777	TRUE	58	20	2.44339431366701	6360001	6960000	2.44339431366701	IM_113	TRUE
6	6960001	6990000	4.86208687800906	6.28665575375988	6.10372891643642	TRUE	59	623	1.07554879928666	6960001	25950000	1.07554879928666	IM_113	FALSE
6	25950001	25980000	7.91831901088772	6.91647335795924	3.05623213287866	TRUE	60	20	2.1375467447203	25950001	26580000	2.1375467447203	IM_113	TRUE
6	26580001	26610000	5.01006477587047	5.02405492973945	2.90825423501725	TRUE	61	159	1.53045540244866	26580001	32160000	1.53045540244866	IM_113	TRUE
6	32160001	32190000	3.10563638481918	3.94408600845519	1.90442839105128	TRUE	62	141	0.879592974943315	32160001	36750000	0.879592974943315	IM_113	FALSE
6	36750001	36780000	4.77671408172116	4.38956535825562	1.67107769690198	TRUE	63	17	0.783786222510451	36750001	37260000	0.783786222510451	IM_113	FALSE
6	37260001	37290000	2.88990436333107	2.62589942874029	1.88680971839009	TRUE	64	2721	0.669780707479707	37260001	126030000	0.669780707479707	IM_113	FALSE
6	126030001	126060000	4.46354987948438	4.04510928631359	1.57364551615332	TRUE	65	16	0.726338570556969	126030001	126510000	0.726338570556969	IM_113	FALSE
6	126510001	126540000	3.23753010332713	2.93012428239384	1.22601977615726	TRUE	66	539	0.670652224608228	126510001	143040000	0.670652224608228	IM_113	FALSE
6	143040001	143070000	5.30900843624861	4.50819736531911	2.07147833292148	TRUE	67	8	0.948646722053774	143040001	143280000	0.948646722053774	IM_113	FALSE
6	143280001	143310000	3.08073578732734	3.59221528431034	2.22827264892127	TRUE	68	274	0.680989154130156	143280001	151680000	0.680989154130156	IM_113	FALSE
6	151680001	151710000	4.65889640857981	5.27735664730814	1.57816062125247	TRUE	69	23	1.27269083835106	151680001	152400000	1.27269083835106	IM_113	FALSE
6	152400001	152430000	3.02579984661049	3.3536186682648	1.63309656196932	TRUE	70	596	0.783997824282566	152400001	170910000	0.783997824282566	IM_113	FALSE
7	30001	60000	3.75688544207614	2.99430264098437	NA	TRUE	71	634	0.906076844824988	30001	20160000	0.906076844824988	IM_113	FALSE
7	20160001	20190000	5.79501843428451	5.15083023027568	2.03813299220837	TRUE	72	9	1.10205509908188	20160001	20430000	1.10205509908188	IM_113	FALSE
7	20430001	20460000	3.47674676210751	4.06531684200937	2.318271672177	TRUE	73	57	0.632017961558304	20430001	22170000	0.632017961558304	IM_113	FALSE
7	22170001	22200000	5.63248109517965	5.11640112210996	2.15573433307214	TRUE	74	15	1.09884345080385	22170001	22680000	1.09884345080385	IM_113	FALSE
7	22680001	22710000	3.11670974610325	3.42303210969939	2.5157713490764	TRUE	75	1273	0.896650238013241	22680001	72930000	0.896650238013241	IM_113	FALSE
7	72930001	72960000	5.18463127938023	5.56671796556838	2.06792153327698	TRUE	76	22	1.13665558810364	72930001	73620000	1.13665558810364	IM_113	FALSE
7	73620001	73650000	3.21736193808413	3.14078382897718	1.9672693412961	TRUE	77	1324	0.727519169594001	73620001	1.17e+08	0.727519169594001	IM_113	FALSE
7	117000001	117030000	4.75313480708804	4.89664118460706	1.53577286900391	TRUE	78	30	0.816575258458066	117000001	117900000	0.816575258458066	IM_113	FALSE
7	117900001	117930000	3.16292213684658	2.5313756744687	1.59021267024146	TRUE	79	409	0.700900752180265	117900001	130530000	0.700900752180265	IM_113	FALSE
7	130530001	130560000	7.81335426614895	6.52682332241065	4.65043212930237	TRUE	80	9	1.68766609448906	130530001	130800000	1.68766609448906	IM_113	TRUE
7	130800001	130830000	4.23956800563289	3.89078955584291	3.57378626051607	TRUE	81	15	0.536678923789299	130800001	131250000	0.536678923789299	IM_113	FALSE
7	131250001	131280000	2.96295768376663	2.49798207115848	1.27661032186625	TRUE	82	853	0.76019049123256	131250001	159120000	0.76019049123256	IM_113	FALSE
8	180001	210000	1.79130166774308	1.67048721836676	NA	TRUE	83	1184	0.632080791669879	180001	38580000	0.632080791669879	IM_113	FALSE
8	38580001	38610000	3.24803604760703	3.47871718533094	1.45673437986395	TRUE	84	22	0.862606582992246	38580001	39240000	0.862606582992246	IM_113	FALSE
8	39240001	39270000	-1.51797839917401	-1.57142857142857	4.76601444678104	TRUE	85	5	0.288589483831893	39240001	39390000	0.288589483831893	IM_113	FALSE
8	39390001	39420000	3.26677665103576	2.98111735823822	4.78475505020976	TRUE	86	23	0.719037737460868	39390001	40080000	0.719037737460868	IM_113	FALSE
8	40080001	40110000	1.74327880591659	2.40554543901765	1.52349784511917	TRUE	87	42	0.452300538714542	40080001	41340000	0.452300538714542	IM_113	FALSE
8	41340001	41370000	3.2498859152679	5.00491585250131	1.50660710935131	TRUE	88	3253	0.77817586571214	41340001	146310000	0.77817586571214	IM_113	FALSE
9	210001	240000	2.03485397706735	2.94898566651493	NA	TRUE	89	2085	0.627355794351472	210001	97560000	0.627355794351472	IM_113	FALSE
9	97560001	97590000	3.37993574302963	3.93360545588194	1.34508176596228	TRUE	90	10	0.596566523698192	97560001	97860000	0.596566523698192	IM_113	FALSE
9	97860001	97890000	1.9031201109561	2.11858031630566	1.47681563207353	TRUE	91	890	0.596144253797026	97860001	125370000	0.596144253797026	IM_113	FALSE
9	125370001	125400000	4.66340947510667	3.99865514665198	2.76028936415057	TRUE	92	15	0.67358864336549	125370001	125820000	0.67358864336549	IM_113	FALSE
9	125820001	125850000	1.916126088657	2.96825206450053	2.74728338644967	TRUE	93	480	0.710973842901738	125820001	1.41e+08	0.710973842901738	IM_113	FALSE
10	120001	150000	2.81120092457634	3.56263913433743	NA	TRUE	94	1741	0.731683176659336	120001	63630000	0.731683176659336	IM_113	FALSE
10	63630001	63660000	5.43919368826635	4.62405016248588	2.62799276369002	TRUE	95	8	0.829791459877761	63630001	63870000	0.829791459877761	IM_113	FALSE
10	63870001	63900000	3.00269449173423	3.60166949417868	2.43649919653213	TRUE	96	528	0.769553425565571	63870001	80160000	0.769553425565571	IM_113	FALSE
10	80160001	80190000	4.67685575485301	4.47455668011544	1.67416126311878	TRUE	97	35	0.961654827597729	80160001	81270000	0.961654827597729	IM_113	FALSE
10	81330001	81360000	1.9718358260409	1.24762456520867	2.70501992881211	TRUE	98	1726	0.645519513073234	81330001	135420000	0.645519513073234	IM_113	FALSE
11	210001	240000	2.84927693709662	3.88226743234495	NA	TRUE	99	1464	0.786216368543532	210001	45660000	0.786216368543532	IM_113	FALSE
11	45660001	45690000	3.9566870758222	4.29158126332386	1.10741013872557	TRUE	100	85	0.756412949078782	45660001	48240000	0.756412949078782	IM_113	FALSE
11	48240001	48270000	2.75843535776773	3.05172235374092	1.19825171805447	TRUE	101	229	0.780728030328025	48240001	61950000	0.780728030328025	IM_113	FALSE
11	61950001	61980000	5.63816030408964	4.28757851275135	2.87972494632191	TRUE	102	23	1.14574168304654	61950001	62640000	1.14574168304654	IM_113	FALSE
11	62640001	62670000	3.97162410596814	4.12506043166899	1.6665361981215	TRUE	103	79	1.11841303232154	62640001	65190000	1.11841303232154	IM_113	FALSE
11	65190001	65220000	8.08764065955734	11.0131602491255	4.11601655358921	TRUE	104	8	2.6091842955289	65190001	65430000	2.6091842955289	IM_113	TRUE
11	65430001	65460000	4.08583157575307	4.39141210896826	4.00180908380428	TRUE	105	51	1.01153523984231	65430001	66990000	1.01153523984231	IM_113	FALSE
11	66990001	67020000	8.56629368200583	7.85545973381895	4.48046210625277	TRUE	106	10	0.719013146043626	66990001	67290000	0.719013146043626	IM_113	FALSE
11	67290001	67320000	4.8472460911637	5.57986587227348	3.71904759084213	TRUE	107	14	0.853233032560424	67290001	68040000	0.853233032560424	IM_113	FALSE
11	68040001	68070000	3.42200052773785	2.32168762958144	1.42524556342586	TRUE	108	106	0.746897607245563	68040001	71700000	0.746897607245563	IM_113	FALSE
11	71700001	71730000	4.73713002566363	5.64458353288212	1.31512949792578	TRUE	109	230	1.16230192338001	71700001	78900000	1.16230192338001	IM_113	FALSE
11	78900001	78930000	6.63937507263773	8.07564404148564	1.9022450469741	TRUE	110	13	1.14858713219359	78900001	79290000	1.14858713219359	IM_113	FALSE
11	79290001	79320000	2.76566639163834	2.66378742705499	3.87370868099939	TRUE	111	493	0.696212528388073	79290001	95760000	0.696212528388073	IM_113	FALSE
11	95760001	95790000	5.23507155825478	4.05384106557	2.46940516661644	TRUE	112	11	0.851384841139538	95760001	96090000	0.851384841139538	IM_113	FALSE
11	96090001	96120000	2.77406020780467	3.34093410793827	2.46101135045012	TRUE	113	188	0.602572554367542	96090001	101970000	0.602572554367542	IM_113	FALSE
11	101970001	1.02e+08	4.17388655324358	5.49045850086983	1.39982634543891	TRUE	114	17	0.813097419745924	101970001	102480000	0.813097419745924	IM_113	FALSE
11	102480001	102510000	2.86705571345074	2.20633927528821	1.30683083979284	TRUE	115	1058	0.731508007209037	102480001	134940000	0.731508007209037	IM_113	FALSE
12	180001	210000	4.73609815365745	3.56987133937801	NA	TRUE	116	736	1.15859345856976	180001	23370000	1.15859345856976	IM_113	FALSE
12	23370001	23400000	8.02450257519339	6.98104846539672	3.28840442153595	TRUE	117	180	1.82380020115593	23370001	28860000	1.82380020115593	IM_113	TRUE
12	28860001	28890000	5.88874130604051	5.52376207147121	2.13576126915288	TRUE	118	171	1.17402586080283	28860001	34350000	1.17402586080283	IM_113	FALSE
12	38460001	38490000	2.00893447268708	2.02100530363411	3.87980683335343	TRUE	119	127	0.47883032417705	38460001	42690000	0.47883032417705	IM_113	FALSE
12	42690001	42720000	5.02203248171939	4.23566315092909	3.01309800903231	TRUE	120	48	0.766248750467504	42690001	44130000	0.766248750467505	IM_113	FALSE
12	44130001	44160000	6.68947006133169	7.35689491946026	1.6674375796123	TRUE	121	57	1.51580032997319	44130001	45840000	1.51580032997319	IM_113	TRUE
12	45840001	45870000	11.377219179612	12.8463944965133	4.68774911828031	TRUE	122	19	2.25234839171621	45840001	46410000	2.25234839171621	IM_113	TRUE
12	46410001	46440000	7.10852556751286	7.99232098916089	4.26869361209914	TRUE	123	7	1.79443489290215	46410001	46620000	1.79443489290215	IM_113	TRUE
12	46620001	46650000	3.06412793966566	3.39482318208675	4.04439762784721	TRUE	124	1031	0.826270623721723	46620001	78540000	0.826270623721723	IM_113	FALSE
12	78540001	78570000	4.66982288279541	3.84857432599017	1.60569494312975	TRUE	125	14	0.86243411902374	78540001	78960000	0.86243411902374	IM_113	FALSE
12	78960001	78990000	2.79946204941472	3.42845604386784	1.87036083338069	TRUE	126	1776	0.800938836323364	78960001	133830000	0.800938836323364	IM_113	FALSE
13	19530001	19560000	1.98741244835275	1.12336497798083	NA	TRUE	127	1419	0.634980296707065	19530001	64530000	0.634980296707065	IM_113	FALSE
13	64530001	64560000	1.01772109809253	0.899285248200397	0.969691350260225	TRUE	128	46	0.417688508890886	64530001	65910000	0.417688508890886	IM_113	FALSE
13	65910001	65940000	3.17137713975223	2.99143829709491	2.1536560416597	TRUE	129	1105	0.69075157879458	65910001	99600000	0.69075157879458	IM_113	FALSE
13	99600001	99630000	5.68594274497929	5.41046775435987	2.51456560522705	TRUE	130	14	0.979708727074694	99600001	100020000	0.979708727074694	IM_113	FALSE
13	100020001	100050000	3.6510788040212	4.53223354699719	2.03486394095809	TRUE	131	234	0.697936101745671	100020001	107130000	0.697936101745671	IM_113	FALSE
13	107130001	107160000	5.72017739665057	5.02917202907733	2.06909859262937	TRUE	132	15	0.97024644537744	107130001	107580000	0.97024644537744	IM_113	FALSE
13	107580001	107610000	3.61418879354759	4.16828129454495	2.10598860310298	TRUE	133	233	0.961723931992696	107580001	115110000	0.961723931992696	IM_113	FALSE
14	20190001	20220000	2.88291783480296	2.98569977227948	NA	TRUE	134	133	0.796818270273138	20190001	24570000	0.796818270273138	IM_113	FALSE
14	24570001	24600000	4.26634192720542	3.64334361037765	1.38342409240246	TRUE	135	12	0.607074177998974	24570001	24930000	0.607074177998974	IM_113	FALSE
14	24930001	24960000	2.69872198204528	2.67125479014483	1.56761994516013	TRUE	136	264	0.559324288791186	24930001	33030000	0.559324288791186	IM_113	FALSE
14	33030001	33060000	4.72836179705077	5.49873256791984	2.02963981500549	TRUE	137	131	1.14787081163153	33030001	37050000	1.14787081163153	IM_113	FALSE
14	37050001	37080000	6.20881916279176	5.57317069396804	1.48045736574099	TRUE	138	72	0.843330337654468	37050001	39270000	0.843330337654468	IM_113	FALSE
14	39270001	39300000	8.06627418517142	6.84775221982229	1.85745502237966	TRUE	139	154	1.51659147980863	39270001	44010000	1.51659147980862	IM_113	TRUE
14	44010001	44040000	5.62179039607756	5.27923214617256	2.44448378909386	TRUE	140	21	0.4765064389668	44010001	44640000	0.4765064389668	IM_113	FALSE
14	44640001	44670000	2.23331970014517	1.83155158317812	3.38847069593239	TRUE	141	350	0.593217237793038	44640001	55410000	0.593217237793038	IM_113	FALSE
14	55440001	55470000	3.77235844783703	3.19535096928741	1.53903874769185	TRUE	142	13	0.678372928791931	55440001	55830000	0.678372928791931	IM_113	FALSE
14	55830001	55860000	2.12094992562301	1.45763628384605	1.65140852221402	TRUE	143	418	0.704173949007789	55830001	68610000	0.704173949007789	IM_113	FALSE
14	68610001	68640000	4.78271930066593	4.21981040858449	2.66176937504292	TRUE	144	23	0.872303848934472	68610001	69300000	0.872303848934472	IM_113	FALSE
14	69300001	69330000	2.01193091393135	1.63277007730642	2.77078838673458	TRUE	145	265	0.701937636499111	69300001	77370000	0.701937636499111	IM_113	FALSE
14	77370001	77400000	4.82010834820753	3.35499650044288	2.80817743427618	TRUE	146	8	1.53575785228454	77370001	77610000	1.53575785228454	IM_113	TRUE
14	77610001	77640000	1.79911236667844	2.00126339680796	3.02099598152909	TRUE	147	108	0.465323201209669	77610001	80850000	0.465323201209669	IM_113	FALSE
14	80850001	80880000	2.93455536891265	3.10901964335657	1.13544300223422	TRUE	148	702	0.756085366318558	80850001	102180000	0.756085366318558	IM_113	FALSE
14	102180001	102210000	4.60752179631178	4.36778521329475	1.67296642739913	TRUE	149	78	1.02316402352285	102180001	104520000	1.02316402352285	IM_113	FALSE
14	104520001	104550000	2.03481493049437	3.31273382314468	2.57270686581741	TRUE	150	18	0.667433538909785	104520001	105090000	0.667433538909785	IM_113	FALSE
14	105090001	105120000	3.19234569402337	2.7608775315125	1.15753076352901	TRUE	151	34	0.837086032227435	105090001	107310000	0.837086032227435	IM_113	FALSE
15	22320001	22350000	2.18558773959668	2.99213655375656	NA	TRUE	152	1453	0.666326354537111	22320001	70980000	0.666326354537111	IM_113	FALSE
15	70980001	71010000	3.30132685132591	3.5929259325289	1.11573911172923	TRUE	153	35	0.622484762830092	70980001	72030000	0.622484762830092	IM_113	FALSE
15	72030001	72060000	2.14005684866511	2.21567425575813	1.1612700026608	TRUE	154	650	0.699510303106573	72030001	93330000	0.699510303106573	IM_113	FALSE
15	93330001	93360000	4.92141160653194	5.20864029189133	2.78135475786683	TRUE	155	5	1.57290042974548	93330001	93480000	1.57290042974548	IM_113	TRUE
15	93480001	93510000	2.09677105301948	3.08355793739146	2.82464055351246	TRUE	156	289	0.639466747588196	93480001	102390000	0.639466747588196	IM_113	FALSE
16	90001	120000	4.18477474750808	4.86677801055745	NA	TRUE	157	26	0.850799044654961	90001	870000	0.850799044654961	IM_113	FALSE
16	870001	9e+05	2.43888982725868	2.28357648629967	1.74588492024939	TRUE	158	13	0.691037987842646	870001	1350000	0.691037987842646	IM_113	FALSE
16	1350001	1380000	4.45300679008529	4.88607855383482	2.01411696282661	TRUE	159	118	1.06724993122229	1350001	5370000	1.06724993122229	IM_113	FALSE
16	5370001	5400000	2.91877601578449	2.05930626658859	1.5342307743008	TRUE	160	172	0.671581032028281	5370001	10650000	0.671581032028281	IM_113	FALSE
16	10650001	10680000	6.11612243405608	5.29799550602107	3.19734641827159	TRUE	161	15	1.16145738295423	10650001	11100000	1.16145738295423	IM_113	FALSE
16	11100001	11130000	3.30604567264251	2.65197709563121	2.81007676141356	TRUE	162	559	0.964492820822627	11100001	46590000	0.964492820822627	IM_113	FALSE
16	46590001	46620000	5.26076454454659	5.19039299668113	1.95471887190408	TRUE	163	67	1.04105862596747	46590001	48660000	1.04105862596747	IM_113	FALSE
16	48660001	48690000	4.00747732258625	3.83600621780429	1.25328722196034	TRUE	164	27	0.606881357212892	48660001	49470000	0.606881357212892	IM_113	FALSE
16	49470001	49500000	5.59015057701638	5.48957483949654	1.58267325443012	TRUE	165	45	0.943279304842538	49470001	50850000	0.943279304842538	IM_113	FALSE
16	50850001	50880000	4.05498978776579	4.29802175672065	1.53516078925058	TRUE	166	15	0.521235982643391	50850001	51300000	0.521235982643391	IM_113	FALSE
16	51300001	51330000	2.50552434060917	1.59947102830228	1.54946544715662	TRUE	167	735	0.704749492150175	51300001	74640000	0.704749492150175	IM_113	FALSE
16	74640001	74670000	3.8404950833731	5.27083999888958	1.33497074276393	TRUE	168	35	1.14282787571719	74640001	75690000	1.14282787571719	IM_113	FALSE
16	75690001	75720000	2.39643575143061	2.6763383756022	1.44405933194249	TRUE	169	465	0.718758089010219	75690001	90150000	0.718758089010219	IM_113	FALSE
17	1	30000	1.86638212544348	2.14522612343913	NA	TRUE	170	1168	0.719328348424764	1	43170000	0.719328348424764	IM_113	FALSE
17	43170001	43200000	4.62387314134046	4.73161172368783	2.75749101589698	TRUE	171	8	1.28662908420973	43170001	43410000	1.28662908420973	IM_113	FALSE
17	43410001	43440000	1.91758549342935	2.85675401260002	2.70628764791111	TRUE	172	442	0.757552702225976	43410001	57810000	0.757552702225976	IM_113	FALSE
17	57810001	57840000	5.38773207109656	4.50729428233378	3.47014657766721	TRUE	173	4	1.18317070371827	57810001	57930000	1.18317070371827	IM_113	FALSE
17	57930001	57960000	1.94055340378783	3.40490936307848	3.44717866730873	TRUE	174	462	0.661009800020767	57930001	72960000	0.661009800020767	IM_113	FALSE
17	72960001	72990000	3.57803529182075	3.4004898877456	1.63748188803292	TRUE	175	60	0.738216327153765	72960001	74760000	0.738216327153764	IM_113	FALSE
17	74760001	74790000	2.02435803538779	1.71710360260979	1.55367725643296	TRUE	176	75	0.749781194226339	74760001	77070000	0.749781194226339	IM_113	FALSE
17	77070001	77100000	0.900297192679829	1.28765057911817	1.12406084270796	TRUE	177	16	0.433771291586977	77070001	77700000	0.433771291586977	IM_113	FALSE
17	77700001	77730000	2.13562188517611	2.31674298385143	1.23532469249628	TRUE	178	110	0.683632152407799	77700001	81090000	0.683632152407799	IM_113	FALSE
18	150001	180000	2.58933498932277	1.6094941739909	NA	TRUE	179	840	0.86076094190826	150001	30300000	0.86076094190826	IM_113	FALSE
18	30300001	30330000	4.49811881323528	4.12177747199071	1.90878382391251	TRUE	180	17	0.693839316671861	30300001	30810000	0.693839316671861	IM_113	FALSE
18	30810001	30840000	2.74646817650496	3.49469567229971	1.75165063673032	TRUE	181	508	0.644998018722129	30810001	46290000	0.644998018722128	IM_113	FALSE
18	46290001	46320000	5.60076279266357	4.06540402356361	2.85429461615862	TRUE	182	11	0.935034334819718	46290001	46620000	0.935034334819718	IM_113	FALSE
18	46620001	46650000	2.71287767158598	3.6112671583719	2.88788512107759	TRUE	183	405	0.655631172202027	46620001	59010000	0.655631172202027	IM_113	FALSE
18	59010001	59040000	4.06278988816673	4.6074475994509	1.34991221658075	TRUE	184	31	0.788625230135743	59010001	59940000	0.788625230135743	IM_113	FALSE
18	59940001	59970000	2.5795712434184	3.49707845228314	1.48321864474833	TRUE	185	596	0.659770026647932	59940001	78030000	0.659770026647932	IM_113	FALSE
19	270001	3e+05	1.81635035890416	1.97135849807534	NA	TRUE	186	383	0.728834564503484	270001	12420000	0.728834564503484	IM_113	FALSE
19	12420001	12450000	8.57780299900492	7.33789304593498	6.76145264010076	TRUE	187	29	1.80301048218935	12420001	13320000	1.80301048218936	IM_113	TRUE
19	13320001	13350000	5.32027353424399	4.90513676152057	3.25752946476093	TRUE	188	44	2.06601704697272	13320001	14700000	2.06601704697272	IM_113	TRUE
19	14700001	14730000	2.98569968575625	3.52620141819508	2.33457384848774	TRUE	189	114	1.09228481401426	14700001	18120000	1.09228481401426	IM_113	FALSE
19	18120001	18150000	4.24997279360246	4.7282726092592	1.26427310784622	TRUE	190	15	0.860646241231207	18120001	18570000	0.860646241231207	IM_113	FALSE
19	18570001	18600000	2.39938464580684	2.70068711718461	1.85058814779562	TRUE	191	131	0.680649285559092	18570001	29820000	0.680649285559092	IM_113	FALSE
19	29820001	29850000	8.75762496672824	7.27559119552229	6.3582403209214	TRUE	192	52	1.76700522898188	29820001	31380000	1.76700522898188	IM_113	TRUE
19	31380001	31410000	12.9427100949874	13.5107230181539	4.18508512825916	TRUE	193	31	1.56251222340431	31380001	32340000	1.56251222340431	IM_113	TRUE
19	32340001	32370000	2.00702829614883	1.49411158458328	10.9356817988386	TRUE	194	789	0.820039791755789	32340001	59100000	0.820039791755789	IM_113	FALSE
20	60001	90000	3.60534897781459	3.70949948525999	NA	TRUE	195	846	0.821090243102328	60001	30030000	0.821090243102328	IM_113	FALSE
20	30030001	30060000	5.08139789529195	4.87573806074538	1.47604891747736	TRUE	196	46	1.14352376330197	30030001	31410000	1.14352376330197	IM_113	FALSE
20	31410001	31440000	3.71995492229184	4.18611587551712	1.36144297300011	TRUE	197	18	0.501717230796998	31410001	31950000	0.501717230796998	IM_113	FALSE
20	31950001	31980000	5.09942374035748	4.82481174203764	1.37946881806564	TRUE	198	40	0.824353954186004	31950001	33180000	0.824353954186004	IM_113	FALSE
20	33180001	33210000	3.69073837028246	4.04020626128781	1.40868537007502	TRUE	199	40	0.662830854885535	33180001	34380000	0.662830854885535	IM_113	FALSE
20	34380001	34410000	2.60154524191892	1.70702862757101	1.08919312836353	TRUE	200	476	0.781214613643146	34380001	48780000	0.781214613643146	IM_113	FALSE
20	48780001	48810000	5.32976706313914	4.58497048147441	2.72822182122022	TRUE	201	14	1.05314469484934	48780001	49200000	1.05314469484934	IM_113	FALSE
20	49200001	49230000	3.27609267765694	3.70735686838453	2.0536743854822	TRUE	202	205	0.918787782260241	49200001	55470000	0.918787782260241	IM_113	FALSE
20	55470001	55500000	10.9546238902666	8.80966043594651	7.67853121260966	TRUE	203	19	2.09343468522635	55470001	56070000	2.09343468522635	IM_113	TRUE
20	56070001	56100000	4.82753693080411	5.81040821889997	6.12708695946249	TRUE	204	7	1.14958276793063	56070001	56280000	1.14958276793063	IM_113	FALSE
20	56280001	56310000	2.72910244781483	3.45719429909901	2.09843448298928	TRUE	205	196	0.843212724169521	56280001	62280000	0.843212724169521	IM_113	FALSE
20	62280001	62310000	4.23367607909119	3.82977347356075	1.50457363127636	TRUE	206	21	1.17564889513465	62280001	62910000	1.17564889513465	IM_113	FALSE
21	15480001	15510000	2.27606721094447	3.33117607084717	NA	TRUE	207	35	0.649864266456976	15480001	16560000	0.649864266456976	IM_113	FALSE
21	16560001	16590000	3.91618312359238	3.5105409964188	1.64011591264791	TRUE	208	9	0.339024626012853	16560001	16830000	0.339024626012853	IM_113	FALSE
21	16830001	16860000	2.32891231195877	3.02596536555241	1.58727081163361	TRUE	209	403	0.64870228420834	16830001	29040000	0.64870228420834	IM_113	FALSE
21	29040001	29070000	4.21068158184372	4.00507690432913	1.88176926988495	TRUE	210	16	0.56922594243515	29040001	29730000	0.56922594243515	IM_113	FALSE
21	29730001	29760000	2.76001796956876	2.95517710592561	1.45066361227496	TRUE	211	127	0.658955372094648	29730001	33630000	0.658955372094648	IM_113	FALSE
21	33630001	33660000	5.40388844055484	5.09115915312064	2.64387047098608	TRUE	212	17	1.2410323127961	33630001	34140000	1.2410323127961	IM_113	FALSE
21	34140001	34170000	2.77573137037919	3.58446037425508	2.62815707017565	TRUE	213	451	0.894763962812944	34140001	48090000	0.894763962812944	IM_113	FALSE
22	17280001	17310000	1.74541334674979	1.24408499722417	NA	TRUE	214	38	0.657172266785413	17280001	18570000	0.657172266785413	IM_113	FALSE
22	18570001	18600000	0.757694537256145	0.764037461052237	0.98771880949365	TRUE	215	96	0.51893492235603	18570001	23400000	0.51893492235603	IM_113	FALSE
22	23400001	23430000	4.92376721038904	3.19047397929495	4.1660726731329	TRUE	216	18	1.16927569233775	23400001	24060000	1.16927569233775	IM_113	FALSE
22	24060001	24090000	1.62535067429494	1.8040291244033	3.2984165360941	TRUE	217	34	0.834019659372375	24060001	25380000	0.834019659372375	IM_113	FALSE
22	25380001	25410000	0.737004964739625	0.624227279671504	0.888345709555319	TRUE	218	114	0.501640501023477	25380001	29190000	0.501640501023477	IM_113	FALSE
22	29190001	29220000	2.39086859443793	4.64862109262467	1.6538636296983	TRUE	219	23	0.984780994407343	29190001	29910000	0.984780994407343	IM_113	FALSE
22	29910001	29940000	10.1803565449514	3.49886602065021	7.78948795051348	TRUE	220	22	2.11933012568997	29910001	30570000	2.11933012568997	IM_113	TRUE
22	30570001	30600000	12.8834127168184	17.8465737653381	2.703056171867	TRUE	221	21	3.33753553033154	30570001	31200000	3.33753553033154	IM_113	TRUE
22	31200001	31230000	7.62807846098612	8.42703130689334	5.25533425583229	TRUE	222	33	1.92085630522496	31200001	32190000	1.92085630522496	IM_113	TRUE
22	32190001	32220000	0.592472606693675	1.10807725828765	7.03560585429244	TRUE	223	99	0.381862009245658	32190001	35340000	0.381862009245658	IM_113	FALSE
22	35340001	35370000	6.40503743725967	4.19116660037629	5.81256483056599	TRUE	224	145	1.89311725302883	35340001	39780000	1.89311725302883	IM_113	TRUE
22	39780001	39810000	1.08765627887442	0.972346008227629	5.31738115838525	TRUE	225	63	0.692252123564892	39780001	41670000	0.692252123564892	IM_113	FALSE
22	41670001	41700000	3.00691513699867	3.6850964005497	1.91925885812425	TRUE	226	8	0.563759972663987	41670001	41910000	0.563759972663987	IM_113	FALSE
22	41910001	41940000	0.803883271110924	0.910878687171098	2.20303186588774	TRUE	227	301	0.525623131834086	41910001	51180000	0.525623131834086	IM_113	FALSE
1	840001	870000	2.00151043625671	1.38248172810487	NA	TRUE	1	1217	0.552079197973012	840001	40650000	0.552079197973012	IM_115	FALSE
1	40650001	40680000	3.40901771106546	2.88447342915144	1.40750727480875	TRUE	2	204	0.786941099712691	40650001	46950000	0.786941099712691	IM_115	FALSE
1	46950001	46980000	2.48497886777904	1.95846781880593	0.924038843286419	TRUE	3	19	0.475247606631039	46950001	47700000	0.475247606631039	IM_115	FALSE
1	47700001	47730000	4.85251976485921	3.80346714260325	2.36754089708017	TRUE	4	5	0.734062780688839	47700001	47850000	0.734062780688839	IM_115	FALSE
1	47850001	47880000	2.77580516564616	2.86575290266177	2.07671459921305	TRUE	5	107	0.699530259783411	47850001	51060000	0.699530259783411	IM_115	FALSE
1	51060001	51090000	4.02174357822619	4.79401269623263	1.24593841258003	TRUE	6	79	0.773923005672207	51060001	53460000	0.773923005672207	IM_115	FALSE
1	53460001	53490000	2.79590193189278	1.99177844293373	1.22584164633341	TRUE	7	285	0.723329775166834	53460001	62130000	0.723329775166834	IM_115	FALSE
1	62130001	62160000	3.72278401490202	4.35875984849551	0.926882083009243	TRUE	8	64	0.774621709451368	62130001	64080000	0.774621709451368	IM_115	FALSE
1	64080001	64110000	2.95415517997154	2.77644530551244	0.768628834930477	TRUE	9	900	0.715088636874937	64080001	92160000	0.715088636874936	IM_115	FALSE
1	92160001	92190000	3.86101366635089	3.46572954487341	0.906858486379352	TRUE	10	53	0.583740219403597	92160001	93780000	0.583740219403597	IM_115	FALSE
1	93780001	93810000	2.94586693332516	3.08121625068113	0.915146733025734	TRUE	11	898	0.761093615404208	93780001	149940000	0.761093615404208	IM_115	FALSE
1	149940001	149970000	3.94599437259774	4.15445375120409	1.00012743927258	TRUE	12	50	0.806909836944824	149940001	151470000	0.806909836944824	IM_115	FALSE
1	151470001	151500000	3.10727937400953	3.07263987092109	0.838714998588212	TRUE	13	15	0.635675226200585	151470001	151920000	0.635675226200585	IM_115	FALSE
1	151920001	151950000	2.24439973791159	2.31591526228254	0.862879636097942	TRUE	14	48	0.644758131017741	151920001	153450000	0.644758131017741	IM_115	FALSE
1	153450001	153480000	3.06991591474278	3.47613499869079	0.825516176831189	TRUE	15	3047	0.750170103572318	153450001	249210000	0.750170103572318	IM_115	FALSE
2	30001	60000	3.96015932014707	4.37489788898994	NA	TRUE	16	781	0.920207231172136	30001	23970000	0.920207231172136	IM_115	FALSE
2	23970001	2.4e+07	4.8490220226256	4.94517883517513	0.888862702478529	TRUE	17	181	0.941539312581198	23970001	29460000	0.941539312581198	IM_115	FALSE
2	29460001	29490000	4.03359581977855	3.94715235731307	0.815426202847057	TRUE	18	77	0.839554977225337	29460001	31770000	0.839554977225337	IM_115	FALSE
2	31770001	31800000	5.02568297715112	5.01604493493093	0.992087157372572	TRUE	19	11	0.907370957718628	31770001	32100000	0.907370957718628	IM_115	FALSE
2	32100001	32130000	7.07713129600265	6.06642352479961	2.05144831885153	TRUE	20	26	1.05776266440718	32100001	32970000	1.05776266440718	IM_115	FALSE
2	32970001	3.3e+07	5.09432424679287	4.99702399658939	1.98280704920978	TRUE	21	1005	1.18803244016786	32970001	63870000	1.18803244016786	IM_115	FALSE
2	63870001	63900000	4.17279157959889	3.97183158363918	0.921532667193985	TRUE	22	588	0.999862939366221	63870001	81960000	0.999862939366221	IM_115	FALSE
2	81960001	81990000	2.9485525182824	3.69330039961575	1.22423906131649	TRUE	23	3513	0.700499778479036	81960001	203040000	0.700499778479036	IM_115	FALSE
2	203040001	203070000	4.35606553778721	4.53641209533919	1.40751301950481	TRUE	24	43	0.662242608190194	203040001	204390000	0.662242608190194	IM_115	FALSE
2	204390001	204420000	2.89953960195904	2.5541913674941	1.45652593582816	TRUE	25	1261	0.676979112234254	204390001	2.43e+08	0.676979112234254	IM_115	FALSE
3	90001	120000	2.91432294332234	2.1460735461597	NA	TRUE	26	1055	0.710440380855893	90001	32520000	0.710440380855893	IM_115	FALSE
3	32520001	32550000	3.87059586397454	4.01897771827974	0.956272920652193	TRUE	27	45	0.814087583403062	32520001	33870000	0.814087583403062	IM_115	FALSE
3	33870001	33900000	2.83934869189632	2.10157384783507	1.03124717207822	TRUE	28	431	0.719984881346127	33870001	47070000	0.719984881346127	IM_115	FALSE
3	47070001	47100000	3.91737315698663	4.95997522196856	1.07802446509031	TRUE	29	97	0.892823514440637	47070001	50130000	0.892823514440637	IM_115	FALSE
3	50130001	50160000	3.08260924035301	3.15589061917786	0.834763916633625	TRUE	30	234	0.726917315638779	50130001	57390000	0.726917315638779	IM_115	FALSE
3	57390001	57420000	4.2080250185934	3.86711033882795	1.12541577824039	TRUE	31	23	0.688952449329029	57390001	58110000	0.68895244932903	IM_115	FALSE
3	58110001	58140000	2.95766522009844	3.40358495787956	1.25035979849496	TRUE	32	2051	0.700094435995236	58110001	124920000	0.700094435995236	IM_115	FALSE
3	124920001	124950000	4.39660916504725	3.72594629420659	1.43894394494881	TRUE	33	15	0.825174859318027	124920001	125370000	0.825174859318027	IM_115	FALSE
3	125700001	125730000	2.80513324872133	1.62314509712234	1.59147591632592	TRUE	34	326	0.759364925165189	125700001	135870000	0.759364925165189	IM_115	FALSE
3	135870001	135900000	4.30828611306894	4.4810343257612	1.50315286434762	TRUE	35	25	0.911751101155868	135870001	136650000	0.911751101155868	IM_115	FALSE
3	136650001	136680000	3.03051471008106	3.13098353656047	1.27777140298788	TRUE	36	1986	0.743338102331444	136650001	197820000	0.743338102331444	IM_115	FALSE
4	90001	120000	2.91667724436114	2.11258234326875	NA	TRUE	37	1224	0.685197608613451	90001	38970000	0.685197608613451	IM_115	FALSE
4	38970001	3.9e+07	4.22885456859027	3.56570534222947	1.31217732422914	TRUE	38	59	0.785821262668027	38970001	40740000	0.785821262668027	IM_115	FALSE
4	40770001	40800000	2.94109050233764	2.85823367948305	1.28776406625264	TRUE	39	1241	0.745142710486499	40770001	83460000	0.7451427104865	IM_115	FALSE
4	83460001	83490000	1.71469862366402	1.81319912614528	1.22639187867362	TRUE	40	3474	0.479174085042336	83460001	190800000	0.479174085042336	IM_115	FALSE
5	60001	90000	2.90568350004105	1.64673908905808	NA	TRUE	41	1926	0.702246352603774	60001	64500000	0.702246352603774	IM_115	FALSE
5	64500001	64530000	3.86143003835346	3.43969894227631	0.95574653831241	TRUE	42	32	0.631398087637246	64500001	65490000	0.631398087637246	IM_115	FALSE
5	65490001	65520000	2.68299876670438	2.6520401351693	1.17843127164908	TRUE	43	93	0.656491777890484	65490001	68340000	0.656491777890484	IM_115	FALSE
5	68340001	68370000	4.36618394240732	4.63416504789256	1.68318517570294	TRUE	44	19	0.695588913322568	68340001	70860000	0.695588913322568	IM_115	FALSE
5	70860001	70890000	2.9619530043752	2.62322962753513	1.40423093803212	TRUE	45	2032	0.741060600539261	70860001	133590000	0.741060600539261	IM_115	FALSE
5	133590001	133620000	4.23811643808727	4.32986144517437	1.27616343371208	TRUE	46	25	0.898524966059342	133590001	134370000	0.898524966059342	IM_115	FALSE
5	134370001	134400000	2.64498486764083	2.34636518712014	1.59313157044644	TRUE	47	87	0.611294754510645	134370001	137130000	0.611294754510645	IM_115	FALSE
5	137130001	137160000	3.61098083775986	3.68491606497282	0.965995970119025	TRUE	48	99	0.782533428413756	137130001	140160000	0.782533428413756	IM_115	FALSE
5	140160001	140190000	2.92197786632103	2.24098799115183	0.689002971438828	TRUE	49	1299	0.711249183591988	140160001	180690000	0.711249183591988	IM_115	FALSE
6	210001	240000	4.192992153667	2.67636062544668	NA	TRUE	50	528	0.963356722373759	210001	16410000	0.963356722373759	IM_115	FALSE
6	16440001	16470000	2.9627744206536	3.28173279989145	1.2302177330134	TRUE	51	22	0.623091321865714	16440001	17100000	0.623091321865714	IM_115	FALSE
6	17100001	17130000	3.81033188411649	3.86131913359635	0.847557463462897	TRUE	52	50	0.661254216523592	17100001	18600000	0.661254216523592	IM_115	FALSE
6	18600001	18630000	2.98847764720343	3.03200819838903	0.821854236913063	TRUE	53	2101	0.744555757285749	18600001	89400000	0.744555757285749	IM_115	FALSE
6	89400001	89430000	3.76609749450766	5.0869757457811	0.777619847304233	TRUE	54	42	0.86617562992869	89400001	90660000	0.86617562992869	IM_115	FALSE
6	90660001	90690000	2.90500554803494	2.72510241228574	0.861091946472724	TRUE	55	312	0.685497121644896	90660001	100260000	0.685497121644896	IM_115	FALSE
6	100260001	100290000	1.73741116520848	1.94877569998856	1.16759438282646	TRUE	56	2299	0.485907770065578	100260001	170910000	0.485907770065578	IM_115	FALSE
7	30001	60000	2.93381951774501	0.685975090957288	NA	TRUE	57	141	0.796180017701437	30001	4500000	0.796180017701437	IM_115	FALSE
7	4500001	4530000	3.70761931080379	3.89435034217413	0.773799793058773	TRUE	58	57	0.679544358106184	4500001	6690000	0.679544358106184	IM_115	FALSE
7	6690001	6720000	2.87709709597103	3.05743429277291	0.830522214832752	TRUE	59	1039	0.69773591089094	6690001	39600000	0.69773591089094	IM_115	FALSE
7	39600001	39630000	4.11994867514472	4.2257104770173	1.24285157917369	TRUE	60	21	0.958886097499793	39600001	40320000	0.958886097499793	IM_115	FALSE
7	40320001	40350000	2.86025465004399	2.85759257013875	1.25969402510073	TRUE	61	522	0.69752433963755	40320001	64740000	0.69752433963755	IM_115	FALSE
7	64740001	64770000	3.75746624337618	4.75716190476202	0.897211593332189	TRUE	62	299	0.744330141912937	64740001	77610000	0.744330141912937	IM_115	FALSE
7	77610001	77640000	2.94268221918958	3.27343181718394	0.814784024186605	TRUE	63	651	0.711526931916589	77610001	97680000	0.711526931916589	IM_115	FALSE
7	97680001	97710000	3.74720376614806	4.58906093439531	0.804521546958481	TRUE	64	50	0.534120845250417	97680001	99210000	0.534120845250417	IM_115	FALSE
7	99210001	99240000	2.42324412029987	2.93385713914357	1.32395964584819	TRUE	65	11	0.442706249898896	99210001	99570000	0.442706249898896	IM_115	FALSE
7	99570001	99600000	3.81534887947774	3.31181695756434	1.39210475917787	TRUE	66	90	0.724308020204222	99570001	103140000	0.724308020204222	IM_115	FALSE
7	103140001	103170000	2.76997552836079	2.8793348370928	1.04537335111695	TRUE	67	45	0.646088557215156	103140001	104550000	0.646088557215156	IM_115	FALSE
7	104550001	104580000	4.29812486921064	3.76200373019647	1.52814934084985	TRUE	68	19	0.771198074877014	104550001	105210000	0.771198074877014	IM_115	FALSE
7	105210001	105240000	3.05062363659633	3.33947289648469	1.24750123261432	TRUE	69	1645	0.752490973625894	105210001	157230000	0.752490973625894	IM_115	FALSE
7	157230001	157260000	2.2729291056302	1.84780728377167	0.777694530966125	TRUE	70	60	0.754569931369386	157230001	159120000	0.754569931369386	IM_115	FALSE
8	180001	210000	2.15863159177239	2.38306653440983	NA	TRUE	71	60	0.719823757520336	180001	2430000	0.719823757520336	IM_115	FALSE
8	2430001	2460000	3.07065912956915	4.48383835848438	0.912027537796757	TRUE	72	1911	0.716662863341014	2430001	67440000	0.716662863341014	IM_115	FALSE
8	67440001	67470000	4.18307535902965	4.29222859793871	1.1124162294605	TRUE	73	26	0.593608089010339	67440001	68220000	0.593608089010339	IM_115	FALSE
8	68220001	68250000	3.01843493964661	3.25245219470827	1.16464041938304	TRUE	74	983	0.740975619214185	68220001	98610000	0.740975619214185	IM_115	FALSE
8	98610001	98640000	4.30966016872495	4.3206135041755	1.29122522907834	TRUE	75	986	0.913418345486539	98610001	128700000	0.913418345486539	IM_115	FALSE
8	128700001	128730000	5.18787237055662	7.11494485822277	0.87821220183167	TRUE	76	563	1.14372301671488	128700001	146310000	1.14372301671488	IM_115	FALSE
9	210001	240000	1.70523798726528	1.35511345350827	NA	TRUE	77	882	0.475557537940885	210001	27390000	0.475557537940885	IM_115	FALSE
9	27390001	27420000	2.75085118083636	2.7756393912029	1.04561319357108	TRUE	78	198	0.69453358070617	27390001	33690000	0.69453358070617	IM_115	FALSE
9	33810001	33840000	4.59537208629868	5.68456831967979	1.84452090546232	TRUE	79	14	0.733650255613458	33810001	34230000	0.733650255613458	IM_115	FALSE
9	34230001	34260000	3.04261839723775	2.42718715192885	1.55275368906093	TRUE	80	177	0.716246751485664	34230001	7.2e+07	0.716246751485664	IM_115	FALSE
9	72000001	72030000	1.74850613279431	1.79059776520417	1.29411226444345	TRUE	81	2209	0.471700572071938	72000001	1.41e+08	0.471700572071938	IM_115	FALSE
10	120001	150000	3.0788868947189	2.1751534810555	NA	TRUE	82	1786	0.767646408535765	120001	64980000	0.767646408535765	IM_115	FALSE
10	64980001	65010000	4.36535412597428	5.04445118705418	1.28646723125539	TRUE	83	18	0.853710336043269	64980001	65520000	0.853710336043269	IM_115	FALSE
10	65520001	65550000	2.91246733175991	2.53050056545317	1.45288679421438	TRUE	84	129	0.637649120353849	65520001	69450000	0.637649120353849	IM_115	FALSE
10	69480001	69510000	4.26328312455418	4.21885670294808	1.35081579279428	TRUE	85	52	0.810003550856712	69480001	71070000	0.810003550856712	IM_115	FALSE
10	71070001	71100000	2.92021046239246	2.55720057213984	1.34307266216173	TRUE	86	92	0.597756371841208	71070001	73860000	0.597756371841208	IM_115	FALSE
10	73860001	73890000	3.93264243420384	3.57883721170396	1.01243197181138	TRUE	87	107	0.765321801714267	73860001	77250000	0.765321801714267	IM_115	FALSE
10	77250001	77280000	2.92692034404098	2.47919548715147	1.00572209016286	TRUE	88	1854	0.730981191437138	77250001	135420000	0.730981191437138	IM_115	FALSE
11	210001	240000	2.77682155683215	2.36789870002907	NA	TRUE	89	270	0.775374762429289	210001	9120000	0.775374762429289	IM_115	FALSE
11	9120001	9150000	3.80066919646513	4.89281820713526	1.02384763963298	TRUE	90	39	0.84885845808907	9120001	10290000	0.84885845808907	IM_115	FALSE
11	10290001	10320000	2.82943717420548	2.94628529490747	0.971232022259652	TRUE	91	725	0.712290772969548	10290001	32460000	0.712290772969548	IM_115	FALSE
11	32460001	32490000	4.00365325142898	4.3903227951379	1.1742160772235	TRUE	92	30	0.543332817921673	32460001	33390000	0.543332817921673	IM_115	FALSE
11	33390001	33420000	2.89439453468253	2.39340442532809	1.10925871674645	TRUE	93	430	0.654222274658549	33390001	46560000	0.654222274658549	IM_115	FALSE
11	46560001	46590000	3.89005683873732	4.48710326821594	0.995662304054797	TRUE	94	52	0.773408008026275	46560001	48150000	0.773408008026274	IM_115	FALSE
11	48150001	48180000	3.03827310189171	3.06103544178279	0.851783736845614	TRUE	95	1639	0.725775754328484	48150001	107520000	0.725775754328483	IM_115	FALSE
11	107520001	107550000	3.88995236108454	3.55715975800955	0.851679259192835	TRUE	96	41	0.68605507058556	107520001	108810000	0.68605507058556	IM_115	FALSE
11	108810001	108840000	2.93886281578668	2.30606868183654	0.951089545297862	TRUE	97	301	0.753498465020916	108810001	118080000	0.753498465020916	IM_115	FALSE
11	118080001	118110000	3.83347869496305	3.81339104881587	0.894615879176373	TRUE	98	39	0.741422975632485	118080001	119280000	0.741422975632485	IM_115	FALSE
11	119280001	119310000	2.80833221658785	2.99577607882879	1.0251464783752	TRUE	99	513	0.666455107391962	119280001	134940000	0.666455107391962	IM_115	FALSE
12	180001	210000	2.97465191423555	1.84530175919786	NA	TRUE	100	607	0.722978307657748	180001	19380000	0.722978307657748	IM_115	FALSE
12	19380001	19410000	4.6936673313584	4.15348463904905	1.71901541712285	TRUE	101	12	0.714634489980945	19380001	19740000	0.714634489980945	IM_115	FALSE
12	19740001	19770000	2.89168842327264	2.32624418760757	1.80197890808576	TRUE	102	376	0.709403247418421	19740001	31410000	0.709403247418421	IM_115	FALSE
12	31410001	31440000	3.76162651181087	4.07627438694859	0.869938088538226	TRUE	103	55	0.626444840106346	31410001	33060000	0.626444840106346	IM_115	FALSE
12	33060001	33090000	2.91056706866934	3.08738899941005	0.851059443141524	TRUE	104	370	0.705406581642795	33060001	48990000	0.705406581642795	IM_115	FALSE
12	48990001	49020000	3.86018098924179	3.60668616463706	0.949613920572449	TRUE	105	94	0.744685506980422	48990001	51810000	0.744685506980422	IM_115	FALSE
12	51810001	51840000	3.11410531259448	2.65695013748144	0.746075676647309	TRUE	106	2652	0.782147942872485	51810001	133830000	0.782147942872485	IM_115	FALSE
13	19530001	19560000	1.73397738881363	1.46569195128801	NA	TRUE	107	3066	0.473722355941362	19530001	115110000	0.473722355941362	IM_115	FALSE
14	20190001	20220000	2.85102338338746	3.57331858049534	NA	TRUE	108	354	0.707574705465166	20190001	31350000	0.707574705465166	IM_115	FALSE
14	31350001	31380000	4.43154128344476	3.63429905916792	1.5805179000573	TRUE	109	18	0.630797142467257	31350001	31890000	0.630797142467257	IM_115	FALSE
14	31890001	31920000	2.81055478472193	2.99655017112318	1.62098649872283	TRUE	110	97	0.693257149149747	31890001	34860000	0.693257149149747	IM_115	FALSE
14	34860001	34890000	3.95325799932456	3.80909175714555	1.14270321460263	TRUE	111	50	0.765365127845582	34860001	36390000	0.765365127845582	IM_115	FALSE
14	36390001	36420000	2.87979643415849	3.17581519942561	1.07346156516607	TRUE	112	892	0.753247884249093	36390001	63840000	0.753247884249093	IM_115	FALSE
14	63840001	63870000	3.97160443458802	3.68471494611421	1.09180800042953	TRUE	113	35	0.917045936512509	63840001	64890000	0.917045936512509	IM_115	FALSE
14	64890001	64920000	2.92075422254235	2.83913127782653	1.05085021204567	TRUE	114	1358	0.715167754434317	64890001	107310000	0.715167754434317	IM_115	FALSE
15	22320001	22350000	2.83666821002562	3.92114741488818	NA	TRUE	115	478	0.676808724998424	22320001	40770000	0.676808724998424	IM_115	FALSE
15	40770001	40800000	3.78658458302701	4.36075141329644	0.949916373001391	TRUE	116	134	0.835536860676871	40770001	45030000	0.835536860676871	IM_115	FALSE
15	45030001	45060000	3.02949945839219	2.40990473818365	0.757085124634818	TRUE	117	626	0.795993191175389	45030001	64470000	0.795993191175389	IM_115	FALSE
15	64470001	64500000	3.89047476328511	3.65194712852929	0.860975304892919	TRUE	118	56	0.840163210481243	64470001	66180000	0.840163210481243	IM_115	FALSE
15	66180001	66210000	2.90148146131089	1.73607059086903	0.988993301974219	TRUE	119	1138	0.721372668565786	66180001	102390000	0.721372668565786	IM_115	FALSE
16	90001	120000	3.24860001704494	1.93402017592329	NA	TRUE	120	2292	0.738864551583688	90001	90150000	0.738864551583688	IM_115	FALSE
17	1	30000	1.94444421003267	0.715947219927514	NA	TRUE	121	1988	0.53036809099917	1	70020000	0.53036809099917	IM_115	FALSE
17	70020001	70050000	3.28971465204164	3.33670368148415	1.34527044200896	TRUE	122	349	0.714723385996683	70020001	80850000	0.714723385996683	IM_115	FALSE
17	80850001	80880000	2.17039183874878	2.37184971116729	1.11932281329285	TRUE	123	8	0.291268566611107	80850001	81090000	0.291268566611107	IM_115	FALSE
18	150001	180000	1.75596909225174	2.40598672787134	NA	TRUE	124	42	0.444779249455246	150001	1440000	0.444779249455246	IM_115	FALSE
18	1440001	1470000	2.94550287958802	3.25198235735563	1.18953378733628	TRUE	125	414	0.683494086850217	1440001	14940000	0.683494086850217	IM_115	FALSE
18	18540001	18570000	4.05175315548677	4.27086727430611	1.10625027589875	TRUE	126	40	0.646506666582717	18540001	19800000	0.646506666582717	IM_115	FALSE
18	19800001	19830000	2.84547382721147	3.08283611410299	1.2062793282753	TRUE	127	1912	0.692083452344299	19800001	78030000	0.692083452344298	IM_115	FALSE
19	270001	3e+05	2.18434171401316	2.61345787108427	NA	TRUE	128	7	0.727428519989138	270001	480000	0.727428519989138	IM_115	FALSE
19	480001	510000	3.70542629451092	3.28465721221755	1.52108458049777	TRUE	129	483	0.674631387329979	480001	15720000	0.674631387329979	IM_115	FALSE
19	15720001	15750000	2.37874684046615	2.88228474291551	1.32667945404477	TRUE	130	15	0.766308002780408	15720001	16170000	0.766308002780408	IM_115	FALSE
19	16170001	16200000	3.68892288651802	3.50196614219636	1.31017604605187	TRUE	131	158	0.714287974330172	16170001	23820000	0.714287974330172	IM_115	FALSE
19	24120001	24150000	2.29905971328217	2.38803741852207	1.38986317323585	TRUE	132	925	0.623904584144248	24120001	59100000	0.623904584144248	IM_115	FALSE
20	60001	90000	3.00472442532436	2.604168463529	NA	TRUE	133	1374	0.764595087428288	60001	45960000	0.764595087428288	IM_115	FALSE
20	45960001	45990000	4.2067214743082	4.16744010352845	1.20199704898384	TRUE	134	15	0.799890964928258	45960001	46410000	0.799890964928258	IM_115	FALSE
20	46410001	46440000	2.39568334359657	1.8925905576973	1.81103813071163	TRUE	135	26	0.708829293226332	46410001	47250000	0.708829293226332	IM_115	FALSE
20	47250001	47280000	3.31784614433411	3.58018690595724	0.922162800737536	TRUE	136	513	0.69529155565218	47250001	62910000	0.69529155565218	IM_115	FALSE
21	15480001	15510000	2.95853165165209	3.01721857134296	NA	TRUE	137	1058	0.658389428458711	15480001	48090000	0.658389428458711	IM_115	FALSE
22	17280001	17310000	1.83898700173648	2.06846213510926	NA	TRUE	138	963	0.485768651069171	17280001	49500000	0.485768651069171	IM_115	FALSE
22	49530001	49560000	2.89687623867635	2.3625714489532	1.05788923693987	TRUE	139	52	0.747718678422838	49530001	51180000	0.747718678422838	IM_115	FALSE
1	840001	870000	4.1395461109932	3.05942912857489	NA	TRUE	1	41	0.819403612731385	840001	2340000	0.819403612731385	IM_116	FALSE
1	2340001	2370000	3.60640841038212	2.93046160312592	0.533137700611072	TRUE	2	44	0.588109163162889	2340001	3840000	0.588109163162889	IM_116	FALSE
1	3840001	3870000	2.7533719116552	2.43773824731366	0.853036498726926	TRUE	3	58	0.461242299066742	3840001	5820000	0.461242299066742	IM_116	FALSE
1	5820001	5850000	3.61599387377018	3.52063049460338	0.86262196211498	TRUE	4	179	0.692647082879629	5820001	11220000	0.692647082879629	IM_116	FALSE
1	11220001	11250000	2.52714586155354	2.29294913435315	1.08884801221664	TRUE	5	179	0.540439533244749	11220001	18060000	0.540439533244749	IM_116	FALSE
1	18060001	18090000	1.77555583322705	1.5062441591474	0.751590028326482	TRUE	6	36	0.380764762781135	18060001	19140000	0.380764762781135	IM_116	FALSE
1	19140001	19170000	2.75140803011676	2.71103607465677	0.975852196889711	TRUE	7	513	0.593367456723368	19140001	35460000	0.593367456723368	IM_116	FALSE
1	35460001	35490000	5.00118083848085	6.06030409978544	2.24977280836408	TRUE	8	4521	0.778879815363093	35460001	203760000	0.778879815363093	IM_116	FALSE
1	203760001	203790000	5.76850479086347	5.38703290069542	0.767323952382623	TRUE	9	246	0.85253130748637	203760001	211890000	0.85253130748637	IM_116	FALSE
1	211890001	211920000	4.99927260650528	4.53289605620796	0.769232184358192	TRUE	10	800	0.755749425023741	211890001	236790000	0.755749425023741	IM_116	FALSE
1	236790001	236820000	4.11344332899722	3.52315221481455	0.885829277508059	TRUE	11	57	0.527543056692755	236790001	238590000	0.527543056692756	IM_116	FALSE
1	238590001	238620000	5.00516655808225	5.66889574304094	0.891723229085029	TRUE	12	23	0.645791730131562	238590001	239280000	0.645791730131562	IM_116	FALSE
1	239280001	239310000	4.0859919761882	4.05043931533017	0.919174581894048	TRUE	13	115	0.660775537300381	239280001	242970000	0.660775537300381	IM_116	FALSE
1	243000001	243030000	4.91775633883126	5.11406119923845	0.831764362643055	TRUE	14	93	0.678117802671484	243000001	246150000	0.678117802671484	IM_116	FALSE
1	246150001	246180000	5.53527790994408	5.51636279751817	0.617521571112827	TRUE	15	86	0.632791604221997	246150001	249210000	0.632791604221997	IM_116	FALSE
2	30001	60000	4.97919665395446	5.38805185200952	NA	TRUE	16	27	0.637275894268483	30001	870000	0.637275894268483	IM_116	FALSE
2	870001	9e+05	3.98303855591384	4.08205614202608	0.996158098040627	TRUE	17	20	0.52187015205081	870001	1500000	0.52187015205081	IM_116	FALSE
2	1500001	1530000	5.14774468389971	5.14623452403728	1.16470612798587	TRUE	18	8	0.356471118204338	1500001	1770000	0.356471118204338	IM_116	FALSE
2	1770001	1800000	3.62873805656125	3.35185171604705	1.51900662733846	TRUE	19	41	0.518339260117181	1770001	3e+06	0.518339260117181	IM_116	FALSE
2	3000001	3030000	4.64036300364346	4.44166461051784	1.01162494708222	TRUE	20	24	0.630373148745423	3000001	3750000	0.630373148745423	IM_116	FALSE
2	3750001	3780000	3.83835775713303	3.37510067425054	0.802005246510432	TRUE	21	2691	0.675701168849261	3750001	86250000	0.675701168849261	IM_116	FALSE
2	86250001	86280000	4.92227493865059	5.07535898613377	1.08391718151756	TRUE	22	273	0.709952758688242	86250001	103560000	0.709952758688242	IM_116	FALSE
2	103560001	103590000	4.13844640920322	4.60465726446412	0.783828529447373	TRUE	23	68	0.525402745413855	103560001	105630000	0.525402745413855	IM_116	FALSE
2	105630001	105660000	4.78623288933422	4.71995926785175	0.647786480131001	TRUE	24	44	0.560434568226016	105630001	107220000	0.560434568226016	IM_116	FALSE
2	107220001	107250000	4.1965586747176	4.12362364551478	0.589674214616618	TRUE	25	55	0.571353184601367	107220001	108960000	0.571353184601367	IM_116	FALSE
2	108960001	108990000	4.95931888981362	4.67325832538798	0.762760215096019	TRUE	26	124	0.729725485615567	108960001	114780000	0.729725485615567	IM_116	FALSE
2	114780001	114810000	4.06219481931005	3.20224968000295	0.897124070503575	TRUE	27	124	0.54947505788857	114780001	118650000	0.54947505788857	IM_116	FALSE
2	118680001	118710000	5.06391123464288	4.78684676995648	1.00171641533283	TRUE	28	10	0.384583889197661	118680001	118980000	0.384583889197661	IM_116	FALSE
2	118980001	119010000	4.2544321137229	3.1811433630248	0.809479120919982	TRUE	29	737	0.718930187500501	118980001	143310000	0.718930187500501	IM_116	FALSE
2	143310001	143340000	5.00415598105955	4.92387227707364	0.749723867336649	TRUE	30	2393	0.767319567893143	143310001	217080000	0.767319567893143	IM_116	FALSE
2	217080001	217110000	3.70854894713693	3.92612470068427	1.29560703392261	TRUE	31	400	0.644397365485989	217080001	229230000	0.644397365485989	IM_116	FALSE
2	229230001	229260000	2.55673878106187	2.313326356515	1.15181016607507	TRUE	32	56	0.593807662289955	229230001	230970000	0.593807662289955	IM_116	FALSE
2	230970001	2.31e+08	3.55384432343381	4.28220754355583	0.997105542371936	TRUE	33	391	0.670425498628164	230970001	2.43e+08	0.670425498628164	IM_116	FALSE
3	90001	120000	4.02552876477676	4.7108883278632	NA	TRUE	34	144	0.567983449037056	90001	4500000	0.567983449037056	IM_116	FALSE
3	4500001	4530000	5.21138846623526	4.95703522785483	1.1858597014585	TRUE	35	18	0.761256221277104	4500001	5070000	0.761256221277104	IM_116	FALSE
3	5070001	5100000	4.01381639917399	4.2008348223192	1.19757206706127	TRUE	36	115	0.634485338705413	5070001	8550000	0.634485338705413	IM_116	FALSE
3	8550001	8580000	5.50194773335217	5.12702084538041	1.48813133417818	TRUE	37	31	0.825645446916722	8550001	9510000	0.825645446916722	IM_116	FALSE
3	9510001	9540000	3.77232164418075	3.69138472600716	1.72962608917142	TRUE	38	2543	0.685912494352588	9510001	88200000	0.685912494352588	IM_116	FALSE
3	88200001	88230000	2.16999497543269	1.96207842209567	1.60232666874806	TRUE	39	21	0.443508098079027	88200001	88830000	0.443508098079027	IM_116	FALSE
3	88830001	88860000	3.89074667747789	3.08191073722737	1.7207517020452	TRUE	40	170	0.641715981057153	88830001	97470000	0.641715981057153	IM_116	FALSE
3	97470001	97500000	5.16210827899366	4.73274150015438	1.27136160151577	TRUE	41	26	0.65526544363731	97470001	98280000	0.65526544363731	IM_116	FALSE
3	98280001	98310000	4.12227715021304	4.39073915203244	1.03983112878062	TRUE	42	185	0.615243639454201	98280001	103980000	0.615243639454201	IM_116	FALSE
3	103980001	104010000	5.52670489421293	5.45209513990222	1.4044277439999	TRUE	43	10	0.836266831793874	103980001	104280000	0.836266831793873	IM_116	FALSE
3	104280001	104310000	3.12127116842588	3.38134309265039	2.40543372578706	TRUE	44	484	0.627881045107436	104280001	119040000	0.627881045107436	IM_116	FALSE
3	119040001	119070000	4.02324753352422	3.97947379812292	0.901976365098343	TRUE	45	47	0.712800944730426	119040001	120480000	0.712800944730426	IM_116	FALSE
3	120480001	120510000	3.42976807568479	3.23958604033159	0.593479457839427	TRUE	46	432	0.587557510233778	120480001	134310000	0.587557510233778	IM_116	FALSE
3	134310001	134340000	2.89726744785354	2.56440890288275	0.532500627831249	TRUE	47	46	0.56616431255975	134310001	135720000	0.56616431255975	IM_116	FALSE
3	135720001	135750000	4.10691378663905	4.82232761598995	1.2096463387855	TRUE	48	57	0.717259600966437	135720001	137490000	0.717259600966437	IM_116	FALSE
3	137490001	137520000	5.19771335979394	4.89253363176975	1.0907995731549	TRUE	49	170	0.754800458560931	137490001	142710000	0.754800458560931	IM_116	FALSE
3	142710001	142740000	6.4997147041447	6.68588470811117	1.30200134435076	TRUE	50	794	0.843279571774631	142710001	167100000	0.843279571774631	IM_116	FALSE
3	167100001	167130000	7.31016019857629	8.06769183012576	0.810445494431584	TRUE	51	46	0.813805629919838	167100001	168480000	0.813805629919838	IM_116	FALSE
3	168480001	168510000	8.43406690119991	10.1806679412345	1.12390670262363	TRUE	52	35	0.79777626544279	168480001	169530000	0.79777626544279	IM_116	FALSE
3	169530001	169560000	7.28613912416851	6.92669474029928	1.1479277770314	TRUE	53	333	0.903543891288068	169530001	179790000	0.903543891288068	IM_116	FALSE
3	179790001	179820000	6.42329200287817	5.79815089485994	0.862847121290341	TRUE	54	81	0.824359069356441	179790001	182250000	0.824359069356441	IM_116	FALSE
3	182250001	182280000	7.2603313004887	7.61145413587475	0.837039297610533	TRUE	55	140	0.974876902738236	182250001	186480000	0.974876902738236	IM_116	FALSE
3	186480001	186510000	7.99806500730364	7.7769619591055	0.737733706814936	TRUE	56	360	0.949611520206566	186480001	197820000	0.949611520206566	IM_116	FALSE
4	90001	120000	7.96895369071908	8.54066330174718	NA	TRUE	57	147	1.18718489444699	90001	5160000	1.18718489444699	IM_116	FALSE
4	5160001	5190000	4.2797386222287	5.39153238177531	3.68921506849038	TRUE	58	423	0.735989921521199	5160001	19110000	0.735989921521199	IM_116	FALSE
4	19110001	19140000	5.28208846090645	5.14597745181307	1.00234983867775	TRUE	59	55	0.516969231558121	19110001	20760000	0.516969231558121	IM_116	FALSE
4	20760001	20790000	4.05569435953273	4.40334762148666	1.22639410137372	TRUE	60	833	0.718924336706929	20760001	46080000	0.718924336706929	IM_116	FALSE
4	46080001	46110000	5.00466125998519	5.79848524326543	0.948966900452453	TRUE	61	109	0.709461866678674	46080001	53040000	0.709461866678674	IM_116	FALSE
4	53040001	53070000	4.07947799582141	3.55577669259192	0.925183264163775	TRUE	62	1083	0.685914272378575	53040001	87300000	0.685914272378575	IM_116	FALSE
4	87300001	87330000	3.10118084996768	3.5975685908408	0.978297145853733	TRUE	63	1351	0.58968795682148	87300001	128970000	0.58968795682148	IM_116	FALSE
4	128970001	1.29e+08	4.33120582416666	4.31907580375291	1.23002497419898	TRUE	64	707	0.645008341517661	128970001	151260000	0.645008341517661	IM_116	FALSE
4	151260001	151290000	3.12117607909641	3.60092091832239	1.21002974507024	TRUE	65	1184	0.593887236152995	151260001	187260000	0.593887236152995	IM_116	FALSE
4	187260001	187290000	2.43428469411194	2.26610908994043	0.686891384984479	TRUE	66	106	0.51284973958704	187260001	190800000	0.51284973958704	IM_116	FALSE
5	60001	90000	6.61123869922524	5.94469018083917	NA	TRUE	67	44	1.07604496891575	60001	1830000	1.07604496891575	IM_116	FALSE
5	1830001	1860000	5.09999429757083	5.13025661549519	1.51124440165441	TRUE	68	373	0.666077742512967	1830001	13290000	0.666077742512967	IM_116	FALSE
5	13290001	13320000	6.2809616272772	6.96759158251425	1.18096732970636	TRUE	69	1045	0.876606252781014	13290001	50160000	0.876606252781014	IM_116	FALSE
5	50160001	50190000	4.78021589790783	4.39824885624902	1.50074572936936	TRUE	70	107	0.633383493191092	50160001	53430000	0.633383493191092	IM_116	FALSE
5	53430001	53460000	1.95579600942876	3.11480823330289	2.82441988847907	TRUE	71	544	0.490339110057612	53430001	72210000	0.490339110057612	IM_116	FALSE
5	72210001	72240000	3.04300280551332	4.69227283415995	1.08720679608455	TRUE	72	33	0.653413049837279	72210001	73230000	0.653413049837279	IM_116	FALSE
5	73230001	73260000	1.93383776360595	1.17565619244142	1.10916504190736	TRUE	73	537	0.485416979242701	73230001	89880000	0.485416979242701	IM_116	FALSE
5	89880001	89910000	3.16463502784037	3.2200603119065	1.23079726423441	TRUE	74	1964	0.643787646783077	89880001	150390000	0.643787646783077	IM_116	FALSE
5	150390001	150420000	4.0801552774734	4.12479164286325	0.915520249633037	TRUE	75	653	0.656291702442051	150390001	170340000	0.656291702442051	IM_116	FALSE
5	170340001	170370000	4.74868659140876	4.96553597620315	0.668531313935356	TRUE	76	105	0.596148125394206	170340001	173490000	0.596148125394206	IM_116	FALSE
5	173490001	173520000	4.05408281781055	3.79571334159832	0.694603773598209	TRUE	77	52	0.609636738674081	173490001	175110000	0.609636738674081	IM_116	FALSE
5	175110001	175140000	4.84533712529169	4.96586908123105	0.791254307481136	TRUE	78	53	0.743580054384938	175110001	177060000	0.743580054384938	IM_116	FALSE
5	177390001	177420000	1.95149815237447	1.74938309063346	2.89383897291722	TRUE	79	102	0.485991812813152	177390001	180690000	0.485991812813152	IM_116	FALSE
6	210001	240000	5.5129521098845	5.64873007543122	NA	TRUE	80	2235	0.79895925143082	210001	74790000	0.79895925143082	IM_116	FALSE
6	74790001	74820000	6.18375201767031	5.89281587720721	0.670799907785804	TRUE	81	53	0.780329898101298	74790001	76410000	0.780329898101298	IM_116	FALSE
6	76410001	76440000	4.46550085569098	4.75094139858046	1.71825116197933	TRUE	82	2944	0.687328168489949	76410001	166890000	0.687328168489949	IM_116	FALSE
6	166890001	166920000	5.21583581118712	5.22457824510991	0.750334955496145	TRUE	83	122	0.722504502857451	166890001	170910000	0.722504502857451	IM_116	FALSE
7	30001	60000	4.68202608674699	3.89155740343633	NA	TRUE	84	36	0.822470273621671	30001	1200000	0.822470273621671	IM_116	FALSE
7	1200001	1230000	3.80221462622009	3.47802002426271	0.879811460526901	TRUE	85	493	0.640327076801133	1200001	16950000	0.640327076801133	IM_116	FALSE
7	16950001	16980000	4.54341276852809	4.93330333154733	0.741198142307999	TRUE	86	59	0.731904858629344	16950001	18720000	0.731904858629344	IM_116	FALSE
7	18720001	18750000	3.83275030655121	3.80260897482331	0.710662461976881	TRUE	87	442	0.680565371812899	18720001	32490000	0.680565371812899	IM_116	FALSE
7	32490001	32520000	4.69112052682191	4.68020709939109	0.858370220270708	TRUE	88	740	0.714509102183005	32490001	63630000	0.714509102183005	IM_116	FALSE
7	63900001	63930000	5.66172076995931	5.9973538218496	0.970600243137397	TRUE	89	47	0.857852471063698	63900001	66870000	0.857852471063698	IM_116	FALSE
7	66870001	66900000	4.51965767731028	4.80130360703619	1.14206309264904	TRUE	90	69	0.606386695443734	66870001	69060000	0.606386695443734	IM_116	FALSE
7	69060001	69090000	5.88788850152783	5.90551504821605	1.36823082421756	TRUE	91	40	0.564659213619665	69060001	70260000	0.564659213619665	IM_116	FALSE
7	70260001	70290000	4.66079464059609	4.8296204771193	1.22709386093175	TRUE	92	56	0.540693180671551	70260001	71970000	0.540693180671551	IM_116	FALSE
7	72720001	72750000	5.85380943066816	5.46253030480669	1.19301479007208	TRUE	93	2473	0.868842692278633	72720001	152700000	0.868842692278633	IM_116	FALSE
7	152700001	152730000	4.32370297238241	3.93654508062203	1.53010645828576	TRUE	94	50	0.675363150952914	152700001	154650000	0.675363150952914	IM_116	FALSE
7	154650001	154680000	5.50346106139406	5.46785738511022	1.17975808901165	TRUE	95	125	0.792185244173077	154650001	158520000	0.792185244173076	IM_116	FALSE
7	158520001	158550000	7.04648148320522	6.98358873267342	1.54302042181116	TRUE	96	20	1.0735572976085	158520001	159120000	1.0735572976085	IM_116	FALSE
8	180001	210000	3.81095947604004	3.22425314233267	NA	TRUE	97	13	0.831494755954382	180001	750000	0.831494755954382	IM_116	FALSE
8	750001	780000	2.98148143856859	3.51307150947244	0.829478037471452	TRUE	98	632	0.612790611551368	750001	22230000	0.612790611551368	IM_116	FALSE
8	22230001	22260000	4.16486806042638	5.2482838183557	1.18338662185779	TRUE	99	517	0.688313934558402	22230001	37920000	0.688313934558402	IM_116	FALSE
8	37920001	37950000	5.1508659158264	6.20356813362757	0.985997855400027	TRUE	100	44	0.776879302358573	37920001	39240000	0.776879302358573	IM_116	FALSE
8	39240001	39270000	2.31862296587448	3.05225355746651	2.83224294995192	TRUE	101	5	0.638649547688305	39240001	39390000	0.638649547688305	IM_116	FALSE
8	39390001	39420000	5.44229925455621	5.67816571114088	3.12367628868173	TRUE	102	335	0.818264634682547	39390001	54210000	0.818264634682547	IM_116	FALSE
8	54210001	54240000	6.31427589028322	6.00234826279959	0.87197663572701	TRUE	103	148	0.878419370261214	54210001	58890000	0.878419370261214	IM_116	FALSE
8	58890001	58920000	7.16057335940785	7.02560197073598	0.84629746912463	TRUE	104	1029	0.913550535424827	58890001	90540000	0.913550535424826	IM_116	FALSE
8	90570001	90600000	8.1670412684593	7.91729152827974	1.00646790905145	TRUE	105	66	0.936103336651625	90570001	92610000	0.936103336651625	IM_116	FALSE
8	92610001	92640000	6.91376165289879	6.60781244748893	1.25327961556051	TRUE	106	73	0.88070215598297	92610001	94890000	0.88070215598297	IM_116	FALSE
8	94890001	94920000	7.75545703892495	8.77431079515151	0.841695386026165	TRUE	107	136	0.885397644343304	94890001	99150000	0.885397644343304	IM_116	FALSE
8	99150001	99180000	8.60387415541776	8.6197226642582	0.848417116492807	TRUE	108	281	1.02845915017798	99150001	107790000	1.02845915017798	IM_116	FALSE
8	107790001	107820000	7.26611368951034	6.7947614921442	1.33776046590742	TRUE	109	287	0.890022225926861	107790001	116430000	0.890022225926861	IM_116	FALSE
8	116430001	116460000	8.92225255194534	9.6885308788233	1.656138862435	TRUE	110	344	0.934722393085042	116430001	126870000	0.934722393085041	IM_116	FALSE
8	126870001	126900000	8.01409158969646	7.38883965543285	0.90816096224888	TRUE	111	62	0.850305916457032	126870001	128880000	0.850305916457032	IM_116	FALSE
8	128880001	128910000	8.98446822003524	9.20558914216335	0.970376630338782	TRUE	112	387	1.08776348384405	128880001	140730000	1.08776348384405	IM_116	FALSE
8	140730001	140760000	11.5778761369537	11.6349655528119	2.5934079169185	TRUE	113	59	1.19065477893008	140730001	142530000	1.19065477893008	IM_116	FALSE
8	142530001	142560000	10.0404191755842	7.93849840842033	1.53745696136956	TRUE	114	35	1.12902409699632	142530001	143700000	1.12902409699632	IM_116	FALSE
8	143700001	143730000	11.9828156824349	11.3417921445526	1.94239650685072	TRUE	115	57	1.30156729178419	143700001	145740000	1.30156729178419	IM_116	FALSE
8	145740001	145770000	15.9819537346965	15.3195718233797	3.99913805226164	TRUE	116	19	1.51871522313717	145740001	146310000	1.51871522313717	IM_116	TRUE
9	210001	240000	2.68630149774978	3.38641186822259	NA	TRUE	117	52	0.4928502103788	210001	1860000	0.4928502103788	IM_116	FALSE
9	1860001	1890000	3.25571036327986	3.70568232677299	0.569408865530079	TRUE	118	87	0.539801305679641	1860001	4470000	0.539801305679641	IM_116	FALSE
9	4470001	4500000	2.20039086470284	2.14945457740411	1.05531949857702	TRUE	119	456	0.532952920977303	4470001	18450000	0.532952920977303	IM_116	FALSE
9	18450001	18480000	3.49018804333989	3.91326799043108	1.28979717863705	TRUE	120	321	0.651975666459628	18450001	28440000	0.651975666459628	IM_116	FALSE
9	28440001	28470000	4.25665353107101	4.60705856215262	0.766465487731123	TRUE	121	820	0.688181394544758	28440001	86310000	0.688181394544758	IM_116	FALSE
9	86310001	86340000	3.5261260429462	3.84764623703863	0.730527488124815	TRUE	122	1744	0.718268798914159	86310001	1.41e+08	0.718268798914159	IM_116	FALSE
10	120001	150000	4.70181208531571	6.15443259637227	NA	TRUE	123	45	0.753424886648925	120001	1530000	0.753424886648925	IM_116	FALSE
10	1530001	1560000	3.497197739404	3.60947339258949	1.20461434591171	TRUE	124	52	0.529464313921071	1530001	3090000	0.529464313921071	IM_116	FALSE
10	3090001	3120000	4.1965586747176	4.49450301728375	0.699360935313606	TRUE	125	159	0.603492133912064	3090001	8160000	0.603492133912064	IM_116	FALSE
10	8160001	8190000	3.37097301898176	2.39850768531328	0.825585655735845	TRUE	126	92	0.504319297804742	8160001	10980000	0.504319297804742	IM_116	FALSE
10	10980001	11010000	4.21262069774109	3.87741131168868	0.841647678759335	TRUE	127	992	0.726965366639399	10980001	50460000	0.726965366639399	IM_116	FALSE
10	50460001	50490000	3.28772528852489	3.77049447272319	0.924895409216209	TRUE	128	332	0.59320511110255	50460001	61560000	0.59320511110255	IM_116	FALSE
10	61560001	61590000	3.90176712297934	4.7180078618193	0.614041834454454	TRUE	129	77	0.535200179463429	61560001	63870000	0.535200179463429	IM_116	FALSE
10	63870001	63900000	3.37873077618495	2.43200860015413	0.523036346794387	TRUE	130	411	0.595236948024297	63870001	76530000	0.595236948024297	IM_116	FALSE
10	76530001	76560000	4.82051146646194	4.07029992515963	1.44178069027698	TRUE	131	208	0.663277260745991	76530001	83460000	0.663277260745991	IM_116	FALSE
10	83460001	83490000	3.14688457880997	3.09465504696219	1.67362688765197	TRUE	132	1618	0.651114026742228	83460001	133680000	0.651114026742228	IM_116	FALSE
10	133710001	133740000	4.08750374814929	6.09365893711704	0.940619169339326	TRUE	133	52	0.82828183519273	133710001	135420000	0.82828183519273	IM_116	FALSE
11	210001	240000	4.01407539153873	3.71163027723179	NA	TRUE	134	12	1.05548801134674	210001	6e+05	1.05548801134674	IM_116	FALSE
11	600001	630000	2.94356891834714	3.0032297588134	1.07050647319159	TRUE	135	347	0.568899951014595	600001	11850000	0.568899951014595	IM_116	FALSE
11	11850001	11880000	4.08448040327859	4.67476985565321	1.14091148493145	TRUE	136	197	0.645362826243784	11850001	17820000	0.645362826243784	IM_116	FALSE
11	17820001	17850000	5.05911873596453	5.2187888281933	0.974638332685938	TRUE	137	1212	0.820391460039281	17820001	61650000	0.820391460039281	IM_116	FALSE
11	61650001	61680000	5.95645821365943	6.33361577112617	0.897339477694899	TRUE	138	109	0.883876807994408	61650001	65100000	0.883876807994408	IM_116	FALSE
11	65100001	65130000	6.689360285577	6.50634942762459	0.73290207191757	TRUE	139	444	0.873830715603833	65100001	79560000	0.873830715603833	IM_116	FALSE
11	79560001	79590000	5.16915367604114	5.31527882851987	1.52020660953586	TRUE	140	452	0.694656603170862	79560001	94800000	0.694656603170862	IM_116	FALSE
11	94800001	94830000	6.231396012522	7.26353138394671	1.06224233648086	TRUE	141	45	0.887414296868325	94800001	96150000	0.887414296868326	IM_116	FALSE
11	96150001	96180000	4.77762228305075	5.24794167165049	1.45377372947125	TRUE	142	130	0.581160841503032	96150001	100200000	0.581160841503032	IM_116	FALSE
11	100200001	100230000	5.62404782913964	6.24452088390295	0.846425546088888	TRUE	143	89	0.79577121409233	100200001	102990000	0.79577121409233	IM_116	FALSE
11	102990001	103020000	4.12311383860904	4.1482105962197	1.5009339905306	TRUE	144	590	0.64139214652473	102990001	121110000	0.64139214652473	IM_116	FALSE
11	121110001	121140000	4.80219980882719	5.19554212484141	0.679085970218151	TRUE	145	54	0.644094573898543	121110001	122730000	0.644094573898543	IM_116	FALSE
11	122730001	122760000	4.22379809107358	3.83414113783048	0.578401717753613	TRUE	146	171	0.648364467182257	122730001	127890000	0.648364467182257	IM_116	FALSE
11	127890001	127920000	4.91820255118308	5.04946743520599	0.694404460109506	TRUE	147	90	0.661176929877599	127890001	130800000	0.661176929877599	IM_116	FALSE
11	130800001	130830000	3.95198389701595	4.22826964198812	0.966218654167137	TRUE	148	75	0.502749123916888	130800001	133050000	0.502749123916888	IM_116	FALSE
11	133050001	133080000	4.68898329511352	4.53329180892506	0.736999398097576	TRUE	149	62	0.736769710057876	133050001	134940000	0.736769710057876	IM_116	FALSE
12	180001	210000	4.84012423213775	4.9427930771931	NA	TRUE	150	665	0.752852637113189	180001	21210000	0.752852637113189	IM_116	FALSE
12	21210001	21240000	3.96621093320945	3.34647140642383	0.873913298928305	TRUE	151	82	0.572396775141433	21210001	23700000	0.572396775141433	IM_116	FALSE
12	23700001	23730000	4.77238146647721	4.69089974439303	0.806170533267765	TRUE	152	240	0.721065214900032	23700001	31020000	0.721065214900032	IM_116	FALSE
12	31020001	31050000	3.82184947169899	4.02621421878667	0.950531994778225	TRUE	153	2477	0.691055036696742	31020001	111840000	0.691055036696742	IM_116	FALSE
12	111840001	111870000	4.80568311113424	5.5496533571683	0.983833639435253	TRUE	154	64	0.944889358702125	111840001	113850000	0.944889358702125	IM_116	FALSE
12	113850001	113880000	3.95481755635942	4.35295354529111	0.85086555477482	TRUE	155	79	0.615130977300513	113850001	116310000	0.615130977300513	IM_116	FALSE
12	116310001	116340000	4.69638293858747	4.93164184629575	0.741565382228046	TRUE	156	280	0.714809976184253	116310001	124800000	0.714809976184253	IM_116	FALSE
12	124800001	124830000	5.75458148486057	5.75051748375822	1.0581985462731	TRUE	157	25	0.651872610768705	124800001	125580000	0.651872610768705	IM_116	FALSE
12	125580001	125610000	4.43394797673941	4.41815679918323	1.32063350812116	TRUE	158	88	0.539927331317753	125580001	128310000	0.539927331317753	IM_116	FALSE
12	128310001	128340000	5.50532383862709	6.00364297548926	1.07137586188768	TRUE	159	71	0.812694844873335	128310001	130470000	0.812694844873335	IM_116	FALSE
12	130470001	130500000	6.94837743352804	6.20685894331817	1.44305359490095	TRUE	160	95	0.869282500459586	130470001	133830000	0.869282500459586	IM_116	FALSE
13	19530001	19560000	2.86645288184398	3.05084341933732	NA	TRUE	161	2927	0.555732403445608	19530001	110490000	0.555732403445608	IM_116	FALSE
13	110490001	110520000	3.51419875985188	3.22801262639672	0.647745878007903	TRUE	162	51	0.555334867115004	110490001	112020000	0.555334867115004	IM_116	FALSE
13	112020001	112050000	2.79866197270748	2.33973690966354	0.715536787144403	TRUE	163	29	0.458650259969178	112020001	113100000	0.458650259969178	IM_116	FALSE
13	113100001	113130000	3.82062762413446	3.37162824834749	1.02196565142699	TRUE	164	59	0.743842390558044	113100001	115110000	0.743842390558044	IM_116	FALSE
14	20190001	20220000	4.43051272974343	4.1131624507223	NA	TRUE	165	2804	0.799449387284127	20190001	107310000	0.799449387284127	IM_116	FALSE
15	22320001	22350000	4.08823364033799	2.43924058654772	NA	TRUE	166	746	0.710718052915873	22320001	49410000	0.710718052915873	IM_116	FALSE
15	49410001	49440000	4.91848144159522	4.68612402424832	0.830247801257224	TRUE	167	1121	0.772349065730423	49410001	84600000	0.772349065730423	IM_116	FALSE
15	84600001	84630000	5.99925366630892	5.38936520916304	1.0807722247137	TRUE	168	483	0.923656596482235	84600001	99810000	0.923656596482235	IM_116	FALSE
15	99810001	99840000	7.15359841096285	6.76938686130117	1.15434474465393	TRUE	169	82	0.890407530385705	99810001	102390000	0.890407530385705	IM_116	FALSE
16	90001	120000	4.36676181676568	5.60898642869333	NA	TRUE	170	155	0.745067876491331	90001	5130000	0.745067876491331	IM_116	FALSE
16	5220001	5250000	3.23274135286206	3.16392343926724	1.13402046390362	TRUE	171	1063	0.705297689165391	5220001	56370000	0.705297689165391	IM_116	FALSE
16	56370001	56400000	4.37578747627059	4.50135412945067	1.14304612340853	TRUE	172	32	0.767192929489082	56370001	57330000	0.767192929489082	IM_116	FALSE
16	57330001	57360000	3.20694759816921	3.67647814516789	1.16883987810139	TRUE	173	958	0.62335374920036	57330001	87330000	0.62335374920036	IM_116	FALSE
16	87330001	87360000	4.02786231615439	4.61711153585594	0.820914717985187	TRUE	174	84	0.695445488163689	87330001	90150000	0.695445488163689	IM_116	FALSE
17	1	30000	3.07304040365935	2.77820787313012	NA	TRUE	175	323	0.64014756723583	1	10110000	0.64014756723583	IM_116	FALSE
17	10110001	10140000	2.29995440562395	1.46835813745911	0.773085998035401	TRUE	176	59	0.516493426965824	10110001	11880000	0.516493426965824	IM_116	FALSE
17	11880001	11910000	3.0273608337732	3.21674244629324	0.727406428149249	TRUE	177	624	0.620448192905524	11880001	38070000	0.620448192905524	IM_116	FALSE
17	38070001	38100000	3.66666144745498	3.97905096290054	0.639300613681785	TRUE	178	1148	0.657985953258753	38070001	75090000	0.657985953258753	IM_116	FALSE
17	75090001	75120000	5.33651596508209	5.14553046890671	1.66985451762711	TRUE	179	24	0.681703705821645	75090001	75840000	0.681703705821645	IM_116	FALSE
17	75840001	75870000	4.16670512984134	4.49741353674899	1.16981083524075	TRUE	180	92	0.666325255644977	75840001	78780000	0.666325255644977	IM_116	FALSE
17	78780001	78810000	5.29051423440048	6.09307954521064	1.12380910455914	TRUE	181	75	0.833614016531486	78780001	81090000	0.833614016531486	IM_116	FALSE
18	150001	180000	4.07900913195563	4.8613236997494	NA	TRUE	182	384	0.69194866109739	150001	11910000	0.69194866109739	IM_116	FALSE
18	11910001	11940000	5.02455077159522	5.89522713908465	0.945541639639596	TRUE	183	55	0.630811744614773	11910001	13680000	0.630811744614773	IM_116	FALSE
18	13680001	13710000	4.27052036976687	3.42234560170403	0.754030401828352	TRUE	184	896	0.655811352047907	13680001	45360000	0.655811352047907	IM_116	FALSE
18	45390001	45420000	5.09134589126945	5.42252028428378	0.820825521502578	TRUE	185	46	0.569598984880496	45390001	46770000	0.569598984880496	IM_116	FALSE
18	46770001	46800000	4.29395086849494	3.97478893154022	0.797395022774512	TRUE	186	260	0.674537458567963	46770001	54750000	0.674537458567963	IM_116	FALSE
18	54750001	54780000	3.69525590024681	3.43867013877354	0.598694968248124	TRUE	187	209	0.60062348253313	54750001	61080000	0.60062348253313	IM_116	FALSE
18	61080001	61110000	3.11124446293752	3.11597867977975	0.584011437309287	TRUE	188	360	0.563175855816733	61080001	71940000	0.563175855816733	IM_116	FALSE
18	71940001	71970000	4.00848247289831	5.01296678178811	0.897238009960783	TRUE	189	34	0.633292562533296	71940001	73020000	0.633292562533296	IM_116	FALSE
18	73020001	73050000	3.07904994497467	3.48152614798087	0.929432527923641	TRUE	190	35	0.489581030644694	73020001	74070000	0.489581030644694	IM_116	FALSE
18	74070001	74100000	3.79545742080356	4.69630414017485	0.716407475828894	TRUE	191	33	0.649787570758679	74070001	75060000	0.649787570758679	IM_116	FALSE
18	75060001	75090000	3.01705706637712	2.50710399481076	0.778400354426446	TRUE	192	61	0.452484617177883	75060001	76950000	0.452484617177883	IM_116	FALSE
18	76950001	76980000	4.21683733232451	4.44501727312151	1.19978026594739	TRUE	193	35	0.848568348643529	76950001	78030000	0.848568348643529	IM_116	FALSE
19	270001	3e+05	3.14850557169046	2.4197378748409	NA	TRUE	194	257	0.740421847395156	270001	8430000	0.740421847395156	IM_116	FALSE
19	8430001	8460000	3.98107575874443	5.16979241032543	0.832570187053967	TRUE	195	137	0.745958015591647	8430001	12780000	0.745958015591647	IM_116	FALSE
19	12780001	12810000	4.94422056056232	4.50346220484162	0.963144801817889	TRUE	196	273	0.922024556321237	12780001	28350000	0.922024556321237	IM_116	FALSE
19	28350001	28380000	2.75433117564441	2.90753155455892	2.18988938491792	TRUE	197	921	0.679037334118819	28350001	59100000	0.679037334118819	IM_116	FALSE
20	60001	90000	6.79508476575313	7.32247566121798	NA	TRUE	198	208	0.870949447523094	60001	6390000	0.870949447523094	IM_116	FALSE
20	6390001	6420000	3.85009168088673	4.55722516592635	2.94499308486639	TRUE	199	64	0.611462962240202	6390001	8340000	0.611462962240202	IM_116	FALSE
20	8340001	8370000	5.17893234859364	5.13163144048092	1.3288406677069	TRUE	200	432	0.702042607197783	8340001	21420000	0.702042607197783	IM_116	FALSE
20	21420001	21450000	4.00247833899038	3.79993227686873	1.17645400960325	TRUE	201	61	0.592651055382186	21420001	23310000	0.592651055382185	IM_116	FALSE
20	23310001	23340000	5.94181996125169	6.00186155939736	1.9393416222613	TRUE	202	75	0.79339820297248	23310001	26160000	0.79339820297248	IM_116	FALSE
20	29850001	29880000	4.44608644883782	4.2136925395662	1.49573351241387	TRUE	203	348	0.754469491003735	29850001	40320000	0.754469491003735	IM_116	FALSE
20	40320001	40350000	3.76573493369338	3.84819441817464	0.680351515144442	TRUE	204	57	0.528206182884225	40320001	42030000	0.528206182884225	IM_116	FALSE
20	42030001	42060000	4.66478649552738	4.97339020869949	0.899051561834008	TRUE	205	218	0.731621179507728	42030001	48690000	0.731621179507728	IM_116	FALSE
20	48690001	48720000	5.7467664672213	5.9147828347424	1.08197997169392	TRUE	206	295	0.767227981994457	48690001	57690000	0.767227981994457	IM_116	FALSE
20	57690001	57720000	5.08179951640852	5.34471828069854	0.664966950812782	TRUE	207	83	0.719321144250398	57690001	60180000	0.719321144250398	IM_116	FALSE
20	60180001	60210000	7.47605421905514	6.05446670735618	2.39425470264662	TRUE	208	87	1.22650539450315	60180001	62910000	1.22650539450315	IM_116	FALSE
21	15480001	15510000	5.85214028768455	4.17282429103436	NA	TRUE	209	105	0.804006796498202	15480001	18660000	0.804006796498202	IM_116	FALSE
21	18660001	18690000	4.99209112830457	5.21236573848456	0.860049159379976	TRUE	210	21	0.769401837195738	18660001	19320000	0.769401837195738	IM_116	FALSE
21	19320001	19350000	3.74690890798329	3.75747759122483	1.24518222032128	TRUE	211	588	0.611149252703981	19320001	37410000	0.611149252703981	IM_116	FALSE
21	37410001	37440000	4.34084404175878	4.72964124836829	0.593935133775497	TRUE	212	133	0.63545694457307	37410001	41430000	0.63545694457307	IM_116	FALSE
21	41430001	41460000	3.75368655167907	3.67826561747098	0.587157490079709	TRUE	213	36	0.474698425320571	41430001	42510000	0.474698425320571	IM_116	FALSE
21	42510001	42540000	5.30491292148915	4.61094391921226	1.55122636981008	TRUE	214	84	0.822370677899031	42510001	45210000	0.822370677899031	IM_116	FALSE
21	45210001	45240000	4.32630981292035	4.61768027107617	0.9786031085688	TRUE	215	91	0.675786992870973	45210001	48090000	0.675786992870973	IM_116	FALSE
22	17280001	17310000	3.43521481681233	4.03392336642468	NA	TRUE	216	23	0.641266491246527	17280001	18090000	0.641266491246527	IM_116	FALSE
22	18120001	18150000	4.29055535416235	4.23402586574295	0.855340537350021	TRUE	217	416	0.806293431327371	18120001	33570000	0.806293431327371	IM_116	FALSE
22	33570001	33600000	2.94328901125768	3.12108722691439	1.34726634290467	TRUE	218	576	0.607018905643566	33570001	51180000	0.607018905643566	IM_116	FALSE
1	840001	870000	4.54200797707143	4.37409010845743	NA	TRUE	1	27	0.81225262973098	840001	1920000	0.812252629730979	IM_117	FALSE
1	1920001	1950000	2.87903196484187	3.37361670175207	1.66297601222956	TRUE	2	202	0.698750117799705	1920001	8430000	0.698750117799705	IM_117	FALSE
1	8430001	8460000	4.47361501468546	4.48849093494909	1.5945830498436	TRUE	3	21	0.60289538247184	8430001	9060000	0.60289538247184	IM_117	FALSE
1	9060001	9090000	3.04754407750967	2.30389871811649	1.42607093717579	TRUE	4	244	0.560465237388954	9060001	17850000	0.560465237388954	IM_117	FALSE
1	17850001	17880000	2.29908930618795	2.30389871811649	0.748454771321717	TRUE	5	42	0.386940547480903	17850001	19110000	0.386940547480903	IM_117	FALSE
1	19110001	19140000	3.01015544326452	2.65662610112244	0.711066137076568	TRUE	6	1134	0.610398679465152	19110001	54630000	0.610398679465152	IM_117	FALSE
1	54630001	54660000	4.34926488607753	4.63271299379663	1.33910944281301	TRUE	7	79	0.677675509703082	54630001	57030000	0.677675509703082	IM_117	FALSE
1	57030001	57060000	5.54997264783147	4.93244255013271	1.20070776175394	TRUE	8	18	0.591558120476237	57030001	57570000	0.591558120476238	IM_117	FALSE
1	57570001	57600000	3.61580216406257	3.89874045904205	1.9341704837689	TRUE	9	46	0.614994247918641	57570001	58980000	0.614994247918641	IM_117	FALSE
1	58980001	59010000	4.53637017446999	4.69979654670245	0.920568010407419	TRUE	10	46	0.520473272145132	58980001	60390000	0.520473272145132	IM_117	FALSE
1	60390001	60420000	3.8069914731117	3.89097954076903	0.729378701358283	TRUE	11	36	0.569808425845689	60390001	61500000	0.569808425845689	IM_117	FALSE
1	61500001	61530000	4.96271343217173	4.52175280337908	1.15572195906002	TRUE	12	25	0.439602666390443	61500001	62250000	0.439602666390443	IM_117	FALSE
1	62250001	62280000	4.0348222858814	3.89657678414987	0.927891146290327	TRUE	13	339	0.60001498674685	62250001	72660000	0.60001498674685	IM_117	FALSE
1	72660001	72690000	3.08931871087589	2.98468301335717	0.945503575005509	TRUE	14	872	0.532275266696434	72660001	99750000	0.532275266696434	IM_117	FALSE
1	99750001	99780000	4.15164936049527	3.80200936217332	1.06233064961939	TRUE	15	1171	0.707762230686814	99750001	164730000	0.707762230686813	IM_117	FALSE
1	164730001	164760000	3.22788472202101	3.02896359708727	0.923764638474266	TRUE	16	39	0.392532702532133	164730001	165900000	0.392532702532133	IM_117	FALSE
1	165900001	165930000	2.64129203889526	2.46440386851746	0.586592683125746	TRUE	17	27	0.317833288502572	165900001	166770000	0.317833288502572	IM_117	FALSE
1	166770001	166800000	3.2848621487701	3.33128766237848	0.64357010987484	TRUE	18	25	0.424551891305524	166770001	167520000	0.424551891305524	IM_117	FALSE
1	167520001	167550000	4.76618065574388	4.78035229743547	1.48131850697378	TRUE	19	98	0.629693397408068	167520001	170550000	0.629693397408068	IM_117	FALSE
1	170550001	170580000	3.20491295290029	3.59757551139303	1.56126770284359	TRUE	20	51	0.445868054426426	170550001	172140000	0.445868054426426	IM_117	FALSE
1	172140001	172170000	3.9819251569104	4.47820147294629	0.777012204010117	TRUE	21	14	0.36810041189234	172140001	172590000	0.36810041189234	IM_117	FALSE
1	172590001	172620000	3.3521246576159	3.58453933055218	0.629800499294505	TRUE	22	23	0.413527950727966	172590001	173280000	0.413527950727966	IM_117	FALSE
1	173280001	173310000	4.49718539237263	4.07539907978423	1.14506073475673	TRUE	23	49	0.608401730778669	173280001	174840000	0.608401730778669	IM_117	FALSE
1	174840001	174870000	5.3613815046956	5.06326967726012	0.864196112322969	TRUE	24	69	0.600296695320359	174840001	176940000	0.600296695320359	IM_117	FALSE
1	176940001	176970000	4.67511765860582	4.31640178862241	0.686263846089776	TRUE	25	245	0.752156023501328	176940001	184410000	0.752156023501328	IM_117	FALSE
1	184410001	184440000	2.09823319389125	1.96392146973255	2.57688446471457	TRUE	26	8	0.511283576236034	184410001	184650000	0.511283576236034	IM_117	FALSE
1	184650001	184680000	4.43906009330254	4.36648628555407	2.34082689941129	TRUE	27	205	0.561525484707134	184650001	190800000	0.561525484707134	IM_117	FALSE
1	190800001	190830000	3.09105433379493	2.76022505582903	1.34800575950761	TRUE	28	347	0.526767244543329	190800001	201510000	0.526767244543329	IM_117	FALSE
1	201510001	201540000	5.41653621908195	6.57718026862785	2.32548188528702	TRUE	29	20	0.888895674094491	201510001	202110000	0.888895674094491	IM_117	FALSE
1	202110001	202140000	3.1173079369079	2.69707972554353	2.29922828217405	TRUE	30	745	0.668859119855946	202110001	225900000	0.668859119855946	IM_117	FALSE
1	225900001	225930000	4.17227635138701	4.51993543666421	1.05496841447911	TRUE	31	471	0.721894792475025	225900001	240570000	0.721894792475025	IM_117	FALSE
1	240570001	240600000	3.43921797774192	3.53900460492255	0.733058373645092	TRUE	32	75	0.538251860169915	240570001	243030000	0.538251860169915	IM_117	FALSE
1	243390001	243420000	4.0499276187056	4.0190292246303	0.610709640963679	TRUE	33	171	0.674480361069949	243390001	248790000	0.674480361069949	IM_117	FALSE
1	248850001	248880000	6.3902855559589	6.35650575285591	2.3403579372533	TRUE	34	7	0.371841636388843	248850001	249210000	0.371841636388843	IM_117	FALSE
2	30001	60000	3.79697250111773	3.67447702517269	NA	TRUE	35	10	0.332673903966793	30001	330000	0.332673903966793	IM_117	FALSE
2	330001	360000	2.89768485671642	1.93511735324956	0.899287644401315	TRUE	36	2748	0.556664992240785	330001	84660000	0.556664992240785	IM_117	FALSE
2	84660001	84690000	3.56997437404788	4.46581224574104	0.672289517331461	TRUE	37	28	0.641361450964864	84660001	85500000	0.641361450964864	IM_117	FALSE
2	85500001	85530000	4.82156602356685	4.31893156970748	1.25159164951897	TRUE	38	11	0.566131884112116	85500001	85830000	0.566131884112116	IM_117	FALSE
2	85830001	85860000	3.62828183211925	3.52835162347751	1.1932841914476	TRUE	39	67	0.672680890001083	85830001	95610000	0.672680890001083	IM_117	FALSE
2	95610001	95640000	6.59260189082503	5.79022236714926	2.96432005870578	TRUE	40	48	0.813126684632125	95610001	97680000	0.813126684632125	IM_117	FALSE
2	98250001	98280000	3.88962085787385	4.31946559473155	2.70298103295118	TRUE	41	628	0.648881275371746	98250001	119940000	0.648881275371746	IM_117	FALSE
2	119940001	119970000	1.51724636960575	0.969607765671996	2.3723744882681	TRUE	42	15	0.2919980309073	119940001	120390000	0.2919980309073	IM_117	FALSE
2	120390001	120420000	4.60275902075031	3.89613379827139	3.08551265114456	TRUE	43	110	0.590046890093104	120390001	123780000	0.590046890093104	IM_117	FALSE
2	123780001	123810000	3.52524500393497	3.80825854942264	1.07751401681534	TRUE	44	411	0.5684977754801	123780001	138210000	0.5684977754801	IM_117	FALSE
2	138210001	138240000	4.28596342915505	4.40302359080335	0.76071842522008	TRUE	45	1667	0.617891808829789	138210001	189540000	0.617891808829789	IM_117	FALSE
2	189540001	189570000	3.33743530935944	3.1454396231972	0.94852811979561	TRUE	46	1743	0.588184549541145	189540001	2.43e+08	0.588184549541145	IM_117	FALSE
3	90001	120000	3.18816070048745	3.41962911238353	NA	TRUE	47	528	0.54889748662931	90001	16320000	0.54889748662931	IM_117	FALSE
3	16320001	16350000	4.38476493689463	4.32334167732237	1.19660423640718	TRUE	48	17	0.43698776198163	16320001	16860000	0.43698776198163	IM_117	FALSE
3	16860001	16890000	3.1828532614875	3.65771667988031	1.20191167540714	TRUE	49	1148	0.573956318896936	16860001	52200000	0.573956318896936	IM_117	FALSE
3	52200001	52230000	4.06505410813156	5.36983800622143	0.88220084664406	TRUE	50	25	0.726041357806592	52200001	52950000	0.726041357806592	IM_117	FALSE
3	52950001	52980000	2.94723252847054	2.93926113480553	1.11782157966101	TRUE	51	1200	0.492755296961545	52950001	93570000	0.492755296961545	IM_117	FALSE
3	93660001	93690000	3.97017863343811	3.71460634146828	1.02294610496756	TRUE	52	184	0.542701019752816	93660001	99330000	0.542701019752816	IM_117	FALSE
3	99330001	99360000	5.37523117824072	5.11146081779456	1.40505254480261	TRUE	53	18	0.521810248961308	99330001	99900000	0.521810248961308	IM_117	FALSE
3	99900001	99930000	4.31015622004245	3.94368468586845	1.06507495819827	TRUE	54	20	0.576894306400388	99900001	100500000	0.576894306400388	IM_117	FALSE
3	100500001	100530000	2.31152595350908	2.65649548209185	1.99863026653337	TRUE	55	7	0.386572121231203	100500001	100710000	0.386572121231203	IM_117	FALSE
3	100710001	100740000	3.98402237140834	3.40599178776486	1.67249641789925	TRUE	56	35	0.820917153350305	100710001	101820000	0.820917153350305	IM_117	FALSE
3	101820001	101850000	2.07904297587202	2.15939376501451	1.90497939553632	TRUE	57	302	0.46817997392617	101820001	111030000	0.46817997392617	IM_117	FALSE
3	111030001	111060000	3.15362821450493	3.42224228515692	1.07458523863291	TRUE	58	575	0.580425155564959	111030001	128970000	0.580425155564959	IM_117	FALSE
3	128970001	1.29e+08	7.1273586382145	6.08549922540454	3.97373042370957	TRUE	59	7	1.21430362715208	128970001	129180000	1.21430362715208	IM_117	FALSE
3	129180001	129210000	3.134331529362	3.99613534411423	3.9930271088525	TRUE	60	2222	0.546263189999233	129180001	197820000	0.546263189999233	IM_117	FALSE
4	90001	120000	3.08384704515981	2.89104162689369	NA	TRUE	61	25	0.766948527646207	90001	960000	0.766948527646207	IM_117	FALSE
4	960001	990000	6.65886736905407	6.750409073359	3.57502032389426	TRUE	62	147	1.06008764079465	960001	5910000	1.06008764079465	IM_117	FALSE
4	5910001	5940000	4.17575103285347	4.35214966103756	2.4831163362006	TRUE	63	20	0.606415113954791	5910001	6510000	0.606415113954791	IM_117	FALSE
4	6510001	6540000	6.52595969923429	5.75865720582895	2.35020866638082	TRUE	64	105	1.11447373669494	6510001	10650000	1.11447373669494	IM_117	FALSE
4	10650001	10680000	1.8273238052412	1.90508464655494	4.69863589399309	TRUE	65	605	0.423423597971507	10650001	29250000	0.423423597971507	IM_117	FALSE
4	29250001	29280000	6.12466752531551	3.37107151359933	4.2973437200743	TRUE	66	260	0.792775114289373	29250001	37080000	0.792775114289373	IM_117	FALSE
4	37080001	37110000	3.93559943026937	3.34211660400135	2.18906809504613	TRUE	67	85	0.743955091199639	37080001	39660000	0.743955091199639	IM_117	FALSE
4	39660001	39690000	1.89229120962491	1.76616739363614	2.04330822064446	TRUE	68	309	0.446212648423082	39660001	49050000	0.446212648423082	IM_117	FALSE
4	49050001	49080000	3.71018524184347	2.92681459768402	1.81789403221856	TRUE	69	3190	0.556965421083034	49050001	152400000	0.556965421083034	IM_117	FALSE
4	152400001	152430000	4.76461382186811	4.945981915106	1.05442858002464	TRUE	70	61	0.731308569895178	152400001	154260000	0.731308569895178	IM_117	FALSE
4	154260001	154290000	3.62215777380492	3.87502800943671	1.14245604806319	TRUE	71	1191	0.544949957152536	154260001	190800000	0.544949957152536	IM_117	FALSE
5	60001	90000	3.85241417176425	5.13346124361776	NA	TRUE	72	25	0.854867922157046	60001	1140000	0.854867922157046	IM_117	FALSE
5	1140001	1170000	2.90317112636207	2.42229218274123	0.949243045402188	TRUE	73	1481	0.507595340992952	1140001	51480000	0.507595340992952	IM_117	FALSE
5	51480001	51510000	4.10750109620083	3.61733080701727	1.20432996983876	TRUE	74	14	0.581658886708341	51480001	51930000	0.581658886708341	IM_117	FALSE
5	51930001	51960000	2.05024121536622	1.87274729589899	2.05725988083461	TRUE	75	436	0.465632728587126	51930001	65400000	0.465632728587126	IM_117	FALSE
5	65430001	65460000	3.01571384705575	3.03704103334834	0.965472631689529	TRUE	76	18	0.448693958151529	65430001	6.6e+07	0.448693958151529	IM_117	FALSE
5	66000001	66030000	2.09004142956955	1.92047344519938	0.925672417486201	TRUE	77	348	0.452986623254387	66000001	78780000	0.452986623254387	IM_117	FALSE
5	78780001	78810000	0.918140615551547	1.00922621225342	1.171900814018	TRUE	78	37	0.308650420253592	78780001	79920000	0.308650420253592	IM_117	FALSE
5	79950001	79980000	2.04591975186465	2.89354446364812	1.1277791363131	TRUE	79	2846	0.444846996643276	79950001	167490000	0.444846996643276	IM_117	FALSE
5	167490001	167520000	3.13938674607048	3.12757661903596	1.09346699420583	TRUE	80	16	0.610241690161185	167490001	167970000	0.610241690161185	IM_117	FALSE
5	167970001	1.68e+08	1.99026097002274	1.79158069769057	1.14912577604774	TRUE	81	391	0.522099561431662	167970001	180690000	0.522099561431662	IM_117	FALSE
6	210001	240000	4.91811287359062	3.84749599752857	NA	TRUE	82	840	0.701945509388574	210001	25950000	0.701945509388574	IM_117	FALSE
6	25950001	25980000	6.03417410696649	6.09614621651906	1.11606123337588	TRUE	83	53	0.926568497153578	25950001	27870000	0.926568497153578	IM_117	FALSE
6	27870001	27900000	4.58720754554408	5.28230270000787	1.44696656142241	TRUE	84	62	0.638669455064996	27870001	29850000	0.638669455064996	IM_117	FALSE
6	29940001	29970000	5.84594316889204	7.25953527154483	1.25873562334795	TRUE	85	113	0.91922888437593	29940001	33930000	0.91922888437593	IM_117	FALSE
6	33930001	33960000	4.78248762663321	5.00004042359452	1.06345554225883	TRUE	86	85	0.692204030192773	33930001	36510000	0.692204030192773	IM_117	FALSE
6	36540001	36570000	5.96592307918682	6.62147677774141	1.18343545255361	TRUE	87	43	0.981651992359594	36540001	37860000	0.981651992359594	IM_117	FALSE
6	37860001	37890000	4.78489369587024	4.68055710322186	1.18102938331659	TRUE	88	411	0.72989697955657	37860001	50400000	0.729896979556571	IM_117	FALSE
6	50400001	50430000	3.61090876232824	2.7872392254043	1.173984933542	TRUE	89	62	0.558762138296881	50400001	52350000	0.558762138296881	IM_117	FALSE
6	52350001	52380000	4.40349344481986	4.46010581856661	0.792584682491619	TRUE	90	41	0.711741475331266	52350001	53700000	0.711741475331266	IM_117	FALSE
6	53700001	53730000	5.04501639767016	5.47229648682412	0.641522952850308	TRUE	91	71	0.736790581504527	53700001	55860000	0.736790581504527	IM_117	FALSE
6	55860001	55890000	6.28173141860376	7.60351898400271	1.23671502093359	TRUE	92	44	0.541463607703605	55860001	57180000	0.541463607703605	IM_117	FALSE
6	57600001	57630000	4.96096245229493	3.69677170548078	1.32076896630883	TRUE	93	7	0.639858805895583	57600001	62280000	0.639858805895583	IM_117	FALSE
6	62310001	62340000	3.7729475936995	3.53904717334239	1.18801485859542	TRUE	94	123	0.574219576716313	62310001	66150000	0.574219576716313	IM_117	FALSE
6	66150001	66180000	1.95515100241383	2.12375662224309	1.81779659128567	TRUE	95	105	0.383918527121423	66150001	69330000	0.383918527121423	IM_117	FALSE
6	69330001	69360000	4.91467641167778	4.44747544668509	2.95952540926395	TRUE	96	62	0.540571904396974	69330001	71220000	0.540571904396974	IM_117	FALSE
6	71220001	71250000	1.95972171434213	2.31173092786332	2.95495469733565	TRUE	97	95	0.478878428721888	71220001	74220000	0.478878428721888	IM_117	FALSE
6	74220001	74250000	3.95484482352131	3.59242642602289	1.99512310917918	TRUE	98	748	0.613932809963344	74220001	97470000	0.613932809963344	IM_117	FALSE
6	97470001	97500000	2.0117954700507	3.00320778783317	1.94304935347061	TRUE	99	372	0.406643049034128	97470001	108870000	0.406643049034128	IM_117	FALSE
6	108870001	108900000	2.90778930181416	3.14071323323062	0.895993831763461	TRUE	100	28	0.569087684823557	108870001	109710000	0.569087684823557	IM_117	FALSE
6	109710001	109740000	2.19848765329105	1.98595334276303	0.709301648523101	TRUE	101	330	0.450017286457125	109710001	119820000	0.450017286457125	IM_117	FALSE
6	119820001	119850000	5.15114847400312	4.80486484424388	2.95266082071206	TRUE	102	9	0.368147955152073	119820001	120090000	0.368147955152073	IM_117	FALSE
6	120090001	120120000	2.19001864033865	2.95248833110352	2.96112983366447	TRUE	103	1650	0.467469662144342	120090001	170910000	0.467469662144342	IM_117	FALSE
7	30001	60000	4.28481029656475	3.90012029148667	NA	TRUE	104	976	0.717672898298391	30001	30870000	0.71767289829839	IM_117	FALSE
7	30870001	30900000	2.94110538801508	2.93763712656654	1.34370490854967	TRUE	105	465	0.535083334607244	30870001	46170000	0.535083334607244	IM_117	FALSE
7	46170001	46200000	3.5425142719184	3.25663808138489	0.601408883903315	TRUE	106	58	0.623030834735786	46170001	47910000	0.623030834735786	IM_117	FALSE
7	47910001	47940000	2.8859404872861	2.5504536990094	0.656573784632298	TRUE	107	450	0.534087645345027	47910001	70980000	0.534087645345027	IM_117	FALSE
7	70980001	71010000	2.27681296489736	1.7771383033736	0.609127522388742	TRUE	108	33	0.462492349789173	70980001	71970000	0.462492349789173	IM_117	FALSE
7	72720001	72750000	3.08269086488502	3.06549303960789	0.805877899987666	TRUE	109	313	0.517822785996685	72720001	84240000	0.517822785996685	IM_117	FALSE
7	84240001	84270000	4.07710165085775	3.57784568278587	0.994410785972724	TRUE	110	405	0.599566500303839	84240001	96600000	0.599566500303839	IM_117	FALSE
7	96600001	96630000	3.02586927014335	3.144604874439	1.0512323807144	TRUE	111	331	0.629315719101068	96600001	107820000	0.629315719101068	IM_117	FALSE
7	107820001	107850000	4.09985629729754	4.09784073371284	1.07398702715419	TRUE	112	405	0.601745615225769	107820001	120060000	0.601745615225769	IM_117	FALSE
7	120060001	120090000	5.54176449742464	5.8149740241767	1.4419082001271	TRUE	113	34	0.771897637934605	120060001	121080000	0.771897637934605	IM_117	FALSE
7	121080001	121110000	3.93254088770073	4.50253378744109	1.60922360972391	TRUE	114	67	0.520564337443708	121080001	123090000	0.520564337443708	IM_117	FALSE
7	123090001	123120000	6.35559849413104	6.16810321288681	2.42305760643031	TRUE	115	17	0.925664963485836	123090001	123600000	0.925664963485836	IM_117	FALSE
7	123600001	123630000	3.97271205710353	4.20536653296918	2.38288643702751	TRUE	116	1096	0.672331427524692	123600001	159120000	0.672331427524692	IM_117	FALSE
8	180001	210000	0.859678598249849	0.94152751347016	NA	TRUE	117	208	0.384496693473996	180001	6930000	0.384496693473996	IM_117	FALSE
8	8100001	8130000	4.8473016745353	5.02131880379889	3.98762307628545	TRUE	118	21	0.828672059960022	8100001	8760000	0.828672059960023	IM_117	FALSE
8	8760001	8790000	2.53442328901553	1.92489459860595	2.31287838551976	TRUE	119	35	1.03701888558711	8760001	9810000	1.03701888558711	IM_117	FALSE
8	9810001	9840000	0.974789035889449	0.275212745519987	1.55963425312609	TRUE	120	67	0.338437453657347	9810001	11850000	0.338437453657347	IM_117	FALSE
8	12570001	12600000	4.86866606434747	6.95549993485607	3.89387702845802	TRUE	121	31	0.732270643705681	12570001	13500000	0.732270643705681	IM_117	FALSE
8	13500001	13530000	2.59866428492127	2.59322266981008	2.2700017794262	TRUE	122	58	0.410091034879979	13500001	15240000	0.410091034879978	IM_117	FALSE
8	15240001	15270000	5.0904941594877	4.40563523862058	2.49182987456643	TRUE	123	13	0.655145710884078	15240001	15630000	0.655145710884078	IM_117	FALSE
8	15630001	15660000	3.08709404950763	2.9805700977385	2.00340010998007	TRUE	124	100	0.538751042597514	15630001	18720000	0.538751042597514	IM_117	FALSE
8	18720001	18750000	0.949066674591694	0.977064569901192	2.13802737491594	TRUE	125	272	0.400274725802571	18720001	27060000	0.400274725802571	IM_117	FALSE
8	27060001	27090000	2.85851353122048	2.69244129282364	1.90944685662878	TRUE	126	786	0.573814933275121	27060001	55560000	0.573814933275121	IM_117	FALSE
8	55560001	55590000	2.08483356078921	1.81425344011939	0.77367997043127	TRUE	127	178	0.397266349776478	55560001	61200000	0.397266349776478	IM_117	FALSE
8	61200001	61230000	4.48513916535494	4.89652168175489	2.40030560456574	TRUE	128	17	0.625373684363483	61200001	61740000	0.625373684363483	IM_117	FALSE
8	61740001	61770000	6.97371609063179	7.0520551516588	2.48857692527685	TRUE	129	7	0.689090301226468	61740001	61950000	0.689090301226468	IM_117	FALSE
8	61950001	61980000	4.05449280307471	5.16138406201152	2.91922328755708	TRUE	130	15	0.494065274211814	61950001	62460000	0.494065274211814	IM_117	FALSE
8	62460001	62490000	3.07766767902718	2.77392674684932	0.976825124047523	TRUE	131	28	0.485589330472827	62460001	63300000	0.485589330472827	IM_117	FALSE
8	63300001	63330000	2.01667642546576	2.14813515405682	1.06099125356142	TRUE	132	789	0.432998443306825	63300001	87570000	0.432998443306825	IM_117	FALSE
8	87570001	87600000	4.09182270814649	3.94995259983631	2.07514628268073	TRUE	133	488	0.670197737623977	87570001	102720000	0.670197737623977	IM_117	FALSE
8	102720001	102750000	14.8621992870127	10.9302032628729	10.7703765788662	TRUE	134	26	1.62443641442771	102720001	103530000	1.62443641442771	IM_117	TRUE
8	103530001	103560000	9.32234899128363	8.59011817907323	5.53985029572905	TRUE	135	4	0.936234753709974	103530001	103650000	0.936234753709974	IM_117	FALSE
8	103650001	103680000	5.29256499423	7.2989761153117	4.02978399705363	TRUE	136	38	0.815823984128995	103650001	104790000	0.815823984128995	IM_117	FALSE
8	104820001	104850000	4.09246320640082	4.4652132485707	1.20010178782918	TRUE	137	532	0.569980708102011	104820001	120930000	0.569980708102011	IM_117	FALSE
8	120930001	120960000	5.08106435984646	4.75605795949184	0.988601153445646	TRUE	138	263	0.689889395372824	120930001	1.29e+08	0.689889395372824	IM_117	FALSE
8	129000001	129030000	6.01031895906455	6.28839233450471	0.929254599218092	TRUE	139	128	0.848959134766217	129000001	132930000	0.848959134766217	IM_117	FALSE
8	132930001	132960000	7.20588051325996	8.09042148768848	1.19556155419541	TRUE	140	37	0.835570003116238	132930001	134070000	0.835570003116238	IM_117	FALSE
8	134070001	134100000	5.38602519677309	5.26738832333955	1.81985531648687	TRUE	141	33	0.706830842698314	134070001	135060000	0.706830842698314	IM_117	FALSE
8	135060001	135090000	4.42012154359225	4.88052101697044	0.965903653180836	TRUE	142	165	0.60764345587437	135060001	140100000	0.60764345587437	IM_117	FALSE
8	140100001	140130000	5.89764778411766	5.83638241369459	1.47752624052541	TRUE	143	190	1.01913593819972	140100001	146310000	1.01913593819972	IM_117	FALSE
9	210001	240000	1.21272934093025	1.45271403853689	NA	TRUE	144	17	0.214098311605497	210001	720000	0.214098311605497	IM_117	FALSE
9	720001	750000	0.641025683756186	0.825199967446026	0.571703657174066	TRUE	145	28	0.373657311629523	720001	1650000	0.373657311629523	IM_117	FALSE
9	1650001	1680000	1.1318951829463	1.14264307958478	0.490869499190112	TRUE	146	47	0.318867687819985	1650001	3060000	0.318867687819985	IM_117	FALSE
9	3060001	3090000	2.01423550517436	1.8888918353218	0.882340322228059	TRUE	147	1148	0.437266419833834	3060001	38790000	0.437266419833835	IM_117	FALSE
9	71040001	71070000	5.13274487727805	5.21602362986941	3.11850937210369	TRUE	148	267	0.715037030157656	71040001	79290000	0.715037030157656	IM_117	FALSE
9	79290001	79320000	4.20463306562865	4.01353445373678	0.928111811649398	TRUE	149	75	0.62681897582399	79290001	81600000	0.62681897582399	IM_117	FALSE
9	81600001	81630000	5.62512557524328	5.5780268173989	1.42049250961463	TRUE	150	53	0.596921336441473	81600001	83190000	0.596921336441473	IM_117	FALSE
9	83190001	83220000	6.37988887381381	6.53627995910275	0.754763298570531	TRUE	151	37	0.640039526666244	83190001	84330000	0.640039526666244	IM_117	FALSE
9	84330001	84360000	11.4725132816517	10.2424433789158	5.09262440783792	TRUE	152	34	1.92837276096666	84330001	85410000	1.92837276096666	IM_117	TRUE
9	85410001	85440000	7.02999044564003	6.59259984014022	4.4425228360117	TRUE	153	72	0.825617718730761	85410001	87690000	0.825617718730761	IM_117	FALSE
9	87690001	87720000	4.93472689844129	5.81074397259931	2.09526354719874	TRUE	154	96	0.770758033573148	87690001	90810000	0.770758033573148	IM_117	FALSE
9	90810001	90840000	9.47717962844568	9.03828230592527	4.54245273000438	TRUE	155	16	2.11814973519536	90810001	91290000	2.11814973519536	IM_117	TRUE
9	91290001	91320000	14.8614339611504	13.177419972978	5.38425433270476	TRUE	156	12	1.69374723998858	91290001	91650000	1.69374723998858	IM_117	TRUE
9	91650001	91680000	3.72002431782357	3.55772409311987	11.1414096433269	TRUE	157	150	0.703163892144465	91650001	96450000	0.703163892144465	IM_117	FALSE
9	96450001	96480000	2.48893627765232	2.64128449778428	1.23108804017125	TRUE	158	705	0.523285098791502	96450001	118470000	0.523285098791502	IM_117	FALSE
9	118470001	118500000	2.04918979566347	2.18771393193469	0.439746481988848	TRUE	159	95	0.40530133277396	118470001	121380000	0.40530133277396	IM_117	FALSE
9	121380001	121410000	2.84314663846608	3.17585625891617	0.793956842802613	TRUE	160	59	0.503518783393174	121380001	123150000	0.503518783393174	IM_117	FALSE
9	123150001	123180000	3.7774898283833	4.43118394320809	0.934343189917213	TRUE	161	124	0.604286317180543	123150001	126930000	0.604286317180543	IM_117	FALSE
9	126930001	126960000	4.44953275346031	4.18173333589046	0.672042925077016	TRUE	162	42	0.69707041723417	126930001	128190000	0.69707041723417	IM_117	FALSE
9	128190001	128220000	5.96529472149087	5.8920584365485	1.51576196803056	TRUE	163	17	0.609881114254323	128190001	128700000	0.609881114254323	IM_117	FALSE
9	128700001	128730000	4.84104666480898	4.41732156118615	1.12424805668189	TRUE	164	102	0.699110648601271	128700001	131880000	0.699110648601271	IM_117	FALSE
9	131880001	131910000	3.37050718728187	3.44051899149603	1.47053947752711	TRUE	165	140	0.666984435819366	131880001	136230000	0.666984435819366	IM_117	FALSE
9	136230001	136260000	2.15296214950883	2.41199530060268	1.21754503777305	TRUE	166	80	0.512928725363968	136230001	138900000	0.512928725363968	IM_117	FALSE
9	138960001	138990000	3.64030535555457	3.68468375836575	1.48734320604574	TRUE	167	64	0.883377749129374	138960001	1.41e+08	0.883377749129374	IM_117	FALSE
10	120001	150000	6.36914710805558	8.83992238101952	NA	TRUE	168	43	0.96840849473373	120001	1470000	0.96840849473373	IM_117	FALSE
10	1470001	1500000	4.84199259800848	5.52903288141056	1.5271545100471	TRUE	169	54	0.553790806486864	1470001	3090000	0.553790806486864	IM_117	FALSE
10	3090001	3120000	6.09876426017495	5.7614356503992	1.25677166216647	TRUE	170	113	0.881850658393483	3090001	6690000	0.881850658393483	IM_117	FALSE
10	6690001	6720000	5.17205899244028	4.85433483530566	0.926705267734673	TRUE	171	140	0.553926224888186	6690001	11040000	0.553926224888186	IM_117	FALSE
10	11040001	11070000	6.05329750664152	6.73261178080196	0.881238514201237	TRUE	172	16	0.576659494017416	11040001	11550000	0.576659494017416	IM_117	FALSE
10	11550001	11580000	7.67300004116462	7.15745868680221	1.61970253452311	TRUE	173	18	0.839330198104437	11550001	12090000	0.839330198104437	IM_117	FALSE
10	12090001	12120000	5.71982166296679	5.95019143110754	1.95317837819784	TRUE	174	110	0.868058228977422	12090001	15420000	0.868058228977422	IM_117	FALSE
10	15420001	15450000	4.48340471563441	4.5179936749585	1.23641694733238	TRUE	175	521	0.682255822170136	15420001	32490000	0.682255822170136	IM_117	FALSE
10	32490001	32520000	5.71690187172358	6.82266504778041	1.23349715608917	TRUE	176	130	0.717077241577985	32490001	36480000	0.717077241577985	IM_117	FALSE
10	36480001	36510000	5.01375732900368	4.13524145116858	0.703144542719907	TRUE	177	140	0.852157072468557	36480001	46020000	0.852157072468557	IM_117	FALSE
10	46020001	46050000	3.14341506215567	2.8959844676792	1.87034226684801	TRUE	178	77	0.690114011454434	46020001	51600000	0.690114011454434	IM_117	FALSE
10	51990001	52020000	2.00873699438816	1.52281126808776	1.13467806776751	TRUE	179	284	0.42070305879504	51990001	60750000	0.42070305879504	IM_117	FALSE
10	60750001	60780000	3.19716345185629	2.95163401114729	1.18842645746813	TRUE	180	44	0.585857887012679	60750001	62100000	0.585857887012679	IM_117	FALSE
10	62100001	62130000	4.19060518957462	4.08001005068321	0.993441737718332	TRUE	181	36	0.559858235514588	62100001	63180000	0.559858235514588	IM_117	FALSE
10	63180001	63210000	8.74119606947587	7.39788857093954	4.55059087990125	TRUE	182	22	1.03968982747116	63180001	63840000	1.03968982747116	IM_117	FALSE
10	63840001	63870000	6.47477391072746	6.99115132316475	2.26642215874841	TRUE	183	28	0.841510869105506	63840001	64680000	0.841510869105506	IM_117	FALSE
10	64680001	64710000	1.97730413756591	2.18946793608822	4.49746977316155	TRUE	184	1498	0.486390422215055	64680001	111660000	0.486390422215055	IM_117	FALSE
10	111660001	111690000	2.98039462124375	3.09488307258362	1.00309048367784	TRUE	185	43	1.17006190096243	111660001	112950000	1.17006190096243	IM_117	FALSE
10	112950001	112980000	4.68642426452837	4.16714955418625	1.70602964328462	TRUE	186	13	0.907445845813958	112950001	113340000	0.907445845813957	IM_117	FALSE
10	113370001	113400000	2.0153589934547	2.63562082948357	2.67106527107367	TRUE	187	59	0.416444787683294	113370001	115170000	0.416444787683294	IM_117	FALSE
10	115170001	115200000	4.55344562116088	4.34772264766163	2.53808662770617	TRUE	188	9	0.583259842374274	115170001	115440000	0.583259842374274	IM_117	FALSE
10	115440001	115470000	2.48004461773397	2.20349434455704	2.0734010034269	TRUE	189	206	0.677025915361366	115440001	121710000	0.677025915361366	IM_117	FALSE
10	121710001	121740000	4.87161576172651	4.38801566936145	2.39157114399253	TRUE	190	27	0.754868421842976	121710001	122550000	0.754868421842976	IM_117	FALSE
10	122550001	122580000	8.39052931300423	7.91385482544183	3.51891355127773	TRUE	191	14	0.796724502911706	122550001	1.23e+08	0.796724502911706	IM_117	FALSE
10	123000001	123030000	10.4800833315832	9.87489954083461	2.08955401857895	TRUE	192	13	1.25503935335051	123000001	123390000	1.25503935335051	IM_117	FALSE
10	123390001	123420000	4.45202521642908	5.62680059899318	6.0280581151541	TRUE	193	59	0.798009520073801	123390001	125220000	0.798009520073801	IM_117	FALSE
10	125220001	125250000	1.88613340476445	3.4524189633225	2.56589181166463	TRUE	194	274	0.54126223997629	125220001	133860000	0.54126223997629	IM_117	FALSE
10	133860001	133890000	3.22277990915671	2.95019437433155	1.33664650439226	TRUE	195	47	0.775479176419089	133860001	135420000	0.775479176419089	IM_117	FALSE
11	210001	240000	2.07056155852817	2.99063781587103	NA	TRUE	196	183	0.592381979064159	210001	6450000	0.592381979064159	IM_117	FALSE
11	6450001	6480000	2.92275019384096	3.24989462823127	0.852188635312795	TRUE	197	83	0.629435394534042	6450001	9e+06	0.629435394534042	IM_117	FALSE
11	9000001	9030000	2.0260996954059	2.1741357349257	0.89665049843506	TRUE	198	506	0.442633384800678	9000001	24540000	0.442633384800679	IM_117	FALSE
11	24540001	24570000	3.07295825257181	2.65267329256649	1.0468585571659	TRUE	199	112	0.479470692404732	24540001	27900000	0.479470692404732	IM_117	FALSE
11	27900001	27930000	1.97476200406404	1.65912885061406	1.09819624850776	TRUE	200	167	0.425600366838974	27900001	3.3e+07	0.425600366838974	IM_117	FALSE
11	33000001	33030000	3.09817838856204	3.05252450062485	1.12341638449799	TRUE	201	54	0.556073349731494	33000001	34620000	0.556073349731494	IM_117	FALSE
11	34620001	34650000	4.2516706989614	3.78973196581508	1.15349231039936	TRUE	202	86	0.656929408600246	34620001	37320000	0.656929408600246	IM_117	FALSE
11	37320001	37350000	2.92087319163628	3.50315979896102	1.33079750732512	TRUE	203	152	0.467577406666036	37320001	42030000	0.467577406666036	IM_117	FALSE
11	42030001	42060000	1.93066144292875	2.5185220406912	0.990211748707528	TRUE	204	92	0.435781526511811	42030001	44790000	0.435781526511812	IM_117	FALSE
11	44790001	44820000	3.69100993318016	2.54831190119256	1.76034849025142	TRUE	205	65	0.634845390395338	44790001	46740000	0.634845390395338	IM_117	FALSE
11	46740001	46770000	3.01765571104718	3.0951929251364	0.673354222132985	TRUE	206	439	0.673945146378786	46740001	66990000	0.673945146378786	IM_117	FALSE
11	66990001	67020000	11.8792320722925	10.2742802208971	8.86157636124536	TRUE	207	13	1.15052338733447	66990001	67380000	1.15052338733447	IM_117	FALSE
11	67380001	67410000	17.0378034420446	18.646711186869	5.1585713697521	TRUE	208	10	2.71304912987938	67380001	67980000	2.71304912987938	IM_117	TRUE
11	68010001	68040000	10.6735849466534	10.7933043098547	6.36421849539122	TRUE	209	8	0.777500169546361	68010001	68250000	0.777500169546361	IM_117	FALSE
11	68250001	68280000	7.05642283089177	8.1192810652943	3.61716211576164	TRUE	210	54	0.903638242104207	68250001	69990000	0.903638242104207	IM_117	FALSE
11	69990001	70020000	5.83620192758724	5.01747434422251	1.22022090330453	TRUE	211	31	0.86743197659923	69990001	70920000	0.86743197659923	IM_117	FALSE
11	70920001	70950000	3.10477322230125	3.67983334111121	2.73142870528599	TRUE	212	101	0.540868235463539	70920001	74430000	0.540868235463539	IM_117	FALSE
11	74430001	74460000	3.87816967065109	5.14603754314874	0.773396448349841	TRUE	213	20	0.804415656148097	74430001	75090000	0.804415656148097	IM_117	FALSE
11	75090001	75120000	4.72894446839188	4.54568058805244	0.850774797740791	TRUE	214	202	0.667971239649318	75090001	81330000	0.667971239649318	IM_117	FALSE
11	81330001	81360000	11.3789077009567	10.340888739463	6.64996323256487	TRUE	215	44	1.25984902558817	81330001	82650000	1.25984902558817	IM_117	FALSE
11	82650001	82680000	15.6972034206943	16.473688838514	4.3182957197376	TRUE	216	20	1.85993641686137	82650001	83310000	1.85993641686137	IM_117	TRUE
11	83310001	83340000	7.75464102742388	7.8774325715999	7.94256239327046	TRUE	217	17	0.637870964889429	83310001	83820000	0.637870964889429	IM_117	FALSE
11	83820001	83850000	13.7679229048156	12.5185311847934	6.01328187739168	TRUE	218	28	0.992968675489165	83820001	84660000	0.992968675489165	IM_117	FALSE
11	84660001	84690000	7.85426166691351	6.78767956936136	5.91366123790205	TRUE	219	39	0.746254313184861	84660001	85980000	0.746254313184861	IM_117	FALSE
11	85980001	86010000	6.59016171698271	6.04196940401813	1.2640999499308	TRUE	220	21	0.844721647646962	85980001	86700000	0.844721647646962	IM_117	FALSE
11	86700001	86730000	5.79690770862731	5.2533761645454	0.793254008355404	TRUE	221	60	0.578867511317975	86700001	88560000	0.578867511317974	IM_117	FALSE
11	88890001	88920000	2.85825357558712	1.98505593142284	2.93865413304019	TRUE	222	156	0.467874065857032	88890001	94500000	0.467874065857032	IM_117	FALSE
11	94500001	94530000	3.42748549975626	3.80969632502173	0.569231924169141	TRUE	223	55	0.461530302744399	94500001	96150000	0.461530302744399	IM_117	FALSE
11	96150001	96180000	2.90221295112993	3.01983191628665	0.525272548626323	TRUE	224	425	0.504923298428806	96150001	109350000	0.504923298428806	IM_117	FALSE
11	109350001	109380000	3.77949861587303	4.94135345990071	0.877285664743094	TRUE	225	61	0.63397332607996	109350001	111240000	0.63397332607996	IM_117	FALSE
11	111240001	111270000	2.89681434587443	2.81991900704799	0.882684269998603	TRUE	226	571	0.529026668422225	111240001	128610000	0.529026668422225	IM_117	FALSE
11	128610001	128640000	5.02228462776501	4.50601307708081	2.12547028189059	TRUE	227	21	0.631099404121465	128610001	129270000	0.631099404121465	IM_117	FALSE
11	129300001	129330000	3.11824540213651	2.89017069916291	1.90403922562851	TRUE	228	48	0.571905064334702	129300001	130860000	0.571905064334702	IM_117	FALSE
11	130860001	130890000	2.57042868118039	2.4665464125916	0.547816720956118	TRUE	229	135	0.526606729793735	130860001	134940000	0.526606729793735	IM_117	FALSE
12	180001	210000	5.64421478957966	5.35104668206657	NA	TRUE	230	201	0.887018446586883	180001	6300000	0.887018446586883	IM_117	FALSE
12	6300001	6330000	8.52472856075584	8.2935616756017	2.88051377117618	TRUE	231	15	0.845206917723706	6300001	6750000	0.845206917723706	IM_117	FALSE
12	6750001	6780000	5.86136138944369	6.4263993439565	2.66336717131214	TRUE	232	704	0.801078576404625	6750001	28980000	0.801078576404625	IM_117	FALSE
12	28980001	29010000	2.37272244463861	1.18283121112747	3.48863894480509	TRUE	233	4	1.80300962298519	28980001	29100000	1.80300962298519	IM_117	TRUE
12	29100001	29130000	7.99189110636102	8.60829140801957	5.61916866172241	TRUE	234	93	0.960559772832385	29100001	32070000	0.960559772832385	IM_117	FALSE
12	32070001	32100000	5.987875388981	6.09953381874244	2.00401571738002	TRUE	235	22	0.848660220604379	32070001	32730000	0.848660220604379	IM_117	FALSE
12	32730001	32760000	4.74603604982397	4.9416192724948	1.24183933915703	TRUE	236	54	0.593116265960151	32730001	38910000	0.593116265960151	IM_117	FALSE
12	38910001	38940000	3.507726971925	3.64705254632877	1.23830907789897	TRUE	237	108	0.51642997658688	38910001	42300000	0.51642997658688	IM_117	FALSE
12	42300001	42330000	2.09462604949244	2.03668083014698	1.41310092243257	TRUE	238	446	0.479970740427983	42300001	56040000	0.479970740427983	IM_117	FALSE
12	56040001	56070000	6.01467422966228	6.03359218033869	3.92004818016984	TRUE	239	63	1.00908224014511	56040001	57990000	1.00908224014511	IM_117	FALSE
12	57990001	58020000	2.25548702903319	2.47012426141663	3.75918720062909	TRUE	240	22	0.381658703736195	57990001	58710000	0.381658703736195	IM_117	FALSE
12	58710001	58740000	3.88184041688323	5.3912144153049	1.62635338785004	TRUE	241	17	0.628448485614527	58710001	59220000	0.628448485614527	IM_117	FALSE
12	59220001	59250000	5.31250217249779	5.96547971305522	1.43066175561456	TRUE	242	23	0.637026076926028	59220001	59910000	0.637026076926028	IM_117	FALSE
12	59940001	59970000	2.70993842286459	2.14776074478103	2.6025637496332	TRUE	243	30	0.418426049587632	59940001	60840000	0.418426049587632	IM_117	FALSE
12	60840001	60870000	4.14169678299535	3.77779735506077	1.43175836013076	TRUE	244	19	0.363410030246633	60840001	61440000	0.363410030246633	IM_117	FALSE
12	61440001	61470000	1.98840845244087	1.47538869025362	2.15328833055448	TRUE	245	86	0.539465022686916	61440001	64260000	0.539465022686916	IM_117	FALSE
12	64260001	64290000	3.88696229314543	2.77701308214946	1.89855384070455	TRUE	246	45	0.577421079125855	64260001	65640000	0.577421079125855	IM_117	FALSE
12	65640001	65670000	3.10726983868936	2.73692894705979	0.779692454456063	TRUE	247	50	0.437427251666614	65640001	67140000	0.437427251666614	IM_117	FALSE
12	67140001	67170000	3.940990444693	3.54478995282749	0.833720606003633	TRUE	248	51	0.639058156465554	67140001	68700000	0.639058156465553	IM_117	FALSE
12	68700001	68730000	6.9541074583497	4.954121246669	3.0131170136567	TRUE	249	55	0.87273441727385	68700001	70410000	0.87273441727385	IM_117	FALSE
12	70410001	70440000	5.43698856363565	5.26371266819604	1.51711889471404	TRUE	250	78	0.628999328727425	70410001	72780000	0.628999328727425	IM_117	FALSE
12	72780001	72810000	4.12680952381082	4.42606343601067	1.31017903982483	TRUE	251	72	0.617116745765716	72780001	74940000	0.617116745765716	IM_117	FALSE
12	74940001	74970000	2.04432423054771	2.6199676847248	2.08248529326312	TRUE	252	397	0.445743308236684	74940001	87090000	0.445743308236684	IM_117	FALSE
12	87090001	87120000	5.21766070851807	4.79302087185376	3.17333647797036	TRUE	253	6	0.779198719547827	87090001	87270000	0.779198719547827	IM_117	FALSE
12	87270001	87300000	2.08675179031136	2.34605739826651	3.1309089182067	TRUE	254	123	0.378650442958271	87270001	90960000	0.378650442958271	IM_117	FALSE
12	90960001	90990000	4.19721896387396	4.39353631256459	2.1104671735626	TRUE	255	19	0.522018246485148	90960001	91530000	0.522018246485148	IM_117	FALSE
12	91530001	91560000	1.94697769770889	2.95723644469062	2.25024126616507	TRUE	256	438	0.442764717391092	91530001	104970000	0.442764717391092	IM_117	FALSE
12	104970001	1.05e+08	3.28254355692066	3.74615001197052	1.33556585921177	TRUE	257	9	0.348469083392144	104970001	105240000	0.348469083392144	IM_117	FALSE
12	105240001	105270000	1.86951382982954	2.11586864272014	1.41302972709112	TRUE	258	143	0.46291544237839	105240001	109710000	0.46291544237839	IM_117	FALSE
12	109710001	109740000	4.08271200991398	3.68095239805015	2.21319818008444	TRUE	259	14	0.623362557659739	109710001	110130000	0.62336255765974	IM_117	FALSE
12	110130001	110160000	1.97880676399663	2.71124271727863	2.10390524591735	TRUE	260	119	0.578821995655703	110130001	113790000	0.578821995655703	IM_117	FALSE
12	113790001	113820000	1.45203355820921	1.13903871666573	0.526773205787411	TRUE	261	84	0.393959308109299	113790001	116400000	0.393959308109299	IM_117	FALSE
12	116400001	116430000	2.10898739359112	2.57898195990243	0.656953835381904	TRUE	262	25	0.516440084029237	116400001	117150000	0.516440084029237	IM_117	FALSE
12	117150001	117180000	3.91275461213324	3.16705214501957	1.80376721854212	TRUE	263	50	0.71664300053638	117150001	118680000	0.71664300053638	IM_117	FALSE
12	118680001	118710000	1.81115652314332	1.48379192601151	2.10159808898992	TRUE	264	411	0.536003046437996	118680001	131250000	0.536003046437996	IM_117	FALSE
12	131250001	131280000	3.74249505000066	3.36812375816568	1.93133852685734	TRUE	265	12	0.45011412285605	131250001	131640000	0.45011412285605	IM_117	FALSE
12	131640001	131670000	5.02660374955299	4.89365976787361	1.28410869955233	TRUE	266	28	0.777004942621546	131640001	132630000	0.777004942621546	IM_117	FALSE
12	132630001	132660000	3.92938617630723	3.69771482637608	1.09721757324576	TRUE	267	13	0.64872498911615	132630001	133110000	0.64872498911615	IM_117	FALSE
12	133110001	133140000	2.34019430324607	2.79962846934274	1.58919187306116	TRUE	268	17	0.687285908148772	133110001	133830000	0.687285908148772	IM_117	FALSE
13	19530001	19560000	1.94950918912606	2.46748692547866	NA	TRUE	269	281	0.443840606170851	19530001	29070000	0.443840606170851	IM_117	FALSE
13	29070001	29100000	3.95542856321001	3.58286294096577	2.00591937408395	TRUE	270	103	0.654201685854302	29070001	32280000	0.654201685854302	IM_117	FALSE
13	32280001	32310000	4.8603474742671	4.52861313659102	0.904918911057089	TRUE	271	110	0.664372745525743	32280001	35610000	0.664372745525743	IM_117	FALSE
13	35610001	35640000	5.51036361447134	6.10741630169035	0.650016140204237	TRUE	272	54	0.658277064453335	35610001	37230000	0.658277064453335	IM_117	FALSE
13	37230001	37260000	1.08352222022002	1.22094508979262	4.42684139425132	TRUE	273	29	0.468924193677239	37230001	38100000	0.468924193677239	IM_117	FALSE
13	38100001	38130000	2.99605477693907	3.33050112030716	1.91253255671905	TRUE	274	121	0.566362972790811	38100001	41790000	0.566362972790811	IM_117	FALSE
13	41790001	41820000	1.14335408589233	0.862954483662593	1.85270069104673	TRUE	275	133	0.363568020460773	41790001	45870000	0.363568020460773	IM_117	FALSE
13	45870001	45900000	1.98092642906034	2.42126860616547	0.83757234316801	TRUE	276	1723	0.407905463693623	45870001	99120000	0.407905463693623	IM_117	FALSE
13	99120001	99150000	2.64352861635192	2.79055960314669	0.662602187291578	TRUE	277	38	0.588515461672648	99120001	100260000	0.588515461672648	IM_117	FALSE
13	100260001	100290000	2.00834994481416	1.98432692550643	0.635178671537756	TRUE	278	474	0.506654269741387	100260001	115110000	0.506654269741387	IM_117	FALSE
14	20190001	20220000	3.12561462260843	4.2916082360263	NA	TRUE	279	50	0.612934190644631	20190001	21900000	0.612934190644631	IM_117	FALSE
14	21900001	21930000	4.15387878390539	4.09774538729452	1.02826416129696	TRUE	280	16	0.297175559402939	21900001	22410000	0.297175559402939	IM_117	FALSE
14	22410001	22440000	2.96309582715116	2.25938043395938	1.19078295675423	TRUE	281	906	0.521506425175893	22410001	50340000	0.521506425175893	IM_117	FALSE
14	50340001	50370000	5.14506486789906	5.01878341684425	2.1819690407479	TRUE	282	12	0.67432747375207	50340001	50730000	0.67432747375207	IM_117	FALSE
14	50730001	50760000	3.06643140268111	1.97525917544493	2.07863346521795	TRUE	283	553	0.581556975249808	50730001	67680000	0.581556975249808	IM_117	FALSE
14	67680001	67710000	4.67257772441905	4.31910193901685	1.60614632173794	TRUE	284	48	0.758027457659242	67680001	69120000	0.758027457659242	IM_117	FALSE
14	69120001	69150000	3.05241721026321	3.47838237057355	1.62016051415585	TRUE	285	629	0.552769974848673	69120001	88200000	0.552769974848673	IM_117	FALSE
14	88200001	88230000	4.01621498951226	3.74284072034805	0.96379777924905	TRUE	286	590	0.744766880627779	88200001	107310000	0.744766880627779	IM_117	FALSE
15	22320001	22350000	1.94847346158065	0.419070439713482	NA	TRUE	287	1668	0.471661539333712	22320001	77730000	0.471661539333712	IM_117	FALSE
15	77730001	77760000	3.83806890029561	3.17659930372997	1.88959543871496	TRUE	288	104	0.669823621645646	77730001	8.1e+07	0.669823621645646	IM_117	FALSE
15	81000001	81030000	2.08577303487355	2.51216353733038	1.75229586542206	TRUE	289	558	0.492839086792418	81000001	99180000	0.492839086792418	IM_117	FALSE
15	99180001	99210000	2.7810157063753	3.32708490942114	0.695242671501755	TRUE	290	102	0.543604821427019	99180001	102390000	0.543604821427019	IM_117	FALSE
16	90001	120000	2.10447173066601	2.75139635600067	NA	TRUE	291	37	0.601122717844544	90001	1260000	0.601122717844544	IM_117	FALSE
16	1290001	1320000	3.08229068376176	3.67766368144089	0.977818953095751	TRUE	292	234	0.599397038555631	1290001	8880000	0.599397038555631	IM_117	FALSE
16	8880001	8910000	3.58901217773493	3.93820633675066	0.506721493973162	TRUE	293	215	0.71160962497919	8880001	16230000	0.71160962497919	IM_117	FALSE
16	16230001	16260000	3.05051193710784	2.59412806837575	0.538500240627087	TRUE	294	124	0.711577655961585	16230001	21690000	0.711577655961585	IM_117	FALSE
16	21690001	21720000	2.23070622995924	2.04121314898329	0.819805707148602	TRUE	295	200	0.615056363773952	21690001	28350000	0.615056363773952	IM_117	FALSE
16	28500001	28530000	9.53890836866179	9.65002085258469	7.30820213870255	TRUE	296	34	1.43777794870652	28500001	30510000	1.43777794870652	IM_117	FALSE
16	30510001	30540000	3.55644523136036	3.49202222953959	5.98246313730143	TRUE	297	22	0.728711516679603	30510001	31170000	0.728711516679603	IM_117	FALSE
16	31170001	31200000	5.79933573544365	6.66657732251492	2.24289050408329	TRUE	298	24	1.09250748479389	31170001	31950000	1.09250748479389	IM_117	FALSE
16	34230001	34260000	2.87521080387794	2.00901501267129	2.92412493156572	TRUE	299	522	0.606809212271684	34230001	62220000	0.606809212271684	IM_117	FALSE
16	62220001	62250000	3.81567606198746	3.47880597574283	0.940465258109518	TRUE	300	27	0.422697746022528	62220001	63030000	0.422697746022528	IM_117	FALSE
16	63030001	63060000	2.94014294908005	3.16031683024248	0.87553311290741	TRUE	301	38	0.606004272700839	63030001	64170000	0.606004272700839	IM_117	FALSE
16	64170001	64200000	1.97734266221137	2.00927569762487	0.962800286868679	TRUE	302	293	0.545803155795762	64170001	73830000	0.545803155795762	IM_117	FALSE
16	73830001	73860000	2.82319012433461	2.71587909438851	0.845847462123244	TRUE	303	40	0.501770818115203	73830001	75180000	0.501770818115203	IM_117	FALSE
16	75180001	75210000	1.90279576481393	2.32317744404265	0.920394359520684	TRUE	304	415	0.455277008816324	75180001	87870000	0.455277008816324	IM_117	FALSE
16	87870001	87900000	2.43705603981711	2.87049312668722	0.534260275003187	TRUE	305	41	0.65685974938711	87870001	89370000	0.65685974938711	IM_117	FALSE
16	89370001	89400000	3.02070177629673	4.00699780515258	0.583645736479613	TRUE	306	26	0.834560051935533	89370001	90150000	0.834560051935533	IM_117	FALSE
17	1	30000	2.16958372627434	2.51268827609492	NA	TRUE	307	154	0.596866208229775	1	4980000	0.596866208229775	IM_117	FALSE
17	4980001	5010000	3.36977303286137	4.55189897917136	1.20018930658704	TRUE	308	15	1.04926691246226	4980001	5490000	1.04926691246226	IM_117	FALSE
17	5490001	5520000	1.94782142023944	2.70702856935666	1.42195161262194	TRUE	309	370	0.529366022554976	5490001	17280000	0.529366022554976	IM_117	FALSE
17	17280001	17310000	3.10878598271756	3.36755953983868	1.16096456247812	TRUE	310	18	0.462510617093367	17280001	17820000	0.462510617093367	IM_117	FALSE
17	17820001	17850000	2.14667996118547	2.39128800823638	0.962106021532088	TRUE	311	66	0.473040411298463	17820001	21150000	0.473040411298463	IM_117	FALSE
17	21150001	21180000	1.1528676436109	1.46429667205686	0.993812317574568	TRUE	312	14	0.506367786630047	21150001	25740000	0.506367786630047	IM_117	FALSE
17	25740001	25770000	2.22479391518669	1.7913147368099	1.07192627157579	TRUE	313	170	0.531528119247303	25740001	31320000	0.531528119247302	IM_117	FALSE
17	31320001	31350000	0.875624423712486	0.731064315204334	1.34916949147421	TRUE	314	55	0.394278879604833	31320001	3.3e+07	0.394278879604833	IM_117	FALSE
17	33000001	33030000	1.88643735651283	2.28401547925686	1.01081293280035	TRUE	315	20	0.487031798841108	33000001	33630000	0.487031798841108	IM_117	FALSE
17	33630001	33660000	2.77372153615144	2.4103579640564	0.887284179638609	TRUE	316	47	0.546080815326588	33630001	35430000	0.546080815326588	IM_117	FALSE
17	35430001	35460000	1.79619167362054	1.68604703212863	0.977529862530904	TRUE	317	5	0.252721385742808	35430001	35580000	0.252721385742808	IM_117	FALSE
17	35580001	35610000	1.13805439428454	0.920827738835047	0.658137279335993	TRUE	318	240	0.434347055075908	35580001	43350000	0.434347055075908	IM_117	FALSE
17	43350001	43380000	2.09991978913333	4.02139723783002	0.961865394848783	TRUE	319	911	0.505666306782157	43350001	72990000	0.505666306782157	IM_117	FALSE
17	72990001	73020000	3.57095818647196	3.41639084112025	1.47103839733863	TRUE	320	58	0.778270797930031	72990001	74730000	0.778270797930031	IM_117	FALSE
17	74730001	74760000	2.92969431836057	3.10661449053402	0.641263868111386	TRUE	321	95	0.746236082197177	74730001	77820000	0.746236082197177	IM_117	FALSE
17	77820001	77850000	3.7247809179878	3.80825694684324	0.795086599627233	TRUE	322	19	0.724051239830749	77820001	78390000	0.724051239830749	IM_117	FALSE
17	78390001	78420000	2.45096057001039	1.98170938935603	1.27382034797742	TRUE	323	88	0.631025071719211	78390001	81090000	0.631025071719211	IM_117	FALSE
18	150001	180000	3.81063715096527	4.810618049656	NA	TRUE	324	567	0.667914028652488	150001	21990000	0.667914028652488	IM_117	FALSE
18	21990001	22020000	2.72199040659486	3.0491463235868	1.08864674437041	TRUE	325	1841	0.545927746309207	21990001	78030000	0.545927746309207	IM_117	FALSE
19	270001	3e+05	2.0590483636215	1.09740898650098	NA	TRUE	326	215	0.681781858347472	270001	6990000	0.681781858347472	IM_117	FALSE
19	6990001	7020000	8.49197055452661	7.60136890760835	6.43292219090512	TRUE	327	10	0.694116212484657	6990001	7440000	0.694116212484657	IM_117	FALSE
19	7440001	7470000	11.2022263064249	8.91802802021489	2.71025575189833	TRUE	328	94	1.58146074621325	7440001	10410000	1.58146074621325	IM_117	TRUE
19	10410001	10440000	8.06400460973456	8.05069365769553	3.13822169669038	TRUE	329	59	1.02444023717115	10410001	12270000	1.02444023717115	IM_117	FALSE
19	12270001	12300000	5.93961231216876	5.45885207371833	2.1243922975658	TRUE	330	36	1.06701204769566	12270001	13380000	1.06701204769566	IM_117	FALSE
19	13380001	13410000	4.08990143952612	4.5167452802961	1.84971087264264	TRUE	331	15	0.519857718940618	13380001	13830000	0.519857718940618	IM_117	FALSE
19	13830001	13860000	6.09265557286866	5.48536047953809	2.00275413334253	TRUE	332	75	1.11304952515861	13830001	16140000	1.11304952515861	IM_117	FALSE
19	16140001	16170000	6.95094301557507	6.83746612389797	0.858287442706409	TRUE	333	63	1.34536604877606	16140001	18030000	1.34536604877606	IM_117	FALSE
19	18030001	18060000	3.3656903409599	2.99131041049799	3.58525267461517	TRUE	334	89	0.778491875444516	18030001	22710000	0.778491875444516	IM_117	FALSE
19	23040001	23070000	2.54412795911006	1.91492033778381	0.821562381849843	TRUE	335	184	0.550008123776822	23040001	33600000	0.550008123776822	IM_117	FALSE
19	33630001	33660000	9.6581268271807	8.90105712992196	7.11399886807065	TRUE	336	17	1.48926161417953	33630001	34140000	1.48926161417953	IM_117	TRUE
19	34140001	34170000	2.25628912615495	3.05842436726053	7.40183770102575	TRUE	337	16	0.511391568308155	34140001	34620000	0.511391568308155	IM_117	FALSE
19	34620001	34650000	2.92323042343269	3.54206625352239	0.666941297277743	TRUE	338	131	0.580339639674026	34620001	38820000	0.580339639674026	IM_117	FALSE
19	38820001	38850000	1.95403761004136	2.33466115465641	0.969192813391327	TRUE	339	523	0.565814258643255	38820001	57150000	0.565814258643255	IM_117	FALSE
19	57150001	57180000	0.946153460329896	0.460248212984274	1.00788414971147	TRUE	340	61	0.525163977235503	57150001	59100000	0.525163977235503	IM_117	FALSE
20	60001	90000	2.75542872288578	2.35703325641568	NA	TRUE	341	262	0.579279332722775	60001	8040000	0.579279332722775	IM_117	FALSE
20	8040001	8070000	4.90601014180446	4.26363416748372	2.15058141891868	TRUE	342	54	0.80336242365836	8040001	9690000	0.80336242365836	IM_117	FALSE
20	9690001	9720000	2.88263759705125	3.33374606365042	2.02337254475321	TRUE	343	201	0.471472843419686	9690001	15750000	0.471472843419686	IM_117	FALSE
20	15750001	15780000	3.45776980058865	3.44444881329325	0.575132203537399	TRUE	344	234	0.562139734956341	15750001	22890000	0.562139734956341	IM_117	FALSE
20	22890001	22920000	4.04850446111348	3.9039354861991	0.590734660524834	TRUE	345	259	0.766193690807556	22890001	34980000	0.766193690807556	IM_117	FALSE
20	34980001	35010000	3.41512194958255	3.48487270058575	0.633382511530936	TRUE	346	21	0.624809952307989	34980001	35610000	0.624809952307989	IM_117	FALSE
20	35610001	35640000	2.93257844106834	1.95812636969698	0.482543508514211	TRUE	347	154	0.545379490556032	35610001	40230000	0.545379490556032	IM_117	FALSE
20	40230001	40260000	2.42124907886274	2.11083498237985	0.511329362205598	TRUE	348	65	0.476434404713556	40230001	42180000	0.476434404713556	IM_117	FALSE
20	42180001	42210000	2.96634219867876	3.04654635768284	0.54509311981602	TRUE	349	325	0.597902005312165	42180001	52050000	0.597902005312165	IM_117	FALSE
20	52080001	52110000	4.14526084967691	4.35203148795685	1.17891865099815	TRUE	350	38	0.623220238508414	52080001	53310000	0.623220238508414	IM_117	FALSE
20	53310001	53340000	3.47018851796633	3.17585625891617	0.675072331710582	TRUE	351	238	0.59378734602838	53310001	60510000	0.59378734602838	IM_117	FALSE
20	60510001	60540000	4.02497599340906	5.24432221241317	0.554787475442728	TRUE	352	77	0.908632382017589	60510001	62910000	0.908632382017589	IM_117	FALSE
21	15480001	15510000	3.39053487077293	2.80692256500484	NA	TRUE	353	1058	0.640228979461536	15480001	48090000	0.640228979461536	IM_117	FALSE
22	17280001	17310000	2.01276363202225	1.29065148959041	NA	TRUE	354	931	0.601823768902509	17280001	48510000	0.601823768902509	IM_117	FALSE
22	48510001	48540000	0.975400916619486	1.00649289406302	1.03736271540276	TRUE	355	84	0.477803536363252	48510001	51180000	0.477803536363252	IM_117	FALSE
1	840001	870000	4.13781495106116	2.44011750577159	NA	TRUE	1	28	0.886175386607461	840001	1950000	0.886175386607461	IM_118	FALSE
1	1950001	1980000	2.84531884956154	2.89826059510555	1.29249610149961	TRUE	2	201	0.535751936554826	1950001	8430000	0.535751936554826	IM_118	FALSE
1	8430001	8460000	4.02465369562782	3.80530781421059	1.17933484606628	TRUE	3	21	0.633187288537277	8430001	9060000	0.633187288537277	IM_118	FALSE
1	9060001	9090000	2.95936650802988	3.45019041960646	1.06528718759794	TRUE	4	1419	0.589063778936117	9060001	54600000	0.589063778936117	IM_118	FALSE
1	54600001	54630000	4.00266003235045	3.59509545629286	1.04329352432057	TRUE	5	591	0.61472481523574	54600001	72690000	0.61472481523574	IM_118	FALSE
1	72690001	72720000	2.9714388696088	2.77105488677653	1.03122116274165	TRUE	6	871	0.469099226866307	72690001	99750000	0.469099226866307	IM_118	FALSE
1	99750001	99780000	3.9761401850989	4.46938329601036	1.0047013154901	TRUE	7	1171	0.649806645438953	99750001	164730000	0.649806645438953	IM_118	FALSE
1	164730001	164760000	3.09974785924758	3.32125276879392	0.876392325851324	TRUE	8	90	0.407426197285708	164730001	167490000	0.407426197285708	IM_118	FALSE
1	167490001	167520000	4.47375950986408	3.95461196726359	1.3740116506165	TRUE	9	98	0.560654479426026	167490001	170520000	0.560654479426026	IM_118	FALSE
1	170520001	170550000	3.23339297652718	3.70486347334119	1.2403665333369	TRUE	10	89	0.532459518502812	170520001	173280000	0.532459518502812	IM_118	FALSE
1	173280001	173310000	4.28260752677073	3.85311209779056	1.04921455024355	TRUE	11	50	0.652749930518389	173280001	174870000	0.652749930518389	IM_118	FALSE
1	174870001	174900000	5.06952713972763	5.11142567859822	0.786919612956897	TRUE	12	68	0.629484183666037	174870001	176940000	0.629484183666037	IM_118	FALSE
1	176940001	176970000	4.30679078524089	4.54934580333247	0.762736354486732	TRUE	13	245	0.607431918190059	176940001	184410000	0.607431918190059	IM_118	FALSE
1	184410001	184440000	2.30956831955897	2.41120677523504	1.99722246568193	TRUE	14	7	0.207929156123015	184410001	184620000	0.207929156123015	IM_118	FALSE
1	184620001	184650000	4.10217052407324	3.61160844005822	1.79260220451427	TRUE	15	205	0.555332136127393	184620001	190770000	0.555332136127393	IM_118	FALSE
1	190770001	190800000	3.0526510709063	3.02851255488003	1.04951945316694	TRUE	16	348	0.477460494014256	190770001	201510000	0.477460494014256	IM_118	FALSE
1	201510001	201540000	5.12589804550574	4.07661481984465	2.07324697459944	TRUE	17	16	0.928663880096984	201510001	201990000	0.928663880096984	IM_118	FALSE
1	201990001	202020000	3.06699492778517	2.84627696038495	2.05890311772057	TRUE	18	17	0.654129486678505	201990001	202680000	0.654129486678505	IM_118	FALSE
1	202680001	202710000	3.97259689419201	4.45444516706341	0.905601966406832	TRUE	19	27	0.531565885623207	202680001	203490000	0.531565885623207	IM_118	FALSE
1	203490001	203520000	3.0097451960529	3.10957838720789	0.962851698139107	TRUE	20	76	0.494337469403229	203490001	205770000	0.494337469403229	IM_118	FALSE
1	205770001	205800000	4.87001615945651	5.09375835605226	1.86027096340362	TRUE	21	5	0.867104778022951	205770001	205920000	0.867104778022951	IM_118	FALSE
1	205920001	205950000	2.98470734484549	2.59220275830089	1.88530881461102	TRUE	22	630	0.471948719848332	205920001	226080000	0.471948719848332	IM_118	FALSE
1	226080001	226110000	3.92646361577134	3.85734233335456	0.941756270925849	TRUE	23	718	0.641371778591127	226080001	249210000	0.641371778591127	IM_118	FALSE
2	30001	60000	2.78298599662969	3.18619156722133	NA	TRUE	24	2319	0.480173575616549	30001	71220000	0.480173575616549	IM_118	FALSE
2	71220001	71250000	3.28019213060846	3.16844479581093	0.497206133978777	TRUE	25	544	0.541807230267098	71220001	89130000	0.541807230267098	IM_118	FALSE
2	95580001	95610000	5.94239192853434	6.36120329896988	2.66219979792588	TRUE	26	47	0.645407081553395	95580001	97620000	0.645407081553395	IM_118	FALSE
2	97620001	97650000	3.70862556250143	4.62581229049896	2.23376636603291	TRUE	27	628	0.571017730507164	97620001	119880000	0.571017730507164	IM_118	FALSE
2	119880001	119910000	1.72063212939004	2.22872759672603	1.98799343311139	TRUE	28	17	0.44186417818017	119880001	120390000	0.44186417818017	IM_118	FALSE
2	120390001	120420000	4.23502799950857	3.4990187055218	2.51439587011853	TRUE	29	108	0.609038198448439	120390001	123720000	0.609038198448439	IM_118	FALSE
2	123720001	123750000	3.2512477933449	3.5456109579725	0.983780206163675	TRUE	30	414	0.462280968427712	123720001	138240000	0.462280968427712	IM_118	FALSE
2	138240001	138270000	4.01936052793412	4.63097394370723	0.768112734589218	TRUE	31	1673	0.545614254419159	138240001	189750000	0.545614254419159	IM_118	FALSE
2	189750001	189780000	3.12301045444534	3.17369282258399	0.896350073488776	TRUE	32	1736	0.515218911105832	189750001	2.43e+08	0.515218911105832	IM_118	FALSE
3	90001	120000	3.0352652207492	3.11201574716338	NA	TRUE	33	528	0.518936543672993	90001	16320000	0.518936543672993	IM_118	FALSE
3	16320001	16350000	4.17661148113783	4.41050763812398	1.14134626038863	TRUE	34	18	0.372684121887667	16320001	16890000	0.372684121887667	IM_118	FALSE
3	16890001	16920000	3.03232779572924	2.71351771609817	1.14428368540859	TRUE	35	1140	0.509569306424935	16890001	51990000	0.509569306424935	IM_118	FALSE
3	51990001	52020000	4.05042080719586	4.20358635939638	1.01809301146662	TRUE	36	22	0.679379790540474	51990001	52650000	0.679379790540474	IM_118	FALSE
3	52650001	52680000	2.89140154858336	2.80749837215533	1.1590192586125	TRUE	37	1209	0.454492200011482	52650001	90210000	0.454492200011482	IM_118	FALSE
3	93540001	93570000	3.83877838361379	4.36864285205186	0.947376835030431	TRUE	38	182	0.496895558663409	93540001	99240000	0.496895558663409	IM_118	FALSE
3	99240001	99270000	4.94542224795774	4.65974191859447	1.10664386434395	TRUE	39	22	0.602194326726112	99240001	99930000	0.602194326726112	IM_118	FALSE
3	99930001	99960000	3.97796157860545	3.67393288836472	0.967460669352283	TRUE	40	19	0.597787047363726	99930001	100500000	0.597787047363726	IM_118	FALSE
3	100500001	100530000	2.17293001772255	2.72761213687595	1.8050315608829	TRUE	41	7	0.480560221661915	100500001	100710000	0.480560221661915	IM_118	FALSE
3	100710001	100740000	3.97269530034405	4.28766033176647	1.7997652826215	TRUE	42	34	0.58856240906738	100710001	101790000	0.58856240906738	IM_118	FALSE
3	101790001	101820000	2.06763492073804	2.0762527175537	1.90506037960601	TRUE	43	303	0.377717132463289	101790001	111030000	0.377717132463289	IM_118	FALSE
3	111030001	111060000	3.11857383890929	3.66915053837758	1.05093891817125	TRUE	44	129	0.504220214815792	111030001	114990000	0.504220214815792	IM_118	FALSE
3	114990001	115020000	4.04863461591488	4.25473307101674	0.930060777005586	TRUE	45	18	0.410305512361328	114990001	115530000	0.410305512361328	IM_118	FALSE
3	115530001	115560000	2.97430798547704	3.01227103466127	1.07432663043784	TRUE	46	428	0.494306957652986	115530001	128970000	0.494306957652986	IM_118	FALSE
3	128970001	1.29e+08	6.56429440876035	6.16918098398576	3.58998642328331	TRUE	47	8	1.20848625898389	128970001	129210000	1.20848625898389	IM_118	FALSE
3	129210001	129240000	3.11489346547889	3.80393315141516	3.44940094328146	TRUE	48	2221	0.520347791088535	129210001	197820000	0.520347791088535	IM_118	FALSE
4	90001	120000	2.96752830372908	3.45049172473299	NA	TRUE	49	27	0.673016037753042	90001	1020000	0.673016037753042	IM_118	FALSE
4	1020001	1050000	6.22401064266632	6.43376746619321	3.25648233893724	TRUE	50	145	0.874338748732765	1020001	5910000	0.874338748732765	IM_118	FALSE
4	5910001	5940000	3.97919245577095	3.23874313775066	2.24481818689537	TRUE	51	19	0.798206118617965	5910001	6480000	0.798206118617965	IM_118	FALSE
4	6480001	6510000	5.85810674557608	5.77052202143843	1.87891428980513	TRUE	52	106	0.931910007829527	6480001	10650000	0.931910007829527	IM_118	FALSE
4	10650001	10680000	1.73886400500023	1.29740778350935	4.11924274057585	TRUE	53	605	0.357303428859374	10650001	29250000	0.357303428859374	IM_118	FALSE
4	29250001	29280000	5.68581101526946	2.96816821492405	3.94694701026923	TRUE	54	259	0.691137959884711	29250001	37050000	0.691137959884711	IM_118	FALSE
4	37050001	37080000	3.57933469656349	3.76218906810242	2.10647631870597	TRUE	55	87	0.562163507347855	37050001	39690000	0.562163507347855	IM_118	FALSE
4	39690001	39720000	1.86943702947762	1.87190736769083	1.70989766708586	TRUE	56	309	0.388922821746965	39690001	49080000	0.388922821746965	IM_118	FALSE
4	52710001	52740000	3.45674547346153	3.81251506858088	1.58730844398391	TRUE	57	3187	0.51551665729812	52710001	152340000	0.51551665729812	IM_118	FALSE
4	152340001	152370000	4.46712641698982	4.62230959629366	1.01038094352829	TRUE	58	65	0.515117494200022	152340001	154320000	0.515117494200022	IM_118	FALSE
4	154320001	154350000	3.38841603724648	3.61291822260584	1.07871037974335	TRUE	59	1189	0.506441411742768	154320001	190800000	0.506441411742768	IM_118	FALSE
5	60001	90000	3.42709990529847	3.63211174798594	NA	TRUE	60	21	0.501139669782237	60001	990000	0.501139669782237	IM_118	FALSE
5	990001	1020000	2.87252015273496	2.76340513672132	0.554579752563507	TRUE	61	1485	0.47001933082673	990001	51480000	0.47001933082673	IM_118	FALSE
5	51480001	51510000	3.76127022326598	3.55526835692009	0.888750070531014	TRUE	62	14	0.541535822526183	51480001	51930000	0.541535822526183	IM_118	FALSE
5	51930001	51960000	2.04411581586467	2.1408809394206	1.71715440740131	TRUE	63	435	0.411965351394064	51930001	65370000	0.411965351394064	IM_118	FALSE
5	65370001	65400000	2.96566068187396	2.61498020221989	0.921544866009294	TRUE	64	19	0.489223784338875	65370001	6.6e+07	0.489223784338875	IM_118	FALSE
5	66000001	66030000	2.07007520605344	1.65933196226378	0.895585475820516	TRUE	65	348	0.38609177104216	66000001	78780000	0.386091771042159	IM_118	FALSE
5	78780001	78810000	1.06952751276897	1.22142879137848	1.00054769328447	TRUE	66	37	0.323380209209868	78780001	79920000	0.323380209209868	IM_118	FALSE
5	79950001	79980000	2.05047211085355	1.76580726173044	0.980944598084582	TRUE	67	2846	0.408060253603797	79950001	167490000	0.408060253603797	IM_118	FALSE
5	167490001	167520000	3.03009264467605	3.88515175216419	0.979620533822503	TRUE	68	16	0.367506994596012	167490001	167970000	0.367506994596012	IM_118	FALSE
5	167970001	1.68e+08	2.06407036881803	2.38678853064998	0.966022275858026	TRUE	69	391	0.438068689075535	167970001	180690000	0.438068689075535	IM_118	FALSE
6	210001	240000	4.5600721079886	4.20375776187061	NA	TRUE	70	840	0.638647323923283	210001	25950000	0.638647323923283	IM_118	FALSE
6	25950001	25980000	5.51829882350641	5.34922018876602	0.958226715517809	TRUE	71	51	0.789025126986974	25950001	27810000	0.789025126986974	IM_118	FALSE
6	27810001	27840000	4.52260463038127	4.37325312449074	0.995694193125146	TRUE	72	102	0.746523934552665	27810001	31080000	0.746523934552665	IM_118	FALSE
6	31080001	31110000	5.65969290804282	5.24991141426725	1.13708827766155	TRUE	73	73	0.805452571208501	31080001	33870000	0.805452571208501	IM_118	FALSE
6	33870001	33900000	4.57393523384778	4.66713375918897	1.08575767419504	TRUE	74	88	0.692364072095633	33870001	36570000	0.692364072095633	IM_118	FALSE
6	36570001	36600000	6.1151111243647	5.98417557215729	1.54117589051692	TRUE	75	26	0.686884245894009	36570001	37350000	0.686884245894009	IM_118	FALSE
6	37380001	37410000	4.63162707893652	4.01654375613005	1.48348404542818	TRUE	76	427	0.64512200474807	37380001	50400000	0.64512200474807	IM_118	FALSE
6	50400001	50430000	3.6454393675036	3.86001473590716	0.986187711432915	TRUE	77	87	0.548139748402076	50400001	53190000	0.548139748402076	IM_118	FALSE
6	53190001	53220000	4.75654594252807	5.27663426098246	1.11110657502447	TRUE	78	87	0.631496999106724	53190001	55860000	0.631496999106724	IM_118	FALSE
6	55860001	55890000	5.78617363690593	6.53552328868636	1.02962769437785	TRUE	79	45	0.568999430080016	55860001	57630000	0.568999430080016	IM_118	FALSE
6	57630001	57660000	4.36251157732294	4.57542805667925	1.42366205958298	TRUE	80	5	0.395937577802741	57630001	62040000	0.395937577802741	IM_118	FALSE
6	62250001	62280000	3.71966436846637	3.83004079096536	0.642847208856577	TRUE	81	124	0.46447722084709	62250001	66150000	0.46447722084709	IM_118	FALSE
6	66150001	66180000	2.03862567966578	1.67077163249438	1.68103868880058	TRUE	82	105	0.335815309974008	66150001	69330000	0.335815309974008	IM_118	FALSE
6	69330001	69360000	4.65782237925157	4.16608490989131	2.61919669958578	TRUE	83	62	0.529973336110574	69330001	71220000	0.529973336110574	IM_118	FALSE
6	71220001	71250000	1.96512588367971	1.74486563889066	2.69269649557186	TRUE	84	94	0.401698112075712	71220001	74160000	0.401698112075712	IM_118	FALSE
6	74190001	74220000	3.82904028798924	3.58072138816209	1.86391440430953	TRUE	85	750	0.551213734051605	74190001	97500000	0.551213734051605	IM_118	FALSE
6	97500001	97530000	1.99868825168654	2.67635491240698	1.8303520363027	TRUE	86	383	0.430682822909943	97500001	109230000	0.430682822909943	IM_118	FALSE
6	109230001	109260000	2.97022201853034	2.55491152051925	0.971533766843801	TRUE	87	14	0.481044195640169	109230001	109650000	0.481044195640169	IM_118	FALSE
6	109650001	109680000	2.08466517793047	1.70680171507826	0.885556840599865	TRUE	88	331	0.39955230636642	109650001	119790000	0.39955230636642	IM_118	FALSE
6	119790001	119820000	4.78785972738385	3.91831110883391	2.70319454945338	TRUE	89	10	0.72891124427634	119790001	120090000	0.72891124427634	IM_118	FALSE
6	120090001	120120000	2.14296819974302	2.86231656812548	2.64489152764083	TRUE	90	1650	0.419746747963416	120090001	170910000	0.419746747963416	IM_118	FALSE
7	30001	60000	3.83427136349378	5.13110471533338	NA	TRUE	91	167	0.786951272088922	30001	5520000	0.786951272088922	IM_118	FALSE
7	5520001	5550000	6.44334377634487	5.68158184777832	2.60907241285109	TRUE	92	5	1.22080169791141	5520001	5670000	1.22080169791141	IM_118	FALSE
7	5670001	5700000	4.0359427401136	4.5153237350742	2.40740103623127	TRUE	93	804	0.579124971223156	5670001	30870000	0.579124971223156	IM_118	FALSE
7	30870001	30900000	2.90034520190503	2.76658918344809	1.13559753820857	TRUE	94	975	0.497111879601934	30870001	71040000	0.497111879601934	IM_118	FALSE
7	71040001	71070000	2.31478548320517	2.32224833250192	0.585559718699862	TRUE	95	31	0.42436678995986	71040001	71970000	0.42436678995986	IM_118	FALSE
7	72720001	72750000	2.98087652705764	3.85008895092932	0.666091043852471	TRUE	96	314	0.496177187996329	72720001	84270000	0.496177187996329	IM_118	FALSE
7	84270001	84300000	3.90407095714526	4.39980917037356	0.92319443008762	TRUE	97	404	0.534423854246519	84270001	96600000	0.534423854246519	IM_118	FALSE
7	96600001	96630000	2.88676226160865	2.48429934725294	1.01730869553661	TRUE	98	330	0.550431754330416	96600001	107790000	0.550431754330416	IM_118	FALSE
7	107790001	107820000	3.98165470819213	3.92464679847052	1.09489244658347	TRUE	99	408	0.534491324478696	107790001	120120000	0.534491324478696	IM_118	FALSE
7	120120001	120150000	5.33105904148969	5.60409324843519	1.34940433329756	TRUE	100	32	0.621062925062012	120120001	121080000	0.621062925062012	IM_118	FALSE
7	121080001	121110000	3.84983757342181	4.0501008669941	1.48122146806788	TRUE	101	64	0.432542517511737	121080001	1.23e+08	0.432542517511737	IM_118	FALSE
7	123000001	123030000	5.78303251278762	5.74359412164649	1.93319493936582	TRUE	102	20	0.882447218214551	123000001	123600000	0.882447218214551	IM_118	FALSE
7	123600001	123630000	3.94081827722269	4.75568418847064	1.84221423556493	TRUE	103	1096	0.627171207725273	123600001	159120000	0.627171207725273	IM_118	FALSE
8	180001	210000	1.01409901648263	1.35220394275679	NA	TRUE	104	208	0.334884867475336	180001	6930000	0.334884867475336	IM_118	FALSE
8	8100001	8130000	4.59788641257168	5.37122927431279	3.58378739608905	TRUE	105	21	0.82032937808557	8100001	8760000	0.82032937808557	IM_118	FALSE
8	8760001	8790000	2.19574899254217	2.13296235504359	2.40213742002951	TRUE	106	21	0.808681572928845	8760001	9390000	0.808681572928845	IM_118	FALSE
8	9390001	9420000	3.68006716238842	3.39303996468533	1.48431816984625	TRUE	107	13	0.578538970687763	9390001	9780000	0.578538970687763	IM_118	FALSE
8	9780001	9810000	1.10274119027861	1.84843055928333	2.5773259721098	TRUE	108	68	0.350942866880897	9780001	11850000	0.350942866880897	IM_118	FALSE
8	12570001	12600000	4.67371904266885	5.92050920866924	3.57097785239023	TRUE	109	31	0.66252445555704	12570001	13500000	0.66252445555704	IM_118	FALSE
8	13500001	13530000	2.80959974251627	3.45830309544411	1.86411930015258	TRUE	110	58	0.467662368223471	13500001	15240000	0.467662368223471	IM_118	FALSE
8	15240001	15270000	4.87082364534691	4.48157022021393	2.06122390283065	TRUE	111	13	0.587542967947348	15240001	15630000	0.587542967947348	IM_118	FALSE
8	15630001	15660000	2.94818102964491	2.49535984190948	1.922642615702	TRUE	112	100	0.444030407449834	15630001	18720000	0.444030407449834	IM_118	FALSE
8	18720001	18750000	1.11581860117204	1.16985917172254	1.83236242847287	TRUE	113	272	0.295761648764178	18720001	27060000	0.295761648764178	IM_118	FALSE
8	27060001	27090000	2.84301425397664	2.96158922331705	1.7271956528046	TRUE	114	786	0.519132491125182	27060001	55560000	0.519132491125182	IM_118	FALSE
8	55560001	55590000	2.15417039483183	1.63772661706495	0.688843859144812	TRUE	115	178	0.450975574360798	55560001	61200000	0.450975574360798	IM_118	FALSE
8	61200001	61230000	4.62305015295412	4.85750721906775	2.46887975812229	TRUE	116	38	0.944289622436729	61200001	62430000	0.944289622436729	IM_118	FALSE
8	62430001	62460000	3.16337187207204	3.3823329425815	1.45967828088208	TRUE	117	30	0.36084392835624	62430001	63330000	0.36084392835624	IM_118	FALSE
8	63330001	63360000	2.08797980745089	2.20529147417969	1.07539206462115	TRUE	118	787	0.390238790882498	63330001	87540000	0.390238790882498	IM_118	FALSE
8	87540001	87570000	4.0164431662528	3.80909027571481	1.92846335880192	TRUE	119	489	0.605484949906225	87540001	102720000	0.605484949906225	IM_118	FALSE
8	102720001	102750000	13.0436919473224	9.14352656656862	9.02724878106961	TRUE	120	29	2.12339503718432	102720001	103620000	2.12339503718432	IM_118	TRUE
8	103620001	103650000	5.30888032681387	7.25300688288976	7.73481162050854	TRUE	121	40	0.801433790893364	103620001	104850000	0.801433790893364	IM_118	FALSE
8	104850001	104880000	3.9905243158241	3.66522255208348	1.31835601098977	TRUE	122	533	0.531953244049541	104850001	120990000	0.531953244049541	IM_118	FALSE
8	120990001	121020000	4.79951234689567	7.0245434215714	0.808988031071569	TRUE	123	266	0.590279403862069	120990001	129150000	0.590279403862069	IM_118	FALSE
8	129150001	129180000	6.02106261120445	6.69224944885705	1.22155026430878	TRUE	124	165	0.784542436682453	129150001	134220000	0.784542436682453	IM_118	FALSE
8	134220001	134250000	4.43485241664839	4.18059129320602	1.58621019455606	TRUE	125	190	0.60871006306973	134220001	140010000	0.60871006306973	IM_118	FALSE
8	140010001	140040000	5.08867065573957	5.06331867735136	0.65381823909118	TRUE	126	23	0.567586306358811	140010001	140730000	0.567586306358811	IM_118	FALSE
8	140730001	140760000	5.9892895728453	6.15152875774456	0.900618917105728	TRUE	127	63	0.861052624574091	140730001	142650000	0.861052624574091	IM_118	FALSE
8	142650001	142680000	4.93198850838722	4.67440222927319	1.05730106445808	TRUE	128	28	0.685657507578405	142650001	143610000	0.685657507578405	IM_118	FALSE
8	143610001	143640000	6.17933836930798	6.24021434157837	1.24734986092076	TRUE	129	79	0.962270684987022	143610001	146310000	0.962270684987022	IM_118	FALSE
9	210001	240000	1.06635755852615	0.815075929116778	NA	TRUE	130	91	0.293887035850954	210001	3030000	0.293887035850954	IM_118	FALSE
9	3030001	3060000	2.04265868966312	1.92329251362412	0.976301131136969	TRUE	131	1149	0.390879594587943	3030001	38790000	0.390879594587943	IM_118	FALSE
9	71040001	71070000	5.19423361686374	5.17871068294975	3.15157492720062	TRUE	132	271	0.620016208469362	71040001	79410000	0.620016208469362	IM_118	FALSE
9	79410001	79440000	4.23204307049786	3.45256504400321	0.962190546365879	TRUE	133	71	0.564887639885545	79410001	81600000	0.564887639885545	IM_118	FALSE
9	81600001	81630000	5.80031828148292	5.85431813502789	1.56827521098506	TRUE	134	87	0.768402725739954	81600001	84240000	0.768402725739954	IM_118	FALSE
9	84240001	84270000	10.5837804014233	7.17271308485968	4.78346211994037	TRUE	135	37	1.74032374132143	84240001	85410000	1.74032374132143	IM_118	TRUE
9	85410001	85440000	7.4213126235607	6.57300892238865	3.16246777786258	TRUE	136	47	0.8748715825619	85410001	86940000	0.8748715825619	IM_118	FALSE
9	86940001	86970000	6.59335014754834	6.59318650580041	0.827962476012362	TRUE	137	27	0.663555471521553	86940001	87750000	0.663555471521553	IM_118	FALSE
9	87750001	87780000	5.63886067168779	5.63385457689754	0.954489475860549	TRUE	138	27	0.689961650931571	87750001	88710000	0.689961650931571	IM_118	FALSE
9	88710001	88740000	4.82639345112792	5.22255268553727	0.812467220559867	TRUE	139	67	0.694432337199446	88710001	90810000	0.694432337199446	IM_118	FALSE
9	90810001	90840000	8.95941731943165	10.9516144897643	4.13302386830372	TRUE	140	16	2.05919598818744	90810001	91290000	2.05919598818744	IM_118	TRUE
9	91290001	91320000	13.9837894547761	11.8892204753944	5.02437213534448	TRUE	141	12	1.36769583875071	91290001	91650000	1.36769583875071	IM_118	FALSE
9	91650001	91680000	3.56608232876671	3.95453507046277	10.4177071260094	TRUE	142	151	0.542752961345031	91650001	96480000	0.542752961345031	IM_118	FALSE
9	96480001	96510000	2.39376592365057	2.52684305210516	1.17231640511614	TRUE	143	837	0.442194743442868	96480001	122520000	0.442194743442868	IM_118	FALSE
9	122520001	122550000	3.34758836310111	3.60483717283433	0.953822439450541	TRUE	144	141	0.514730589174505	122520001	126780000	0.514730589174505	IM_118	FALSE
9	126780001	126810000	4.41911509958932	4.71960470245854	1.07152673648821	TRUE	145	166	0.779992512413498	126780001	131910000	0.779992512413498	IM_118	FALSE
9	131910001	131940000	3.10306660432123	2.44641506301548	1.31604849526809	TRUE	146	140	0.588482944583097	131910001	136260000	0.588482944583097	IM_118	FALSE
9	136260001	136290000	2.22225187497455	2.68181236824953	0.880814729346681	TRUE	147	78	0.599997284823951	136260001	138870000	0.599997284823951	IM_118	FALSE
9	138870001	138900000	3.51477727493629	3.14615936086332	1.29252539996174	TRUE	148	65	0.720822765996428	138870001	1.41e+08	0.720822765996428	IM_118	FALSE
10	120001	150000	5.73815281328805	7.9786833128712	NA	TRUE	149	48	0.895417096611001	120001	1620000	0.895417096611001	IM_118	FALSE
10	1620001	1650000	4.69228674489965	4.33090070389655	1.0458660683884	TRUE	150	47	0.554883828878653	1620001	3030000	0.554883828878653	IM_118	FALSE
10	3030001	3060000	5.61416043212342	6.24821993466174	0.921873687223773	TRUE	151	73	0.609527053931046	3030001	5400000	0.609527053931046	IM_118	FALSE
10	5400001	5430000	6.56349328142294	6.01432150924193	0.94933284929952	TRUE	152	22	0.804650521998364	5400001	6060000	0.804650521998364	IM_118	FALSE
10	6060001	6090000	5.25818337018163	5.47285681538615	1.30530991124132	TRUE	153	176	0.637066525830027	6060001	11550000	0.637066525830027	IM_118	FALSE
10	11550001	11580000	7.47494498867816	7.2046917947802	2.21676161849653	TRUE	154	18	0.533534935496937	11550001	12090000	0.533534935496937	IM_118	FALSE
10	12090001	12120000	5.48060611389678	5.33483012841836	1.99433887478137	TRUE	155	111	0.689371281889059	12090001	15450000	0.689371281889059	IM_118	FALSE
10	15450001	15480000	4.43407787245102	4.50799410547193	1.04652824144576	TRUE	156	520	0.641973886617614	15450001	32490000	0.641973886617614	IM_118	FALSE
10	32490001	32520000	5.39756326085787	5.43042146082154	0.963485388406841	TRUE	157	185	0.698887307094682	32490001	43290000	0.698887307094682	IM_118	FALSE
10	43290001	43320000	4.66901619420531	4.37105515317929	0.728547066652552	TRUE	158	92	0.729523405906059	43290001	47700000	0.729523405906059	IM_118	FALSE
10	48300001	48330000	2.94411009519307	3.35168260147198	1.72490609901224	TRUE	159	70	0.470029575230859	48300001	51600000	0.470029575230859	IM_118	FALSE
10	51990001	52020000	1.99691049207634	1.77767118864982	0.947199603116724	TRUE	160	284	0.391055524382123	51990001	60750000	0.391055524382123	IM_118	FALSE
10	60750001	60780000	3.16622812047745	3.20426985107448	1.1693176284011	TRUE	161	45	0.460483415646592	60750001	62130000	0.460483415646592	IM_118	FALSE
10	62130001	62160000	3.88728866160377	3.57427499080703	0.721060541126321	TRUE	162	34	0.508544444446184	62130001	63150000	0.508544444446184	IM_118	FALSE
10	63150001	63180000	6.79569765225168	5.25179306823188	2.90840899064791	TRUE	163	51	1.14808360304576	63150001	64680000	1.14808360304576	IM_118	FALSE
10	64680001	64710000	2.04613404226304	2.48966164938584	4.74956360998864	TRUE	164	1516	0.43481691799013	64680001	112200000	0.43481691799013	IM_118	FALSE
10	112200001	112230000	4.88326647591864	4.72954349214543	2.8371324336556	TRUE	165	6	0.419352074890971	112200001	112380000	0.419352074890971	IM_118	FALSE
10	112380001	112410000	2.5270813080114	2.07692626115327	2.35618516790723	TRUE	166	19	0.723012505065002	112380001	112950000	0.723012505065002	IM_118	FALSE
10	112950001	112980000	4.67911141173219	3.88276648863013	2.15203010372079	TRUE	167	13	0.940212815492784	112950001	113340000	0.940212815492784	IM_118	FALSE
10	113370001	113400000	2.05267991370016	2.4338334769116	2.62643149803203	TRUE	168	59	0.370215479228195	113370001	115170000	0.370215479228195	IM_118	FALSE
10	115170001	115200000	4.14482971862932	3.78975321393036	2.09214980492916	TRUE	169	9	0.596866749189161	115170001	115440000	0.596866749189161	IM_118	FALSE
10	115440001	115470000	2.49261957652992	2.13718872785137	1.65221014209941	TRUE	170	206	0.538210081770166	115440001	121710000	0.538210081770166	IM_118	FALSE
10	121710001	121740000	4.77317832965716	4.2654649394884	2.28055875312724	TRUE	171	26	0.588242654775817	121710001	122520000	0.588242654775817	IM_118	FALSE
10	122520001	122550000	7.89742216652188	7.88764056718162	3.12424383686472	TRUE	172	16	0.669181844911445	122520001	123030000	0.669181844911445	IM_118	FALSE
10	123030001	123060000	10.0678575322446	9.47727030922732	2.17043536572274	TRUE	173	12	1.23167733515734	123030001	123390000	1.23167733515734	IM_118	FALSE
10	123390001	123420000	4.45723669155316	5.08906334261886	5.61062084069147	TRUE	174	58	0.745263131190716	123390001	125190000	0.745263131190716	IM_118	FALSE
10	125190001	125220000	3.24583284366149	3.60505364206077	1.21140384789167	TRUE	175	3	0.523434187413981	125190001	125280000	0.523434187413981	IM_118	FALSE
10	125280001	125310000	1.95472167995245	1.9131655879017	1.29111116370904	TRUE	176	271	0.46564306966637	125280001	133830000	0.46564306966637	IM_118	FALSE
10	133830001	133860000	2.99002165427631	2.94592613586704	1.03529997432387	TRUE	177	48	0.631589262982116	133830001	135420000	0.631589262982116	IM_118	FALSE
11	210001	240000	2.80717984064547	2.54373194865035	NA	TRUE	178	15	0.840156742394297	210001	690000	0.840156742394297	IM_118	FALSE
11	690001	720000	2.0432564361486	2.03662347875915	0.763923404496865	TRUE	179	165	0.444003716221885	690001	6360000	0.444003716221885	IM_118	FALSE
11	6360001	6390000	2.78577805595263	2.66337376954868	0.742521619804029	TRUE	180	79	0.56862170531938	6360001	8790000	0.56862170531938	IM_118	FALSE
11	8790001	8820000	2.0463209542608	2.38524944125882	0.739457101691832	TRUE	181	520	0.429174797991561	8790001	24750000	0.429174797991561	IM_118	FALSE
11	24750001	24780000	2.90142093393706	3.27926615339175	0.855099979676259	TRUE	182	105	0.476354428187421	24750001	27900000	0.476354428187421	IM_118	FALSE
11	27900001	27930000	1.97743242203103	1.68930469879607	0.92398851190603	TRUE	183	168	0.373908338182444	27900001	33030000	0.373908338182444	IM_118	FALSE
11	33030001	33060000	3.03232779572924	3.75874151809258	1.05489537369821	TRUE	184	54	0.57267928385683	33030001	34650000	0.57267928385683	IM_118	FALSE
11	34650001	34680000	4.10386719194345	4.75049962532648	1.07153939621421	TRUE	185	87	0.513224196554849	34650001	37380000	0.513224196554849	IM_118	FALSE
11	37380001	37410000	2.88255521969467	3.36282086619493	1.22131197224879	TRUE	186	150	0.420720045340919	37380001	42030000	0.420720045340919	IM_118	FALSE
11	42030001	42060000	1.98341213426885	2.17403454706702	0.89914308542582	TRUE	187	91	0.422824454614511	42030001	44760000	0.422824454614511	IM_118	FALSE
11	44760001	44790000	3.62309447081258	2.46498423334178	1.63968233654374	TRUE	188	57	0.549108697700301	44760001	46470000	0.549108697700301	IM_118	FALSE
11	46470001	46500000	2.88654755484986	2.87889807161476	0.736546915962725	TRUE	189	448	0.599999775055194	46470001	66990000	0.599999775055194	IM_118	FALSE
11	66990001	67020000	11.9347525296565	8.67071733860212	9.04820497480667	TRUE	190	31	3.02289737963114	66990001	68250000	3.02289737963114	IM_118	TRUE
11	68250001	68280000	6.6068802117852	6.07616801867483	5.32787231787133	TRUE	191	40	0.948051101066356	68250001	69480000	0.948051101066356	IM_118	FALSE
11	69480001	69510000	5.63730828115431	5.50953356711548	0.969571930630882	TRUE	192	45	0.781317542884491	69480001	70920000	0.781317542884491	IM_118	FALSE
11	70920001	70950000	2.92810900749879	3.00598013421603	2.70919927365552	TRUE	193	98	0.531008974149454	70920001	74340000	0.531008974149454	IM_118	FALSE
11	74340001	74370000	3.75613057547064	4.09721540085969	0.828021567971851	TRUE	194	60	0.562591596801429	74340001	76230000	0.562591596801429	IM_118	FALSE
11	76230001	76260000	4.64000032853349	4.10419677297345	0.883869753062845	TRUE	195	165	0.608779394060768	76230001	81330000	0.608779394060768	IM_118	FALSE
11	81330001	81360000	10.583549316662	10.3972278455106	5.9435489881285	TRUE	196	44	1.10097073120915	81330001	82650000	1.10097073120915	IM_118	FALSE
11	82650001	82680000	14.2085493824572	15.167933864978	3.62500006579526	TRUE	197	20	1.6130934447977	82650001	83310000	1.6130934447977	IM_118	TRUE
11	83310001	83340000	7.16334123839114	6.55542685607771	7.04520814406611	TRUE	198	17	0.482425142568224	83310001	83820000	0.482425142568224	IM_118	FALSE
11	83820001	83850000	12.9233857232787	11.016870791336	5.76004448488756	TRUE	199	28	0.963613824543146	83820001	84660000	0.963613824543146	IM_118	FALSE
11	84660001	84690000	7.4312938740666	8.43160370088395	5.4920918492121	TRUE	200	40	0.724721810685401	84660001	86010000	0.724721810685401	IM_118	FALSE
11	86010001	86040000	5.64208106201231	5.12478830330963	1.78921281205429	TRUE	201	80	0.670417477768349	86010001	88560000	0.670417477768348	IM_118	FALSE
11	88890001	88920000	2.81924545848164	2.50909832081025	2.82283560353066	TRUE	202	636	0.454880149661746	88890001	109350000	0.454880149661746	IM_118	FALSE
11	109350001	109380000	3.58187479397353	4.05365751241401	0.762629335491883	TRUE	203	61	0.50121389374497	109350001	111240000	0.50121389374497	IM_118	FALSE
11	111240001	111270000	2.77022497156456	2.56813571487281	0.811649822408971	TRUE	204	572	0.495664418787188	111240001	128640000	0.495664418787188	IM_118	FALSE
11	128640001	128670000	4.73451596635041	5.4430202975111	1.96429099478585	TRUE	205	20	0.598753504564045	128640001	129270000	0.598753504564045	IM_118	FALSE
11	129300001	129330000	2.6977576832107	3.42404408726237	2.03675828313971	TRUE	206	183	0.52868140088052	129300001	134940000	0.52868140088052	IM_118	FALSE
12	180001	210000	5.51442753051096	7.63762517741159	NA	TRUE	207	924	0.799792934505482	180001	29100000	0.799792934505482	IM_118	FALSE
12	29100001	29130000	7.42946677510291	7.93277901140331	1.91503924459194	TRUE	208	92	0.885777068203916	29100001	32040000	0.885777068203916	IM_118	FALSE
12	32040001	32070000	5.62397720288716	5.66163254753275	1.80548957221575	TRUE	209	33	0.769099818402729	32040001	33030000	0.769099818402729	IM_118	FALSE
12	33030001	33060000	4.48740210157485	4.60728721686036	1.13657510131231	TRUE	210	40	0.455804879079681	33030001	38790000	0.455804879079681	IM_118	FALSE
12	38790001	38820000	3.3798297801088	3.06005821019516	1.10757232146604	TRUE	211	112	0.515649902232673	38790001	42300000	0.515649902232673	IM_118	FALSE
12	42300001	42330000	2.02915285054091	1.75197506752904	1.35067692956789	TRUE	212	446	0.441659805978542	42300001	56040000	0.441659805978542	IM_118	FALSE
12	56040001	56070000	5.5551944828129	7.5047160652695	3.52604163227199	TRUE	213	63	0.991307947032245	56040001	57990000	0.991307947032245	IM_118	FALSE
12	57990001	58020000	2.41492416030287	3.60642067768436	3.14027032251003	TRUE	214	22	0.471147802901627	57990001	58710000	0.471147802901627	IM_118	FALSE
12	58710001	58740000	4.23386427313625	3.9983538382944	1.81894011283338	TRUE	215	40	0.687569528600014	58710001	59910000	0.687569528600014	IM_118	FALSE
12	59940001	59970000	2.58294744201496	2.38327119240146	1.65091683112129	TRUE	216	30	0.465939854432036	59940001	60840000	0.465939854432036	IM_118	FALSE
12	60840001	60870000	3.94336824505365	3.6508423260975	1.36042080303869	TRUE	217	19	0.38592473030404	60840001	61440000	0.38592473030404	IM_118	FALSE
12	61440001	61470000	2.05466398266696	2.26477086454247	1.88870426238669	TRUE	218	87	0.425129407568039	61440001	64290000	0.425129407568039	IM_118	FALSE
12	64290001	64320000	3.63359677506375	3.9182304788144	1.57893279239679	TRUE	219	145	0.685617012019096	64290001	68700000	0.685617012019096	IM_118	FALSE
12	68700001	68730000	6.01004875318265	3.99309081861594	2.3764519781189	TRUE	220	55	0.650282859828963	68700001	70410000	0.650282859828963	IM_118	FALSE
12	70410001	70440000	4.63662915634561	4.35169681904298	1.37341959683704	TRUE	221	79	0.549514944551777	70410001	72810000	0.549514944551777	IM_118	FALSE
12	72810001	72840000	3.47010070445423	3.72901326776615	1.16652845189137	TRUE	222	71	0.472529334983045	72810001	74940000	0.472529334983045	IM_118	FALSE
12	74940001	74970000	2.00536030132383	2.72706318132701	1.4647404031304	TRUE	223	397	0.411371204000535	74940001	87090000	0.411371204000535	IM_118	FALSE
12	87090001	87120000	4.25473144168556	3.5689500755778	2.24937114036173	TRUE	224	6	0.504956122189521	87090001	87270000	0.504956122189521	IM_118	FALSE
12	87270001	87300000	2.0461714241313	2.18009583372714	2.20856001755426	TRUE	225	123	0.414668649808069	87270001	90960000	0.414668649808069	IM_118	FALSE
12	90960001	90990000	3.92631675766328	3.79638628114372	1.88014533353199	TRUE	226	20	0.487004513641377	90960001	91560000	0.487004513641377	IM_118	FALSE
12	91560001	91590000	1.97964631738406	2.54097560003209	1.94667044027922	TRUE	227	436	0.387336158917086	91560001	104940000	0.387336158917086	IM_118	FALSE
12	104940001	104970000	3.57900548139287	3.36425965835452	1.59935916400881	TRUE	228	7	0.300304699224548	104940001	105150000	0.300304699224548	IM_118	FALSE
12	105150001	105180000	1.9792772684132	2.35683641647724	1.59972821297967	TRUE	229	147	0.412899310355193	105150001	109740000	0.412899310355193	IM_118	FALSE
12	109740001	109770000	3.80457299684044	3.30724294021821	1.82529572842724	TRUE	230	12	0.587874728985189	109740001	110100000	0.587874728985189	IM_118	FALSE
12	110100001	110130000	1.88140208316939	2.76832103392078	1.92317091367105	TRUE	231	229	0.471194167311672	110100001	117150000	0.471194167311672	IM_118	FALSE
12	117150001	117180000	3.8103693640704	2.87327217692429	1.92896728090101	TRUE	232	50	0.592403799180222	117150001	118680000	0.592403799180222	IM_118	FALSE
12	118680001	118710000	1.86344738678242	1.86793987057518	1.94692197728799	TRUE	233	409	0.460426307055055	118680001	131160000	0.460426307055055	IM_118	FALSE
12	131190001	131220000	3.40161194485952	2.73653993056934	1.53816455807711	TRUE	234	7	0.412386544831765	131190001	131430000	0.412386544831765	IM_118	FALSE
12	131430001	131460000	4.62105163870759	4.20275441593445	1.21943969384807	TRUE	235	44	0.952966354063659	131430001	132990000	0.952966354063659	IM_118	FALSE
12	132990001	133020000	2.55956860186373	3.25377855780361	2.06148303684387	TRUE	236	21	0.785576471074216	132990001	133830000	0.785576471074216	IM_118	FALSE
13	19530001	19560000	1.93079599016405	2.78732567218065	NA	TRUE	237	281	0.410297728918043	19530001	29070000	0.410297728918043	IM_118	FALSE
13	29070001	29100000	3.59835716961875	3.86089935116111	1.66756117945469	TRUE	238	85	0.58193919473965	29070001	31710000	0.58193919473965	IM_118	FALSE
13	31710001	31740000	4.58629696749939	4.22082845075109	0.987939797880647	TRUE	239	128	0.582357653170366	31710001	35610000	0.582357653170366	IM_118	FALSE
13	35610001	35640000	5.49747664511987	6.30388329667407	0.911179677620473	TRUE	240	32	0.538521150428991	35610001	36570000	0.538521150428991	IM_118	FALSE
13	36570001	36600000	4.59085777976641	4.54704471706738	0.906618865353455	TRUE	241	22	0.593674206587144	36570001	37230000	0.593674206587144	IM_118	FALSE
13	37230001	37260000	1.19940444424683	1.12722693876203	3.39145333551958	TRUE	242	29	0.355154277906548	37230001	38100000	0.355154277906548	IM_118	FALSE
13	38100001	38130000	2.90172216865862	2.51723190029628	1.70231772441179	TRUE	243	121	0.506274911948821	38100001	41790000	0.506274911948821	IM_118	FALSE
13	41790001	41820000	1.1806156246372	1.35296456070745	1.72110654402141	TRUE	244	132	0.333181411438195	41790001	45840000	0.333181411438195	IM_118	FALSE
13	45840001	45870000	1.98463107852154	1.98767564669749	0.804015453884339	TRUE	245	2236	0.383611920052237	45840001	115110000	0.383611920052237	IM_118	FALSE
14	20190001	20220000	2.93156562061739	3.70211303293983	NA	TRUE	246	972	0.504347203588944	20190001	50340000	0.504347203588944	IM_118	FALSE
14	50340001	50370000	4.9452596454179	4.12976338643606	2.0136940248005	TRUE	247	12	0.480446862912533	50340001	50730000	0.480446862912533	IM_118	FALSE
14	50730001	50760000	2.94653505008927	3.19378014472604	1.99872459532863	TRUE	248	551	0.523860190618372	50730001	67620000	0.523860190618372	IM_118	FALSE
14	67620001	67650000	3.94537930307079	4.1079841015495	0.99884425298152	TRUE	249	29	0.461613522737223	67620001	68490000	0.461613522737223	IM_118	FALSE
14	68490001	68520000	4.9210585845401	4.78640992514783	0.975679281469312	TRUE	250	10	0.509228117934843	68490001	68790000	0.509228117934843	IM_118	FALSE
14	68790001	68820000	3.81950639951503	4.34071883594873	1.10155218502507	TRUE	251	21	0.390399264968064	68790001	69420000	0.390399264968064	IM_118	FALSE
14	69420001	69450000	2.9248699767797	3.46755190940304	0.894636422735327	TRUE	252	603	0.500511571015675	69420001	87690000	0.500511571015675	IM_118	FALSE
14	87690001	87720000	3.77372364389934	4.11642164132404	0.848853667119635	TRUE	253	606	0.690774152122553	87690001	107310000	0.690774152122553	IM_118	FALSE
15	22320001	22350000	1.91699796734964	1.14684924625152	NA	TRUE	254	1669	0.426170092585052	22320001	77760000	0.426170092585052	IM_118	FALSE
15	77760001	77790000	3.40262438078518	3.63908302687525	1.48562641343555	TRUE	255	103	0.527048214512496	77760001	8.1e+07	0.527048214512496	IM_118	FALSE
15	81000001	81030000	2.18158631630323	2.67390292125956	1.22103806448196	TRUE	256	486	0.468017037692309	81000001	97020000	0.468017037692309	IM_118	FALSE
15	97020001	97050000	2.65679796535505	2.85002636949919	0.475211649051823	TRUE	257	174	0.537305846913204	97020001	102390000	0.537305846913204	IM_118	FALSE
16	90001	120000	1.97946178957803	1.83621664292002	NA	TRUE	258	39	0.586854037535321	90001	1350000	0.586854037535321	IM_118	FALSE
16	1350001	1380000	3.0381599695342	2.97524049495718	1.05869817995618	TRUE	259	566	0.597013759179103	1350001	21300000	0.597013759179103	IM_118	FALSE
16	21300001	21330000	2.14715680886642	2.27837694024583	0.891003160667782	TRUE	260	204	0.477048256754066	21300001	28320000	0.477048256754066	IM_118	FALSE
16	28320001	28350000	8.6276099151756	5.80651313654631	6.48045310630918	TRUE	261	34	1.2722433719985	28320001	30480000	1.2722433719985	IM_118	FALSE
16	30480001	30510000	3.61619468636939	6.0667741146039	5.01141522880621	TRUE	262	23	0.9808155570562	30480001	31170000	0.9808155570562	IM_118	FALSE
16	31170001	31200000	5.67548410079522	7.41820049020888	2.05928941442583	TRUE	263	24	0.952858552390377	31170001	31950000	0.952858552390377	IM_118	FALSE
16	34230001	34260000	2.81984079660143	3.00512192964288	2.8556433041938	TRUE	264	523	0.521634672629718	34230001	62250000	0.521634672629718	IM_118	FALSE
16	62250001	62280000	3.71120479306484	3.76757104536751	0.891363996463417	TRUE	265	21	0.467002615938321	62250001	62880000	0.467002615938321	IM_118	FALSE
16	62880001	62910000	2.94636181139785	2.73198440645557	0.764842981666995	TRUE	266	42	0.484401147039981	62880001	64140000	0.48440114703998	IM_118	FALSE
16	64140001	64170000	1.97101753357132	1.88716541779406	0.975344277826529	TRUE	267	299	0.48681505176362	64140001	73980000	0.48681505176362	IM_118	FALSE
16	73980001	74010000	2.91516185024591	3.00371776312279	0.944144316674588	TRUE	268	36	0.571321890386926	73980001	75210000	0.571321890386926	IM_118	FALSE
16	75210001	75240000	1.95123387244121	1.7745453169176	0.963927977804703	TRUE	269	448	0.436090743374351	75210001	89160000	0.436090743374351	IM_118	FALSE
16	89160001	89190000	2.77182933096928	2.66514230498001	0.820595458528078	TRUE	270	33	0.706500560593785	89160001	90150000	0.706500560593785	IM_118	FALSE
17	1	30000	2.07315532089707	3.09492581785117	NA	TRUE	271	544	0.499451885854131	1	17430000	0.499451885854131	IM_118	FALSE
17	17430001	17460000	3.15761805330029	3.69390780907296	1.08446273240321	TRUE	272	12	0.495468707807497	17430001	17790000	0.495468707807497	IM_118	FALSE
17	17790001	17820000	2.06861090018061	2.30983661924457	1.08900715311968	TRUE	273	69	0.454226191313688	17790001	21300000	0.454226191313688	IM_118	FALSE
17	21330001	21360000	1.22340222774265	0.878965409401307	0.845208672437965	TRUE	274	12	0.311371139876782	21330001	25740000	0.311371139876782	IM_118	FALSE
17	25740001	25770000	2.10753261666026	2.48707485391353	0.884130388917616	TRUE	275	168	0.474909144256808	25740001	31260000	0.474909144256808	IM_118	FALSE
17	31260001	31290000	1.01622686695398	1.15458480641086	1.09130574970629	TRUE	276	56	0.255726181131833	31260001	32970000	0.255726181131833	IM_118	FALSE
17	32970001	3.3e+07	2.06242023080698	1.80373170268689	1.046193363853	TRUE	277	37	0.520178135558991	32970001	34110000	0.520178135558991	IM_118	FALSE
17	34110001	34140000	2.68203438785546	2.44062848611468	0.619614157048487	TRUE	278	35	0.590373290424712	34110001	35550000	0.590373290424712	IM_118	FALSE
17	35550001	35580000	1.18861633544418	1.4734409125817	1.49341805241129	TRUE	279	240	0.405900244617037	35550001	43320000	0.405900244617037	IM_118	FALSE
17	43320001	43350000	2.10972636472985	1.90370188009437	0.921110029285677	TRUE	280	915	0.452545537356237	43320001	73080000	0.452545537356237	IM_118	FALSE
17	73080001	73110000	3.17105050700116	4.02894150307874	1.06132414227131	TRUE	281	170	0.679794697418372	73080001	78420000	0.679794697418372	IM_118	FALSE
17	78420001	78450000	2.42771105736807	2.29766639828304	0.743339449633094	TRUE	282	87	0.587916242674279	78420001	81090000	0.587916242674279	IM_118	FALSE
18	150001	180000	3.63520639217573	2.68699312546138	NA	TRUE	283	567	0.5701642341969	150001	21990000	0.5701642341969	IM_118	FALSE
18	21990001	22020000	2.7373781308412	3.10707196867955	0.897828261334537	TRUE	284	1841	0.469000381706826	21990001	78030000	0.469000381706826	IM_118	FALSE
19	270001	3e+05	2.08764071681203	3.03331167014866	NA	TRUE	285	215	0.615633355337681	270001	6990000	0.615633355337681	IM_118	FALSE
19	6990001	7020000	8.34831899155984	8.80689661957661	6.2606782747478	TRUE	286	12	0.92170200474402	6990001	7500000	0.92170200474402	IM_118	FALSE
19	7500001	7530000	10.6518229997157	10.5924679904968	2.3035040081559	TRUE	287	92	1.42072506852398	7500001	10410000	1.42072506852398	IM_118	FALSE
19	10410001	10440000	7.75184757233991	7.11619506992447	2.89997542737582	TRUE	288	56	0.964728919155649	10410001	12180000	0.964728919155649	IM_118	FALSE
19	12180001	12210000	5.79013022844471	5.41519454120849	1.9617173438952	TRUE	289	37	1.04024689587037	12180001	13320000	1.04024689587037	IM_118	FALSE
19	13320001	13350000	4.43227083509926	4.17968860541903	1.35785939334545	TRUE	290	16	0.742321133383534	13320001	13800000	0.742321133383534	IM_118	FALSE
19	13800001	13830000	6.14318031317362	5.51190606797438	1.71090947807436	TRUE	291	140	1.09678371070467	13800001	18060000	1.09678371070467	IM_118	FALSE
19	18060001	18090000	2.97730875295896	2.0357279849308	3.16587156021466	TRUE	292	65	0.546343592191824	18060001	20070000	0.546343592191824	IM_118	FALSE
19	20100001	20130000	3.73684804886126	3.61493021772354	0.759539295902294	TRUE	293	23	0.636544017895884	20100001	22710000	0.636544017895884	IM_118	FALSE
19	23040001	23070000	2.71067310175798	3.02388361701063	1.02617494710327	TRUE	294	184	0.497291171945179	23040001	33600000	0.497291171945179	IM_118	FALSE
19	33630001	33660000	8.74755589728003	9.74410334878134	6.03688279552204	TRUE	295	17	1.05760685566914	33630001	34140000	1.05760685566914	IM_118	FALSE
19	34140001	34170000	2.8786509652154	2.53764295040433	5.86890493206463	TRUE	296	150	0.506325322890668	34140001	38910000	0.506325322890668	IM_118	FALSE
19	38910001	38940000	1.99787336922317	1.1548716401066	0.880777595992226	TRUE	297	520	0.518198464365451	38910001	57150000	0.518198464365451	IM_118	FALSE
19	57150001	57180000	1.16034290641172	1.21992444159261	0.83753046281145	TRUE	298	61	0.516081094410235	57150001	59100000	0.516081094410235	IM_118	FALSE
20	60001	90000	2.72659091674136	2.14550808835365	NA	TRUE	299	259	0.542525987869294	60001	7950000	0.542525987869294	IM_118	FALSE
20	7950001	7980000	4.62636432436438	4.41592319433209	1.89977340762302	TRUE	300	58	0.640264981731677	7950001	9720000	0.640264981731676	IM_118	FALSE
20	9720001	9750000	3.04193365119673	3.16506443631267	1.58443067316765	TRUE	301	437	0.545957310105492	9720001	22980000	0.545957310105492	IM_118	FALSE
20	22980001	23010000	3.85284728514254	3.95831094719978	0.810913633945807	TRUE	302	258	0.666982938614825	22980001	35040000	0.666982938614825	IM_118	FALSE
20	35040001	35070000	2.8921750643241	2.65772950550085	0.960672220818443	TRUE	303	563	0.535866267733582	35040001	52050000	0.535866267733582	IM_118	FALSE
20	52080001	52110000	3.64600822953953	4.71352188742074	0.753833165215437	TRUE	304	353	0.648926924947088	52080001	62910000	0.648926924947088	IM_118	FALSE
21	15480001	15510000	3.21948974391432	3.35486658876462	NA	TRUE	305	1058	0.533768035801034	15480001	48090000	0.533768035801034	IM_118	FALSE
22	17280001	17310000	1.62897263000021	1.44155676934649	NA	TRUE	306	322	0.438853715913784	17280001	29880000	0.438853715913784	IM_118	FALSE
22	29880001	29910000	2.12404544089107	2.09765706476574	0.495072810890856	TRUE	307	602	0.564474337277582	29880001	48300000	0.564474337277582	IM_118	FALSE
22	48300001	48330000	1.13072687300477	1.18274688142115	0.993318567886295	TRUE	308	91	0.525855574135871	48300001	51180000	0.525855574135871	IM_118	FALSE
1	840001	870000	4.71921035089654	3.70483810092507	NA	TRUE	1	25	0.697243140110135	840001	1860000	0.697243140110135	IM_119	FALSE
1	1860001	1890000	2.53341561132519	3.20156013455038	2.18579473957135	TRUE	2	203	0.800343564296731	1860001	8400000	0.800343564296731	IM_119	FALSE
1	8400001	8430000	4.92993024229483	4.01755453021151	2.39651463096964	TRUE	3	20	0.722220416859135	8400001	9e+06	0.722220416859135	IM_119	FALSE
1	9000001	9030000	3.16243642651138	3.58366951703957	1.76749381578345	TRUE	4	123	0.633289455482237	9000001	12690000	0.633289455482237	IM_119	FALSE
1	12690001	12720000	1.66198853586729	1.62836449529128	1.50044789064409	TRUE	5	8	0.383174290536739	12690001	13860000	0.383174290536739	IM_119	FALSE
1	13860001	13890000	2.99327743817236	2.69257069832668	1.33128890230507	TRUE	6	1291	0.757007882618237	13860001	54630000	0.757007882618237	IM_119	FALSE
1	54630001	54660000	5.2831535198923	5.50041168924126	2.28987608171995	TRUE	7	9	0.652029955352926	54630001	54900000	0.652029955352926	IM_119	FALSE
1	54900001	54930000	3.64592646184047	3.59665483842473	1.63722705805184	TRUE	8	2145	0.893058470547117	54900001	147390000	0.893058470547117	IM_119	FALSE
1	149040001	149070000	0.280158618657133	0.223437221092041	3.36576784318334	TRUE	9	4	0.406346493759708	149040001	149220000	0.406346493759708	IM_119	FALSE
1	149850001	149880000	4.96439410175754	5.30887813947578	4.68423548310041	TRUE	10	72	0.656310479360281	149850001	152040000	0.656310479360281	IM_119	FALSE
1	152040001	152070000	3.5966254466529	3.70378419820041	1.36776865510464	TRUE	11	1599	0.928281616026449	152040001	201420000	0.92828161602645	IM_119	FALSE
1	201420001	201450000	5.63878920961297	4.82403855889033	2.04216376296007	TRUE	12	19	0.988314464889481	201420001	201990000	0.988314464889481	IM_119	FALSE
1	201990001	202020000	3.24341958587952	3.58900498553537	2.39536962373346	TRUE	13	758	0.735482127774325	201990001	226170000	0.735482127774325	IM_119	FALSE
1	226170001	226200000	5.31826252123295	5.25942647680483	2.07484293535343	TRUE	14	22	0.756401946494157	226170001	226830000	0.756401946494157	IM_119	FALSE
1	226830001	226860000	8.09053040287747	8.56074536907061	2.77226788164452	TRUE	15	6	0.637953924533415	226830001	227010000	0.637953924533415	IM_119	FALSE
1	227010001	227040000	5.2948303463782	5.96419265983546	2.79570005649927	TRUE	16	246	0.819099366081197	227010001	234630000	0.819099366081197	IM_119	FALSE
1	234630001	234660000	7.36148575273209	7.75931838929644	2.06665540635388	TRUE	17	26	0.892911763637157	234630001	235500000	0.892911763637157	IM_119	FALSE
1	235500001	235530000	4.95322181026631	5.004129898213	2.40826394246577	TRUE	18	408	0.893289758511501	235500001	248790000	0.893289758511501	IM_119	FALSE
1	248850001	248880000	7.53930404118211	6.65158212335451	2.5860822309158	TRUE	19	7	1.04909117800542	248850001	249210000	1.04909117800542	IM_119	FALSE
2	30001	60000	2.91590213051645	3.42882545990226	NA	TRUE	20	1411	0.716790717482884	30001	43290000	0.716790717482884	IM_119	FALSE
2	43290001	43320000	4.63504247407142	4.331278134172	1.71914034355496	TRUE	21	17	0.700289802894591	43290001	43800000	0.700289802894591	IM_119	FALSE
2	43800001	43830000	3.09832643020463	3.72650772512425	1.53671604386679	TRUE	22	1361	0.65717666277178	43800001	85590000	0.65717666277178	IM_119	FALSE
2	85590001	85620000	5.10961295617321	5.16453630244847	2.01128652596858	TRUE	23	9	0.381425192897549	85590001	85860000	0.381425192897549	IM_119	FALSE
2	85860001	85890000	3.25706977917727	3.90083051172893	1.85254317699595	TRUE	24	65	0.608857443123382	85860001	89130000	0.608857443123382	IM_119	FALSE
2	95580001	95610000	5.86732470948433	6.06707550419535	2.61025493030706	TRUE	25	48	0.805660207354004	95580001	97650000	0.805660207354004	IM_119	FALSE
2	97650001	97680000	2.97083852016639	3.67515628116034	2.89648618931794	TRUE	26	636	0.674144752984235	97650001	120150000	0.674144752984235	IM_119	FALSE
2	120150001	120180000	1.60958190665931	0.597292636418476	1.36125661350707	TRUE	27	9	0.694838341615099	120150001	120420000	0.694838341615099	IM_119	FALSE
2	120420001	120450000	3.52237428193837	3.38322885973036	1.91279237527905	TRUE	28	2362	0.915682496256301	120420001	194910000	0.915682496256301	IM_119	FALSE
2	194910001	194940000	-0.90307395817156	-1.20096447341998	4.42544824010993	TRUE	29	3	0.657957029558236	194910001	1.95e+08	0.657957029558236	IM_119	FALSE
2	195000001	195030000	2.11300480375924	2.36736615821805	3.0160787619308	TRUE	30	1565	0.579137304157713	195000001	2.43e+08	0.579137304157713	IM_119	FALSE
3	90001	120000	2.9599873761703	3.2880098422794	NA	TRUE	31	1691	0.645583140741714	90001	52140000	0.645583140741714	IM_119	FALSE
3	52140001	52170000	4.69351595534394	4.06037551169392	1.73352857917364	TRUE	32	17	0.639687320589342	52140001	52650000	0.639687320589342	IM_119	FALSE
3	52650001	52680000	3.02839055283894	3.25954418802658	1.665125402505	TRUE	33	1395	0.701202060497779	52650001	99360000	0.701202060497779	IM_119	FALSE
3	99360001	99390000	5.737824917327	6.6725424517586	2.70943436448805	TRUE	34	17	0.601937491096018	99360001	99900000	0.601937491096018	IM_119	FALSE
3	99900001	99930000	4.30204231849835	3.01413628043989	1.43578259882864	TRUE	35	20	0.666094740411435	99900001	100500000	0.666094740411435	IM_119	FALSE
3	100500001	100530000	2.45472081819913	2.12000678081335	1.84732150029922	TRUE	36	9	0.428347274631584	100500001	100770000	0.428347274631584	IM_119	FALSE
3	100770001	100800000	4.03152185124592	3.72487587273439	1.57680103304679	TRUE	37	32	0.632497475329437	100770001	101790000	0.632497475329437	IM_119	FALSE
3	101790001	101820000	1.97374829758115	2.17277008086063	2.05777355366478	TRUE	38	303	0.492773927450365	101790001	111030000	0.492773927450365	IM_119	FALSE
3	111030001	111060000	4.10258506737815	3.80543255756968	2.128836769797	TRUE	39	575	0.783110548708471	111030001	128970000	0.783110548708471	IM_119	FALSE
3	128970001	1.29e+08	8.70936153552165	7.55592834624002	4.60677646814349	TRUE	40	7	1.32130604294061	128970001	129180000	1.32130604294061	IM_119	FALSE
3	129180001	129210000	4.05423792096492	4.30000687042785	4.65512361455673	TRUE	41	737	0.754547736135726	129180001	151920000	0.754547736135726	IM_119	FALSE
3	151920001	151950000	5.68294630622811	5.72841085422744	1.6287083852632	TRUE	42	10	0.520195908310577	151920001	152220000	0.520195908310577	IM_119	FALSE
3	152220001	152250000	4.20160570168993	4.44900821603473	1.48134060453818	TRUE	43	1475	0.73245467450365	152220001	197820000	0.73245467450365	IM_119	FALSE
4	90001	120000	3.22542409058384	2.98566699310355	NA	TRUE	44	24	0.759178191723128	90001	930000	0.759178191723128	IM_119	FALSE
4	930001	960000	4.970137222964	4.9529843943967	1.74471313238015	TRUE	45	273	1.0794537155056	930001	10650000	1.0794537155056	IM_119	FALSE
4	10650001	10680000	1.86026031058804	1.90382272706756	3.10987691237596	TRUE	46	606	0.492461331861917	10650001	29280000	0.492461331861917	IM_119	FALSE
4	29280001	29310000	5.01410345398805	5.07881246572985	3.15384314340001	TRUE	47	212	0.637179503493585	29280001	35670000	0.637179503493585	IM_119	FALSE
4	35670001	35700000	2.90440601418219	3.53565254638763	2.10969743980587	TRUE	48	4883	0.643884279240859	35670001	190800000	0.643884279240859	IM_119	FALSE
5	60001	90000	2.209366449387	2.82958514047976	NA	TRUE	49	5612	0.72982473695828	60001	180690000	0.72982473695828	IM_119	FALSE
6	210001	240000	4.15009157590458	5.14643408903002	NA	TRUE	50	841	0.707362481596472	210001	25980000	0.707362481596472	IM_119	FALSE
6	25980001	26010000	5.774152113006	5.15923277709493	1.62406053710142	TRUE	51	19	1.00333808379664	25980001	26580000	1.00333808379664	IM_119	FALSE
6	26580001	26610000	4.05087367070107	4.68337012789326	1.72327844230493	TRUE	52	965	0.864209908879949	26580001	57180000	0.864209908879949	IM_119	FALSE
6	57600001	57630000	2.30337281140923	2.16835051428544	1.74750085929184	TRUE	53	3529	0.684539853784223	57600001	170910000	0.684539853784223	IM_119	FALSE
7	30001	60000	3.85044316684974	3.32860547746185	NA	TRUE	54	168	0.870554574518716	30001	5550000	0.870554574518716	IM_119	FALSE
7	5550001	5580000	7.57366493848528	9.53497676559156	3.72322177163554	TRUE	55	4	1.61662778575561	5550001	5670000	1.61662778575561	IM_119	TRUE
7	5670001	5700000	3.74624482821447	5.49345673861231	3.82742011027081	TRUE	56	4359	1.04325047913006	5670001	155430000	1.04325047913006	IM_119	FALSE
7	155430001	155460000	6.01396445597415	6.19639994842834	2.26771962775968	TRUE	57	5	0.404183583643141	155430001	155580000	0.404183583643141	IM_119	FALSE
7	155610001	155640000	4.531392003689	4.3782842688841	1.48257245228515	TRUE	58	114	0.936313033653364	155610001	159120000	0.936313033653364	IM_119	FALSE
8	180001	210000	1.2760956587141	2.06375755228386	NA	TRUE	59	208	0.47710634729204	180001	6930000	0.47710634729204	IM_119	FALSE
8	8100001	8130000	6.26811549358016	7.73780308846276	4.99201983486605	TRUE	60	21	0.83570450476307	8100001	8760000	0.83570450476307	IM_119	FALSE
8	8760001	8790000	3.59282337576435	2.5559999167272	2.67529211781581	TRUE	61	34	1.02464525340106	8760001	9780000	1.02464525340106	IM_119	FALSE
8	9780001	9810000	1.56072670072887	1.91496358042888	2.03209667503547	TRUE	62	68	0.56028635766433	9780001	11850000	0.56028635766433	IM_119	FALSE
8	12570001	12600000	6.20979139734919	7.61887552126517	4.64906469662032	TRUE	63	31	0.655529496586026	12570001	13500000	0.655529496586026	IM_119	FALSE
8	13500001	13530000	3.35879793316521	3.9399283423651	2.85099346418398	TRUE	64	57	0.462799474331645	13500001	15210000	0.462799474331646	IM_119	FALSE
8	15210001	15240000	5.87508533382543	4.99315527362713	2.51628740066022	TRUE	65	14	0.74451161326456	15210001	15630000	0.74451161326456	IM_119	FALSE
8	15630001	15660000	4.00817426056468	4.14917008905635	1.86691107326074	TRUE	66	100	0.709428728481698	15630001	18720000	0.709428728481698	IM_119	FALSE
8	18720001	18750000	1.6354954733412	1.29196679130488	2.37267878722348	TRUE	67	272	0.582591056705308	18720001	27060000	0.582591056705308	IM_119	FALSE
8	27060001	27090000	3.27258646889118	4.07780748844864	1.63709099554998	TRUE	68	964	0.854653904336973	27060001	61200000	0.854653904336973	IM_119	FALSE
8	61200001	61230000	6.53279735127815	6.38670242841501	3.26021088238697	TRUE	69	8	0.57729947610371	61200001	61470000	0.57729947610371	IM_119	FALSE
8	61470001	61500000	9.08425212211837	7.71326719017711	2.55145477084022	TRUE	70	16	1.10102960137925	61470001	61950000	1.10102960137925	IM_119	FALSE
8	61950001	61980000	4.75409622596663	4.87841106912781	4.33015589615174	TRUE	71	44	0.792605413081794	61950001	63330000	0.792605413081794	IM_119	FALSE
8	63330001	63360000	2.88349926510718	2.75114616664369	1.87059696085945	TRUE	72	786	0.577018968029057	63330001	87510000	0.577018968029057	IM_119	FALSE
8	87510001	87540000	5.04293567122115	4.82534284568119	2.15943640611397	TRUE	73	490	0.796893122969145	87510001	102720000	0.796893122969145	IM_119	FALSE
8	102720001	102750000	16.0169144019121	10.9118729615679	10.9739787306909	TRUE	74	26	2.15014491753414	102720001	103530000	2.15014491753414	IM_119	TRUE
8	103530001	103560000	9.63647524780306	9.15035086365155	6.38043915410902	TRUE	75	5	0.754763305453303	103530001	103680000	0.754763305453303	IM_119	FALSE
8	103680001	103710000	5.13297472844793	6.98754523956029	4.50350051935512	TRUE	76	563	0.818622902479259	103680001	120750000	0.818622902479259	IM_119	FALSE
8	120750001	120780000	6.82897319583422	5.72288709591128	1.69599846738629	TRUE	77	456	1.09110117522849	120750001	134730000	1.09110117522849	IM_119	FALSE
8	134730001	134760000	4.97126559355589	6.04996775640326	1.85770760227833	TRUE	78	199	0.816319289744969	134730001	140820000	0.816319289744969	IM_119	FALSE
8	140820001	140850000	6.79304196219434	6.70818490691608	1.82177636863846	TRUE	79	53	0.714080291786114	140820001	142440000	0.714080291786114	IM_119	FALSE
8	142440001	142470000	4.59649163772563	5.08595135648272	2.19655032446871	TRUE	80	59	0.787193270478836	142440001	144330000	0.787193270478836	IM_119	FALSE
8	144330001	144360000	6.22573923126333	8.01411479241854	1.6292475935377	TRUE	81	55	1.09548249203811	144330001	146310000	1.09548249203811	IM_119	FALSE
9	210001	240000	0.773878222216238	1.32806963473462	NA	TRUE	82	93	0.471236810411281	210001	3090000	0.471236810411281	IM_119	FALSE
9	3090001	3120000	1.93233865803936	1.9553223390181	1.15846043582312	TRUE	83	1147	0.53277248095679	3090001	38790000	0.53277248095679	IM_119	FALSE
9	71040001	71070000	5.29724009993303	5.40111253321013	3.36490144189367	TRUE	84	432	0.950934901305091	71040001	84330000	0.950934901305091	IM_119	FALSE
9	84330001	84360000	12.7444216913773	13.2045336619442	7.44718159144423	TRUE	85	27	1.56906705070989	84330001	85200000	1.56906705070989	IM_119	TRUE
9	85200001	85230000	9.49660343917884	10.035625807969	3.24781825219842	TRUE	86	175	1.1154419195762	85200001	90810000	1.1154419195762	IM_119	FALSE
9	90810001	90840000	16.5258717438701	18.6314875767028	7.0292683046913	TRUE	87	28	3.54330523536008	90810001	91650000	3.54330523536008	IM_119	TRUE
9	91650001	91680000	2.46422567145199	2.28130063153418	14.0616460724182	TRUE	88	838	0.631057323665338	91650001	117960000	0.631057323665338	IM_119	FALSE
9	117960001	117990000	1.19309501612635	1.14664661732169	1.27113065532564	TRUE	89	167	0.475234823446403	117960001	123030000	0.475234823446403	IM_119	FALSE
9	123030001	123060000	2.7260639398969	1.94842873904776	1.53296892377055	TRUE	90	127	0.598779987249283	123030001	126900000	0.598779987249283	IM_119	FALSE
9	126900001	126930000	4.06775159782054	3.44278189732778	1.34168765792365	TRUE	91	166	0.730187961149297	126900001	1.32e+08	0.730187961149298	IM_119	FALSE
9	132000001	132030000	2.39546742684869	2.4497451586325	1.67228417097185	TRUE	92	138	0.67166609826194	132000001	136290000	0.67166609826194	IM_119	FALSE
9	136290001	136320000	0.979011651412194	0.636488629486668	1.4164557754365	TRUE	93	83	0.573286193408125	136290001	139110000	0.573286193408125	IM_119	FALSE
9	139110001	139140000	2.82526901833999	2.6527772295227	1.84625736692779	TRUE	94	53	0.592806570278951	139110001	140820000	0.592806570278951	IM_119	FALSE
9	140820001	140850000	1.64484094988793	2.04070890600743	1.18042806845206	TRUE	95	6	0.247951840871102	140820001	1.41e+08	0.247951840871102	IM_119	FALSE
10	120001	150000	5.77069923634284	5.94374591287198	NA	TRUE	96	366	1.04418528559235	120001	11550000	1.04418528559235	IM_119	FALSE
10	11550001	11580000	9.06257715142502	9.41106427835109	3.29187791508218	TRUE	97	18	0.939728060592331	11550001	12090000	0.939728060592331	IM_119	FALSE
10	12090001	12120000	5.18750232650323	7.1720781768332	3.87507482492178	TRUE	98	908	1.02916650299054	12090001	47700000	1.02916650299054	IM_119	FALSE
10	48300001	48330000	2.30411471313955	1.76972080423282	2.88338761336369	TRUE	99	433	0.72464169327774	48300001	63150000	0.72464169327774	IM_119	FALSE
10	63150001	63180000	7.01984160925586	4.80654920431997	4.71572689611631	TRUE	100	14	0.912828594379787	63150001	63570000	0.912828594379787	IM_119	FALSE
10	63570001	63600000	9.88017601058392	8.46761836453649	2.86033440132806	TRUE	101	9	1.09425067823201	63570001	63840000	1.09425067823201	IM_119	FALSE
10	63840001	63870000	6.76117360729755	7.91266847123567	3.11900240328637	TRUE	102	28	1.01810134775941	63840001	64680000	1.01810134775941	IM_119	FALSE
10	64680001	64710000	1.97120186896278	2.31454469784143	4.78997173833477	TRUE	103	1614	0.706836637034422	64680001	115200000	0.706836637034422	IM_119	FALSE
10	115200001	115230000	4.1298698073157	3.76295213402778	2.15866793835291	TRUE	104	8	0.491672831065356	115200001	115440000	0.491672831065356	IM_119	FALSE
10	115440001	115470000	2.17063057687467	2.7666079392135	1.95923923044102	TRUE	105	231	0.64047813722336	115440001	122490000	0.64047813722336	IM_119	FALSE
10	122490001	122520000	5.93468397552772	3.55863864379487	3.76405339865304	TRUE	106	33	0.971232336348456	122490001	123510000	0.971232336348456	IM_119	FALSE
10	123510001	123540000	4.32247347897888	5.12728829019416	1.61221049654883	TRUE	107	55	0.841826307689542	123510001	125220000	0.841826307689542	IM_119	FALSE
10	125220001	125250000	1.6185546544009	2.9731582880564	2.70391882457798	TRUE	108	276	0.624253258778063	125220001	133920000	0.624253258778063	IM_119	FALSE
10	133920001	133950000	2.85271431835536	3.03384864648521	1.23415966395446	TRUE	109	45	0.75280195830708	133920001	135420000	0.75280195830708	IM_119	FALSE
11	210001	240000	2.1432730591411	2.5607495965011	NA	TRUE	110	1105	0.732719435907334	210001	34620000	0.732719435907334	IM_119	FALSE
11	34620001	34650000	4.51189527614212	5.55973454527069	2.36862221700102	TRUE	111	69	0.678255783367005	34620001	36810000	0.678255783367005	IM_119	FALSE
11	36810001	36840000	2.69877069493386	3.22467430619532	1.81312458120826	TRUE	112	765	0.811081515321241	36810001	66990000	0.811081515321241	IM_119	FALSE
11	66990001	67020000	12.1419595912145	7.43608707574211	9.44318889628068	TRUE	113	31	2.7535699731655	66990001	68250000	2.7535699731655	IM_119	TRUE
11	68250001	68280000	6.97506072752983	8.99817379140433	5.16689886368471	TRUE	114	83	1.04423294543457	68250001	70860000	1.04423294543457	IM_119	FALSE
11	70860001	70890000	3.30743878959135	3.03056237001942	3.66762193793848	TRUE	115	121	0.611823501796031	70860001	75030000	0.611823501796031	IM_119	FALSE
11	75030001	75060000	4.74227314467916	5.49824336352499	1.43483435508781	TRUE	116	204	0.758910781696773	75030001	81330000	0.758910781696773	IM_119	FALSE
11	81330001	81360000	8.83324385865757	6.79802000596457	4.0909707139784	TRUE	117	44	1.04286359703473	81330001	82650000	1.04286359703473	IM_119	FALSE
11	82650001	82680000	13.4527857817887	11.5326058335408	4.6195419231311	TRUE	118	11	1.52613547414508	82650001	83010000	1.52613547414508	IM_119	TRUE
11	83010001	83040000	10.591627378694	11.056995728645	2.86115840309466	TRUE	119	9	0.773954169068823	83010001	83310000	0.773954169068823	IM_119	FALSE
11	83310001	83340000	5.50649875447544	4.91670213304393	5.08512862421856	TRUE	120	17	0.495312605901713	83310001	83820000	0.495312605901713	IM_119	FALSE
11	83820001	83850000	9.79022164400613	8.13380267109932	4.28372288953068	TRUE	121	28	0.74968357561082	83820001	84660000	0.74968357561082	IM_119	FALSE
11	84660001	84690000	6.83773758019034	5.4813913399778	2.95248406381578	TRUE	122	41	0.847878701199858	84660001	86040000	0.847878701199858	IM_119	FALSE
11	86040001	86070000	5.13779654176979	5.1251106496312	1.69994103842056	TRUE	123	79	0.762643089896624	86040001	88560000	0.762643089896624	IM_119	FALSE
11	88890001	88920000	2.84436912665195	2.04072456402396	2.29342741511783	TRUE	124	1267	0.659879500260509	88890001	128580000	0.659879500260509	IM_119	FALSE
11	128580001	128610000	5.24869743410203	4.16591636782978	2.40432830745008	TRUE	125	22	0.644412262535892	128580001	129270000	0.644412262535892	IM_119	FALSE
11	129300001	129330000	2.36373317762794	3.49144247373234	2.88496425647409	TRUE	126	183	0.685657095020896	129300001	134940000	0.685657095020895	IM_119	FALSE
12	180001	210000	5.63236845909735	7.20576870018173	NA	TRUE	127	924	1.1302595109322	180001	29100000	1.1302595109322	IM_119	FALSE
12	29100001	29130000	8.31211475024261	8.83503895149863	2.67974629114526	TRUE	128	107	0.936989058424309	29100001	32490000	0.936989058424309	IM_119	FALSE
12	32490001	32520000	4.21293412059389	5.2677848201596	4.09918062964872	TRUE	129	165	0.770152405841189	32490001	42120000	0.770152405841189	IM_119	FALSE
12	42120001	42150000	2.06653943854318	3.39603696057078	2.14639468205071	TRUE	130	451	0.61676830354744	42120001	56040000	0.61676830354744	IM_119	FALSE
12	56040001	56070000	6.6009505405887	6.62892997845326	4.53441110204552	TRUE	131	63	1.21095144778945	56040001	57990000	1.21095144778945	IM_119	FALSE
12	57990001	58020000	3.48077729870764	4.07298508620502	3.12017324188106	TRUE	132	22	0.897018188547086	57990001	58710000	0.897018188547086	IM_119	FALSE
12	58710001	58740000	7.90645064724444	8.98396206157351	4.42567334853681	TRUE	133	40	0.757469207383463	58710001	59910000	0.757469207383463	IM_119	FALSE
12	59940001	59970000	2.93257763189743	2.81695001401609	4.97387301534702	TRUE	134	30	0.588857237365776	59940001	60840000	0.588857237365776	IM_119	FALSE
12	60840001	60870000	6.55744314123856	5.22687881721235	3.62486550934113	TRUE	135	19	0.657596971311476	60840001	61440000	0.657596971311476	IM_119	FALSE
12	61440001	61470000	2.31549762732332	1.13352338740535	4.24194551391524	TRUE	136	87	0.816856933384508	61440001	64290000	0.816856933384508	IM_119	FALSE
12	64290001	64320000	8.22784772874097	7.97975187180121	5.91235010141765	TRUE	137	92	1.3658909607087	64290001	67080000	1.3658909607087	IM_119	FALSE
12	67080001	67110000	5.30268960101172	5.29392172234098	2.92515812772925	TRUE	138	53	0.787817122413043	67080001	68700000	0.787817122413043	IM_119	FALSE
12	68700001	68730000	10.2437929857332	9.67493790323866	4.94110338472151	TRUE	139	55	1.37822605935519	68700001	70410000	1.37822605935519	IM_119	FALSE
12	70410001	70440000	4.9365301124679	4.9212367557806	5.30726287326533	TRUE	140	151	0.829516848708663	70410001	74970000	0.829516848708663	IM_119	FALSE
12	74970001	7.5e+07	1.9762158326568	2.67209650277253	2.9603142798111	TRUE	141	396	0.507961509409323	74970001	87090000	0.507961509409323	IM_119	FALSE
12	87090001	87120000	6.68122932346008	6.24779337221567	4.70501349080328	TRUE	142	6	0.310348631050243	87090001	87270000	0.310348631050243	IM_119	FALSE
12	87270001	87300000	2.20491867463251	2.19232276451558	4.47631064882757	TRUE	143	123	0.524973379273424	87270001	90960000	0.524973379273424	IM_119	FALSE
12	90960001	90990000	4.05721840032887	4.94266484053013	1.85229972569636	TRUE	144	19	0.56940279537533	90960001	91530000	0.56940279537533	IM_119	FALSE
12	91530001	91560000	1.86375800540153	3.1208169405798	2.19346039492734	TRUE	145	591	0.661755703849304	91530001	109740000	0.661755703849304	IM_119	FALSE
12	109740001	109770000	3.62736323471497	3.09683292879061	1.76360522931344	TRUE	146	13	0.843421667187154	109740001	110130000	0.843421667187154	IM_119	FALSE
12	110130001	110160000	1.63059708736307	2.06398860700278	1.9967661473519	TRUE	147	229	0.684888923394309	110130001	117180000	0.684888923394309	IM_119	FALSE
12	117180001	117210000	3.77067418999077	3.30598147072087	2.1400771026277	TRUE	148	49	0.823065184961209	117180001	118680000	0.823065184961209	IM_119	FALSE
12	118680001	118710000	1.52895898177705	1.34453220225213	2.24171520821372	TRUE	149	410	0.648764672398332	118680001	131220000	0.648764672398332	IM_119	FALSE
12	131220001	131250000	4.00305005402287	2.81470305027497	2.47409107224583	TRUE	150	55	0.937988872822676	131220001	133140000	0.937988872822676	IM_119	FALSE
12	133140001	133170000	2.05790072864549	2.58478369127311	1.94514932537739	TRUE	151	16	0.553862768919256	133140001	133830000	0.553862768919256	IM_119	FALSE
13	19530001	19560000	1.76358610747887	1.67738900690029	NA	TRUE	152	281	0.570812277803911	19530001	29070000	0.570812277803911	IM_119	FALSE
13	29070001	29100000	3.16176582082942	3.63186859442816	1.39817971335055	TRUE	153	30	0.831966544608023	29070001	3e+07	0.831966544608023	IM_119	FALSE
13	30000001	30030000	4.85212883994547	3.89025398224168	1.69036301911605	TRUE	154	237	0.8217888162729	30000001	37230000	0.8217888162729	IM_119	FALSE
13	37230001	37260000	1.89257805560305	1.43024646452031	2.95955078434242	TRUE	155	2518	0.614292010220074	37230001	115110000	0.614292010220074	IM_119	FALSE
14	20190001	20220000	3.18096065661315	3.21596992080103	NA	TRUE	156	48	0.764027112817977	20190001	21840000	0.764027112817977	IM_119	FALSE
14	21840001	21870000	6.29206646145132	6.15680501268294	3.11110580483817	TRUE	157	18	1.03378851328007	21840001	22410000	1.03378851328007	IM_119	FALSE
14	22410001	22440000	3.00389673582507	2.97045572100011	3.28816972562626	TRUE	158	164	0.773259950033561	22410001	27510000	0.773259950033561	IM_119	FALSE
14	27510001	27540000	5.30756431283024	6.08489524352286	2.30366757700517	TRUE	159	9	0.42783387058375	27510001	27780000	0.42783387058375	IM_119	FALSE
14	27780001	27810000	2.88140643505342	2.66310972509122	2.42615787777682	TRUE	160	733	0.570171718277339	27780001	50340000	0.570171718277339	IM_119	FALSE
14	50340001	50370000	6.31978107583161	4.89191339184524	3.43837464077819	TRUE	161	11	0.722338764320146	50340001	50700000	0.722338764320146	IM_119	FALSE
14	50700001	50730000	3.00830606191777	4.22804280324316	3.31147501391384	TRUE	162	552	0.693682755833219	50700001	67620000	0.693682755833219	IM_119	FALSE
14	67620001	67650000	4.74686987298302	4.38459796188627	1.73856381106526	TRUE	163	70	0.843219984618835	67620001	69720000	0.843219984618835	IM_119	FALSE
14	69720001	69750000	3.39577646997217	2.92449462618053	1.35109340301086	TRUE	164	1199	0.91397252539845	69720001	107310000	0.91397252539845	IM_119	FALSE
15	22320001	22350000	2.0143086666846	0.24360126883749	NA	TRUE	165	1871	0.629323021801877	22320001	84720000	0.629323021801877	IM_119	FALSE
15	85110001	85140000	3.56920272119082	3.66579691785048	1.55489405450622	TRUE	166	37	0.541362982785054	85110001	86340000	0.541362982785054	IM_119	FALSE
15	86340001	86370000	2.22047453553927	1.90237114168216	1.34872818565155	TRUE	167	137	0.581721942676686	86340001	90540000	0.581721942676686	IM_119	FALSE
15	90540001	90570000	3.56032201239275	3.89894265863246	1.33984747685348	TRUE	168	36	0.53946357845069	90540001	91620000	0.53946357845069	IM_119	FALSE
15	91620001	91650000	2.38357591090004	2.30634766269115	1.17674610149271	TRUE	169	57	0.657761414591906	91620001	93330000	0.657761414591906	IM_119	FALSE
15	93330001	93360000	4.85518220096056	4.77359027427825	2.47160629006052	TRUE	170	6	1.06799732549576	93330001	93510000	1.06799732549576	IM_119	FALSE
15	93510001	93540000	2.66842802889869	2.80855921490311	2.18675417206187	TRUE	171	263	0.669251515135317	93510001	101550000	0.669251515135317	IM_119	FALSE
15	101550001	101580000	4.76011248775568	4.4432449676558	2.09168445885699	TRUE	172	8	0.659411465174517	101550001	101790000	0.659411465174517	IM_119	FALSE
15	101820001	101850000	2.51950606231009	3.46286242689573	2.24060642544559	TRUE	173	17	0.74763158679738	101820001	102390000	0.74763158679738	IM_119	FALSE
16	90001	120000	2.19411393421485	1.09744635871065	NA	TRUE	174	809	0.870853025012729	90001	28320000	0.870853025012729	IM_119	FALSE
16	28320001	28350000	8.99036722837918	6.73576506832986	6.79625329416434	TRUE	175	35	1.43506637288425	28320001	30510000	1.43506637288425	IM_119	FALSE
16	30510001	30540000	2.53480761255159	2.31271385387774	6.4555596158276	TRUE	176	20	0.603801954893147	30510001	31110000	0.603801954893147	IM_119	FALSE
16	31110001	31140000	5.95272445737797	6.71639684773873	3.41791684482638	TRUE	177	26	1.13700056731007	31110001	31950000	1.13700056731007	IM_119	FALSE
16	34230001	34260000	2.21704271779126	1.30082107419471	3.73568173958671	TRUE	178	881	0.802705202970922	34230001	73860000	0.802705202970921	IM_119	FALSE
16	73860001	73890000	4.90417256937352	4.93147385959683	2.68712985158226	TRUE	179	40	0.823417272710472	73860001	75210000	0.823417272710472	IM_119	FALSE
16	75210001	75240000	2.69602811800223	2.65047244687044	2.20814445137129	TRUE	180	471	0.686646772622336	75210001	89850000	0.686646772622336	IM_119	FALSE
16	89850001	89880000	5.44578018126008	5.86353870610699	2.74975206325784	TRUE	181	10	1.18779610988194	89850001	90150000	1.18779610988194	IM_119	FALSE
17	1	30000	1.8962068692757	1.51419719419527	NA	TRUE	182	2345	0.807088819214691	1	81090000	0.807088819214691	IM_119	FALSE
18	150001	180000	3.6977615801681	4.2613546708875	NA	TRUE	183	568	0.856196394446688	150001	22020000	0.856196394446688	IM_119	FALSE
18	22020001	22050000	2.00344296244754	2.57432111288746	1.69431861772057	TRUE	184	954	0.648419044440491	22020001	51060000	0.648419044440491	IM_119	FALSE
18	51060001	51090000	0.449525032803254	0.679814487385788	1.55391792964428	TRUE	185	6	0.222804461953184	51060001	51240000	0.222804461953184	IM_119	FALSE
18	51240001	51270000	1.83103612506428	1.67130290884042	1.38151109226102	TRUE	186	880	0.533203725110099	51240001	78030000	0.533203725110099	IM_119	FALSE
19	270001	3e+05	1.8861917821868	2.00970987476636	NA	TRUE	187	215	0.692724321511185	270001	6990000	0.692724321511185	IM_119	FALSE
19	6990001	7020000	8.70151985283978	7.10512354263748	6.81532807065298	TRUE	188	11	0.878360647547114	6990001	7470000	0.878360647547114	IM_119	FALSE
19	7470001	7500000	11.8135727004031	12.2690597476851	3.11205284756329	TRUE	189	92	1.76990033642486	7470001	10380000	1.76990033642486	IM_119	TRUE
19	10380001	10410000	8.93231778277878	8.79639604707267	2.88125491762429	TRUE	190	56	1.01042665331231	10380001	12150000	1.01042665331231	IM_119	FALSE
19	12150001	12180000	6.65494143494582	7.21658827747205	2.27737634783296	TRUE	191	39	1.14208730674254	12150001	13350000	1.14208730674254	IM_119	FALSE
19	13350001	13380000	4.19436631956384	4.06235351913009	2.46057511538198	TRUE	192	16	0.505722031796666	13350001	13830000	0.505722031796666	IM_119	FALSE
19	13830001	13860000	7.02088292813288	5.8620464503674	2.82651660856904	TRUE	193	27	0.884446427872814	13830001	14700000	0.884446427872814	IM_119	FALSE
19	14700001	14730000	4.70776821458451	4.74581275004605	2.31311471354837	TRUE	194	17	0.369520957252399	14700001	15210000	0.369520957252399	IM_119	FALSE
19	15210001	15240000	7.1951101573413	7.42969745699085	2.48734194275679	TRUE	195	12	1.10037005215319	15210001	15570000	1.10037005215319	IM_119	FALSE
19	15570001	15600000	4.96454790679895	5.41113440585925	2.23056225054235	TRUE	196	20	0.827949309275908	15570001	16170000	0.827949309275908	IM_119	FALSE
19	16170001	16200000	7.09513546794489	8.64616521464596	2.13058756114594	TRUE	197	62	1.06786663692912	16170001	18030000	1.06786663692912	IM_119	FALSE
19	18030001	18060000	2.62050480556781	3.33098943492598	4.47463066237707	TRUE	198	273	0.881887743421706	18030001	33600000	0.881887743421706	IM_119	FALSE
19	33630001	33660000	8.35752059713205	8.89190067450289	5.73701579156424	TRUE	199	17	0.790311526252166	33630001	34140000	0.790311526252166	IM_119	FALSE
19	34140001	34170000	3.01871899773229	2.93581707844395	5.33880159939976	TRUE	200	149	0.698834416480988	34140001	38880000	0.698834416480988	IM_119	FALSE
19	38880001	38910000	1.83025291957396	1.82616250480781	1.18846607815833	TRUE	201	521	0.723561204954123	38880001	57150000	0.723561204954123	IM_119	FALSE
19	57150001	57180000	0.741778898023252	0.464291401509166	1.0884740215507	TRUE	202	61	0.460772144407677	57150001	59100000	0.460772144407677	IM_119	FALSE
20	60001	90000	2.76221991772835	2.85640891302083	NA	TRUE	203	258	0.662832719947041	60001	7920000	0.662832719947041	IM_119	FALSE
20	7920001	7950000	4.94671700882817	4.32015705301117	2.18449709109982	TRUE	204	56	0.828648480747642	7920001	9630000	0.828648480747641	IM_119	FALSE
20	9630001	9660000	3.28437309860945	3.63697302090075	1.66234391021871	TRUE	205	1614	0.898575140550827	9630001	62910000	0.898575140550827	IM_119	FALSE
[truncated: 48,154 more rows]
