# Supplementary material for: The copy number and mutational landscape of recurrent ovarian high-grade serous carcinoma
Source: Nat Commun. 2023 Jul 20;14:4387. doi: 10.1038/s41467-023-39867-7 (PMC10359414; doi:10.1038/s41467-023-39867-7)
Supplement: Supplementary file 10 — Source Data [file 41467_2023_39867_MOESM10_ESM.zip › source_data/figure_S25.tsv]

PATIENT_ID	gene	arx	rlps	change	ploidy_changed	chr	status	prior_lines
BRITROC-246	ERBB2	82.0723419297459	2.19828104207866	-79.8740608876672	unchanged	17	sensitive	1
BRITROC-246	GRB7	82.0723419297459	2.19828104207866	-79.8740608876672	unchanged	17	sensitive	1
BRITROC-246	GSDMB	82.0723419297459	2.19828104207866	-79.8740608876672	unchanged	17	sensitive	1
BRITROC-246	IKZF3	82.0723419297459	2.19828104207866	-79.8740608876672	unchanged	17	sensitive	1
BRITROC-246	LRRC3C	82.0723419297459	2.19828104207866	-79.8740608876672	unchanged	17	sensitive	1
BRITROC-246	MIEN1	82.0723419297459	2.19828104207866	-79.8740608876672	unchanged	17	sensitive	1
BRITROC-246	ORMDL3	82.0723419297459	2.19828104207866	-79.8740608876672	unchanged	17	sensitive	1
BRITROC-246	ZPBP2	82.0723419297459	2.19828104207866	-79.8740608876672	unchanged	17	sensitive	1
BRITROC-246	PGAP3	52.6975353663019	2.19828104207866	-50.4992543242232	unchanged	17	sensitive	1
BRITROC-246	GSDMA	41.6322915621509	2.19828104207866	-39.4340105200722	unchanged	17	sensitive	1
BRITROC-246	CDK12	23.3227288028579	2.19828104207866	-21.1244477607792	unchanged	17	sensitive	1
BRITROC-246	MED1	23.3227288028579	2.19828104207866	-21.1244477607792	unchanged	17	sensitive	1
BRITROC-246	NEUROD2	23.3227288028579	2.19828104207866	-21.1244477607792	unchanged	17	sensitive	1
BRITROC-246	PNMT	23.3227288028579	2.19828104207866	-21.1244477607792	unchanged	17	sensitive	1
BRITROC-246	PPP1R1B	23.3227288028579	2.19828104207866	-21.1244477607792	unchanged	17	sensitive	1
BRITROC-246	STARD3	23.3227288028579	2.19828104207866	-21.1244477607792	unchanged	17	sensitive	1
BRITROC-246	TCAP	23.3227288028579	2.19828104207866	-21.1244477607792	unchanged	17	sensitive	1
BRITROC-36	AKT2	18.2287526615635	1.98259285263896	-16.2461598089245	unchanged	19	sensitive	1
BRITROC-36	BLVRB	18.2287526615635	1.98259285263896	-16.2461598089245	unchanged	19	sensitive	1
BRITROC-36	C19orf47	18.2287526615635	1.98259285263896	-16.2461598089245	unchanged	19	sensitive	1
BRITROC-36	CLC	18.2287526615635	1.98259285263896	-16.2461598089245	unchanged	19	sensitive	1
BRITROC-36	CNTD2	18.2287526615635	1.98259285263896	-16.2461598089245	unchanged	19	sensitive	1
BRITROC-36	DLL3	18.2287526615635	1.98259285263896	-16.2461598089245	unchanged	19	sensitive	1
BRITROC-36	DYRK1B	18.2287526615635	1.98259285263896	-16.2461598089245	unchanged	19	sensitive	1
BRITROC-36	EID2	18.2287526615635	1.98259285263896	-16.2461598089245	unchanged	19	sensitive	1
BRITROC-36	EID2B	18.2287526615635	1.98259285263896	-16.2461598089245	unchanged	19	sensitive	1
BRITROC-36	FBL	18.2287526615635	1.98259285263896	-16.2461598089245	unchanged	19	sensitive	1
BRITROC-36	FCGBP	18.2287526615635	1.98259285263896	-16.2461598089245	unchanged	19	sensitive	1
BRITROC-36	HIPK4	18.2287526615635	1.98259285263896	-16.2461598089245	unchanged	19	sensitive	1
BRITROC-36	LEUTX	18.2287526615635	1.98259285263896	-16.2461598089245	unchanged	19	sensitive	1
BRITROC-36	LGALS13	18.2287526615635	1.98259285263896	-16.2461598089245	unchanged	19	sensitive	1
BRITROC-36	LGALS14	18.2287526615635	1.98259285263896	-16.2461598089245	unchanged	19	sensitive	1
BRITROC-36	LGALS16	18.2287526615635	1.98259285263896	-16.2461598089245	unchanged	19	sensitive	1
BRITROC-36	MAP3K10	18.2287526615635	1.98259285263896	-16.2461598089245	unchanged	19	sensitive	1
BRITROC-36	MED29	18.2287526615635	1.98259285263896	-16.2461598089245	unchanged	19	sensitive	1
BRITROC-36	PAF1	18.2287526615635	1.98259285263896	-16.2461598089245	unchanged	19	sensitive	1
BRITROC-36	PLD3	18.2287526615635	1.98259285263896	-16.2461598089245	unchanged	19	sensitive	1
BRITROC-36	PLEKHG2	18.2287526615635	1.98259285263896	-16.2461598089245	unchanged	19	sensitive	1
BRITROC-36	PRX	18.2287526615635	1.98259285263896	-16.2461598089245	unchanged	19	sensitive	1
BRITROC-36	PSMC4	18.2287526615635	1.98259285263896	-16.2461598089245	unchanged	19	sensitive	1
BRITROC-36	RPS16	18.2287526615635	1.98259285263896	-16.2461598089245	unchanged	19	sensitive	1
BRITROC-36	SERTAD1	18.2287526615635	1.98259285263896	-16.2461598089245	unchanged	19	sensitive	1
BRITROC-36	SERTAD3	18.2287526615635	1.98259285263896	-16.2461598089245	unchanged	19	sensitive	1
BRITROC-36	SHKBP1	18.2287526615635	1.98259285263896	-16.2461598089245	unchanged	19	sensitive	1
BRITROC-36	SPTBN4	18.2287526615635	1.98259285263896	-16.2461598089245	unchanged	19	sensitive	1
BRITROC-36	SUPT5H	18.2287526615635	1.98259285263896	-16.2461598089245	unchanged	19	sensitive	1
BRITROC-36	TIMM50	18.2287526615635	1.98259285263896	-16.2461598089245	unchanged	19	sensitive	1
BRITROC-36	TTC9B	18.2287526615635	1.98259285263896	-16.2461598089245	unchanged	19	sensitive	1
BRITROC-36	ZFP36	18.2287526615635	1.98259285263896	-16.2461598089245	unchanged	19	sensitive	1
BRITROC-36	ZNF546	18.2287526615635	1.98259285263896	-16.2461598089245	unchanged	19	sensitive	1
BRITROC-36	ZNF780A	18.2287526615635	1.98259285263896	-16.2461598089245	unchanged	19	sensitive	1
BRITROC-36	ZNF780B	18.2287526615635	1.98259285263896	-16.2461598089245	unchanged	19	sensitive	1
BRITROC-246	ARHGAP23	14.8528482255509	2.19828104207866	-12.6545671834722	unchanged	17	sensitive	1
BRITROC-246	ARL5C	14.8528482255509	2.19828104207866	-12.6545671834722	unchanged	17	sensitive	1
BRITROC-246	C17orf96	14.8528482255509	2.19828104207866	-12.6545671834722	unchanged	17	sensitive	1
BRITROC-246	C17orf98	14.8528482255509	2.19828104207866	-12.6545671834722	unchanged	17	sensitive	1
BRITROC-246	CACNB1	14.8528482255509	2.19828104207866	-12.6545671834722	unchanged	17	sensitive	1
BRITROC-246	CISD3	14.8528482255509	2.19828104207866	-12.6545671834722	unchanged	17	sensitive	1
BRITROC-246	CWC25	14.8528482255509	2.19828104207866	-12.6545671834722	unchanged	17	sensitive	1
BRITROC-246	FBXL20	14.8528482255509	2.19828104207866	-12.6545671834722	unchanged	17	sensitive	1
BRITROC-246	FBXO47	14.8528482255509	2.19828104207866	-12.6545671834722	unchanged	17	sensitive	1
BRITROC-246	GPR179	14.8528482255509	2.19828104207866	-12.6545671834722	unchanged	17	sensitive	1
BRITROC-246	LASP1	14.8528482255509	2.19828104207866	-12.6545671834722	unchanged	17	sensitive	1
BRITROC-246	MLLT6	14.8528482255509	2.19828104207866	-12.6545671834722	unchanged	17	sensitive	1
BRITROC-246	PCGF2	14.8528482255509	2.19828104207866	-12.6545671834722	unchanged	17	sensitive	1
BRITROC-246	PIP4K2B	14.8528482255509	2.19828104207866	-12.6545671834722	unchanged	17	sensitive	1
BRITROC-246	PLXDC1	14.8528482255509	2.19828104207866	-12.6545671834722	unchanged	17	sensitive	1
BRITROC-246	PSMB3	14.8528482255509	2.19828104207866	-12.6545671834722	unchanged	17	sensitive	1
BRITROC-246	RPL19	14.8528482255509	2.19828104207866	-12.6545671834722	unchanged	17	sensitive	1
BRITROC-246	RPL23	14.8528482255509	2.19828104207866	-12.6545671834722	unchanged	17	sensitive	1
BRITROC-246	SOCS7	14.8528482255509	2.19828104207866	-12.6545671834722	unchanged	17	sensitive	1
BRITROC-246	SRCIN1	14.8528482255509	2.19828104207866	-12.6545671834722	unchanged	17	sensitive	1
BRITROC-246	STAC2	14.8528482255509	2.19828104207866	-12.6545671834722	unchanged	17	sensitive	1
BRITROC-36	SAMD4B	13.6497652054718	1.98259285263896	-11.6671723528328	unchanged	19	sensitive	1
BRITROC-242	C19orf12	39.1898171208684	28.0037050497831	-11.1861120710853	unchanged	19	sensitive	1
BRITROC-242	CCNE1	39.1898171208684	28.0037050497831	-11.1861120710853	unchanged	19	sensitive	1
BRITROC-242	PLEKHF1	39.1898171208684	28.0037050497831	-11.1861120710853	unchanged	19	sensitive	1
BRITROC-242	URI1	39.1898171208684	28.0037050497831	-11.1861120710853	unchanged	19	sensitive	1
BRITROC-246	C19orf12	14.5883241819825	4.28755663163831	-10.3007675503442	unchanged	19	sensitive	1
BRITROC-246	CCNE1	14.5883241819825	4.28755663163831	-10.3007675503442	unchanged	19	sensitive	1
BRITROC-246	PLEKHF1	14.5883241819825	4.28755663163831	-10.3007675503442	unchanged	19	sensitive	1
BRITROC-246	POP4	14.5883241819825	4.28755663163831	-10.3007675503442	unchanged	19	sensitive	1
BRITROC-246	VSTM2B	14.5883241819825	4.28755663163831	-10.3007675503442	unchanged	19	sensitive	1
BRITROC-36	DHRS13	11.9614234780007	2.06662606516509	-9.89479741283565	unchanged	17	sensitive	1
BRITROC-36	ERAL1	11.9614234780007	2.06662606516509	-9.89479741283565	unchanged	17	sensitive	1
BRITROC-36	FLOT2	11.9614234780007	2.06662606516509	-9.89479741283565	unchanged	17	sensitive	1
BRITROC-36	PHF12	11.9614234780007	2.06662606516509	-9.89479741283565	unchanged	17	sensitive	1
BRITROC-36	PIPOX	11.9614234780007	2.06662606516509	-9.89479741283565	unchanged	17	sensitive	1
BRITROC-36	SEZ6	11.9614234780007	2.06662606516509	-9.89479741283565	unchanged	17	sensitive	1
BRITROC-36	TIAF1	11.9614234780007	2.06662606516509	-9.89479741283565	unchanged	17	sensitive	1
BRITROC-260	ACER3	19.6032236102096	10.034876374559	-9.5683472356506	unchanged	11	sensitive	1
BRITROC-260	B3GNT6	19.6032236102096	10.034876374559	-9.5683472356506	unchanged	11	sensitive	1
BRITROC-260	C11orf30	19.6032236102096	10.034876374559	-9.5683472356506	unchanged	11	sensitive	1
BRITROC-260	LRRC32	19.6032236102096	10.034876374559	-9.5683472356506	unchanged	11	sensitive	1
BRITROC-260	PRKRIR	19.6032236102096	10.034876374559	-9.5683472356506	unchanged	11	sensitive	1
BRITROC-260	TSKU	19.6032236102096	10.034876374559	-9.5683472356506	unchanged	11	sensitive	1
BRITROC-260	WNT11	19.6032236102096	10.034876374559	-9.5683472356506	unchanged	11	sensitive	1
BRITROC-36	STT3B	11.2763791573482	1.89093827158726	-9.38544088576098	unchanged	3	sensitive	1
BRITROC-205	C1GALT1	12.361396778166	3.03710618366026	-9.32429059450571	unchanged	7	sensitive	1
BRITROC-205	COL28A1	12.361396778166	3.03710618366026	-9.32429059450571	unchanged	7	sensitive	1
BRITROC-205	GLCCI1	12.361396778166	3.03710618366026	-9.32429059450571	unchanged	7	sensitive	1
BRITROC-205	ICA1	12.361396778166	3.03710618366026	-9.32429059450571	unchanged	7	sensitive	1
BRITROC-205	MIOS	12.361396778166	3.03710618366026	-9.32429059450571	unchanged	7	sensitive	1
BRITROC-205	NDUFA4	12.361396778166	3.03710618366026	-9.32429059450571	unchanged	7	sensitive	1
BRITROC-205	NXPH1	12.361396778166	3.03710618366026	-9.32429059450571	unchanged	7	sensitive	1
BRITROC-205	PHF14	12.361396778166	3.03710618366026	-9.32429059450571	unchanged	7	sensitive	1
BRITROC-205	RPA3	12.361396778166	3.03710618366026	-9.32429059450571	unchanged	7	sensitive	1
BRITROC-205	THSD7A	12.361396778166	3.03710618366026	-9.32429059450571	unchanged	7	sensitive	1
BRITROC-205	TMEM106B	12.361396778166	3.03710618366026	-9.32429059450571	unchanged	7	sensitive	1
BRITROC-205	VWDE	12.361396778166	3.03710618366026	-9.32429059450571	unchanged	7	sensitive	1
BRITROC-246	UQCRFS1	13.461030058077	4.28755663163831	-9.17347342643867	unchanged	19	sensitive	1
BRITROC-36	AQP4	12.1888762148238	3.02474274826114	-9.16413346656262	unchanged	18	sensitive	1
BRITROC-36	KCTD1	12.1888762148238	3.02474274826114	-9.16413346656262	unchanged	18	sensitive	1
BRITROC-37	MRPS12	28.5000410756393	19.3853293339779	-9.11471174166136	unchanged	19	sensitive	1
BRITROC-36	KIAA1468	10.9036955520052	2.01934543981984	-8.88435011218535	unchanged	18	sensitive	1
BRITROC-36	FAM222B	10.9484057320316	2.06662606516509	-8.88177966686652	unchanged	17	sensitive	1
BRITROC-36	CHST9	11.8390462057204	3.02474274826114	-8.81430345745926	unchanged	18	sensitive	1
BRITROC-36	MYO18A	10.7549488234141	2.06662606516509	-8.68832275824903	unchanged	17	sensitive	1
BRITROC-205	CCZ1B	11.5450459194926	3.03710618366026	-8.50793973583234	unchanged	7	sensitive	1
BRITROC-205	RSPH10B2	11.5450459194926	3.03710618366026	-8.50793973583234	unchanged	7	sensitive	1
BRITROC-36	PRODH	9.29253984378554	0.983052936754646	-8.3094869070309	unchanged	22	sensitive	1
BRITROC-36	PIGN	10.2565756510825	2.01934543981984	-8.23723021126265	unchanged	18	sensitive	1
BRITROC-36	ABCC4	9.81535480600496	1.91148891216604	-7.90386589383892	unchanged	13	sensitive	1
BRITROC-36	CLDN10	9.81535480600496	1.91148891216604	-7.90386589383892	unchanged	13	sensitive	1
BRITROC-36	DZIP1	9.81535480600496	1.91148891216604	-7.90386589383892	unchanged	13	sensitive	1
BRITROC-36	GPR180	9.81535480600496	1.91148891216604	-7.90386589383892	unchanged	13	sensitive	1
BRITROC-36	SOX21	9.81535480600496	1.91148891216604	-7.90386589383892	unchanged	13	sensitive	1
BRITROC-36	TGDS	9.81535480600496	1.91148891216604	-7.90386589383892	unchanged	13	sensitive	1
BRITROC-65	TSHZ3	12.9427100949874	5.17064330374859	-7.77206679123881	unchanged	19	sensitive	1
BRITROC-205	ACTB	10.7286950608192	3.03710618366026	-7.69158887715897	unchanged	7	sensitive	1
BRITROC-205	ADAP1	10.7286950608192	3.03710618366026	-7.69158887715897	unchanged	7	sensitive	1
BRITROC-205	AIMP2	10.7286950608192	3.03710618366026	-7.69158887715897	unchanged	7	sensitive	1
BRITROC-205	AMZ1	10.7286950608192	3.03710618366026	-7.69158887715897	unchanged	7	sensitive	1
BRITROC-205	ANKRD61	10.7286950608192	3.03710618366026	-7.69158887715897	unchanged	7	sensitive	1
BRITROC-205	AP5Z1	10.7286950608192	3.03710618366026	-7.69158887715897	unchanged	7	sensitive	1
BRITROC-205	BRAT1	10.7286950608192	3.03710618366026	-7.69158887715897	unchanged	7	sensitive	1
BRITROC-205	C7orf26	10.7286950608192	3.03710618366026	-7.69158887715897	unchanged	7	sensitive	1
BRITROC-205	C7orf50	10.7286950608192	3.03710618366026	-7.69158887715897	unchanged	7	sensitive	1
BRITROC-205	CARD11	10.7286950608192	3.03710618366026	-7.69158887715897	unchanged	7	sensitive	1
BRITROC-205	CCZ1	10.7286950608192	3.03710618366026	-7.69158887715897	unchanged	7	sensitive	1
BRITROC-205	CHST12	10.7286950608192	3.03710618366026	-7.69158887715897	unchanged	7	sensitive	1
BRITROC-205	COX19	10.7286950608192	3.03710618366026	-7.69158887715897	unchanged	7	sensitive	1
BRITROC-205	CYP2W1	10.7286950608192	3.03710618366026	-7.69158887715897	unchanged	7	sensitive	1
BRITROC-205	CYTH3	10.7286950608192	3.03710618366026	-7.69158887715897	unchanged	7	sensitive	1
BRITROC-205	DAGLB	10.7286950608192	3.03710618366026	-7.69158887715897	unchanged	7	sensitive	1
BRITROC-205	EIF2AK1	10.7286950608192	3.03710618366026	-7.69158887715897	unchanged	7	sensitive	1
BRITROC-205	EIF3B	10.7286950608192	3.03710618366026	-7.69158887715897	unchanged	7	sensitive	1
BRITROC-205	ELFN1	10.7286950608192	3.03710618366026	-7.69158887715897	unchanged	7	sensitive	1
BRITROC-205	FAM20C	10.7286950608192	3.03710618366026	-7.69158887715897	unchanged	7	sensitive	1
BRITROC-205	FAM220A	10.7286950608192	3.03710618366026	-7.69158887715897	unchanged	7	sensitive	1
BRITROC-205	FBXL18	10.7286950608192	3.03710618366026	-7.69158887715897	unchanged	7	sensitive	1
BRITROC-205	FOXK1	10.7286950608192	3.03710618366026	-7.69158887715897	unchanged	7	sensitive	1
BRITROC-205	FSCN1	10.7286950608192	3.03710618366026	-7.69158887715897	unchanged	7	sensitive	1
BRITROC-205	FTSJ2	10.7286950608192	3.03710618366026	-7.69158887715897	unchanged	7	sensitive	1
BRITROC-205	GET4	10.7286950608192	3.03710618366026	-7.69158887715897	unchanged	7	sensitive	1
BRITROC-205	GNA12	10.7286950608192	3.03710618366026	-7.69158887715897	unchanged	7	sensitive	1
BRITROC-205	GPER1	10.7286950608192	3.03710618366026	-7.69158887715897	unchanged	7	sensitive	1
BRITROC-205	GPR146	10.7286950608192	3.03710618366026	-7.69158887715897	unchanged	7	sensitive	1
BRITROC-205	GRID2IP	10.7286950608192	3.03710618366026	-7.69158887715897	unchanged	7	sensitive	1
BRITROC-205	HEATR2	10.7286950608192	3.03710618366026	-7.69158887715897	unchanged	7	sensitive	1
BRITROC-205	INTS1	10.7286950608192	3.03710618366026	-7.69158887715897	unchanged	7	sensitive	1
BRITROC-205	IQCE	10.7286950608192	3.03710618366026	-7.69158887715897	unchanged	7	sensitive	1
BRITROC-205	KDELR2	10.7286950608192	3.03710618366026	-7.69158887715897	unchanged	7	sensitive	1
BRITROC-205	LFNG	10.7286950608192	3.03710618366026	-7.69158887715897	unchanged	7	sensitive	1
BRITROC-205	MAD1L1	10.7286950608192	3.03710618366026	-7.69158887715897	unchanged	7	sensitive	1
BRITROC-205	MAFK	10.7286950608192	3.03710618366026	-7.69158887715897	unchanged	7	sensitive	1
BRITROC-205	MICALL2	10.7286950608192	3.03710618366026	-7.69158887715897	unchanged	7	sensitive	1
BRITROC-205	MMD2	10.7286950608192	3.03710618366026	-7.69158887715897	unchanged	7	sensitive	1
BRITROC-205	NUDT1	10.7286950608192	3.03710618366026	-7.69158887715897	unchanged	7	sensitive	1
BRITROC-205	OCM	10.7286950608192	3.03710618366026	-7.69158887715897	unchanged	7	sensitive	1
BRITROC-205	PAPOLB	10.7286950608192	3.03710618366026	-7.69158887715897	unchanged	7	sensitive	1
BRITROC-205	PDGFA	10.7286950608192	3.03710618366026	-7.69158887715897	unchanged	7	sensitive	1
BRITROC-205	PMS2	10.7286950608192	3.03710618366026	-7.69158887715897	unchanged	7	sensitive	1
BRITROC-205	PRKAR1B	10.7286950608192	3.03710618366026	-7.69158887715897	unchanged	7	sensitive	1
BRITROC-205	PSMG3	10.7286950608192	3.03710618366026	-7.69158887715897	unchanged	7	sensitive	1
BRITROC-205	RAC1	10.7286950608192	3.03710618366026	-7.69158887715897	unchanged	7	sensitive	1
BRITROC-205	RADIL	10.7286950608192	3.03710618366026	-7.69158887715897	unchanged	7	sensitive	1
BRITROC-205	RBAK	10.7286950608192	3.03710618366026	-7.69158887715897	unchanged	7	sensitive	1
BRITROC-205	RNF216	10.7286950608192	3.03710618366026	-7.69158887715897	unchanged	7	sensitive	1
BRITROC-205	RSPH10B	10.7286950608192	3.03710618366026	-7.69158887715897	unchanged	7	sensitive	1
BRITROC-205	SDK1	10.7286950608192	3.03710618366026	-7.69158887715897	unchanged	7	sensitive	1
BRITROC-205	SLC29A4	10.7286950608192	3.03710618366026	-7.69158887715897	unchanged	7	sensitive	1
BRITROC-205	SNX8	10.7286950608192	3.03710618366026	-7.69158887715897	unchanged	7	sensitive	1
BRITROC-205	SUN1	10.7286950608192	3.03710618366026	-7.69158887715897	unchanged	7	sensitive	1
BRITROC-205	TMEM184A	10.7286950608192	3.03710618366026	-7.69158887715897	unchanged	7	sensitive	1
BRITROC-205	TNRC18	10.7286950608192	3.03710618366026	-7.69158887715897	unchanged	7	sensitive	1
BRITROC-205	TTYH3	10.7286950608192	3.03710618366026	-7.69158887715897	unchanged	7	sensitive	1
BRITROC-205	UNCX	10.7286950608192	3.03710618366026	-7.69158887715897	unchanged	7	sensitive	1
BRITROC-205	USP42	10.7286950608192	3.03710618366026	-7.69158887715897	unchanged	7	sensitive	1
BRITROC-205	WIPI2	10.7286950608192	3.03710618366026	-7.69158887715897	unchanged	7	sensitive	1
BRITROC-205	ZDHHC4	10.7286950608192	3.03710618366026	-7.69158887715897	unchanged	7	sensitive	1
BRITROC-205	ZFAND2A	10.7286950608192	3.03710618366026	-7.69158887715897	unchanged	7	sensitive	1
BRITROC-205	ZNF12	10.7286950608192	3.03710618366026	-7.69158887715897	unchanged	7	sensitive	1
BRITROC-205	ZNF853	10.7286950608192	3.03710618366026	-7.69158887715897	unchanged	7	sensitive	1
BRITROC-36	ARF6	9.61680308859394	1.98850609518622	-7.62829699340772	unchanged	14	sensitive	1
BRITROC-36	C14orf182	9.61680308859394	1.98850609518622	-7.62829699340772	unchanged	14	sensitive	1
BRITROC-36	C14orf183	9.61680308859394	1.98850609518622	-7.62829699340772	unchanged	14	sensitive	1
BRITROC-36	DNAAF2	9.61680308859394	1.98850609518622	-7.62829699340772	unchanged	14	sensitive	1
BRITROC-36	KLHDC1	9.61680308859394	1.98850609518622	-7.62829699340772	unchanged	14	sensitive	1
BRITROC-36	KLHDC2	9.61680308859394	1.98850609518622	-7.62829699340772	unchanged	14	sensitive	1
BRITROC-36	LRR1	9.61680308859394	1.98850609518622	-7.62829699340772	unchanged	14	sensitive	1
BRITROC-36	MGAT2	9.61680308859394	1.98850609518622	-7.62829699340772	unchanged	14	sensitive	1
BRITROC-36	NEMF	9.61680308859394	1.98850609518622	-7.62829699340772	unchanged	14	sensitive	1
BRITROC-36	POLE2	9.61680308859394	1.98850609518622	-7.62829699340772	unchanged	14	sensitive	1
BRITROC-36	RPL36AL	9.61680308859394	1.98850609518622	-7.62829699340772	unchanged	14	sensitive	1
BRITROC-36	RPS29	9.61680308859394	1.98850609518622	-7.62829699340772	unchanged	14	sensitive	1
BRITROC-36	SOS2	9.61680308859394	1.98850609518622	-7.62829699340772	unchanged	14	sensitive	1
BRITROC-36	VCPKMT	9.61680308859394	1.98850609518622	-7.62829699340772	unchanged	14	sensitive	1
BRITROC-246	TSHZ3	11.9066608872946	4.28755663163831	-7.61910425565627	unchanged	19	sensitive	1
BRITROC-246	URI1	11.9066608872946	4.28755663163831	-7.61910425565627	unchanged	19	sensitive	1
BRITROC-246	ZNF536	11.9066608872946	4.28755663163831	-7.61910425565627	unchanged	19	sensitive	1
BRITROC-32	RTBDN	8.96265403506382	1.35290748084363	-7.60974655422019	unchanged	19	resistant	1
BRITROC-205	ARL4A	10.5426162292168	3.03710618366026	-7.50551004555651	unchanged	7	sensitive	1
BRITROC-205	DGKB	10.5426162292168	3.03710618366026	-7.50551004555651	unchanged	7	sensitive	1
BRITROC-205	ETV1	10.5426162292168	3.03710618366026	-7.50551004555651	unchanged	7	sensitive	1
BRITROC-205	SCIN	10.5426162292168	3.03710618366026	-7.50551004555651	unchanged	7	sensitive	1
BRITROC-36	TNFRSF11A	9.5153862627016	2.01934543981984	-7.49604082288176	unchanged	18	sensitive	1
BRITROC-36	TAF4B	10.5144051193183	3.02474274826114	-7.48966237105721	unchanged	18	sensitive	1
BRITROC-36	ABHD15	9.54847416882751	2.06662606516509	-7.48184810366242	unchanged	17	sensitive	1
BRITROC-36	ADAP2	9.54847416882751	2.06662606516509	-7.48184810366242	unchanged	17	sensitive	1
BRITROC-36	ANKRD13B	9.54847416882751	2.06662606516509	-7.48184810366242	unchanged	17	sensitive	1
BRITROC-36	ATAD5	9.54847416882751	2.06662606516509	-7.48184810366242	unchanged	17	sensitive	1
BRITROC-36	BLMH	9.54847416882751	2.06662606516509	-7.48184810366242	unchanged	17	sensitive	1
BRITROC-36	CORO6	9.54847416882751	2.06662606516509	-7.48184810366242	unchanged	17	sensitive	1
BRITROC-36	CPD	9.54847416882751	2.06662606516509	-7.48184810366242	unchanged	17	sensitive	1
BRITROC-36	CRLF3	9.54847416882751	2.06662606516509	-7.48184810366242	unchanged	17	sensitive	1
BRITROC-36	CRYBA1	9.54847416882751	2.06662606516509	-7.48184810366242	unchanged	17	sensitive	1
BRITROC-36	EFCAB5	9.54847416882751	2.06662606516509	-7.48184810366242	unchanged	17	sensitive	1
BRITROC-36	EVI2A	9.54847416882751	2.06662606516509	-7.48184810366242	unchanged	17	sensitive	1
BRITROC-36	EVI2B	9.54847416882751	2.06662606516509	-7.48184810366242	unchanged	17	sensitive	1
BRITROC-36	GIT1	9.54847416882751	2.06662606516509	-7.48184810366242	unchanged	17	sensitive	1
BRITROC-36	GOSR1	9.54847416882751	2.06662606516509	-7.48184810366242	unchanged	17	sensitive	1
BRITROC-36	NSRP1	9.54847416882751	2.06662606516509	-7.48184810366242	unchanged	17	sensitive	1
BRITROC-36	NUFIP2	9.54847416882751	2.06662606516509	-7.48184810366242	unchanged	17	sensitive	1
BRITROC-36	OMG	9.54847416882751	2.06662606516509	-7.48184810366242	unchanged	17	sensitive	1
BRITROC-36	RNF135	9.54847416882751	2.06662606516509	-7.48184810366242	unchanged	17	sensitive	1
BRITROC-36	SLC6A4	9.54847416882751	2.06662606516509	-7.48184810366242	unchanged	17	sensitive	1
BRITROC-36	SSH2	9.54847416882751	2.06662606516509	-7.48184810366242	unchanged	17	sensitive	1
BRITROC-36	TAOK1	9.54847416882751	2.06662606516509	-7.48184810366242	unchanged	17	sensitive	1
BRITROC-36	TBC1D29	9.54847416882751	2.06662606516509	-7.48184810366242	unchanged	17	sensitive	1
BRITROC-36	TEFM	9.54847416882751	2.06662606516509	-7.48184810366242	unchanged	17	sensitive	1
BRITROC-36	TMIGD1	9.54847416882751	2.06662606516509	-7.48184810366242	unchanged	17	sensitive	1
BRITROC-36	TP53I13	9.54847416882751	2.06662606516509	-7.48184810366242	unchanged	17	sensitive	1
BRITROC-2	C19orf57	15.8705724819753	8.43478863534511	-7.43578384663023	unchanged	19	resistant	1
BRITROC-2	CC2D1A	15.8705724819753	8.43478863534511	-7.43578384663023	unchanged	19	resistant	1
BRITROC-2	DCAF15	15.8705724819753	8.43478863534511	-7.43578384663023	unchanged	19	resistant	1
BRITROC-2	IL27RA	15.8705724819753	8.43478863534511	-7.43578384663023	unchanged	19	resistant	1
BRITROC-2	NANOS3	15.8705724819753	8.43478863534511	-7.43578384663023	unchanged	19	resistant	1
BRITROC-2	PALM3	15.8705724819753	8.43478863534511	-7.43578384663023	unchanged	19	resistant	1
BRITROC-2	PODNL1	15.8705724819753	8.43478863534511	-7.43578384663023	unchanged	19	resistant	1
BRITROC-2	RFX1	15.8705724819753	8.43478863534511	-7.43578384663023	unchanged	19	resistant	1
BRITROC-2	RLN3	15.8705724819753	8.43478863534511	-7.43578384663023	unchanged	19	resistant	1
BRITROC-36	AIFM3	8.41200421636889	0.983052936754646	-7.42895127961425	unchanged	22	sensitive	1
BRITROC-36	ARVCF	8.41200421636889	0.983052936754646	-7.42895127961425	unchanged	22	sensitive	1
BRITROC-36	C22orf29	8.41200421636889	0.983052936754646	-7.42895127961425	unchanged	22	sensitive	1
BRITROC-36	COMT	8.41200421636889	0.983052936754646	-7.42895127961425	unchanged	22	sensitive	1
BRITROC-36	CRKL	8.41200421636889	0.983052936754646	-7.42895127961425	unchanged	22	sensitive	1
BRITROC-36	DGCR6L	8.41200421636889	0.983052936754646	-7.42895127961425	unchanged	22	sensitive	1
BRITROC-36	DGCR8	8.41200421636889	0.983052936754646	-7.42895127961425	unchanged	22	sensitive	1
BRITROC-36	FAM230A	8.41200421636889	0.983052936754646	-7.42895127961425	unchanged	22	sensitive	1
BRITROC-36	GGTLC3	8.41200421636889	0.983052936754646	-7.42895127961425	unchanged	22	sensitive	1
BRITROC-36	GNB1L	8.41200421636889	0.983052936754646	-7.42895127961425	unchanged	22	sensitive	1
BRITROC-36	GP1BB	8.41200421636889	0.983052936754646	-7.42895127961425	unchanged	22	sensitive	1
BRITROC-36	KLHL22	8.41200421636889	0.983052936754646	-7.42895127961425	unchanged	22	sensitive	1
BRITROC-36	LZTR1	8.41200421636889	0.983052936754646	-7.42895127961425	unchanged	22	sensitive	1
BRITROC-36	MED15	8.41200421636889	0.983052936754646	-7.42895127961425	unchanged	22	sensitive	1
BRITROC-36	P2RX6	8.41200421636889	0.983052936754646	-7.42895127961425	unchanged	22	sensitive	1
BRITROC-36	PI4KA	8.41200421636889	0.983052936754646	-7.42895127961425	unchanged	22	sensitive	1
BRITROC-36	RANBP1	8.41200421636889	0.983052936754646	-7.42895127961425	unchanged	22	sensitive	1
BRITROC-36	RIMBP3	8.41200421636889	0.983052936754646	-7.42895127961425	unchanged	22	sensitive	1
BRITROC-36	RTN4R	8.41200421636889	0.983052936754646	-7.42895127961425	unchanged	22	sensitive	1
BRITROC-36	SCARF2	8.41200421636889	0.983052936754646	-7.42895127961425	unchanged	22	sensitive	1
BRITROC-36	SEPT5	8.41200421636889	0.983052936754646	-7.42895127961425	unchanged	22	sensitive	1
BRITROC-36	SERPIND1	8.41200421636889	0.983052936754646	-7.42895127961425	unchanged	22	sensitive	1
BRITROC-36	SLC7A4	8.41200421636889	0.983052936754646	-7.42895127961425	unchanged	22	sensitive	1
BRITROC-36	SNAP29	8.41200421636889	0.983052936754646	-7.42895127961425	unchanged	22	sensitive	1
BRITROC-36	TANGO2	8.41200421636889	0.983052936754646	-7.42895127961425	unchanged	22	sensitive	1
BRITROC-36	TBX1	8.41200421636889	0.983052936754646	-7.42895127961425	unchanged	22	sensitive	1
BRITROC-36	THAP7	8.41200421636889	0.983052936754646	-7.42895127961425	unchanged	22	sensitive	1
BRITROC-36	TRMT2A	8.41200421636889	0.983052936754646	-7.42895127961425	unchanged	22	sensitive	1
BRITROC-36	TXNRD2	8.41200421636889	0.983052936754646	-7.42895127961425	unchanged	22	sensitive	1
BRITROC-36	USP41	8.41200421636889	0.983052936754646	-7.42895127961425	unchanged	22	sensitive	1
BRITROC-36	ZDHHC8	8.41200421636889	0.983052936754646	-7.42895127961425	unchanged	22	sensitive	1
BRITROC-36	ZNF74	8.41200421636889	0.983052936754646	-7.42895127961425	unchanged	22	sensitive	1
BRITROC-36	ALDOC	9.4288791130779	2.06662606516509	-7.36225304791282	unchanged	17	sensitive	1
BRITROC-36	FOXN1	9.4288791130779	2.06662606516509	-7.36225304791282	unchanged	17	sensitive	1
BRITROC-36	IFT20	9.4288791130779	2.06662606516509	-7.36225304791282	unchanged	17	sensitive	1
BRITROC-36	KIAA0100	9.4288791130779	2.06662606516509	-7.36225304791282	unchanged	17	sensitive	1
BRITROC-36	NEK8	9.4288791130779	2.06662606516509	-7.36225304791282	unchanged	17	sensitive	1
BRITROC-36	PIGS	9.4288791130779	2.06662606516509	-7.36225304791282	unchanged	17	sensitive	1
BRITROC-36	POLDIP2	9.4288791130779	2.06662606516509	-7.36225304791282	unchanged	17	sensitive	1
BRITROC-36	PROCA1	9.4288791130779	2.06662606516509	-7.36225304791282	unchanged	17	sensitive	1
BRITROC-36	RAB34	9.4288791130779	2.06662606516509	-7.36225304791282	unchanged	17	sensitive	1
BRITROC-36	RPL23A	9.4288791130779	2.06662606516509	-7.36225304791282	unchanged	17	sensitive	1
BRITROC-36	SARM1	9.4288791130779	2.06662606516509	-7.36225304791282	unchanged	17	sensitive	1
BRITROC-36	SDF2	9.4288791130779	2.06662606516509	-7.36225304791282	unchanged	17	sensitive	1
BRITROC-36	SEBOX	9.4288791130779	2.06662606516509	-7.36225304791282	unchanged	17	sensitive	1
BRITROC-36	SLC13A2	9.4288791130779	2.06662606516509	-7.36225304791282	unchanged	17	sensitive	1
BRITROC-36	SLC46A1	9.4288791130779	2.06662606516509	-7.36225304791282	unchanged	17	sensitive	1
BRITROC-36	SPAG5	9.4288791130779	2.06662606516509	-7.36225304791282	unchanged	17	sensitive	1
BRITROC-36	SUPT6H	9.4288791130779	2.06662606516509	-7.36225304791282	unchanged	17	sensitive	1
BRITROC-36	TLCD1	9.4288791130779	2.06662606516509	-7.36225304791282	unchanged	17	sensitive	1
BRITROC-36	TMEM199	9.4288791130779	2.06662606516509	-7.36225304791282	unchanged	17	sensitive	1
BRITROC-36	TMEM97	9.4288791130779	2.06662606516509	-7.36225304791282	unchanged	17	sensitive	1
BRITROC-36	TNFAIP1	9.4288791130779	2.06662606516509	-7.36225304791282	unchanged	17	sensitive	1
BRITROC-36	TRAF4	9.4288791130779	2.06662606516509	-7.36225304791282	unchanged	17	sensitive	1
BRITROC-36	UNC119	9.4288791130779	2.06662606516509	-7.36225304791282	unchanged	17	sensitive	1
BRITROC-36	VTN	9.4288791130779	2.06662606516509	-7.36225304791282	unchanged	17	sensitive	1
BRITROC-36	DGCR2	8.20163139772393	0.983052936754646	-7.21857846096929	unchanged	22	sensitive	1
BRITROC-32	AKT2	13.8211367525145	6.7394016920379	-7.08173506047663	unchanged	19	resistant	1
BRITROC-32	C19orf47	13.8211367525145	6.7394016920379	-7.08173506047663	unchanged	19	resistant	1
BRITROC-32	CLC	13.8211367525145	6.7394016920379	-7.08173506047663	unchanged	19	resistant	1
BRITROC-32	CNTD2	13.8211367525145	6.7394016920379	-7.08173506047663	unchanged	19	resistant	1
BRITROC-32	DLL3	13.8211367525145	6.7394016920379	-7.08173506047663	unchanged	19	resistant	1
BRITROC-32	DYRK1B	13.8211367525145	6.7394016920379	-7.08173506047663	unchanged	19	resistant	1
BRITROC-32	EID2	13.8211367525145	6.7394016920379	-7.08173506047663	unchanged	19	resistant	1
BRITROC-32	EID2B	13.8211367525145	6.7394016920379	-7.08173506047663	unchanged	19	resistant	1
BRITROC-32	FBL	13.8211367525145	6.7394016920379	-7.08173506047663	unchanged	19	resistant	1
BRITROC-32	FCGBP	13.8211367525145	6.7394016920379	-7.08173506047663	unchanged	19	resistant	1
BRITROC-32	GMFG	13.8211367525145	6.7394016920379	-7.08173506047663	unchanged	19	resistant	1
BRITROC-32	IFNL1	13.8211367525145	6.7394016920379	-7.08173506047663	unchanged	19	resistant	1
BRITROC-32	IFNL2	13.8211367525145	6.7394016920379	-7.08173506047663	unchanged	19	resistant	1
BRITROC-32	IFNL3	13.8211367525145	6.7394016920379	-7.08173506047663	unchanged	19	resistant	1
BRITROC-32	LEUTX	13.8211367525145	6.7394016920379	-7.08173506047663	unchanged	19	resistant	1
BRITROC-32	LGALS13	13.8211367525145	6.7394016920379	-7.08173506047663	unchanged	19	resistant	1
BRITROC-32	LGALS14	13.8211367525145	6.7394016920379	-7.08173506047663	unchanged	19	resistant	1
BRITROC-32	LGALS16	13.8211367525145	6.7394016920379	-7.08173506047663	unchanged	19	resistant	1
BRITROC-32	LRFN1	13.8211367525145	6.7394016920379	-7.08173506047663	unchanged	19	resistant	1
BRITROC-32	MAP3K10	13.8211367525145	6.7394016920379	-7.08173506047663	unchanged	19	resistant	1
BRITROC-32	MED29	13.8211367525145	6.7394016920379	-7.08173506047663	unchanged	19	resistant	1
BRITROC-32	PAF1	13.8211367525145	6.7394016920379	-7.08173506047663	unchanged	19	resistant	1
BRITROC-32	PLD3	13.8211367525145	6.7394016920379	-7.08173506047663	unchanged	19	resistant	1
BRITROC-32	PLEKHG2	13.8211367525145	6.7394016920379	-7.08173506047663	unchanged	19	resistant	1
BRITROC-32	PSMC4	13.8211367525145	6.7394016920379	-7.08173506047663	unchanged	19	resistant	1
BRITROC-32	RPS16	13.8211367525145	6.7394016920379	-7.08173506047663	unchanged	19	resistant	1
BRITROC-32	SAMD4B	13.8211367525145	6.7394016920379	-7.08173506047663	unchanged	19	resistant	1
BRITROC-32	SUPT5H	13.8211367525145	6.7394016920379	-7.08173506047663	unchanged	19	resistant	1
BRITROC-32	TIMM50	13.8211367525145	6.7394016920379	-7.08173506047663	unchanged	19	resistant	1
BRITROC-32	TTC9B	13.8211367525145	6.7394016920379	-7.08173506047663	unchanged	19	resistant	1
BRITROC-32	ZFP36	13.8211367525145	6.7394016920379	-7.08173506047663	unchanged	19	resistant	1
BRITROC-32	ZNF546	13.8211367525145	6.7394016920379	-7.08173506047663	unchanged	19	resistant	1
BRITROC-32	ZNF780A	13.8211367525145	6.7394016920379	-7.08173506047663	unchanged	19	resistant	1
BRITROC-32	ZNF780B	13.8211367525145	6.7394016920379	-7.08173506047663	unchanged	19	resistant	1
BRITROC-36	NLK	9.1202346688489	2.06662606516509	-7.05360860368381	unchanged	17	sensitive	1
BRITROC-37	FBXO17	28.5000410756393	21.5783909132227	-6.92165016241664	unchanged	19	sensitive	1
BRITROC-36	PSMA8	9.84461668111618	3.02474274826114	-6.81987393285504	unchanged	18	sensitive	1
BRITROC-36	DNAJC3	8.68455003269075	1.91148891216604	-6.77306112052471	unchanged	13	sensitive	1
BRITROC-36	KIF2B	8.73199116851509	2.06662606516509	-6.66536510335	unchanged	17	sensitive	1
BRITROC-246	MRPL45	8.79269527213322	2.19828104207866	-6.59441423005456	unchanged	17	sensitive	1
BRITROC-246	TBC1D3	8.79269527213322	2.19828104207866	-6.59441423005456	unchanged	17	sensitive	1
BRITROC-246	TBC1D3F	8.79269527213322	2.19828104207866	-6.59441423005456	unchanged	17	sensitive	1
BRITROC-260	CAPN5	14.3727943371923	7.79189200305907	-6.5809023341332	unchanged	11	sensitive	1
BRITROC-205	AGMO	9.22488496202405	3.03710618366026	-6.18777877836379	unchanged	7	sensitive	1
BRITROC-36	NF1	8.18984351099025	2.06662606516509	-6.12321744582516	unchanged	17	sensitive	1
BRITROC-65	NCEH1	8.28209749391011	2.20441314002898	-6.07768435388112	unchanged	3	sensitive	1
BRITROC-65	SOX5	8.02450257519339	1.96874239205572	-6.05576018313767	unchanged	12	sensitive	1
BRITROC-37	AKT2	40.07407296851	34.0299636837728	-6.04410928473717	unchanged	19	sensitive	1
BRITROC-37	C19orf47	40.07407296851	34.0299636837728	-6.04410928473717	unchanged	19	sensitive	1
BRITROC-37	CNTD2	40.07407296851	34.0299636837728	-6.04410928473717	unchanged	19	sensitive	1
BRITROC-37	MAP3K10	40.07407296851	34.0299636837728	-6.04410928473717	unchanged	19	sensitive	1
BRITROC-37	TTC9B	40.07407296851	34.0299636837728	-6.04410928473717	unchanged	19	sensitive	1
BRITROC-36	LTBP4	8.00507155524373	1.98259285263896	-6.02247870260477	unchanged	19	sensitive	1
BRITROC-65	CTAGE5	8.06627418517142	2.04462706082798	-6.02164712434344	unchanged	14	sensitive	1
BRITROC-65	FBXO33	8.06627418517142	2.04462706082798	-6.02164712434344	unchanged	14	sensitive	1
BRITROC-65	GEMIN2	8.06627418517142	2.04462706082798	-6.02164712434344	unchanged	14	sensitive	1
BRITROC-65	LRFN5	8.06627418517142	2.04462706082798	-6.02164712434344	unchanged	14	sensitive	1
BRITROC-65	MIA2	8.06627418517142	2.04462706082798	-6.02164712434344	unchanged	14	sensitive	1
BRITROC-65	PNN	8.06627418517142	2.04462706082798	-6.02164712434344	unchanged	14	sensitive	1
BRITROC-65	SEC23A	8.06627418517142	2.04462706082798	-6.02164712434344	unchanged	14	sensitive	1
BRITROC-65	TRAPPC6B	8.06627418517142	2.04462706082798	-6.02164712434344	unchanged	14	sensitive	1
BRITROC-36	DCT	7.92193942223341	1.91148891216604	-6.01045051006737	unchanged	13	sensitive	1
BRITROC-2	ACTL9	15.0101276099905	9.04496243144697	-5.9651651785435	unchanged	19	resistant	1
BRITROC-2	ADAMTS10	15.0101276099905	9.04496243144697	-5.9651651785435	unchanged	19	resistant	1
BRITROC-2	MYO1F	15.0101276099905	9.04496243144697	-5.9651651785435	unchanged	19	resistant	1
BRITROC-2	OR2Z1	15.0101276099905	9.04496243144697	-5.9651651785435	unchanged	19	resistant	1
BRITROC-2	PRAM1	15.0101276099905	9.04496243144697	-5.9651651785435	unchanged	19	resistant	1
BRITROC-2	ZNF414	15.0101276099905	9.04496243144697	-5.9651651785435	unchanged	19	resistant	1
BRITROC-36	ACP5	8.79571851645664	2.94053492476031	-5.85518359169634	unchanged	19	sensitive	1
BRITROC-36	ASNA1	8.79571851645664	2.94053492476031	-5.85518359169634	unchanged	19	sensitive	1
BRITROC-36	BEST2	8.79571851645664	2.94053492476031	-5.85518359169634	unchanged	19	sensitive	1
BRITROC-36	C19orf38	8.79571851645664	2.94053492476031	-5.85518359169634	unchanged	19	sensitive	1
BRITROC-36	C19orf43	8.79571851645664	2.94053492476031	-5.85518359169634	unchanged	19	sensitive	1
BRITROC-36	C19orf52	8.79571851645664	2.94053492476031	-5.85518359169634	unchanged	19	sensitive	1
BRITROC-36	C19orf80	8.79571851645664	2.94053492476031	-5.85518359169634	unchanged	19	sensitive	1
BRITROC-36	CALR	8.79571851645664	2.94053492476031	-5.85518359169634	unchanged	19	sensitive	1
BRITROC-36	CARM1	8.79571851645664	2.94053492476031	-5.85518359169634	unchanged	19	sensitive	1
BRITROC-36	CCDC151	8.79571851645664	2.94053492476031	-5.85518359169634	unchanged	19	sensitive	1
BRITROC-36	CCDC159	8.79571851645664	2.94053492476031	-5.85518359169634	unchanged	19	sensitive	1
BRITROC-36	CNN1	8.79571851645664	2.94053492476031	-5.85518359169634	unchanged	19	sensitive	1
BRITROC-36	DAND5	8.79571851645664	2.94053492476031	-5.85518359169634	unchanged	19	sensitive	1
BRITROC-36	DHPS	8.79571851645664	2.94053492476031	-5.85518359169634	unchanged	19	sensitive	1
BRITROC-36	DNASE2	8.79571851645664	2.94053492476031	-5.85518359169634	unchanged	19	sensitive	1
BRITROC-36	DOCK6	8.79571851645664	2.94053492476031	-5.85518359169634	unchanged	19	sensitive	1
BRITROC-36	ECSIT	8.79571851645664	2.94053492476031	-5.85518359169634	unchanged	19	sensitive	1
BRITROC-36	ELAVL3	8.79571851645664	2.94053492476031	-5.85518359169634	unchanged	19	sensitive	1
BRITROC-36	ELOF1	8.79571851645664	2.94053492476031	-5.85518359169634	unchanged	19	sensitive	1
BRITROC-36	EPOR	8.79571851645664	2.94053492476031	-5.85518359169634	unchanged	19	sensitive	1
BRITROC-36	FARSA	8.79571851645664	2.94053492476031	-5.85518359169634	unchanged	19	sensitive	1
BRITROC-36	FBXW9	8.79571851645664	2.94053492476031	-5.85518359169634	unchanged	19	sensitive	1
BRITROC-36	GADD45GIP1	8.79571851645664	2.94053492476031	-5.85518359169634	unchanged	19	sensitive	1
BRITROC-36	GCDH	8.79571851645664	2.94053492476031	-5.85518359169634	unchanged	19	sensitive	1
BRITROC-36	HOOK2	8.79571851645664	2.94053492476031	-5.85518359169634	unchanged	19	sensitive	1
BRITROC-36	IER2	8.79571851645664	2.94053492476031	-5.85518359169634	unchanged	19	sensitive	1
BRITROC-36	JUNB	8.79571851645664	2.94053492476031	-5.85518359169634	unchanged	19	sensitive	1
BRITROC-36	KANK2	8.79571851645664	2.94053492476031	-5.85518359169634	unchanged	19	sensitive	1
BRITROC-36	KLF1	8.79571851645664	2.94053492476031	-5.85518359169634	unchanged	19	sensitive	1
BRITROC-36	LDLR	8.79571851645664	2.94053492476031	-5.85518359169634	unchanged	19	sensitive	1
BRITROC-36	LYL1	8.79571851645664	2.94053492476031	-5.85518359169634	unchanged	19	sensitive	1
BRITROC-36	MAN2B1	8.79571851645664	2.94053492476031	-5.85518359169634	unchanged	19	sensitive	1
BRITROC-36	MAST1	8.79571851645664	2.94053492476031	-5.85518359169634	unchanged	19	sensitive	1
BRITROC-36	NACC1	8.79571851645664	2.94053492476031	-5.85518359169634	unchanged	19	sensitive	1
BRITROC-36	NFIX	8.79571851645664	2.94053492476031	-5.85518359169634	unchanged	19	sensitive	1
BRITROC-36	PRDX2	8.79571851645664	2.94053492476031	-5.85518359169634	unchanged	19	sensitive	1
BRITROC-36	PRKCSH	8.79571851645664	2.94053492476031	-5.85518359169634	unchanged	19	sensitive	1
BRITROC-36	RAB3D	8.79571851645664	2.94053492476031	-5.85518359169634	unchanged	19	sensitive	1
BRITROC-36	RAD23A	8.79571851645664	2.94053492476031	-5.85518359169634	unchanged	19	sensitive	1
BRITROC-36	RGL3	8.79571851645664	2.94053492476031	-5.85518359169634	unchanged	19	sensitive	1
BRITROC-36	RNASEH2A	8.79571851645664	2.94053492476031	-5.85518359169634	unchanged	19	sensitive	1
BRITROC-36	RTBDN	8.79571851645664	2.94053492476031	-5.85518359169634	unchanged	19	sensitive	1
BRITROC-36	SMARCA4	8.79571851645664	2.94053492476031	-5.85518359169634	unchanged	19	sensitive	1
BRITROC-36	SPC24	8.79571851645664	2.94053492476031	-5.85518359169634	unchanged	19	sensitive	1
BRITROC-36	STX10	8.79571851645664	2.94053492476031	-5.85518359169634	unchanged	19	sensitive	1
BRITROC-36	SWSAP1	8.79571851645664	2.94053492476031	-5.85518359169634	unchanged	19	sensitive	1
BRITROC-36	SYCE2	8.79571851645664	2.94053492476031	-5.85518359169634	unchanged	19	sensitive	1
BRITROC-36	TMED1	8.79571851645664	2.94053492476031	-5.85518359169634	unchanged	19	sensitive	1
BRITROC-36	TMEM205	8.79571851645664	2.94053492476031	-5.85518359169634	unchanged	19	sensitive	1
BRITROC-36	TNPO2	8.79571851645664	2.94053492476031	-5.85518359169634	unchanged	19	sensitive	1
BRITROC-36	TRMT1	8.79571851645664	2.94053492476031	-5.85518359169634	unchanged	19	sensitive	1
BRITROC-36	TSPAN16	8.79571851645664	2.94053492476031	-5.85518359169634	unchanged	19	sensitive	1
BRITROC-36	WDR83	8.79571851645664	2.94053492476031	-5.85518359169634	unchanged	19	sensitive	1
BRITROC-36	WDR83OS	8.79571851645664	2.94053492476031	-5.85518359169634	unchanged	19	sensitive	1
BRITROC-36	YIPF2	8.79571851645664	2.94053492476031	-5.85518359169634	unchanged	19	sensitive	1
BRITROC-36	ZNF136	8.79571851645664	2.94053492476031	-5.85518359169634	unchanged	19	sensitive	1
BRITROC-36	ZNF20	8.79571851645664	2.94053492476031	-5.85518359169634	unchanged	19	sensitive	1
BRITROC-36	ZNF433	8.79571851645664	2.94053492476031	-5.85518359169634	unchanged	19	sensitive	1
BRITROC-36	ZNF439	8.79571851645664	2.94053492476031	-5.85518359169634	unchanged	19	sensitive	1
BRITROC-36	ZNF44	8.79571851645664	2.94053492476031	-5.85518359169634	unchanged	19	sensitive	1
BRITROC-36	ZNF440	8.79571851645664	2.94053492476031	-5.85518359169634	unchanged	19	sensitive	1
BRITROC-36	ZNF441	8.79571851645664	2.94053492476031	-5.85518359169634	unchanged	19	sensitive	1
BRITROC-36	ZNF442	8.79571851645664	2.94053492476031	-5.85518359169634	unchanged	19	sensitive	1
BRITROC-36	ZNF443	8.79571851645664	2.94053492476031	-5.85518359169634	unchanged	19	sensitive	1
BRITROC-36	ZNF490	8.79571851645664	2.94053492476031	-5.85518359169634	unchanged	19	sensitive	1
BRITROC-36	ZNF491	8.79571851645664	2.94053492476031	-5.85518359169634	unchanged	19	sensitive	1
BRITROC-36	ZNF563	8.79571851645664	2.94053492476031	-5.85518359169634	unchanged	19	sensitive	1
BRITROC-36	ZNF564	8.79571851645664	2.94053492476031	-5.85518359169634	unchanged	19	sensitive	1
BRITROC-36	ZNF625	8.79571851645664	2.94053492476031	-5.85518359169634	unchanged	19	sensitive	1
BRITROC-36	ZNF627	8.79571851645664	2.94053492476031	-5.85518359169634	unchanged	19	sensitive	1
BRITROC-36	ZNF653	8.79571851645664	2.94053492476031	-5.85518359169634	unchanged	19	sensitive	1
BRITROC-36	ZNF69	8.79571851645664	2.94053492476031	-5.85518359169634	unchanged	19	sensitive	1
BRITROC-36	ZNF700	8.79571851645664	2.94053492476031	-5.85518359169634	unchanged	19	sensitive	1
BRITROC-36	ZNF709	8.79571851645664	2.94053492476031	-5.85518359169634	unchanged	19	sensitive	1
BRITROC-36	ZNF763	8.79571851645664	2.94053492476031	-5.85518359169634	unchanged	19	sensitive	1
BRITROC-36	ZNF788	8.79571851645664	2.94053492476031	-5.85518359169634	unchanged	19	sensitive	1
BRITROC-36	ZNF791	8.79571851645664	2.94053492476031	-5.85518359169634	unchanged	19	sensitive	1
BRITROC-36	ZNF799	8.79571851645664	2.94053492476031	-5.85518359169634	unchanged	19	sensitive	1
BRITROC-36	ZNF823	8.79571851645664	2.94053492476031	-5.85518359169634	unchanged	19	sensitive	1
BRITROC-36	ZNF844	8.79571851645664	2.94053492476031	-5.85518359169634	unchanged	19	sensitive	1
BRITROC-36	ZNF878	8.79571851645664	2.94053492476031	-5.85518359169634	unchanged	19	sensitive	1
BRITROC-205	TRDMT1	7.77323175382214	2.01382417436175	-5.75940757946039	unchanged	10	sensitive	1
BRITROC-205	VIM	7.77323175382214	2.01382417436175	-5.75940757946039	unchanged	10	sensitive	1
BRITROC-205	TMEM135	7.66865058297759	1.96161133061646	-5.70703925236113	unchanged	11	sensitive	1
BRITROC-65	LY86	10.9658157944455	5.30496232270962	-5.66085347173586	unchanged	6	sensitive	1
BRITROC-36	OSBPL10	7.43450508684036	1.89093827158726	-5.5435668152531	unchanged	3	sensitive	1
BRITROC-124	MYNN	9.02576716943742	3.50129277325923	-5.52447439617819	unchanged	3	sensitive	1
BRITROC-32	SHKBP1	8.69005998284609	3.41496859590464	-5.27509138694145	unchanged	19	resistant	1
BRITROC-2	HNRNPM	13.0506398807086	7.79658801255857	-5.25405186815003	unchanged	19	resistant	1
BRITROC-205	ATP6V0D2	8.2035902683087	2.99952718130691	-5.20406308700179	unchanged	8	sensitive	1
BRITROC-205	C8orf87	8.2035902683087	2.99952718130691	-5.20406308700179	unchanged	8	sensitive	1
BRITROC-205	C8orf88	8.2035902683087	2.99952718130691	-5.20406308700179	unchanged	8	sensitive	1
BRITROC-205	CALB1	8.2035902683087	2.99952718130691	-5.20406308700179	unchanged	8	sensitive	1
BRITROC-205	CNBD1	8.2035902683087	2.99952718130691	-5.20406308700179	unchanged	8	sensitive	1
BRITROC-205	CNGB3	8.2035902683087	2.99952718130691	-5.20406308700179	unchanged	8	sensitive	1
BRITROC-205	CPNE3	8.2035902683087	2.99952718130691	-5.20406308700179	unchanged	8	sensitive	1
BRITROC-205	DCAF4L2	8.2035902683087	2.99952718130691	-5.20406308700179	unchanged	8	sensitive	1
BRITROC-205	DECR1	8.2035902683087	2.99952718130691	-5.20406308700179	unchanged	8	sensitive	1
BRITROC-205	LRRC69	8.2035902683087	2.99952718130691	-5.20406308700179	unchanged	8	sensitive	1
BRITROC-205	MMP16	8.2035902683087	2.99952718130691	-5.20406308700179	unchanged	8	sensitive	1
BRITROC-205	NBN	8.2035902683087	2.99952718130691	-5.20406308700179	unchanged	8	sensitive	1
BRITROC-205	NECAB1	8.2035902683087	2.99952718130691	-5.20406308700179	unchanged	8	sensitive	1
BRITROC-205	OSGIN2	8.2035902683087	2.99952718130691	-5.20406308700179	unchanged	8	sensitive	1
BRITROC-205	OTUD6B	8.2035902683087	2.99952718130691	-5.20406308700179	unchanged	8	sensitive	1
BRITROC-205	PSKH2	8.2035902683087	2.99952718130691	-5.20406308700179	unchanged	8	sensitive	1
BRITROC-205	RIPK2	8.2035902683087	2.99952718130691	-5.20406308700179	unchanged	8	sensitive	1
BRITROC-205	RMDN1	8.2035902683087	2.99952718130691	-5.20406308700179	unchanged	8	sensitive	1
BRITROC-205	RUNX1T1	8.2035902683087	2.99952718130691	-5.20406308700179	unchanged	8	sensitive	1
BRITROC-205	SLC26A7	8.2035902683087	2.99952718130691	-5.20406308700179	unchanged	8	sensitive	1
BRITROC-205	SLC7A13	8.2035902683087	2.99952718130691	-5.20406308700179	unchanged	8	sensitive	1
BRITROC-205	TMEM55A	8.2035902683087	2.99952718130691	-5.20406308700179	unchanged	8	sensitive	1
BRITROC-205	TMEM64	8.2035902683087	2.99952718130691	-5.20406308700179	unchanged	8	sensitive	1
BRITROC-205	TRIQK	8.2035902683087	2.99952718130691	-5.20406308700179	unchanged	8	sensitive	1
BRITROC-205	WWP1	8.2035902683087	2.99952718130691	-5.20406308700179	unchanged	8	sensitive	1
BRITROC-36	KSR1	7.26836800347487	2.06662606516509	-5.20174193830979	unchanged	17	sensitive	1
BRITROC-36	LGALS9	7.26836800347487	2.06662606516509	-5.20174193830979	unchanged	17	sensitive	1
BRITROC-36	LYRM9	7.26836800347487	2.06662606516509	-5.20174193830979	unchanged	17	sensitive	1
BRITROC-36	NOS2	7.26836800347487	2.06662606516509	-5.20174193830979	unchanged	17	sensitive	1
BRITROC-36	WSB1	7.26836800347487	2.06662606516509	-5.20174193830979	unchanged	17	sensitive	1
BRITROC-205	AGR2	8.23658651162952	3.03710618366026	-5.19948032796926	unchanged	7	sensitive	1
BRITROC-205	AGR3	8.23658651162952	3.03710618366026	-5.19948032796926	unchanged	7	sensitive	1
BRITROC-205	AHR	8.23658651162952	3.03710618366026	-5.19948032796926	unchanged	7	sensitive	1
BRITROC-205	ANKMY2	8.23658651162952	3.03710618366026	-5.19948032796926	unchanged	7	sensitive	1
BRITROC-205	BZW2	8.23658651162952	3.03710618366026	-5.19948032796926	unchanged	7	sensitive	1
BRITROC-205	FERD3L	8.23658651162952	3.03710618366026	-5.19948032796926	unchanged	7	sensitive	1
BRITROC-205	HDAC9	8.23658651162952	3.03710618366026	-5.19948032796926	unchanged	7	sensitive	1
BRITROC-205	ISPD	8.23658651162952	3.03710618366026	-5.19948032796926	unchanged	7	sensitive	1
BRITROC-205	ITGB8	8.23658651162952	3.03710618366026	-5.19948032796926	unchanged	7	sensitive	1
BRITROC-205	LRRC72	8.23658651162952	3.03710618366026	-5.19948032796926	unchanged	7	sensitive	1
BRITROC-205	MACC1	8.23658651162952	3.03710618366026	-5.19948032796926	unchanged	7	sensitive	1
BRITROC-205	MEOX2	8.23658651162952	3.03710618366026	-5.19948032796926	unchanged	7	sensitive	1
BRITROC-205	PRPS1L1	8.23658651162952	3.03710618366026	-5.19948032796926	unchanged	7	sensitive	1
BRITROC-205	SNX13	8.23658651162952	3.03710618366026	-5.19948032796926	unchanged	7	sensitive	1
BRITROC-205	SOSTDC1	8.23658651162952	3.03710618366026	-5.19948032796926	unchanged	7	sensitive	1
BRITROC-205	TMEM196	8.23658651162952	3.03710618366026	-5.19948032796926	unchanged	7	sensitive	1
BRITROC-205	TSPAN13	8.23658651162952	3.03710618366026	-5.19948032796926	unchanged	7	sensitive	1
BRITROC-205	TWIST1	8.23658651162952	3.03710618366026	-5.19948032796926	unchanged	7	sensitive	1
BRITROC-205	TWISTNB	8.23658651162952	3.03710618366026	-5.19948032796926	unchanged	7	sensitive	1
BRITROC-205	ANKRD42	7.11219775419463	1.96161133061646	-5.15058642357817	unchanged	11	sensitive	1
BRITROC-205	C11orf82	7.11219775419463	1.96161133061646	-5.15058642357817	unchanged	11	sensitive	1
BRITROC-205	CCDC90B	7.11219775419463	1.96161133061646	-5.15058642357817	unchanged	11	sensitive	1
BRITROC-205	FAM181B	7.11219775419463	1.96161133061646	-5.15058642357817	unchanged	11	sensitive	1
BRITROC-205	PCF11	7.11219775419463	1.96161133061646	-5.15058642357817	unchanged	11	sensitive	1
BRITROC-205	PRCP	7.11219775419463	1.96161133061646	-5.15058642357817	unchanged	11	sensitive	1
BRITROC-205	RAB30	7.11219775419463	1.96161133061646	-5.15058642357817	unchanged	11	sensitive	1
BRITROC-124	ACTRT3	9.02576716943742	3.91021390977689	-5.11555325966053	unchanged	3	sensitive	1
BRITROC-260	AAMDC	11.7575797006836	6.67039981730912	-5.0871798833745	unchanged	11	sensitive	1
BRITROC-260	ALG8	11.7575797006836	6.67039981730912	-5.0871798833745	unchanged	11	sensitive	1
BRITROC-260	AQP11	11.7575797006836	6.67039981730912	-5.0871798833745	unchanged	11	sensitive	1
BRITROC-260	CLNS1A	11.7575797006836	6.67039981730912	-5.0871798833745	unchanged	11	sensitive	1
BRITROC-260	GAB2	11.7575797006836	6.67039981730912	-5.0871798833745	unchanged	11	sensitive	1
BRITROC-260	GDPD4	11.7575797006836	6.67039981730912	-5.0871798833745	unchanged	11	sensitive	1
BRITROC-260	INTS4	11.7575797006836	6.67039981730912	-5.0871798833745	unchanged	11	sensitive	1
BRITROC-260	KCTD14	11.7575797006836	6.67039981730912	-5.0871798833745	unchanged	11	sensitive	1
BRITROC-260	KCTD21	11.7575797006836	6.67039981730912	-5.0871798833745	unchanged	11	sensitive	1
BRITROC-260	MYO7A	11.7575797006836	6.67039981730912	-5.0871798833745	unchanged	11	sensitive	1
BRITROC-260	NDUFC2	11.7575797006836	6.67039981730912	-5.0871798833745	unchanged	11	sensitive	1
BRITROC-260	OMP	11.7575797006836	6.67039981730912	-5.0871798833745	unchanged	11	sensitive	1
BRITROC-260	PAK1	11.7575797006836	6.67039981730912	-5.0871798833745	unchanged	11	sensitive	1
BRITROC-260	RSF1	11.7575797006836	6.67039981730912	-5.0871798833745	unchanged	11	sensitive	1
BRITROC-260	THRSP	11.7575797006836	6.67039981730912	-5.0871798833745	unchanged	11	sensitive	1
BRITROC-260	USP35	11.7575797006836	6.67039981730912	-5.0871798833745	unchanged	11	sensitive	1
BRITROC-36	C22orf39	6.01981450560072	0.983052936754646	-5.03676156884607	unchanged	22	sensitive	1
BRITROC-36	CDC45	6.01981450560072	0.983052936754646	-5.03676156884607	unchanged	22	sensitive	1
BRITROC-36	CLDN5	6.01981450560072	0.983052936754646	-5.03676156884607	unchanged	22	sensitive	1
BRITROC-36	CLTCL1	6.01981450560072	0.983052936754646	-5.03676156884607	unchanged	22	sensitive	1
BRITROC-36	DGCR14	6.01981450560072	0.983052936754646	-5.03676156884607	unchanged	22	sensitive	1
BRITROC-36	GSC2	6.01981450560072	0.983052936754646	-5.03676156884607	unchanged	22	sensitive	1
BRITROC-36	HIRA	6.01981450560072	0.983052936754646	-5.03676156884607	unchanged	22	sensitive	1
BRITROC-36	MRPL40	6.01981450560072	0.983052936754646	-5.03676156884607	unchanged	22	sensitive	1
BRITROC-36	SLC25A1	6.01981450560072	0.983052936754646	-5.03676156884607	unchanged	22	sensitive	1
BRITROC-36	TSSK2	6.01981450560072	0.983052936754646	-5.03676156884607	unchanged	22	sensitive	1
BRITROC-36	UFD1L	6.01981450560072	0.983052936754646	-5.03676156884607	unchanged	22	sensitive	1
BRITROC-36	CDH20	7.020976146469	2.01934543981984	-5.00163070664916	unchanged	18	sensitive	1
BRITROC-36	RNF152	7.020976146469	2.01934543981984	-5.00163070664916	unchanged	18	sensitive	1
BRITROC-2	ZSWIM4	12.7972181616314	7.81164199444638	-4.98557616718502	unchanged	19	resistant	1
BRITROC-37	SARS2	23.135372675066	18.1989610122283	-4.93641166283773	unchanged	19	sensitive	1
BRITROC-246	AGPAT6	6.03028244778507	1.14555201432511	-4.88473043345996	unchanged	8	sensitive	1
BRITROC-246	GINS4	6.03028244778507	1.14555201432511	-4.88473043345996	unchanged	8	sensitive	1
BRITROC-246	GOLGA7	6.03028244778507	1.14555201432511	-4.88473043345996	unchanged	8	sensitive	1
BRITROC-246	SFRP1	6.03028244778507	1.14555201432511	-4.88473043345996	unchanged	8	sensitive	1
BRITROC-36	DDHD1	6.82318790581328	1.98850609518622	-4.83468181062705	unchanged	14	sensitive	1
BRITROC-36	FERMT2	6.82318790581328	1.98850609518622	-4.83468181062705	unchanged	14	sensitive	1
BRITROC-36	GNPNAT1	6.82318790581328	1.98850609518622	-4.83468181062705	unchanged	14	sensitive	1
BRITROC-36	STYX	6.82318790581328	1.98850609518622	-4.83468181062705	unchanged	14	sensitive	1
BRITROC-2	AKAP8	12.8002152409736	7.96757581942437	-4.83263942154927	unchanged	19	resistant	1
BRITROC-2	BRD4	12.8002152409736	7.96757581942437	-4.83263942154927	unchanged	19	resistant	1
BRITROC-2	CASP14	12.8002152409736	7.96757581942437	-4.83263942154927	unchanged	19	resistant	1
BRITROC-2	CCDC105	12.8002152409736	7.96757581942437	-4.83263942154927	unchanged	19	resistant	1
BRITROC-2	CLEC17A	12.8002152409736	7.96757581942437	-4.83263942154927	unchanged	19	resistant	1
BRITROC-2	EMR2	12.8002152409736	7.96757581942437	-4.83263942154927	unchanged	19	resistant	1
BRITROC-2	EMR3	12.8002152409736	7.96757581942437	-4.83263942154927	unchanged	19	resistant	1
BRITROC-2	EPHX3	12.8002152409736	7.96757581942437	-4.83263942154927	unchanged	19	resistant	1
BRITROC-2	ILVBL	12.8002152409736	7.96757581942437	-4.83263942154927	unchanged	19	resistant	1
BRITROC-2	NDUFB7	12.8002152409736	7.96757581942437	-4.83263942154927	unchanged	19	resistant	1
BRITROC-2	NOTCH3	12.8002152409736	7.96757581942437	-4.83263942154927	unchanged	19	resistant	1
BRITROC-2	OR1I1	12.8002152409736	7.96757581942437	-4.83263942154927	unchanged	19	resistant	1
BRITROC-2	OR7A10	12.8002152409736	7.96757581942437	-4.83263942154927	unchanged	19	resistant	1
BRITROC-2	OR7A17	12.8002152409736	7.96757581942437	-4.83263942154927	unchanged	19	resistant	1
BRITROC-2	OR7A5	12.8002152409736	7.96757581942437	-4.83263942154927	unchanged	19	resistant	1
BRITROC-2	OR7C1	12.8002152409736	7.96757581942437	-4.83263942154927	unchanged	19	resistant	1
BRITROC-2	OR7C2	12.8002152409736	7.96757581942437	-4.83263942154927	unchanged	19	resistant	1
BRITROC-2	SLC1A6	12.8002152409736	7.96757581942437	-4.83263942154927	unchanged	19	resistant	1
BRITROC-2	SYDE1	12.8002152409736	7.96757581942437	-4.83263942154927	unchanged	19	resistant	1
BRITROC-2	ZNF333	12.8002152409736	7.96757581942437	-4.83263942154927	unchanged	19	resistant	1
BRITROC-246	ZMAT4	5.96651056373099	1.14555201432511	-4.82095854940588	unchanged	8	sensitive	1
BRITROC-242	EBAG9	7.63973201709807	2.85086477686951	-4.78886724022857	unchanged	8	sensitive	1
BRITROC-242	ENY2	7.63973201709807	2.85086477686951	-4.78886724022857	unchanged	8	sensitive	1
BRITROC-242	NUDCD1	7.63973201709807	2.85086477686951	-4.78886724022857	unchanged	8	sensitive	1
BRITROC-242	PKHD1L1	7.63973201709807	2.85086477686951	-4.78886724022857	unchanged	8	sensitive	1
BRITROC-65	BTN1A1	7.91831901088772	3.15281989142791	-4.76549911945981	unchanged	6	sensitive	1
BRITROC-65	BTN2A1	7.91831901088772	3.15281989142791	-4.76549911945981	unchanged	6	sensitive	1
BRITROC-65	BTN2A2	7.91831901088772	3.15281989142791	-4.76549911945981	unchanged	6	sensitive	1
BRITROC-65	BTN3A1	7.91831901088772	3.15281989142791	-4.76549911945981	unchanged	6	sensitive	1
BRITROC-65	BTN3A2	7.91831901088772	3.15281989142791	-4.76549911945981	unchanged	6	sensitive	1
BRITROC-65	BTN3A3	7.91831901088772	3.15281989142791	-4.76549911945981	unchanged	6	sensitive	1
BRITROC-65	HFE	7.91831901088772	3.15281989142791	-4.76549911945981	unchanged	6	sensitive	1
BRITROC-65	HIST1H1A	7.91831901088772	3.15281989142791	-4.76549911945981	unchanged	6	sensitive	1
BRITROC-65	HIST1H1C	7.91831901088772	3.15281989142791	-4.76549911945981	unchanged	6	sensitive	1
BRITROC-65	HIST1H1D	7.91831901088772	3.15281989142791	-4.76549911945981	unchanged	6	sensitive	1
BRITROC-65	HIST1H1E	7.91831901088772	3.15281989142791	-4.76549911945981	unchanged	6	sensitive	1
BRITROC-65	HIST1H1T	7.91831901088772	3.15281989142791	-4.76549911945981	unchanged	6	sensitive	1
BRITROC-65	HIST1H2AB	7.91831901088772	3.15281989142791	-4.76549911945981	unchanged	6	sensitive	1
BRITROC-65	HIST1H2AC	7.91831901088772	3.15281989142791	-4.76549911945981	unchanged	6	sensitive	1
BRITROC-65	HIST1H2AD	7.91831901088772	3.15281989142791	-4.76549911945981	unchanged	6	sensitive	1
BRITROC-65	HIST1H2AE	7.91831901088772	3.15281989142791	-4.76549911945981	unchanged	6	sensitive	1
BRITROC-65	HIST1H2BB	7.91831901088772	3.15281989142791	-4.76549911945981	unchanged	6	sensitive	1
BRITROC-65	HIST1H2BC	7.91831901088772	3.15281989142791	-4.76549911945981	unchanged	6	sensitive	1
BRITROC-65	HIST1H2BD	7.91831901088772	3.15281989142791	-4.76549911945981	unchanged	6	sensitive	1
BRITROC-65	HIST1H2BE	7.91831901088772	3.15281989142791	-4.76549911945981	unchanged	6	sensitive	1
BRITROC-65	HIST1H2BF	7.91831901088772	3.15281989142791	-4.76549911945981	unchanged	6	sensitive	1
BRITROC-65	HIST1H2BG	7.91831901088772	3.15281989142791	-4.76549911945981	unchanged	6	sensitive	1
BRITROC-65	HIST1H2BH	7.91831901088772	3.15281989142791	-4.76549911945981	unchanged	6	sensitive	1
BRITROC-65	HIST1H2BI	7.91831901088772	3.15281989142791	-4.76549911945981	unchanged	6	sensitive	1
BRITROC-65	HIST1H3A	7.91831901088772	3.15281989142791	-4.76549911945981	unchanged	6	sensitive	1
BRITROC-65	HIST1H3B	7.91831901088772	3.15281989142791	-4.76549911945981	unchanged	6	sensitive	1
BRITROC-65	HIST1H3C	7.91831901088772	3.15281989142791	-4.76549911945981	unchanged	6	sensitive	1
BRITROC-65	HIST1H3D	7.91831901088772	3.15281989142791	-4.76549911945981	unchanged	6	sensitive	1
BRITROC-65	HIST1H3E	7.91831901088772	3.15281989142791	-4.76549911945981	unchanged	6	sensitive	1
BRITROC-65	HIST1H3F	7.91831901088772	3.15281989142791	-4.76549911945981	unchanged	6	sensitive	1
BRITROC-65	HIST1H3G	7.91831901088772	3.15281989142791	-4.76549911945981	unchanged	6	sensitive	1
BRITROC-65	HIST1H4A	7.91831901088772	3.15281989142791	-4.76549911945981	unchanged	6	sensitive	1
BRITROC-65	HIST1H4B	7.91831901088772	3.15281989142791	-4.76549911945981	unchanged	6	sensitive	1
BRITROC-65	HIST1H4C	7.91831901088772	3.15281989142791	-4.76549911945981	unchanged	6	sensitive	1
BRITROC-65	HIST1H4D	7.91831901088772	3.15281989142791	-4.76549911945981	unchanged	6	sensitive	1
BRITROC-65	HIST1H4E	7.91831901088772	3.15281989142791	-4.76549911945981	unchanged	6	sensitive	1
BRITROC-65	HIST1H4F	7.91831901088772	3.15281989142791	-4.76549911945981	unchanged	6	sensitive	1
BRITROC-65	HIST1H4G	7.91831901088772	3.15281989142791	-4.76549911945981	unchanged	6	sensitive	1
BRITROC-65	HIST1H4H	7.91831901088772	3.15281989142791	-4.76549911945981	unchanged	6	sensitive	1
BRITROC-65	HMGN4	7.91831901088772	3.15281989142791	-4.76549911945981	unchanged	6	sensitive	1
BRITROC-65	TRIM38	7.91831901088772	3.15281989142791	-4.76549911945981	unchanged	6	sensitive	1
BRITROC-205	YWHAZ	7.74531491824784	2.99952718130691	-4.74578773694093	unchanged	8	sensitive	1
BRITROC-37	FBXO27	28.5000410756393	23.7714524924674	-4.72858858317191	unchanged	19	sensitive	1
BRITROC-37	IFNL3	28.5000410756393	23.7714524924674	-4.72858858317191	unchanged	19	sensitive	1
BRITROC-37	NCCRP1	28.5000410756393	23.7714524924674	-4.72858858317191	unchanged	19	sensitive	1
BRITROC-37	PAK4	28.5000410756393	23.7714524924674	-4.72858858317191	unchanged	19	sensitive	1
BRITROC-37	SYCN	28.5000410756393	23.7714524924674	-4.72858858317191	unchanged	19	sensitive	1
BRITROC-36	BCL2	6.73876768409442	2.01934543981984	-4.71942224427458	unchanged	18	sensitive	1
BRITROC-36	KDSR	6.73876768409442	2.01934543981984	-4.71942224427458	unchanged	18	sensitive	1
BRITROC-36	PHLPP1	6.73876768409442	2.01934543981984	-4.71942224427458	unchanged	18	sensitive	1
BRITROC-36	SERPINB12	6.73876768409442	2.01934543981984	-4.71942224427458	unchanged	18	sensitive	1
BRITROC-36	SERPINB5	6.73876768409442	2.01934543981984	-4.71942224427458	unchanged	18	sensitive	1
BRITROC-36	VPS4B	6.73876768409442	2.01934543981984	-4.71942224427458	unchanged	18	sensitive	1
BRITROC-36	ZCCHC2	6.73876768409442	2.01934543981984	-4.71942224427458	unchanged	18	sensitive	1
BRITROC-65	SERPINB1	7.74391042927657	3.18859898683298	-4.55531144244359	unchanged	6	sensitive	1
BRITROC-65	SERPINB6	7.74391042927657	3.18859898683298	-4.55531144244359	unchanged	6	sensitive	1
BRITROC-65	SERPINB9	7.74391042927657	3.18859898683298	-4.55531144244359	unchanged	6	sensitive	1
BRITROC-65	WRNIP1	7.74391042927657	3.18859898683298	-4.55531144244359	unchanged	6	sensitive	1
BRITROC-2	ACP5	13.9517424841735	9.40894601791596	-4.54279646625757	unchanged	19	resistant	1
BRITROC-2	CCDC151	13.9517424841735	9.40894601791596	-4.54279646625757	unchanged	19	resistant	1
BRITROC-2	CNN1	13.9517424841735	9.40894601791596	-4.54279646625757	unchanged	19	resistant	1
BRITROC-2	ECSIT	13.9517424841735	9.40894601791596	-4.54279646625757	unchanged	19	resistant	1
BRITROC-2	ELAVL3	13.9517424841735	9.40894601791596	-4.54279646625757	unchanged	19	resistant	1
BRITROC-2	ELOF1	13.9517424841735	9.40894601791596	-4.54279646625757	unchanged	19	resistant	1
BRITROC-2	PRKCSH	13.9517424841735	9.40894601791596	-4.54279646625757	unchanged	19	resistant	1
BRITROC-2	RGL3	13.9517424841735	9.40894601791596	-4.54279646625757	unchanged	19	resistant	1
BRITROC-2	ZNF627	13.9517424841735	9.40894601791596	-4.54279646625757	unchanged	19	resistant	1
BRITROC-2	ZNF653	13.9517424841735	9.40894601791596	-4.54279646625757	unchanged	19	resistant	1
BRITROC-205	DLG2	6.5008616339155	1.96161133061646	-4.53925030329904	unchanged	11	sensitive	1
BRITROC-246	ANK1	6.03028244778507	1.51184352782008	-4.51843891996499	unchanged	8	sensitive	1
BRITROC-32	HIPK4	11.2555983676803	6.7394016920379	-4.51619667564241	unchanged	19	resistant	1
BRITROC-36	DNM2	7.44612989805396	2.94053492476031	-4.50559497329365	unchanged	19	sensitive	1
BRITROC-205	ABCB5	7.51218472210816	3.03710618366026	-4.4750785384479	unchanged	7	sensitive	1
BRITROC-32	DMKN	8.8571812106247	4.4239024821274	-4.4332787284973	unchanged	19	resistant	1
BRITROC-32	KRTDAP	8.8571812106247	4.4239024821274	-4.4332787284973	unchanged	19	resistant	1
BRITROC-32	SBSN	8.8571812106247	4.4239024821274	-4.4332787284973	unchanged	19	resistant	1
BRITROC-36	OR4M2	9.98764356775101	5.56054192842874	-4.42710163932227	unchanged	15	sensitive	1
BRITROC-36	OR4N4	9.98764356775101	5.56054192842874	-4.42710163932227	unchanged	15	sensitive	1
BRITROC-32	MAST1	8.96265403506382	4.54639399534954	-4.41626003971428	unchanged	19	resistant	1
BRITROC-205	CUBN	6.29360148521831	2.01382417436175	-4.27977731085656	unchanged	10	sensitive	1
BRITROC-1	C11orf73	6.22848335858309	1.98150904970404	-4.24697430887905	unchanged	11	resistant	1
BRITROC-1	CCDC81	6.22848335858309	1.98150904970404	-4.24697430887905	unchanged	11	resistant	1
BRITROC-1	CCDC83	6.22848335858309	1.98150904970404	-4.24697430887905	unchanged	11	resistant	1
BRITROC-1	CCDC89	6.22848335858309	1.98150904970404	-4.24697430887905	unchanged	11	resistant	1
BRITROC-1	CREBZF	6.22848335858309	1.98150904970404	-4.24697430887905	unchanged	11	resistant	1
BRITROC-1	EED	6.22848335858309	1.98150904970404	-4.24697430887905	unchanged	11	resistant	1
BRITROC-1	ME3	6.22848335858309	1.98150904970404	-4.24697430887905	unchanged	11	resistant	1
BRITROC-1	PICALM	6.22848335858309	1.98150904970404	-4.24697430887905	unchanged	11	resistant	1
BRITROC-1	SYTL2	6.22848335858309	1.98150904970404	-4.24697430887905	unchanged	11	resistant	1
BRITROC-1	TMEM126A	6.22848335858309	1.98150904970404	-4.24697430887905	unchanged	11	resistant	1
BRITROC-1	TMEM126B	6.22848335858309	1.98150904970404	-4.24697430887905	unchanged	11	resistant	1
BRITROC-65	CLEC14A	6.20881916279176	2.04462706082798	-4.16419210196379	unchanged	14	sensitive	1
BRITROC-65	FOXA1	6.20881916279176	2.04462706082798	-4.16419210196379	unchanged	14	sensitive	1
BRITROC-65	MIPOL1	6.20881916279176	2.04462706082798	-4.16419210196379	unchanged	14	sensitive	1
BRITROC-65	PAX9	6.20881916279176	2.04462706082798	-4.16419210196379	unchanged	14	sensitive	1
BRITROC-65	SLC25A21	6.20881916279176	2.04462706082798	-4.16419210196379	unchanged	14	sensitive	1
BRITROC-65	SSTR1	6.20881916279176	2.04462706082798	-4.16419210196379	unchanged	14	sensitive	1
BRITROC-65	TTC6	6.20881916279176	2.04462706082798	-4.16419210196379	unchanged	14	sensitive	1
BRITROC-96	HTR1D	5.17965258128613	1.02116749115784	-4.1584850901283	unchanged	1	resistant	4
BRITROC-36	DGCR6	5.14132999552829	0.983052936754646	-4.15827705877365	unchanged	22	sensitive	1
BRITROC-36	USP18	5.14132999552829	0.983052936754646	-4.15827705877365	unchanged	22	sensitive	1
BRITROC-96	ARHGEF26	6.14856572650759	2.03169203056872	-4.11687369593888	unchanged	3	resistant	4
BRITROC-96	C3orf79	6.14856572650759	2.03169203056872	-4.11687369593888	unchanged	3	resistant	4
BRITROC-96	DHX36	6.14856572650759	2.03169203056872	-4.11687369593888	unchanged	3	resistant	4
BRITROC-96	GPR149	6.14856572650759	2.03169203056872	-4.11687369593888	unchanged	3	resistant	4
BRITROC-96	MME	6.14856572650759	2.03169203056872	-4.11687369593888	unchanged	3	resistant	4
BRITROC-96	P2RY1	6.14856572650759	2.03169203056872	-4.11687369593888	unchanged	3	resistant	4
BRITROC-96	RAP2B	6.14856572650759	2.03169203056872	-4.11687369593888	unchanged	3	resistant	4
BRITROC-205	CCDC126	7.14998382734748	3.03710618366026	-4.11287764368722	unchanged	7	sensitive	1
BRITROC-205	CDCA7L	7.14998382734748	3.03710618366026	-4.11287764368722	unchanged	7	sensitive	1
BRITROC-205	DNAH11	7.14998382734748	3.03710618366026	-4.11287764368722	unchanged	7	sensitive	1
BRITROC-205	FAM126A	7.14998382734748	3.03710618366026	-4.11287764368722	unchanged	7	sensitive	1
BRITROC-205	FAM221A	7.14998382734748	3.03710618366026	-4.11287764368722	unchanged	7	sensitive	1
BRITROC-205	GPNMB	7.14998382734748	3.03710618366026	-4.11287764368722	unchanged	7	sensitive	1
BRITROC-205	IGF2BP3	7.14998382734748	3.03710618366026	-4.11287764368722	unchanged	7	sensitive	1
BRITROC-205	IL6	7.14998382734748	3.03710618366026	-4.11287764368722	unchanged	7	sensitive	1
BRITROC-205	KLHL7	7.14998382734748	3.03710618366026	-4.11287764368722	unchanged	7	sensitive	1
BRITROC-205	MALSU1	7.14998382734748	3.03710618366026	-4.11287764368722	unchanged	7	sensitive	1
BRITROC-205	NPY	7.14998382734748	3.03710618366026	-4.11287764368722	unchanged	7	sensitive	1
BRITROC-205	NUPL2	7.14998382734748	3.03710618366026	-4.11287764368722	unchanged	7	sensitive	1
BRITROC-205	RAPGEF5	7.14998382734748	3.03710618366026	-4.11287764368722	unchanged	7	sensitive	1
BRITROC-205	SP4	7.14998382734748	3.03710618366026	-4.11287764368722	unchanged	7	sensitive	1
BRITROC-205	SP8	7.14998382734748	3.03710618366026	-4.11287764368722	unchanged	7	sensitive	1
BRITROC-205	STEAP1B	7.14998382734748	3.03710618366026	-4.11287764368722	unchanged	7	sensitive	1
BRITROC-205	STK31	7.14998382734748	3.03710618366026	-4.11287764368722	unchanged	7	sensitive	1
BRITROC-205	TOMM7	7.14998382734748	3.03710618366026	-4.11287764368722	unchanged	7	sensitive	1
BRITROC-205	TRA2A	7.14998382734748	3.03710618366026	-4.11287764368722	unchanged	7	sensitive	1
BRITROC-2	IER2	11.288959632497	7.18849535354766	-4.10046427894931	unchanged	19	resistant	1
BRITROC-2	LYL1	11.288959632497	7.18849535354766	-4.10046427894931	unchanged	19	resistant	1
BRITROC-2	NACC1	11.288959632497	7.18849535354766	-4.10046427894931	unchanged	19	resistant	1
BRITROC-2	STX10	11.288959632497	7.18849535354766	-4.10046427894931	unchanged	19	resistant	1
BRITROC-2	TRMT1	11.288959632497	7.18849535354766	-4.10046427894931	unchanged	19	resistant	1
BRITROC-205	AAMDC	7.11219775419463	3.0268755174913	-4.08532223670333	unchanged	11	sensitive	1
BRITROC-205	ACER3	7.11219775419463	3.0268755174913	-4.08532223670333	unchanged	11	sensitive	1
BRITROC-205	ALG8	7.11219775419463	3.0268755174913	-4.08532223670333	unchanged	11	sensitive	1
BRITROC-205	AQP11	7.11219775419463	3.0268755174913	-4.08532223670333	unchanged	11	sensitive	1
BRITROC-205	B3GNT6	7.11219775419463	3.0268755174913	-4.08532223670333	unchanged	11	sensitive	1
BRITROC-205	CAPN5	7.11219775419463	3.0268755174913	-4.08532223670333	unchanged	11	sensitive	1
BRITROC-205	CLNS1A	7.11219775419463	3.0268755174913	-4.08532223670333	unchanged	11	sensitive	1
BRITROC-205	GAB2	7.11219775419463	3.0268755174913	-4.08532223670333	unchanged	11	sensitive	1
BRITROC-205	GDPD4	7.11219775419463	3.0268755174913	-4.08532223670333	unchanged	11	sensitive	1
BRITROC-205	INTS4	7.11219775419463	3.0268755174913	-4.08532223670333	unchanged	11	sensitive	1
BRITROC-205	KCTD14	7.11219775419463	3.0268755174913	-4.08532223670333	unchanged	11	sensitive	1
BRITROC-205	KCTD21	7.11219775419463	3.0268755174913	-4.08532223670333	unchanged	11	sensitive	1
BRITROC-205	MYO7A	7.11219775419463	3.0268755174913	-4.08532223670333	unchanged	11	sensitive	1
BRITROC-205	NARS2	7.11219775419463	3.0268755174913	-4.08532223670333	unchanged	11	sensitive	1
BRITROC-205	NDUFC2	7.11219775419463	3.0268755174913	-4.08532223670333	unchanged	11	sensitive	1
BRITROC-205	OMP	7.11219775419463	3.0268755174913	-4.08532223670333	unchanged	11	sensitive	1
BRITROC-205	PAK1	7.11219775419463	3.0268755174913	-4.08532223670333	unchanged	11	sensitive	1
BRITROC-205	RSF1	7.11219775419463	3.0268755174913	-4.08532223670333	unchanged	11	sensitive	1
BRITROC-205	TENM4	7.11219775419463	3.0268755174913	-4.08532223670333	unchanged	11	sensitive	1
BRITROC-205	THRSP	7.11219775419463	3.0268755174913	-4.08532223670333	unchanged	11	sensitive	1
BRITROC-205	USP35	7.11219775419463	3.0268755174913	-4.08532223670333	unchanged	11	sensitive	1
BRITROC-96	LSAMP	7.69127421529346	3.62381139903135	-4.06746281626211	unchanged	3	resistant	4
BRITROC-246	C8orf4	5.20124795508198	1.14555201432511	-4.05569594075687	unchanged	8	sensitive	1
BRITROC-32	C19orf40	9.52149566134686	5.48707758023274	-4.03441808111412	unchanged	19	resistant	1
BRITROC-32	RHPN2	9.52149566134686	5.48707758023274	-4.03441808111412	unchanged	19	resistant	1
BRITROC-205	REXO1L10P	7.01791284671133	2.99952718130691	-4.01838566540442	unchanged	8	sensitive	1
BRITROC-205	REXO1L11P	7.01791284671133	2.99952718130691	-4.01838566540442	unchanged	8	sensitive	1
BRITROC-205	REXO1L1P	7.01791284671133	2.99952718130691	-4.01838566540442	unchanged	8	sensitive	1
BRITROC-242	FAM49B	6.840933578713	2.85086477686951	-3.9900688018435	unchanged	8	sensitive	1
BRITROC-242	GSDMC	6.840933578713	2.85086477686951	-3.9900688018435	unchanged	8	sensitive	1
BRITROC-96	ABCC5	10.00767311273	6.02304708194697	-3.98462603078302	unchanged	3	resistant	4
BRITROC-96	ABCF3	10.00767311273	6.02304708194697	-3.98462603078302	unchanged	3	resistant	4
BRITROC-96	ACTL6A	10.00767311273	6.02304708194697	-3.98462603078302	unchanged	3	resistant	4
BRITROC-96	ALG3	10.00767311273	6.02304708194697	-3.98462603078302	unchanged	3	resistant	4
BRITROC-96	AP2M1	10.00767311273	6.02304708194697	-3.98462603078302	unchanged	3	resistant	4
BRITROC-96	ATP11B	10.00767311273	6.02304708194697	-3.98462603078302	unchanged	3	resistant	4
BRITROC-96	B3GNT5	10.00767311273	6.02304708194697	-3.98462603078302	unchanged	3	resistant	4
BRITROC-96	C3orf65	10.00767311273	6.02304708194697	-3.98462603078302	unchanged	3	resistant	4
BRITROC-96	C3orf70	10.00767311273	6.02304708194697	-3.98462603078302	unchanged	3	resistant	4
BRITROC-96	CAMK2N2	10.00767311273	6.02304708194697	-3.98462603078302	unchanged	3	resistant	4
BRITROC-96	CCDC39	10.00767311273	6.02304708194697	-3.98462603078302	unchanged	3	resistant	4
BRITROC-96	CHRD	10.00767311273	6.02304708194697	-3.98462603078302	unchanged	3	resistant	4
BRITROC-96	CLCN2	10.00767311273	6.02304708194697	-3.98462603078302	unchanged	3	resistant	4
BRITROC-96	DCUN1D1	10.00767311273	6.02304708194697	-3.98462603078302	unchanged	3	resistant	4
BRITROC-96	DNAJC19	10.00767311273	6.02304708194697	-3.98462603078302	unchanged	3	resistant	4
BRITROC-96	DVL3	10.00767311273	6.02304708194697	-3.98462603078302	unchanged	3	resistant	4
BRITROC-96	ECE2	10.00767311273	6.02304708194697	-3.98462603078302	unchanged	3	resistant	4
BRITROC-96	EHHADH	10.00767311273	6.02304708194697	-3.98462603078302	unchanged	3	resistant	4
BRITROC-96	EIF2B5	10.00767311273	6.02304708194697	-3.98462603078302	unchanged	3	resistant	4
BRITROC-96	EIF4G1	10.00767311273	6.02304708194697	-3.98462603078302	unchanged	3	resistant	4
BRITROC-96	EPHB3	10.00767311273	6.02304708194697	-3.98462603078302	unchanged	3	resistant	4
BRITROC-96	FAM131A	10.00767311273	6.02304708194697	-3.98462603078302	unchanged	3	resistant	4
BRITROC-96	FXR1	10.00767311273	6.02304708194697	-3.98462603078302	unchanged	3	resistant	4
BRITROC-96	GNB4	10.00767311273	6.02304708194697	-3.98462603078302	unchanged	3	resistant	4
BRITROC-96	HTR3C	10.00767311273	6.02304708194697	-3.98462603078302	unchanged	3	resistant	4
BRITROC-96	HTR3D	10.00767311273	6.02304708194697	-3.98462603078302	unchanged	3	resistant	4
BRITROC-96	HTR3E	10.00767311273	6.02304708194697	-3.98462603078302	unchanged	3	resistant	4
BRITROC-96	IGF2BP2	10.00767311273	6.02304708194697	-3.98462603078302	unchanged	3	resistant	4
BRITROC-96	KCNMB2	10.00767311273	6.02304708194697	-3.98462603078302	unchanged	3	resistant	4
BRITROC-96	KCNMB3	10.00767311273	6.02304708194697	-3.98462603078302	unchanged	3	resistant	4
BRITROC-96	KLHL24	10.00767311273	6.02304708194697	-3.98462603078302	unchanged	3	resistant	4
BRITROC-96	KLHL6	10.00767311273	6.02304708194697	-3.98462603078302	unchanged	3	resistant	4
BRITROC-96	LAMP3	10.00767311273	6.02304708194697	-3.98462603078302	unchanged	3	resistant	4
BRITROC-96	LIPH	10.00767311273	6.02304708194697	-3.98462603078302	unchanged	3	resistant	4
BRITROC-96	MAGEF1	10.00767311273	6.02304708194697	-3.98462603078302	unchanged	3	resistant	4
BRITROC-96	MAP3K13	10.00767311273	6.02304708194697	-3.98462603078302	unchanged	3	resistant	4
BRITROC-96	MAP6D1	10.00767311273	6.02304708194697	-3.98462603078302	unchanged	3	resistant	4
BRITROC-96	MCCC1	10.00767311273	6.02304708194697	-3.98462603078302	unchanged	3	resistant	4
BRITROC-96	MCF2L2	10.00767311273	6.02304708194697	-3.98462603078302	unchanged	3	resistant	4
BRITROC-96	MFN1	10.00767311273	6.02304708194697	-3.98462603078302	unchanged	3	resistant	4
BRITROC-96	MRPL47	10.00767311273	6.02304708194697	-3.98462603078302	unchanged	3	resistant	4
BRITROC-96	NDUFB5	10.00767311273	6.02304708194697	-3.98462603078302	unchanged	3	resistant	4
BRITROC-96	PARL	10.00767311273	6.02304708194697	-3.98462603078302	unchanged	3	resistant	4
BRITROC-96	PEX5L	10.00767311273	6.02304708194697	-3.98462603078302	unchanged	3	resistant	4
BRITROC-96	PIK3CA	10.00767311273	6.02304708194697	-3.98462603078302	unchanged	3	resistant	4
BRITROC-96	POLR2H	10.00767311273	6.02304708194697	-3.98462603078302	unchanged	3	resistant	4
BRITROC-96	PSMD2	10.00767311273	6.02304708194697	-3.98462603078302	unchanged	3	resistant	4
BRITROC-96	SENP2	10.00767311273	6.02304708194697	-3.98462603078302	unchanged	3	resistant	4
BRITROC-96	SOX2	10.00767311273	6.02304708194697	-3.98462603078302	unchanged	3	resistant	4
BRITROC-96	TBL1XR1	10.00767311273	6.02304708194697	-3.98462603078302	unchanged	3	resistant	4
BRITROC-96	THPO	10.00767311273	6.02304708194697	-3.98462603078302	unchanged	3	resistant	4
BRITROC-96	TMEM41A	10.00767311273	6.02304708194697	-3.98462603078302	unchanged	3	resistant	4
BRITROC-96	TTC14	10.00767311273	6.02304708194697	-3.98462603078302	unchanged	3	resistant	4
BRITROC-96	USP13	10.00767311273	6.02304708194697	-3.98462603078302	unchanged	3	resistant	4
BRITROC-96	VPS8	10.00767311273	6.02304708194697	-3.98462603078302	unchanged	3	resistant	4
BRITROC-96	VWA5B2	10.00767311273	6.02304708194697	-3.98462603078302	unchanged	3	resistant	4
BRITROC-96	YEATS2	10.00767311273	6.02304708194697	-3.98462603078302	unchanged	3	resistant	4
BRITROC-96	ZMAT3	10.00767311273	6.02304708194697	-3.98462603078302	unchanged	3	resistant	4
BRITROC-96	ZNF639	10.00767311273	6.02304708194697	-3.98462603078302	unchanged	3	resistant	4
BRITROC-37	ZNF780A	31.5156699856171	27.5479813069077	-3.96768867870944	unchanged	19	sensitive	1
BRITROC-242	THADA	6.87187592973477	2.92882311663288	-3.94305281310189	unchanged	2	sensitive	1
BRITROC-205	ZFAT	7.79141641604589	3.85799301843369	-3.93342339761221	unchanged	8	sensitive	1
BRITROC-106	CCDC151	12.2648821289915	8.3390131582955	-3.92586897069595	unchanged	19	sensitive	2
BRITROC-106	CCDC159	12.2648821289915	8.3390131582955	-3.92586897069595	unchanged	19	sensitive	2
BRITROC-106	EPOR	12.2648821289915	8.3390131582955	-3.92586897069595	unchanged	19	sensitive	2
BRITROC-106	PRKCSH	12.2648821289915	8.3390131582955	-3.92586897069595	unchanged	19	sensitive	2
BRITROC-106	RAB3D	12.2648821289915	8.3390131582955	-3.92586897069595	unchanged	19	sensitive	2
BRITROC-106	RGL3	12.2648821289915	8.3390131582955	-3.92586897069595	unchanged	19	sensitive	2
BRITROC-106	SWSAP1	12.2648821289915	8.3390131582955	-3.92586897069595	unchanged	19	sensitive	2
BRITROC-106	TMEM205	12.2648821289915	8.3390131582955	-3.92586897069595	unchanged	19	sensitive	2
BRITROC-106	TSPAN16	12.2648821289915	8.3390131582955	-3.92586897069595	unchanged	19	sensitive	2
BRITROC-2	NFIX	9.76825001376038	5.8446504174254	-3.92359959633498	unchanged	19	resistant	1
BRITROC-36	PSMC6	5.90748385292269	1.98850609518622	-3.91897775773647	unchanged	14	sensitive	1
BRITROC-205	ADCK5	7.75228973185114	3.85799301843369	-3.89429671341745	unchanged	8	sensitive	1
BRITROC-205	AGO2	7.75228973185114	3.85799301843369	-3.89429671341745	unchanged	8	sensitive	1
BRITROC-205	ARC	7.75228973185114	3.85799301843369	-3.89429671341745	unchanged	8	sensitive	1
BRITROC-205	ARHGAP39	7.75228973185114	3.85799301843369	-3.89429671341745	unchanged	8	sensitive	1
BRITROC-205	BAI1	7.75228973185114	3.85799301843369	-3.89429671341745	unchanged	8	sensitive	1
BRITROC-205	BOP1	7.75228973185114	3.85799301843369	-3.89429671341745	unchanged	8	sensitive	1
BRITROC-205	C8orf17	7.75228973185114	3.85799301843369	-3.89429671341745	unchanged	8	sensitive	1
BRITROC-205	C8orf31	7.75228973185114	3.85799301843369	-3.89429671341745	unchanged	8	sensitive	1
BRITROC-205	C8orf33	7.75228973185114	3.85799301843369	-3.89429671341745	unchanged	8	sensitive	1
BRITROC-205	C8orf82	7.75228973185114	3.85799301843369	-3.89429671341745	unchanged	8	sensitive	1
BRITROC-205	CCDC166	7.75228973185114	3.85799301843369	-3.89429671341745	unchanged	8	sensitive	1
BRITROC-205	CHRAC1	7.75228973185114	3.85799301843369	-3.89429671341745	unchanged	8	sensitive	1
BRITROC-205	COMMD5	7.75228973185114	3.85799301843369	-3.89429671341745	unchanged	8	sensitive	1
BRITROC-205	CPSF1	7.75228973185114	3.85799301843369	-3.89429671341745	unchanged	8	sensitive	1
BRITROC-205	CYC1	7.75228973185114	3.85799301843369	-3.89429671341745	unchanged	8	sensitive	1
BRITROC-205	CYHR1	7.75228973185114	3.85799301843369	-3.89429671341745	unchanged	8	sensitive	1
BRITROC-205	CYP11B1	7.75228973185114	3.85799301843369	-3.89429671341745	unchanged	8	sensitive	1
BRITROC-205	CYP11B2	7.75228973185114	3.85799301843369	-3.89429671341745	unchanged	8	sensitive	1
BRITROC-205	DENND3	7.75228973185114	3.85799301843369	-3.89429671341745	unchanged	8	sensitive	1
BRITROC-205	DGAT1	7.75228973185114	3.85799301843369	-3.89429671341745	unchanged	8	sensitive	1
BRITROC-205	EEF1D	7.75228973185114	3.85799301843369	-3.89429671341745	unchanged	8	sensitive	1
BRITROC-205	EPPK1	7.75228973185114	3.85799301843369	-3.89429671341745	unchanged	8	sensitive	1
BRITROC-205	EXOSC4	7.75228973185114	3.85799301843369	-3.89429671341745	unchanged	8	sensitive	1
BRITROC-205	FAM203A	7.75228973185114	3.85799301843369	-3.89429671341745	unchanged	8	sensitive	1
BRITROC-205	FAM203B	7.75228973185114	3.85799301843369	-3.89429671341745	unchanged	8	sensitive	1
BRITROC-205	FAM83H	7.75228973185114	3.85799301843369	-3.89429671341745	unchanged	8	sensitive	1
BRITROC-205	FBXL6	7.75228973185114	3.85799301843369	-3.89429671341745	unchanged	8	sensitive	1
BRITROC-205	FOXH1	7.75228973185114	3.85799301843369	-3.89429671341745	unchanged	8	sensitive	1
BRITROC-205	GLI4	7.75228973185114	3.85799301843369	-3.89429671341745	unchanged	8	sensitive	1
BRITROC-205	GML	7.75228973185114	3.85799301843369	-3.89429671341745	unchanged	8	sensitive	1
BRITROC-205	GPAA1	7.75228973185114	3.85799301843369	-3.89429671341745	unchanged	8	sensitive	1
BRITROC-205	GPIHBP1	7.75228973185114	3.85799301843369	-3.89429671341745	unchanged	8	sensitive	1
BRITROC-205	GPR20	7.75228973185114	3.85799301843369	-3.89429671341745	unchanged	8	sensitive	1
BRITROC-205	GPT	7.75228973185114	3.85799301843369	-3.89429671341745	unchanged	8	sensitive	1
BRITROC-205	GRINA	7.75228973185114	3.85799301843369	-3.89429671341745	unchanged	8	sensitive	1
BRITROC-205	GSDMD	7.75228973185114	3.85799301843369	-3.89429671341745	unchanged	8	sensitive	1
BRITROC-205	HSF1	7.75228973185114	3.85799301843369	-3.89429671341745	unchanged	8	sensitive	1
BRITROC-205	KIAA1875	7.75228973185114	3.85799301843369	-3.89429671341745	unchanged	8	sensitive	1
BRITROC-205	KIFC2	7.75228973185114	3.85799301843369	-3.89429671341745	unchanged	8	sensitive	1
BRITROC-205	LRRC14	7.75228973185114	3.85799301843369	-3.89429671341745	unchanged	8	sensitive	1
BRITROC-205	LRRC24	7.75228973185114	3.85799301843369	-3.89429671341745	unchanged	8	sensitive	1
BRITROC-205	LY6D	7.75228973185114	3.85799301843369	-3.89429671341745	unchanged	8	sensitive	1
BRITROC-205	LY6E	7.75228973185114	3.85799301843369	-3.89429671341745	unchanged	8	sensitive	1
BRITROC-205	LY6H	7.75228973185114	3.85799301843369	-3.89429671341745	unchanged	8	sensitive	1
BRITROC-205	LY6K	7.75228973185114	3.85799301843369	-3.89429671341745	unchanged	8	sensitive	1
BRITROC-205	LYNX1	7.75228973185114	3.85799301843369	-3.89429671341745	unchanged	8	sensitive	1
BRITROC-205	LYPD2	7.75228973185114	3.85799301843369	-3.89429671341745	unchanged	8	sensitive	1
BRITROC-205	MAF1	7.75228973185114	3.85799301843369	-3.89429671341745	unchanged	8	sensitive	1
BRITROC-205	MAFA	7.75228973185114	3.85799301843369	-3.89429671341745	unchanged	8	sensitive	1
BRITROC-205	MAPK15	7.75228973185114	3.85799301843369	-3.89429671341745	unchanged	8	sensitive	1
BRITROC-205	MFSD3	7.75228973185114	3.85799301843369	-3.89429671341745	unchanged	8	sensitive	1
BRITROC-205	MROH1	7.75228973185114	3.85799301843369	-3.89429671341745	unchanged	8	sensitive	1
BRITROC-205	MROH6	7.75228973185114	3.85799301843369	-3.89429671341745	unchanged	8	sensitive	1
BRITROC-205	NAPRT1	7.75228973185114	3.85799301843369	-3.89429671341745	unchanged	8	sensitive	1
BRITROC-205	NRBP2	7.75228973185114	3.85799301843369	-3.89429671341745	unchanged	8	sensitive	1
BRITROC-205	OPLAH	7.75228973185114	3.85799301843369	-3.89429671341745	unchanged	8	sensitive	1
BRITROC-205	PARP10	7.75228973185114	3.85799301843369	-3.89429671341745	unchanged	8	sensitive	1
BRITROC-205	PLEC	7.75228973185114	3.85799301843369	-3.89429671341745	unchanged	8	sensitive	1
BRITROC-205	PPP1R16A	7.75228973185114	3.85799301843369	-3.89429671341745	unchanged	8	sensitive	1
BRITROC-205	PSCA	7.75228973185114	3.85799301843369	-3.89429671341745	unchanged	8	sensitive	1
BRITROC-205	PTK2	7.75228973185114	3.85799301843369	-3.89429671341745	unchanged	8	sensitive	1
BRITROC-205	PTP4A3	7.75228973185114	3.85799301843369	-3.89429671341745	unchanged	8	sensitive	1
BRITROC-205	PUF60	7.75228973185114	3.85799301843369	-3.89429671341745	unchanged	8	sensitive	1
BRITROC-205	PYCRL	7.75228973185114	3.85799301843369	-3.89429671341745	unchanged	8	sensitive	1
BRITROC-205	RECQL4	7.75228973185114	3.85799301843369	-3.89429671341745	unchanged	8	sensitive	1
BRITROC-205	RHPN1	7.75228973185114	3.85799301843369	-3.89429671341745	unchanged	8	sensitive	1
BRITROC-205	RPL8	7.75228973185114	3.85799301843369	-3.89429671341745	unchanged	8	sensitive	1
BRITROC-205	SCRIB	7.75228973185114	3.85799301843369	-3.89429671341745	unchanged	8	sensitive	1
BRITROC-205	SCRT1	7.75228973185114	3.85799301843369	-3.89429671341745	unchanged	8	sensitive	1
BRITROC-205	SCXA	7.75228973185114	3.85799301843369	-3.89429671341745	unchanged	8	sensitive	1
BRITROC-205	SCXB	7.75228973185114	3.85799301843369	-3.89429671341745	unchanged	8	sensitive	1
BRITROC-205	SHARPIN	7.75228973185114	3.85799301843369	-3.89429671341745	unchanged	8	sensitive	1
BRITROC-205	SLC39A4	7.75228973185114	3.85799301843369	-3.89429671341745	unchanged	8	sensitive	1
BRITROC-205	SLC45A4	7.75228973185114	3.85799301843369	-3.89429671341745	unchanged	8	sensitive	1
BRITROC-205	SLC52A2	7.75228973185114	3.85799301843369	-3.89429671341745	unchanged	8	sensitive	1
BRITROC-205	SLURP1	7.75228973185114	3.85799301843369	-3.89429671341745	unchanged	8	sensitive	1
BRITROC-205	SPATC1	7.75228973185114	3.85799301843369	-3.89429671341745	unchanged	8	sensitive	1
BRITROC-205	THEM6	7.75228973185114	3.85799301843369	-3.89429671341745	unchanged	8	sensitive	1
BRITROC-205	TIGD5	7.75228973185114	3.85799301843369	-3.89429671341745	unchanged	8	sensitive	1
BRITROC-205	TMEM249	7.75228973185114	3.85799301843369	-3.89429671341745	unchanged	8	sensitive	1
BRITROC-205	TONSL	7.75228973185114	3.85799301843369	-3.89429671341745	unchanged	8	sensitive	1
BRITROC-205	TOP1MT	7.75228973185114	3.85799301843369	-3.89429671341745	unchanged	8	sensitive	1
BRITROC-205	TSNARE1	7.75228973185114	3.85799301843369	-3.89429671341745	unchanged	8	sensitive	1
BRITROC-205	TSTA3	7.75228973185114	3.85799301843369	-3.89429671341745	unchanged	8	sensitive	1
BRITROC-205	VPS28	7.75228973185114	3.85799301843369	-3.89429671341745	unchanged	8	sensitive	1
BRITROC-205	ZC3H3	7.75228973185114	3.85799301843369	-3.89429671341745	unchanged	8	sensitive	1
BRITROC-205	ZFP41	7.75228973185114	3.85799301843369	-3.89429671341745	unchanged	8	sensitive	1
BRITROC-205	ZNF16	7.75228973185114	3.85799301843369	-3.89429671341745	unchanged	8	sensitive	1
BRITROC-205	ZNF250	7.75228973185114	3.85799301843369	-3.89429671341745	unchanged	8	sensitive	1
BRITROC-205	ZNF251	7.75228973185114	3.85799301843369	-3.89429671341745	unchanged	8	sensitive	1
BRITROC-205	ZNF34	7.75228973185114	3.85799301843369	-3.89429671341745	unchanged	8	sensitive	1
BRITROC-205	ZNF517	7.75228973185114	3.85799301843369	-3.89429671341745	unchanged	8	sensitive	1
BRITROC-205	ZNF623	7.75228973185114	3.85799301843369	-3.89429671341745	unchanged	8	sensitive	1
BRITROC-205	ZNF696	7.75228973185114	3.85799301843369	-3.89429671341745	unchanged	8	sensitive	1
BRITROC-205	ZNF7	7.75228973185114	3.85799301843369	-3.89429671341745	unchanged	8	sensitive	1
BRITROC-205	ZNF707	7.75228973185114	3.85799301843369	-3.89429671341745	unchanged	8	sensitive	1
BRITROC-96	PLCH1	6.14856572650759	2.26905347989731	-3.87951224661028	unchanged	3	resistant	4
BRITROC-32	GAPDHS	8.8571812106247	4.98699392221171	-3.87018728841299	unchanged	19	resistant	1
BRITROC-246	CD83	7.04847622826113	3.18155313734219	-3.86692309091894	unchanged	6	sensitive	1
BRITROC-246	MCUR1	7.04847622826113	3.18155313734219	-3.86692309091894	unchanged	6	sensitive	1
BRITROC-246	NOL7	7.04847622826113	3.18155313734219	-3.86692309091894	unchanged	6	sensitive	1
BRITROC-246	RANBP9	7.04847622826113	3.18155313734219	-3.86692309091894	unchanged	6	sensitive	1
BRITROC-246	RNF182	7.04847622826113	3.18155313734219	-3.86692309091894	unchanged	6	sensitive	1
BRITROC-246	SIRT5	7.04847622826113	3.18155313734219	-3.86692309091894	unchanged	6	sensitive	1
BRITROC-205	TRAPPC9	7.71573188522661	3.85799301843369	-3.85773886679292	unchanged	8	sensitive	1
BRITROC-106	FDX1L	12.2648821289915	8.41468619155131	-3.85019593744014	unchanged	19	sensitive	2
BRITROC-106	ICAM1	12.2648821289915	8.41468619155131	-3.85019593744014	unchanged	19	sensitive	2
BRITROC-106	ICAM3	12.2648821289915	8.41468619155131	-3.85019593744014	unchanged	19	sensitive	2
BRITROC-106	ICAM4	12.2648821289915	8.41468619155131	-3.85019593744014	unchanged	19	sensitive	2
BRITROC-106	ICAM5	12.2648821289915	8.41468619155131	-3.85019593744014	unchanged	19	sensitive	2
BRITROC-106	RAVER1	12.2648821289915	8.41468619155131	-3.85019593744014	unchanged	19	sensitive	2
BRITROC-106	TYK2	12.2648821289915	8.41468619155131	-3.85019593744014	unchanged	19	sensitive	2
BRITROC-106	ZGLP1	12.2648821289915	8.41468619155131	-3.85019593744014	unchanged	19	sensitive	2
BRITROC-2	ANGPTL4	9.1316644221449	5.29983917478179	-3.83182524736311	unchanged	19	resistant	1
BRITROC-2	CCL25	9.1316644221449	5.29983917478179	-3.83182524736311	unchanged	19	resistant	1
BRITROC-2	CD320	9.1316644221449	5.29983917478179	-3.83182524736311	unchanged	19	resistant	1
BRITROC-2	CERS4	9.1316644221449	5.29983917478179	-3.83182524736311	unchanged	19	resistant	1
BRITROC-2	CTXN1	9.1316644221449	5.29983917478179	-3.83182524736311	unchanged	19	resistant	1
BRITROC-2	ELAVL1	9.1316644221449	5.29983917478179	-3.83182524736311	unchanged	19	resistant	1
BRITROC-2	FBN3	9.1316644221449	5.29983917478179	-3.83182524736311	unchanged	19	resistant	1
BRITROC-2	KANK3	9.1316644221449	5.29983917478179	-3.83182524736311	unchanged	19	resistant	1
BRITROC-2	MARCH2	9.1316644221449	5.29983917478179	-3.83182524736311	unchanged	19	resistant	1
BRITROC-2	NDUFA7	9.1316644221449	5.29983917478179	-3.83182524736311	unchanged	19	resistant	1
BRITROC-2	RAB11B	9.1316644221449	5.29983917478179	-3.83182524736311	unchanged	19	resistant	1
BRITROC-2	RPS28	9.1316644221449	5.29983917478179	-3.83182524736311	unchanged	19	resistant	1
BRITROC-2	SNAPC2	9.1316644221449	5.29983917478179	-3.83182524736311	unchanged	19	resistant	1
BRITROC-2	TGFBR3L	9.1316644221449	5.29983917478179	-3.83182524736311	unchanged	19	resistant	1
BRITROC-2	TIMM44	9.1316644221449	5.29983917478179	-3.83182524736311	unchanged	19	resistant	1
BRITROC-260	NARS2	10.4746885486778	6.67039981730912	-3.80428873136864	unchanged	11	sensitive	1
BRITROC-246	AP3M2	6.03028244778507	2.24442655481001	-3.78585589297506	unchanged	8	sensitive	1
BRITROC-246	CHRNA6	6.03028244778507	2.24442655481001	-3.78585589297506	unchanged	8	sensitive	1
BRITROC-246	CHRNB3	6.03028244778507	2.24442655481001	-3.78585589297506	unchanged	8	sensitive	1
BRITROC-246	DKK4	6.03028244778507	2.24442655481001	-3.78585589297506	unchanged	8	sensitive	1
BRITROC-246	FNTA	6.03028244778507	2.24442655481001	-3.78585589297506	unchanged	8	sensitive	1
BRITROC-246	HGSNAT	6.03028244778507	2.24442655481001	-3.78585589297506	unchanged	8	sensitive	1
BRITROC-246	HOOK3	6.03028244778507	2.24442655481001	-3.78585589297506	unchanged	8	sensitive	1
BRITROC-246	IKBKB	6.03028244778507	2.24442655481001	-3.78585589297506	unchanged	8	sensitive	1
BRITROC-246	KAT6A	6.03028244778507	2.24442655481001	-3.78585589297506	unchanged	8	sensitive	1
BRITROC-246	PLAT	6.03028244778507	2.24442655481001	-3.78585589297506	unchanged	8	sensitive	1
BRITROC-246	POLB	6.03028244778507	2.24442655481001	-3.78585589297506	unchanged	8	sensitive	1
BRITROC-246	POMK	6.03028244778507	2.24442655481001	-3.78585589297506	unchanged	8	sensitive	1
BRITROC-246	RNF170	6.03028244778507	2.24442655481001	-3.78585589297506	unchanged	8	sensitive	1
BRITROC-246	SLC20A2	6.03028244778507	2.24442655481001	-3.78585589297506	unchanged	8	sensitive	1
BRITROC-246	SMIM19	6.03028244778507	2.24442655481001	-3.78585589297506	unchanged	8	sensitive	1
BRITROC-246	THAP1	6.03028244778507	2.24442655481001	-3.78585589297506	unchanged	8	sensitive	1
BRITROC-246	VDAC3	6.03028244778507	2.24442655481001	-3.78585589297506	unchanged	8	sensitive	1
BRITROC-65	EHBP1L1	8.08764065955734	4.30655046303331	-3.78109019652404	unchanged	11	sensitive	1
BRITROC-65	FAM89B	8.08764065955734	4.30655046303331	-3.78109019652404	unchanged	11	sensitive	1
BRITROC-65	KCNK7	8.08764065955734	4.30655046303331	-3.78109019652404	unchanged	11	sensitive	1
BRITROC-65	LTBP3	8.08764065955734	4.30655046303331	-3.78109019652404	unchanged	11	sensitive	1
BRITROC-65	MAP3K11	8.08764065955734	4.30655046303331	-3.78109019652404	unchanged	11	sensitive	1
BRITROC-65	PCNXL3	8.08764065955734	4.30655046303331	-3.78109019652404	unchanged	11	sensitive	1
BRITROC-65	SCYL1	8.08764065955734	4.30655046303331	-3.78109019652404	unchanged	11	sensitive	1
BRITROC-65	SIPA1	8.08764065955734	4.30655046303331	-3.78109019652404	unchanged	11	sensitive	1
BRITROC-65	SSSCA1	8.08764065955734	4.30655046303331	-3.78109019652404	unchanged	11	sensitive	1
BRITROC-65	TM4SF1	5.91647887416498	2.15764037616062	-3.75883849800436	unchanged	3	sensitive	1
BRITROC-65	TM4SF18	5.91647887416498	2.15764037616062	-3.75883849800436	unchanged	3	sensitive	1
BRITROC-36	SERPINB13	5.77422293916409	2.01934543981984	-3.75487749934425	unchanged	18	sensitive	1
BRITROC-32	ACTN4	8.8571812106247	5.10860595084236	-3.74857525978234	unchanged	19	resistant	1
BRITROC-32	ALKBH6	8.8571812106247	5.10860595084236	-3.74857525978234	unchanged	19	resistant	1
BRITROC-32	APLP1	8.8571812106247	5.10860595084236	-3.74857525978234	unchanged	19	resistant	1
BRITROC-32	ARHGAP33	8.8571812106247	5.10860595084236	-3.74857525978234	unchanged	19	resistant	1
BRITROC-32	ATP4A	8.8571812106247	5.10860595084236	-3.74857525978234	unchanged	19	resistant	1
BRITROC-32	C19orf33	8.8571812106247	5.10860595084236	-3.74857525978234	unchanged	19	resistant	1
BRITROC-32	C19orf55	8.8571812106247	5.10860595084236	-3.74857525978234	unchanged	19	resistant	1
BRITROC-32	CAPN12	8.8571812106247	5.10860595084236	-3.74857525978234	unchanged	19	resistant	1
BRITROC-32	CAPNS1	8.8571812106247	5.10860595084236	-3.74857525978234	unchanged	19	resistant	1
BRITROC-32	CATSPERG	8.8571812106247	5.10860595084236	-3.74857525978234	unchanged	19	resistant	1
BRITROC-32	CCER2	8.8571812106247	5.10860595084236	-3.74857525978234	unchanged	19	resistant	1
BRITROC-32	CLIP3	8.8571812106247	5.10860595084236	-3.74857525978234	unchanged	19	resistant	1
BRITROC-32	COX6B1	8.8571812106247	5.10860595084236	-3.74857525978234	unchanged	19	resistant	1
BRITROC-32	COX7A1	8.8571812106247	5.10860595084236	-3.74857525978234	unchanged	19	resistant	1
BRITROC-32	DPF1	8.8571812106247	5.10860595084236	-3.74857525978234	unchanged	19	resistant	1
BRITROC-32	ECH1	8.8571812106247	5.10860595084236	-3.74857525978234	unchanged	19	resistant	1
BRITROC-32	EIF3K	8.8571812106247	5.10860595084236	-3.74857525978234	unchanged	19	resistant	1
BRITROC-32	ETV2	8.8571812106247	5.10860595084236	-3.74857525978234	unchanged	19	resistant	1
BRITROC-32	FAM98C	8.8571812106247	5.10860595084236	-3.74857525978234	unchanged	19	resistant	1
BRITROC-32	FBXO17	8.8571812106247	5.10860595084236	-3.74857525978234	unchanged	19	resistant	1
BRITROC-32	FBXO27	8.8571812106247	5.10860595084236	-3.74857525978234	unchanged	19	resistant	1
BRITROC-32	GGN	8.8571812106247	5.10860595084236	-3.74857525978234	unchanged	19	resistant	1
BRITROC-32	HAUS5	8.8571812106247	5.10860595084236	-3.74857525978234	unchanged	19	resistant	1
BRITROC-32	HCST	8.8571812106247	5.10860595084236	-3.74857525978234	unchanged	19	resistant	1
BRITROC-32	HKR1	8.8571812106247	5.10860595084236	-3.74857525978234	unchanged	19	resistant	1
BRITROC-32	HNRNPL	8.8571812106247	5.10860595084236	-3.74857525978234	unchanged	19	resistant	1
BRITROC-32	HSPB6	8.8571812106247	5.10860595084236	-3.74857525978234	unchanged	19	resistant	1
BRITROC-32	IGFLR1	8.8571812106247	5.10860595084236	-3.74857525978234	unchanged	19	resistant	1
BRITROC-32	KCNK6	8.8571812106247	5.10860595084236	-3.74857525978234	unchanged	19	resistant	1
BRITROC-32	KIRREL2	8.8571812106247	5.10860595084236	-3.74857525978234	unchanged	19	resistant	1
BRITROC-32	LGALS4	8.8571812106247	5.10860595084236	-3.74857525978234	unchanged	19	resistant	1
BRITROC-32	LGALS7	8.8571812106247	5.10860595084236	-3.74857525978234	unchanged	19	resistant	1
BRITROC-32	LGALS7B	8.8571812106247	5.10860595084236	-3.74857525978234	unchanged	19	resistant	1
BRITROC-32	LIN37	8.8571812106247	5.10860595084236	-3.74857525978234	unchanged	19	resistant	1
BRITROC-32	LRFN3	8.8571812106247	5.10860595084236	-3.74857525978234	unchanged	19	resistant	1
BRITROC-32	MAP4K1	8.8571812106247	5.10860595084236	-3.74857525978234	unchanged	19	resistant	1
BRITROC-32	MRPS12	8.8571812106247	5.10860595084236	-3.74857525978234	unchanged	19	resistant	1
BRITROC-32	NCCRP1	8.8571812106247	5.10860595084236	-3.74857525978234	unchanged	19	resistant	1
BRITROC-32	NFKBIB	8.8571812106247	5.10860595084236	-3.74857525978234	unchanged	19	resistant	1
BRITROC-32	NFKBID	8.8571812106247	5.10860595084236	-3.74857525978234	unchanged	19	resistant	1
BRITROC-32	NPHS1	8.8571812106247	5.10860595084236	-3.74857525978234	unchanged	19	resistant	1
BRITROC-32	OVOL3	8.8571812106247	5.10860595084236	-3.74857525978234	unchanged	19	resistant	1
BRITROC-32	PAK4	8.8571812106247	5.10860595084236	-3.74857525978234	unchanged	19	resistant	1
BRITROC-32	POLR2I	8.8571812106247	5.10860595084236	-3.74857525978234	unchanged	19	resistant	1
BRITROC-32	PPP1R14A	8.8571812106247	5.10860595084236	-3.74857525978234	unchanged	19	resistant	1
BRITROC-32	PRODH2	8.8571812106247	5.10860595084236	-3.74857525978234	unchanged	19	resistant	1
BRITROC-32	PSENEN	8.8571812106247	5.10860595084236	-3.74857525978234	unchanged	19	resistant	1
BRITROC-32	PSMD8	8.8571812106247	5.10860595084236	-3.74857525978234	unchanged	19	resistant	1
BRITROC-32	RASGRP4	8.8571812106247	5.10860595084236	-3.74857525978234	unchanged	19	resistant	1
BRITROC-32	RBM42	8.8571812106247	5.10860595084236	-3.74857525978234	unchanged	19	resistant	1
BRITROC-32	RINL	8.8571812106247	5.10860595084236	-3.74857525978234	unchanged	19	resistant	1
BRITROC-32	RYR1	8.8571812106247	5.10860595084236	-3.74857525978234	unchanged	19	resistant	1
BRITROC-32	SARS2	8.8571812106247	5.10860595084236	-3.74857525978234	unchanged	19	resistant	1
BRITROC-32	SDHAF1	8.8571812106247	5.10860595084236	-3.74857525978234	unchanged	19	resistant	1
BRITROC-32	SIPA1L3	8.8571812106247	5.10860595084236	-3.74857525978234	unchanged	19	resistant	1
BRITROC-32	SIRT2	8.8571812106247	5.10860595084236	-3.74857525978234	unchanged	19	resistant	1
BRITROC-32	SPINT2	8.8571812106247	5.10860595084236	-3.74857525978234	unchanged	19	resistant	1
BRITROC-32	SPRED3	8.8571812106247	5.10860595084236	-3.74857525978234	unchanged	19	resistant	1
BRITROC-32	SYCN	8.8571812106247	5.10860595084236	-3.74857525978234	unchanged	19	resistant	1
BRITROC-32	SYNE4	8.8571812106247	5.10860595084236	-3.74857525978234	unchanged	19	resistant	1
BRITROC-32	TBCB	8.8571812106247	5.10860595084236	-3.74857525978234	unchanged	19	resistant	1
BRITROC-32	THAP8	8.8571812106247	5.10860595084236	-3.74857525978234	unchanged	19	resistant	1
BRITROC-32	TMEM147	8.8571812106247	5.10860595084236	-3.74857525978234	unchanged	19	resistant	1
BRITROC-32	TYROBP	8.8571812106247	5.10860595084236	-3.74857525978234	unchanged	19	resistant	1
BRITROC-32	U2AF1L4	8.8571812106247	5.10860595084236	-3.74857525978234	unchanged	19	resistant	1
BRITROC-32	UPK1A	8.8571812106247	5.10860595084236	-3.74857525978234	unchanged	19	resistant	1
BRITROC-32	WDR62	8.8571812106247	5.10860595084236	-3.74857525978234	unchanged	19	resistant	1
BRITROC-32	WDR87	8.8571812106247	5.10860595084236	-3.74857525978234	unchanged	19	resistant	1
BRITROC-32	YIF1B	8.8571812106247	5.10860595084236	-3.74857525978234	unchanged	19	resistant	1
BRITROC-32	ZBTB32	8.8571812106247	5.10860595084236	-3.74857525978234	unchanged	19	resistant	1
BRITROC-32	ZFP14	8.8571812106247	5.10860595084236	-3.74857525978234	unchanged	19	resistant	1
BRITROC-32	ZFP30	8.8571812106247	5.10860595084236	-3.74857525978234	unchanged	19	resistant	1
BRITROC-32	ZFP82	8.8571812106247	5.10860595084236	-3.74857525978234	unchanged	19	resistant	1
BRITROC-32	ZNF146	8.8571812106247	5.10860595084236	-3.74857525978234	unchanged	19	resistant	1
BRITROC-32	ZNF260	8.8571812106247	5.10860595084236	-3.74857525978234	unchanged	19	resistant	1
BRITROC-32	ZNF345	8.8571812106247	5.10860595084236	-3.74857525978234	unchanged	19	resistant	1
BRITROC-32	ZNF382	8.8571812106247	5.10860595084236	-3.74857525978234	unchanged	19	resistant	1
BRITROC-32	ZNF383	8.8571812106247	5.10860595084236	-3.74857525978234	unchanged	19	resistant	1
BRITROC-32	ZNF420	8.8571812106247	5.10860595084236	-3.74857525978234	unchanged	19	resistant	1
BRITROC-32	ZNF461	8.8571812106247	5.10860595084236	-3.74857525978234	unchanged	19	resistant	1
BRITROC-32	ZNF527	8.8571812106247	5.10860595084236	-3.74857525978234	unchanged	19	resistant	1
BRITROC-32	ZNF529	8.8571812106247	5.10860595084236	-3.74857525978234	unchanged	19	resistant	1
BRITROC-32	ZNF540	8.8571812106247	5.10860595084236	-3.74857525978234	unchanged	19	resistant	1
BRITROC-32	ZNF565	8.8571812106247	5.10860595084236	-3.74857525978234	unchanged	19	resistant	1
BRITROC-32	ZNF566	8.8571812106247	5.10860595084236	-3.74857525978234	unchanged	19	resistant	1
BRITROC-32	ZNF567	8.8571812106247	5.10860595084236	-3.74857525978234	unchanged	19	resistant	1
BRITROC-32	ZNF568	8.8571812106247	5.10860595084236	-3.74857525978234	unchanged	19	resistant	1
BRITROC-32	ZNF569	8.8571812106247	5.10860595084236	-3.74857525978234	unchanged	19	resistant	1
BRITROC-32	ZNF570	8.8571812106247	5.10860595084236	-3.74857525978234	unchanged	19	resistant	1
BRITROC-32	ZNF571	8.8571812106247	5.10860595084236	-3.74857525978234	unchanged	19	resistant	1
BRITROC-32	ZNF573	8.8571812106247	5.10860595084236	-3.74857525978234	unchanged	19	resistant	1
BRITROC-32	ZNF585A	8.8571812106247	5.10860595084236	-3.74857525978234	unchanged	19	resistant	1
BRITROC-32	ZNF585B	8.8571812106247	5.10860595084236	-3.74857525978234	unchanged	19	resistant	1
BRITROC-32	ZNF607	8.8571812106247	5.10860595084236	-3.74857525978234	unchanged	19	resistant	1
BRITROC-32	ZNF781	8.8571812106247	5.10860595084236	-3.74857525978234	unchanged	19	resistant	1
BRITROC-32	ZNF790	8.8571812106247	5.10860595084236	-3.74857525978234	unchanged	19	resistant	1
BRITROC-32	ZNF793	8.8571812106247	5.10860595084236	-3.74857525978234	unchanged	19	resistant	1
BRITROC-32	ZNF829	8.8571812106247	5.10860595084236	-3.74857525978234	unchanged	19	resistant	1
BRITROC-32	ZNF850	8.8571812106247	5.10860595084236	-3.74857525978234	unchanged	19	resistant	1
BRITROC-205	ADCY8	7.79141641604589	4.04565460058036	-3.74576181546553	unchanged	8	sensitive	1
BRITROC-205	ASAP1	7.79141641604589	4.04565460058036	-3.74576181546553	unchanged	8	sensitive	1
BRITROC-205	EFR3A	7.79141641604589	4.04565460058036	-3.74576181546553	unchanged	8	sensitive	1
BRITROC-205	FAM49B	7.79141641604589	4.04565460058036	-3.74576181546553	unchanged	8	sensitive	1
BRITROC-205	FAM84B	7.79141641604589	4.04565460058036	-3.74576181546553	unchanged	8	sensitive	1
BRITROC-205	GSDMC	7.79141641604589	4.04565460058036	-3.74576181546553	unchanged	8	sensitive	1
BRITROC-205	HHLA1	7.79141641604589	4.04565460058036	-3.74576181546553	unchanged	8	sensitive	1
BRITROC-205	KCNQ3	7.79141641604589	4.04565460058036	-3.74576181546553	unchanged	8	sensitive	1
BRITROC-205	KIAA0196	7.79141641604589	4.04565460058036	-3.74576181546553	unchanged	8	sensitive	1
BRITROC-205	LRRC6	7.79141641604589	4.04565460058036	-3.74576181546553	unchanged	8	sensitive	1
BRITROC-205	MYC	7.79141641604589	4.04565460058036	-3.74576181546553	unchanged	8	sensitive	1
BRITROC-205	NSMCE2	7.79141641604589	4.04565460058036	-3.74576181546553	unchanged	8	sensitive	1
BRITROC-205	OC90	7.79141641604589	4.04565460058036	-3.74576181546553	unchanged	8	sensitive	1
BRITROC-205	PHF20L1	7.79141641604589	4.04565460058036	-3.74576181546553	unchanged	8	sensitive	1
BRITROC-205	POU5F1B	7.79141641604589	4.04565460058036	-3.74576181546553	unchanged	8	sensitive	1
BRITROC-205	TMEM71	7.79141641604589	4.04565460058036	-3.74576181546553	unchanged	8	sensitive	1
BRITROC-205	TMEM75	7.79141641604589	4.04565460058036	-3.74576181546553	unchanged	8	sensitive	1
BRITROC-205	TRIB1	7.79141641604589	4.04565460058036	-3.74576181546553	unchanged	8	sensitive	1
BRITROC-36	SIRT4	8.40564823271021	4.69208974810568	-3.71355848460453	unchanged	12	sensitive	1
BRITROC-8	CASR	5.7072573509998	1.99839444130262	-3.70886290969719	unchanged	3	sensitive	1
BRITROC-8	CD86	5.7072573509998	1.99839444130262	-3.70886290969719	unchanged	3	sensitive	1
BRITROC-8	ILDR1	5.7072573509998	1.99839444130262	-3.70886290969719	unchanged	3	sensitive	1
BRITROC-32	SPTBN4	8.69005998284609	5.04533577111357	-3.64472421173252	unchanged	19	resistant	1
BRITROC-65	FAM72B	5.57443911933198	1.95896634054351	-3.61547277878848	unchanged	1	sensitive	1
BRITROC-65	FCGR1B	5.57443911933198	1.95896634054351	-3.61547277878848	unchanged	1	sensitive	1
BRITROC-65	ADCY7	5.59015057701638	1.98101676364773	-3.60913381336865	unchanged	16	sensitive	1
BRITROC-65	BRD7	5.59015057701638	1.98101676364773	-3.60913381336865	unchanged	16	sensitive	1
BRITROC-65	CNEP1R1	5.59015057701638	1.98101676364773	-3.60913381336865	unchanged	16	sensitive	1
BRITROC-65	CYLD	5.59015057701638	1.98101676364773	-3.60913381336865	unchanged	16	sensitive	1
BRITROC-65	HEATR3	5.59015057701638	1.98101676364773	-3.60913381336865	unchanged	16	sensitive	1
BRITROC-65	NKD1	5.59015057701638	1.98101676364773	-3.60913381336865	unchanged	16	sensitive	1
BRITROC-65	NOD2	5.59015057701638	1.98101676364773	-3.60913381336865	unchanged	16	sensitive	1
BRITROC-65	PAPD5	5.59015057701638	1.98101676364773	-3.60913381336865	unchanged	16	sensitive	1
BRITROC-65	SNX20	5.59015057701638	1.98101676364773	-3.60913381336865	unchanged	16	sensitive	1
BRITROC-65	ZNF423	5.59015057701638	1.98101676364773	-3.60913381336865	unchanged	16	sensitive	1
BRITROC-205	MPP6	6.64337835831644	3.03710618366026	-3.60627217465618	unchanged	7	sensitive	1
BRITROC-2	ZNF558	8.91363914968168	5.30807282110983	-3.60556632857184	unchanged	19	resistant	1
BRITROC-192	ADCK5	5.48459581453584	1.89470582350666	-3.58988999102918	unchanged	8	sensitive	1
BRITROC-192	ARHGAP39	5.48459581453584	1.89470582350666	-3.58988999102918	unchanged	8	sensitive	1
BRITROC-192	BOP1	5.48459581453584	1.89470582350666	-3.58988999102918	unchanged	8	sensitive	1
BRITROC-192	C8orf33	5.48459581453584	1.89470582350666	-3.58988999102918	unchanged	8	sensitive	1
BRITROC-192	C8orf82	5.48459581453584	1.89470582350666	-3.58988999102918	unchanged	8	sensitive	1
BRITROC-192	CCDC166	5.48459581453584	1.89470582350666	-3.58988999102918	unchanged	8	sensitive	1
BRITROC-192	COMMD5	5.48459581453584	1.89470582350666	-3.58988999102918	unchanged	8	sensitive	1
BRITROC-192	CPSF1	5.48459581453584	1.89470582350666	-3.58988999102918	unchanged	8	sensitive	1
BRITROC-192	CYC1	5.48459581453584	1.89470582350666	-3.58988999102918	unchanged	8	sensitive	1
BRITROC-192	CYHR1	5.48459581453584	1.89470582350666	-3.58988999102918	unchanged	8	sensitive	1
BRITROC-192	DGAT1	5.48459581453584	1.89470582350666	-3.58988999102918	unchanged	8	sensitive	1
BRITROC-192	EEF1D	5.48459581453584	1.89470582350666	-3.58988999102918	unchanged	8	sensitive	1
BRITROC-192	EPPK1	5.48459581453584	1.89470582350666	-3.58988999102918	unchanged	8	sensitive	1
BRITROC-192	EXOSC4	5.48459581453584	1.89470582350666	-3.58988999102918	unchanged	8	sensitive	1
BRITROC-192	FAM203A	5.48459581453584	1.89470582350666	-3.58988999102918	unchanged	8	sensitive	1
BRITROC-192	FAM203B	5.48459581453584	1.89470582350666	-3.58988999102918	unchanged	8	sensitive	1
BRITROC-192	FAM83H	5.48459581453584	1.89470582350666	-3.58988999102918	unchanged	8	sensitive	1
BRITROC-192	FBXL6	5.48459581453584	1.89470582350666	-3.58988999102918	unchanged	8	sensitive	1
BRITROC-192	FOXH1	5.48459581453584	1.89470582350666	-3.58988999102918	unchanged	8	sensitive	1
BRITROC-192	GPAA1	5.48459581453584	1.89470582350666	-3.58988999102918	unchanged	8	sensitive	1
BRITROC-192	GPT	5.48459581453584	1.89470582350666	-3.58988999102918	unchanged	8	sensitive	1
BRITROC-192	GRINA	5.48459581453584	1.89470582350666	-3.58988999102918	unchanged	8	sensitive	1
BRITROC-192	GSDMD	5.48459581453584	1.89470582350666	-3.58988999102918	unchanged	8	sensitive	1
BRITROC-192	HSF1	5.48459581453584	1.89470582350666	-3.58988999102918	unchanged	8	sensitive	1
BRITROC-192	KIAA1875	5.48459581453584	1.89470582350666	-3.58988999102918	unchanged	8	sensitive	1
BRITROC-192	KIFC2	5.48459581453584	1.89470582350666	-3.58988999102918	unchanged	8	sensitive	1
BRITROC-192	LRRC14	5.48459581453584	1.89470582350666	-3.58988999102918	unchanged	8	sensitive	1
BRITROC-192	LRRC24	5.48459581453584	1.89470582350666	-3.58988999102918	unchanged	8	sensitive	1
BRITROC-192	MAF1	5.48459581453584	1.89470582350666	-3.58988999102918	unchanged	8	sensitive	1
BRITROC-192	MAPK15	5.48459581453584	1.89470582350666	-3.58988999102918	unchanged	8	sensitive	1
BRITROC-192	MFSD3	5.48459581453584	1.89470582350666	-3.58988999102918	unchanged	8	sensitive	1
BRITROC-192	MROH1	5.48459581453584	1.89470582350666	-3.58988999102918	unchanged	8	sensitive	1
BRITROC-192	MROH6	5.48459581453584	1.89470582350666	-3.58988999102918	unchanged	8	sensitive	1
BRITROC-192	NAPRT1	5.48459581453584	1.89470582350666	-3.58988999102918	unchanged	8	sensitive	1
BRITROC-192	NRBP2	5.48459581453584	1.89470582350666	-3.58988999102918	unchanged	8	sensitive	1
BRITROC-192	OPLAH	5.48459581453584	1.89470582350666	-3.58988999102918	unchanged	8	sensitive	1
BRITROC-192	PARP10	5.48459581453584	1.89470582350666	-3.58988999102918	unchanged	8	sensitive	1
BRITROC-192	PLEC	5.48459581453584	1.89470582350666	-3.58988999102918	unchanged	8	sensitive	1
BRITROC-192	PPP1R16A	5.48459581453584	1.89470582350666	-3.58988999102918	unchanged	8	sensitive	1
BRITROC-192	PUF60	5.48459581453584	1.89470582350666	-3.58988999102918	unchanged	8	sensitive	1
BRITROC-192	PYCRL	5.48459581453584	1.89470582350666	-3.58988999102918	unchanged	8	sensitive	1
BRITROC-192	RECQL4	5.48459581453584	1.89470582350666	-3.58988999102918	unchanged	8	sensitive	1
BRITROC-192	RPL8	5.48459581453584	1.89470582350666	-3.58988999102918	unchanged	8	sensitive	1
BRITROC-192	SCRIB	5.48459581453584	1.89470582350666	-3.58988999102918	unchanged	8	sensitive	1
BRITROC-192	SCRT1	5.48459581453584	1.89470582350666	-3.58988999102918	unchanged	8	sensitive	1
BRITROC-192	SCXA	5.48459581453584	1.89470582350666	-3.58988999102918	unchanged	8	sensitive	1
BRITROC-192	SCXB	5.48459581453584	1.89470582350666	-3.58988999102918	unchanged	8	sensitive	1
BRITROC-192	SHARPIN	5.48459581453584	1.89470582350666	-3.58988999102918	unchanged	8	sensitive	1
BRITROC-192	SLC39A4	5.48459581453584	1.89470582350666	-3.58988999102918	unchanged	8	sensitive	1
BRITROC-192	SLC52A2	5.48459581453584	1.89470582350666	-3.58988999102918	unchanged	8	sensitive	1
BRITROC-192	SPATC1	5.48459581453584	1.89470582350666	-3.58988999102918	unchanged	8	sensitive	1
BRITROC-192	TIGD5	5.48459581453584	1.89470582350666	-3.58988999102918	unchanged	8	sensitive	1
BRITROC-192	TMEM249	5.48459581453584	1.89470582350666	-3.58988999102918	unchanged	8	sensitive	1
BRITROC-192	TONSL	5.48459581453584	1.89470582350666	-3.58988999102918	unchanged	8	sensitive	1
BRITROC-192	TSTA3	5.48459581453584	1.89470582350666	-3.58988999102918	unchanged	8	sensitive	1
BRITROC-192	VPS28	5.48459581453584	1.89470582350666	-3.58988999102918	unchanged	8	sensitive	1
BRITROC-192	ZNF16	5.48459581453584	1.89470582350666	-3.58988999102918	unchanged	8	sensitive	1
BRITROC-192	ZNF250	5.48459581453584	1.89470582350666	-3.58988999102918	unchanged	8	sensitive	1
BRITROC-192	ZNF251	5.48459581453584	1.89470582350666	-3.58988999102918	unchanged	8	sensitive	1
BRITROC-192	ZNF34	5.48459581453584	1.89470582350666	-3.58988999102918	unchanged	8	sensitive	1
BRITROC-192	ZNF517	5.48459581453584	1.89470582350666	-3.58988999102918	unchanged	8	sensitive	1
BRITROC-192	ZNF623	5.48459581453584	1.89470582350666	-3.58988999102918	unchanged	8	sensitive	1
BRITROC-192	ZNF7	5.48459581453584	1.89470582350666	-3.58988999102918	unchanged	8	sensitive	1
BRITROC-192	ZNF707	5.48459581453584	1.89470582350666	-3.58988999102918	unchanged	8	sensitive	1
BRITROC-205	C11orf73	5.54989433570353	1.96161133061646	-3.58828300508707	unchanged	11	sensitive	1
BRITROC-205	CCDC81	5.54989433570353	1.96161133061646	-3.58828300508707	unchanged	11	sensitive	1
BRITROC-205	CCDC83	5.54989433570353	1.96161133061646	-3.58828300508707	unchanged	11	sensitive	1
BRITROC-205	CCDC89	5.54989433570353	1.96161133061646	-3.58828300508707	unchanged	11	sensitive	1
BRITROC-205	CREBZF	5.54989433570353	1.96161133061646	-3.58828300508707	unchanged	11	sensitive	1
BRITROC-205	EED	5.54989433570353	1.96161133061646	-3.58828300508707	unchanged	11	sensitive	1
BRITROC-205	FZD4	5.54989433570353	1.96161133061646	-3.58828300508707	unchanged	11	sensitive	1
BRITROC-205	ME3	5.54989433570353	1.96161133061646	-3.58828300508707	unchanged	11	sensitive	1
BRITROC-205	PICALM	5.54989433570353	1.96161133061646	-3.58828300508707	unchanged	11	sensitive	1
BRITROC-205	PRSS23	5.54989433570353	1.96161133061646	-3.58828300508707	unchanged	11	sensitive	1
BRITROC-205	SYTL2	5.54989433570353	1.96161133061646	-3.58828300508707	unchanged	11	sensitive	1
BRITROC-205	TMEM126A	5.54989433570353	1.96161133061646	-3.58828300508707	unchanged	11	sensitive	1
BRITROC-205	TMEM126B	5.54989433570353	1.96161133061646	-3.58828300508707	unchanged	11	sensitive	1
BRITROC-36	SS18	6.56145774810847	3.02474274826114	-3.53671499984733	unchanged	18	sensitive	1
BRITROC-271	ADAMTS9	4.41658226688246	0.887444109820824	-3.52913815706163	unchanged	3	sensitive	1
BRITROC-271	ARL6IP5	4.41658226688246	0.887444109820824	-3.52913815706163	unchanged	3	sensitive	1
BRITROC-271	ATXN7	4.41658226688246	0.887444109820824	-3.52913815706163	unchanged	3	sensitive	1
BRITROC-271	C3orf14	4.41658226688246	0.887444109820824	-3.52913815706163	unchanged	3	sensitive	1
BRITROC-271	C3orf49	4.41658226688246	0.887444109820824	-3.52913815706163	unchanged	3	sensitive	1
BRITROC-271	CADPS	4.41658226688246	0.887444109820824	-3.52913815706163	unchanged	3	sensitive	1
BRITROC-271	EOGT	4.41658226688246	0.887444109820824	-3.52913815706163	unchanged	3	sensitive	1
BRITROC-271	FAM19A1	4.41658226688246	0.887444109820824	-3.52913815706163	unchanged	3	sensitive	1
BRITROC-271	FAM19A4	4.41658226688246	0.887444109820824	-3.52913815706163	unchanged	3	sensitive	1
BRITROC-271	FEZF2	4.41658226688246	0.887444109820824	-3.52913815706163	unchanged	3	sensitive	1
BRITROC-271	KBTBD8	4.41658226688246	0.887444109820824	-3.52913815706163	unchanged	3	sensitive	1
BRITROC-271	LMOD3	4.41658226688246	0.887444109820824	-3.52913815706163	unchanged	3	sensitive	1
BRITROC-271	LRIG1	4.41658226688246	0.887444109820824	-3.52913815706163	unchanged	3	sensitive	1
BRITROC-271	MAGI1	4.41658226688246	0.887444109820824	-3.52913815706163	unchanged	3	sensitive	1
BRITROC-271	PRICKLE2	4.41658226688246	0.887444109820824	-3.52913815706163	unchanged	3	sensitive	1
BRITROC-271	PSMD6	4.41658226688246	0.887444109820824	-3.52913815706163	unchanged	3	sensitive	1
BRITROC-271	PTPRG	4.41658226688246	0.887444109820824	-3.52913815706163	unchanged	3	sensitive	1
BRITROC-271	SLC25A26	4.41658226688246	0.887444109820824	-3.52913815706163	unchanged	3	sensitive	1
BRITROC-271	SNTN	4.41658226688246	0.887444109820824	-3.52913815706163	unchanged	3	sensitive	1
BRITROC-271	SUCLG2	4.41658226688246	0.887444109820824	-3.52913815706163	unchanged	3	sensitive	1
BRITROC-271	SYNPR	4.41658226688246	0.887444109820824	-3.52913815706163	unchanged	3	sensitive	1
BRITROC-271	THOC7	4.41658226688246	0.887444109820824	-3.52913815706163	unchanged	3	sensitive	1
BRITROC-271	TMF1	4.41658226688246	0.887444109820824	-3.52913815706163	unchanged	3	sensitive	1
BRITROC-271	UBA3	4.41658226688246	0.887444109820824	-3.52913815706163	unchanged	3	sensitive	1
BRITROC-148	ARHGEF40	5.55155840040777	2.03025884322336	-3.52129955718441	unchanged	14	resistant	2
BRITROC-148	HNRNPC	5.55155840040777	2.03025884322336	-3.52129955718441	unchanged	14	resistant	2
BRITROC-148	METTL17	5.55155840040777	2.03025884322336	-3.52129955718441	unchanged	14	resistant	2
BRITROC-148	NDRG2	5.55155840040777	2.03025884322336	-3.52129955718441	unchanged	14	resistant	2
BRITROC-148	OR5AU1	5.55155840040777	2.03025884322336	-3.52129955718441	unchanged	14	resistant	2
BRITROC-148	RNASE13	5.55155840040777	2.03025884322336	-3.52129955718441	unchanged	14	resistant	2
BRITROC-148	RNASE2	5.55155840040777	2.03025884322336	-3.52129955718441	unchanged	14	resistant	2
BRITROC-148	RNASE3	5.55155840040777	2.03025884322336	-3.52129955718441	unchanged	14	resistant	2
BRITROC-148	RNASE7	5.55155840040777	2.03025884322336	-3.52129955718441	unchanged	14	resistant	2
BRITROC-148	RNASE8	5.55155840040777	2.03025884322336	-3.52129955718441	unchanged	14	resistant	2
BRITROC-148	RPGRIP1	5.55155840040777	2.03025884322336	-3.52129955718441	unchanged	14	resistant	2
BRITROC-148	SLC39A2	5.55155840040777	2.03025884322336	-3.52129955718441	unchanged	14	resistant	2
BRITROC-148	TMEM253	5.55155840040777	2.03025884322336	-3.52129955718441	unchanged	14	resistant	2
BRITROC-148	TPPP2	5.55155840040777	2.03025884322336	-3.52129955718441	unchanged	14	resistant	2
BRITROC-148	ZNF219	5.55155840040777	2.03025884322336	-3.52129955718441	unchanged	14	resistant	2
BRITROC-96	A2M	5.42775363613282	1.90858627973951	-3.51916735639331	unchanged	12	resistant	4
BRITROC-96	A2ML1	5.42775363613282	1.90858627973951	-3.51916735639331	unchanged	12	resistant	4
BRITROC-96	ACRBP	5.42775363613282	1.90858627973951	-3.51916735639331	unchanged	12	resistant	4
BRITROC-96	ACSM4	5.42775363613282	1.90858627973951	-3.51916735639331	unchanged	12	resistant	4
BRITROC-96	AICDA	5.42775363613282	1.90858627973951	-3.51916735639331	unchanged	12	resistant	4
BRITROC-96	APOBEC1	5.42775363613282	1.90858627973951	-3.51916735639331	unchanged	12	resistant	4
BRITROC-96	ATN1	5.42775363613282	1.90858627973951	-3.51916735639331	unchanged	12	resistant	4
BRITROC-96	C12orf57	5.42775363613282	1.90858627973951	-3.51916735639331	unchanged	12	resistant	4
BRITROC-96	C1R	5.42775363613282	1.90858627973951	-3.51916735639331	unchanged	12	resistant	4
BRITROC-96	C1RL	5.42775363613282	1.90858627973951	-3.51916735639331	unchanged	12	resistant	4
BRITROC-96	C1S	5.42775363613282	1.90858627973951	-3.51916735639331	unchanged	12	resistant	4
BRITROC-96	C3AR1	5.42775363613282	1.90858627973951	-3.51916735639331	unchanged	12	resistant	4
BRITROC-96	CD163	5.42775363613282	1.90858627973951	-3.51916735639331	unchanged	12	resistant	4
BRITROC-96	CD163L1	5.42775363613282	1.90858627973951	-3.51916735639331	unchanged	12	resistant	4
BRITROC-96	CD27	5.42775363613282	1.90858627973951	-3.51916735639331	unchanged	12	resistant	4
BRITROC-96	CD4	5.42775363613282	1.90858627973951	-3.51916735639331	unchanged	12	resistant	4
BRITROC-96	CD9	5.42775363613282	1.90858627973951	-3.51916735639331	unchanged	12	resistant	4
BRITROC-96	CDCA3	5.42775363613282	1.90858627973951	-3.51916735639331	unchanged	12	resistant	4
BRITROC-96	CHD4	5.42775363613282	1.90858627973951	-3.51916735639331	unchanged	12	resistant	4
BRITROC-96	CLEC4A	5.42775363613282	1.90858627973951	-3.51916735639331	unchanged	12	resistant	4
BRITROC-96	CLEC4C	5.42775363613282	1.90858627973951	-3.51916735639331	unchanged	12	resistant	4
BRITROC-96	CLEC4D	5.42775363613282	1.90858627973951	-3.51916735639331	unchanged	12	resistant	4
BRITROC-96	CLEC4E	5.42775363613282	1.90858627973951	-3.51916735639331	unchanged	12	resistant	4
BRITROC-96	CLEC6A	5.42775363613282	1.90858627973951	-3.51916735639331	unchanged	12	resistant	4
BRITROC-96	CLSTN3	5.42775363613282	1.90858627973951	-3.51916735639331	unchanged	12	resistant	4
BRITROC-96	COPS7A	5.42775363613282	1.90858627973951	-3.51916735639331	unchanged	12	resistant	4
BRITROC-96	DPPA3	5.42775363613282	1.90858627973951	-3.51916735639331	unchanged	12	resistant	4
BRITROC-96	EMG1	5.42775363613282	1.90858627973951	-3.51916735639331	unchanged	12	resistant	4
BRITROC-96	ENO2	5.42775363613282	1.90858627973951	-3.51916735639331	unchanged	12	resistant	4
BRITROC-96	FAM90A1	5.42775363613282	1.90858627973951	-3.51916735639331	unchanged	12	resistant	4
BRITROC-96	FOXJ2	5.42775363613282	1.90858627973951	-3.51916735639331	unchanged	12	resistant	4
BRITROC-96	GAPDH	5.42775363613282	1.90858627973951	-3.51916735639331	unchanged	12	resistant	4
BRITROC-96	GDF3	5.42775363613282	1.90858627973951	-3.51916735639331	unchanged	12	resistant	4
BRITROC-96	GNB3	5.42775363613282	1.90858627973951	-3.51916735639331	unchanged	12	resistant	4
BRITROC-96	GPR162	5.42775363613282	1.90858627973951	-3.51916735639331	unchanged	12	resistant	4
BRITROC-96	IFFO1	5.42775363613282	1.90858627973951	-3.51916735639331	unchanged	12	resistant	4
BRITROC-96	ING4	5.42775363613282	1.90858627973951	-3.51916735639331	unchanged	12	resistant	4
BRITROC-96	KLRG1	5.42775363613282	1.90858627973951	-3.51916735639331	unchanged	12	resistant	4
BRITROC-96	LAG3	5.42775363613282	1.90858627973951	-3.51916735639331	unchanged	12	resistant	4
BRITROC-96	LPAR5	5.42775363613282	1.90858627973951	-3.51916735639331	unchanged	12	resistant	4
BRITROC-96	LPCAT3	5.42775363613282	1.90858627973951	-3.51916735639331	unchanged	12	resistant	4
BRITROC-96	LRRC23	5.42775363613282	1.90858627973951	-3.51916735639331	unchanged	12	resistant	4
BRITROC-96	LTBR	5.42775363613282	1.90858627973951	-3.51916735639331	unchanged	12	resistant	4
BRITROC-96	M6PR	5.42775363613282	1.90858627973951	-3.51916735639331	unchanged	12	resistant	4
BRITROC-96	MFAP5	5.42775363613282	1.90858627973951	-3.51916735639331	unchanged	12	resistant	4
BRITROC-96	MLF2	5.42775363613282	1.90858627973951	-3.51916735639331	unchanged	12	resistant	4
BRITROC-96	MRPL51	5.42775363613282	1.90858627973951	-3.51916735639331	unchanged	12	resistant	4
BRITROC-96	NANOG	5.42775363613282	1.90858627973951	-3.51916735639331	unchanged	12	resistant	4
BRITROC-96	NANOGNB	5.42775363613282	1.90858627973951	-3.51916735639331	unchanged	12	resistant	4
BRITROC-96	NCAPD2	5.42775363613282	1.90858627973951	-3.51916735639331	unchanged	12	resistant	4
BRITROC-96	NECAP1	5.42775363613282	1.90858627973951	-3.51916735639331	unchanged	12	resistant	4
BRITROC-96	NOP2	5.42775363613282	1.90858627973951	-3.51916735639331	unchanged	12	resistant	4
BRITROC-96	PEX5	5.42775363613282	1.90858627973951	-3.51916735639331	unchanged	12	resistant	4
BRITROC-96	PHB2	5.42775363613282	1.90858627973951	-3.51916735639331	unchanged	12	resistant	4
BRITROC-96	PHC1	5.42775363613282	1.90858627973951	-3.51916735639331	unchanged	12	resistant	4
BRITROC-96	PIANP	5.42775363613282	1.90858627973951	-3.51916735639331	unchanged	12	resistant	4
BRITROC-96	PLEKHG6	5.42775363613282	1.90858627973951	-3.51916735639331	unchanged	12	resistant	4
BRITROC-96	PTMS	5.42775363613282	1.90858627973951	-3.51916735639331	unchanged	12	resistant	4
BRITROC-96	PTPN6	5.42775363613282	1.90858627973951	-3.51916735639331	unchanged	12	resistant	4
BRITROC-96	PZP	5.42775363613282	1.90858627973951	-3.51916735639331	unchanged	12	resistant	4
BRITROC-96	RBP5	5.42775363613282	1.90858627973951	-3.51916735639331	unchanged	12	resistant	4
BRITROC-96	RIMKLB	5.42775363613282	1.90858627973951	-3.51916735639331	unchanged	12	resistant	4
BRITROC-96	SCNN1A	5.42775363613282	1.90858627973951	-3.51916735639331	unchanged	12	resistant	4
BRITROC-96	SLC2A14	5.42775363613282	1.90858627973951	-3.51916735639331	unchanged	12	resistant	4
BRITROC-96	SLC2A3	5.42775363613282	1.90858627973951	-3.51916735639331	unchanged	12	resistant	4
BRITROC-96	SPSB2	5.42775363613282	1.90858627973951	-3.51916735639331	unchanged	12	resistant	4
BRITROC-96	TAPBPL	5.42775363613282	1.90858627973951	-3.51916735639331	unchanged	12	resistant	4
BRITROC-96	TNFRSF1A	5.42775363613282	1.90858627973951	-3.51916735639331	unchanged	12	resistant	4
BRITROC-96	TPI1	5.42775363613282	1.90858627973951	-3.51916735639331	unchanged	12	resistant	4
BRITROC-96	USP5	5.42775363613282	1.90858627973951	-3.51916735639331	unchanged	12	resistant	4
BRITROC-96	VAMP1	5.42775363613282	1.90858627973951	-3.51916735639331	unchanged	12	resistant	4
BRITROC-96	ZNF384	5.42775363613282	1.90858627973951	-3.51916735639331	unchanged	12	resistant	4
BRITROC-96	ZNF705A	5.42775363613282	1.90858627973951	-3.51916735639331	unchanged	12	resistant	4
BRITROC-65	MBNL1	5.66426922521607	2.15764037616062	-3.50662884905544	unchanged	3	sensitive	1
BRITROC-65	TMEM14E	5.66426922521607	2.15764037616062	-3.50662884905544	unchanged	3	sensitive	1
BRITROC-124	LRRC34	6.57255018718939	3.09237163674157	-3.48017855044782	unchanged	3	sensitive	1
BRITROC-2	ZNF823	10.3470580384146	6.88061805982895	-3.4664399785857	unchanged	19	resistant	1
BRITROC-96	MCU	5.74738040106889	2.29160089783434	-3.45577950323454	unchanged	10	resistant	4
BRITROC-124	EXOC3L4	5.35035605657436	1.894873472857	-3.45548258371737	unchanged	14	sensitive	1
BRITROC-124	TNFAIP2	5.35035605657436	1.894873472857	-3.45548258371737	unchanged	14	sensitive	1
BRITROC-2	TECR	10.8924255526231	7.45293773515772	-3.43948781746536	unchanged	19	resistant	1
BRITROC-205	MRC1	5.45234148135436	2.01382417436175	-3.43851730699261	unchanged	10	sensitive	1
BRITROC-205	PTPLA	5.45234148135436	2.01382417436175	-3.43851730699261	unchanged	10	sensitive	1
BRITROC-205	SLC39A12	5.45234148135436	2.01382417436175	-3.43851730699261	unchanged	10	sensitive	1
BRITROC-205	ST8SIA6	5.45234148135436	2.01382417436175	-3.43851730699261	unchanged	10	sensitive	1
BRITROC-205	STAM	5.45234148135436	2.01382417436175	-3.43851730699261	unchanged	10	sensitive	1
BRITROC-205	TMEM236	5.45234148135436	2.01382417436175	-3.43851730699261	unchanged	10	sensitive	1
BRITROC-96	CARF	4.44556696488722	1.05218929181171	-3.39337767307551	unchanged	2	resistant	4
BRITROC-96	CYP20A1	4.44556696488722	1.05218929181171	-3.39337767307551	unchanged	2	resistant	4
BRITROC-96	FAM117B	4.44556696488722	1.05218929181171	-3.39337767307551	unchanged	2	resistant	4
BRITROC-96	ICA1L	4.44556696488722	1.05218929181171	-3.39337767307551	unchanged	2	resistant	4
BRITROC-96	NBEAL1	4.44556696488722	1.05218929181171	-3.39337767307551	unchanged	2	resistant	4
BRITROC-96	WDR12	4.44556696488722	1.05218929181171	-3.39337767307551	unchanged	2	resistant	4
BRITROC-99	ATP8B4	5.3345613566086	1.9443491047784	-3.3902122518302	unchanged	15	sensitive	1
BRITROC-99	GABPB1	5.3345613566086	1.9443491047784	-3.3902122518302	unchanged	15	sensitive	1
BRITROC-99	HDC	5.3345613566086	1.9443491047784	-3.3902122518302	unchanged	15	sensitive	1
BRITROC-99	SLC27A2	5.3345613566086	1.9443491047784	-3.3902122518302	unchanged	15	sensitive	1
BRITROC-99	USP50	5.3345613566086	1.9443491047784	-3.3902122518302	unchanged	15	sensitive	1
BRITROC-99	USP8	5.3345613566086	1.9443491047784	-3.3902122518302	unchanged	15	sensitive	1
BRITROC-246	HDDC2	6.00371353785116	2.68274173777076	-3.3209718000804	unchanged	6	sensitive	1
BRITROC-246	RNF217	6.00371353785116	2.68274173777076	-3.3209718000804	unchanged	6	sensitive	1
BRITROC-246	TPD52L1	6.00371353785116	2.68274173777076	-3.3209718000804	unchanged	6	sensitive	1
BRITROC-205	CHTOP	6.32405779876032	3.00819987409459	-3.31585792466574	unchanged	1	sensitive	1
BRITROC-205	ILF2	6.32405779876032	3.00819987409459	-3.31585792466574	unchanged	1	sensitive	1
BRITROC-205	NPR1	6.32405779876032	3.00819987409459	-3.31585792466574	unchanged	1	sensitive	1
BRITROC-205	S100A1	6.32405779876032	3.00819987409459	-3.31585792466574	unchanged	1	sensitive	1
BRITROC-205	S100A13	6.32405779876032	3.00819987409459	-3.31585792466574	unchanged	1	sensitive	1
BRITROC-205	S100A14	6.32405779876032	3.00819987409459	-3.31585792466574	unchanged	1	sensitive	1
BRITROC-205	S100A16	6.32405779876032	3.00819987409459	-3.31585792466574	unchanged	1	sensitive	1
BRITROC-205	S100A2	6.32405779876032	3.00819987409459	-3.31585792466574	unchanged	1	sensitive	1
BRITROC-205	S100A3	6.32405779876032	3.00819987409459	-3.31585792466574	unchanged	1	sensitive	1
BRITROC-205	S100A4	6.32405779876032	3.00819987409459	-3.31585792466574	unchanged	1	sensitive	1
BRITROC-205	SNAPIN	6.32405779876032	3.00819987409459	-3.31585792466574	unchanged	1	sensitive	1
BRITROC-37	IFNL2	25.7286540391818	22.418725711255	-3.30992832792681	unchanged	19	sensitive	1
BRITROC-32	RAD52	11.371969343036	8.06206571609183	-3.30990362694419	unchanged	12	resistant	1
BRITROC-96	ATPIF1	6.27676617297801	2.97482338525278	-3.30194278772523	unchanged	1	resistant	4
BRITROC-96	DNAJC8	6.27676617297801	2.97482338525278	-3.30194278772523	unchanged	1	resistant	4
BRITROC-96	EPB41	6.27676617297801	2.97482338525278	-3.30194278772523	unchanged	1	resistant	4
BRITROC-96	EYA3	6.27676617297801	2.97482338525278	-3.30194278772523	unchanged	1	resistant	4
BRITROC-96	FAM76A	6.27676617297801	2.97482338525278	-3.30194278772523	unchanged	1	resistant	4
BRITROC-96	GMEB1	6.27676617297801	2.97482338525278	-3.30194278772523	unchanged	1	resistant	4
BRITROC-96	MECR	6.27676617297801	2.97482338525278	-3.30194278772523	unchanged	1	resistant	4
BRITROC-96	MED18	6.27676617297801	2.97482338525278	-3.30194278772523	unchanged	1	resistant	4
BRITROC-96	OPRD1	6.27676617297801	2.97482338525278	-3.30194278772523	unchanged	1	resistant	4
BRITROC-96	PHACTR4	6.27676617297801	2.97482338525278	-3.30194278772523	unchanged	1	resistant	4
BRITROC-96	PPP1R8	6.27676617297801	2.97482338525278	-3.30194278772523	unchanged	1	resistant	4
BRITROC-96	PTAFR	6.27676617297801	2.97482338525278	-3.30194278772523	unchanged	1	resistant	4
BRITROC-96	RAB42	6.27676617297801	2.97482338525278	-3.30194278772523	unchanged	1	resistant	4
BRITROC-96	RCC1	6.27676617297801	2.97482338525278	-3.30194278772523	unchanged	1	resistant	4
BRITROC-96	RPA2	6.27676617297801	2.97482338525278	-3.30194278772523	unchanged	1	resistant	4
BRITROC-96	SESN2	6.27676617297801	2.97482338525278	-3.30194278772523	unchanged	1	resistant	4
BRITROC-96	SMPDL3B	6.27676617297801	2.97482338525278	-3.30194278772523	unchanged	1	resistant	4
BRITROC-96	SRSF4	6.27676617297801	2.97482338525278	-3.30194278772523	unchanged	1	resistant	4
BRITROC-96	STX12	6.27676617297801	2.97482338525278	-3.30194278772523	unchanged	1	resistant	4
BRITROC-96	TAF12	6.27676617297801	2.97482338525278	-3.30194278772523	unchanged	1	resistant	4
BRITROC-96	THEMIS2	6.27676617297801	2.97482338525278	-3.30194278772523	unchanged	1	resistant	4
BRITROC-96	TMEM200B	6.27676617297801	2.97482338525278	-3.30194278772523	unchanged	1	resistant	4
BRITROC-96	TRNAU1AP	6.27676617297801	2.97482338525278	-3.30194278772523	unchanged	1	resistant	4
BRITROC-96	XKR8	6.27676617297801	2.97482338525278	-3.30194278772523	unchanged	1	resistant	4
BRITROC-96	YTHDF2	6.27676617297801	2.97482338525278	-3.30194278772523	unchanged	1	resistant	4
BRITROC-37	CCDC158	18.7183819548833	15.428041643238	-3.29034031164524	unchanged	4	sensitive	1
BRITROC-271	FRMD4B	4.1706473051592	0.887444109820824	-3.28320319533838	unchanged	3	sensitive	1
BRITROC-8	ARPC4	4.28306812232504	1.00195580448885	-3.2811123178362	unchanged	3	sensitive	1
BRITROC-8	CAMK1	4.28306812232504	1.00195580448885	-3.2811123178362	unchanged	3	sensitive	1
BRITROC-8	CIDEC	4.28306812232504	1.00195580448885	-3.2811123178362	unchanged	3	sensitive	1
BRITROC-8	CRELD1	4.28306812232504	1.00195580448885	-3.2811123178362	unchanged	3	sensitive	1
BRITROC-8	EMC3	4.28306812232504	1.00195580448885	-3.2811123178362	unchanged	3	sensitive	1
BRITROC-8	IL17RC	4.28306812232504	1.00195580448885	-3.2811123178362	unchanged	3	sensitive	1
BRITROC-8	IL17RE	4.28306812232504	1.00195580448885	-3.2811123178362	unchanged	3	sensitive	1
BRITROC-8	JAGN1	4.28306812232504	1.00195580448885	-3.2811123178362	unchanged	3	sensitive	1
BRITROC-8	OGG1	4.28306812232504	1.00195580448885	-3.2811123178362	unchanged	3	sensitive	1
BRITROC-8	PRRT3	4.28306812232504	1.00195580448885	-3.2811123178362	unchanged	3	sensitive	1
BRITROC-8	RPUSD3	4.28306812232504	1.00195580448885	-3.2811123178362	unchanged	3	sensitive	1
BRITROC-8	TADA3	4.28306812232504	1.00195580448885	-3.2811123178362	unchanged	3	sensitive	1
BRITROC-8	TTLL3	4.28306812232504	1.00195580448885	-3.2811123178362	unchanged	3	sensitive	1
BRITROC-65	ABCC11	5.26076454454659	1.98101676364773	-3.27974778089887	unchanged	16	sensitive	1
BRITROC-65	ABCC12	5.26076454454659	1.98101676364773	-3.27974778089887	unchanged	16	sensitive	1
BRITROC-65	C16orf87	5.26076454454659	1.98101676364773	-3.27974778089887	unchanged	16	sensitive	1
BRITROC-65	DNAJA2	5.26076454454659	1.98101676364773	-3.27974778089887	unchanged	16	sensitive	1
BRITROC-65	GPT2	5.26076454454659	1.98101676364773	-3.27974778089887	unchanged	16	sensitive	1
BRITROC-65	ITFG1	5.26076454454659	1.98101676364773	-3.27974778089887	unchanged	16	sensitive	1
BRITROC-65	LONP2	5.26076454454659	1.98101676364773	-3.27974778089887	unchanged	16	sensitive	1
BRITROC-65	MYLK3	5.26076454454659	1.98101676364773	-3.27974778089887	unchanged	16	sensitive	1
BRITROC-65	N4BP1	5.26076454454659	1.98101676364773	-3.27974778089887	unchanged	16	sensitive	1
BRITROC-65	NETO2	5.26076454454659	1.98101676364773	-3.27974778089887	unchanged	16	sensitive	1
BRITROC-65	ORC6	5.26076454454659	1.98101676364773	-3.27974778089887	unchanged	16	sensitive	1
BRITROC-65	PHKB	5.26076454454659	1.98101676364773	-3.27974778089887	unchanged	16	sensitive	1
BRITROC-65	SHCBP1	5.26076454454659	1.98101676364773	-3.27974778089887	unchanged	16	sensitive	1
BRITROC-65	SIAH1	5.26076454454659	1.98101676364773	-3.27974778089887	unchanged	16	sensitive	1
BRITROC-65	VPS35	5.26076454454659	1.98101676364773	-3.27974778089887	unchanged	16	sensitive	1
BRITROC-246	CENPW	4.22789301855277	0.955174076271265	-3.2727189422815	unchanged	6	sensitive	1
BRITROC-246	HEY2	4.22789301855277	0.955174076271265	-3.2727189422815	unchanged	6	sensitive	1
BRITROC-246	HINT3	4.22789301855277	0.955174076271265	-3.2727189422815	unchanged	6	sensitive	1
BRITROC-246	NCOA7	4.22789301855277	0.955174076271265	-3.2727189422815	unchanged	6	sensitive	1
BRITROC-246	TRMT11	4.22789301855277	0.955174076271265	-3.2727189422815	unchanged	6	sensitive	1
BRITROC-205	DPF1	5.20132286075	1.93949444977264	-3.26182841097736	unchanged	19	sensitive	1
BRITROC-205	HKR1	5.20132286075	1.93949444977264	-3.26182841097736	unchanged	19	sensitive	1
BRITROC-205	SIPA1L3	5.20132286075	1.93949444977264	-3.26182841097736	unchanged	19	sensitive	1
BRITROC-205	WDR87	5.20132286075	1.93949444977264	-3.26182841097736	unchanged	19	sensitive	1
BRITROC-205	ZFP30	5.20132286075	1.93949444977264	-3.26182841097736	unchanged	19	sensitive	1
BRITROC-205	ZNF345	5.20132286075	1.93949444977264	-3.26182841097736	unchanged	19	sensitive	1
BRITROC-205	ZNF383	5.20132286075	1.93949444977264	-3.26182841097736	unchanged	19	sensitive	1
BRITROC-205	ZNF420	5.20132286075	1.93949444977264	-3.26182841097736	unchanged	19	sensitive	1
BRITROC-205	ZNF527	5.20132286075	1.93949444977264	-3.26182841097736	unchanged	19	sensitive	1
BRITROC-205	ZNF540	5.20132286075	1.93949444977264	-3.26182841097736	unchanged	19	sensitive	1
BRITROC-205	ZNF568	5.20132286075	1.93949444977264	-3.26182841097736	unchanged	19	sensitive	1
BRITROC-205	ZNF569	5.20132286075	1.93949444977264	-3.26182841097736	unchanged	19	sensitive	1
BRITROC-205	ZNF570	5.20132286075	1.93949444977264	-3.26182841097736	unchanged	19	sensitive	1
BRITROC-205	ZNF571	5.20132286075	1.93949444977264	-3.26182841097736	unchanged	19	sensitive	1
BRITROC-205	ZNF573	5.20132286075	1.93949444977264	-3.26182841097736	unchanged	19	sensitive	1
BRITROC-205	ZNF585A	5.20132286075	1.93949444977264	-3.26182841097736	unchanged	19	sensitive	1
BRITROC-205	ZNF585B	5.20132286075	1.93949444977264	-3.26182841097736	unchanged	19	sensitive	1
BRITROC-205	ZNF607	5.20132286075	1.93949444977264	-3.26182841097736	unchanged	19	sensitive	1
BRITROC-205	ZNF781	5.20132286075	1.93949444977264	-3.26182841097736	unchanged	19	sensitive	1
BRITROC-205	ZNF790	5.20132286075	1.93949444977264	-3.26182841097736	unchanged	19	sensitive	1
BRITROC-205	ZNF793	5.20132286075	1.93949444977264	-3.26182841097736	unchanged	19	sensitive	1
BRITROC-205	ZNF829	5.20132286075	1.93949444977264	-3.26182841097736	unchanged	19	sensitive	1
BRITROC-205	ACTL7A	5.26152057870462	2.00895247713654	-3.25256810156809	unchanged	9	sensitive	1
BRITROC-205	ACTL7B	5.26152057870462	2.00895247713654	-3.25256810156809	unchanged	9	sensitive	1
BRITROC-205	AKAP2	5.26152057870462	2.00895247713654	-3.25256810156809	unchanged	9	sensitive	1
BRITROC-205	C9orf152	5.26152057870462	2.00895247713654	-3.25256810156809	unchanged	9	sensitive	1
BRITROC-205	CTNNAL1	5.26152057870462	2.00895247713654	-3.25256810156809	unchanged	9	sensitive	1
BRITROC-205	EPB41L4B	5.26152057870462	2.00895247713654	-3.25256810156809	unchanged	9	sensitive	1
BRITROC-205	FAM206A	5.26152057870462	2.00895247713654	-3.25256810156809	unchanged	9	sensitive	1
BRITROC-205	FRRS1L	5.26152057870462	2.00895247713654	-3.25256810156809	unchanged	9	sensitive	1
BRITROC-205	IKBKAP	5.26152057870462	2.00895247713654	-3.25256810156809	unchanged	9	sensitive	1
BRITROC-205	KLF4	5.26152057870462	2.00895247713654	-3.25256810156809	unchanged	9	sensitive	1
BRITROC-205	PALM2	5.26152057870462	2.00895247713654	-3.25256810156809	unchanged	9	sensitive	1
BRITROC-205	PTPN3	5.26152057870462	2.00895247713654	-3.25256810156809	unchanged	9	sensitive	1
BRITROC-205	RAD23B	5.26152057870462	2.00895247713654	-3.25256810156809	unchanged	9	sensitive	1
BRITROC-205	SVEP1	5.26152057870462	2.00895247713654	-3.25256810156809	unchanged	9	sensitive	1
BRITROC-205	TMEM245	5.26152057870462	2.00895247713654	-3.25256810156809	unchanged	9	sensitive	1
BRITROC-205	TXN	5.26152057870462	2.00895247713654	-3.25256810156809	unchanged	9	sensitive	1
BRITROC-205	TXNDC8	5.26152057870462	2.00895247713654	-3.25256810156809	unchanged	9	sensitive	1
BRITROC-205	ZNF462	5.26152057870462	2.00895247713654	-3.25256810156809	unchanged	9	sensitive	1
BRITROC-65	ERGIC2	5.88874130604051	2.64960905458931	-3.2391322514512	unchanged	12	sensitive	1
BRITROC-65	OVCH1	5.88874130604051	2.64960905458931	-3.2391322514512	unchanged	12	sensitive	1
BRITROC-65	TMTC1	5.88874130604051	2.64960905458931	-3.2391322514512	unchanged	12	sensitive	1
BRITROC-205	C6orf15	3.90428021254019	0.671746212181852	-3.23253400035834	unchanged	6	sensitive	1
BRITROC-205	CCHCR1	3.90428021254019	0.671746212181852	-3.23253400035834	unchanged	6	sensitive	1
BRITROC-205	CDSN	3.90428021254019	0.671746212181852	-3.23253400035834	unchanged	6	sensitive	1
BRITROC-205	POU5F1	3.90428021254019	0.671746212181852	-3.23253400035834	unchanged	6	sensitive	1
BRITROC-205	PSORS1C1	3.90428021254019	0.671746212181852	-3.23253400035834	unchanged	6	sensitive	1
BRITROC-205	PSORS1C2	3.90428021254019	0.671746212181852	-3.23253400035834	unchanged	6	sensitive	1
BRITROC-205	TCF19	3.90428021254019	0.671746212181852	-3.23253400035834	unchanged	6	sensitive	1
BRITROC-192	ZC3H3	5.11829378017583	1.89470582350666	-3.22358795666917	unchanged	8	sensitive	1
BRITROC-271	ARID5B	4.21947293933458	1.01662730657571	-3.20284563275887	unchanged	10	sensitive	1
BRITROC-271	C10orf107	4.21947293933458	1.01662730657571	-3.20284563275887	unchanged	10	sensitive	1
BRITROC-271	RHOBTB1	4.21947293933458	1.01662730657571	-3.20284563275887	unchanged	10	sensitive	1
BRITROC-271	RTKN2	4.21947293933458	1.01662730657571	-3.20284563275887	unchanged	10	sensitive	1
BRITROC-271	TMEM26	4.21947293933458	1.01662730657571	-3.20284563275887	unchanged	10	sensitive	1
BRITROC-229	OR4M1	5.25158493926871	2.04875583593203	-3.20282910333668	unchanged	14	resistant	1
BRITROC-229	OR4Q3	5.25158493926871	2.04875583593203	-3.20282910333668	unchanged	14	resistant	1
BRITROC-65	LRIG1	5.15790933982275	1.95839636728326	-3.19951297253949	unchanged	3	sensitive	1
BRITROC-36	CDH19	3.14495777010841	-0.0383243958954608	-3.18328216600388	unchanged	18	sensitive	1
BRITROC-96	LCT	5.22971404510831	2.05563515903525	-3.17407888607306	unchanged	2	resistant	4
BRITROC-96	MCM6	5.22971404510831	2.05563515903525	-3.17407888607306	unchanged	2	resistant	4
BRITROC-96	R3HDM1	5.22971404510831	2.05563515903525	-3.17407888607306	unchanged	2	resistant	4
BRITROC-96	UBXN4	5.22971404510831	2.05563515903525	-3.17407888607306	unchanged	2	resistant	4
BRITROC-96	ZRANB3	5.22971404510831	2.05563515903525	-3.17407888607306	unchanged	2	resistant	4
BRITROC-2	EPOR	10.5236530385656	7.3585094195129	-3.16514361905275	unchanged	19	resistant	1
BRITROC-242	POFUT2	4.59112217712127	1.42626346122054	-3.16485871590073	unchanged	21	sensitive	1
BRITROC-205	IL15RA	5.17682517033106	2.01382417436175	-3.16300099596931	unchanged	10	sensitive	1
BRITROC-205	IL2RA	5.17682517033106	2.01382417436175	-3.16300099596931	unchanged	10	sensitive	1
BRITROC-205	PFKFB3	5.17682517033106	2.01382417436175	-3.16300099596931	unchanged	10	sensitive	1
BRITROC-205	PRKCQ	5.17682517033106	2.01382417436175	-3.16300099596931	unchanged	10	sensitive	1
BRITROC-205	RBM17	5.17682517033106	2.01382417436175	-3.16300099596931	unchanged	10	sensitive	1
BRITROC-242	ABCD2	7.08799024646232	3.94291177812324	-3.14507846833908	unchanged	12	sensitive	1
BRITROC-242	ALG10B	7.08799024646232	3.94291177812324	-3.14507846833908	unchanged	12	sensitive	1
BRITROC-242	CPNE8	7.08799024646232	3.94291177812324	-3.14507846833908	unchanged	12	sensitive	1
BRITROC-242	KIF21A	7.08799024646232	3.94291177812324	-3.14507846833908	unchanged	12	sensitive	1
BRITROC-242	MECOM	8.07032161629801	4.93541722233537	-3.13490439396264	unchanged	3	sensitive	1
BRITROC-36	DSEL	4.94340629754029	1.80895079659884	-3.13445550094145	unchanged	18	sensitive	1
BRITROC-36	GGT2	5.14766155681018	2.01827304854222	-3.12938850826796	unchanged	22	sensitive	1
BRITROC-36	HIC2	5.14766155681018	2.01827304854222	-3.12938850826796	unchanged	22	sensitive	1
BRITROC-36	POM121L7	5.14766155681018	2.01827304854222	-3.12938850826796	unchanged	22	sensitive	1
BRITROC-36	RIMBP3B	5.14766155681018	2.01827304854222	-3.12938850826796	unchanged	22	sensitive	1
BRITROC-36	RIMBP3C	5.14766155681018	2.01827304854222	-3.12938850826796	unchanged	22	sensitive	1
BRITROC-96	ATOH7	5.10238160650102	1.97427053068539	-3.12811107581563	unchanged	10	resistant	4
BRITROC-96	CCAR1	5.10238160650102	1.97427053068539	-3.12811107581563	unchanged	10	resistant	4
BRITROC-96	DDX21	5.10238160650102	1.97427053068539	-3.12811107581563	unchanged	10	resistant	4
BRITROC-96	DDX50	5.10238160650102	1.97427053068539	-3.12811107581563	unchanged	10	resistant	4
BRITROC-96	DNA2	5.10238160650102	1.97427053068539	-3.12811107581563	unchanged	10	resistant	4
BRITROC-96	DNAJC12	5.10238160650102	1.97427053068539	-3.12811107581563	unchanged	10	resistant	4
BRITROC-96	HERC4	5.10238160650102	1.97427053068539	-3.12811107581563	unchanged	10	resistant	4
BRITROC-96	HNRNPH3	5.10238160650102	1.97427053068539	-3.12811107581563	unchanged	10	resistant	4
BRITROC-96	KIAA1279	5.10238160650102	1.97427053068539	-3.12811107581563	unchanged	10	resistant	4
BRITROC-96	MYPN	5.10238160650102	1.97427053068539	-3.12811107581563	unchanged	10	resistant	4
BRITROC-96	PBLD	5.10238160650102	1.97427053068539	-3.12811107581563	unchanged	10	resistant	4
BRITROC-96	RUFY2	5.10238160650102	1.97427053068539	-3.12811107581563	unchanged	10	resistant	4
BRITROC-96	SIRT1	5.10238160650102	1.97427053068539	-3.12811107581563	unchanged	10	resistant	4
BRITROC-96	SLC25A16	5.10238160650102	1.97427053068539	-3.12811107581563	unchanged	10	resistant	4
BRITROC-96	SRGN	5.10238160650102	1.97427053068539	-3.12811107581563	unchanged	10	resistant	4
BRITROC-96	STOX1	5.10238160650102	1.97427053068539	-3.12811107581563	unchanged	10	resistant	4
BRITROC-96	TET1	5.10238160650102	1.97427053068539	-3.12811107581563	unchanged	10	resistant	4
BRITROC-96	ADCY5	6.14856572650759	3.02433398804375	-3.12423173846384	unchanged	3	resistant	4
BRITROC-96	ADPRH	6.14856572650759	3.02433398804375	-3.12423173846384	unchanged	3	resistant	4
BRITROC-96	ARGFX	6.14856572650759	3.02433398804375	-3.12423173846384	unchanged	3	resistant	4
BRITROC-96	ARHGAP31	6.14856572650759	3.02433398804375	-3.12423173846384	unchanged	3	resistant	4
BRITROC-96	B4GALT4	6.14856572650759	3.02433398804375	-3.12423173846384	unchanged	3	resistant	4
BRITROC-96	C3orf30	6.14856572650759	3.02433398804375	-3.12423173846384	unchanged	3	resistant	4
BRITROC-96	CASR	6.14856572650759	3.02433398804375	-3.12423173846384	unchanged	3	resistant	4
BRITROC-96	CCDC14	6.14856572650759	3.02433398804375	-3.12423173846384	unchanged	3	resistant	4
BRITROC-96	CCDC58	6.14856572650759	3.02433398804375	-3.12423173846384	unchanged	3	resistant	4
BRITROC-96	CD80	6.14856572650759	3.02433398804375	-3.12423173846384	unchanged	3	resistant	4
BRITROC-96	CD86	6.14856572650759	3.02433398804375	-3.12423173846384	unchanged	3	resistant	4
BRITROC-96	COX17	6.14856572650759	3.02433398804375	-3.12423173846384	unchanged	3	resistant	4
BRITROC-96	CSTA	6.14856572650759	3.02433398804375	-3.12423173846384	unchanged	3	resistant	4
BRITROC-96	DIRC2	6.14856572650759	3.02433398804375	-3.12423173846384	unchanged	3	resistant	4
BRITROC-96	DTX3L	6.14856572650759	3.02433398804375	-3.12423173846384	unchanged	3	resistant	4
BRITROC-96	EAF2	6.14856572650759	3.02433398804375	-3.12423173846384	unchanged	3	resistant	4
BRITROC-96	FAM162A	6.14856572650759	3.02433398804375	-3.12423173846384	unchanged	3	resistant	4
BRITROC-96	FBXO40	6.14856572650759	3.02433398804375	-3.12423173846384	unchanged	3	resistant	4
BRITROC-96	FSTL1	6.14856572650759	3.02433398804375	-3.12423173846384	unchanged	3	resistant	4
BRITROC-96	GOLGB1	6.14856572650759	3.02433398804375	-3.12423173846384	unchanged	3	resistant	4
BRITROC-96	GPR156	6.14856572650759	3.02433398804375	-3.12423173846384	unchanged	3	resistant	4
BRITROC-96	GSK3B	6.14856572650759	3.02433398804375	-3.12423173846384	unchanged	3	resistant	4
BRITROC-96	GTF2E1	6.14856572650759	3.02433398804375	-3.12423173846384	unchanged	3	resistant	4
BRITROC-96	HCLS1	6.14856572650759	3.02433398804375	-3.12423173846384	unchanged	3	resistant	4
BRITROC-96	HGD	6.14856572650759	3.02433398804375	-3.12423173846384	unchanged	3	resistant	4
BRITROC-96	HSPBAP1	6.14856572650759	3.02433398804375	-3.12423173846384	unchanged	3	resistant	4
BRITROC-96	IGSF11	6.14856572650759	3.02433398804375	-3.12423173846384	unchanged	3	resistant	4
BRITROC-96	ILDR1	6.14856572650759	3.02433398804375	-3.12423173846384	unchanged	3	resistant	4
BRITROC-96	IQCB1	6.14856572650759	3.02433398804375	-3.12423173846384	unchanged	3	resistant	4
BRITROC-96	KPNA1	6.14856572650759	3.02433398804375	-3.12423173846384	unchanged	3	resistant	4
BRITROC-96	LRRC58	6.14856572650759	3.02433398804375	-3.12423173846384	unchanged	3	resistant	4
BRITROC-96	MAATS1	6.14856572650759	3.02433398804375	-3.12423173846384	unchanged	3	resistant	4
BRITROC-96	MYLK	6.14856572650759	3.02433398804375	-3.12423173846384	unchanged	3	resistant	4
BRITROC-96	NDUFB4	6.14856572650759	3.02433398804375	-3.12423173846384	unchanged	3	resistant	4
BRITROC-96	NR1I2	6.14856572650759	3.02433398804375	-3.12423173846384	unchanged	3	resistant	4
BRITROC-96	PARP14	6.14856572650759	3.02433398804375	-3.12423173846384	unchanged	3	resistant	4
BRITROC-96	PARP15	6.14856572650759	3.02433398804375	-3.12423173846384	unchanged	3	resistant	4
BRITROC-96	PARP9	6.14856572650759	3.02433398804375	-3.12423173846384	unchanged	3	resistant	4
BRITROC-96	PDIA5	6.14856572650759	3.02433398804375	-3.12423173846384	unchanged	3	resistant	4
BRITROC-96	PLA1A	6.14856572650759	3.02433398804375	-3.12423173846384	unchanged	3	resistant	4
BRITROC-96	POGLUT1	6.14856572650759	3.02433398804375	-3.12423173846384	unchanged	3	resistant	4
BRITROC-96	POLQ	6.14856572650759	3.02433398804375	-3.12423173846384	unchanged	3	resistant	4
BRITROC-96	POPDC2	6.14856572650759	3.02433398804375	-3.12423173846384	unchanged	3	resistant	4
BRITROC-96	PTPLB	6.14856572650759	3.02433398804375	-3.12423173846384	unchanged	3	resistant	4
BRITROC-96	RABL3	6.14856572650759	3.02433398804375	-3.12423173846384	unchanged	3	resistant	4
BRITROC-96	SEC22A	6.14856572650759	3.02433398804375	-3.12423173846384	unchanged	3	resistant	4
BRITROC-96	SEMA5B	6.14856572650759	3.02433398804375	-3.12423173846384	unchanged	3	resistant	4
BRITROC-96	SLC15A2	6.14856572650759	3.02433398804375	-3.12423173846384	unchanged	3	resistant	4
BRITROC-96	STXBP5L	6.14856572650759	3.02433398804375	-3.12423173846384	unchanged	3	resistant	4
BRITROC-96	TIMMDC1	6.14856572650759	3.02433398804375	-3.12423173846384	unchanged	3	resistant	4
BRITROC-96	TMEM39A	6.14856572650759	3.02433398804375	-3.12423173846384	unchanged	3	resistant	4
BRITROC-96	UPK1B	6.14856572650759	3.02433398804375	-3.12423173846384	unchanged	3	resistant	4
BRITROC-96	WDR5B	6.14856572650759	3.02433398804375	-3.12423173846384	unchanged	3	resistant	4
BRITROC-65	NOTCH2	5.06893470190803	1.95896634054351	-3.10996836136452	unchanged	1	sensitive	1
BRITROC-246	FBXO25	5.35470055357838	2.25735905135432	-3.09734150222406	unchanged	8	sensitive	1
BRITROC-246	TDRP	5.35470055357838	2.25735905135432	-3.09734150222406	unchanged	8	sensitive	1
BRITROC-246	ZNF596	5.35470055357838	2.25735905135432	-3.09734150222406	unchanged	8	sensitive	1
BRITROC-8	ACP5	4.16936336335374	1.07431253632412	-3.09505082702963	unchanged	19	sensitive	1
BRITROC-8	ANGPTL6	4.16936336335374	1.07431253632412	-3.09505082702963	unchanged	19	sensitive	1
BRITROC-8	AP1M2	4.16936336335374	1.07431253632412	-3.09505082702963	unchanged	19	sensitive	1
BRITROC-8	ASNA1	4.16936336335374	1.07431253632412	-3.09505082702963	unchanged	19	sensitive	1
BRITROC-8	ATG4D	4.16936336335374	1.07431253632412	-3.09505082702963	unchanged	19	sensitive	1
BRITROC-8	BEST2	4.16936336335374	1.07431253632412	-3.09505082702963	unchanged	19	sensitive	1
BRITROC-8	C19orf38	4.16936336335374	1.07431253632412	-3.09505082702963	unchanged	19	sensitive	1
BRITROC-8	C19orf43	4.16936336335374	1.07431253632412	-3.09505082702963	unchanged	19	sensitive	1
BRITROC-8	C19orf52	4.16936336335374	1.07431253632412	-3.09505082702963	unchanged	19	sensitive	1
BRITROC-8	C19orf53	4.16936336335374	1.07431253632412	-3.09505082702963	unchanged	19	sensitive	1
BRITROC-8	C19orf57	4.16936336335374	1.07431253632412	-3.09505082702963	unchanged	19	sensitive	1
BRITROC-8	C19orf66	4.16936336335374	1.07431253632412	-3.09505082702963	unchanged	19	sensitive	1
BRITROC-8	C19orf67	4.16936336335374	1.07431253632412	-3.09505082702963	unchanged	19	sensitive	1
BRITROC-8	C19orf80	4.16936336335374	1.07431253632412	-3.09505082702963	unchanged	19	sensitive	1
BRITROC-8	C19orf82	4.16936336335374	1.07431253632412	-3.09505082702963	unchanged	19	sensitive	1
BRITROC-8	CACNA1A	4.16936336335374	1.07431253632412	-3.09505082702963	unchanged	19	sensitive	1
BRITROC-8	CALR	4.16936336335374	1.07431253632412	-3.09505082702963	unchanged	19	sensitive	1
BRITROC-8	CARM1	4.16936336335374	1.07431253632412	-3.09505082702963	unchanged	19	sensitive	1
BRITROC-8	CC2D1A	4.16936336335374	1.07431253632412	-3.09505082702963	unchanged	19	sensitive	1
BRITROC-8	CCDC130	4.16936336335374	1.07431253632412	-3.09505082702963	unchanged	19	sensitive	1
BRITROC-8	CCDC151	4.16936336335374	1.07431253632412	-3.09505082702963	unchanged	19	sensitive	1
BRITROC-8	CCDC159	4.16936336335374	1.07431253632412	-3.09505082702963	unchanged	19	sensitive	1
BRITROC-8	CDC37	4.16936336335374	1.07431253632412	-3.09505082702963	unchanged	19	sensitive	1
BRITROC-8	CDKN2D	4.16936336335374	1.07431253632412	-3.09505082702963	unchanged	19	sensitive	1
BRITROC-8	CNN1	4.16936336335374	1.07431253632412	-3.09505082702963	unchanged	19	sensitive	1
BRITROC-8	COL5A3	4.16936336335374	1.07431253632412	-3.09505082702963	unchanged	19	sensitive	1
BRITROC-8	DAND5	4.16936336335374	1.07431253632412	-3.09505082702963	unchanged	19	sensitive	1
BRITROC-8	DCAF15	4.16936336335374	1.07431253632412	-3.09505082702963	unchanged	19	sensitive	1
BRITROC-8	DHPS	4.16936336335374	1.07431253632412	-3.09505082702963	unchanged	19	sensitive	1
BRITROC-8	DNASE2	4.16936336335374	1.07431253632412	-3.09505082702963	unchanged	19	sensitive	1
BRITROC-8	DNM2	4.16936336335374	1.07431253632412	-3.09505082702963	unchanged	19	sensitive	1
BRITROC-8	DNMT1	4.16936336335374	1.07431253632412	-3.09505082702963	unchanged	19	sensitive	1
BRITROC-8	DOCK6	4.16936336335374	1.07431253632412	-3.09505082702963	unchanged	19	sensitive	1
BRITROC-8	ECSIT	4.16936336335374	1.07431253632412	-3.09505082702963	unchanged	19	sensitive	1
BRITROC-8	EIF3G	4.16936336335374	1.07431253632412	-3.09505082702963	unchanged	19	sensitive	1
BRITROC-8	ELAVL3	4.16936336335374	1.07431253632412	-3.09505082702963	unchanged	19	sensitive	1
BRITROC-8	ELOF1	4.16936336335374	1.07431253632412	-3.09505082702963	unchanged	19	sensitive	1
BRITROC-8	EPOR	4.16936336335374	1.07431253632412	-3.09505082702963	unchanged	19	sensitive	1
BRITROC-8	FARSA	4.16936336335374	1.07431253632412	-3.09505082702963	unchanged	19	sensitive	1
BRITROC-8	FBXL12	4.16936336335374	1.07431253632412	-3.09505082702963	unchanged	19	sensitive	1
BRITROC-8	FBXW9	4.16936336335374	1.07431253632412	-3.09505082702963	unchanged	19	sensitive	1
BRITROC-8	FDX1L	4.16936336335374	1.07431253632412	-3.09505082702963	unchanged	19	sensitive	1
BRITROC-8	GADD45GIP1	4.16936336335374	1.07431253632412	-3.09505082702963	unchanged	19	sensitive	1
BRITROC-8	GCDH	4.16936336335374	1.07431253632412	-3.09505082702963	unchanged	19	sensitive	1
BRITROC-8	HOOK2	4.16936336335374	1.07431253632412	-3.09505082702963	unchanged	19	sensitive	1
BRITROC-8	ICAM1	4.16936336335374	1.07431253632412	-3.09505082702963	unchanged	19	sensitive	1
BRITROC-8	ICAM3	4.16936336335374	1.07431253632412	-3.09505082702963	unchanged	19	sensitive	1
BRITROC-8	ICAM4	4.16936336335374	1.07431253632412	-3.09505082702963	unchanged	19	sensitive	1
BRITROC-8	ICAM5	4.16936336335374	1.07431253632412	-3.09505082702963	unchanged	19	sensitive	1
BRITROC-8	IER2	4.16936336335374	1.07431253632412	-3.09505082702963	unchanged	19	sensitive	1
BRITROC-8	IL27RA	4.16936336335374	1.07431253632412	-3.09505082702963	unchanged	19	sensitive	1
BRITROC-8	ILF3	4.16936336335374	1.07431253632412	-3.09505082702963	unchanged	19	sensitive	1
BRITROC-8	JUNB	4.16936336335374	1.07431253632412	-3.09505082702963	unchanged	19	sensitive	1
BRITROC-8	KANK2	4.16936336335374	1.07431253632412	-3.09505082702963	unchanged	19	sensitive	1
BRITROC-8	KEAP1	4.16936336335374	1.07431253632412	-3.09505082702963	unchanged	19	sensitive	1
BRITROC-8	KLF1	4.16936336335374	1.07431253632412	-3.09505082702963	unchanged	19	sensitive	1
BRITROC-8	KRI1	4.16936336335374	1.07431253632412	-3.09505082702963	unchanged	19	sensitive	1
BRITROC-8	LDLR	4.16936336335374	1.07431253632412	-3.09505082702963	unchanged	19	sensitive	1
BRITROC-8	LYL1	4.16936336335374	1.07431253632412	-3.09505082702963	unchanged	19	sensitive	1
BRITROC-8	MAN2B1	4.16936336335374	1.07431253632412	-3.09505082702963	unchanged	19	sensitive	1
BRITROC-8	MAST1	4.16936336335374	1.07431253632412	-3.09505082702963	unchanged	19	sensitive	1
BRITROC-8	MRI1	4.16936336335374	1.07431253632412	-3.09505082702963	unchanged	19	sensitive	1
BRITROC-8	MRPL4	4.16936336335374	1.07431253632412	-3.09505082702963	unchanged	19	sensitive	1
BRITROC-8	NACC1	4.16936336335374	1.07431253632412	-3.09505082702963	unchanged	19	sensitive	1
BRITROC-8	NANOS3	4.16936336335374	1.07431253632412	-3.09505082702963	unchanged	19	sensitive	1
BRITROC-8	NFIX	4.16936336335374	1.07431253632412	-3.09505082702963	unchanged	19	sensitive	1
BRITROC-8	OLFM2	4.16936336335374	1.07431253632412	-3.09505082702963	unchanged	19	sensitive	1
BRITROC-8	P2RY11	4.16936336335374	1.07431253632412	-3.09505082702963	unchanged	19	sensitive	1
BRITROC-8	PALM3	4.16936336335374	1.07431253632412	-3.09505082702963	unchanged	19	sensitive	1
BRITROC-8	PDE4A	4.16936336335374	1.07431253632412	-3.09505082702963	unchanged	19	sensitive	1
BRITROC-8	PIN1	4.16936336335374	1.07431253632412	-3.09505082702963	unchanged	19	sensitive	1
BRITROC-8	PODNL1	4.16936336335374	1.07431253632412	-3.09505082702963	unchanged	19	sensitive	1
BRITROC-8	PPAN	4.16936336335374	1.07431253632412	-3.09505082702963	unchanged	19	sensitive	1
BRITROC-8	PRDX2	4.16936336335374	1.07431253632412	-3.09505082702963	unchanged	19	sensitive	1
BRITROC-8	PRKCSH	4.16936336335374	1.07431253632412	-3.09505082702963	unchanged	19	sensitive	1
BRITROC-8	QTRT1	4.16936336335374	1.07431253632412	-3.09505082702963	unchanged	19	sensitive	1
BRITROC-8	RAB3D	4.16936336335374	1.07431253632412	-3.09505082702963	unchanged	19	sensitive	1
BRITROC-8	RAD23A	4.16936336335374	1.07431253632412	-3.09505082702963	unchanged	19	sensitive	1
BRITROC-8	RAVER1	4.16936336335374	1.07431253632412	-3.09505082702963	unchanged	19	sensitive	1
BRITROC-8	RDH8	4.16936336335374	1.07431253632412	-3.09505082702963	unchanged	19	sensitive	1
BRITROC-8	RFX1	4.16936336335374	1.07431253632412	-3.09505082702963	unchanged	19	sensitive	1
BRITROC-8	RGL3	4.16936336335374	1.07431253632412	-3.09505082702963	unchanged	19	sensitive	1
BRITROC-8	RLN3	4.16936336335374	1.07431253632412	-3.09505082702963	unchanged	19	sensitive	1
BRITROC-8	RNASEH2A	4.16936336335374	1.07431253632412	-3.09505082702963	unchanged	19	sensitive	1
BRITROC-8	RTBDN	4.16936336335374	1.07431253632412	-3.09505082702963	unchanged	19	sensitive	1
BRITROC-8	S1PR2	4.16936336335374	1.07431253632412	-3.09505082702963	unchanged	19	sensitive	1
BRITROC-8	S1PR5	4.16936336335374	1.07431253632412	-3.09505082702963	unchanged	19	sensitive	1
BRITROC-8	SAMD1	4.16936336335374	1.07431253632412	-3.09505082702963	unchanged	19	sensitive	1
BRITROC-8	SLC44A2	4.16936336335374	1.07431253632412	-3.09505082702963	unchanged	19	sensitive	1
BRITROC-8	SMARCA4	4.16936336335374	1.07431253632412	-3.09505082702963	unchanged	19	sensitive	1
BRITROC-8	SPC24	4.16936336335374	1.07431253632412	-3.09505082702963	unchanged	19	sensitive	1
BRITROC-8	STX10	4.16936336335374	1.07431253632412	-3.09505082702963	unchanged	19	sensitive	1
BRITROC-8	SWSAP1	4.16936336335374	1.07431253632412	-3.09505082702963	unchanged	19	sensitive	1
BRITROC-8	SYCE2	4.16936336335374	1.07431253632412	-3.09505082702963	unchanged	19	sensitive	1
BRITROC-8	TMED1	4.16936336335374	1.07431253632412	-3.09505082702963	unchanged	19	sensitive	1
BRITROC-8	TMEM205	4.16936336335374	1.07431253632412	-3.09505082702963	unchanged	19	sensitive	1
BRITROC-8	TNPO2	4.16936336335374	1.07431253632412	-3.09505082702963	unchanged	19	sensitive	1
BRITROC-8	TRMT1	4.16936336335374	1.07431253632412	-3.09505082702963	unchanged	19	sensitive	1
BRITROC-8	TSPAN16	4.16936336335374	1.07431253632412	-3.09505082702963	unchanged	19	sensitive	1
BRITROC-8	TYK2	4.16936336335374	1.07431253632412	-3.09505082702963	unchanged	19	sensitive	1
BRITROC-8	UBL5	4.16936336335374	1.07431253632412	-3.09505082702963	unchanged	19	sensitive	1
BRITROC-8	WDR83	4.16936336335374	1.07431253632412	-3.09505082702963	unchanged	19	sensitive	1
BRITROC-8	WDR83OS	4.16936336335374	1.07431253632412	-3.09505082702963	unchanged	19	sensitive	1
BRITROC-8	YIPF2	4.16936336335374	1.07431253632412	-3.09505082702963	unchanged	19	sensitive	1
BRITROC-8	ZGLP1	4.16936336335374	1.07431253632412	-3.09505082702963	unchanged	19	sensitive	1
BRITROC-8	ZNF121	4.16936336335374	1.07431253632412	-3.09505082702963	unchanged	19	sensitive	1
BRITROC-8	ZNF136	4.16936336335374	1.07431253632412	-3.09505082702963	unchanged	19	sensitive	1
BRITROC-8	ZNF20	4.16936336335374	1.07431253632412	-3.09505082702963	unchanged	19	sensitive	1
BRITROC-8	ZNF266	4.16936336335374	1.07431253632412	-3.09505082702963	unchanged	19	sensitive	1
BRITROC-8	ZNF426	4.16936336335374	1.07431253632412	-3.09505082702963	unchanged	19	sensitive	1
BRITROC-8	ZNF433	4.16936336335374	1.07431253632412	-3.09505082702963	unchanged	19	sensitive	1
BRITROC-8	ZNF439	4.16936336335374	1.07431253632412	-3.09505082702963	unchanged	19	sensitive	1
BRITROC-8	ZNF44	4.16936336335374	1.07431253632412	-3.09505082702963	unchanged	19	sensitive	1
BRITROC-8	ZNF440	4.16936336335374	1.07431253632412	-3.09505082702963	unchanged	19	sensitive	1
BRITROC-8	ZNF441	4.16936336335374	1.07431253632412	-3.09505082702963	unchanged	19	sensitive	1
BRITROC-8	ZNF442	4.16936336335374	1.07431253632412	-3.09505082702963	unchanged	19	sensitive	1
BRITROC-8	ZNF443	4.16936336335374	1.07431253632412	-3.09505082702963	unchanged	19	sensitive	1
BRITROC-8	ZNF490	4.16936336335374	1.07431253632412	-3.09505082702963	unchanged	19	sensitive	1
BRITROC-8	ZNF491	4.16936336335374	1.07431253632412	-3.09505082702963	unchanged	19	sensitive	1
BRITROC-8	ZNF560	4.16936336335374	1.07431253632412	-3.09505082702963	unchanged	19	sensitive	1
BRITROC-8	ZNF561	4.16936336335374	1.07431253632412	-3.09505082702963	unchanged	19	sensitive	1
BRITROC-8	ZNF562	4.16936336335374	1.07431253632412	-3.09505082702963	unchanged	19	sensitive	1
BRITROC-8	ZNF563	4.16936336335374	1.07431253632412	-3.09505082702963	unchanged	19	sensitive	1
BRITROC-8	ZNF564	4.16936336335374	1.07431253632412	-3.09505082702963	unchanged	19	sensitive	1
BRITROC-8	ZNF625	4.16936336335374	1.07431253632412	-3.09505082702963	unchanged	19	sensitive	1
BRITROC-8	ZNF627	4.16936336335374	1.07431253632412	-3.09505082702963	unchanged	19	sensitive	1
BRITROC-8	ZNF653	4.16936336335374	1.07431253632412	-3.09505082702963	unchanged	19	sensitive	1
BRITROC-8	ZNF69	4.16936336335374	1.07431253632412	-3.09505082702963	unchanged	19	sensitive	1
BRITROC-8	ZNF700	4.16936336335374	1.07431253632412	-3.09505082702963	unchanged	19	sensitive	1
BRITROC-8	ZNF709	4.16936336335374	1.07431253632412	-3.09505082702963	unchanged	19	sensitive	1
BRITROC-8	ZNF763	4.16936336335374	1.07431253632412	-3.09505082702963	unchanged	19	sensitive	1
BRITROC-8	ZNF788	4.16936336335374	1.07431253632412	-3.09505082702963	unchanged	19	sensitive	1
BRITROC-8	ZNF791	4.16936336335374	1.07431253632412	-3.09505082702963	unchanged	19	sensitive	1
BRITROC-8	ZNF799	4.16936336335374	1.07431253632412	-3.09505082702963	unchanged	19	sensitive	1
BRITROC-8	ZNF812	4.16936336335374	1.07431253632412	-3.09505082702963	unchanged	19	sensitive	1
BRITROC-8	ZNF823	4.16936336335374	1.07431253632412	-3.09505082702963	unchanged	19	sensitive	1
BRITROC-8	ZNF844	4.16936336335374	1.07431253632412	-3.09505082702963	unchanged	19	sensitive	1
BRITROC-8	ZNF846	4.16936336335374	1.07431253632412	-3.09505082702963	unchanged	19	sensitive	1
BRITROC-8	ZNF878	4.16936336335374	1.07431253632412	-3.09505082702963	unchanged	19	sensitive	1
BRITROC-8	ZSWIM4	4.16936336335374	1.07431253632412	-3.09505082702963	unchanged	19	sensitive	1
BRITROC-96	TRA2B	9.11661749172636	6.02304708194697	-3.09357040977939	unchanged	3	resistant	4
BRITROC-65	NQO2	6.27980261292217	3.18859898683298	-3.09120362608919	unchanged	6	sensitive	1
BRITROC-271	ADAMTS14	5.20053849219839	2.10949612854152	-3.09104236365687	unchanged	10	sensitive	1
BRITROC-271	AGAP5	5.20053849219839	2.10949612854152	-3.09104236365687	unchanged	10	sensitive	1
BRITROC-271	AIFM2	5.20053849219839	2.10949612854152	-3.09104236365687	unchanged	10	sensitive	1
BRITROC-271	ANAPC16	5.20053849219839	2.10949612854152	-3.09104236365687	unchanged	10	sensitive	1
BRITROC-271	ANXA7	5.20053849219839	2.10949612854152	-3.09104236365687	unchanged	10	sensitive	1
BRITROC-271	AP3M1	5.20053849219839	2.10949612854152	-3.09104236365687	unchanged	10	sensitive	1
BRITROC-271	ASCC1	5.20053849219839	2.10949612854152	-3.09104236365687	unchanged	10	sensitive	1
BRITROC-271	ATOH7	5.20053849219839	2.10949612854152	-3.09104236365687	unchanged	10	sensitive	1
BRITROC-271	C10orf105	5.20053849219839	2.10949612854152	-3.09104236365687	unchanged	10	sensitive	1
BRITROC-271	C10orf35	5.20053849219839	2.10949612854152	-3.09104236365687	unchanged	10	sensitive	1
BRITROC-271	C10orf54	5.20053849219839	2.10949612854152	-3.09104236365687	unchanged	10	sensitive	1
BRITROC-271	C10orf55	5.20053849219839	2.10949612854152	-3.09104236365687	unchanged	10	sensitive	1
BRITROC-271	CAMK2G	5.20053849219839	2.10949612854152	-3.09104236365687	unchanged	10	sensitive	1
BRITROC-271	CCAR1	5.20053849219839	2.10949612854152	-3.09104236365687	unchanged	10	sensitive	1
BRITROC-271	CDH23	5.20053849219839	2.10949612854152	-3.09104236365687	unchanged	10	sensitive	1
BRITROC-271	CHCHD1	5.20053849219839	2.10949612854152	-3.09104236365687	unchanged	10	sensitive	1
BRITROC-271	CHST3	5.20053849219839	2.10949612854152	-3.09104236365687	unchanged	10	sensitive	1
BRITROC-271	COL13A1	5.20053849219839	2.10949612854152	-3.09104236365687	unchanged	10	sensitive	1
BRITROC-271	DDIT4	5.20053849219839	2.10949612854152	-3.09104236365687	unchanged	10	sensitive	1
BRITROC-271	DDX21	5.20053849219839	2.10949612854152	-3.09104236365687	unchanged	10	sensitive	1
BRITROC-271	DDX50	5.20053849219839	2.10949612854152	-3.09104236365687	unchanged	10	sensitive	1
BRITROC-271	DNA2	5.20053849219839	2.10949612854152	-3.09104236365687	unchanged	10	sensitive	1
BRITROC-271	DNAJB12	5.20053849219839	2.10949612854152	-3.09104236365687	unchanged	10	sensitive	1
BRITROC-271	DNAJC9	5.20053849219839	2.10949612854152	-3.09104236365687	unchanged	10	sensitive	1
BRITROC-271	ECD	5.20053849219839	2.10949612854152	-3.09104236365687	unchanged	10	sensitive	1
BRITROC-271	EIF4EBP2	5.20053849219839	2.10949612854152	-3.09104236365687	unchanged	10	sensitive	1
BRITROC-271	FAM149B1	5.20053849219839	2.10949612854152	-3.09104236365687	unchanged	10	sensitive	1
BRITROC-271	FUT11	5.20053849219839	2.10949612854152	-3.09104236365687	unchanged	10	sensitive	1
BRITROC-271	H2AFY2	5.20053849219839	2.10949612854152	-3.09104236365687	unchanged	10	sensitive	1
BRITROC-271	HERC4	5.20053849219839	2.10949612854152	-3.09104236365687	unchanged	10	sensitive	1
BRITROC-271	HK1	5.20053849219839	2.10949612854152	-3.09104236365687	unchanged	10	sensitive	1
BRITROC-271	HKDC1	5.20053849219839	2.10949612854152	-3.09104236365687	unchanged	10	sensitive	1
BRITROC-271	HNRNPH3	5.20053849219839	2.10949612854152	-3.09104236365687	unchanged	10	sensitive	1
BRITROC-271	KIAA1279	5.20053849219839	2.10949612854152	-3.09104236365687	unchanged	10	sensitive	1
BRITROC-271	LRRC20	5.20053849219839	2.10949612854152	-3.09104236365687	unchanged	10	sensitive	1
BRITROC-271	MCU	5.20053849219839	2.10949612854152	-3.09104236365687	unchanged	10	sensitive	1
BRITROC-271	MICU1	5.20053849219839	2.10949612854152	-3.09104236365687	unchanged	10	sensitive	1
BRITROC-271	MRPS16	5.20053849219839	2.10949612854152	-3.09104236365687	unchanged	10	sensitive	1
BRITROC-271	MSS51	5.20053849219839	2.10949612854152	-3.09104236365687	unchanged	10	sensitive	1
BRITROC-271	MYOZ1	5.20053849219839	2.10949612854152	-3.09104236365687	unchanged	10	sensitive	1
BRITROC-271	MYPN	5.20053849219839	2.10949612854152	-3.09104236365687	unchanged	10	sensitive	1
BRITROC-271	NDST2	5.20053849219839	2.10949612854152	-3.09104236365687	unchanged	10	sensitive	1
BRITROC-271	NEUROG3	5.20053849219839	2.10949612854152	-3.09104236365687	unchanged	10	sensitive	1
BRITROC-271	NODAL	5.20053849219839	2.10949612854152	-3.09104236365687	unchanged	10	sensitive	1
BRITROC-271	NPFFR1	5.20053849219839	2.10949612854152	-3.09104236365687	unchanged	10	sensitive	1
BRITROC-271	NUDT13	5.20053849219839	2.10949612854152	-3.09104236365687	unchanged	10	sensitive	1
BRITROC-271	OIT3	5.20053849219839	2.10949612854152	-3.09104236365687	unchanged	10	sensitive	1
BRITROC-271	P4HA1	5.20053849219839	2.10949612854152	-3.09104236365687	unchanged	10	sensitive	1
BRITROC-271	PALD1	5.20053849219839	2.10949612854152	-3.09104236365687	unchanged	10	sensitive	1
BRITROC-271	PBLD	5.20053849219839	2.10949612854152	-3.09104236365687	unchanged	10	sensitive	1
BRITROC-271	PCBD1	5.20053849219839	2.10949612854152	-3.09104236365687	unchanged	10	sensitive	1
BRITROC-271	PLA2G12B	5.20053849219839	2.10949612854152	-3.09104236365687	unchanged	10	sensitive	1
BRITROC-271	PLAU	5.20053849219839	2.10949612854152	-3.09104236365687	unchanged	10	sensitive	1
BRITROC-271	PPA1	5.20053849219839	2.10949612854152	-3.09104236365687	unchanged	10	sensitive	1
BRITROC-271	PPP3CB	5.20053849219839	2.10949612854152	-3.09104236365687	unchanged	10	sensitive	1
BRITROC-271	PRF1	5.20053849219839	2.10949612854152	-3.09104236365687	unchanged	10	sensitive	1
BRITROC-271	PSAP	5.20053849219839	2.10949612854152	-3.09104236365687	unchanged	10	sensitive	1
BRITROC-271	RUFY2	5.20053849219839	2.10949612854152	-3.09104236365687	unchanged	10	sensitive	1
BRITROC-271	SAR1A	5.20053849219839	2.10949612854152	-3.09104236365687	unchanged	10	sensitive	1
BRITROC-271	SEC24C	5.20053849219839	2.10949612854152	-3.09104236365687	unchanged	10	sensitive	1
BRITROC-271	SGPL1	5.20053849219839	2.10949612854152	-3.09104236365687	unchanged	10	sensitive	1
BRITROC-271	SIRT1	5.20053849219839	2.10949612854152	-3.09104236365687	unchanged	10	sensitive	1
BRITROC-271	SLC25A16	5.20053849219839	2.10949612854152	-3.09104236365687	unchanged	10	sensitive	1
BRITROC-271	SLC29A3	5.20053849219839	2.10949612854152	-3.09104236365687	unchanged	10	sensitive	1
BRITROC-271	SPOCK2	5.20053849219839	2.10949612854152	-3.09104236365687	unchanged	10	sensitive	1
BRITROC-271	SRGN	5.20053849219839	2.10949612854152	-3.09104236365687	unchanged	10	sensitive	1
BRITROC-271	STOX1	5.20053849219839	2.10949612854152	-3.09104236365687	unchanged	10	sensitive	1
BRITROC-271	SUPV3L1	5.20053849219839	2.10949612854152	-3.09104236365687	unchanged	10	sensitive	1
BRITROC-271	SYNPO2L	5.20053849219839	2.10949612854152	-3.09104236365687	unchanged	10	sensitive	1
BRITROC-271	TACR2	5.20053849219839	2.10949612854152	-3.09104236365687	unchanged	10	sensitive	1
BRITROC-271	TBATA	5.20053849219839	2.10949612854152	-3.09104236365687	unchanged	10	sensitive	1
BRITROC-271	TET1	5.20053849219839	2.10949612854152	-3.09104236365687	unchanged	10	sensitive	1
BRITROC-271	TSPAN15	5.20053849219839	2.10949612854152	-3.09104236365687	unchanged	10	sensitive	1
BRITROC-271	TTC18	5.20053849219839	2.10949612854152	-3.09104236365687	unchanged	10	sensitive	1
BRITROC-271	TYSND1	5.20053849219839	2.10949612854152	-3.09104236365687	unchanged	10	sensitive	1
BRITROC-271	UNC5B	5.20053849219839	2.10949612854152	-3.09104236365687	unchanged	10	sensitive	1
BRITROC-271	USP54	5.20053849219839	2.10949612854152	-3.09104236365687	unchanged	10	sensitive	1
BRITROC-271	VCL	5.20053849219839	2.10949612854152	-3.09104236365687	unchanged	10	sensitive	1
BRITROC-271	VPS26A	5.20053849219839	2.10949612854152	-3.09104236365687	unchanged	10	sensitive	1
BRITROC-271	ZSWIM8	5.20053849219839	2.10949612854152	-3.09104236365687	unchanged	10	sensitive	1
BRITROC-32	COMMD2	7.28902590342039	4.19883832926641	-3.09018757415398	unchanged	3	resistant	1
BRITROC-32	CP	7.28902590342039	4.19883832926641	-3.09018757415398	unchanged	3	resistant	1
BRITROC-32	GYG1	7.28902590342039	4.19883832926641	-3.09018757415398	unchanged	3	resistant	1
BRITROC-32	HLTF	7.28902590342039	4.19883832926641	-3.09018757415398	unchanged	3	resistant	1
BRITROC-32	HPS3	7.28902590342039	4.19883832926641	-3.09018757415398	unchanged	3	resistant	1
BRITROC-32	TM4SF1	7.28902590342039	4.19883832926641	-3.09018757415398	unchanged	3	resistant	1
BRITROC-32	TM4SF18	7.28902590342039	4.19883832926641	-3.09018757415398	unchanged	3	resistant	1
BRITROC-32	TM4SF4	7.28902590342039	4.19883832926641	-3.09018757415398	unchanged	3	resistant	1
BRITROC-32	WWTR1	7.28902590342039	4.19883832926641	-3.09018757415398	unchanged	3	resistant	1
BRITROC-96	ARPC1A	7.38397454606077	4.29439955623345	-3.08957498982733	unchanged	7	resistant	4
BRITROC-96	ARPC1B	7.38397454606077	4.29439955623345	-3.08957498982733	unchanged	7	resistant	4
BRITROC-96	ATP5J2	7.38397454606077	4.29439955623345	-3.08957498982733	unchanged	7	resistant	4
BRITROC-96	BAIAP2L1	7.38397454606077	4.29439955623345	-3.08957498982733	unchanged	7	resistant	4
BRITROC-96	BHLHA15	7.38397454606077	4.29439955623345	-3.08957498982733	unchanged	7	resistant	4
BRITROC-96	BRI3	7.38397454606077	4.29439955623345	-3.08957498982733	unchanged	7	resistant	4
BRITROC-96	BUD31	7.38397454606077	4.29439955623345	-3.08957498982733	unchanged	7	resistant	4
BRITROC-96	CPSF4	7.38397454606077	4.29439955623345	-3.08957498982733	unchanged	7	resistant	4
BRITROC-96	KPNA7	7.38397454606077	4.29439955623345	-3.08957498982733	unchanged	7	resistant	4
BRITROC-96	LMTK2	7.38397454606077	4.29439955623345	-3.08957498982733	unchanged	7	resistant	4
BRITROC-96	NPTX2	7.38397454606077	4.29439955623345	-3.08957498982733	unchanged	7	resistant	4
BRITROC-96	PDAP1	7.38397454606077	4.29439955623345	-3.08957498982733	unchanged	7	resistant	4
BRITROC-96	PTCD1	7.38397454606077	4.29439955623345	-3.08957498982733	unchanged	7	resistant	4
BRITROC-96	SMURF1	7.38397454606077	4.29439955623345	-3.08957498982733	unchanged	7	resistant	4
BRITROC-96	TECPR1	7.38397454606077	4.29439955623345	-3.08957498982733	unchanged	7	resistant	4
BRITROC-96	TMEM130	7.38397454606077	4.29439955623345	-3.08957498982733	unchanged	7	resistant	4
BRITROC-96	TRRAP	7.38397454606077	4.29439955623345	-3.08957498982733	unchanged	7	resistant	4
BRITROC-96	ZKSCAN5	7.38397454606077	4.29439955623345	-3.08957498982733	unchanged	7	resistant	4
BRITROC-96	ZNF394	7.38397454606077	4.29439955623345	-3.08957498982733	unchanged	7	resistant	4
BRITROC-96	ZNF789	7.38397454606077	4.29439955623345	-3.08957498982733	unchanged	7	resistant	4
BRITROC-205	ANKRD46	6.08767038014153	2.99952718130691	-3.08814319883462	unchanged	8	sensitive	1
BRITROC-205	PABPC1	6.08767038014153	2.99952718130691	-3.08814319883462	unchanged	8	sensitive	1
BRITROC-205	RNF19A	6.08767038014153	2.99952718130691	-3.08814319883462	unchanged	8	sensitive	1
BRITROC-205	SNX31	6.08767038014153	2.99952718130691	-3.08814319883462	unchanged	8	sensitive	1
BRITROC-32	CCDC77	11.371969343036	8.2956597004668	-3.07630964256922	unchanged	12	resistant	1
BRITROC-96	A4GNT	6.14856572650759	3.08231614006948	-3.06624958643811	unchanged	3	resistant	4
BRITROC-96	AADAC	6.14856572650759	3.08231614006948	-3.06624958643811	unchanged	3	resistant	4
BRITROC-96	AADACL2	6.14856572650759	3.08231614006948	-3.06624958643811	unchanged	3	resistant	4
BRITROC-96	ABTB1	6.14856572650759	3.08231614006948	-3.06624958643811	unchanged	3	resistant	4
BRITROC-96	ACAD11	6.14856572650759	3.08231614006948	-3.06624958643811	unchanged	3	resistant	4
BRITROC-96	ACAD9	6.14856572650759	3.08231614006948	-3.06624958643811	unchanged	3	resistant	4
BRITROC-96	ACKR4	6.14856572650759	3.08231614006948	-3.06624958643811	unchanged	3	resistant	4
BRITROC-96	ACPL2	6.14856572650759	3.08231614006948	-3.06624958643811	unchanged	3	resistant	4
BRITROC-96	ACPP	6.14856572650759	3.08231614006948	-3.06624958643811	unchanged	3	resistant	4
BRITROC-96	AGTR1	6.14856572650759	3.08231614006948	-3.06624958643811	unchanged	3	resistant	4
BRITROC-96	ALDH1L1	6.14856572650759	3.08231614006948	-3.06624958643811	unchanged	3	resistant	4
BRITROC-96	AMOTL2	6.14856572650759	3.08231614006948	-3.06624958643811	unchanged	3	resistant	4
BRITROC-96	ANAPC13	6.14856572650759	3.08231614006948	-3.06624958643811	unchanged	3	resistant	4
BRITROC-96	ANKUB1	6.14856572650759	3.08231614006948	-3.06624958643811	unchanged	3	resistant	4
BRITROC-96	ARMC8	6.14856572650759	3.08231614006948	-3.06624958643811	unchanged	3	resistant	4
BRITROC-96	ASTE1	6.14856572650759	3.08231614006948	-3.06624958643811	unchanged	3	resistant	4
BRITROC-96	ATP1B3	6.14856572650759	3.08231614006948	-3.06624958643811	unchanged	3	resistant	4
BRITROC-96	ATP2C1	6.14856572650759	3.08231614006948	-3.06624958643811	unchanged	3	resistant	4
BRITROC-96	ATR	6.14856572650759	3.08231614006948	-3.06624958643811	unchanged	3	resistant	4
BRITROC-96	BFSP2	6.14856572650759	3.08231614006948	-3.06624958643811	unchanged	3	resistant	4
BRITROC-96	C3orf22	6.14856572650759	3.08231614006948	-3.06624958643811	unchanged	3	resistant	4
BRITROC-96	C3orf27	6.14856572650759	3.08231614006948	-3.06624958643811	unchanged	3	resistant	4
BRITROC-96	C3orf36	6.14856572650759	3.08231614006948	-3.06624958643811	unchanged	3	resistant	4
BRITROC-96	C3orf56	6.14856572650759	3.08231614006948	-3.06624958643811	unchanged	3	resistant	4
BRITROC-96	C3orf58	6.14856572650759	3.08231614006948	-3.06624958643811	unchanged	3	resistant	4
BRITROC-96	C3orf72	6.14856572650759	3.08231614006948	-3.06624958643811	unchanged	3	resistant	4
BRITROC-96	CCDC37	6.14856572650759	3.08231614006948	-3.06624958643811	unchanged	3	resistant	4
BRITROC-96	CDV3	6.14856572650759	3.08231614006948	-3.06624958643811	unchanged	3	resistant	4
BRITROC-96	CEP63	6.14856572650759	3.08231614006948	-3.06624958643811	unchanged	3	resistant	4
BRITROC-96	CEP70	6.14856572650759	3.08231614006948	-3.06624958643811	unchanged	3	resistant	4
BRITROC-96	CHCHD6	6.14856572650759	3.08231614006948	-3.06624958643811	unchanged	3	resistant	4
BRITROC-96	CHST13	6.14856572650759	3.08231614006948	-3.06624958643811	unchanged	3	resistant	4
BRITROC-96	CHST2	6.14856572650759	3.08231614006948	-3.06624958643811	unchanged	3	resistant	4
BRITROC-96	CLDN18	6.14856572650759	3.08231614006948	-3.06624958643811	unchanged	3	resistant	4
BRITROC-96	CLRN1	6.14856572650759	3.08231614006948	-3.06624958643811	unchanged	3	resistant	4
BRITROC-96	CLSTN2	6.14856572650759	3.08231614006948	-3.06624958643811	unchanged	3	resistant	4
BRITROC-96	CNBP	6.14856572650759	3.08231614006948	-3.06624958643811	unchanged	3	resistant	4
BRITROC-96	COL6A5	6.14856572650759	3.08231614006948	-3.06624958643811	unchanged	3	resistant	4
BRITROC-96	COL6A6	6.14856572650759	3.08231614006948	-3.06624958643811	unchanged	3	resistant	4
BRITROC-96	COMMD2	6.14856572650759	3.08231614006948	-3.06624958643811	unchanged	3	resistant	4
BRITROC-96	COPB2	6.14856572650759	3.08231614006948	-3.06624958643811	unchanged	3	resistant	4
BRITROC-96	COPG1	6.14856572650759	3.08231614006948	-3.06624958643811	unchanged	3	resistant	4
BRITROC-96	CP	6.14856572650759	3.08231614006948	-3.06624958643811	unchanged	3	resistant	4
BRITROC-96	CPA3	6.14856572650759	3.08231614006948	-3.06624958643811	unchanged	3	resistant	4
BRITROC-96	CPB1	6.14856572650759	3.08231614006948	-3.06624958643811	unchanged	3	resistant	4
BRITROC-96	CPNE4	6.14856572650759	3.08231614006948	-3.06624958643811	unchanged	3	resistant	4
BRITROC-96	DBR1	6.14856572650759	3.08231614006948	-3.06624958643811	unchanged	3	resistant	4
BRITROC-96	DNAJB8	6.14856572650759	3.08231614006948	-3.06624958643811	unchanged	3	resistant	4
BRITROC-96	DNAJC13	6.14856572650759	3.08231614006948	-3.06624958643811	unchanged	3	resistant	4
BRITROC-96	DZIP1L	6.14856572650759	3.08231614006948	-3.06624958643811	unchanged	3	resistant	4
BRITROC-96	EEFSEC	6.14856572650759	3.08231614006948	-3.06624958643811	unchanged	3	resistant	4
BRITROC-96	EFCAB12	6.14856572650759	3.08231614006948	-3.06624958643811	unchanged	3	resistant	4
BRITROC-96	EFCC1	6.14856572650759	3.08231614006948	-3.06624958643811	unchanged	3	resistant	4
BRITROC-96	EIF2A	6.14856572650759	3.08231614006948	-3.06624958643811	unchanged	3	resistant	4
BRITROC-96	EPHB1	6.14856572650759	3.08231614006948	-3.06624958643811	unchanged	3	resistant	4
BRITROC-96	ESYT3	6.14856572650759	3.08231614006948	-3.06624958643811	unchanged	3	resistant	4
BRITROC-96	FAIM	6.14856572650759	3.08231614006948	-3.06624958643811	unchanged	3	resistant	4
BRITROC-96	FAM188B2	6.14856572650759	3.08231614006948	-3.06624958643811	unchanged	3	resistant	4
BRITROC-96	FAM194A	6.14856572650759	3.08231614006948	-3.06624958643811	unchanged	3	resistant	4
BRITROC-96	FOXL2	6.14856572650759	3.08231614006948	-3.06624958643811	unchanged	3	resistant	4
BRITROC-96	GATA2	6.14856572650759	3.08231614006948	-3.06624958643811	unchanged	3	resistant	4
BRITROC-96	GK5	6.14856572650759	3.08231614006948	-3.06624958643811	unchanged	3	resistant	4
BRITROC-96	GP9	6.14856572650759	3.08231614006948	-3.06624958643811	unchanged	3	resistant	4
BRITROC-96	GPR171	6.14856572650759	3.08231614006948	-3.06624958643811	unchanged	3	resistant	4
BRITROC-96	GPR87	6.14856572650759	3.08231614006948	-3.06624958643811	unchanged	3	resistant	4
BRITROC-96	GRK7	6.14856572650759	3.08231614006948	-3.06624958643811	unchanged	3	resistant	4
BRITROC-96	GYG1	6.14856572650759	3.08231614006948	-3.06624958643811	unchanged	3	resistant	4
BRITROC-96	H1FOO	6.14856572650759	3.08231614006948	-3.06624958643811	unchanged	3	resistant	4
BRITROC-96	H1FX	6.14856572650759	3.08231614006948	-3.06624958643811	unchanged	3	resistant	4
BRITROC-96	HLTF	6.14856572650759	3.08231614006948	-3.06624958643811	unchanged	3	resistant	4
BRITROC-96	HMCES	6.14856572650759	3.08231614006948	-3.06624958643811	unchanged	3	resistant	4
BRITROC-96	HPS3	6.14856572650759	3.08231614006948	-3.06624958643811	unchanged	3	resistant	4
BRITROC-96	IFT122	6.14856572650759	3.08231614006948	-3.06624958643811	unchanged	3	resistant	4
BRITROC-96	IGSF10	6.14856572650759	3.08231614006948	-3.06624958643811	unchanged	3	resistant	4
BRITROC-96	IL20RB	6.14856572650759	3.08231614006948	-3.06624958643811	unchanged	3	resistant	4
BRITROC-96	ISY1	6.14856572650759	3.08231614006948	-3.06624958643811	unchanged	3	resistant	4
BRITROC-96	KBTBD12	6.14856572650759	3.08231614006948	-3.06624958643811	unchanged	3	resistant	4
BRITROC-96	KIAA1257	6.14856572650759	3.08231614006948	-3.06624958643811	unchanged	3	resistant	4
BRITROC-96	KLF15	6.14856572650759	3.08231614006948	-3.06624958643811	unchanged	3	resistant	4
BRITROC-96	KY	6.14856572650759	3.08231614006948	-3.06624958643811	unchanged	3	resistant	4
BRITROC-96	MBD4	6.14856572650759	3.08231614006948	-3.06624958643811	unchanged	3	resistant	4
BRITROC-96	MBNL1	6.14856572650759	3.08231614006948	-3.06624958643811	unchanged	3	resistant	4
BRITROC-96	MCM2	6.14856572650759	3.08231614006948	-3.06624958643811	unchanged	3	resistant	4
BRITROC-96	MED12L	6.14856572650759	3.08231614006948	-3.06624958643811	unchanged	3	resistant	4
BRITROC-96	MGLL	6.14856572650759	3.08231614006948	-3.06624958643811	unchanged	3	resistant	4
BRITROC-96	MRAS	6.14856572650759	3.08231614006948	-3.06624958643811	unchanged	3	resistant	4
BRITROC-96	MRPL3	6.14856572650759	3.08231614006948	-3.06624958643811	unchanged	3	resistant	4
BRITROC-96	MRPS22	6.14856572650759	3.08231614006948	-3.06624958643811	unchanged	3	resistant	4
BRITROC-96	MSL2	6.14856572650759	3.08231614006948	-3.06624958643811	unchanged	3	resistant	4
BRITROC-96	NCK1	6.14856572650759	3.08231614006948	-3.06624958643811	unchanged	3	resistant	4
BRITROC-96	NEK11	6.14856572650759	3.08231614006948	-3.06624958643811	unchanged	3	resistant	4
BRITROC-96	NME9	6.14856572650759	3.08231614006948	-3.06624958643811	unchanged	3	resistant	4
BRITROC-96	NMNAT3	6.14856572650759	3.08231614006948	-3.06624958643811	unchanged	3	resistant	4
BRITROC-96	NPHP3	6.14856572650759	3.08231614006948	-3.06624958643811	unchanged	3	resistant	4
BRITROC-96	NUDT16	6.14856572650759	3.08231614006948	-3.06624958643811	unchanged	3	resistant	4
BRITROC-96	P2RY12	6.14856572650759	3.08231614006948	-3.06624958643811	unchanged	3	resistant	4
BRITROC-96	P2RY13	6.14856572650759	3.08231614006948	-3.06624958643811	unchanged	3	resistant	4
BRITROC-96	P2RY14	6.14856572650759	3.08231614006948	-3.06624958643811	unchanged	3	resistant	4
BRITROC-96	PAQR9	6.14856572650759	3.08231614006948	-3.06624958643811	unchanged	3	resistant	4
BRITROC-96	PCCB	6.14856572650759	3.08231614006948	-3.06624958643811	unchanged	3	resistant	4
BRITROC-96	PCOLCE2	6.14856572650759	3.08231614006948	-3.06624958643811	unchanged	3	resistant	4
BRITROC-96	PFN2	6.14856572650759	3.08231614006948	-3.06624958643811	unchanged	3	resistant	4
BRITROC-96	PIK3CB	6.14856572650759	3.08231614006948	-3.06624958643811	unchanged	3	resistant	4
BRITROC-96	PIK3R4	6.14856572650759	3.08231614006948	-3.06624958643811	unchanged	3	resistant	4
BRITROC-96	PLOD2	6.14856572650759	3.08231614006948	-3.06624958643811	unchanged	3	resistant	4
BRITROC-96	PLS1	6.14856572650759	3.08231614006948	-3.06624958643811	unchanged	3	resistant	4
BRITROC-96	PLSCR1	6.14856572650759	3.08231614006948	-3.06624958643811	unchanged	3	resistant	4
BRITROC-96	PLSCR2	6.14856572650759	3.08231614006948	-3.06624958643811	unchanged	3	resistant	4
BRITROC-96	PLSCR4	6.14856572650759	3.08231614006948	-3.06624958643811	unchanged	3	resistant	4
BRITROC-96	PLSCR5	6.14856572650759	3.08231614006948	-3.06624958643811	unchanged	3	resistant	4
BRITROC-96	PLXNA1	6.14856572650759	3.08231614006948	-3.06624958643811	unchanged	3	resistant	4
BRITROC-96	PLXND1	6.14856572650759	3.08231614006948	-3.06624958643811	unchanged	3	resistant	4
BRITROC-96	PODXL2	6.14856572650759	3.08231614006948	-3.06624958643811	unchanged	3	resistant	4
BRITROC-96	PPP2R3A	6.14856572650759	3.08231614006948	-3.06624958643811	unchanged	3	resistant	4
BRITROC-96	PRR23A	6.14856572650759	3.08231614006948	-3.06624958643811	unchanged	3	resistant	4
BRITROC-96	PRR23B	6.14856572650759	3.08231614006948	-3.06624958643811	unchanged	3	resistant	4
BRITROC-96	PRR23C	6.14856572650759	3.08231614006948	-3.06624958643811	unchanged	3	resistant	4
BRITROC-96	RAB43	6.14856572650759	3.08231614006948	-3.06624958643811	unchanged	3	resistant	4
BRITROC-96	RAB6B	6.14856572650759	3.08231614006948	-3.06624958643811	unchanged	3	resistant	4
BRITROC-96	RAB7A	6.14856572650759	3.08231614006948	-3.06624958643811	unchanged	3	resistant	4
BRITROC-96	RASA2	6.14856572650759	3.08231614006948	-3.06624958643811	unchanged	3	resistant	4
BRITROC-96	RBP1	6.14856572650759	3.08231614006948	-3.06624958643811	unchanged	3	resistant	4
BRITROC-96	RBP2	6.14856572650759	3.08231614006948	-3.06624958643811	unchanged	3	resistant	4
BRITROC-96	RHO	6.14856572650759	3.08231614006948	-3.06624958643811	unchanged	3	resistant	4
BRITROC-96	RNF13	6.14856572650759	3.08231614006948	-3.06624958643811	unchanged	3	resistant	4
BRITROC-96	RNF7	6.14856572650759	3.08231614006948	-3.06624958643811	unchanged	3	resistant	4
BRITROC-96	RPN1	6.14856572650759	3.08231614006948	-3.06624958643811	unchanged	3	resistant	4
BRITROC-96	RUVBL1	6.14856572650759	3.08231614006948	-3.06624958643811	unchanged	3	resistant	4
BRITROC-96	RYK	6.14856572650759	3.08231614006948	-3.06624958643811	unchanged	3	resistant	4
BRITROC-96	SEC61A1	6.14856572650759	3.08231614006948	-3.06624958643811	unchanged	3	resistant	4
BRITROC-96	SERP1	6.14856572650759	3.08231614006948	-3.06624958643811	unchanged	3	resistant	4
BRITROC-96	SIAH2	6.14856572650759	3.08231614006948	-3.06624958643811	unchanged	3	resistant	4
BRITROC-96	SLC25A36	6.14856572650759	3.08231614006948	-3.06624958643811	unchanged	3	resistant	4
BRITROC-96	SLC35G2	6.14856572650759	3.08231614006948	-3.06624958643811	unchanged	3	resistant	4
BRITROC-96	SLC41A3	6.14856572650759	3.08231614006948	-3.06624958643811	unchanged	3	resistant	4
BRITROC-96	SLC9A9	6.14856572650759	3.08231614006948	-3.06624958643811	unchanged	3	resistant	4
BRITROC-96	SLCO2A1	6.14856572650759	3.08231614006948	-3.06624958643811	unchanged	3	resistant	4
BRITROC-96	SOX14	6.14856572650759	3.08231614006948	-3.06624958643811	unchanged	3	resistant	4
BRITROC-96	SPSB4	6.14856572650759	3.08231614006948	-3.06624958643811	unchanged	3	resistant	4
BRITROC-96	SRPRB	6.14856572650759	3.08231614006948	-3.06624958643811	unchanged	3	resistant	4
BRITROC-96	STAG1	6.14856572650759	3.08231614006948	-3.06624958643811	unchanged	3	resistant	4
BRITROC-96	SUCNR1	6.14856572650759	3.08231614006948	-3.06624958643811	unchanged	3	resistant	4
BRITROC-96	TF	6.14856572650759	3.08231614006948	-3.06624958643811	unchanged	3	resistant	4
BRITROC-96	TFDP2	6.14856572650759	3.08231614006948	-3.06624958643811	unchanged	3	resistant	4
BRITROC-96	TM4SF1	6.14856572650759	3.08231614006948	-3.06624958643811	unchanged	3	resistant	4
BRITROC-96	TM4SF18	6.14856572650759	3.08231614006948	-3.06624958643811	unchanged	3	resistant	4
BRITROC-96	TM4SF4	6.14856572650759	3.08231614006948	-3.06624958643811	unchanged	3	resistant	4
BRITROC-96	TMCC1	6.14856572650759	3.08231614006948	-3.06624958643811	unchanged	3	resistant	4
BRITROC-96	TMEM108	6.14856572650759	3.08231614006948	-3.06624958643811	unchanged	3	resistant	4
BRITROC-96	TMEM14E	6.14856572650759	3.08231614006948	-3.06624958643811	unchanged	3	resistant	4
BRITROC-96	TOPBP1	6.14856572650759	3.08231614006948	-3.06624958643811	unchanged	3	resistant	4
BRITROC-96	TPRA1	6.14856572650759	3.08231614006948	-3.06624958643811	unchanged	3	resistant	4
BRITROC-96	TRH	6.14856572650759	3.08231614006948	-3.06624958643811	unchanged	3	resistant	4
BRITROC-96	TRIM42	6.14856572650759	3.08231614006948	-3.06624958643811	unchanged	3	resistant	4
BRITROC-96	TRPC1	6.14856572650759	3.08231614006948	-3.06624958643811	unchanged	3	resistant	4
BRITROC-96	TSC22D2	6.14856572650759	3.08231614006948	-3.06624958643811	unchanged	3	resistant	4
BRITROC-96	TXNRD3	6.14856572650759	3.08231614006948	-3.06624958643811	unchanged	3	resistant	4
BRITROC-96	TXNRD3NB	6.14856572650759	3.08231614006948	-3.06624958643811	unchanged	3	resistant	4
BRITROC-96	U2SURP	6.14856572650759	3.08231614006948	-3.06624958643811	unchanged	3	resistant	4
BRITROC-96	UBA5	6.14856572650759	3.08231614006948	-3.06624958643811	unchanged	3	resistant	4
BRITROC-96	UROC1	6.14856572650759	3.08231614006948	-3.06624958643811	unchanged	3	resistant	4
BRITROC-96	WWTR1	6.14856572650759	3.08231614006948	-3.06624958643811	unchanged	3	resistant	4
BRITROC-96	XRN1	6.14856572650759	3.08231614006948	-3.06624958643811	unchanged	3	resistant	4
BRITROC-96	ZBTB38	6.14856572650759	3.08231614006948	-3.06624958643811	unchanged	3	resistant	4
BRITROC-96	ZIC1	6.14856572650759	3.08231614006948	-3.06624958643811	unchanged	3	resistant	4
BRITROC-96	ZIC4	6.14856572650759	3.08231614006948	-3.06624958643811	unchanged	3	resistant	4
BRITROC-96	ZXDC	6.14856572650759	3.08231614006948	-3.06624958643811	unchanged	3	resistant	4
BRITROC-96	ACHE	7.34425815625698	4.29439955623345	-3.04985860002353	unchanged	7	resistant	4
BRITROC-96	ACTL6B	7.34425815625698	4.29439955623345	-3.04985860002353	unchanged	7	resistant	4
BRITROC-96	AGFG2	7.34425815625698	4.29439955623345	-3.04985860002353	unchanged	7	resistant	4
BRITROC-96	AP1S1	7.34425815625698	4.29439955623345	-3.04985860002353	unchanged	7	resistant	4
BRITROC-96	AP4M1	7.34425815625698	4.29439955623345	-3.04985860002353	unchanged	7	resistant	4
BRITROC-96	C7orf43	7.34425815625698	4.29439955623345	-3.04985860002353	unchanged	7	resistant	4
BRITROC-96	C7orf61	7.34425815625698	4.29439955623345	-3.04985860002353	unchanged	7	resistant	4
BRITROC-96	CLDN15	7.34425815625698	4.29439955623345	-3.04985860002353	unchanged	7	resistant	4
BRITROC-96	CNPY4	7.34425815625698	4.29439955623345	-3.04985860002353	unchanged	7	resistant	4
BRITROC-96	COPS6	7.34425815625698	4.29439955623345	-3.04985860002353	unchanged	7	resistant	4
BRITROC-96	EPHB4	7.34425815625698	4.29439955623345	-3.04985860002353	unchanged	7	resistant	4
[truncated: 684,015 more rows]
